# Supplementary material for: Endemism shapes viral ecology and evolution in globally distributed hydrothermal vent ecosystems
Source: Nat Commun. 2025 May 1;16:4076. doi: 10.1038/s41467-025-59154-x (PMC12043954; doi:10.1038/s41467-025-59154-x)
Supplement: Supplementary file 5 — Supplementary Dataset 1 [file 41467_2025_59154_MOESM5_ESM.xlsx]

## Sheet: Sheet1
Supplementary Data 1. Metadata associated with all hydrothermal vent samples. Sheet "AssemblySizes" contains the assembly sizes of all samples determined using seqkit.
Site	Hydrothermal Vent	Sample type	Filter Size (µm)	Latitude (DD)	Longitude (DD)	Depth (m)	Date Collected (Month/Year)	SRA/ENA ID	Research Vessel	Reference
Axial Plume	Axial Seamount Anemone	Rising plume	0.22	45.9336	-130.014	1500	8/2015	ERR2021511	R/V Thomas G Thompson	1
Axial Seawater	Axial Seamount Background	Background	0.22	46.2739	-129.795	1500	8/2015	ERR2021513	R/V Thomas G Thompson	1
Cayman Deep	Mid-Cayman Piccard Beebe	Rising plume	0.2	18.5465	-81.7182	4869	1/2012	SRR2046238	R/V Atlantis	2
Cayman Deep	Mid-Cayman Piccard Beebe	Rising plume	0.2	18.5466	-81.7184	4946	1/2012	SRR2046237	R/V Atlantis	2
Cayman Deep	Mid-Cayman Piccard Background	Deep background	0.2	18.7167	-81.7833	4950	1/2012	SRR2046221	R/V Atlantis	2
Cayman Shallow	Mid-Cayman Von Damm	Rising plume	0.2	18.3764	-81.7981	2041	1/2012	SRR2046235	R/V Atlantis	2
Cayman Shallow	Mid-Cayman Von Damm	Rising plume	0.2	18.3763	-81.7981	2238	1/2012	SRR2046236	R/V Atlantis	2
Cayman Shallow	Mid-Cayman Background	Shallow background	0.2	18.7167	-81.7833	2327	1/2012	SRR2046222	R/V Atlantis	2
Guaymas Basin	Guaymas	Neutrally buoyant plume	0.2	27.5158	-111.425	1993	7/2004	SRR3577362	R/V New Horizon	2,3,4
Lau Basin Abe	Abe/A1	Rising plume	0.8	-20.7612	-176.191	1960	5/2009	SRR1217460	R/V Thomas G Thompson	2,5
Lau Basin Abe	Abe	Near bottom background	0.8	-22.7613	-176.189	2155	7/2009	SRR1217463	R/V Thomas G Thompson	2,5
Lau Basin Abe	Abe/A1	Rising plume	0.8	-20.7612	-176.191	2159	5/2009	SRR1217565	R/V Thomas G Thompson	2,5
Lau Basin Kilo Moana	Kilo Moana/KM1	Rising plume	0.8	-20.0538	-176.134	2605	6/2009	SRR1217367	R/V Thomas G Thompson	2,5
Lau Basin Kilo Moana	Kilo Moana/KM4	Rising plume	0.8	-20.0539	-176.133	2440	5/2009	SRR1217459	R/V Thomas G Thompson	2,5
Lau Basin Kilo Moana	Kilo Moana/KM4	Rising plume	0.8	-20.0539	-176.133	2639	5/2009	SRR1217564	R/V Thomas G Thompson	2,5
Lau Basin Kilo Moana	Kilo Moana/KM1	Neutrally buoyant plume	0.2	-20.0541	-176.134	2315	6/2009	SRR1217566	R/V Thomas G Thompson	2,5
Lau Basin Mariner	Mariner/MA3	Rising plume	0.8	-20.1803	-176.601	1890	6/2009	SRR1217452	R/V Thomas G Thompson	2,5
Lau Basin Mariner	Mariner	Below plume background	0.2	-20.1801	-176.601	1785	6/2009	SRR1217567	R/V Thomas G Thompson	2,5
Lau Basin Tahi Moana	Tahi Moana	Above plume background	0.2	-20.6821	-176.183	800	6/2009	SRR1217461	R/V Thomas G Thompson	2,5
Lau Basin Tahi Moana	Tahi Moana 1a/SP2	Rising plume	0.8	-20.6816	-176.182	2229	7/2009	SRR1217465	R/V Thomas G Thompson	2,5
Lau Basin Tui Malila	Tui Malila/TM1	Rising plume	0.8	-21.99	-176.569	1919	7/2009	SRR1217462	R/V Thomas G Thompson	2,5
Brothers volcano	S010	UC	N/A	-34.8823	179.068	1213.51	3/2018	SRR10310285	R/V Thomas Thompson	6,7
Brothers volcano	S011	UC	N/A	-34.8824	179.068	1212.89	3/2018	SRR10312504	R/V Thomas Thompson	6,7
Brothers volcano	S147	UC	N/A	-34.8824	179.068	1214.18	3/2018	SRR10312497	R/V Thomas Thompson	6,7
Brothers volcano	S014	LC	N/A	-34.8784	179.071	1315.44	3/2018	SRR10312495	R/V Thomas Thompson	6,7
Brothers volcano	S016	LC	N/A	-34.8789	179.071	1329.87	3/2018	SRR10312493	R/V Thomas Thompson	6,7
Brothers volcano	S013	NWC-A	N/A	-34.8611	179.058	1591.96	3/2018	SRR10312496	R/V Thomas Thompson	6,7
Brothers volcano	S017	NWC-A	N/A	-34.8619	179.058	1621.86	3/2018	SRR10312492	R/V Thomas Thompson	6,7
Brothers volcano	S142	NWC-A	N/A	-34.8621	179.057	1604.62	3/2018	SRR10312502	R/V Thomas Thompson	6,7
Brothers volcano	S143	NWC-A	N/A	-34.8611	179.058	1591.5	3/2018	SRR10312501	R/V Thomas Thompson	6,7
Brothers volcano	S144	NWC-A	N/A	-34.8611	179.058	1596.49	3/2018	SRR10312500	R/V Thomas Thompson	6,7
Brothers volcano	S145	NWC-A	N/A	-34.8621	179.057	1610.7	3/2018	SRR10312499	R/V Thomas Thompson	6,7
Brothers volcano	S012	NWC-B+UCW	N/A	-34.8579	179.052	1319.25	3/2018	SRR10312503	R/V Thomas Thompson	6,7
Brothers volcano	S139	NWC-B+UCW	N/A	-34.8579	179.052	1319.26	3/2018	SRR10312491	R/V Thomas Thompson	6,7
Brothers volcano	S140	NWC-B+UCW	N/A	-34.8615	179.057	1582.5	3/2018	SRR10312490	R/V Thomas Thompson	6,7
Brothers volcano	S141	NWC-B+UCW	N/A	-34.8611	179.058	1599.49	3/2018	SRR10312489	R/V Thomas Thompson	6,7
Brothers volcano	S146	NWC-B+UCW	N/A	-34.8621	179.057	1611.18	3/2018	SRR10312498	R/V Thomas Thompson	6,7
Brothers volcano	S009	Diffuse Flow	N/A	-34.8626	179.058	1669.41	3/2018	SRR10309773	R/V Thomas Thompson	6,7
Brothers volcano	S015	Diffuse Flow	N/A	-34.8616	179.057	1575	3/2018	SRR10312494	R/V Thomas Thompson	6,7
East Pacific Rise	4281-140	Bio9	N/A	9.8384	-104.291	2510	12/2006	SRR8439171	R/V Atlantis	7
East Pacific Rise	PIR-30	A vent	N/A	9.775	-104.28	2513	3/2004	SRR7968104	R/V Atlantis	7
Lau Basin (Eastern Lau Spreading Center)	A1	ABE	N/A	-21.4447	-176.258	2141.93	4/2015	SRR13622961	R/V Roger Revelle	6,7
Lau Basin (Eastern Lau Spreading Center)	A3	ABE	N/A	-21.4492	-176.26	2130.65	4/2015	SRR13622960	R/V Roger Revelle	6,7
Lau Basin (Eastern Lau Spreading Center)	128-326	ABE	N/A	-20.761	-176.191	2138.98	4/2005	SRR8439019	R/V Melville	7
Lau Basin (Eastern Lau Spreading Center)	T10	Tui Malila	N/A	-21.9878	-176.568	1894.13	5/2015	SRR13853570	R/V Roger Revelle	6,7
Lau Basin (Eastern Lau Spreading Center)	T11	Tui Malila	N/A	-21.9894	-176.568	1872.74	5/2015	SRR14326976	R/V Roger Revelle	6,7
Lau Basin (Eastern Lau Spreading Center)	T2	Tui Malila	N/A	-21.9904	-176.569	1840.26	5/2015	SRR14510437	R/V Roger Revelle	6,7
Lau Basin (Eastern Lau Spreading Center)	132-544	Tui Malila	N/A	-21.9896	-176.568	1876.55	4/2005	SRR8439022	R/V Melville	7
Lau Basin (Eastern Lau Spreading Center)	134-614	Tui Malila	N/A	-21.9879	-176.568	1894.85	4/2005	SRR8439053	R/V Melville	7
Lau Basin (Eastern Lau Spreading Center)	M1	Mariner, Toilet Bowl	N/A	-22.1802	-176.601	1913.98	4/2015	SRR13622959	R/V Roger Revelle	6,7
Lau Basin (Eastern Lau Spreading Center)	M2	Mariner, Toilet Bowl	N/A	-22.1802	-176.601	1913.98	4/2015	SRR13853571	R/V Roger Revelle	6,7
Lau Basin (Eastern Lau Spreading Center)	131-447	Mariner (slurp)	N/A	-22.1802	-176.601	1918.06	4/2005	SRR7968105	R/V Melville	7
Lau Basin (Eastern Lau Spreading Center)	M10	Mariner	N/A	-22.1803	-176.602	1904.74	5/2015	SRR18691003	R/V Roger Revelle	6,7
Lau Basin (Eastern Lau Spreading Center)	M17	Mariner	N/A	-22.1801	-176.601	1913.27	5/2015	SRR13622958	R/V Roger Revelle	6,7
Lau Basin (Eastern Lau Spreading Center)	V2	Vai Lili	N/A	-22.2157	-176.609	1708.13	4/2015	SRR18689979	R/V Roger Revelle	6,7
Guaymas Basin	4559-240	Guaymas	N/A	27.0067	-111.409	2009	11/2009	SRR7968125	R/V Atlantis	7
Guaymas Basin	4561-380	Thermocouple array, orange biofilm, 6 days	N/A	27.0078	-111.407	2012	11/2009	SRR7968106	R/V Atlantis	7
Guaymas Basin	4561-384	Thermocouple array, orange and white biofilm, 6 days	N/A	27.0078	-111.407	2012	11/2009	SRR7968107	R/V Atlantis	7
Guaymas Basin	4571-419	Thermocouple array, mostly orange biofilm, 15 days	N/A	27.0105	-111.407	1990	12/2009	SRR7968109	R/V Atlantis	7,8
Mid-Atlantic Ridge	354-166	Rainbow	N/A	36.2297	-33.9011	2262.56	7/2008	SRR7968108	R/V Roger Revelle	7
Mid-Atlantic Ridge	355-202	Rainbow	N/A	36.2294	-33.9028	2292.66	7/2008	SRR7968110	R/V Roger Revelle	7
Mid-Atlantic Ridge	356-284	Lucky Strike	N/A	37.2917	-32.2779	1720.27	7/2008	SRR8439172	R/V Roger Revelle	7
Mid-Atlantic Ridge	356-308	Lucky Strike	N/A	37.2904	-32.2765	1672.12	7/2008	SRR7968113	R/V Roger Revelle	7
Citations
1	Fortunato, C. S., Larson, B., Butterfield, D. A., & Huber, J. A. (2018). Spatially distinct, temporally stable microbial populations mediate biogeochemical cycling at and below the seafloor in hydrothermal vent fluids. Environmental microbiology, 20(2), 769-784.
2	Li, M., Baker, B. J., Anantharaman, K., Jain, S., Breier, J. A., & Dick, G. J. (2015). Genomic and transcriptomic evidence for scavenging of diverse organic compounds by widespread deep-sea archaea. Nature communications, 6(1), 8933.
3	Dick, G. J., Clement, B. G., Webb, S. M., Fodrie, F. J., Bargar, J. R., & Tebo, B. M. (2009). Enzymatic microbial Mn (II) oxidation and Mn biooxide production in the Guaymas Basin deep-sea hydrothermal plume. Geochimica et Cosmochimica Acta, 73(21), 6517-6530.
4	Dick, G. J., & Tebo, B. M. (2010). Microbial diversity and biogeochemistry of the Guaymas Basin deep‐sea hydrothermal plume. Environmental Microbiology, 12(5), 1334-1347.
5	Anantharaman, K., Duhaime, M. B., Breier, J. A., Wendt, K. A., Toner, B. M., & Dick, G. J. (2014). Sulfur oxidation genes in diverse deep-sea viruses. Science, 344(6185), 757-760.
6	Reysenbach, A. L., St. John, E., Meneghin, J., Flores, G. E., Podar, M., Dombrowski, N., ... & Bach, W. (2020). Complex subsurface hydrothermal fluid mixing at a submarine arc volcano supports distinct and highly diverse microbial communities. Proceedings of the National Academy of Sciences, 117(51), 32627-32638.
7	Zhou, Z., St. John, E., Anantharaman, K., & Reysenbach, A. L. (2022). Global patterns of diversity and metabolism of microbial communities in deep-sea hydrothermal vent deposits. Microbiome, 10(1), 241.
8	St. John, E., Flores, G. E., Meneghin, J., & Reysenbach, A. L. (2019). Deep‐sea hydrothermal vent metagenome‐assembled genomes provide insight into the phylum Nanoarchaeota. Environmental microbiology reports, 11(2), 262-270.
