# Supplementary material for: Endemism shapes viral ecology and evolution in globally distributed hydrothermal vent ecosystems
Source: Nat Commun. 2025 May 1;16:4076. doi: 10.1038/s41467-025-59154-x (PMC12043954; doi:10.1038/s41467-025-59154-x)
Supplement: Supplementary file 6 — Supplementary Dataset 2 [file 41467_2025_59154_MOESM6_ESM.xlsx]

## Sheet: Sheet1
Supplementary Data 2. Characteristics of the 49,962 viruses (e.g., number of hallmarks, lifestyle, CheckV quality). Columns r through f represent the geNomad taxonomy predictions of viruses, encompassing the realm, kingdom, phylum, class, order, and family predictions.
vMAG	total_hallmarks	type	gene_count	viral_genes	host_genes	checkv_quality	miuvig_quality	completeness	contamination	warnings	num_seqs	min_len	avg_len	max_len	sum_len	r	k	p	c	o	f
Axial_Plume_NODE_10032_length_2580_cov_1.039543	2	lytic	8	4	0	Low-quality	Genome-fragment	1.79	0		1	2580	2580	2580	2580	r__Duplodnaviria	k__Heunggongvirae	p__Uroviricota	c__Caudoviricetes	o__	f__
Axial_Plume_NODE_10078_length_2575_cov_1.265114	0	lytic	5	2	0	Low-quality	Genome-fragment	2.9	0		1	2575	2575	2575	2575	r__Duplodnaviria	k__Heunggongvirae	p__Uroviricota	c__Caudoviricetes	o__	f__
Axial_Plume_NODE_10125_length_2569_cov_1.397625	0	lytic	4	0	0	Low-quality	Genome-fragment	4.93	0	no viral genes detected	1	2569	2569	2569	2569	NA	NA	NA	NA	NA	NA
Axial_Plume_NODE_10199_length_2557_cov_1.269959	0	lytic	4	0	1	Not-determined	Genome-fragment	NA	0	no viral genes detected	1	2557	2557	2557	2557	NA	NA	NA	NA	NA	NA
Axial_Plume_NODE_10204_length_2557_cov_0.534979	1	lytic	5	1	0	Low-quality	Genome-fragment	2.29	0		1	2557	2557	2557	2557	r__Duplodnaviria	k__Heunggongvirae	p__Uroviricota	c__Caudoviricetes	o__	f__
Axial_Plume_NODE_10253_length_2550_cov_0.910854	0	lytic	4	2	0	Low-quality	Genome-fragment	3.53	0		1	2550	2550	2550	2550	r__Duplodnaviria	k__Heunggongvirae	p__Uroviricota	c__Caudoviricetes	o__	f__
Axial_Plume_NODE_10377_length_2535_cov_0.517857	2	lytic	4	4	0	Low-quality	Genome-fragment	0.7	0		1	2535	2535	2535	2535	r__Duplodnaviria	k__Heunggongvirae	p__Uroviricota	c__Caudoviricetes	o__	f__
Axial_Plume_NODE_10412_length_2530_cov_0.773616	0	lytic	6	1	0	Low-quality	Genome-fragment	4.39	0		1	2530	2530	2530	2530	r__Duplodnaviria	k__Heunggongvirae	p__Uroviricota	c__Caudoviricetes	o__	f__
Axial_Plume_NODE_10421_length_2529_cov_1.783514	0	lytic	6	0	0	Not-determined	Genome-fragment	NA	0	no viral genes detected	1	2529	2529	2529	2529	NA	NA	NA	NA	NA	NA
Axial_Plume_NODE_10434_length_2527_cov_0.859167	2	lytic	4	3	0	Low-quality	Genome-fragment	1.45	0		1	2527	2527	2527	2527	r__Duplodnaviria	k__Heunggongvirae	p__Uroviricota	c__Caudoviricetes	o__	f__
Axial_Plume_NODE_10493_length_2521_cov_0.652464	1	lytic	4	2	0	Low-quality	Genome-fragment	3.11	0		1	2521	2521	2521	2521	r__Duplodnaviria	k__Heunggongvirae	p__Uroviricota	c__Caudoviricetes	o__	f__
Axial_Plume_NODE_10611_length_2509_cov_0.741814	0	lytic	5	0	0	Low-quality	Genome-fragment	6.51	0	no viral genes detected	1	2509	2509	2509	2509	r__Duplodnaviria	k__Heunggongvirae	p__Uroviricota	c__Caudoviricetes	o__	f__
Axial_Plume_NODE_10644_length_2505_cov_0.524390	0	lytic	4	3	0	Low-quality	Genome-fragment	5.82	0		1	2505	2505	2505	2505	r__Duplodnaviria	k__Heunggongvirae	p__Uroviricota	c__Caudoviricetes	o__	f__
Axial_Plume_NODE_10667_length_2502_cov_0.295579	0	lytic	6	1	0	Low-quality	Genome-fragment	3.31	0		1	2502	2502	2502	2502	r__Duplodnaviria	k__Heunggongvirae	p__Uroviricota	c__Caudoviricetes	o__	f__
Axial_Plume_NODE_10811_length_2485_cov_1.380407	0	lytic	5	3	0	Low-quality	Genome-fragment	4.15	0		1	2485	2485	2485	2485	r__Duplodnaviria	k__Heunggongvirae	p__Uroviricota	c__Caudoviricetes	o__	f__
Axial_Plume_NODE_10833_length_2483_cov_0.258489	1	lytic	4	1	0	Low-quality	Genome-fragment	5.22	0		1	2483	2483	2483	2483	r__Duplodnaviria	k__Heunggongvirae	p__Uroviricota	c__Caudoviricetes	o__	f__
Axial_Plume_NODE_10834_length_2483_cov_0.250000	0	lytic	8	3	0	Low-quality	Genome-fragment	2.89	0		1	2483	2483	2483	2483	r__Duplodnaviria	k__Heunggongvirae	p__Uroviricota	c__Caudoviricetes	o__	f__
Axial_Plume_NODE_108_length_25463_cov_17.755920	2	lytic	29	1	2	Low-quality	Genome-fragment	18.92	0		1	25463	25463	25463	25463	r__Duplodnaviria	k__Heunggongvirae	p__Uroviricota	c__Caudoviricetes	o__	f__
Axial_Plume_NODE_10902_length_2475_cov_0.520443	0	lytic	9	1	0	Low-quality	Genome-fragment	1.67	0		1	2475	2475	2475	2475	r__Duplodnaviria	k__Heunggongvirae	p__Uroviricota	c__Caudoviricetes	o__	f__
Axial_Plume_NODE_11034_length_2459_cov_1.123499	0	lytic	4	0	0	Low-quality	Genome-fragment	1.1	0	no viral genes detected	1	2459	2459	2459	2459	r__Duplodnaviria	k__Heunggongvirae	p__Uroviricota	c__Caudoviricetes	o__	f__
Axial_Plume_NODE_11128_length_2449_cov_1.760982	0	lytic	5	2	0	Low-quality	Genome-fragment	2	0		1	2449	2449	2449	2449	r__Duplodnaviria	k__Heunggongvirae	p__Uroviricota	c__Caudoviricetes	o__	f__Demerecviridae
Axial_Plume_NODE_11130_length_2449_cov_0.749785	0	lytic	3	1	0	Low-quality	Genome-fragment	5.29	0		1	2449	2449	2449	2449	r__Duplodnaviria	k__Heunggongvirae	p__Uroviricota	c__Caudoviricetes	o__	f__
Axial_Plume_NODE_1127_length_8451_cov_1.174315	2	lytic	20	2	1	Low-quality	Genome-fragment	4.04	0		1	8451	8451	8451	8451	r__Duplodnaviria	k__Heunggongvirae	p__Uroviricota	c__Caudoviricetes	o__	f__
Axial_Plume_NODE_11394_length_2421_cov_1.228858	0	lytic	5	1	0	Low-quality	Genome-fragment	3.28	0		1	2421	2421	2421	2421	r__Duplodnaviria	k__Heunggongvirae	p__Uroviricota	c__Caudoviricetes	o__	f__
Axial_Plume_NODE_11463_length_2414_cov_0.446874	2	lytic	5	4	0	Low-quality	Genome-fragment	1.05	0		1	2414	2414	2414	2414	r__Duplodnaviria	k__Heunggongvirae	p__Uroviricota	c__Caudoviricetes	o__	f__
Axial_Plume_NODE_11529_length_2408_cov_0.307321	1	lytic	4	2	0	Low-quality	Genome-fragment	1.1	0		1	2408	2408	2408	2408	r__Duplodnaviria	k__Heunggongvirae	p__Uroviricota	c__Caudoviricetes	o__	f__
Axial_Plume_NODE_11652_length_2394_cov_0.862814	1	lytic	7	1	0	Low-quality	Genome-fragment	2.42	0		1	2394	2394	2394	2394	r__Duplodnaviria	k__Heunggongvirae	p__Uroviricota	c__Caudoviricetes	o__	f__
Axial_Plume_NODE_11663_length_2393_cov_0.509709	2	lytic	5	3	0	Low-quality	Genome-fragment	4.03	0		1	2393	2393	2393	2393	r__Duplodnaviria	k__Heunggongvirae	p__Uroviricota	c__Caudoviricetes	o__	f__
Axial_Plume_NODE_11682_length_2391_cov_0.341431	1	lytic	5	1	0	Low-quality	Genome-fragment	2.55	0		1	2391	2391	2391	2391	r__Duplodnaviria	k__Heunggongvirae	p__Uroviricota	c__Caudoviricetes	o__	f__
Axial_Plume_NODE_11688_length_2390_cov_0.856385	0	lytic	4	1	0	Low-quality	Genome-fragment	5.24	0		1	2390	2390	2390	2390	r__Duplodnaviria	k__Heunggongvirae	p__Uroviricota	c__Caudoviricetes	o__	f__
Axial_Plume_NODE_11809_length_2378_cov_0.973345	2	lytic	4	2	0	Low-quality	Genome-fragment	4.67	0		1	2378	2378	2378	2378	r__Duplodnaviria	k__Heunggongvirae	p__Uroviricota	c__Caudoviricetes	o__	f__
Axial_Plume_NODE_11824_length_2376_cov_0.541129	0	lytic	8	0	0	Not-determined	Genome-fragment	NA	0	no viral genes detected	1	2376	2376	2376	2376	r__Duplodnaviria	k__Heunggongvirae	p__Uroviricota	c__Caudoviricetes	o__	f__
Axial_Plume_NODE_11853_length_2373_cov_0.485307	0	lytic	6	1	0	Low-quality	Genome-fragment	2.38	0		1	2373	2373	2373	2373	r__Duplodnaviria	k__Heunggongvirae	p__Uroviricota	c__Caudoviricetes	o__	f__
Axial_Plume_NODE_11880_length_2369_cov_0.624888	0	lytic	5	2	0	Low-quality	Genome-fragment	1.94	0		1	2369	2369	2369	2369	r__Duplodnaviria	k__Heunggongvirae	p__Uroviricota	c__Caudoviricetes	o__	f__
Axial_Plume_NODE_11992_length_2358_cov_1.095025	0	lytic	7	0	0	Not-determined	Genome-fragment	NA	0	no viral genes detected	1	2358	2358	2358	2358	r__Duplodnaviria	k__Heunggongvirae	p__Uroviricota	c__Caudoviricetes	o__	f__
Axial_Plume_NODE_11_length_63412_cov_13.933207	8	lytic	73	4	0	Medium-quality	Genome-fragment	76.64	0	high kmer_freq may indicate large duplication; low-confidence DTR	1	63412	63412	63412	63412	r__Duplodnaviria	k__Heunggongvirae	p__Uroviricota	c__Caudoviricetes	o__	f__
Axial_Plume_NODE_1201_length_8180_cov_1.320998	0	lysogenic	10	0	0	Not-determined	Genome-fragment	NA	0	no viral genes detected	1	8180	8180	8180	8180	NA	NA	NA	NA	NA	NA
Axial_Plume_NODE_12074_length_2350_cov_0.789924	0	lytic	4	0	0	Not-determined	Genome-fragment	NA	0	no viral genes detected	1	2350	2350	2350	2350	r__Duplodnaviria	k__Heunggongvirae	p__Uroviricota	c__Caudoviricetes	o__	f__
Axial_Plume_NODE_12089_length_2348_cov_5.725799	0	lytic	4	1	0	Low-quality	Genome-fragment	2.08	0		1	2348	2348	2348	2348	r__Duplodnaviria	k__Heunggongvirae	p__Uroviricota	c__Caudoviricetes	o__	f__
Axial_Plume_NODE_1212_length_8152_cov_1.870031	1	lytic	15	1	1	Low-quality	Genome-fragment	9.07	0		1	8152	8152	8152	8152	r__Duplodnaviria	k__Heunggongvirae	p__Uroviricota	c__Caudoviricetes	o__	f__
Axial_Plume_NODE_12166_length_2341_cov_0.309846	1	lytic	5	2	0	Low-quality	Genome-fragment	1.58	0		1	2341	2341	2341	2341	r__Duplodnaviria	k__Heunggongvirae	p__Uroviricota	c__Caudoviricetes	o__	f__
Axial_Plume_NODE_12229_length_2335_cov_0.198822	0	lytic	8	1	0	Low-quality	Genome-fragment	5.73	0		1	2335	2335	2335	2335	r__Duplodnaviria	k__Heunggongvirae	p__Uroviricota	c__Caudoviricetes	o__	f__
Axial_Plume_NODE_12260_length_2332_cov_0.640816	1	lytic	6	3	0	Low-quality	Genome-fragment	5.42	0		1	2332	2332	2332	2332	r__Duplodnaviria	k__Heunggongvirae	p__Uroviricota	c__Caudoviricetes	o__	f__
Axial_Plume_NODE_12310_length_2327_cov_0.825455	1	lytic	6	3	0	Low-quality	Genome-fragment	5.14	0		1	2327	2327	2327	2327	r__Duplodnaviria	k__Heunggongvirae	p__Uroviricota	c__Caudoviricetes	o__	f__
Axial_Plume_NODE_12352_length_2323_cov_1.131148	0	lytic	4	2	0	Low-quality	Genome-fragment	1.3	0		1	2323	2323	2323	2323	r__Duplodnaviria	k__Heunggongvirae	p__Uroviricota	c__Caudoviricetes	o__	f__
Axial_Plume_NODE_12421_length_2317_cov_1.900457	0	lytic	4	0	0	Not-determined	Genome-fragment	NA	0	no viral genes detected	1	2317	2317	2317	2317	NA	NA	NA	NA	NA	NA
Axial_Plume_NODE_12549_length_2307_cov_0.642661	0	lytic	5	2	0	Low-quality	Genome-fragment	1.5	0		1	2307	2307	2307	2307	r__Duplodnaviria	k__Heunggongvirae	p__Uroviricota	c__Caudoviricetes	o__	f__Straboviridae
Axial_Plume_NODE_12665_length_2296_cov_0.563854	1	lytic	4	1	0	Low-quality	Genome-fragment	2.79	0		1	2296	2296	2296	2296	r__Duplodnaviria	k__Heunggongvirae	p__Uroviricota	c__Caudoviricetes	o__	f__
Axial_Plume_NODE_12674_length_2295_cov_0.561808	1	lytic	4	2	0	Low-quality	Genome-fragment	6.22	0		1	2295	2295	2295	2295	r__Duplodnaviria	k__Heunggongvirae	p__Uroviricota	c__Caudoviricetes	o__	f__
Axial_Plume_NODE_126_length_24237_cov_3.122480	10	lytic	38	12	0	Low-quality	Genome-fragment	34.79	0		1	24237	24237	24237	24237	r__Duplodnaviria	k__Heunggongvirae	p__Uroviricota	c__Caudoviricetes	o__	f__
Axial_Plume_NODE_12783_length_2285_cov_0.576923	0	lytic	6	1	0	Low-quality	Genome-fragment	0.97	0		1	2285	2285	2285	2285	r__Duplodnaviria	k__Heunggongvirae	p__Uroviricota	c__Caudoviricetes	o__	f__
Axial_Plume_NODE_12790_length_2284_cov_0.873435	0	lytic	4	2	0	Low-quality	Genome-fragment	1.99	0		1	2284	2284	2284	2284	r__Duplodnaviria	k__Heunggongvirae	p__Uroviricota	c__Caudoviricetes	o__	f__
Axial_Plume_NODE_12833_length_2280_cov_0.627497	0	lytic	5	2	0	Low-quality	Genome-fragment	1.25	0		1	2280	2280	2280	2280	r__Duplodnaviria	k__Heunggongvirae	p__Uroviricota	c__Caudoviricetes	o__	f__
Axial_Plume_NODE_12837_length_2280_cov_0.538319	0	lytic	6	1	1	Low-quality	Genome-fragment	0.66	43.16		1	2280	2280	2280	2280	r__Duplodnaviria	k__Heunggongvirae	p__Uroviricota	c__Caudoviricetes	o__	f__
Axial_Plume_NODE_12902_length_2273_cov_0.712022	1	lytic	4	1	0	Low-quality	Genome-fragment	3.76	0		1	2273	2273	2273	2273	r__Duplodnaviria	k__Heunggongvirae	p__Uroviricota	c__Caudoviricetes	o__	f__
Axial_Plume_NODE_12977_length_2266_cov_0.347359	0	lytic	6	4	0	Low-quality	Genome-fragment	3.16	0		1	2266	2266	2266	2266	r__Duplodnaviria	k__Heunggongvirae	p__Uroviricota	c__Caudoviricetes	o__	f__
Axial_Plume_NODE_13028_length_2262_cov_0.621077	2	lytic	3	2	0	Low-quality	Genome-fragment	0.94	0		1	2262	2262	2262	2262	r__Duplodnaviria	k__Heunggongvirae	p__Uroviricota	c__Caudoviricetes	o__	f__
Axial_Plume_NODE_1302_length_7861_cov_9.945306	0	lysogenic	11	0	0	Not-determined	Genome-fragment	NA	0	no viral genes detected	1	7861	7861	7861	7861	r__Duplodnaviria	k__Heunggongvirae	p__Uroviricota	c__Caudoviricetes	o__	f__
Axial_Plume_NODE_13042_length_2261_cov_0.684161	0	lytic	5	1	0	Low-quality	Genome-fragment	0.63	0		1	2261	2261	2261	2261	r__Duplodnaviria	k__Heunggongvirae	p__Uroviricota	c__Caudoviricetes	o__	f__
Axial_Plume_NODE_13107_length_2256_cov_0.673556	1	lytic	5	4	0	Medium-quality	Genome-fragment	50.93	0		1	2256	2256	2256	2256	r__Monodnaviria	k__Sangervirae	p__Phixviricota	c__Malgrandaviricetes	o__Petitvirales	f__Microviridae
Axial_Plume_NODE_13199_length_2249_cov_1.108388	0	lytic	4	3	0	Low-quality	Genome-fragment	2.36	0		1	2249	2249	2249	2249	r__Duplodnaviria	k__Heunggongvirae	p__Uroviricota	c__Caudoviricetes	o__	f__
Axial_Plume_NODE_13284_length_2244_cov_0.464336	0	lytic	4	0	0	Not-determined	Genome-fragment	NA	0	no viral genes detected	1	2244	2244	2244	2244	r__Duplodnaviria	k__Heunggongvirae	p__Uroviricota	c__Caudoviricetes	o__	f__
Axial_Plume_NODE_13321_length_2241_cov_0.896878	0	lytic	4	2	0	Low-quality	Genome-fragment	2.15	0		1	2241	2241	2241	2241	r__Duplodnaviria	k__Heunggongvirae	p__Uroviricota	c__Caudoviricetes	o__	f__
Axial_Plume_NODE_1340_length_7718_cov_2.468318	2	lytic	8	0	0	Not-determined	Genome-fragment	NA	0	no viral genes detected	1	7718	7718	7718	7718	r__Varidnaviria	k__Bamfordvirae	p__Nucleocytoviricota	c__Megaviricetes	o__Imitervirales	f__Mimiviridae
Axial_Plume_NODE_13673_length_2214_cov_0.705319	1	lytic	4	2	0	Low-quality	Genome-fragment	5.98	0		1	2214	2214	2214	2214	r__Duplodnaviria	k__Heunggongvirae	p__Uroviricota	c__Caudoviricetes	o__	f__
Axial_Plume_NODE_13695_length_2212_cov_0.683453	0	lytic	4	1	0	Low-quality	Genome-fragment	1.19	0		1	2212	2212	2212	2212	r__Duplodnaviria	k__Heunggongvirae	p__Uroviricota	c__Caudoviricetes	o__	f__
Axial_Plume_NODE_13735_length_2209_cov_0.614313	0	lytic	6	0	0	Not-determined	Genome-fragment	NA	0	no viral genes detected	1	2209	2209	2209	2209	r__Duplodnaviria	k__Heunggongvirae	p__Uroviricota	c__Caudoviricetes	o__	f__
Axial_Plume_NODE_13811_length_2203_cov_0.792389	0	lytic	4	1	0	Low-quality	Genome-fragment	3.65	0		1	2203	2203	2203	2203	r__Duplodnaviria	k__Heunggongvirae	p__Uroviricota	c__Caudoviricetes	o__	f__
Axial_Plume_NODE_13835_length_2201_cov_0.575699	1	lytic	5	2	0	Low-quality	Genome-fragment	3.74	0		1	2201	2201	2201	2201	r__Duplodnaviria	k__Heunggongvirae	p__Uroviricota	c__Caudoviricetes	o__	f__
Axial_Plume_NODE_13875_length_2198_cov_0.763882	0	lytic	9	2	1	Low-quality	Genome-fragment	3.49	0		1	2198	2198	2198	2198	r__Duplodnaviria	k__Heunggongvirae	p__Uroviricota	c__Caudoviricetes	o__	f__
Axial_Plume_NODE_13888_length_2197_cov_0.570048	0	lytic	5	0	0	Not-determined	Genome-fragment	NA	0	no viral genes detected	1	2197	2197	2197	2197	r__Duplodnaviria	k__Heunggongvirae	p__Uroviricota	c__Caudoviricetes	o__	f__
Axial_Plume_NODE_13918_length_2195_cov_0.535783	1	lytic	4	2	0	Low-quality	Genome-fragment	1.98	0		1	2195	2195	2195	2195	r__Duplodnaviria	k__Heunggongvirae	p__Uroviricota	c__Caudoviricetes	o__	f__Demerecviridae
Axial_Plume_NODE_14139_length_2179_cov_0.574074	1	lytic	6	2	0	Low-quality	Genome-fragment	1.83	0		1	2179	2179	2179	2179	r__Duplodnaviria	k__Heunggongvirae	p__Uroviricota	c__Caudoviricetes	o__	f__
Axial_Plume_NODE_14150_length_2178_cov_0.699171	0	lytic	4	3	0	Low-quality	Genome-fragment	2.83	0		1	2178	2178	2178	2178	r__Duplodnaviria	k__Heunggongvirae	p__Uroviricota	c__Caudoviricetes	o__	f__
Axial_Plume_NODE_14201_length_2174_cov_0.534441	2	lytic	4	0	0	Not-determined	Genome-fragment	NA	0	no viral genes detected	1	2174	2174	2174	2174	r__Duplodnaviria	k__Heunggongvirae	p__Uroviricota	c__Caudoviricetes	o__	f__
Axial_Plume_NODE_14339_length_2164_cov_0.590083	0	lytic	6	1	0	Low-quality	Genome-fragment	4.46	0		1	2164	2164	2164	2164	r__Duplodnaviria	k__Heunggongvirae	p__Uroviricota	c__Caudoviricetes	o__	f__
Axial_Plume_NODE_1433_length_7488_cov_0.961962	2	lytic	10	1	0	Low-quality	Genome-fragment	18.54	0		1	7488	7488	7488	7488	r__Duplodnaviria	k__Heunggongvirae	p__Uroviricota	c__Caudoviricetes	o__	f__
Axial_Plume_NODE_14367_length_2162_cov_0.646683	1	lytic	4	1	0	Low-quality	Genome-fragment	1.04	0		1	2162	2162	2162	2162	r__Duplodnaviria	k__Heunggongvirae	p__Uroviricota	c__Caudoviricetes	o__	f__
Axial_Plume_NODE_14380_length_2161_cov_0.895280	0	lytic	4	0	1	Not-determined	Genome-fragment	NA	0	no viral genes detected	1	2161	2161	2161	2161	NA	NA	NA	NA	NA	NA
Axial_Plume_NODE_14408_length_2159_cov_0.621063	1	lytic	6	2	0	Low-quality	Genome-fragment	0.97	0		1	2159	2159	2159	2159	r__Duplodnaviria	k__Heunggongvirae	p__Uroviricota	c__Caudoviricetes	o__	f__
Axial_Plume_NODE_14442_length_2156_cov_1.311483	3	lytic	4	3	0	Low-quality	Genome-fragment	1.21	0		1	2156	2156	2156	2156	r__Duplodnaviria	k__Heunggongvirae	p__Uroviricota	c__Caudoviricetes	o__	f__
Axial_Plume_NODE_14452_length_2156_cov_0.576146	0	lytic	6	0	1	Not-determined	Genome-fragment	NA	0	no viral genes detected	1	2156	2156	2156	2156	r__Duplodnaviria	k__Heunggongvirae	p__Uroviricota	c__Caudoviricetes	o__	f__
Axial_Plume_NODE_14470_length_2154_cov_3.902812	0	lytic	6	0	1	Low-quality	Genome-fragment	3.48	0	no viral genes detected	1	2154	2154	2154	2154	r__Duplodnaviria	k__Heunggongvirae	p__Uroviricota	c__Caudoviricetes	o__	f__
Axial_Plume_NODE_14637_length_2143_cov_0.424603	2	lytic	4	0	0	Not-determined	Genome-fragment	NA	0	no viral genes detected	1	2143	2143	2143	2143	r__Duplodnaviria	k__Heunggongvirae	p__Uroviricota	c__Caudoviricetes	o__	f__
Axial_Plume_NODE_1466_length_7389_cov_2.839438	0	lytic	13	0	0	Not-determined	Genome-fragment	NA	0	no viral genes detected	1	7389	7389	7389	7389	r__Duplodnaviria	k__Heunggongvirae	p__Uroviricota	c__Caudoviricetes	o__	f__
Axial_Plume_NODE_14807_length_2131_cov_0.531936	1	lytic	4	3	0	Low-quality	Genome-fragment	5.28	0		1	2131	2131	2131	2131	r__Duplodnaviria	k__Heunggongvirae	p__Uroviricota	c__Caudoviricetes	o__	f__
Axial_Plume_NODE_1489_length_7304_cov_1.411593	0	lytic	9	2	0	Low-quality	Genome-fragment	3.27	0		1	7304	7304	7304	7304	r__Duplodnaviria	k__Heunggongvirae	p__Uroviricota	c__Caudoviricetes	o__	f__
Axial_Plume_NODE_14927_length_2123_cov_0.690381	0	lytic	6	2	0	Low-quality	Genome-fragment	4.34	0		1	2123	2123	2123	2123	r__Duplodnaviria	k__Heunggongvirae	p__Uroviricota	c__Caudoviricetes	o__	f__
Axial_Plume_NODE_15006_length_2117_cov_0.529146	0	lytic	4	1	0	Low-quality	Genome-fragment	5.43	0		1	2117	2117	2117	2117	r__Duplodnaviria	k__Heunggongvirae	p__Uroviricota	c__Caudoviricetes	o__	f__
Axial_Plume_NODE_15088_length_2112_cov_0.403023	0	lytic	4	0	0	Not-determined	Genome-fragment	NA	0	no viral genes detected	1	2112	2112	2112	2112	NA	NA	NA	NA	NA	NA
Axial_Plume_NODE_15140_length_2108_cov_0.872287	0	lytic	5	3	0	Low-quality	Genome-fragment	1.57	0		1	2108	2108	2108	2108	r__Duplodnaviria	k__Heunggongvirae	p__Uroviricota	c__Caudoviricetes	o__	f__
Axial_Plume_NODE_15189_length_2105_cov_0.784125	0	lytic	4	1	0	Low-quality	Genome-fragment	0.83	0		1	2105	2105	2105	2105	r__Duplodnaviria	k__Heunggongvirae	p__Uroviricota	c__Caudoviricetes	o__	f__
Axial_Plume_NODE_15234_length_2102_cov_0.874937	0	lytic	6	1	0	Low-quality	Genome-fragment	5.24	0		1	2102	2102	2102	2102	r__Duplodnaviria	k__Heunggongvirae	p__Uroviricota	c__Caudoviricetes	o__	f__
Axial_Plume_NODE_15298_length_2097_cov_0.870051	1	lytic	4	3	0	Low-quality	Genome-fragment	1.19	0		1	2097	2097	2097	2097	r__Duplodnaviria	k__Heunggongvirae	p__Uroviricota	c__Caudoviricetes	o__	f__
Axial_Plume_NODE_1536_length_7170_cov_1.437740	3	lytic	9	5	0	Low-quality	Genome-fragment	7.76	0		1	7170	7170	7170	7170	r__Duplodnaviria	k__Heunggongvirae	p__Uroviricota	c__Caudoviricetes	o__	f__
Axial_Plume_NODE_15419_length_2089_cov_0.779817	0	lytic	5	1	0	Low-quality	Genome-fragment	0.97	0		1	2089	2089	2089	2089	r__Duplodnaviria	k__Heunggongvirae	p__Uroviricota	c__Caudoviricetes	o__	f__
Axial_Plume_NODE_15449_length_2087_cov_1.271939	1	lytic	7	0	0	Not-determined	Genome-fragment	NA	0	no viral genes detected	1	2087	2087	2087	2087	r__Duplodnaviria	k__Heunggongvirae	p__Uroviricota	c__Caudoviricetes	o__	f__
Axial_Plume_NODE_15453_length_2087_cov_0.974490	1	lytic	5	1	0	Low-quality	Genome-fragment	1.17	0		1	2087	2087	2087	2087	r__Duplodnaviria	k__Heunggongvirae	p__Uroviricota	c__Caudoviricetes	o__	f__
Axial_Plume_NODE_15596_length_2077_cov_1.225641	0	lytic	5	0	0	Low-quality	Genome-fragment	4.96	0	no viral genes detected	1	2077	2077	2077	2077	r__Duplodnaviria	k__Heunggongvirae	p__Uroviricota	c__Caudoviricetes	o__	f__
Axial_Plume_NODE_15598_length_2077_cov_0.772821	0	lytic	4	0	0	Low-quality	Genome-fragment	1.23	0	no viral genes detected	1	2077	2077	2077	2077	r__Duplodnaviria	k__Heunggongvirae	p__Uroviricota	c__Caudoviricetes	o__	f__
Axial_Plume_NODE_15619_length_2076_cov_0.673166	0	lytic	4	0	0	Not-determined	Genome-fragment	NA	0	no viral genes detected	1	2076	2076	2076	2076	r__Duplodnaviria	k__Heunggongvirae	p__Uroviricota	c__Caudoviricetes	o__	f__
Axial_Plume_NODE_15653_length_2074_cov_1.028762	0	lytic	6	0	0	Not-determined	Genome-fragment	NA	0	no viral genes detected	1	2074	2074	2074	2074	r__Duplodnaviria	k__Heunggongvirae	p__Uroviricota	c__Caudoviricetes	o__	f__
Axial_Plume_NODE_1576_length_7039_cov_2.308449	1	lytic	10	0	0	Not-determined	Genome-fragment	NA	0	no viral genes detected	1	7039	7039	7039	7039	r__Duplodnaviria	k__Heunggongvirae	p__Uroviricota	c__Caudoviricetes	o__	f__
Axial_Plume_NODE_1579_length_7025_cov_1.781821	0	lytic	6	0	0	Not-determined	Genome-fragment	NA	0	no viral genes detected	1	7025	7025	7025	7025	r__Duplodnaviria	k__Heunggongvirae	p__Uroviricota	c__Caudoviricetes	o__	f__
Axial_Plume_NODE_157_length_22107_cov_4.490628	2	lytic	19	4	0	Low-quality	Genome-fragment	30.88	0		1	22107	22107	22107	22107	r__Duplodnaviria	k__Heunggongvirae	p__Uroviricota	c__Caudoviricetes	o__	f__
Axial_Plume_NODE_15808_length_2064_cov_0.980898	1	lytic	7	1	0	Low-quality	Genome-fragment	4.95	0		1	2064	2064	2064	2064	r__Duplodnaviria	k__Heunggongvirae	p__Uroviricota	c__Caudoviricetes	o__	f__
Axial_Plume_NODE_15886_length_2059_cov_0.423913	1	lytic	4	1	0	Low-quality	Genome-fragment	5.29	0		1	2059	2059	2059	2059	NA	NA	NA	NA	NA	NA
Axial_Plume_NODE_15975_length_2053_cov_0.306854	0	lytic	4	0	0	Not-determined	Genome-fragment	NA	0	no viral genes detected	1	2053	2053	2053	2053	NA	NA	NA	NA	NA	NA
Axial_Plume_NODE_15981_length_2052_cov_1.306494	2	lytic	4	4	0	Low-quality	Genome-fragment	1.28	0		1	2052	2052	2052	2052	r__Duplodnaviria	k__Heunggongvirae	p__Uroviricota	c__Caudoviricetes	o__	f__
Axial_Plume_NODE_16030_length_2050_cov_0.479459	0	lytic	4	2	0	Low-quality	Genome-fragment	3.42	0		1	2050	2050	2050	2050	r__Duplodnaviria	k__Heunggongvirae	p__Uroviricota	c__Caudoviricetes	o__	f__
Axial_Plume_NODE_16044_length_2049_cov_0.700832	0	lytic	4	1	0	Low-quality	Genome-fragment	1.84	0		1	2049	2049	2049	2049	r__Duplodnaviria	k__Heunggongvirae	p__Uroviricota	c__Caudoviricetes	o__	f__
Axial_Plume_NODE_1604_length_6949_cov_1.028291	5	lytic	13	8	0	Low-quality	Genome-fragment	11.14	0		1	6949	6949	6949	6949	r__Duplodnaviria	k__Heunggongvirae	p__Uroviricota	c__Caudoviricetes	o__	f__
Axial_Plume_NODE_16073_length_2047_cov_0.817187	1	lytic	4	1	0	Low-quality	Genome-fragment	3.4	0		1	2047	2047	2047	2047	r__Duplodnaviria	k__Heunggongvirae	p__Uroviricota	c__Caudoviricetes	o__	f__
Axial_Plume_NODE_16088_length_2046_cov_2.172486	0	lytic	4	1	0	Low-quality	Genome-fragment	0.38	0		1	2046	2046	2046	2046	NA	NA	NA	NA	NA	NA
Axial_Plume_NODE_16109_length_2045_cov_0.566736	0	lytic	6	4	0	Low-quality	Genome-fragment	1.81	0		1	2045	2045	2045	2045	r__Duplodnaviria	k__Heunggongvirae	p__Uroviricota	c__Caudoviricetes	o__	f__
Axial_Plume_NODE_1610_length_6944_cov_1.472935	0	lytic	6	0	2	Not-determined	Genome-fragment	NA	0	no viral genes detected	1	6944	6944	6944	6944	NA	NA	NA	NA	NA	NA
Axial_Plume_NODE_16151_length_2042_cov_0.710705	0	lytic	5	2	0	Low-quality	Genome-fragment	1.1	0		1	2042	2042	2042	2042	r__Duplodnaviria	k__Heunggongvirae	p__Uroviricota	c__Caudoviricetes	o__	f__
Axial_Plume_NODE_16156_length_2042_cov_0.240731	0	lytic	4	1	0	Low-quality	Genome-fragment	3.49	0		1	2042	2042	2042	2042	r__Duplodnaviria	k__Heunggongvirae	p__Uroviricota	c__Caudoviricetes	o__	f__
Axial_Plume_NODE_16178_length_2040_cov_1.356508	1	lytic	6	1	0	Low-quality	Genome-fragment	4.87	0		1	2040	2040	2040	2040	r__Duplodnaviria	k__Heunggongvirae	p__Uroviricota	c__Caudoviricetes	o__	f__
Axial_Plume_NODE_16183_length_2040_cov_1.091479	0	lytic	4	1	1	Low-quality	Genome-fragment	2.3	9.31		1	2040	2040	2040	2040	r__Duplodnaviria	k__Heunggongvirae	p__Uroviricota	c__Caudoviricetes	o__Crassvirales	f__
Axial_Plume_NODE_16186_length_2040_cov_0.867224	0	lytic	4	0	0	Low-quality	Genome-fragment	5.12	0	no viral genes detected	1	2040	2040	2040	2040	r__Duplodnaviria	k__Heunggongvirae	p__Uroviricota	c__Caudoviricetes	o__	f__
Axial_Plume_NODE_16494_length_2022_cov_0.148285	0	lytic	5	1	0	Low-quality	Genome-fragment	1.8	0		1	2022	2022	2022	2022	r__Duplodnaviria	k__Heunggongvirae	p__Uroviricota	c__Caudoviricetes	o__	f__
Axial_Plume_NODE_16593_length_2016_cov_0.401800	0	lytic	4	1	0	Low-quality	Genome-fragment	4.69	0		1	2016	2016	2016	2016	r__Duplodnaviria	k__Heunggongvirae	p__Uroviricota	c__Caudoviricetes	o__	f__
Axial_Plume_NODE_1661_length_6831_cov_1.223150	1	lytic	9	5	0	Low-quality	Genome-fragment	15.2	0		1	6831	6831	6831	6831	r__Duplodnaviria	k__Heunggongvirae	p__Uroviricota	c__Caudoviricetes	o__	f__Autographiviridae
Axial_Plume_NODE_16628_length_2014_cov_0.301007	0	lytic	7	3	0	Low-quality	Genome-fragment	3.33	0		1	2014	2014	2014	2014	r__Duplodnaviria	k__Heunggongvirae	p__Uroviricota	c__Caudoviricetes	o__	f__
Axial_Plume_NODE_16708_length_2009_cov_1.435707	0	lytic	6	1	1	Low-quality	Genome-fragment	1.63	0		1	2009	2009	2009	2009	r__Duplodnaviria	k__Heunggongvirae	p__Uroviricota	c__Caudoviricetes	o__	f__
Axial_Plume_NODE_1671_length_6812_cov_1.055198	0	lytic	9	0	1	Not-determined	Genome-fragment	NA	0	no viral genes detected	1	6812	6812	6812	6812	r__Duplodnaviria	k__Heunggongvirae	p__Uroviricota	c__Caudoviricetes	o__	f__
Axial_Plume_NODE_16754_length_2006_cov_1.112826	0	lytic	4	2	0	Low-quality	Genome-fragment	4.24	0		1	2006	2006	2006	2006	r__Duplodnaviria	k__Heunggongvirae	p__Uroviricota	c__Caudoviricetes	o__	f__
Axial_Plume_NODE_16790_length_2004_cov_1.192328	0	lytic	4	1	0	Low-quality	Genome-fragment	2.72	0		1	2004	2004	2004	2004	r__Duplodnaviria	k__Heunggongvirae	p__Uroviricota	c__Caudoviricetes	o__	f__
Axial_Plume_NODE_1680_length_6777_cov_1.123759	1	lytic	5	3	0	Low-quality	Genome-fragment	14.75	0		1	6777	6777	6777	6777	r__Duplodnaviria	k__Heunggongvirae	p__Uroviricota	c__Caudoviricetes	o__	f__
Axial_Plume_NODE_1684_length_6766_cov_1.678717	0	lytic	8	0	1	Not-determined	Genome-fragment	NA	0	no viral genes detected	1	6766	6766	6766	6766	r__Duplodnaviria	k__Heunggongvirae	p__Uroviricota	c__Caudoviricetes	o__	f__
Axial_Plume_NODE_16895_length_2000_cov_0.587293	0	lytic	4	0	0	Not-determined	Genome-fragment	NA	0	no viral genes detected	1	2000	2000	2000	2000	r__Duplodnaviria	k__Heunggongvirae	p__Uroviricota	c__Caudoviricetes	o__	f__
Axial_Plume_NODE_16899_length_2000_cov_0.213561	3	lytic	5	3	0	Low-quality	Genome-fragment	3.31	0		1	2000	2000	2000	2000	r__Duplodnaviria	k__Heunggongvirae	p__Uroviricota	c__Caudoviricetes	o__	f__
Axial_Plume_NODE_1693_length_6745_cov_1.461620	0	lytic	12	0	0	Not-determined	Genome-fragment	NA	0	no viral genes detected	1	6745	6745	6745	6745	NA	NA	NA	NA	NA	NA
Axial_Plume_NODE_16958_length_1996_cov_0.302836	0	lytic	4	1	0	Low-quality	Genome-fragment	1.23	0		1	1996	1996	1996	1996	r__Duplodnaviria	k__Heunggongvirae	p__Uroviricota	c__Caudoviricetes	o__	f__Kyanoviridae
Axial_Plume_NODE_16976_length_1994_cov_0.806642	0	lytic	4	0	0	Low-quality	Genome-fragment	2.27	0	no viral genes detected	1	1994	1994	1994	1994	r__Duplodnaviria	k__Heunggongvirae	p__Uroviricota	c__Caudoviricetes	o__	f__
Axial_Plume_NODE_16982_length_1994_cov_0.455811	1	lytic	4	2	0	Low-quality	Genome-fragment	3.18	0		1	1994	1994	1994	1994	r__Duplodnaviria	k__Heunggongvirae	p__Uroviricota	c__Caudoviricetes	o__	f__
Axial_Plume_NODE_17022_length_1992_cov_0.445040	1	lytic	5	2	0	Low-quality	Genome-fragment	4.91	0		1	1992	1992	1992	1992	r__Duplodnaviria	k__Heunggongvirae	p__Uroviricota	c__Caudoviricetes	o__	f__
Axial_Plume_NODE_17023_length_1992_cov_0.423592	0	lytic	5	1	0	Low-quality	Genome-fragment	3.23	0		1	1992	1992	1992	1992	r__Duplodnaviria	k__Heunggongvirae	p__Uroviricota	c__Caudoviricetes	o__	f__
Axial_Plume_NODE_17185_length_1982_cov_0.884636	0	lytic	5	0	0	Not-determined	Genome-fragment	NA	0	no viral genes detected	1	1982	1982	1982	1982	r__Duplodnaviria	k__Heunggongvirae	p__Uroviricota	c__Caudoviricetes	o__	f__
Axial_Plume_NODE_17204_length_1981_cov_1.380259	1	lytic	5	2	0	Low-quality	Genome-fragment	1.12	0		1	1981	1981	1981	1981	r__Duplodnaviria	k__Heunggongvirae	p__Uroviricota	c__Caudoviricetes	o__	f__
Axial_Plume_NODE_17218_length_1981_cov_0.193096	2	lytic	5	3	0	Low-quality	Genome-fragment	0.85	0		1	1981	1981	1981	1981	r__Duplodnaviria	k__Heunggongvirae	p__Uroviricota	c__Caudoviricetes	o__	f__
Axial_Plume_NODE_17253_length_1979_cov_0.530238	1	lytic	4	3	0	Low-quality	Genome-fragment	1.42	0		1	1979	1979	1979	1979	r__Duplodnaviria	k__Heunggongvirae	p__Uroviricota	c__Caudoviricetes	o__	f__
Axial_Plume_NODE_17259_length_1979_cov_0.356371	0	lytic	5	2	0	Low-quality	Genome-fragment	0.88	0		1	1979	1979	1979	1979	r__Duplodnaviria	k__Heunggongvirae	p__Uroviricota	c__Caudoviricetes	o__	f__
Axial_Plume_NODE_17260_length_1978_cov_6.891950	0	lytic	5	1	0	Low-quality	Genome-fragment	0.18	0		1	1978	1978	1978	1978	r__Duplodnaviria	k__Heunggongvirae	p__Uroviricota	c__Caudoviricetes	o__	f__
Axial_Plume_NODE_17266_length_1978_cov_1.069692	1	lytic	8	0	0	Not-determined	Genome-fragment	NA	0	no viral genes detected	1	1978	1978	1978	1978	r__Duplodnaviria	k__Heunggongvirae	p__Uroviricota	c__Caudoviricetes	o__	f__
Axial_Plume_NODE_17272_length_1978_cov_0.742301	2	lytic	4	3	0	Low-quality	Genome-fragment	0.85	0		1	1978	1978	1978	1978	r__Duplodnaviria	k__Heunggongvirae	p__Uroviricota	c__Caudoviricetes	o__	f__
Axial_Plume_NODE_17378_length_1973_cov_0.602925	1	lytic	4	0	0	Low-quality	Genome-fragment	1.74	0	no viral genes detected	1	1973	1973	1973	1973	r__Duplodnaviria	k__Heunggongvirae	p__Uroviricota	c__Caudoviricetes	o__	f__
Axial_Plume_NODE_17401_length_1972_cov_0.784282	0	lytic	4	1	0	Low-quality	Genome-fragment	1.52	0		1	1972	1972	1972	1972	r__Duplodnaviria	k__Heunggongvirae	p__Uroviricota	c__Caudoviricetes	o__	f__
Axial_Plume_NODE_17438_length_1970_cov_3.326641	0	lytic	5	2	0	Low-quality	Genome-fragment	2.41	0		1	1970	1970	1970	1970	r__Duplodnaviria	k__Heunggongvirae	p__Uroviricota	c__Caudoviricetes	o__	f__
Axial_Plume_NODE_17491_length_1968_cov_0.592613	0	lytic	4	2	0	Low-quality	Genome-fragment	0.88	0		1	1968	1968	1968	1968	r__Duplodnaviria	k__Heunggongvirae	p__Uroviricota	c__Caudoviricetes	o__	f__
Axial_Plume_NODE_17493_length_1968_cov_0.494297	0	lytic	4	1	0	Low-quality	Genome-fragment	2.57	0		1	1968	1968	1968	1968	r__Duplodnaviria	k__Heunggongvirae	p__Uroviricota	c__Caudoviricetes	o__	f__
Axial_Plume_NODE_17513_length_1967_cov_0.934783	0	lytic	5	1	0	Low-quality	Genome-fragment	0.54	0		1	1967	1967	1967	1967	r__Duplodnaviria	k__Heunggongvirae	p__Uroviricota	c__Caudoviricetes	o__	f__
Axial_Plume_NODE_17594_length_1963_cov_0.254902	0	lytic	4	0	0	Low-quality	Genome-fragment	4.79	0	no viral genes detected	1	1963	1963	1963	1963	r__Duplodnaviria	k__Heunggongvirae	p__Uroviricota	c__Caudoviricetes	o__	f__
Axial_Plume_NODE_17595_length_1963_cov_0.239651	2	lytic	4	1	0	Low-quality	Genome-fragment	5.73	0		1	1963	1963	1963	1963	r__Duplodnaviria	k__Heunggongvirae	p__Uroviricota	c__Caudoviricetes	o__	f__
Axial_Plume_NODE_17623_length_1961_cov_0.520720	0	lytic	4	0	0	Low-quality	Genome-fragment	3.55	0	no viral genes detected	1	1961	1961	1961	1961	r__Duplodnaviria	k__Heunggongvirae	p__Uroviricota	c__Caudoviricetes	o__	f__
Axial_Plume_NODE_17640_length_1960_cov_0.715767	0	lytic	6	2	0	Low-quality	Genome-fragment	0.87	0		1	1960	1960	1960	1960	r__Duplodnaviria	k__Heunggongvirae	p__Uroviricota	c__Caudoviricetes	o__	f__
Axial_Plume_NODE_17661_length_1959_cov_0.478712	0	lytic	4	2	0	Low-quality	Genome-fragment	0.94	0		1	1959	1959	1959	1959	r__Duplodnaviria	k__Heunggongvirae	p__Uroviricota	c__Caudoviricetes	o__	f__
Axial_Plume_NODE_17721_length_1956_cov_0.409513	0	lytic	4	0	0	Not-determined	Genome-fragment	NA	0	no viral genes detected	1	1956	1956	1956	1956	r__Duplodnaviria	k__Heunggongvirae	p__Uroviricota	c__Caudoviricetes	o__	f__
Axial_Plume_NODE_17722_length_1956_cov_0.277747	1	lytic	6	2	0	Low-quality	Genome-fragment	3.06	0		1	1956	1956	1956	1956	r__Duplodnaviria	k__Heunggongvirae	p__Uroviricota	c__Caudoviricetes	o__	f__
Axial_Plume_NODE_17739_length_1955_cov_0.282276	0	lytic	4	0	0	Not-determined	Genome-fragment	NA	0	no viral genes detected	1	1955	1955	1955	1955	r__Varidnaviria	k__Bamfordvirae	p__Nucleocytoviricota	c__Megaviricetes	o__Algavirales	f__
Axial_Plume_NODE_17817_length_1951_cov_0.479715	0	lytic	4	3	0	Low-quality	Genome-fragment	2	0		1	1951	1951	1951	1951	r__Duplodnaviria	k__Heunggongvirae	p__Uroviricota	c__Caudoviricetes	o__	f__
Axial_Plume_NODE_17830_length_1950_cov_0.949534	0	lytic	6	2	0	Low-quality	Genome-fragment	0.84	0		1	1950	1950	1950	1950	r__Duplodnaviria	k__Heunggongvirae	p__Uroviricota	c__Caudoviricetes	o__	f__
Axial_Plume_NODE_17836_length_1950_cov_0.486012	0	lytic	5	2	0	Low-quality	Genome-fragment	0.87	0		1	1950	1950	1950	1950	r__Duplodnaviria	k__Heunggongvirae	p__Uroviricota	c__Caudoviricetes	o__	f__
Axial_Plume_NODE_17859_length_1949_cov_0.295280	1	lytic	3	1	0	Low-quality	Genome-fragment	4.47	0		1	1949	1949	1949	1949	r__Duplodnaviria	k__Heunggongvirae	p__Uroviricota	c__Caudoviricetes	o__	f__
Axial_Plume_NODE_17860_length_1949_cov_0.287047	0	lytic	4	0	1	Not-determined	Genome-fragment	NA	0	no viral genes detected	1	1949	1949	1949	1949	NA	NA	NA	NA	NA	NA
Axial_Plume_NODE_17886_length_1947_cov_0.643407	1	lytic	4	2	0	Low-quality	Genome-fragment	0.54	0		1	1947	1947	1947	1947	r__Duplodnaviria	k__Heunggongvirae	p__Uroviricota	c__Caudoviricetes	o__	f__
Axial_Plume_NODE_17946_length_1944_cov_5.301596	0	lytic	3	2	0	Low-quality	Genome-fragment	4.75	0		1	1944	1944	1944	1944	r__Duplodnaviria	k__Heunggongvirae	p__Uroviricota	c__Caudoviricetes	o__	f__
Axial_Plume_NODE_17968_length_1944_cov_0.384700	0	lytic	7	1	0	Low-quality	Genome-fragment	1.43	0		1	1944	1944	1944	1944	r__Duplodnaviria	k__Heunggongvirae	p__Uroviricota	c__Caudoviricetes	o__	f__
Axial_Plume_NODE_18023_length_1941_cov_0.415105	1	lytic	7	3	0	Low-quality	Genome-fragment	1.83	0		1	1941	1941	1941	1941	r__Duplodnaviria	k__Heunggongvirae	p__Uroviricota	c__Caudoviricetes	o__	f__
Axial_Plume_NODE_18051_length_1939_cov_0.587196	1	lytic	6	0	0	Low-quality	Genome-fragment	1.81	0	no viral genes detected	1	1939	1939	1939	1939	r__Duplodnaviria	k__Heunggongvirae	p__Uroviricota	c__Caudoviricetes	o__	f__
Axial_Plume_NODE_1805_length_6485_cov_1.390689	1	lytic	8	1	0	Low-quality	Genome-fragment	18.03	0		1	6485	6485	6485	6485	r__Duplodnaviria	k__Heunggongvirae	p__Uroviricota	c__Caudoviricetes	o__	f__
Axial_Plume_NODE_18109_length_1935_cov_1.435288	0	lytic	3	0	0	Low-quality	Genome-fragment	2.63	0	no viral genes detected	1	1935	1935	1935	1935	r__Duplodnaviria	k__Heunggongvirae	p__Uroviricota	c__Caudoviricetes	o__	f__
Axial_Plume_NODE_18148_length_1933_cov_0.868217	0	lytic	4	0	0	Not-determined	Genome-fragment	NA	0	no viral genes detected	1	1933	1933	1933	1933	r__Duplodnaviria	k__Heunggongvirae	p__Uroviricota	c__Caudoviricetes	o__	f__
Axial_Plume_NODE_18177_length_1932_cov_0.189474	0	lytic	6	1	0	Low-quality	Genome-fragment	3.03	0		1	1932	1932	1932	1932	r__Duplodnaviria	k__Heunggongvirae	p__Uroviricota	c__Caudoviricetes	o__	f__
Axial_Plume_NODE_18197_length_1931_cov_0.255543	0	lytic	4	0	0	Low-quality	Genome-fragment	3.74	0	no viral genes detected	1	1931	1931	1931	1931	r__Duplodnaviria	k__Heunggongvirae	p__Uroviricota	c__Caudoviricetes	o__	f__
Axial_Plume_NODE_18253_length_1928_cov_0.657413	0	lytic	4	1	0	Low-quality	Genome-fragment	0.51	0		1	1928	1928	1928	1928	r__Duplodnaviria	k__Heunggongvirae	p__Uroviricota	c__Caudoviricetes	o__	f__
Axial_Plume_NODE_18255_length_1928_cov_0.498612	0	lytic	6	2	0	Low-quality	Genome-fragment	3.14	0		1	1928	1928	1928	1928	r__Duplodnaviria	k__Heunggongvirae	p__Uroviricota	c__Caudoviricetes	o__	f__
Axial_Plume_NODE_18292_length_1926_cov_0.834908	0	lytic	5	1	0	Low-quality	Genome-fragment	7.82	0		1	1926	1926	1926	1926	NA	NA	NA	NA	NA	NA
Axial_Plume_NODE_18331_length_1924_cov_1.002226	0	lytic	6	2	0	Low-quality	Genome-fragment	3.12	0		1	1924	1924	1924	1924	r__Duplodnaviria	k__Heunggongvirae	p__Uroviricota	c__Caudoviricetes	o__	f__
Axial_Plume_NODE_18335_length_1924_cov_0.700612	0	lytic	5	2	0	Low-quality	Genome-fragment	3.45	0		1	1924	1924	1924	1924	r__Duplodnaviria	k__Heunggongvirae	p__Uroviricota	c__Caudoviricetes	o__	f__
Axial_Plume_NODE_1835_length_6432_cov_1.190801	0	lytic	6	0	2	Not-determined	Genome-fragment	NA	0	no viral genes detected	1	6432	6432	6432	6432	NA	NA	NA	NA	NA	NA
Axial_Plume_NODE_18361_length_1923_cov_0.443764	0	lytic	5	1	0	Low-quality	Genome-fragment	1.78	0		1	1923	1923	1923	1923	r__Duplodnaviria	k__Heunggongvirae	p__Uroviricota	c__Caudoviricetes	o__	f__
Axial_Plume_NODE_18471_length_1918_cov_0.790061	0	lytic	4	1	0	Low-quality	Genome-fragment	2.54	0		1	1918	1918	1918	1918	r__Duplodnaviria	k__Heunggongvirae	p__Uroviricota	c__Caudoviricetes	o__	f__
Axial_Plume_NODE_18473_length_1918_cov_0.706868	0	lytic	5	0	0	Not-determined	Genome-fragment	NA	0	no viral genes detected	1	1918	1918	1918	1918	NA	NA	NA	NA	NA	NA
Axial_Plume_NODE_18505_length_1916_cov_0.979318	0	lytic	4	1	0	Low-quality	Genome-fragment	3.26	0		1	1916	1916	1916	1916	r__Duplodnaviria	k__Heunggongvirae	p__Uroviricota	c__Caudoviricetes	o__	f__
Axial_Plume_NODE_18529_length_1915_cov_0.738255	0	lytic	6	1	0	Low-quality	Genome-fragment	3.19	0		1	1915	1915	1915	1915	r__Duplodnaviria	k__Heunggongvirae	p__Uroviricota	c__Caudoviricetes	o__	f__
Axial_Plume_NODE_18565_length_1913_cov_0.433931	0	lytic	4	3	0	Low-quality	Genome-fragment	1.83	0		1	1913	1913	1913	1913	r__Duplodnaviria	k__Heunggongvirae	p__Uroviricota	c__Caudoviricetes	o__	f__
Axial_Plume_NODE_18716_length_1906_cov_0.856099	2	lytic	4	2	0	Low-quality	Genome-fragment	1.03	0		1	1906	1906	1906	1906	r__Duplodnaviria	k__Heunggongvirae	p__Uroviricota	c__Caudoviricetes	o__	f__
Axial_Plume_NODE_18793_length_1903_cov_0.569257	1	lytic	4	3	0	Low-quality	Genome-fragment	5.16	0		1	1903	1903	1903	1903	r__Duplodnaviria	k__Heunggongvirae	p__Uroviricota	c__Caudoviricetes	o__	f__
Axial_Plume_NODE_18839_length_1901_cov_0.430665	2	lytic	4	1	0	Low-quality	Genome-fragment	1.15	0		1	1901	1901	1901	1901	r__Duplodnaviria	k__Heunggongvirae	p__Uroviricota	c__Caudoviricetes	o__	f__
Axial_Plume_NODE_18920_length_1897_cov_0.985876	1	lytic	4	4	0	Low-quality	Genome-fragment	0.8	0		1	1897	1897	1897	1897	r__Duplodnaviria	k__Heunggongvirae	p__Uroviricota	c__Caudoviricetes	o__	f__
Axial_Plume_NODE_18968_length_1895_cov_0.626697	0	lytic	5	0	0	Not-determined	Genome-fragment	NA	0	no viral genes detected	1	1895	1895	1895	1895	r__Duplodnaviria	k__Heunggongvirae	p__Uroviricota	c__Caudoviricetes	o__	f__
Axial_Plume_NODE_18979_length_1894_cov_1.293152	3	lytic	5	4	0	Low-quality	Genome-fragment	5.29	0		1	1894	1894	1894	1894	r__Duplodnaviria	k__Heunggongvirae	p__Uroviricota	c__Caudoviricetes	o__	f__
Axial_Plume_NODE_19010_length_1893_cov_0.938279	0	lytic	5	0	0	Not-determined	Genome-fragment	NA	0	no viral genes detected	1	1893	1893	1893	1893	r__Duplodnaviria	k__Heunggongvirae	p__Uroviricota	c__Caudoviricetes	o__	f__
Axial_Plume_NODE_1910_length_6277_cov_2.083252	0	lytic	7	2	0	Low-quality	Genome-fragment	0.51	0		1	6277	6277	6277	6277	r__Varidnaviria	k__Bamfordvirae	p__Nucleocytoviricota	c__Megaviricetes	o__	f__
Axial_Plume_NODE_19188_length_1885_cov_0.249147	0	lytic	4	0	0	Not-determined	Genome-fragment	NA	0	no viral genes detected	1	1885	1885	1885	1885	NA	NA	NA	NA	NA	NA
Axial_Plume_NODE_1920_length_6254_cov_1.602905	0	lytic	12	0	0	Not-determined	Genome-fragment	NA	0	no viral genes detected	1	6254	6254	6254	6254	r__Duplodnaviria	k__Heunggongvirae	p__Uroviricota	c__Caudoviricetes	o__	f__
Axial_Plume_NODE_19300_length_1880_cov_0.951512	0	lytic	6	2	0	Low-quality	Genome-fragment	3.91	0		1	1880	1880	1880	1880	r__Duplodnaviria	k__Heunggongvirae	p__Uroviricota	c__Caudoviricetes	o__	f__
Axial_Plume_NODE_19301_length_1880_cov_0.679407	1	lytic	5	3	0	Low-quality	Genome-fragment	2.87	0		1	1880	1880	1880	1880	r__Duplodnaviria	k__Heunggongvirae	p__Uroviricota	c__Caudoviricetes	o__	f__
Axial_Plume_NODE_19367_length_1877_cov_1.465143	0	lytic	5	2	0	Low-quality	Genome-fragment	1.68	0		1	1877	1877	1877	1877	r__Duplodnaviria	k__Heunggongvirae	p__Uroviricota	c__Caudoviricetes	o__	f__
Axial_Plume_NODE_19476_length_1873_cov_0.363116	1	lytic	4	0	0	Low-quality	Genome-fragment	1.38	0	no viral genes detected	1	1873	1873	1873	1873	r__Duplodnaviria	k__Heunggongvirae	p__Uroviricota	c__Caudoviricetes	o__	f__
Axial_Plume_NODE_19483_length_1872_cov_0.910029	0	lytic	4	0	0	Low-quality	Genome-fragment	2.64	0	no viral genes detected	1	1872	1872	1872	1872	r__Duplodnaviria	k__Heunggongvirae	p__Uroviricota	c__Caudoviricetes	o__	f__
Axial_Plume_NODE_19518_length_1870_cov_0.581182	0	lytic	4	2	0	Low-quality	Genome-fragment	3.62	0		1	1870	1870	1870	1870	r__Duplodnaviria	k__Heunggongvirae	p__Uroviricota	c__Caudoviricetes	o__	f__
Axial_Plume_NODE_19579_length_1867_cov_0.408621	1	lytic	4	2	0	Low-quality	Genome-fragment	1.03	0		1	1867	1867	1867	1867	r__Duplodnaviria	k__Heunggongvirae	p__Uroviricota	c__Caudoviricetes	o__	f__
Axial_Plume_NODE_19596_length_1866_cov_0.424957	0	lytic	4	1	0	Low-quality	Genome-fragment	0.88	0		1	1866	1866	1866	1866	r__Duplodnaviria	k__Heunggongvirae	p__Uroviricota	c__Caudoviricetes	o__	f__
Axial_Plume_NODE_19605_length_1865_cov_0.845224	0	lytic	4	2	0	Low-quality	Genome-fragment	4.66	0		1	1865	1865	1865	1865	r__Duplodnaviria	k__Heunggongvirae	p__Uroviricota	c__Caudoviricetes	o__	f__
Axial_Plume_NODE_19696_length_1861_cov_0.948674	1	lytic	4	2	0	Low-quality	Genome-fragment	4.79	0		1	1861	1861	1861	1861	r__Duplodnaviria	k__Heunggongvirae	p__Uroviricota	c__Caudoviricetes	o__	f__
Axial_Plume_NODE_19725_length_1860_cov_0.214080	1	lytic	4	0	0	Low-quality	Genome-fragment	2.36	0	no viral genes detected	1	1860	1860	1860	1860	r__Duplodnaviria	k__Heunggongvirae	p__Uroviricota	c__Caudoviricetes	o__	f__
Axial_Plume_NODE_19789_length_1856_cov_1.226142	0	lytic	4	2	0	Low-quality	Genome-fragment	3.13	0		1	1856	1856	1856	1856	r__Duplodnaviria	k__Heunggongvirae	p__Uroviricota	c__Caudoviricetes	o__	f__
Axial_Plume_NODE_19877_length_1853_cov_0.471611	1	lytic	5	0	0	Low-quality	Genome-fragment	3.07	0	no viral genes detected	1	1853	1853	1853	1853	r__Duplodnaviria	k__Heunggongvirae	p__Uroviricota	c__Caudoviricetes	o__	f__
Axial_Plume_NODE_1995_length_6137_cov_1.704659	1	lytic	10	1	0	Low-quality	Genome-fragment	7.23	0		1	6137	6137	6137	6137	r__Duplodnaviria	k__Heunggongvirae	p__Uroviricota	c__Caudoviricetes	o__	f__
Axial_Plume_NODE_19991_length_1848_cov_0.486926	0	lytic	5	0	0	Low-quality	Genome-fragment	2.38	0	no viral genes detected	1	1848	1848	1848	1848	r__Duplodnaviria	k__Heunggongvirae	p__Uroviricota	c__Caudoviricetes	o__	f__
Axial_Plume_NODE_2000_length_6123_cov_1.818379	0	lytic	7	0	1	Not-determined	Genome-fragment	NA	0	no viral genes detected	1	6123	6123	6123	6123	r__Duplodnaviria	k__Heunggongvirae	p__Uroviricota	c__Caudoviricetes	o__	f__
Axial_Plume_NODE_20044_length_1846_cov_0.410704	0	lytic	4	0	0	Low-quality	Genome-fragment	0.93	0	no viral genes detected	1	1846	1846	1846	1846	r__Duplodnaviria	k__Heunggongvirae	p__Uroviricota	c__Caudoviricetes	o__	f__
Axial_Plume_NODE_20075_length_1844_cov_0.565521	1	lytic	4	1	0	Low-quality	Genome-fragment	0.82	0		1	1844	1844	1844	1844	r__Duplodnaviria	k__Heunggongvirae	p__Uroviricota	c__Caudoviricetes	o__	f__
Axial_Plume_NODE_20173_length_1840_cov_0.450088	0	lytic	4	1	0	Low-quality	Genome-fragment	1	0		1	1840	1840	1840	1840	r__Duplodnaviria	k__Heunggongvirae	p__Uroviricota	c__Caudoviricetes	o__	f__
Axial_Plume_NODE_20174_length_1840_cov_0.434910	0	lytic	4	1	0	Low-quality	Genome-fragment	1.54	0		1	1840	1840	1840	1840	r__Duplodnaviria	k__Heunggongvirae	p__Uroviricota	c__Caudoviricetes	o__	f__
Axial_Plume_NODE_20231_length_1838_cov_0.382817	0	lytic	4	1	0	Low-quality	Genome-fragment	1.95	0		1	1838	1838	1838	1838	r__Duplodnaviria	k__Heunggongvirae	p__Uroviricota	c__Caudoviricetes	o__	f__
Axial_Plume_NODE_20279_length_1836_cov_0.379754	1	lytic	5	1	0	Low-quality	Genome-fragment	5.04	0		1	1836	1836	1836	1836	r__Duplodnaviria	k__Heunggongvirae	p__Uroviricota	c__Caudoviricetes	o__	f__
Axial_Plume_NODE_20282_length_1836_cov_0.102399	0	lytic	5	0	0	Not-determined	Genome-fragment	NA	0	no viral genes detected	1	1836	1836	1836	1836	r__Duplodnaviria	k__Heunggongvirae	p__Uroviricota	c__Caudoviricetes	o__	f__
Axial_Plume_NODE_20355_length_1832_cov_0.922581	0	lytic	4	0	0	Low-quality	Genome-fragment	2.55	0	no viral genes detected	1	1832	1832	1832	1832	r__Duplodnaviria	k__Heunggongvirae	p__Uroviricota	c__Caudoviricetes	o__	f__
Axial_Plume_NODE_20362_length_1832_cov_0.441642	1	lytic	3	2	0	Low-quality	Genome-fragment	0.82	0		1	1832	1832	1832	1832	r__Duplodnaviria	k__Heunggongvirae	p__Uroviricota	c__Caudoviricetes	o__	f__
Axial_Plume_NODE_20436_length_1829_cov_0.424794	0	lytic	4	1	0	Low-quality	Genome-fragment	1.41	0		1	1829	1829	1829	1829	r__Duplodnaviria	k__Heunggongvirae	p__Uroviricota	c__Caudoviricetes	o__	f__
Axial_Plume_NODE_20459_length_1828_cov_0.525573	0	lytic	4	0	0	Not-determined	Genome-fragment	NA	0	no viral genes detected	1	1828	1828	1828	1828	r__Duplodnaviria	k__Heunggongvirae	p__Uroviricota	c__Caudoviricetes	o__	f__
Axial_Plume_NODE_2049_length_6051_cov_1.437711	0	lytic	10	2	0	Low-quality	Genome-fragment	2.15	0		1	6051	6051	6051	6051	r__Duplodnaviria	k__Heunggongvirae	p__Uroviricota	c__Caudoviricetes	o__	f__
Axial_Plume_NODE_20530_length_1825_cov_0.806832	1	lytic	6	1	0	Low-quality	Genome-fragment	3.26	0		1	1825	1825	1825	1825	r__Duplodnaviria	k__Heunggongvirae	p__Uroviricota	c__Caudoviricetes	o__	f__
Axial_Plume_NODE_20545_length_1825_cov_0.299176	0	lytic	4	2	0	Low-quality	Genome-fragment	3.57	0		1	1825	1825	1825	1825	r__Duplodnaviria	k__Heunggongvirae	p__Uroviricota	c__Caudoviricetes	o__	f__
Axial_Plume_NODE_20618_length_1821_cov_0.504723	0	lytic	6	1	1	Low-quality	Genome-fragment	3.44	25.7		1	1821	1821	1821	1821	r__Duplodnaviria	k__Heunggongvirae	p__Uroviricota	c__Caudoviricetes	o__	f__
Axial_Plume_NODE_20657_length_1819_cov_0.552600	1	lytic	5	0	0	Low-quality	Genome-fragment	2.75	0	no viral genes detected	1	1819	1819	1819	1819	r__Duplodnaviria	k__Heunggongvirae	p__Uroviricota	c__Caudoviricetes	o__	f__
Axial_Plume_NODE_20695_length_1818_cov_0.454760	1	lytic	6	3	0	Low-quality	Genome-fragment	1.87	0		1	1818	1818	1818	1818	r__Duplodnaviria	k__Heunggongvirae	p__Uroviricota	c__Caudoviricetes	o__	f__
Axial_Plume_NODE_20774_length_1814_cov_0.670421	1	lytic	5	1	0	Low-quality	Genome-fragment	5.33	0		1	1814	1814	1814	1814	r__Duplodnaviria	k__Heunggongvirae	p__Uroviricota	c__Caudoviricetes	o__	f__
Axial_Plume_NODE_20813_length_1812_cov_1.410089	0	lytic	6	0	0	Low-quality	Genome-fragment	3.5	0	no viral genes detected	1	1812	1812	1812	1812	r__Duplodnaviria	k__Heunggongvirae	p__Uroviricota	c__Caudoviricetes	o__	f__
Axial_Plume_NODE_20830_length_1812_cov_0.414243	0	lytic	4	1	0	Low-quality	Genome-fragment	1.04	0		1	1812	1812	1812	1812	r__Duplodnaviria	k__Heunggongvirae	p__Uroviricota	c__Caudoviricetes	o__	f__
Axial_Plume_NODE_20913_length_1809_cov_0.688466	1	lytic	7	2	0	Low-quality	Genome-fragment	3.12	0		1	1809	1809	1809	1809	r__Duplodnaviria	k__Heunggongvirae	p__Uroviricota	c__Caudoviricetes	o__	f__
Axial_Plume_NODE_20997_length_1806_cov_0.986897	3	lytic	5	2	0	Low-quality	Genome-fragment	3.53	0		1	1806	1806	1806	1806	r__Duplodnaviria	k__Heunggongvirae	p__Uroviricota	c__Caudoviricetes	o__	f__
Axial_Plume_NODE_21008_length_1806_cov_0.434187	1	lytic	4	1	0	Low-quality	Genome-fragment	2.36	0		1	1806	1806	1806	1806	NA	NA	NA	NA	NA	NA
Axial_Plume_NODE_21142_length_1800_cov_1.471608	2	lytic	4	2	0	Low-quality	Genome-fragment	4.53	0		1	1800	1800	1800	1800	r__Duplodnaviria	k__Heunggongvirae	p__Uroviricota	c__Caudoviricetes	o__	f__
Axial_Plume_NODE_2121_length_5934_cov_1.204408	0	lytic	13	3	1	Low-quality	Genome-fragment	2.36	0		1	5934	5934	5934	5934	r__Duplodnaviria	k__Heunggongvirae	p__Uroviricota	c__Caudoviricetes	o__	f__
Axial_Plume_NODE_21336_length_1793_cov_1.079232	1	lytic	4	2	0	Low-quality	Genome-fragment	2.85	0		1	1793	1793	1793	1793	r__Duplodnaviria	k__Heunggongvirae	p__Uroviricota	c__Caudoviricetes	o__	f__
Axial_Plume_NODE_21365_length_1792_cov_7.857658	1	lytic	4	1	0	Low-quality	Genome-fragment	2.4	0		1	1792	1792	1792	1792	r__Duplodnaviria	k__Heunggongvirae	p__Uroviricota	c__Caudoviricetes	o__	f__Schitoviridae
Axial_Plume_NODE_21377_length_1792_cov_0.945946	0	lytic	3	0	0	Low-quality	Genome-fragment	0.65	0	no viral genes detected	1	1792	1792	1792	1792	r__Duplodnaviria	k__Heunggongvirae	p__Uroviricota	c__Caudoviricetes	o__	f__
Axial_Plume_NODE_2142_length_5902_cov_5.491255	1	lytic	6	6	0	Low-quality	Genome-fragment	7.95	0		1	5902	5902	5902	5902	r__Duplodnaviria	k__Heunggongvirae	p__Uroviricota	c__Caudoviricetes	o__	f__Schitoviridae
Axial_Plume_NODE_21468_length_1789_cov_0.525872	1	lytic	5	1	0	Low-quality	Genome-fragment	4.72	0		1	1789	1789	1789	1789	r__Duplodnaviria	k__Heunggongvirae	p__Uroviricota	c__Caudoviricetes	o__	f__
Axial_Plume_NODE_21493_length_1788_cov_0.701987	0	lytic	4	1	0	Low-quality	Genome-fragment	1.7	0		1	1788	1788	1788	1788	r__Duplodnaviria	k__Heunggongvirae	p__Uroviricota	c__Caudoviricetes	o__	f__Demerecviridae
Axial_Plume_NODE_21551_length_1786_cov_0.901748	1	lytic	5	3	0	Low-quality	Genome-fragment	0.45	0		1	1786	1786	1786	1786	r__Duplodnaviria	k__Heunggongvirae	p__Uroviricota	c__Caudoviricetes	o__	f__
Axial_Plume_NODE_21600_length_1784_cov_0.351237	0	lytic	5	0	0	Low-quality	Genome-fragment	1.2	0	no viral genes detected	1	1784	1784	1784	1784	r__Duplodnaviria	k__Heunggongvirae	p__Uroviricota	c__Caudoviricetes	o__	f__
Axial_Plume_NODE_21644_length_1782_cov_0.297885	0	lytic	5	2	0	Low-quality	Genome-fragment	3.41	0		1	1782	1782	1782	1782	r__Duplodnaviria	k__Heunggongvirae	p__Uroviricota	c__Caudoviricetes	o__	f__
Axial_Plume_NODE_2169_length_5854_cov_1.474419	0	lysogenic	16	1	0	Low-quality	Genome-fragment	10.49	0		1	5854	5854	5854	5854	r__Duplodnaviria	k__Heunggongvirae	p__Uroviricota	c__Caudoviricetes	o__	f__
Axial_Plume_NODE_21706_length_1780_cov_0.243194	0	lytic	4	2	0	Low-quality	Genome-fragment	2.83	0		1	1780	1780	1780	1780	r__Duplodnaviria	k__Heunggongvirae	p__Uroviricota	c__Caudoviricetes	o__	f__
Axial_Plume_NODE_21741_length_1778_cov_0.771654	0	lytic	7	2	0	Low-quality	Genome-fragment	2.06	0		1	1778	1778	1778	1778	r__Duplodnaviria	k__Heunggongvirae	p__Uroviricota	c__Caudoviricetes	o__	f__
Axial_Plume_NODE_21776_length_1777_cov_0.459394	0	lytic	5	2	0	Low-quality	Genome-fragment	0.79	0		1	1777	1777	1777	1777	r__Duplodnaviria	k__Heunggongvirae	p__Uroviricota	c__Caudoviricetes	o__	f__
Axial_Plume_NODE_21857_length_1774_cov_0.590164	0	lytic	4	1	0	Low-quality	Genome-fragment	1.27	0		1	1774	1774	1774	1774	r__Duplodnaviria	k__Heunggongvirae	p__Uroviricota	c__Caudoviricetes	o__	f__
Axial_Plume_NODE_21859_length_1774_cov_0.567092	0	lytic	4	1	0	Low-quality	Genome-fragment	1.25	0		1	1774	1774	1774	1774	r__Duplodnaviria	k__Heunggongvirae	p__Uroviricota	c__Caudoviricetes	o__	f__
Axial_Plume_NODE_22029_length_1767_cov_0.404878	1	lytic	5	3	0	Low-quality	Genome-fragment	1.48	0		1	1767	1767	1767	1767	r__Duplodnaviria	k__Heunggongvirae	p__Uroviricota	c__Caudoviricetes	o__	f__
Axial_Plume_NODE_22057_length_1766_cov_0.344112	0	lytic	4	1	0	Low-quality	Genome-fragment	0.87	0		1	1766	1766	1766	1766	r__Duplodnaviria	k__Heunggongvirae	p__Uroviricota	c__Caudoviricetes	o__	f__
Axial_Plume_NODE_2208_length_5786_cov_1.327443	0	lytic	12	6	0	Low-quality	Genome-fragment	5.79	0		1	5786	5786	5786	5786	r__Duplodnaviria	k__Heunggongvirae	p__Uroviricota	c__Caudoviricetes	o__	f__
Axial_Plume_NODE_22104_length_1764_cov_0.495418	0	lytic	4	3	0	Low-quality	Genome-fragment	1.57	0		1	1764	1764	1764	1764	r__Duplodnaviria	k__Heunggongvirae	p__Uroviricota	c__Caudoviricetes	o__	f__Demerecviridae
Axial_Plume_NODE_22155_length_1762_cov_0.177370	0	lytic	4	2	0	Low-quality	Genome-fragment	3.66	0		1	1762	1762	1762	1762	r__Duplodnaviria	k__Heunggongvirae	p__Uroviricota	c__Caudoviricetes	o__	f__
Axial_Plume_NODE_2216_length_5777_cov_0.782301	0	lytic	8	1	0	Low-quality	Genome-fragment	5.22	0		1	5777	5777	5777	5777	r__Duplodnaviria	k__Heunggongvirae	p__Uroviricota	c__Caudoviricetes	o__	f__
Axial_Plume_NODE_22212_length_1760_cov_0.294550	1	lytic	4	1	0	Low-quality	Genome-fragment	0.95	0		1	1760	1760	1760	1760	r__Duplodnaviria	k__Heunggongvirae	p__Uroviricota	c__Caudoviricetes	o__	f__
Axial_Plume_NODE_22316_length_1756_cov_0.331492	2	lytic	4	2	0	Low-quality	Genome-fragment	0.96	0		1	1756	1756	1756	1756	r__Duplodnaviria	k__Heunggongvirae	p__Uroviricota	c__Caudoviricetes	o__	f__
Axial_Plume_NODE_2244_length_5748_cov_1.176837	0	lytic	11	1	0	Low-quality	Genome-fragment	9.19	0		1	5748	5748	5748	5748	r__Duplodnaviria	k__Heunggongvirae	p__Uroviricota	c__Caudoviricetes	o__	f__
Axial_Plume_NODE_22467_length_1750_cov_0.861368	0	lytic	4	0	0	Low-quality	Genome-fragment	1.66	0	no viral genes detected	1	1750	1750	1750	1750	NA	NA	NA	NA	NA	NA
Axial_Plume_NODE_22500_length_1749_cov_0.452528	0	lytic	4	3	0	Low-quality	Genome-fragment	2.96	0		1	1749	1749	1749	1749	r__Duplodnaviria	k__Heunggongvirae	p__Uroviricota	c__Caudoviricetes	o__	f__
Axial_Plume_NODE_22538_length_1748_cov_0.257249	0	lytic	3	2	0	Low-quality	Genome-fragment	0.41	0		1	1748	1748	1748	1748	r__Duplodnaviria	k__Heunggongvirae	p__Uroviricota	c__Caudoviricetes	o__	f__
Axial_Plume_NODE_22596_length_1746_cov_0.287214	0	lytic	4	2	0	Low-quality	Genome-fragment	2.49	0		1	1746	1746	1746	1746	r__Duplodnaviria	k__Heunggongvirae	p__Uroviricota	c__Caudoviricetes	o__	f__
Axial_Plume_NODE_22728_length_1742_cov_0.168421	0	lytic	5	1	0	Low-quality	Genome-fragment	0.78	0		1	1742	1742	1742	1742	r__Duplodnaviria	k__Heunggongvirae	p__Uroviricota	c__Caudoviricetes	o__	f__
Axial_Plume_NODE_22956_length_1733_cov_0.635118	0	lytic	4	3	0	Low-quality	Genome-fragment	2.82	0		1	1733	1733	1733	1733	r__Duplodnaviria	k__Heunggongvirae	p__Uroviricota	c__Caudoviricetes	o__	f__
Axial_Plume_NODE_23043_length_1730_cov_0.591391	2	lytic	4	1	1	Low-quality	Genome-fragment	0.1	85.03		1	1730	1730	1730	1730	r__Duplodnaviria	k__Heunggongvirae	p__Uroviricota	c__Caudoviricetes	o__	f__
Axial_Plume_NODE_2311_length_5645_cov_1.183219	0	lytic	6	0	0	Not-determined	Genome-fragment	NA	0	no viral genes detected	1	5645	5645	5645	5645	r__Duplodnaviria	k__Heunggongvirae	p__Uroviricota	c__Caudoviricetes	o__	f__
Axial_Plume_NODE_23135_length_1726_cov_1.002502	2	lytic	5	2	0	Low-quality	Genome-fragment	2.43	0		1	1726	1726	1726	1726	r__Duplodnaviria	k__Heunggongvirae	p__Uroviricota	c__Caudoviricetes	o__	f__
Axial_Plume_NODE_23154_length_1726_cov_0.383990	1	lytic	4	1	0	Low-quality	Genome-fragment	0.97	0		1	1726	1726	1726	1726	r__Duplodnaviria	k__Heunggongvirae	p__Uroviricota	c__Caudoviricetes	o__	f__
Axial_Plume_NODE_23209_length_1724_cov_0.673137	4	lytic	4	2	0	Low-quality	Genome-fragment	0.8	0		1	1724	1724	1724	1724	r__Duplodnaviria	k__Heunggongvirae	p__Uroviricota	c__Caudoviricetes	o__	f__
Axial_Plume_NODE_23236_length_1723_cov_0.994987	1	lytic	7	1	0	Low-quality	Genome-fragment	1.39	0		1	1723	1723	1723	1723	r__Duplodnaviria	k__Heunggongvirae	p__Uroviricota	c__Caudoviricetes	o__	f__
Axial_Plume_NODE_23300_length_1721_cov_0.597867	1	lytic	7	1	0	Low-quality	Genome-fragment	1.11	0		1	1721	1721	1721	1721	r__Duplodnaviria	k__Heunggongvirae	p__Uroviricota	c__Caudoviricetes	o__	f__
Axial_Plume_NODE_23317_length_1720_cov_0.969240	0	lytic	5	1	0	Low-quality	Genome-fragment	1.2	0		1	1720	1720	1720	1720	r__Duplodnaviria	k__Heunggongvirae	p__Uroviricota	c__Caudoviricetes	o__	f__
Axial_Plume_NODE_23332_length_1720_cov_0.398619	0	lytic	4	0	0	Low-quality	Genome-fragment	1.7	0	no viral genes detected	1	1720	1720	1720	1720	r__Duplodnaviria	k__Heunggongvirae	p__Uroviricota	c__Caudoviricetes	o__	f__
Axial_Plume_NODE_23342_length_1720_cov_0.212178	0	lytic	5	0	0	Low-quality	Genome-fragment	3.51	0	no viral genes detected	1	1720	1720	1720	1720	r__Duplodnaviria	k__Heunggongvirae	p__Uroviricota	c__Caudoviricetes	o__	f__
Axial_Plume_NODE_23378_length_1719_cov_0.237437	1	lytic	5	1	0	Low-quality	Genome-fragment	4.01	0		1	1719	1719	1719	1719	r__Duplodnaviria	k__Heunggongvirae	p__Uroviricota	c__Caudoviricetes	o__	f__
Axial_Plume_NODE_23508_length_1715_cov_0.678212	0	lytic	4	1	0	Low-quality	Genome-fragment	0.92	0		1	1715	1715	1715	1715	r__Duplodnaviria	k__Heunggongvirae	p__Uroviricota	c__Caudoviricetes	o__	f__
Axial_Plume_NODE_23524_length_1715_cov_0.406801	0	lytic	4	1	0	Low-quality	Genome-fragment	1.06	0		1	1715	1715	1715	1715	r__Duplodnaviria	k__Heunggongvirae	p__Uroviricota	c__Caudoviricetes	o__	f__
Axial_Plume_NODE_23613_length_1712_cov_0.533123	1	lytic	4	0	0	Low-quality	Genome-fragment	2.79	0	no viral genes detected	1	1712	1712	1712	1712	r__Duplodnaviria	k__Heunggongvirae	p__Uroviricota	c__Caudoviricetes	o__	f__
Axial_Plume_NODE_23824_length_1704_cov_0.350032	0	lytic	5	2	0	Low-quality	Genome-fragment	1.26	0		1	1704	1704	1704	1704	r__Duplodnaviria	k__Heunggongvirae	p__Uroviricota	c__Caudoviricetes	o__	f__
Axial_Plume_NODE_23838_length_1703_cov_0.937183	0	lytic	5	2	0	Low-quality	Genome-fragment	2.66	0		1	1703	1703	1703	1703	r__Duplodnaviria	k__Heunggongvirae	p__Uroviricota	c__Caudoviricetes	o__	f__
Axial_Plume_NODE_2383_length_5539_cov_1.559867	2	lytic	10	4	0	Low-quality	Genome-fragment	7.79	0		1	5539	5539	5539	5539	r__Duplodnaviria	k__Heunggongvirae	p__Uroviricota	c__Caudoviricetes	o__	f__
Axial_Plume_NODE_23917_length_1701_cov_0.695680	0	lytic	6	1	0	Low-quality	Genome-fragment	2.55	0		1	1701	1701	1701	1701	r__Duplodnaviria	k__Heunggongvirae	p__Uroviricota	c__Caudoviricetes	o__	f__
Axial_Plume_NODE_23973_length_1699_cov_0.729008	1	lytic	6	1	0	Low-quality	Genome-fragment	4.44	0		1	1699	1699	1699	1699	r__Duplodnaviria	k__Heunggongvirae	p__Uroviricota	c__Caudoviricetes	o__	f__
Axial_Plume_NODE_23978_length_1699_cov_0.544529	0	lytic	4	1	0	Low-quality	Genome-fragment	1.96	0		1	1699	1699	1699	1699	r__Duplodnaviria	k__Heunggongvirae	p__Uroviricota	c__Caudoviricetes	o__	f__
Axial_Plume_NODE_23986_length_1699_cov_0.266539	0	lytic	5	1	0	Low-quality	Genome-fragment	4.11	0		1	1699	1699	1699	1699	r__Duplodnaviria	k__Heunggongvirae	p__Uroviricota	c__Caudoviricetes	o__	f__
Axial_Plume_NODE_24083_length_1695_cov_0.903061	0	lytic	5	0	0	Not-determined	Genome-fragment	NA	0	no viral genes detected	1	1695	1695	1695	1695	r__Duplodnaviria	k__Heunggongvirae	p__Uroviricota	c__Caudoviricetes	o__	f__
Axial_Plume_NODE_24133_length_1693_cov_12.154534	1	lytic	4	1	0	Low-quality	Genome-fragment	4.53	0		1	1693	1693	1693	1693	r__Duplodnaviria	k__Heunggongvirae	p__Uroviricota	c__Caudoviricetes	o__	f__
Axial_Plume_NODE_24353_length_1687_cov_0.657051	0	lytic	4	0	0	Not-determined	Genome-fragment	NA	0	no viral genes detected	1	1687	1687	1687	1687	NA	NA	NA	NA	NA	NA
Axial_Plume_NODE_24417_length_1685_cov_0.616175	1	lytic	4	1	0	Low-quality	Genome-fragment	2.59	0		1	1685	1685	1685	1685	r__Duplodnaviria	k__Heunggongvirae	p__Uroviricota	c__Caudoviricetes	o__	f__
Axial_Plume_NODE_2451_length_5451_cov_0.972014	0	lytic	4	1	0	Medium-quality	Genome-fragment	50.82	0		1	5451	5451	5451	5451	NA	NA	NA	NA	NA	NA
Axial_Plume_NODE_24837_length_1673_cov_0.932083	1	lytic	4	1	0	Low-quality	Genome-fragment	2.47	0		1	1673	1673	1673	1673	r__Duplodnaviria	k__Heunggongvirae	p__Uroviricota	c__Caudoviricetes	o__	f__
Axial_Plume_NODE_24848_length_1673_cov_0.537516	0	lytic	7	0	0	Not-determined	Genome-fragment	NA	0	no viral genes detected	1	1673	1673	1673	1673	NA	NA	NA	NA	NA	NA
Axial_Plume_NODE_24980_length_1669_cov_0.929313	1	lytic	4	2	0	Low-quality	Genome-fragment	0.69	0		1	1669	1669	1669	1669	r__Duplodnaviria	k__Heunggongvirae	p__Uroviricota	c__Caudoviricetes	o__	f__
Axial_Plume_NODE_25009_length_1668_cov_0.687865	0	lytic	5	2	0	Low-quality	Genome-fragment	0.74	0		1	1668	1668	1668	1668	r__Duplodnaviria	k__Heunggongvirae	p__Uroviricota	c__Caudoviricetes	o__	f__
Axial_Plume_NODE_25080_length_1666_cov_0.248213	0	lytic	5	0	0	Not-determined	Genome-fragment	NA	0	no viral genes detected	1	1666	1666	1666	1666	r__Duplodnaviria	k__Heunggongvirae	p__Uroviricota	c__Caudoviricetes	o__	f__
Axial_Plume_NODE_25244_length_1660_cov_0.692759	1	lytic	4	2	0	Low-quality	Genome-fragment	4.41	0		1	1660	1660	1660	1660	r__Duplodnaviria	k__Heunggongvirae	p__Uroviricota	c__Caudoviricetes	o__	f__
Axial_Plume_NODE_25380_length_1656_cov_0.520602	0	lytic	4	1	0	Low-quality	Genome-fragment	1.06	0		1	1656	1656	1656	1656	r__Duplodnaviria	k__Heunggongvirae	p__Uroviricota	c__Caudoviricetes	o__	f__
Axial_Plume_NODE_25383_length_1656_cov_0.439503	1	lytic	4	1	0	Low-quality	Genome-fragment	0.73	0		1	1656	1656	1656	1656	r__Duplodnaviria	k__Heunggongvirae	p__Uroviricota	c__Caudoviricetes	o__	f__
Axial_Plume_NODE_2557_length_5326_cov_0.921716	0	lytic	16	0	0	Not-determined	Genome-fragment	NA	0	no viral genes detected	1	5326	5326	5326	5326	r__Duplodnaviria	k__Heunggongvirae	p__Uroviricota	c__Caudoviricetes	o__	f__
Axial_Plume_NODE_25703_length_1646_cov_0.537196	0	lytic	6	0	0	Not-determined	Genome-fragment	NA	0	no viral genes detected	1	1646	1646	1646	1646	r__Duplodnaviria	k__Heunggongvirae	p__Uroviricota	c__Caudoviricetes	o__	f__
Axial_Plume_NODE_25734_length_1645_cov_0.693017	0	lytic	4	1	0	Low-quality	Genome-fragment	2.25	0		1	1645	1645	1645	1645	r__Duplodnaviria	k__Heunggongvirae	p__Uroviricota	c__Caudoviricetes	o__	f__
Axial_Plume_NODE_2574_length_5302_cov_22.225507	0	lytic	12	0	2	Low-quality	Genome-fragment	2.47	0	no viral genes detected	1	5302	5302	5302	5302	r__Duplodnaviria	k__Heunggongvirae	p__Uroviricota	c__Caudoviricetes	o__	f__
Axial_Plume_NODE_25940_length_1639_cov_0.904101	0	lytic	4	0	0	Low-quality	Genome-fragment	1.39	0	no viral genes detected	1	1639	1639	1639	1639	NA	NA	NA	NA	NA	NA
Axial_Plume_NODE_25983_length_1638_cov_0.558570	2	lytic	5	3	0	Low-quality	Genome-fragment	0.71	0		1	1638	1638	1638	1638	r__Duplodnaviria	k__Heunggongvirae	p__Uroviricota	c__Caudoviricetes	o__	f__
Axial_Plume_NODE_26029_length_1637_cov_0.331126	1	lytic	7	2	0	Low-quality	Genome-fragment	2.17	0		1	1637	1637	1637	1637	r__Duplodnaviria	k__Heunggongvirae	p__Uroviricota	c__Caudoviricetes	o__	f__
Axial_Plume_NODE_26051_length_1636_cov_0.543406	0	lytic	4	1	0	Low-quality	Genome-fragment	0.63	0		1	1636	1636	1636	1636	r__Duplodnaviria	k__Heunggongvirae	p__Uroviricota	c__Caudoviricetes	o__	f__
Axial_Plume_NODE_26115_length_1634_cov_0.662243	1	lytic	5	2	0	Low-quality	Genome-fragment	0.92	0		1	1634	1634	1634	1634	r__Duplodnaviria	k__Heunggongvirae	p__Uroviricota	c__Caudoviricetes	o__	f__
Axial_Plume_NODE_26177_length_1632_cov_0.718272	0	lytic	4	0	0	Not-determined	Genome-fragment	NA	0	no viral genes detected	1	1632	1632	1632	1632	r__Duplodnaviria	k__Heunggongvirae	p__Uroviricota	c__Caudoviricetes	o__	f__
Axial_Plume_NODE_26195_length_1632_cov_0.416611	0	lytic	4	1	0	Low-quality	Genome-fragment	2.78	0		1	1632	1632	1632	1632	r__Duplodnaviria	k__Heunggongvirae	p__Uroviricota	c__Caudoviricetes	o__	f__
Axial_Plume_NODE_26269_length_1630_cov_0.463739	2	lytic	4	3	0	Low-quality	Genome-fragment	3.87	0		1	1630	1630	1630	1630	r__Duplodnaviria	k__Heunggongvirae	p__Uroviricota	c__Caudoviricetes	o__	f__
Axial_Plume_NODE_26270_length_1630_cov_0.439122	0	lytic	4	2	0	Low-quality	Genome-fragment	0.93	0		1	1630	1630	1630	1630	r__Duplodnaviria	k__Heunggongvirae	p__Uroviricota	c__Caudoviricetes	o__	f__
Axial_Plume_NODE_26294_length_1629_cov_1.155126	0	lytic	5	1	0	Low-quality	Genome-fragment	4.08	0		1	1629	1629	1629	1629	NA	NA	NA	NA	NA	NA
Axial_Plume_NODE_26316_length_1629_cov_0.329561	0	lytic	6	1	0	Low-quality	Genome-fragment	0.88	0		1	1629	1629	1629	1629	r__Duplodnaviria	k__Heunggongvirae	p__Uroviricota	c__Caudoviricetes	o__	f__
Axial_Plume_NODE_2632_length_5237_cov_1.673386	2	lytic	7	1	0	Low-quality	Genome-fragment	0.95	0		1	5237	5237	5237	5237	r__Duplodnaviria	k__Heunggongvirae	p__Uroviricota	c__Caudoviricetes	o__	f__
Axial_Plume_NODE_26440_length_1625_cov_0.421896	0	lytic	4	1	0	Low-quality	Genome-fragment	0.91	0		1	1625	1625	1625	1625	r__Duplodnaviria	k__Heunggongvirae	p__Uroviricota	c__Caudoviricetes	o__	f__
Axial_Plume_NODE_26443_length_1625_cov_0.377837	0	lytic	6	2	0	Low-quality	Genome-fragment	3.75	0		1	1625	1625	1625	1625	r__Duplodnaviria	k__Heunggongvirae	p__Uroviricota	c__Caudoviricetes	o__	f__
Axial_Plume_NODE_26506_length_1623_cov_0.540775	0	lytic	5	1	0	Low-quality	Genome-fragment	5.69	0		1	1623	1623	1623	1623	r__Duplodnaviria	k__Heunggongvirae	p__Uroviricota	c__Caudoviricetes	o__	f__
Axial_Plume_NODE_2663_length_5198_cov_1.941037	0	lytic	9	0	0	Not-determined	Genome-fragment	NA	0	no viral genes detected	1	5198	5198	5198	5198	NA	NA	NA	NA	NA	NA
Axial_Plume_NODE_26742_length_1616_cov_0.876427	0	lytic	5	0	0	Not-determined	Genome-fragment	NA	0	no viral genes detected	1	1616	1616	1616	1616	r__Duplodnaviria	k__Heunggongvirae	p__Uroviricota	c__Caudoviricetes	o__	f__
Axial_Plume_NODE_26820_length_1614_cov_0.865501	1	lytic	4	2	0	Low-quality	Genome-fragment	0.9	0		1	1614	1614	1614	1614	r__Duplodnaviria	k__Heunggongvirae	p__Uroviricota	c__Caudoviricetes	o__	f__
Axial_Plume_NODE_26830_length_1614_cov_0.548083	0	lytic	7	1	0	Low-quality	Genome-fragment	1.19	0		1	1614	1614	1614	1614	r__Duplodnaviria	k__Heunggongvirae	p__Uroviricota	c__Caudoviricetes	o__	f__
Axial_Plume_NODE_26873_length_1613_cov_0.401750	0	lytic	5	1	0	Low-quality	Genome-fragment	0.29	0		1	1613	1613	1613	1613	r__Duplodnaviria	k__Heunggongvirae	p__Uroviricota	c__Caudoviricetes	o__	f__
Axial_Plume_NODE_26942_length_1611_cov_0.575472	2	lytic	4	2	0	Low-quality	Genome-fragment	0.77	0		1	1611	1611	1611	1611	r__Duplodnaviria	k__Heunggongvirae	p__Uroviricota	c__Caudoviricetes	o__	f__
Axial_Plume_NODE_26976_length_1610_cov_0.933918	0	lytic	5	1	0	Low-quality	Genome-fragment	0.84	0		1	1610	1610	1610	1610	r__Duplodnaviria	k__Heunggongvirae	p__Uroviricota	c__Caudoviricetes	o__	f__
Axial_Plume_NODE_2704_length_5144_cov_1.282240	3	lytic	5	4	0	Low-quality	Genome-fragment	2.24	0		1	5144	5144	5144	5144	r__Duplodnaviria	k__Heunggongvirae	p__Uroviricota	c__Caudoviricetes	o__	f__
Axial_Plume_NODE_27114_length_1606_cov_1.006085	0	lytic	6	0	0	Not-determined	Genome-fragment	NA	0	no viral genes detected	1	1606	1606	1606	1606	r__Duplodnaviria	k__Heunggongvirae	p__Uroviricota	c__Caudoviricetes	o__	f__
Axial_Plume_NODE_27135_length_1606_cov_0.294794	0	lytic	4	2	0	Low-quality	Genome-fragment	1.02	0		1	1606	1606	1606	1606	r__Duplodnaviria	k__Heunggongvirae	p__Uroviricota	c__Caudoviricetes	o__	f__
Axial_Plume_NODE_2733_length_5105_cov_42.349739	1	lysogenic	10	0	0	Not-determined	Genome-fragment	NA	0	no viral genes detected	1	5105	5105	5105	5105	r__Duplodnaviria	k__Heunggongvirae	p__Uroviricota	c__Caudoviricetes	o__	f__
Axial_Plume_NODE_27462_length_1598_cov_0.368457	0	lytic	4	0	0	Low-quality	Genome-fragment	0.92	0	no viral genes detected	1	1598	1598	1598	1598	r__Duplodnaviria	k__Heunggongvirae	p__Uroviricota	c__Caudoviricetes	o__	f__
Axial_Plume_NODE_27489_length_1597_cov_0.800000	1	lytic	4	1	0	Low-quality	Genome-fragment	0.13	0		1	1597	1597	1597	1597	r__Varidnaviria	k__Bamfordvirae	p__Nucleocytoviricota	c__Megaviricetes	o__	f__
Axial_Plume_NODE_2748_length_5095_cov_0.616747	1	lytic	6	4	0	Low-quality	Genome-fragment	8.37	0		1	5095	5095	5095	5095	r__Duplodnaviria	k__Heunggongvirae	p__Uroviricota	c__Caudoviricetes	o__Crassvirales	f__
Axial_Plume_NODE_27507_length_1597_cov_0.418367	0	lytic	6	1	0	Low-quality	Genome-fragment	0.5	0		1	1597	1597	1597	1597	r__Duplodnaviria	k__Heunggongvirae	p__Uroviricota	c__Caudoviricetes	o__	f__
Axial_Plume_NODE_27554_length_1596_cov_0.350579	1	lytic	5	3	0	Low-quality	Genome-fragment	0.91	0		1	1596	1596	1596	1596	r__Duplodnaviria	k__Heunggongvirae	p__Uroviricota	c__Caudoviricetes	o__	f__
Axial_Plume_NODE_27557_length_1596_cov_0.253233	0	lytic	5	0	0	Not-determined	Genome-fragment	NA	0	no viral genes detected	1	1596	1596	1596	1596	NA	NA	NA	NA	NA	NA
Axial_Plume_NODE_27610_length_1594_cov_1.824131	0	lytic	4	2	0	Low-quality	Genome-fragment	3.61	0		1	1594	1594	1594	1594	r__Duplodnaviria	k__Heunggongvirae	p__Uroviricota	c__Caudoviricetes	o__	f__
Axial_Plume_NODE_27668_length_1593_cov_0.599591	3	lytic	4	3	0	Low-quality	Genome-fragment	0.9	0		1	1593	1593	1593	1593	r__Duplodnaviria	k__Heunggongvirae	p__Uroviricota	c__Caudoviricetes	o__	f__
Axial_Plume_NODE_27704_length_1592_cov_0.713993	0	lytic	5	1	0	Low-quality	Genome-fragment	2.32	0		1	1592	1592	1592	1592	r__Duplodnaviria	k__Heunggongvirae	p__Uroviricota	c__Caudoviricetes	o__	f__
Axial_Plume_NODE_27758_length_1591_cov_0.247951	0	lytic	4	0	0	Not-determined	Genome-fragment	NA	0	no viral genes detected	1	1591	1591	1591	1591	NA	NA	NA	NA	NA	NA
Axial_Plume_NODE_27760_length_1591_cov_0.221995	0	lytic	4	1	0	Low-quality	Genome-fragment	0.71	0		1	1591	1591	1591	1591	r__Duplodnaviria	k__Heunggongvirae	p__Uroviricota	c__Caudoviricetes	o__	f__
Axial_Plume_NODE_27776_length_1590_cov_1.308271	0	lytic	6	0	0	Low-quality	Genome-fragment	3.27	0	no viral genes detected	1	1590	1590	1590	1590	r__Duplodnaviria	k__Heunggongvirae	p__Uroviricota	c__Caudoviricetes	o__	f__
Axial_Plume_NODE_27779_length_1590_cov_1.040328	0	lytic	5	0	0	Low-quality	Genome-fragment	3.46	0	no viral genes detected	1	1590	1590	1590	1590	r__Duplodnaviria	k__Heunggongvirae	p__Uroviricota	c__Caudoviricetes	o__	f__
Axial_Plume_NODE_27815_length_1589_cov_0.611491	0	lytic	6	1	0	Low-quality	Genome-fragment	2.98	0		1	1589	1589	1589	1589	r__Duplodnaviria	k__Heunggongvirae	p__Uroviricota	c__Caudoviricetes	o__	f__
Axial_Plume_NODE_27896_length_1587_cov_0.566438	0	lytic	5	1	0	Low-quality	Genome-fragment	0.6	0		1	1587	1587	1587	1587	r__Duplodnaviria	k__Heunggongvirae	p__Uroviricota	c__Caudoviricetes	o__	f__
Axial_Plume_NODE_27902_length_1587_cov_0.417808	1	lytic	5	2	0	Low-quality	Genome-fragment	3.03	0		1	1587	1587	1587	1587	r__Duplodnaviria	k__Heunggongvirae	p__Uroviricota	c__Caudoviricetes	o__	f__
Axial_Plume_NODE_27920_length_1586_cov_0.877999	1	lytic	5	3	0	Low-quality	Genome-fragment	0.88	0		1	1586	1586	1586	1586	r__Duplodnaviria	k__Heunggongvirae	p__Uroviricota	c__Caudoviricetes	o__	f__
Axial_Plume_NODE_27974_length_1585_cov_0.212620	0	lytic	6	1	0	Low-quality	Genome-fragment	3.4	0		1	1585	1585	1585	1585	r__Duplodnaviria	k__Heunggongvirae	p__Uroviricota	c__Caudoviricetes	o__	f__
Axial_Plume_NODE_27977_length_1585_cov_0.152949	0	lytic	5	3	0	Low-quality	Genome-fragment	2.56	0		1	1585	1585	1585	1585	r__Duplodnaviria	k__Heunggongvirae	p__Uroviricota	c__Caudoviricetes	o__	f__
Axial_Plume_NODE_27_length_39607_cov_4.978774	6	lysogenic	53	12	0	Medium-quality	Genome-fragment	51.5	0		1	39607	39607	39607	39607	r__Duplodnaviria	k__Heunggongvirae	p__Uroviricota	c__Caudoviricetes	o__	f__
Axial_Plume_NODE_28116_length_1581_cov_0.431912	0	lytic	5	0	0	Not-determined	Genome-fragment	NA	0	no viral genes detected	1	1581	1581	1581	1581	r__Duplodnaviria	k__Heunggongvirae	p__Uroviricota	c__Caudoviricetes	o__	f__
Axial_Plume_NODE_28241_length_1578_cov_0.703653	0	lytic	5	1	1	Low-quality	Genome-fragment	3.54	0		1	1578	1578	1578	1578	r__Duplodnaviria	k__Heunggongvirae	p__Uroviricota	c__Caudoviricetes	o__	f__
Axial_Plume_NODE_28340_length_1576_cov_0.150449	0	lytic	5	2	0	Low-quality	Genome-fragment	3.38	0		1	1576	1576	1576	1576	r__Duplodnaviria	k__Heunggongvirae	p__Uroviricota	c__Caudoviricetes	o__	f__
Axial_Plume_NODE_28414_length_1574_cov_0.351762	0	lytic	6	1	0	Low-quality	Genome-fragment	1.94	0		1	1574	1574	1574	1574	r__Duplodnaviria	k__Heunggongvirae	p__Uroviricota	c__Caudoviricetes	o__	f__
Axial_Plume_NODE_28420_length_1574_cov_0.186593	0	lytic	4	0	0	Low-quality	Genome-fragment	0.85	0	no viral genes detected	1	1574	1574	1574	1574	r__Duplodnaviria	k__Heunggongvirae	p__Uroviricota	c__Caudoviricetes	o__	f__
Axial_Plume_NODE_28489_length_1572_cov_0.718339	1	lytic	4	2	0	Low-quality	Genome-fragment	4.28	0		1	1572	1572	1572	1572	r__Duplodnaviria	k__Heunggongvirae	p__Uroviricota	c__Caudoviricetes	o__	f__
Axial_Plume_NODE_28516_length_1572_cov_0.170242	0	lytic	4	0	0	Not-determined	Genome-fragment	NA	0	no viral genes detected	1	1572	1572	1572	1572	NA	NA	NA	NA	NA	NA
Axial_Plume_NODE_28523_length_1571_cov_1.342798	0	lytic	3	2	0	Low-quality	Genome-fragment	4.29	0		1	1571	1571	1571	1571	r__Duplodnaviria	k__Heunggongvirae	p__Uroviricota	c__Caudoviricetes	o__	f__
Axial_Plume_NODE_28559_length_1571_cov_0.308172	0	lytic	4	1	0	Low-quality	Genome-fragment	0.9	0		1	1571	1571	1571	1571	r__Duplodnaviria	k__Heunggongvirae	p__Uroviricota	c__Caudoviricetes	o__	f__
Axial_Plume_NODE_28605_length_1570_cov_0.221760	2	lytic	4	3	0	Low-quality	Genome-fragment	0.68	0		1	1570	1570	1570	1570	r__Duplodnaviria	k__Heunggongvirae	p__Uroviricota	c__Caudoviricetes	o__	f__
Axial_Plume_NODE_2884_length_4964_cov_0.804838	0	lytic	11	0	0	Not-determined	Genome-fragment	NA	0	no viral genes detected	1	4964	4964	4964	4964	NA	NA	NA	NA	NA	NA
Axial_Plume_NODE_2896_length_4954_cov_1.001657	1	lytic	8	4	0	Low-quality	Genome-fragment	2.61	0		1	4954	4954	4954	4954	r__Duplodnaviria	k__Heunggongvirae	p__Uroviricota	c__Caudoviricetes	o__	f__
Axial_Plume_NODE_29116_length_1556_cov_0.963611	0	lytic	5	1	0	Low-quality	Genome-fragment	1.45	0		1	1556	1556	1556	1556	r__Duplodnaviria	k__Heunggongvirae	p__Uroviricota	c__Caudoviricetes	o__	f__
Axial_Plume_NODE_29139_length_1556_cov_0.317005	0	lytic	5	1	0	Low-quality	Genome-fragment	2.38	0		1	1556	1556	1556	1556	r__Duplodnaviria	k__Heunggongvirae	p__Uroviricota	c__Caudoviricetes	o__	f__
Axial_Plume_NODE_29168_length_1555_cov_0.771709	1	lytic	4	1	0	Low-quality	Genome-fragment	2.56	0		1	1555	1555	1555	1555	r__Duplodnaviria	k__Heunggongvirae	p__Uroviricota	c__Caudoviricetes	o__	f__
Axial_Plume_NODE_29184_length_1555_cov_0.443277	1	lytic	4	1	0	Low-quality	Genome-fragment	1.98	0		1	1555	1555	1555	1555	r__Duplodnaviria	k__Heunggongvirae	p__Uroviricota	c__Caudoviricetes	o__	f__
Axial_Plume_NODE_29228_length_1554_cov_0.510862	0	lytic	4	1	1	Low-quality	Genome-fragment	0.5	42.66		1	1554	1554	1554	1554	r__Duplodnaviria	k__Heunggongvirae	p__Uroviricota	c__Caudoviricetes	o__	f__
Axial_Plume_NODE_29239_length_1553_cov_26.565919	0	lytic	4	0	0	Not-determined	Genome-fragment	NA	0	no viral genes detected	1	1553	1553	1553	1553	r__Duplodnaviria	k__Heunggongvirae	p__Uroviricota	c__Caudoviricetes	o__	f__
Axial_Plume_NODE_29310_length_1552_cov_0.390175	0	lytic	4	0	0	Low-quality	Genome-fragment	0.82	0	no viral genes detected	1	1552	1552	1552	1552	r__Duplodnaviria	k__Heunggongvirae	p__Uroviricota	c__Caudoviricetes	o__	f__
Axial_Plume_NODE_2934_length_4908_cov_1.081155	1	lytic	6	1	0	Low-quality	Genome-fragment	2.55	0		1	4908	4908	4908	4908	r__Duplodnaviria	k__Heunggongvirae	p__Uroviricota	c__Caudoviricetes	o__	f__
Axial_Plume_NODE_29391_length_1550_cov_0.495432	0	lytic	4	1	0	Low-quality	Genome-fragment	2.8	0		1	1550	1550	1550	1550	r__Duplodnaviria	k__Heunggongvirae	p__Uroviricota	c__Caudoviricetes	o__	f__
Axial_Plume_NODE_29424_length_1549_cov_0.625879	0	lytic	4	1	0	Low-quality	Genome-fragment	1.17	0		1	1549	1549	1549	1549	r__Duplodnaviria	k__Heunggongvirae	p__Uroviricota	c__Caudoviricetes	o__	f__
Axial_Plume_NODE_29662_length_1543_cov_0.685734	1	lytic	4	1	0	Low-quality	Genome-fragment	0.66	0		1	1543	1543	1543	1543	r__Duplodnaviria	k__Heunggongvirae	p__Uroviricota	c__Caudoviricetes	o__	f__
Axial_Plume_NODE_29961_length_1536_cov_0.882186	0	lytic	5	0	0	Not-determined	Genome-fragment	NA	0	no viral genes detected	1	1536	1536	1536	1536	r__Duplodnaviria	k__Heunggongvirae	p__Uroviricota	c__Caudoviricetes	o__	f__
Axial_Plume_NODE_2997_length_4857_cov_0.780761	0	lytic	6	3	0	Low-quality	Genome-fragment	13.17	0		1	4857	4857	4857	4857	r__Duplodnaviria	k__Heunggongvirae	p__Uroviricota	c__Caudoviricetes	o__	f__
Axial_Plume_NODE_29_length_39014_cov_15.848510	2	lytic	29	2	0	Low-quality	Genome-fragment	21.53	0		1	39014	39014	39014	39014	r__Duplodnaviria	k__Heunggongvirae	p__Uroviricota	c__Caudoviricetes	o__	f__
Axial_Plume_NODE_30073_length_1534_cov_0.518124	0	lytic	4	0	0	Not-determined	Genome-fragment	NA	0	no viral genes detected	1	1534	1534	1534	1534	NA	NA	NA	NA	NA	NA
Axial_Plume_NODE_3011_length_4838_cov_0.495436	2	lytic	13	2	0	Low-quality	Genome-fragment	5.94	0		1	4838	4838	4838	4838	r__Duplodnaviria	k__Heunggongvirae	p__Uroviricota	c__Caudoviricetes	o__	f__
Axial_Plume_NODE_30247_length_1530_cov_0.448325	0	lytic	7	0	0	Not-determined	Genome-fragment	NA	0	no viral genes detected	1	1530	1530	1530	1530	r__Duplodnaviria	k__Heunggongvirae	p__Uroviricota	c__Caudoviricetes	o__	f__
Axial_Plume_NODE_30248_length_1530_cov_0.424804	0	lytic	5	0	0	Not-determined	Genome-fragment	NA	0	no viral genes detected	1	1530	1530	1530	1530	NA	NA	NA	NA	NA	NA
Axial_Plume_NODE_30331_length_1528_cov_0.461099	0	lytic	4	1	0	Low-quality	Genome-fragment	3.1	0		1	1528	1528	1528	1528	NA	NA	NA	NA	NA	NA
Axial_Plume_NODE_30414_length_1526_cov_0.360972	0	lytic	4	0	0	Low-quality	Genome-fragment	2.21	0	no viral genes detected	1	1526	1526	1526	1526	r__Duplodnaviria	k__Heunggongvirae	p__Uroviricota	c__Caudoviricetes	o__	f__
Axial_Plume_NODE_30464_length_1525_cov_0.246066	0	lytic	4	1	0	Low-quality	Genome-fragment	3.02	0		1	1525	1525	1525	1525	r__Duplodnaviria	k__Heunggongvirae	p__Uroviricota	c__Caudoviricetes	o__	f__
Axial_Plume_NODE_3062_length_4778_cov_1.442916	0	lysogenic	9	0	0	Not-determined	Genome-fragment	NA	0	no viral genes detected	1	4778	4778	4778	4778	NA	NA	NA	NA	NA	NA
Axial_Plume_NODE_30671_length_1520_cov_0.700646	0	lytic	4	1	0	Low-quality	Genome-fragment	0.85	0		1	1520	1520	1520	1520	r__Duplodnaviria	k__Heunggongvirae	p__Uroviricota	c__Caudoviricetes	o__	f__
Axial_Plume_NODE_30692_length_1520_cov_0.299354	0	lytic	4	1	0	Low-quality	Genome-fragment	2.72	0		1	1520	1520	1520	1520	r__Duplodnaviria	k__Heunggongvirae	p__Uroviricota	c__Caudoviricetes	o__	f__
Axial_Plume_NODE_3073_length_4766_cov_1.147877	0	lytic	14	0	0	Not-determined	Genome-fragment	NA	0	no viral genes detected	1	4766	4766	4766	4766	r__Duplodnaviria	k__Heunggongvirae	p__Uroviricota	c__Caudoviricetes	o__	f__
Axial_Plume_NODE_30800_length_1517_cov_0.510791	0	lytic	4	1	0	Low-quality	Genome-fragment	0.28	0		1	1517	1517	1517	1517	r__Duplodnaviria	k__Heunggongvirae	p__Uroviricota	c__Caudoviricetes	o__	f__
Axial_Plume_NODE_30901_length_1514_cov_1.321557	0	lytic	4	3	0	Low-quality	Genome-fragment	0.88	0		1	1514	1514	1514	1514	r__Duplodnaviria	k__Heunggongvirae	p__Uroviricota	c__Caudoviricetes	o__	f__
Axial_Plume_NODE_30933_length_1514_cov_0.148522	0	lytic	4	1	0	Low-quality	Genome-fragment	3.63	0		1	1514	1514	1514	1514	r__Duplodnaviria	k__Heunggongvirae	p__Uroviricota	c__Caudoviricetes	o__	f__
Axial_Plume_NODE_31014_length_1512_cov_0.484477	0	lytic	4	1	0	Low-quality	Genome-fragment	1.05	0		1	1512	1512	1512	1512	r__Duplodnaviria	k__Heunggongvirae	p__Uroviricota	c__Caudoviricetes	o__	f__
Axial_Plume_NODE_3104_length_4732_cov_1.235831	1	lytic	11	3	0	Low-quality	Genome-fragment	6.31	0		1	4732	4732	4732	4732	r__Duplodnaviria	k__Heunggongvirae	p__Uroviricota	c__Caudoviricetes	o__	f__
Axial_Plume_NODE_3110_length_4723_cov_1.731070	0	lytic	6	0	0	Not-determined	Genome-fragment	NA	0	no viral genes detected	1	4723	4723	4723	4723	r__Duplodnaviria	k__Heunggongvirae	p__Uroviricota	c__Caudoviricetes	o__	f__
Axial_Plume_NODE_31157_length_1509_cov_0.521708	0	lytic	8	0	0	Not-determined	Genome-fragment	NA	0	no viral genes detected	1	1509	1509	1509	1509	r__Duplodnaviria	k__Heunggongvirae	p__Uroviricota	c__Caudoviricetes	o__	f__
Axial_Plume_NODE_31239_length_1507_cov_0.707246	0	lytic	6	1	0	Low-quality	Genome-fragment	0.7	0		1	1507	1507	1507	1507	r__Duplodnaviria	k__Heunggongvirae	p__Uroviricota	c__Caudoviricetes	o__	f__Demerecviridae
Axial_Plume_NODE_31251_length_1507_cov_0.434783	0	lytic	4	0	0	Low-quality	Genome-fragment	2.47	0	no viral genes detected	1	1507	1507	1507	1507	r__Duplodnaviria	k__Heunggongvirae	p__Uroviricota	c__Caudoviricetes	o__	f__
Axial_Plume_NODE_31260_length_1507_cov_0.352174	0	lytic	6	0	0	Not-determined	Genome-fragment	NA	0	no viral genes detected	1	1507	1507	1507	1507	r__Duplodnaviria	k__Heunggongvirae	p__Uroviricota	c__Caudoviricetes	o__	f__
Axial_Plume_NODE_31460_length_1502_cov_0.762182	0	lytic	4	1	0	Low-quality	Genome-fragment	4.21	0		1	1502	1502	1502	1502	r__Duplodnaviria	k__Heunggongvirae	p__Uroviricota	c__Caudoviricetes	o__	f__
Axial_Plume_NODE_31504_length_1501_cov_0.909025	0	lytic	4	0	1	Low-quality	Genome-fragment	2.04	0	no viral genes detected	1	1501	1501	1501	1501	r__Duplodnaviria	k__Heunggongvirae	p__Uroviricota	c__Caudoviricetes	o__	f__
Axial_Plume_NODE_3156_length_4681_cov_2.285683	0	lytic	7	0	0	Not-determined	Genome-fragment	NA	0	no viral genes detected	1	4681	4681	4681	4681	NA	NA	NA	NA	NA	NA
Axial_Plume_NODE_31585_length_1500_cov_0.274581	0	lytic	5	4	0	Low-quality	Genome-fragment	0.89	0		1	1500	1500	1500	1500	r__Duplodnaviria	k__Heunggongvirae	p__Uroviricota	c__Caudoviricetes	o__	f__
Axial_Plume_NODE_31670_length_1498_cov_0.553611	1	lytic	3	1	0	Low-quality	Genome-fragment	1.11	0		1	1498	1498	1498	1498	r__Duplodnaviria	k__Heunggongvirae	p__Uroviricota	c__Caudoviricetes	o__	f__
Axial_Plume_NODE_3172_length_4669_cov_1.232497	2	lytic	7	1	0	Low-quality	Genome-fragment	2.15	0		1	4669	4669	4669	4669	r__Duplodnaviria	k__Heunggongvirae	p__Uroviricota	c__Caudoviricetes	o__	f__
Axial_Plume_NODE_3180_length_4665_cov_2.386955	0	lytic	6	0	2	Not-determined	Genome-fragment	NA	0	no viral genes detected	1	4665	4665	4665	4665	NA	NA	NA	NA	NA	NA
Axial_Plume_NODE_3181_length_4664_cov_1.331056	2	lytic	5	3	0	Low-quality	Genome-fragment	2	0		1	4664	4664	4664	4664	r__Duplodnaviria	k__Heunggongvirae	p__Uroviricota	c__Caudoviricetes	o__	f__
Axial_Plume_NODE_31893_length_1493_cov_0.544656	0	lytic	4	0	0	Low-quality	Genome-fragment	2.91	0	no viral genes detected	1	1493	1493	1493	1493	r__Duplodnaviria	k__Heunggongvirae	p__Uroviricota	c__Caudoviricetes	o__	f__
Axial_Plume_NODE_31934_length_1492_cov_0.654212	0	lytic	4	1	0	Low-quality	Genome-fragment	0.83	0		1	1492	1492	1492	1492	NA	NA	NA	NA	NA	NA
Axial_Plume_NODE_32000_length_1491_cov_0.269795	0	lytic	4	0	0	Low-quality	Genome-fragment	0.81	0	no viral genes detected	1	1491	1491	1491	1491	r__Duplodnaviria	k__Heunggongvirae	p__Uroviricota	c__Caudoviricetes	o__	f__
Axial_Plume_NODE_32101_length_1489_cov_0.286344	1	lytic	4	1	0	Low-quality	Genome-fragment	0.66	0		1	1489	1489	1489	1489	r__Duplodnaviria	k__Heunggongvirae	p__Uroviricota	c__Caudoviricetes	o__	f__
Axial_Plume_NODE_32124_length_1488_cov_0.644379	0	lytic	5	3	0	Low-quality	Genome-fragment	2.25	0		1	1488	1488	1488	1488	r__Duplodnaviria	k__Heunggongvirae	p__Uroviricota	c__Caudoviricetes	o__	f__
Axial_Plume_NODE_3219_length_4640_cov_2.721028	0	lytic	11	1	1	Low-quality	Genome-fragment	1.7	0		1	4640	4640	4640	4640	r__Duplodnaviria	k__Heunggongvirae	p__Uroviricota	c__Caudoviricetes	o__	f__
Axial_Plume_NODE_32378_length_1483_cov_0.244838	0	lytic	4	1	0	Low-quality	Genome-fragment	0.89	0		1	1483	1483	1483	1483	r__Duplodnaviria	k__Heunggongvirae	p__Uroviricota	c__Caudoviricetes	o__	f__
Axial_Plume_NODE_3242_length_4626_cov_0.986664	2	lytic	5	2	0	Low-quality	Genome-fragment	7.11	0		1	4626	4626	4626	4626	r__Duplodnaviria	k__Heunggongvirae	p__Uroviricota	c__Caudoviricetes	o__	f__
Axial_Plume_NODE_32571_length_1479_cov_0.343195	0	lytic	4	1	0	Low-quality	Genome-fragment	0.66	0		1	1479	1479	1479	1479	NA	NA	NA	NA	NA	NA
Axial_Plume_NODE_32651_length_1477_cov_0.422963	0	lytic	5	1	0	Low-quality	Genome-fragment	2.3	0		1	1477	1477	1477	1477	r__Duplodnaviria	k__Heunggongvirae	p__Uroviricota	c__Caudoviricetes	o__	f__
Axial_Plume_NODE_32699_length_1476_cov_0.510007	1	lytic	4	2	0	Low-quality	Genome-fragment	0.99	0		1	1476	1476	1476	1476	r__Duplodnaviria	k__Heunggongvirae	p__Uroviricota	c__Caudoviricetes	o__	f__
Axial_Plume_NODE_32709_length_1476_cov_0.361008	1	lytic	4	0	0	Low-quality	Genome-fragment	2.76	0	no viral genes detected	1	1476	1476	1476	1476	r__Duplodnaviria	k__Heunggongvirae	p__Uroviricota	c__Caudoviricetes	o__	f__
Axial_Plume_NODE_32722_length_1475_cov_0.951039	0	lytic	5	1	0	Low-quality	Genome-fragment	1.43	0		1	1475	1475	1475	1475	r__Duplodnaviria	k__Heunggongvirae	p__Uroviricota	c__Caudoviricetes	o__	f__
Axial_Plume_NODE_32778_length_1474_cov_0.965108	1	lytic	4	1	0	Low-quality	Genome-fragment	0.9	0		1	1474	1474	1474	1474	r__Duplodnaviria	k__Heunggongvirae	p__Uroviricota	c__Caudoviricetes	o__	f__
Axial_Plume_NODE_32808_length_1474_cov_0.342242	0	lytic	4	0	0	Not-determined	Genome-fragment	NA	0	no viral genes detected	1	1474	1474	1474	1474	r__Duplodnaviria	k__Heunggongvirae	p__Uroviricota	c__Caudoviricetes	o__	f__
Axial_Plume_NODE_3290_length_4584_cov_1.143146	2	lytic	6	3	0	Low-quality	Genome-fragment	12.49	0		1	4584	4584	4584	4584	r__Duplodnaviria	k__Heunggongvirae	p__Uroviricota	c__Caudoviricetes	o__	f__
Axial_Plume_NODE_32943_length_1471_cov_0.417411	2	lytic	3	2	0	Low-quality	Genome-fragment	0.66	0		1	1471	1471	1471	1471	r__Duplodnaviria	k__Heunggongvirae	p__Uroviricota	c__Caudoviricetes	o__	f__
Axial_Plume_NODE_3297_length_4580_cov_1.153380	2	lytic	9	1	0	Low-quality	Genome-fragment	11.73	0		1	4580	4580	4580	4580	r__Duplodnaviria	k__Heunggongvirae	p__Uroviricota	c__Caudoviricetes	o__	f__Demerecviridae
Axial_Plume_NODE_33195_length_1466_cov_0.274085	1	lytic	5	1	0	Low-quality	Genome-fragment	2.45	0		1	1466	1466	1466	1466	r__Duplodnaviria	k__Heunggongvirae	p__Uroviricota	c__Caudoviricetes	o__	f__
Axial_Plume_NODE_33262_length_1464_cov_0.581152	0	lytic	5	2	0	Low-quality	Genome-fragment	4.07	0		1	1464	1464	1464	1464	r__Duplodnaviria	k__Heunggongvirae	p__Uroviricota	c__Caudoviricetes	o__	f__
Axial_Plume_NODE_33302_length_1463_cov_0.598802	2	lytic	4	2	0	Low-quality	Genome-fragment	0.94	0		1	1463	1463	1463	1463	r__Duplodnaviria	k__Heunggongvirae	p__Uroviricota	c__Caudoviricetes	o__	f__
Axial_Plume_NODE_33339_length_1462_cov_2.034457	0	lytic	4	1	0	Low-quality	Genome-fragment	0.98	0		1	1462	1462	1462	1462	r__Duplodnaviria	k__Heunggongvirae	p__Uroviricota	c__Caudoviricetes	o__	f__
Axial_Plume_NODE_334_length_16239_cov_10.686259	8	lytic	20	9	0	Low-quality	Genome-fragment	28.22	0		1	16239	16239	16239	16239	r__Duplodnaviria	k__Heunggongvirae	p__Uroviricota	c__Caudoviricetes	o__	f__
Axial_Plume_NODE_3355_length_4542_cov_1.105096	3	lytic	5	4	0	Low-quality	Genome-fragment	1.92	0		1	4542	4542	4542	4542	r__Duplodnaviria	k__Heunggongvirae	p__Uroviricota	c__Caudoviricetes	o__	f__
Axial_Plume_NODE_3363_length_4537_cov_0.659864	0	lytic	10	0	0	Not-determined	Genome-fragment	NA	0	no viral genes detected	1	4537	4537	4537	4537	r__Duplodnaviria	k__Heunggongvirae	p__Uroviricota	c__Caudoviricetes	o__	f__
Axial_Plume_NODE_33660_length_1456_cov_0.181339	0	lytic	4	1	0	Low-quality	Genome-fragment	0.59	0		1	1456	1456	1456	1456	r__Duplodnaviria	k__Heunggongvirae	p__Uroviricota	c__Caudoviricetes	o__	f__
Axial_Plume_NODE_33705_length_1455_cov_0.277108	0	lytic	4	0	0	Low-quality	Genome-fragment	2.14	0	no viral genes detected	1	1455	1455	1455	1455	NA	NA	NA	NA	NA	NA
Axial_Plume_NODE_33829_length_1452_cov_0.950189	2	lytic	4	2	1	Low-quality	Genome-fragment	0.81	0		1	1452	1452	1452	1452	r__Duplodnaviria	k__Heunggongvirae	p__Uroviricota	c__Caudoviricetes	o__	f__
Axial_Plume_NODE_33861_length_1452_cov_0.298113	0	lytic	6	0	0	Not-determined	Genome-fragment	NA	0	no viral genes detected	1	1452	1452	1452	1452	r__Duplodnaviria	k__Heunggongvirae	p__Uroviricota	c__Caudoviricetes	o__	f__
Axial_Plume_NODE_33981_length_1449_cov_0.958396	0	lytic	4	1	0	Low-quality	Genome-fragment	0.73	0		1	1449	1449	1449	1449	r__Duplodnaviria	k__Heunggongvirae	p__Uroviricota	c__Caudoviricetes	o__	f__
Axial_Plume_NODE_34290_length_1443_cov_0.663374	0	lytic	4	0	0	Low-quality	Genome-fragment	1.55	0	no viral genes detected	1	1443	1443	1443	1443	r__Duplodnaviria	k__Heunggongvirae	p__Uroviricota	c__Caudoviricetes	o__	f__
Axial_Plume_NODE_34407_length_1441_cov_0.605023	0	lytic	4	0	0	Low-quality	Genome-fragment	3.44	0	no viral genes detected	1	1441	1441	1441	1441	r__Duplodnaviria	k__Heunggongvirae	p__Uroviricota	c__Caudoviricetes	o__	f__
Axial_Plume_NODE_34416_length_1441_cov_0.541096	0	lytic	6	1	0	Low-quality	Genome-fragment	2.66	0		1	1441	1441	1441	1441	r__Duplodnaviria	k__Heunggongvirae	p__Uroviricota	c__Caudoviricetes	o__	f__
Axial_Plume_NODE_3456_length_4451_cov_0.831637	2	lytic	6	4	0	Low-quality	Genome-fragment	3.67	0		1	4451	4451	4451	4451	r__Duplodnaviria	k__Heunggongvirae	p__Uroviricota	c__Caudoviricetes	o__	f__
Axial_Plume_NODE_34610_length_1437_cov_0.894656	1	lytic	4	1	0	Low-quality	Genome-fragment	1.9	0		1	1437	1437	1437	1437	r__Duplodnaviria	k__Heunggongvirae	p__Uroviricota	c__Caudoviricetes	o__	f__
Axial_Plume_NODE_34641_length_1437_cov_0.225191	0	lytic	5	1	0	Low-quality	Genome-fragment	0.42	0		1	1437	1437	1437	1437	r__Duplodnaviria	k__Heunggongvirae	p__Uroviricota	c__Caudoviricetes	o__	f__
Axial_Plume_NODE_3470_length_4441_cov_3.365786	0	lytic	6	0	0	Not-determined	Genome-fragment	NA	0	no viral genes detected	1	4441	4441	4441	4441	r__Duplodnaviria	k__Heunggongvirae	p__Uroviricota	c__Caudoviricetes	o__	f__
Axial_Plume_NODE_34738_length_1435_cov_0.450306	1	lytic	4	1	0	Low-quality	Genome-fragment	2.14	0		1	1435	1435	1435	1435	r__Duplodnaviria	k__Heunggongvirae	p__Uroviricota	c__Caudoviricetes	o__	f__
Axial_Plume_NODE_34794_length_1434_cov_0.442999	0	lytic	3	1	0	Low-quality	Genome-fragment	0.67	0		1	1434	1434	1434	1434	r__Duplodnaviria	k__Heunggongvirae	p__Uroviricota	c__Caudoviricetes	o__	f__
Axial_Plume_NODE_3486_length_4433_cov_1.213888	3	lytic	6	4	0	Low-quality	Genome-fragment	2.45	0		1	4433	4433	4433	4433	r__Duplodnaviria	k__Heunggongvirae	p__Uroviricota	c__Caudoviricetes	o__	f__
Axial_Plume_NODE_34922_length_1432_cov_0.183142	0	lytic	4	0	0	Low-quality	Genome-fragment	2.58	0	no viral genes detected	1	1432	1432	1432	1432	r__Duplodnaviria	k__Heunggongvirae	p__Uroviricota	c__Caudoviricetes	o__	f__
Axial_Plume_NODE_35005_length_1430_cov_0.646969	0	lytic	4	3	0	Low-quality	Genome-fragment	0.67	0		1	1430	1430	1430	1430	r__Duplodnaviria	k__Heunggongvirae	p__Uroviricota	c__Caudoviricetes	o__	f__
Axial_Plume_NODE_35148_length_1428_cov_0.280553	0	lytic	4	0	0	Not-determined	Genome-fragment	NA	0	no viral genes detected	1	1428	1428	1428	1428	NA	NA	NA	NA	NA	NA
Axial_Plume_NODE_35165_length_1427_cov_1.330769	3	lytic	4	2	1	Low-quality	Genome-fragment	0.42	56.48		1	1427	1427	1427	1427	r__Duplodnaviria	k__Heunggongvirae	p__Uroviricota	c__Caudoviricetes	o__	f__
Axial_Plume_NODE_3518_length_4409_cov_1.803596	0	lytic	7	0	1	Not-determined	Genome-fragment	NA	0	no viral genes detected	1	4409	4409	4409	4409	r__Duplodnaviria	k__Heunggongvirae	p__Uroviricota	c__Caudoviricetes	o__	f__
Axial_Plume_NODE_35210_length_1427_cov_0.293846	0	lytic	4	1	0	Low-quality	Genome-fragment	0.57	0		1	1427	1427	1427	1427	r__Duplodnaviria	k__Heunggongvirae	p__Uroviricota	c__Caudoviricetes	o__	f__
Axial_Plume_NODE_3521_length_4405_cov_1.435016	2	lytic	8	5	0	Low-quality	Genome-fragment	9.03	0		1	4405	4405	4405	4405	r__Duplodnaviria	k__Heunggongvirae	p__Uroviricota	c__Caudoviricetes	o__	f__
Axial_Plume_NODE_35268_length_1426_cov_0.250962	2	lytic	4	3	0	Low-quality	Genome-fragment	0.78	0		1	1426	1426	1426	1426	r__Duplodnaviria	k__Heunggongvirae	p__Uroviricota	c__Caudoviricetes	o__	f__
Axial_Plume_NODE_35338_length_1424_cov_0.715497	0	lytic	4	0	0	Not-determined	Genome-fragment	NA	0	no viral genes detected	1	1424	1424	1424	1424	r__Duplodnaviria	k__Heunggongvirae	p__Uroviricota	c__Caudoviricetes	o__	f__
Axial_Plume_NODE_35401_length_1423_cov_0.500772	0	lytic	4	1	0	Low-quality	Genome-fragment	1.35	0		1	1423	1423	1423	1423	r__Duplodnaviria	k__Heunggongvirae	p__Uroviricota	c__Caudoviricetes	o__	f__
Axial_Plume_NODE_35432_length_1422_cov_1.044788	0	lytic	5	0	0	Not-determined	Genome-fragment	NA	0	no viral genes detected	1	1422	1422	1422	1422	NA	NA	NA	NA	NA	NA
Axial_Plume_NODE_35453_length_1422_cov_0.570656	0	lytic	4	0	0	Not-determined	Genome-fragment	NA	0	no viral genes detected	1	1422	1422	1422	1422	r__Duplodnaviria	k__Heunggongvirae	p__Uroviricota	c__Caudoviricetes	o__	f__
Axial_Plume_NODE_35573_length_1420_cov_0.160866	0	lytic	4	0	0	Low-quality	Genome-fragment	2.88	0	no viral genes detected	1	1420	1420	1420	1420	r__Duplodnaviria	k__Heunggongvirae	p__Uroviricota	c__Caudoviricetes	o__	f__
Axial_Plume_NODE_35749_length_1416_cov_0.640031	0	lytic	5	1	0	Low-quality	Genome-fragment	2.98	0		1	1416	1416	1416	1416	r__Duplodnaviria	k__Heunggongvirae	p__Uroviricota	c__Caudoviricetes	o__	f__
Axial_Plume_NODE_3576_length_4365_cov_1.507787	0	lytic	6	3	0	Low-quality	Genome-fragment	4.99	0		1	4365	4365	4365	4365	r__Duplodnaviria	k__Heunggongvirae	p__Uroviricota	c__Caudoviricetes	o__	f__
Axial_Plume_NODE_3586_length_4359_cov_1.702505	0	lytic	7	0	0	Low-quality	Genome-fragment	4.51	0	no viral genes detected	1	4359	4359	4359	4359	r__Duplodnaviria	k__Heunggongvirae	p__Uroviricota	c__Caudoviricetes	o__	f__
Axial_Plume_NODE_35908_length_1413_cov_0.953344	1	lytic	5	1	0	Low-quality	Genome-fragment	2.54	0		1	1413	1413	1413	1413	r__Duplodnaviria	k__Heunggongvirae	p__Uroviricota	c__Caudoviricetes	o__	f__
Axial_Plume_NODE_35931_length_1413_cov_0.503110	1	lytic	4	2	0	Low-quality	Genome-fragment	3.43	0		1	1413	1413	1413	1413	r__Duplodnaviria	k__Heunggongvirae	p__Uroviricota	c__Caudoviricetes	o__	f__Autographiviridae
Axial_Plume_NODE_36107_length_1410_cov_0.321122	1	lytic	2	2	0	Low-quality	Genome-fragment	1.09	0		1	1410	1410	1410	1410	r__Duplodnaviria	k__Heunggongvirae	p__Uroviricota	c__Caudoviricetes	o__	f__
Axial_Plume_NODE_36136_length_1409_cov_0.725429	0	lytic	4	3	0	Low-quality	Genome-fragment	2.31	0		1	1409	1409	1409	1409	r__Duplodnaviria	k__Heunggongvirae	p__Uroviricota	c__Caudoviricetes	o__	f__
Axial_Plume_NODE_36351_length_1406_cov_0.123534	0	lytic	4	1	0	Low-quality	Genome-fragment	2.4	0		1	1406	1406	1406	1406	r__Duplodnaviria	k__Heunggongvirae	p__Uroviricota	c__Caudoviricetes	o__	f__
Axial_Plume_NODE_3647_length_4322_cov_1.314422	0	lytic	10	2	0	Low-quality	Genome-fragment	1.99	0		1	4322	4322	4322	4322	r__Duplodnaviria	k__Heunggongvirae	p__Uroviricota	c__Caudoviricetes	o__	f__
Axial_Plume_NODE_36495_length_1403_cov_0.351881	0	lytic	5	1	0	Low-quality	Genome-fragment	1.9	0		1	1403	1403	1403	1403	r__Duplodnaviria	k__Heunggongvirae	p__Uroviricota	c__Caudoviricetes	o__	f__
Axial_Plume_NODE_3650_length_4320_cov_2.147389	0	lytic	7	2	0	Low-quality	Genome-fragment	1.28	0		1	4320	4320	4320	4320	r__Varidnaviria	k__Bamfordvirae	p__Nucleocytoviricota	c__Megaviricetes	o__Algavirales	f__
Axial_Plume_NODE_36585_length_1401_cov_0.471743	0	lytic	6	1	0	Low-quality	Genome-fragment	0.59	0		1	1401	1401	1401	1401	r__Duplodnaviria	k__Heunggongvirae	p__Uroviricota	c__Caudoviricetes	o__	f__
Axial_Plume_NODE_36602_length_1401_cov_0.276295	0	lytic	4	1	0	Low-quality	Genome-fragment	0.79	0		1	1401	1401	1401	1401	r__Duplodnaviria	k__Heunggongvirae	p__Uroviricota	c__Caudoviricetes	o__	f__
Axial_Plume_NODE_3661_length_4314_cov_0.726535	2	lytic	7	3	0	Low-quality	Genome-fragment	5.29	0		1	4314	4314	4314	4314	r__Duplodnaviria	k__Heunggongvirae	p__Uroviricota	c__Caudoviricetes	o__	f__
Axial_Plume_NODE_36631_length_1400_cov_0.637078	0	lytic	6	1	0	Low-quality	Genome-fragment	0.12	0		1	1400	1400	1400	1400	NA	NA	NA	NA	NA	NA
Axial_Plume_NODE_37193_length_1391_cov_0.258703	0	lytic	4	2	0	Low-quality	Genome-fragment	3.08	0		1	1391	1391	1391	1391	r__Duplodnaviria	k__Heunggongvirae	p__Uroviricota	c__Caudoviricetes	o__	f__
Axial_Plume_NODE_37305_length_1389_cov_0.367670	0	lytic	4	1	0	Low-quality	Genome-fragment	0.39	0		1	1389	1389	1389	1389	r__Duplodnaviria	k__Heunggongvirae	p__Uroviricota	c__Caudoviricetes	o__	f__
Axial_Plume_NODE_37313_length_1389_cov_0.286846	1	lytic	4	1	0	Low-quality	Genome-fragment	3.33	0		1	1389	1389	1389	1389	r__Duplodnaviria	k__Heunggongvirae	p__Uroviricota	c__Caudoviricetes	o__	f__
Axial_Plume_NODE_37489_length_1386_cov_0.602859	1	lytic	4	2	0	Low-quality	Genome-fragment	0.68	0		1	1386	1386	1386	1386	r__Duplodnaviria	k__Heunggongvirae	p__Uroviricota	c__Caudoviricetes	o__	f__
Axial_Plume_NODE_37577_length_1385_cov_0.231320	0	lytic	4	2	0	Low-quality	Genome-fragment	3.26	0		1	1385	1385	1385	1385	r__Duplodnaviria	k__Heunggongvirae	p__Uroviricota	c__Caudoviricetes	o__	f__
Axial_Plume_NODE_37608_length_1384_cov_0.548926	0	lytic	4	0	0	Low-quality	Genome-fragment	2.23	0	no viral genes detected	1	1384	1384	1384	1384	r__Duplodnaviria	k__Heunggongvirae	p__Uroviricota	c__Caudoviricetes	o__Crassvirales	f__
Axial_Plume_NODE_3770_length_4243_cov_37.016764	2	lytic	7	5	0	Low-quality	Genome-fragment	8.99	0		1	4243	4243	4243	4243	r__Duplodnaviria	k__Heunggongvirae	p__Uroviricota	c__Caudoviricetes	o__	f__
Axial_Plume_NODE_3772_length_4243_cov_0.884840	3	lytic	4	3	0	Low-quality	Genome-fragment	13.29	0		1	4243	4243	4243	4243	r__Duplodnaviria	k__Heunggongvirae	p__Uroviricota	c__Caudoviricetes	o__	f__
Axial_Plume_NODE_37788_length_1381_cov_0.404306	0	lytic	4	1	0	Low-quality	Genome-fragment	3.18	0		1	1381	1381	1381	1381	r__Duplodnaviria	k__Heunggongvirae	p__Uroviricota	c__Caudoviricetes	o__	f__
Axial_Plume_NODE_37818_length_1380_cov_1.106943	0	lytic	5	1	0	Low-quality	Genome-fragment	0.69	0		1	1380	1380	1380	1380	r__Duplodnaviria	k__Heunggongvirae	p__Uroviricota	c__Caudoviricetes	o__	f__
Axial_Plume_NODE_37833_length_1380_cov_0.464485	0	lytic	4	1	1	Low-quality	Genome-fragment	0.81	21.3		1	1380	1380	1380	1380	r__Duplodnaviria	k__Heunggongvirae	p__Uroviricota	c__Caudoviricetes	o__	f__
Axial_Plume_NODE_37840_length_1380_cov_0.395850	0	lytic	4	0	0	Not-determined	Genome-fragment	NA	0	no viral genes detected	1	1380	1380	1380	1380	r__Duplodnaviria	k__Heunggongvirae	p__Uroviricota	c__Caudoviricetes	o__	f__
Axial_Plume_NODE_37854_length_1380_cov_0.163607	2	lytic	4	3	0	Low-quality	Genome-fragment	0.78	0		1	1380	1380	1380	1380	r__Duplodnaviria	k__Heunggongvirae	p__Uroviricota	c__Caudoviricetes	o__	f__
Axial_Plume_NODE_3790_length_4233_cov_1.159036	3	lytic	9	3	0	Low-quality	Genome-fragment	10.22	0		1	4233	4233	4233	4233	r__Duplodnaviria	k__Heunggongvirae	p__Uroviricota	c__Caudoviricetes	o__	f__
Axial_Plume_NODE_3809_length_4223_cov_0.927490	1	lytic	7	3	0	Low-quality	Genome-fragment	2.35	0		1	4223	4223	4223	4223	r__Duplodnaviria	k__Heunggongvirae	p__Uroviricota	c__Caudoviricetes	o__	f__
Axial_Plume_NODE_38118_length_1375_cov_0.738782	0	lytic	4	0	0	Not-determined	Genome-fragment	NA	0	no viral genes detected	1	1375	1375	1375	1375	NA	NA	NA	NA	NA	NA
Axial_Plume_NODE_38219_length_1373_cov_0.910112	1	lytic	4	1	0	Low-quality	Genome-fragment	2.61	0		1	1373	1373	1373	1373	r__Duplodnaviria	k__Heunggongvirae	p__Uroviricota	c__Caudoviricetes	o__	f__
Axial_Plume_NODE_38260_length_1372_cov_1.308434	0	lytic	4	0	0	Not-determined	Genome-fragment	NA	0	no viral genes detected	1	1372	1372	1372	1372	r__Duplodnaviria	k__Heunggongvirae	p__Uroviricota	c__Caudoviricetes	o__	f__
Axial_Plume_NODE_38289_length_1372_cov_0.505221	0	lytic	4	1	0	Low-quality	Genome-fragment	2.05	0		1	1372	1372	1372	1372	r__Duplodnaviria	k__Heunggongvirae	p__Uroviricota	c__Caudoviricetes	o__	f__
Axial_Plume_NODE_38329_length_1371_cov_0.973473	2	lytic	3	3	0	Low-quality	Genome-fragment	0.6	0		1	1371	1371	1371	1371	r__Duplodnaviria	k__Heunggongvirae	p__Uroviricota	c__Caudoviricetes	o__	f__Ackermannviridae
Axial_Plume_NODE_383_length_15357_cov_1.817991	0	lytic	7	1	0	Low-quality	Genome-fragment	20.32	0		1	15357	15357	15357	15357	r__Duplodnaviria	k__Heunggongvirae	p__Uroviricota	c__Caudoviricetes	o__	f__
Axial_Plume_NODE_38467_length_1369_cov_0.347826	0	lytic	4	0	0	Not-determined	Genome-fragment	NA	0	no viral genes detected	1	1369	1369	1369	1369	NA	NA	NA	NA	NA	NA
Axial_Plume_NODE_3848_length_4197_cov_1.218673	0	lysogenic	7	0	0	Not-determined	Genome-fragment	NA	0	no viral genes detected	1	4197	4197	4197	4197	NA	NA	NA	NA	NA	NA
Axial_Plume_NODE_38588_length_1367_cov_0.310484	1	lytic	4	1	0	Low-quality	Genome-fragment	3.38	0		1	1367	1367	1367	1367	r__Duplodnaviria	k__Heunggongvirae	p__Uroviricota	c__Caudoviricetes	o__	f__
Axial_Plume_NODE_38664_length_1365_cov_1.070275	3	lytic	4	1	0	Low-quality	Genome-fragment	4.18	0		1	1365	1365	1365	1365	r__Duplodnaviria	k__Heunggongvirae	p__Uroviricota	c__Caudoviricetes	o__	f__
Axial_Plume_NODE_3866_length_4184_cov_18.618191	5	lytic	8	7	0	Low-quality	Genome-fragment	12.74	0		1	4184	4184	4184	4184	r__Duplodnaviria	k__Heunggongvirae	p__Uroviricota	c__Caudoviricetes	o__	f__
Axial_Plume_NODE_3871_length_4181_cov_0.631475	0	lytic	6	0	4	Not-determined	Genome-fragment	NA	0	no viral genes detected	1	4181	4181	4181	4181	NA	NA	NA	NA	NA	NA
Axial_Plume_NODE_3884_length_4175_cov_1.051136	3	lytic	10	1	1	Low-quality	Genome-fragment	2.7	0		1	4175	4175	4175	4175	r__Duplodnaviria	k__Heunggongvirae	p__Uroviricota	c__Caudoviricetes	o__	f__
Axial_Plume_NODE_38883_length_1362_cov_0.274494	0	lytic	4	0	0	Low-quality	Genome-fragment	2.31	0	no viral genes detected	1	1362	1362	1362	1362	r__Duplodnaviria	k__Heunggongvirae	p__Uroviricota	c__Caudoviricetes	o__	f__
Axial_Plume_NODE_39005_length_1360_cov_0.197891	0	lytic	6	3	0	Low-quality	Genome-fragment	0.61	0		1	1360	1360	1360	1360	r__Duplodnaviria	k__Heunggongvirae	p__Uroviricota	c__Caudoviricetes	o__	f__
Axial_Plume_NODE_39125_length_1358_cov_0.226645	1	lytic	4	1	0	Low-quality	Genome-fragment	3.42	0		1	1358	1358	1358	1358	r__Duplodnaviria	k__Heunggongvirae	p__Uroviricota	c__Caudoviricetes	o__	f__
Axial_Plume_NODE_39158_length_1357_cov_0.869919	0	lytic	4	0	0	Low-quality	Genome-fragment	1.57	0	no viral genes detected	1	1357	1357	1357	1357	NA	NA	NA	NA	NA	NA
Axial_Plume_NODE_3915_length_4160_cov_2.134391	2	lytic	7	2	0	Low-quality	Genome-fragment	11.42	0		1	4160	4160	4160	4160	r__Duplodnaviria	k__Heunggongvirae	p__Uroviricota	c__Caudoviricetes	o__	f__
Axial_Plume_NODE_39283_length_1355_cov_0.739414	0	lytic	4	1	0	Low-quality	Genome-fragment	1.37	0		1	1355	1355	1355	1355	r__Duplodnaviria	k__Heunggongvirae	p__Uroviricota	c__Caudoviricetes	o__	f__
Axial_Plume_NODE_39302_length_1355_cov_0.475570	0	lytic	6	1	0	Low-quality	Genome-fragment	3.32	0		1	1355	1355	1355	1355	r__Duplodnaviria	k__Heunggongvirae	p__Uroviricota	c__Caudoviricetes	o__	f__
Axial_Plume_NODE_3935_length_4151_cov_1.520875	0	lytic	8	0	0	Low-quality	Genome-fragment	4.31	0	no viral genes detected	1	4151	4151	4151	4151	r__Duplodnaviria	k__Heunggongvirae	p__Uroviricota	c__Caudoviricetes	o__	f__
Axial_Plume_NODE_39367_length_1354_cov_0.333333	0	lytic	4	1	0	Low-quality	Genome-fragment	2.68	0		1	1354	1354	1354	1354	r__Duplodnaviria	k__Heunggongvirae	p__Uroviricota	c__Caudoviricetes	o__	f__
Axial_Plume_NODE_39493_length_1352_cov_0.290612	0	lytic	4	1	0	Low-quality	Genome-fragment	0.72	0		1	1352	1352	1352	1352	r__Duplodnaviria	k__Heunggongvirae	p__Uroviricota	c__Caudoviricetes	o__	f__
Axial_Plume_NODE_3951_length_4139_cov_0.491525	0	lytic	7	1	0	Low-quality	Genome-fragment	7.99	0		1	4139	4139	4139	4139	r__Duplodnaviria	k__Heunggongvirae	p__Uroviricota	c__Caudoviricetes	o__	f__
Axial_Plume_NODE_3990_length_4119_cov_2.145291	0	lytic	7	3	0	Low-quality	Genome-fragment	3.33	0		1	4119	4119	4119	4119	r__Duplodnaviria	k__Heunggongvirae	p__Uroviricota	c__Caudoviricetes	o__	f__
Axial_Plume_NODE_39921_length_1345_cov_0.587849	0	lytic	4	1	0	Low-quality	Genome-fragment	0.97	0		1	1345	1345	1345	1345	r__Duplodnaviria	k__Heunggongvirae	p__Uroviricota	c__Caudoviricetes	o__	f__
Axial_Plume_NODE_39987_length_1344_cov_0.463435	0	lytic	4	0	0	Not-determined	Genome-fragment	NA	0	no viral genes detected	1	1344	1344	1344	1344	r__Duplodnaviria	k__Heunggongvirae	p__Uroviricota	c__Caudoviricetes	o__	f__
Axial_Plume_NODE_39989_length_1344_cov_0.437141	0	lytic	5	1	0	Low-quality	Genome-fragment	0.57	0		1	1344	1344	1344	1344	NA	NA	NA	NA	NA	NA
Axial_Plume_NODE_40048_length_1343_cov_0.377467	0	lytic	4	0	0	Not-determined	Genome-fragment	NA	0	no viral genes detected	1	1343	1343	1343	1343	NA	NA	NA	NA	NA	NA
Axial_Plume_NODE_4016_length_4101_cov_2.913437	0	lytic	5	0	0	Not-determined	Genome-fragment	NA	0	no viral genes detected	1	4101	4101	4101	4101	NA	NA	NA	NA	NA	NA
Axial_Plume_NODE_40240_length_1340_cov_0.422918	0	lytic	4	0	0	Not-determined	Genome-fragment	NA	0	no viral genes detected	1	1340	1340	1340	1340	r__Duplodnaviria	k__Heunggongvirae	p__Uroviricota	c__Caudoviricetes	o__	f__
Axial_Plume_NODE_40382_length_1338_cov_0.116433	0	lytic	5	2	0	Low-quality	Genome-fragment	0.77	0		1	1338	1338	1338	1338	r__Duplodnaviria	k__Heunggongvirae	p__Uroviricota	c__Caudoviricetes	o__	f__
Axial_Plume_NODE_40443_length_1337_cov_0.385124	1	lytic	3	1	0	Low-quality	Genome-fragment	0.36	0		1	1337	1337	1337	1337	r__Duplodnaviria	k__Heunggongvirae	p__Uroviricota	c__Caudoviricetes	o__	f__
Axial_Plume_NODE_4048_length_4081_cov_1.289327	2	lytic	6	0	0	Not-determined	Genome-fragment	NA	0	no viral genes detected	1	4081	4081	4081	4081	r__Duplodnaviria	k__Heunggongvirae	p__Uroviricota	c__Caudoviricetes	o__	f__
Axial_Plume_NODE_40569_length_1335_cov_0.403974	0	lytic	4	0	0	Low-quality	Genome-fragment	2.76	0	no viral genes detected	1	1335	1335	1335	1335	r__Duplodnaviria	k__Heunggongvirae	p__Uroviricota	c__Caudoviricetes	o__	f__
Axial_Plume_NODE_40647_length_1334_cov_0.210439	0	lytic	4	0	1	Low-quality	Genome-fragment	2.48	0	no viral genes detected	1	1334	1334	1334	1334	r__Duplodnaviria	k__Heunggongvirae	p__Uroviricota	c__Caudoviricetes	o__	f__
Axial_Plume_NODE_40659_length_1333_cov_1.996683	1	lytic	3	2	0	Low-quality	Genome-fragment	3.32	0		1	1333	1333	1333	1333	r__Duplodnaviria	k__Heunggongvirae	p__Uroviricota	c__Caudoviricetes	o__	f__Autographiviridae
Axial_Plume_NODE_40781_length_1332_cov_0.394191	0	lytic	4	0	0	Not-determined	Genome-fragment	NA	0	no viral genes detected	1	1332	1332	1332	1332	NA	NA	NA	NA	NA	NA
Axial_Plume_NODE_4097_length_4058_cov_1.405749	2	lytic	9	4	0	Low-quality	Genome-fragment	4.82	0		1	4058	4058	4058	4058	r__Duplodnaviria	k__Heunggongvirae	p__Uroviricota	c__Caudoviricetes	o__	f__
Axial_Plume_NODE_41189_length_1326_cov_0.386989	0	lytic	4	0	0	Low-quality	Genome-fragment	2.61	0	no viral genes detected	1	1326	1326	1326	1326	r__Duplodnaviria	k__Heunggongvirae	p__Uroviricota	c__Caudoviricetes	o__	f__
Axial_Plume_NODE_41196_length_1326_cov_0.350292	0	lytic	4	1	0	Low-quality	Genome-fragment	0.57	0		1	1326	1326	1326	1326	r__Duplodnaviria	k__Heunggongvirae	p__Uroviricota	c__Caudoviricetes	o__	f__
Axial_Plume_NODE_41372_length_1323_cov_1.164716	1	lytic	3	1	0	Low-quality	Genome-fragment	0.73	0		1	1323	1323	1323	1323	r__Duplodnaviria	k__Heunggongvirae	p__Uroviricota	c__Caudoviricetes	o__	f__
Axial_Plume_NODE_41461_length_1322_cov_0.462762	1	lytic	4	2	0	Low-quality	Genome-fragment	3.02	0		1	1322	1322	1322	1322	r__Duplodnaviria	k__Heunggongvirae	p__Uroviricota	c__Caudoviricetes	o__	f__
Axial_Plume_NODE_41522_length_1321_cov_0.525963	1	lytic	4	0	0	Low-quality	Genome-fragment	0.61	0	no viral genes detected	1	1321	1321	1321	1321	r__Duplodnaviria	k__Heunggongvirae	p__Uroviricota	c__Caudoviricetes	o__	f__
Axial_Plume_NODE_41533_length_1321_cov_0.447236	0	lytic	4	0	0	Low-quality	Genome-fragment	2.92	0	no viral genes detected	1	1321	1321	1321	1321	r__Duplodnaviria	k__Heunggongvirae	p__Uroviricota	c__Caudoviricetes	o__	f__
Axial_Plume_NODE_41542_length_1321_cov_0.364322	0	lytic	5	0	0	Low-quality	Genome-fragment	2.23	0	no viral genes detected	1	1321	1321	1321	1321	r__Duplodnaviria	k__Heunggongvirae	p__Uroviricota	c__Caudoviricetes	o__	f__
Axial_Plume_NODE_41962_length_1315_cov_1.377104	0	lytic	4	1	0	Low-quality	Genome-fragment	0.51	0		1	1315	1315	1315	1315	r__Duplodnaviria	k__Heunggongvirae	p__Uroviricota	c__Caudoviricetes	o__	f__
Axial_Plume_NODE_42270_length_1311_cov_0.494932	0	lytic	5	1	0	Low-quality	Genome-fragment	3.08	0		1	1311	1311	1311	1311	r__Duplodnaviria	k__Heunggongvirae	p__Uroviricota	c__Caudoviricetes	o__	f__
Axial_Plume_NODE_4230_length_3991_cov_0.784938	0	lytic	7	1	0	Low-quality	Genome-fragment	5.69	0		1	3991	3991	3991	3991	r__Duplodnaviria	k__Heunggongvirae	p__Uroviricota	c__Caudoviricetes	o__	f__
Axial_Plume_NODE_42317_length_1310_cov_1.120879	1	lytic	4	1	0	Low-quality	Genome-fragment	0.93	0		1	1310	1310	1310	1310	r__Duplodnaviria	k__Heunggongvirae	p__Uroviricota	c__Caudoviricetes	o__	f__
Axial_Plume_NODE_42353_length_1310_cov_0.405748	0	lytic	4	0	0	Not-determined	Genome-fragment	NA	0	no viral genes detected	1	1310	1310	1310	1310	r__Duplodnaviria	k__Heunggongvirae	p__Uroviricota	c__Caudoviricetes	o__	f__
Axial_Plume_NODE_42509_length_1308_cov_0.240474	0	lytic	4	0	0	Low-quality	Genome-fragment	2.39	0	no viral genes detected	1	1308	1308	1308	1308	r__Duplodnaviria	k__Heunggongvirae	p__Uroviricota	c__Caudoviricetes	o__	f__
Axial_Plume_NODE_42637_length_1306_cov_0.303647	0	lytic	4	0	0	Low-quality	Genome-fragment	2.65	0	no viral genes detected	1	1306	1306	1306	1306	r__Duplodnaviria	k__Heunggongvirae	p__Uroviricota	c__Caudoviricetes	o__	f__
Axial_Plume_NODE_42705_length_1305_cov_0.192699	0	lytic	4	0	0	Low-quality	Genome-fragment	2.66	0	no viral genes detected	1	1305	1305	1305	1305	r__Duplodnaviria	k__Heunggongvirae	p__Uroviricota	c__Caudoviricetes	o__	f__
Axial_Plume_NODE_42814_length_1303_cov_0.953231	0	lytic	4	1	0	Low-quality	Genome-fragment	3.54	0		1	1303	1303	1303	1303	r__Duplodnaviria	k__Heunggongvirae	p__Uroviricota	c__Caudoviricetes	o__	f__
Axial_Plume_NODE_428_length_14375_cov_32.640160	1	lytic	13	6	0	Low-quality	Genome-fragment	23.57	0		1	14375	14375	14375	14375	r__Duplodnaviria	k__Heunggongvirae	p__Uroviricota	c__Caudoviricetes	o__	f__
Axial_Plume_NODE_43019_length_1301_cov_0.132879	0	lytic	4	0	0	Not-determined	Genome-fragment	NA	0	no viral genes detected	1	1301	1301	1301	1301	r__Duplodnaviria	k__Heunggongvirae	p__Uroviricota	c__Caudoviricetes	o__	f__
Axial_Plume_NODE_43120_length_1299_cov_0.542662	0	lytic	5	1	0	Low-quality	Genome-fragment	1.6	0		1	1299	1299	1299	1299	r__Duplodnaviria	k__Heunggongvirae	p__Uroviricota	c__Caudoviricetes	o__	f__
Axial_Plume_NODE_43126_length_1299_cov_0.450512	1	lytic	4	3	0	Low-quality	Genome-fragment	0.62	0		1	1299	1299	1299	1299	r__Duplodnaviria	k__Heunggongvirae	p__Uroviricota	c__Caudoviricetes	o__	f__
Axial_Plume_NODE_43253_length_1297_cov_0.748718	1	lytic	5	1	0	Low-quality	Genome-fragment	3.08	0		1	1297	1297	1297	1297	r__Duplodnaviria	k__Heunggongvirae	p__Uroviricota	c__Caudoviricetes	o__	f__
Axial_Plume_NODE_43356_length_1296_cov_0.302823	1	lytic	5	1	0	Low-quality	Genome-fragment	2.95	0		1	1296	1296	1296	1296	r__Duplodnaviria	k__Heunggongvirae	p__Uroviricota	c__Caudoviricetes	o__	f__
Axial_Plume_NODE_4349_length_3929_cov_1.198580	0	lytic	10	0	0	Not-determined	Genome-fragment	NA	0	no viral genes detected	1	3929	3929	3929	3929	r__Duplodnaviria	k__Heunggongvirae	p__Uroviricota	c__Caudoviricetes	o__	f__
Axial_Plume_NODE_43509_length_1294_cov_0.317052	1	lytic	4	1	0	Low-quality	Genome-fragment	3.15	0		1	1294	1294	1294	1294	r__Duplodnaviria	k__Heunggongvirae	p__Uroviricota	c__Caudoviricetes	o__	f__
Axial_Plume_NODE_4366_length_3921_cov_1.332630	0	lytic	4	0	0	Not-determined	Genome-fragment	NA	0	no viral genes detected	1	3921	3921	3921	3921	NA	NA	NA	NA	NA	NA
Axial_Plume_NODE_43790_length_1290_cov_0.451419	0	lytic	4	1	0	Low-quality	Genome-fragment	1.32	0		1	1290	1290	1290	1290	r__Duplodnaviria	k__Heunggongvirae	p__Uroviricota	c__Caudoviricetes	o__	f__
Axial_Plume_NODE_43897_length_1289_cov_0.271945	0	lytic	6	1	0	Low-quality	Genome-fragment	0.55	0		1	1289	1289	1289	1289	r__Duplodnaviria	k__Heunggongvirae	p__Uroviricota	c__Caudoviricetes	o__	f__
Axial_Plume_NODE_43970_length_1288_cov_0.442722	0	lytic	4	0	0	Low-quality	Genome-fragment	3.01	0	no viral genes detected	1	1288	1288	1288	1288	NA	NA	NA	NA	NA	NA
Axial_Plume_NODE_43972_length_1288_cov_0.433247	1	lytic	6	2	0	Low-quality	Genome-fragment	2.76	0		1	1288	1288	1288	1288	r__Duplodnaviria	k__Heunggongvirae	p__Uroviricota	c__Caudoviricetes	o__	f__
Axial_Plume_NODE_43_length_34052_cov_73.669300	6	lytic	51	15	0	Low-quality	Genome-fragment	46.77	0		1	34052	34052	34052	34052	r__Duplodnaviria	k__Heunggongvirae	p__Uroviricota	c__Caudoviricetes	o__	f__
Axial_Plume_NODE_44117_length_1286_cov_0.490078	1	lytic	4	2	0	Low-quality	Genome-fragment	3.09	0		1	1286	1286	1286	1286	r__Duplodnaviria	k__Heunggongvirae	p__Uroviricota	c__Caudoviricetes	o__	f__
Axial_Plume_NODE_44292_length_1283_cov_1.290657	0	lytic	4	2	0	Low-quality	Genome-fragment	1.15	0		1	1283	1283	1283	1283	r__Duplodnaviria	k__Heunggongvirae	p__Uroviricota	c__Caudoviricetes	o__	f__Demerecviridae
Axial_Plume_NODE_44491_length_1281_cov_0.409879	0	lytic	5	1	0	Low-quality	Genome-fragment	1.6	0		1	1281	1281	1281	1281	r__Duplodnaviria	k__Heunggongvirae	p__Uroviricota	c__Caudoviricetes	o__	f__
Axial_Plume_NODE_4450_length_3890_cov_1.849588	0	lytic	4	3	0	Low-quality	Genome-fragment	7.43	0		1	3890	3890	3890	3890	r__Duplodnaviria	k__Heunggongvirae	p__Uroviricota	c__Caudoviricetes	o__	f__
Axial_Plume_NODE_4451_length_3890_cov_0.571884	0	lytic	10	1	0	Low-quality	Genome-fragment	3.3	0		1	3890	3890	3890	3890	NA	NA	NA	NA	NA	NA
Axial_Plume_NODE_4453_length_3889_cov_1.297182	1	lytic	6	1	1	Low-quality	Genome-fragment	1.53	50.78		1	3889	3889	3889	3889	r__Duplodnaviria	k__Heunggongvirae	p__Uroviricota	c__Caudoviricetes	o__	f__
Axial_Plume_NODE_44547_length_1280_cov_0.792715	2	lytic	4	2	0	Low-quality	Genome-fragment	0.73	0		1	1280	1280	1280	1280	r__Duplodnaviria	k__Heunggongvirae	p__Uroviricota	c__Caudoviricetes	o__	f__
Axial_Plume_NODE_4458_length_3887_cov_0.955053	0	lytic	12	2	0	Low-quality	Genome-fragment	2.73	0		1	3887	3887	3887	3887	r__Duplodnaviria	k__Heunggongvirae	p__Uroviricota	c__Caudoviricetes	o__	f__
Axial_Plume_NODE_4462_length_3884_cov_0.309023	2	lytic	4	1	0	Low-quality	Genome-fragment	10.26	0		1	3884	3884	3884	3884	r__Duplodnaviria	k__Heunggongvirae	p__Uroviricota	c__Caudoviricetes	o__	f__
Axial_Plume_NODE_44650_length_1279_cov_0.485243	0	lytic	5	1	0	Low-quality	Genome-fragment	0.33	0		1	1279	1279	1279	1279	r__Duplodnaviria	k__Heunggongvirae	p__Uroviricota	c__Caudoviricetes	o__	f__
Axial_Plume_NODE_44708_length_1278_cov_1.006082	1	lytic	4	1	0	Low-quality	Genome-fragment	0.72	0		1	1278	1278	1278	1278	r__Duplodnaviria	k__Heunggongvirae	p__Uroviricota	c__Caudoviricetes	o__	f__
Axial_Plume_NODE_4471_length_3880_cov_4.811351	0	lytic	4	2	0	Low-quality	Genome-fragment	2.28	0		1	3880	3880	3880	3880	r__Duplodnaviria	k__Heunggongvirae	p__Uroviricota	c__Caudoviricetes	o__	f__
Axial_Plume_NODE_44725_length_1278_cov_0.547350	0	lytic	4	1	0	Low-quality	Genome-fragment	0.95	0		1	1278	1278	1278	1278	r__Duplodnaviria	k__Heunggongvirae	p__Uroviricota	c__Caudoviricetes	o__	f__
Axial_Plume_NODE_44733_length_1278_cov_0.476977	1	lytic	4	3	0	Low-quality	Genome-fragment	2.56	0		1	1278	1278	1278	1278	r__Duplodnaviria	k__Heunggongvirae	p__Uroviricota	c__Caudoviricetes	o__	f__
Axial_Plume_NODE_44775_length_1277_cov_2.464348	0	lytic	4	0	0	Not-determined	Genome-fragment	NA	0	no viral genes detected	1	1277	1277	1277	1277	r__Duplodnaviria	k__Heunggongvirae	p__Uroviricota	c__Caudoviricetes	o__	f__
Axial_Plume_NODE_447_length_13981_cov_1.669337	2	lytic	16	1	1	Low-quality	Genome-fragment	6.85	0		1	13981	13981	13981	13981	r__Duplodnaviria	k__Heunggongvirae	p__Uroviricota	c__Caudoviricetes	o__	f__
Axial_Plume_NODE_44823_length_1277_cov_0.370435	0	lytic	4	1	0	Low-quality	Genome-fragment	0.75	0		1	1277	1277	1277	1277	r__Duplodnaviria	k__Heunggongvirae	p__Uroviricota	c__Caudoviricetes	o__	f__
Axial_Plume_NODE_45001_length_1275_cov_0.358885	1	lytic	4	0	0	Low-quality	Genome-fragment	0.66	0	no viral genes detected	1	1275	1275	1275	1275	r__Duplodnaviria	k__Heunggongvirae	p__Uroviricota	c__Caudoviricetes	o__	f__
Axial_Plume_NODE_45036_length_1274_cov_1.120314	1	lytic	4	1	0	Low-quality	Genome-fragment	0.79	0		1	1274	1274	1274	1274	r__Duplodnaviria	k__Heunggongvirae	p__Uroviricota	c__Caudoviricetes	o__	f__
Axial_Plume_NODE_45056_length_1274_cov_0.540541	0	lytic	4	0	0	Low-quality	Genome-fragment	0.58	0	no viral genes detected	1	1274	1274	1274	1274	r__Duplodnaviria	k__Heunggongvirae	p__Uroviricota	c__Caudoviricetes	o__	f__
Axial_Plume_NODE_4513_length_3861_cov_1.228174	1	lytic	4	1	0	Low-quality	Genome-fragment	1.96	0		1	3861	3861	3861	3861	r__Duplodnaviria	k__Heunggongvirae	p__Uroviricota	c__Caudoviricetes	o__	f__
Axial_Plume_NODE_45154_length_1273_cov_0.460733	0	lytic	4	1	0	Low-quality	Genome-fragment	0.54	0		1	1273	1273	1273	1273	r__Duplodnaviria	k__Heunggongvirae	p__Uroviricota	c__Caudoviricetes	o__	f__
Axial_Plume_NODE_45198_length_1272_cov_1.415721	1	lytic	4	2	0	Low-quality	Genome-fragment	3.28	0		1	1272	1272	1272	1272	r__Duplodnaviria	k__Heunggongvirae	p__Uroviricota	c__Caudoviricetes	o__	f__
Axial_Plume_NODE_45243_length_1272_cov_0.314410	0	lytic	4	0	0	Low-quality	Genome-fragment	1.79	0	no viral genes detected	1	1272	1272	1272	1272	r__Duplodnaviria	k__Heunggongvirae	p__Uroviricota	c__Caudoviricetes	o__	f__
Axial_Plume_NODE_45341_length_1271_cov_0.195804	1	lytic	4	2	0	Low-quality	Genome-fragment	1.22	0		1	1271	1271	1271	1271	r__Duplodnaviria	k__Heunggongvirae	p__Uroviricota	c__Caudoviricetes	o__	f__
Axial_Plume_NODE_45456_length_1269_cov_0.454466	0	lytic	3	1	0	Low-quality	Genome-fragment	2.44	0		1	1269	1269	1269	1269	r__Duplodnaviria	k__Heunggongvirae	p__Uroviricota	c__Caudoviricetes	o__	f__
Axial_Plume_NODE_45531_length_1268_cov_0.506573	0	lytic	4	1	0	Low-quality	Genome-fragment	0.37	0		1	1268	1268	1268	1268	r__Duplodnaviria	k__Heunggongvirae	p__Uroviricota	c__Caudoviricetes	o__	f__
Axial_Plume_NODE_45532_length_1268_cov_0.496056	0	lytic	4	2	0	Low-quality	Genome-fragment	1.14	0		1	1268	1268	1268	1268	r__Duplodnaviria	k__Heunggongvirae	p__Uroviricota	c__Caudoviricetes	o__	f__
Axial_Plume_NODE_45611_length_1267_cov_0.581579	0	lytic	4	2	0	Low-quality	Genome-fragment	0.67	0		1	1267	1267	1267	1267	r__Duplodnaviria	k__Heunggongvirae	p__Uroviricota	c__Caudoviricetes	o__	f__
Axial_Plume_NODE_45634_length_1267_cov_0.321930	0	lytic	4	0	0	Not-determined	Genome-fragment	NA	0	no viral genes detected	1	1267	1267	1267	1267	r__Duplodnaviria	k__Heunggongvirae	p__Uroviricota	c__Caudoviricetes	o__	f__
Axial_Plume_NODE_457_length_13837_cov_12.039460	4	lytic	12	4	0	Low-quality	Genome-fragment	4.53	0		1	13837	13837	13837	13837	r__Duplodnaviria	k__Heunggongvirae	p__Uroviricota	c__Caudoviricetes	o__	f__
Axial_Plume_NODE_45828_length_1264_cov_1.399296	2	lytic	4	2	0	Low-quality	Genome-fragment	3.16	0		1	1264	1264	1264	1264	r__Duplodnaviria	k__Heunggongvirae	p__Uroviricota	c__Caudoviricetes	o__	f__Autographiviridae
Axial_Plume_NODE_4613_length_3813_cov_7.833152	0	lytic	8	1	1	Low-quality	Genome-fragment	0.56	63.97		1	3813	3813	3813	3813	NA	NA	NA	NA	NA	NA
Axial_Plume_NODE_46169_length_1260_cov_0.240953	0	lytic	4	0	0	Low-quality	Genome-fragment	3.1	0	no viral genes detected	1	1260	1260	1260	1260	r__Duplodnaviria	k__Heunggongvirae	p__Uroviricota	c__Caudoviricetes	o__	f__
Axial_Plume_NODE_4618_length_3812_cov_0.430936	0	lytic	4	1	0	Low-quality	Genome-fragment	8.9	0		1	3812	3812	3812	3812	r__Duplodnaviria	k__Heunggongvirae	p__Uroviricota	c__Caudoviricetes	o__	f__
Axial_Plume_NODE_46330_length_1258_cov_0.223696	0	lytic	4	2	0	Low-quality	Genome-fragment	2.85	0		1	1258	1258	1258	1258	r__Duplodnaviria	k__Heunggongvirae	p__Uroviricota	c__Caudoviricetes	o__	f__
Axial_Plume_NODE_46564_length_1255_cov_0.463652	0	lytic	4	1	0	Low-quality	Genome-fragment	0.66	0		1	1255	1255	1255	1255	r__Duplodnaviria	k__Heunggongvirae	p__Uroviricota	c__Caudoviricetes	o__	f__
Axial_Plume_NODE_46649_length_1254_cov_0.362023	0	lytic	4	2	0	Low-quality	Genome-fragment	1.55	0		1	1254	1254	1254	1254	r__Duplodnaviria	k__Heunggongvirae	p__Uroviricota	c__Caudoviricetes	o__	f__Demerecviridae
Axial_Plume_NODE_46742_length_1253_cov_0.333925	2	lytic	4	2	0	Low-quality	Genome-fragment	1.84	0		1	1253	1253	1253	1253	r__Duplodnaviria	k__Heunggongvirae	p__Uroviricota	c__Caudoviricetes	o__	f__
Axial_Plume_NODE_46782_length_1252_cov_1.152889	0	lytic	4	0	1	Not-determined	Genome-fragment	NA	0	no viral genes detected	1	1252	1252	1252	1252	NA	NA	NA	NA	NA	NA
Axial_Plume_NODE_46966_length_1250_cov_0.734639	0	lytic	4	0	0	Not-determined	Genome-fragment	NA	0	no viral genes detected	1	1250	1250	1250	1250	r__Duplodnaviria	k__Heunggongvirae	p__Uroviricota	c__Caudoviricetes	o__	f__
Axial_Plume_NODE_4716_length_3768_cov_1.008789	0	lytic	12	1	0	Low-quality	Genome-fragment	8.75	0		1	3768	3768	3768	3768	r__Duplodnaviria	k__Heunggongvirae	p__Uroviricota	c__Caudoviricetes	o__	f__
Axial_Plume_NODE_47204_length_1247_cov_0.782143	0	lytic	5	1	0	Low-quality	Genome-fragment	3.52	0		1	1247	1247	1247	1247	r__Duplodnaviria	k__Heunggongvirae	p__Uroviricota	c__Caudoviricetes	o__	f__
Axial_Plume_NODE_47241_length_1247_cov_0.282143	0	lytic	4	1	0	Low-quality	Genome-fragment	0.34	0		1	1247	1247	1247	1247	r__Duplodnaviria	k__Heunggongvirae	p__Uroviricota	c__Caudoviricetes	o__	f__
Axial_Plume_NODE_47249_length_1247_cov_0.215179	0	lytic	4	0	0	Low-quality	Genome-fragment	0.64	0	no viral genes detected	1	1247	1247	1247	1247	r__Duplodnaviria	k__Heunggongvirae	p__Uroviricota	c__Caudoviricetes	o__	f__
Axial_Plume_NODE_47250_length_1247_cov_0.207143	0	lytic	5	0	0	Low-quality	Genome-fragment	2	0	no viral genes detected	1	1247	1247	1247	1247	r__Duplodnaviria	k__Heunggongvirae	p__Uroviricota	c__Caudoviricetes	o__	f__
Axial_Plume_NODE_47304_length_1246_cov_0.500447	0	lytic	3	1	0	Low-quality	Genome-fragment	2.4	0		1	1246	1246	1246	1246	r__Duplodnaviria	k__Heunggongvirae	p__Uroviricota	c__Caudoviricetes	o__	f__
Axial_Plume_NODE_474_length_13608_cov_1.424820	4	lytic	12	9	0	Low-quality	Genome-fragment	4.01	0		1	13608	13608	13608	13608	r__Duplodnaviria	k__Heunggongvirae	p__Uroviricota	c__Caudoviricetes	o__	f__
Axial_Plume_NODE_4759_length_3750_cov_0.680375	1	lytic	8	0	0	Low-quality	Genome-fragment	9.9	0	no viral genes detected	1	3750	3750	3750	3750	r__Duplodnaviria	k__Heunggongvirae	p__Uroviricota	c__Caudoviricetes	o__	f__
Axial_Plume_NODE_47620_length_1242_cov_0.824215	0	lytic	5	0	0	Low-quality	Genome-fragment	2.04	0	no viral genes detected	1	1242	1242	1242	1242	r__Duplodnaviria	k__Heunggongvirae	p__Uroviricota	c__Caudoviricetes	o__	f__
Axial_Plume_NODE_4792_length_3736_cov_2.205597	3	lytic	7	3	0	Low-quality	Genome-fragment	11.13	0		1	3736	3736	3736	3736	r__Duplodnaviria	k__Heunggongvirae	p__Uroviricota	c__Caudoviricetes	o__	f__
Axial_Plume_NODE_47964_length_1238_cov_1.021602	1	lytic	4	2	0	Low-quality	Genome-fragment	0.66	0		1	1238	1238	1238	1238	r__Duplodnaviria	k__Heunggongvirae	p__Uroviricota	c__Caudoviricetes	o__	f__
Axial_Plume_NODE_48148_length_1236_cov_0.417493	0	lytic	4	0	0	Low-quality	Genome-fragment	0.46	0	no viral genes detected	1	1236	1236	1236	1236	r__Duplodnaviria	k__Heunggongvirae	p__Uroviricota	c__Caudoviricetes	o__	f__
Axial_Plume_NODE_4815_length_3724_cov_1.135669	1	lytic	8	0	0	Low-quality	Genome-fragment	3.62	0	no viral genes detected	1	3724	3724	3724	3724	r__Duplodnaviria	k__Heunggongvirae	p__Uroviricota	c__Caudoviricetes	o__	f__
Axial_Plume_NODE_48252_length_1235_cov_0.295126	0	lytic	4	1	0	Low-quality	Genome-fragment	1.81	0		1	1235	1235	1235	1235	r__Duplodnaviria	k__Heunggongvirae	p__Uroviricota	c__Caudoviricetes	o__	f__
Axial_Plume_NODE_48265_length_1235_cov_0.168773	2	lytic	4	2	0	Low-quality	Genome-fragment	3.04	0		1	1235	1235	1235	1235	r__Duplodnaviria	k__Heunggongvirae	p__Uroviricota	c__Caudoviricetes	o__	f__
Axial_Plume_NODE_48266_length_1235_cov_0.166968	0	lytic	4	0	0	Not-determined	Genome-fragment	NA	0	no viral genes detected	1	1235	1235	1235	1235	r__Duplodnaviria	k__Heunggongvirae	p__Uroviricota	c__Caudoviricetes	o__	f__
Axial_Plume_NODE_48267_length_1235_cov_0.123646	2	lytic	4	0	0	Low-quality	Genome-fragment	3.9	0	no viral genes detected	1	1235	1235	1235	1235	r__Duplodnaviria	k__Heunggongvirae	p__Uroviricota	c__Caudoviricetes	o__	f__
Axial_Plume_NODE_48415_length_1233_cov_0.426763	0	lytic	3	0	0	Low-quality	Genome-fragment	2.43	0	no viral genes detected	1	1233	1233	1233	1233	r__Duplodnaviria	k__Heunggongvirae	p__Uroviricota	c__Caudoviricetes	o__	f__
Axial_Plume_NODE_48506_length_1232_cov_0.373756	0	lytic	4	0	0	Not-determined	Genome-fragment	NA	0	no viral genes detected	1	1232	1232	1232	1232	r__Duplodnaviria	k__Heunggongvirae	p__Uroviricota	c__Caudoviricetes	o__	f__
Axial_Plume_NODE_48531_length_1232_cov_0.139367	0	lytic	5	1	0	Low-quality	Genome-fragment	1.88	0		1	1232	1232	1232	1232	r__Duplodnaviria	k__Heunggongvirae	p__Uroviricota	c__Caudoviricetes	o__	f__
Axial_Plume_NODE_48561_length_1231_cov_0.740942	0	lytic	5	2	0	Low-quality	Genome-fragment	1.08	0		1	1231	1231	1231	1231	r__Duplodnaviria	k__Heunggongvirae	p__Uroviricota	c__Caudoviricetes	o__	f__Demerecviridae
Axial_Plume_NODE_48750_length_1229_cov_0.492740	0	lytic	4	1	0	Low-quality	Genome-fragment	1.23	0		1	1229	1229	1229	1229	r__Duplodnaviria	k__Heunggongvirae	p__Uroviricota	c__Caudoviricetes	o__	f__
Axial_Plume_NODE_48772_length_1229_cov_0.269510	1	lytic	4	2	0	Low-quality	Genome-fragment	0.53	0		1	1229	1229	1229	1229	r__Duplodnaviria	k__Heunggongvirae	p__Uroviricota	c__Caudoviricetes	o__	f__
Axial_Plume_NODE_49092_length_1225_cov_0.591985	0	lytic	5	1	0	Low-quality	Genome-fragment	0.73	0		1	1225	1225	1225	1225	r__Duplodnaviria	k__Heunggongvirae	p__Uroviricota	c__Caudoviricetes	o__	f__
Axial_Plume_NODE_49144_length_1225_cov_0.197632	0	lytic	3	2	0	Low-quality	Genome-fragment	1.89	0		1	1225	1225	1225	1225	r__Duplodnaviria	k__Heunggongvirae	p__Uroviricota	c__Caudoviricetes	o__	f__
Axial_Plume_NODE_49214_length_1224_cov_0.358250	0	lytic	4	2	0	Low-quality	Genome-fragment	2.86	0		1	1224	1224	1224	1224	r__Duplodnaviria	k__Heunggongvirae	p__Uroviricota	c__Caudoviricetes	o__	f__
Axial_Plume_NODE_49225_length_1224_cov_0.290793	0	lytic	3	1	0	Low-quality	Genome-fragment	0.47	0		1	1224	1224	1224	1224	r__Duplodnaviria	k__Heunggongvirae	p__Uroviricota	c__Caudoviricetes	o__	f__
Axial_Plume_NODE_49511_length_1221_cov_0.446069	0	lytic	4	1	0	Low-quality	Genome-fragment	0.32	0		1	1221	1221	1221	1221	r__Duplodnaviria	k__Heunggongvirae	p__Uroviricota	c__Caudoviricetes	o__	f__
Axial_Plume_NODE_49646_length_1219_cov_1.940476	3	lytic	4	2	0	Low-quality	Genome-fragment	0.54	0		1	1219	1219	1219	1219	r__Duplodnaviria	k__Heunggongvirae	p__Uroviricota	c__Caudoviricetes	o__	f__
Axial_Plume_NODE_49757_length_1218_cov_0.556370	0	lytic	4	0	0	Low-quality	Genome-fragment	2.56	0	no viral genes detected	1	1218	1218	1218	1218	r__Duplodnaviria	k__Heunggongvirae	p__Uroviricota	c__Caudoviricetes	o__	f__
Axial_Plume_NODE_4977_length_3667_cov_1.263842	0	lytic	6	0	0	Not-determined	Genome-fragment	NA	0	no viral genes detected	1	3667	3667	3667	3667	NA	NA	NA	NA	NA	NA
Axial_Plume_NODE_49828_length_1217_cov_0.760550	1	lytic	4	2	0	Low-quality	Genome-fragment	0.31	0		1	1217	1217	1217	1217	r__Duplodnaviria	k__Heunggongvirae	p__Uroviricota	c__Caudoviricetes	o__	f__
Axial_Plume_NODE_50012_length_1215_cov_1.296875	1	lytic	5	2	0	Low-quality	Genome-fragment	0.62	0		1	1215	1215	1215	1215	r__Duplodnaviria	k__Heunggongvirae	p__Uroviricota	c__Caudoviricetes	o__	f__
Axial_Plume_NODE_50208_length_1213_cov_0.568140	0	lytic	5	0	0	Not-determined	Genome-fragment	NA	0	no viral genes detected	1	1213	1213	1213	1213	r__Duplodnaviria	k__Heunggongvirae	p__Uroviricota	c__Caudoviricetes	o__	f__
Axial_Plume_NODE_50315_length_1212_cov_0.408295	0	lytic	4	0	0	Low-quality	Genome-fragment	2.44	0	no viral genes detected	1	1212	1212	1212	1212	r__Duplodnaviria	k__Heunggongvirae	p__Uroviricota	c__Caudoviricetes	o__	f__
Axial_Plume_NODE_5062_length_3634_cov_0.926718	3	lytic	7	2	0	Low-quality	Genome-fragment	11.53	0		1	3634	3634	3634	3634	r__Duplodnaviria	k__Heunggongvirae	p__Uroviricota	c__Caudoviricetes	o__	f__
Axial_Plume_NODE_50664_length_1208_cov_0.629972	0	lytic	4	2	0	Low-quality	Genome-fragment	2.47	0		1	1208	1208	1208	1208	r__Duplodnaviria	k__Heunggongvirae	p__Uroviricota	c__Caudoviricetes	o__	f__
Axial_Plume_NODE_5066_length_3633_cov_0.854535	0	lytic	4	0	0	Not-determined	Genome-fragment	NA	0	no viral genes detected	1	3633	3633	3633	3633	NA	NA	NA	NA	NA	NA
Axial_Plume_NODE_50999_length_1205_cov_0.105751	1	lytic	5	1	0	Low-quality	Genome-fragment	0.54	0		1	1205	1205	1205	1205	r__Duplodnaviria	k__Heunggongvirae	p__Uroviricota	c__Caudoviricetes	o__	f__
Axial_Plume_NODE_51160_length_1203_cov_0.496283	0	lytic	4	2	0	Low-quality	Genome-fragment	1.08	0		1	1203	1203	1203	1203	r__Duplodnaviria	k__Heunggongvirae	p__Uroviricota	c__Caudoviricetes	o__	f__
Axial_Plume_NODE_51262_length_1202_cov_0.432558	0	lytic	4	0	0	Low-quality	Genome-fragment	2.36	0	no viral genes detected	1	1202	1202	1202	1202	r__Duplodnaviria	k__Heunggongvirae	p__Uroviricota	c__Caudoviricetes	o__	f__
Axial_Plume_NODE_5134_length_3609_cov_1.286617	2	lytic	8	3	0	Low-quality	Genome-fragment	9.32	0		1	3609	3609	3609	3609	r__Duplodnaviria	k__Heunggongvirae	p__Uroviricota	c__Caudoviricetes	o__	f__
Axial_Plume_NODE_5144_length_3606_cov_0.499856	0	lytic	6	0	0	Low-quality	Genome-fragment	6.39	0	no viral genes detected	1	3606	3606	3606	3606	r__Duplodnaviria	k__Heunggongvirae	p__Uroviricota	c__Caudoviricetes	o__	f__
Axial_Plume_NODE_5153_length_3601_cov_1.283247	1	lytic	4	2	0	Low-quality	Genome-fragment	1.54	0		1	3601	3601	3601	3601	r__Duplodnaviria	k__Heunggongvirae	p__Uroviricota	c__Caudoviricetes	o__	f__
Axial_Plume_NODE_5168_length_3596_cov_0.665321	2	lytic	6	5	0	Low-quality	Genome-fragment	2	0		1	3596	3596	3596	3596	r__Duplodnaviria	k__Heunggongvirae	p__Uroviricota	c__Caudoviricetes	o__	f__
Axial_Plume_NODE_51797_length_1197_cov_0.170093	1	lytic	4	1	0	Low-quality	Genome-fragment	0.33	0		1	1197	1197	1197	1197	r__Duplodnaviria	k__Heunggongvirae	p__Uroviricota	c__Caudoviricetes	o__	f__
Axial_Plume_NODE_5185_length_3587_cov_0.882081	1	lytic	8	8	0	Low-quality	Genome-fragment	8.47	0		1	3587	3587	3587	3587	r__Duplodnaviria	k__Heunggongvirae	p__Uroviricota	c__Caudoviricetes	o__	f__
Axial_Plume_NODE_52192_length_1193_cov_0.305816	0	lytic	4	3	0	Low-quality	Genome-fragment	1.15	0		1	1193	1193	1193	1193	r__Duplodnaviria	k__Heunggongvirae	p__Uroviricota	c__Caudoviricetes	o__	f__
Axial_Plume_NODE_52297_length_1192_cov_0.219718	1	lytic	4	1	0	Low-quality	Genome-fragment	0.53	0		1	1192	1192	1192	1192	r__Duplodnaviria	k__Heunggongvirae	p__Uroviricota	c__Caudoviricetes	o__	f__
Axial_Plume_NODE_52334_length_1191_cov_0.758459	0	lytic	4	1	0	Low-quality	Genome-fragment	0.53	0		1	1191	1191	1191	1191	r__Duplodnaviria	k__Heunggongvirae	p__Uroviricota	c__Caudoviricetes	o__	f__
Axial_Plume_NODE_52430_length_1190_cov_0.810913	0	lytic	6	1	0	Low-quality	Genome-fragment	2.6	0		1	1190	1190	1190	1190	r__Duplodnaviria	k__Heunggongvirae	p__Uroviricota	c__Caudoviricetes	o__	f__
Axial_Plume_NODE_5261_length_3562_cov_0.774672	0	lytic	7	0	0	Not-determined	Genome-fragment	NA	0	no viral genes detected	1	3562	3562	3562	3562	r__Duplodnaviria	k__Heunggongvirae	p__Uroviricota	c__Caudoviricetes	o__	f__
Axial_Plume_NODE_52666_length_1188_cov_0.284637	0	lytic	4	0	0	Not-determined	Genome-fragment	NA	0	no viral genes detected	1	1188	1188	1188	1188	NA	NA	NA	NA	NA	NA
Axial_Plume_NODE_52713_length_1187_cov_0.744340	0	lytic	4	0	0	Not-determined	Genome-fragment	NA	0	no viral genes detected	1	1187	1187	1187	1187	r__Duplodnaviria	k__Heunggongvirae	p__Uroviricota	c__Caudoviricetes	o__	f__
Axial_Plume_NODE_52845_length_1186_cov_0.398489	0	lytic	4	1	0	Low-quality	Genome-fragment	2.58	0		1	1186	1186	1186	1186	r__Duplodnaviria	k__Heunggongvirae	p__Uroviricota	c__Caudoviricetes	o__	f__
Axial_Plume_NODE_53001_length_1185_cov_0.152174	0	lytic	4	1	0	Low-quality	Genome-fragment	2.97	0		1	1185	1185	1185	1185	r__Duplodnaviria	k__Heunggongvirae	p__Uroviricota	c__Caudoviricetes	o__	f__
Axial_Plume_NODE_53115_length_1183_cov_1.595644	0	lytic	4	1	0	Low-quality	Genome-fragment	1.33	0		1	1183	1183	1183	1183	r__Duplodnaviria	k__Heunggongvirae	p__Uroviricota	c__Caudoviricetes	o__	f__
Axial_Plume_NODE_5333_length_3539_cov_0.395662	0	lytic	5	3	0	Low-quality	Genome-fragment	6.31	0		1	3539	3539	3539	3539	r__Duplodnaviria	k__Heunggongvirae	p__Uroviricota	c__Caudoviricetes	o__	f__
Axial_Plume_NODE_5338_length_3537_cov_0.701173	0	lytic	7	1	0	Low-quality	Genome-fragment	2.46	0		1	3537	3537	3537	3537	r__Duplodnaviria	k__Heunggongvirae	p__Uroviricota	c__Caudoviricetes	o__	f__
Axial_Plume_NODE_53456_length_1180_cov_0.527066	1	lytic	4	1	0	Low-quality	Genome-fragment	2.67	0		1	1180	1180	1180	1180	r__Duplodnaviria	k__Heunggongvirae	p__Uroviricota	c__Caudoviricetes	o__	f__
Axial_Plume_NODE_5349_length_3533_cov_0.748972	1	lytic	8	3	0	Low-quality	Genome-fragment	2.68	0		1	3533	3533	3533	3533	r__Duplodnaviria	k__Heunggongvirae	p__Uroviricota	c__Caudoviricetes	o__	f__
Axial_Plume_NODE_53573_length_1179_cov_0.580798	1	lytic	4	1	0	Low-quality	Genome-fragment	0.66	0		1	1179	1179	1179	1179	r__Duplodnaviria	k__Heunggongvirae	p__Uroviricota	c__Caudoviricetes	o__	f__
Axial_Plume_NODE_53680_length_1178_cov_0.513796	2	lytic	3	1	0	Low-quality	Genome-fragment	0.63	0		1	1178	1178	1178	1178	r__Duplodnaviria	k__Heunggongvirae	p__Uroviricota	c__Caudoviricetes	o__	f__
Axial_Plume_NODE_53807_length_1177_cov_0.378095	0	lytic	4	0	0	Not-determined	Genome-fragment	NA	0	no viral genes detected	1	1177	1177	1177	1177	NA	NA	NA	NA	NA	NA
Axial_Plume_NODE_54115_length_1174_cov_0.394460	0	lytic	4	1	0	Low-quality	Genome-fragment	2.83	0		1	1174	1174	1174	1174	r__Duplodnaviria	k__Heunggongvirae	p__Uroviricota	c__Caudoviricetes	o__	f__
Axial_Plume_NODE_5411_length_3513_cov_1.079149	2	lytic	7	3	0	Low-quality	Genome-fragment	5.34	0		1	3513	3513	3513	3513	r__Duplodnaviria	k__Heunggongvirae	p__Uroviricota	c__Caudoviricetes	o__	f__
Axial_Plume_NODE_54143_length_1174_cov_0.199618	0	lytic	3	1	0	Low-quality	Genome-fragment	1.6	0		1	1174	1174	1174	1174	r__Duplodnaviria	k__Heunggongvirae	p__Uroviricota	c__Caudoviricetes	o__	f__
Axial_Plume_NODE_54822_length_1167_cov_0.458654	0	lytic	4	3	0	Low-quality	Genome-fragment	1.04	0		1	1167	1167	1167	1167	r__Duplodnaviria	k__Heunggongvirae	p__Uroviricota	c__Caudoviricetes	o__	f__
Axial_Plume_NODE_54844_length_1167_cov_0.330769	0	lytic	5	0	0	Not-determined	Genome-fragment	NA	0	no viral genes detected	1	1167	1167	1167	1167	r__Duplodnaviria	k__Heunggongvirae	p__Uroviricota	c__Caudoviricetes	o__	f__
Axial_Plume_NODE_54925_length_1166_cov_0.401347	0	lytic	5	1	0	Low-quality	Genome-fragment	2.87	0		1	1166	1166	1166	1166	r__Duplodnaviria	k__Heunggongvirae	p__Uroviricota	c__Caudoviricetes	o__	f__
Axial_Plume_NODE_54955_length_1166_cov_0.181906	2	lytic	4	1	0	Low-quality	Genome-fragment	0.52	0		1	1166	1166	1166	1166	r__Duplodnaviria	k__Heunggongvirae	p__Uroviricota	c__Caudoviricetes	o__	f__
Axial_Plume_NODE_5496_length_3481_cov_0.593620	1	lytic	5	2	0	Low-quality	Genome-fragment	3.49	0		1	3481	3481	3481	3481	r__Duplodnaviria	k__Heunggongvirae	p__Uroviricota	c__Caudoviricetes	o__	f__
Axial_Plume_NODE_5497_length_3480_cov_9.406800	1	lytic	9	0	0	Not-determined	Genome-fragment	NA	0	no viral genes detected	1	3480	3480	3480	3480	r__Duplodnaviria	k__Heunggongvirae	p__Uroviricota	c__Caudoviricetes	o__	f__
Axial_Plume_NODE_54996_length_1165_cov_0.705202	0	lytic	5	1	0	Low-quality	Genome-fragment	0.63	0		1	1165	1165	1165	1165	NA	NA	NA	NA	NA	NA
Axial_Plume_NODE_5513_length_3477_cov_1.859701	2	lytic	4	4	0	Low-quality	Genome-fragment	1.93	0		1	3477	3477	3477	3477	r__Duplodnaviria	k__Heunggongvirae	p__Uroviricota	c__Caudoviricetes	o__	f__
Axial_Plume_NODE_55151_length_1164_cov_0.252652	1	lytic	4	2	0	Low-quality	Genome-fragment	0.87	0		1	1164	1164	1164	1164	r__Duplodnaviria	k__Heunggongvirae	p__Uroviricota	c__Caudoviricetes	o__	f__
Axial_Plume_NODE_55243_length_1163_cov_0.280888	0	lytic	4	1	0	Low-quality	Genome-fragment	2.64	0		1	1163	1163	1163	1163	r__Duplodnaviria	k__Heunggongvirae	p__Uroviricota	c__Caudoviricetes	o__	f__
Axial_Plume_NODE_55278_length_1162_cov_1.103382	0	lytic	4	1	0	Low-quality	Genome-fragment	0.37	0		1	1162	1162	1162	1162	r__Duplodnaviria	k__Heunggongvirae	p__Uroviricota	c__Caudoviricetes	o__	f__
Axial_Plume_NODE_55315_length_1162_cov_0.551691	0	lytic	6	1	0	Low-quality	Genome-fragment	2.8	0		1	1162	1162	1162	1162	r__Duplodnaviria	k__Heunggongvirae	p__Uroviricota	c__Caudoviricetes	o__	f__
Axial_Plume_NODE_5538_length_3467_cov_1.072156	2	lytic	9	2	0	Low-quality	Genome-fragment	1.72	0		1	3467	3467	3467	3467	r__Duplodnaviria	k__Heunggongvirae	p__Uroviricota	c__Caudoviricetes	o__	f__
Axial_Plume_NODE_55757_length_1158_cov_0.286130	0	lytic	4	0	0	Not-determined	Genome-fragment	NA	0	no viral genes detected	1	1158	1158	1158	1158	r__Duplodnaviria	k__Heunggongvirae	p__Uroviricota	c__Caudoviricetes	o__	f__
Axial_Plume_NODE_5602_length_3447_cov_0.877711	0	lytic	3	2	0	Low-quality	Genome-fragment	4.02	0		1	3447	3447	3447	3447	r__Duplodnaviria	k__Heunggongvirae	p__Uroviricota	c__Caudoviricetes	o__	f__
Axial_Plume_NODE_56051_length_1155_cov_0.385214	1	lytic	4	1	0	Low-quality	Genome-fragment	0.56	0		1	1155	1155	1155	1155	r__Duplodnaviria	k__Heunggongvirae	p__Uroviricota	c__Caudoviricetes	o__	f__
Axial_Plume_NODE_56483_length_1151_cov_0.401367	2	lytic	6	1	0	Low-quality	Genome-fragment	2.22	0		1	1151	1151	1151	1151	r__Duplodnaviria	k__Heunggongvirae	p__Uroviricota	c__Caudoviricetes	o__	f__
Axial_Plume_NODE_56591_length_1150_cov_0.398827	0	lytic	4	2	0	Low-quality	Genome-fragment	0.51	0		1	1150	1150	1150	1150	r__Duplodnaviria	k__Heunggongvirae	p__Uroviricota	c__Caudoviricetes	o__	f__
Axial_Plume_NODE_5660_length_3431_cov_2.648002	0	lytic	6	0	0	Low-quality	Genome-fragment	11.51	0	no viral genes detected	1	3431	3431	3431	3431	r__Duplodnaviria	k__Heunggongvirae	p__Uroviricota	c__Caudoviricetes	o__	f__
Axial_Plume_NODE_56700_length_1149_cov_0.496086	0	lytic	5	0	0	Not-determined	Genome-fragment	NA	0	no viral genes detected	1	1149	1149	1149	1149	r__Duplodnaviria	k__Heunggongvirae	p__Uroviricota	c__Caudoviricetes	o__	f__
Axial_Plume_NODE_568_length_12502_cov_1.732848	3	lytic	12	4	0	Low-quality	Genome-fragment	5.28	0		1	12502	12502	12502	12502	r__Duplodnaviria	k__Heunggongvirae	p__Uroviricota	c__Caudoviricetes	o__	f__
Axial_Plume_NODE_57042_length_1146_cov_0.480864	1	lytic	4	1	0	Low-quality	Genome-fragment	2.35	0		1	1146	1146	1146	1146	r__Duplodnaviria	k__Heunggongvirae	p__Uroviricota	c__Caudoviricetes	o__	f__
Axial_Plume_NODE_5710_length_3415_cov_1.517640	1	lytic	8	2	0	Low-quality	Genome-fragment	3.38	0		1	3415	3415	3415	3415	r__Duplodnaviria	k__Heunggongvirae	p__Uroviricota	c__Caudoviricetes	o__	f__
Axial_Plume_NODE_57425_length_1143_cov_0.103346	0	lytic	4	1	0	Low-quality	Genome-fragment	2.22	0		1	1143	1143	1143	1143	r__Duplodnaviria	k__Heunggongvirae	p__Uroviricota	c__Caudoviricetes	o__	f__
Axial_Plume_NODE_5788_length_3396_cov_0.865708	0	lytic	9	0	0	Not-determined	Genome-fragment	NA	0	no viral genes detected	1	3396	3396	3396	3396	r__Duplodnaviria	k__Heunggongvirae	p__Uroviricota	c__Caudoviricetes	o__	f__
Axial_Plume_NODE_5789_length_3396_cov_0.785561	1	lytic	7	1	0	Low-quality	Genome-fragment	3.02	0		1	3396	3396	3396	3396	r__Duplodnaviria	k__Heunggongvirae	p__Uroviricota	c__Caudoviricetes	o__	f__
Axial_Plume_NODE_58075_length_1137_cov_0.153465	1	lytic	5	1	0	Low-quality	Genome-fragment	0.45	0		1	1137	1137	1137	1137	r__Duplodnaviria	k__Heunggongvirae	p__Uroviricota	c__Caudoviricetes	o__	f__
Axial_Plume_NODE_58150_length_1136_cov_0.358771	0	lytic	4	0	0	Low-quality	Genome-fragment	0.8	0	no viral genes detected	1	1136	1136	1136	1136	r__Duplodnaviria	k__Heunggongvirae	p__Uroviricota	c__Caudoviricetes	o__	f__
Axial_Plume_NODE_5822_length_3386_cov_0.595888	0	lytic	10	1	0	Low-quality	Genome-fragment	1.84	0		1	3386	3386	3386	3386	r__Duplodnaviria	k__Heunggongvirae	p__Uroviricota	c__Caudoviricetes	o__	f__
Axial_Plume_NODE_58256_length_1135_cov_0.551587	0	lytic	4	0	0	Low-quality	Genome-fragment	1.94	0	no viral genes detected	1	1135	1135	1135	1135	r__Duplodnaviria	k__Heunggongvirae	p__Uroviricota	c__Caudoviricetes	o__	f__
Axial_Plume_NODE_58481_length_1133_cov_0.531809	0	lytic	4	1	0	Low-quality	Genome-fragment	0.45	0		1	1133	1133	1133	1133	r__Duplodnaviria	k__Heunggongvirae	p__Uroviricota	c__Caudoviricetes	o__	f__
Axial_Plume_NODE_58752_length_1131_cov_0.309761	0	lytic	4	1	1	Low-quality	Genome-fragment	0.24	23.61		1	1131	1131	1131	1131	r__Duplodnaviria	k__Heunggongvirae	p__Uroviricota	c__Caudoviricetes	o__	f__
Axial_Plume_NODE_58950_length_1129_cov_0.558882	0	lytic	4	1	0	Low-quality	Genome-fragment	1.46	0		1	1129	1129	1129	1129	r__Duplodnaviria	k__Heunggongvirae	p__Uroviricota	c__Caudoviricetes	o__	f__
Axial_Plume_NODE_5897_length_3364_cov_1.382762	0	lytic	8	0	0	Not-determined	Genome-fragment	NA	0	no viral genes detected	1	3364	3364	3364	3364	r__Duplodnaviria	k__Heunggongvirae	p__Uroviricota	c__Caudoviricetes	o__	f__
Axial_Plume_NODE_59067_length_1128_cov_0.752248	0	lytic	4	2	0	Low-quality	Genome-fragment	1.1	0		1	1128	1128	1128	1128	r__Duplodnaviria	k__Heunggongvirae	p__Uroviricota	c__Caudoviricetes	o__	f__Demerecviridae
Axial_Plume_NODE_5933_length_3354_cov_1.163929	2	lytic	4	1	0	Low-quality	Genome-fragment	1.49	0		1	3354	3354	3354	3354	r__Duplodnaviria	k__Heunggongvirae	p__Uroviricota	c__Caudoviricetes	o__	f__
Axial_Plume_NODE_5945_length_3351_cov_0.571960	0	lytic	8	0	1	Not-determined	Genome-fragment	NA	0	no viral genes detected	1	3351	3351	3351	3351	NA	NA	NA	NA	NA	NA
Axial_Plume_NODE_59517_length_1124_cov_0.609829	0	lytic	4	1	0	Low-quality	Genome-fragment	2.17	0		1	1124	1124	1124	1124	NA	NA	NA	NA	NA	NA
Axial_Plume_NODE_59529_length_1124_cov_0.512538	0	lytic	4	2	0	Low-quality	Genome-fragment	0.31	0		1	1124	1124	1124	1124	r__Duplodnaviria	k__Heunggongvirae	p__Uroviricota	c__Caudoviricetes	o__	f__
Axial_Plume_NODE_5968_length_3345_cov_1.097576	2	lytic	4	3	0	Low-quality	Genome-fragment	9.93	0		1	3345	3345	3345	3345	r__Duplodnaviria	k__Heunggongvirae	p__Uroviricota	c__Caudoviricetes	o__	f__
Axial_Plume_NODE_59756_length_1122_cov_0.807035	0	lytic	4	0	0	Low-quality	Genome-fragment	2.41	0	no viral genes detected	1	1122	1122	1122	1122	r__Duplodnaviria	k__Heunggongvirae	p__Uroviricota	c__Caudoviricetes	o__	f__
Axial_Plume_NODE_59796_length_1122_cov_0.447236	0	lytic	4	1	0	Low-quality	Genome-fragment	2.44	0		1	1122	1122	1122	1122	r__Duplodnaviria	k__Heunggongvirae	p__Uroviricota	c__Caudoviricetes	o__	f__
Axial_Plume_NODE_5983_length_3339_cov_0.821606	1	lytic	6	0	1	Low-quality	Genome-fragment	3.89	0	no viral genes detected	1	3339	3339	3339	3339	r__Duplodnaviria	k__Heunggongvirae	p__Uroviricota	c__Caudoviricetes	o__	f__
Axial_Plume_NODE_59885_length_1121_cov_0.861167	0	lytic	4	2	0	Low-quality	Genome-fragment	0.65	0		1	1121	1121	1121	1121	r__Duplodnaviria	k__Heunggongvirae	p__Uroviricota	c__Caudoviricetes	o__	f__
Axial_Plume_NODE_5994_length_3335_cov_1.248753	1	lytic	4	4	0	Low-quality	Genome-fragment	1.49	0		1	3335	3335	3335	3335	r__Duplodnaviria	k__Heunggongvirae	p__Uroviricota	c__Caudoviricetes	o__	f__
Axial_Plume_NODE_60272_length_1118_cov_0.552977	0	lytic	4	0	0	Low-quality	Genome-fragment	1.84	0	no viral genes detected	1	1118	1118	1118	1118	r__Duplodnaviria	k__Heunggongvirae	p__Uroviricota	c__Caudoviricetes	o__Crassvirales	f__
Axial_Plume_NODE_6037_length_3323_cov_1.096996	1	lytic	6	2	0	Low-quality	Genome-fragment	2.57	0		1	3323	3323	3323	3323	r__Duplodnaviria	k__Heunggongvirae	p__Uroviricota	c__Caudoviricetes	o__	f__
Axial_Plume_NODE_60808_length_1114_cov_0.309017	0	lytic	4	1	0	Low-quality	Genome-fragment	0.5	0		1	1114	1114	1114	1114	r__Duplodnaviria	k__Heunggongvirae	p__Uroviricota	c__Caudoviricetes	o__	f__
Axial_Plume_NODE_6081_length_3308_cov_1.720214	1	lytic	5	2	1	Low-quality	Genome-fragment	0.96	47.04		1	3308	3308	3308	3308	r__Duplodnaviria	k__Heunggongvirae	p__Uroviricota	c__Caudoviricetes	o__	f__
Axial_Plume_NODE_6096_length_3305_cov_0.815922	1	lytic	7	2	0	Low-quality	Genome-fragment	2.84	0		1	3305	3305	3305	3305	r__Duplodnaviria	k__Heunggongvirae	p__Uroviricota	c__Caudoviricetes	o__	f__
Axial_Plume_NODE_6113_length_3300_cov_45.298456	2	lytic	4	3	0	Low-quality	Genome-fragment	9.75	0		1	3300	3300	3300	3300	r__Duplodnaviria	k__Heunggongvirae	p__Uroviricota	c__Caudoviricetes	o__	f__
Axial_Plume_NODE_61294_length_1110_cov_0.390641	0	lytic	4	0	0	Low-quality	Genome-fragment	2.05	0	no viral genes detected	1	1110	1110	1110	1110	r__Duplodnaviria	k__Heunggongvirae	p__Uroviricota	c__Caudoviricetes	o__	f__
Axial_Plume_NODE_6130_length_3296_cov_0.964342	2	lytic	5	4	0	Low-quality	Genome-fragment	9.58	0		1	3296	3296	3296	3296	r__Duplodnaviria	k__Heunggongvirae	p__Uroviricota	c__Caudoviricetes	o__	f__
Axial_Plume_NODE_61347_length_1110_cov_0.192269	1	lytic	4	2	0	Low-quality	Genome-fragment	0.61	0		1	1110	1110	1110	1110	r__Duplodnaviria	k__Heunggongvirae	p__Uroviricota	c__Caudoviricetes	o__	f__
Axial_Plume_NODE_61594_length_1108_cov_0.135576	0	lytic	4	1	0	Low-quality	Genome-fragment	2.35	0		1	1108	1108	1108	1108	r__Duplodnaviria	k__Heunggongvirae	p__Uroviricota	c__Caudoviricetes	o__	f__
Axial_Plume_NODE_61693_length_1107_cov_0.241837	0	lytic	4	1	0	Low-quality	Genome-fragment	1.96	0		1	1107	1107	1107	1107	r__Duplodnaviria	k__Heunggongvirae	p__Uroviricota	c__Caudoviricetes	o__	f__
Axial_Plume_NODE_6186_length_3281_cov_1.465758	0	lytic	6	0	0	Not-determined	Genome-fragment	NA	0	no viral genes detected	1	3281	3281	3281	3281	NA	NA	NA	NA	NA	NA
Axial_Plume_NODE_61_length_30405_cov_3.646674	9	lytic	48	19	0	Low-quality	Genome-fragment	41.76	0		1	30405	30405	30405	30405	r__Duplodnaviria	k__Heunggongvirae	p__Uroviricota	c__Caudoviricetes	o__	f__
Axial_Plume_NODE_62148_length_1103_cov_0.462090	1	lytic	4	2	0	Low-quality	Genome-fragment	2.14	0		1	1103	1103	1103	1103	r__Duplodnaviria	k__Heunggongvirae	p__Uroviricota	c__Caudoviricetes	o__	f__
Axial_Plume_NODE_62167_length_1103_cov_0.354508	1	lytic	4	0	0	Not-determined	Genome-fragment	NA	0	no viral genes detected	1	1103	1103	1103	1103	r__Duplodnaviria	k__Heunggongvirae	p__Uroviricota	c__Caudoviricetes	o__	f__
Axial_Plume_NODE_62198_length_1103_cov_0.248975	3	lytic	5	3	0	Low-quality	Genome-fragment	2.26	0		1	1103	1103	1103	1103	r__Duplodnaviria	k__Heunggongvirae	p__Uroviricota	c__Caudoviricetes	o__	f__
Axial_Plume_NODE_62432_length_1101_cov_0.365503	0	lytic	4	0	0	Low-quality	Genome-fragment	2.01	0	no viral genes detected	1	1101	1101	1101	1101	r__Duplodnaviria	k__Heunggongvirae	p__Uroviricota	c__Caudoviricetes	o__	f__
Axial_Plume_NODE_6290_length_3254_cov_1.300288	1	lytic	5	2	0	Low-quality	Genome-fragment	1.44	0		1	3254	3254	3254	3254	r__Duplodnaviria	k__Heunggongvirae	p__Uroviricota	c__Caudoviricetes	o__	f__
Axial_Plume_NODE_63132_length_1095_cov_7.324380	0	lytic	5	0	0	Not-determined	Genome-fragment	NA	0	no viral genes detected	1	1095	1095	1095	1095	NA	NA	NA	NA	NA	NA
Axial_Plume_NODE_6314_length_3247_cov_6.149038	0	lytic	6	0	0	Low-quality	Genome-fragment	1.59	0	no viral genes detected	1	3247	3247	3247	3247	r__Duplodnaviria	k__Heunggongvirae	p__Uroviricota	c__Caudoviricetes	o__	f__
Axial_Plume_NODE_6349_length_3239_cov_0.290167	0	lytic	6	1	0	Low-quality	Genome-fragment	5.17	0		1	3239	3239	3239	3239	NA	NA	NA	NA	NA	NA
Axial_Plume_NODE_6358_length_3237_cov_0.957556	0	lytic	7	4	0	Low-quality	Genome-fragment	5.84	0		1	3237	3237	3237	3237	r__Duplodnaviria	k__Heunggongvirae	p__Uroviricota	c__Caudoviricetes	o__	f__
Axial_Plume_NODE_63823_length_1090_cov_0.851506	1	lytic	4	2	0	Low-quality	Genome-fragment	0.6	0		1	1090	1090	1090	1090	r__Duplodnaviria	k__Heunggongvirae	p__Uroviricota	c__Caudoviricetes	o__	f__
Axial_Plume_NODE_64428_length_1086_cov_0.271116	2	lytic	4	2	0	Low-quality	Genome-fragment	0.62	0		1	1086	1086	1086	1086	r__Duplodnaviria	k__Heunggongvirae	p__Uroviricota	c__Caudoviricetes	o__	f__
Axial_Plume_NODE_6455_length_3214_cov_0.390347	1	lytic	7	2	0	Low-quality	Genome-fragment	1.49	0		1	3214	3214	3214	3214	r__Duplodnaviria	k__Heunggongvirae	p__Uroviricota	c__Caudoviricetes	o__	f__
Axial_Plume_NODE_6462_length_3212_cov_0.559481	1	lytic	9	2	0	Low-quality	Genome-fragment	2.11	0		1	3212	3212	3212	3212	r__Duplodnaviria	k__Heunggongvirae	p__Uroviricota	c__Caudoviricetes	o__	f__
Axial_Plume_NODE_64973_length_1082_cov_0.363351	0	lytic	4	2	0	Low-quality	Genome-fragment	1.74	0		1	1082	1082	1082	1082	r__Duplodnaviria	k__Heunggongvirae	p__Uroviricota	c__Caudoviricetes	o__	f__
Axial_Plume_NODE_65075_length_1081_cov_0.603774	0	lytic	4	2	0	Low-quality	Genome-fragment	0.37	0		1	1081	1081	1081	1081	r__Duplodnaviria	k__Heunggongvirae	p__Uroviricota	c__Caudoviricetes	o__	f__
Axial_Plume_NODE_6512_length_3200_cov_0.647250	0	lytic	6	0	0	Not-determined	Genome-fragment	NA	0	no viral genes detected	1	3200	3200	3200	3200	r__Duplodnaviria	k__Heunggongvirae	p__Uroviricota	c__Caudoviricetes	o__	f__
Axial_Plume_NODE_6517_length_3197_cov_1.128013	2	lytic	7	2	1	Low-quality	Genome-fragment	1.32	0		1	3197	3197	3197	3197	r__Duplodnaviria	k__Heunggongvirae	p__Uroviricota	c__Caudoviricetes	o__	f__
Axial_Plume_NODE_6524_length_3195_cov_0.516623	2	lytic	4	1	0	Low-quality	Genome-fragment	1.42	0		1	3195	3195	3195	3195	r__Duplodnaviria	k__Heunggongvirae	p__Uroviricota	c__Caudoviricetes	o__	f__
Axial_Plume_NODE_6534_length_3192_cov_0.835237	1	lytic	6	1	0	Low-quality	Genome-fragment	8.7	0		1	3192	3192	3192	3192	r__Duplodnaviria	k__Heunggongvirae	p__Uroviricota	c__Caudoviricetes	o__	f__
Axial_Plume_NODE_6538_length_3191_cov_0.703655	0	lytic	5	3	0	Low-quality	Genome-fragment	2.51	0		1	3191	3191	3191	3191	r__Duplodnaviria	k__Heunggongvirae	p__Uroviricota	c__Caudoviricetes	o__	f__
Axial_Plume_NODE_65528_length_1078_cov_0.362776	0	lytic	4	1	0	Low-quality	Genome-fragment	1.88	0		1	1078	1078	1078	1078	r__Duplodnaviria	k__Heunggongvirae	p__Uroviricota	c__Caudoviricetes	o__	f__
Axial_Plume_NODE_65663_length_1077_cov_0.406316	0	lytic	4	1	0	Low-quality	Genome-fragment	2.1	0		1	1077	1077	1077	1077	r__Duplodnaviria	k__Heunggongvirae	p__Uroviricota	c__Caudoviricetes	o__	f__
Axial_Plume_NODE_66119_length_1074_cov_0.122492	1	lytic	4	2	0	Low-quality	Genome-fragment	0.59	0		1	1074	1074	1074	1074	r__Duplodnaviria	k__Heunggongvirae	p__Uroviricota	c__Caudoviricetes	o__	f__
Axial_Plume_NODE_66180_length_1073_cov_0.495772	0	lytic	6	0	0	Low-quality	Genome-fragment	1.74	0	no viral genes detected	1	1073	1073	1073	1073	r__Duplodnaviria	k__Heunggongvirae	p__Uroviricota	c__Caudoviricetes	o__	f__
Axial_Plume_NODE_6663_length_3162_cov_1.172652	1	lytic	4	2	0	Low-quality	Genome-fragment	6.21	0		1	3162	3162	3162	3162	r__Duplodnaviria	k__Heunggongvirae	p__Uroviricota	c__Caudoviricetes	o__	f__
Axial_Plume_NODE_66754_length_1069_cov_0.378981	0	lytic	3	1	0	Low-quality	Genome-fragment	2.07	0		1	1069	1069	1069	1069	r__Duplodnaviria	k__Heunggongvirae	p__Uroviricota	c__Caudoviricetes	o__	f__
Axial_Plume_NODE_6703_length_3153_cov_1.316259	0	lytic	6	1	1	Low-quality	Genome-fragment	2.6	32.54		1	3153	3153	3153	3153	r__Duplodnaviria	k__Heunggongvirae	p__Uroviricota	c__Caudoviricetes	o__	f__
Axial_Plume_NODE_6720_length_3147_cov_1.597351	0	lytic	4	1	0	Low-quality	Genome-fragment	5.3	0		1	3147	3147	3147	3147	r__Duplodnaviria	k__Heunggongvirae	p__Uroviricota	c__Caudoviricetes	o__	f__
Axial_Plume_NODE_67219_length_1066_cov_0.208733	0	lytic	4	0	0	Low-quality	Genome-fragment	1.87	0	no viral genes detected	1	1066	1066	1066	1066	NA	NA	NA	NA	NA	NA
Axial_Plume_NODE_67230_length_1066_cov_0.152290	0	lytic	4	1	0	Low-quality	Genome-fragment	0.67	0		1	1066	1066	1066	1066	NA	NA	NA	NA	NA	NA
Axial_Plume_NODE_6737_length_3143_cov_0.580902	0	lytic	6	0	0	Not-determined	Genome-fragment	NA	0	no viral genes detected	1	3143	3143	3143	3143	NA	NA	NA	NA	NA	NA
Axial_Plume_NODE_67402_length_1065_cov_0.097015	0	lytic	3	1	0	Low-quality	Genome-fragment	2.28	0		1	1065	1065	1065	1065	r__Duplodnaviria	k__Heunggongvirae	p__Uroviricota	c__Caudoviricetes	o__	f__
Axial_Plume_NODE_6742_length_3142_cov_1.031177	1	lytic	7	5	0	Low-quality	Genome-fragment	1.36	0		1	3142	3142	3142	3142	r__Duplodnaviria	k__Heunggongvirae	p__Uroviricota	c__Caudoviricetes	o__	f__
Axial_Plume_NODE_67439_length_1064_cov_0.644610	0	lytic	4	0	0	Not-determined	Genome-fragment	NA	0	no viral genes detected	1	1064	1064	1064	1064	NA	NA	NA	NA	NA	NA
Axial_Plume_NODE_6750_length_3141_cov_0.831121	0	lytic	6	2	0	Low-quality	Genome-fragment	0.28	0		1	3141	3141	3141	3141	r__Varidnaviria	k__Bamfordvirae	p__Nucleocytoviricota	c__Megaviricetes	o__Imitervirales	f__
Axial_Plume_NODE_67533_length_1064_cov_0.155816	0	lytic	4	1	0	Low-quality	Genome-fragment	1.81	0		1	1064	1064	1064	1064	r__Duplodnaviria	k__Heunggongvirae	p__Uroviricota	c__Caudoviricetes	o__	f__
Axial_Plume_NODE_67699_length_1062_cov_0.895187	0	lytic	4	1	0	Low-quality	Genome-fragment	0.56	0		1	1062	1062	1062	1062	r__Duplodnaviria	k__Heunggongvirae	p__Uroviricota	c__Caudoviricetes	o__	f__
Axial_Plume_NODE_68168_length_1059_cov_0.438841	0	lytic	4	2	1	Low-quality	Genome-fragment	0.39	25.68		1	1059	1059	1059	1059	r__Duplodnaviria	k__Heunggongvirae	p__Uroviricota	c__Caudoviricetes	o__	f__
Axial_Plume_NODE_68410_length_1057_cov_0.880645	1	lytic	4	2	0	Low-quality	Genome-fragment	0.49	0		1	1057	1057	1057	1057	r__Duplodnaviria	k__Heunggongvirae	p__Uroviricota	c__Caudoviricetes	o__	f__
Axial_Plume_NODE_68459_length_1057_cov_0.377419	1	lytic	4	0	0	Low-quality	Genome-fragment	0.75	0	no viral genes detected	1	1057	1057	1057	1057	r__Duplodnaviria	k__Heunggongvirae	p__Uroviricota	c__Caudoviricetes	o__	f__
Axial_Plume_NODE_68486_length_1057_cov_0.275269	0	lytic	4	2	0	Low-quality	Genome-fragment	0.6	0		1	1057	1057	1057	1057	r__Duplodnaviria	k__Heunggongvirae	p__Uroviricota	c__Caudoviricetes	o__	f__
Axial_Plume_NODE_68699_length_1055_cov_0.885776	1	lytic	4	2	0	Low-quality	Genome-fragment	0.51	0		1	1055	1055	1055	1055	r__Duplodnaviria	k__Heunggongvirae	p__Uroviricota	c__Caudoviricetes	o__	f__
Axial_Plume_NODE_68747_length_1055_cov_0.400862	0	lytic	4	2	0	Low-quality	Genome-fragment	0.44	0		1	1055	1055	1055	1055	r__Duplodnaviria	k__Heunggongvirae	p__Uroviricota	c__Caudoviricetes	o__	f__
Axial_Plume_NODE_68882_length_1054_cov_0.460626	0	lytic	4	0	0	Low-quality	Genome-fragment	0.76	0	no viral genes detected	1	1054	1054	1054	1054	r__Duplodnaviria	k__Heunggongvirae	p__Uroviricota	c__Caudoviricetes	o__	f__
Axial_Plume_NODE_68923_length_1054_cov_0.298813	0	lytic	4	2	0	Low-quality	Genome-fragment	0.52	0		1	1054	1054	1054	1054	r__Duplodnaviria	k__Heunggongvirae	p__Uroviricota	c__Caudoviricetes	o__	f__
Axial_Plume_NODE_69012_length_1053_cov_0.748380	0	lytic	3	1	0	Low-quality	Genome-fragment	0.66	0		1	1053	1053	1053	1053	r__Duplodnaviria	k__Heunggongvirae	p__Uroviricota	c__Caudoviricetes	o__	f__
Axial_Plume_NODE_6932_length_3101_cov_0.435104	0	lytic	6	2	0	Low-quality	Genome-fragment	3.28	0		1	3101	3101	3101	3101	r__Duplodnaviria	k__Heunggongvirae	p__Uroviricota	c__Caudoviricetes	o__	f__
Axial_Plume_NODE_69398_length_1051_cov_0.174242	1	lytic	4	1	0	Low-quality	Genome-fragment	2.2	0		1	1051	1051	1051	1051	r__Duplodnaviria	k__Heunggongvirae	p__Uroviricota	c__Caudoviricetes	o__	f__
Axial_Plume_NODE_70259_length_1045_cov_0.360566	1	lytic	4	2	0	Low-quality	Genome-fragment	2.77	0		1	1045	1045	1045	1045	r__Duplodnaviria	k__Heunggongvirae	p__Uroviricota	c__Caudoviricetes	o__	f__
Axial_Plume_NODE_70328_length_1045_cov_0.130719	0	lytic	4	1	0	Low-quality	Genome-fragment	2.72	0		1	1045	1045	1045	1045	r__Duplodnaviria	k__Heunggongvirae	p__Uroviricota	c__Caudoviricetes	o__	f__
Axial_Plume_NODE_70440_length_1044_cov_0.360960	0	lytic	4	2	0	Low-quality	Genome-fragment	0.67	0		1	1044	1044	1044	1044	r__Duplodnaviria	k__Heunggongvirae	p__Uroviricota	c__Caudoviricetes	o__	f__
Axial_Plume_NODE_7044_length_3079_cov_0.911585	1	lytic	5	2	0	Low-quality	Genome-fragment	2.04	0		1	3079	3079	3079	3079	r__Duplodnaviria	k__Heunggongvirae	p__Uroviricota	c__Caudoviricetes	o__	f__
Axial_Plume_NODE_70831_length_1041_cov_1.014223	0	lytic	4	0	0	Low-quality	Genome-fragment	2.1	0	no viral genes detected	1	1041	1041	1041	1041	NA	NA	NA	NA	NA	NA
Axial_Plume_NODE_70906_length_1041_cov_0.388403	0	lytic	4	1	0	Low-quality	Genome-fragment	0.24	0		1	1041	1041	1041	1041	r__Duplodnaviria	k__Heunggongvirae	p__Uroviricota	c__Caudoviricetes	o__	f__
Axial_Plume_NODE_71119_length_1040_cov_0.222344	1	lytic	5	2	0	Low-quality	Genome-fragment	1.76	0		1	1040	1040	1040	1040	r__Duplodnaviria	k__Heunggongvirae	p__Uroviricota	c__Caudoviricetes	o__	f__
Axial_Plume_NODE_7121_length_3062_cov_46.243952	0	lytic	9	3	0	Low-quality	Genome-fragment	4.86	0		1	3062	3062	3062	3062	r__Duplodnaviria	k__Heunggongvirae	p__Uroviricota	c__Caudoviricetes	o__	f__
Axial_Plume_NODE_7123_length_3062_cov_1.711073	0	lytic	6	2	0	Low-quality	Genome-fragment	5.18	0		1	3062	3062	3062	3062	r__Duplodnaviria	k__Heunggongvirae	p__Uroviricota	c__Caudoviricetes	o__	f__
Axial_Plume_NODE_7143_length_3058_cov_1.334016	2	lytic	6	3	0	Low-quality	Genome-fragment	1.41	0		1	3058	3058	3058	3058	r__Duplodnaviria	k__Heunggongvirae	p__Uroviricota	c__Caudoviricetes	o__	f__
Axial_Plume_NODE_71548_length_1037_cov_0.264835	0	lytic	4	1	0	Low-quality	Genome-fragment	0.47	0		1	1037	1037	1037	1037	r__Duplodnaviria	k__Heunggongvirae	p__Uroviricota	c__Caudoviricetes	o__	f__
Axial_Plume_NODE_71640_length_1036_cov_0.477448	0	lytic	4	1	0	Low-quality	Genome-fragment	0.74	0		1	1036	1036	1036	1036	r__Duplodnaviria	k__Heunggongvirae	p__Uroviricota	c__Caudoviricetes	o__	f__
Axial_Plume_NODE_71684_length_1036_cov_0.287129	0	lytic	4	2	0	Low-quality	Genome-fragment	1.94	0		1	1036	1036	1036	1036	r__Duplodnaviria	k__Heunggongvirae	p__Uroviricota	c__Caudoviricetes	o__	f__
Axial_Plume_NODE_71884_length_1035_cov_0.151982	0	lytic	5	0	0	Low-quality	Genome-fragment	1.69	0	no viral genes detected	1	1035	1035	1035	1035	r__Duplodnaviria	k__Heunggongvirae	p__Uroviricota	c__Caudoviricetes	o__	f__
Axial_Plume_NODE_71972_length_1034_cov_0.326351	0	lytic	4	1	0	Low-quality	Genome-fragment	2.37	0		1	1034	1034	1034	1034	r__Duplodnaviria	k__Heunggongvirae	p__Uroviricota	c__Caudoviricetes	o__	f__
Axial_Plume_NODE_72059_length_1033_cov_1.176600	0	lytic	4	0	0	Low-quality	Genome-fragment	2.02	0	no viral genes detected	1	1033	1033	1033	1033	r__Duplodnaviria	k__Heunggongvirae	p__Uroviricota	c__Caudoviricetes	o__	f__
Axial_Plume_NODE_72459_length_1031_cov_0.356195	0	lytic	4	1	0	Low-quality	Genome-fragment	1.42	0		1	1031	1031	1031	1031	NA	NA	NA	NA	NA	NA
Axial_Plume_NODE_7356_length_3007_cov_0.811111	2	lytic	5	3	0	Low-quality	Genome-fragment	5.04	0		1	3007	3007	3007	3007	r__Duplodnaviria	k__Heunggongvirae	p__Uroviricota	c__Caudoviricetes	o__	f__
Axial_Plume_NODE_7357_length_3007_cov_0.580556	1	lytic	6	3	0	Low-quality	Genome-fragment	9.14	0		1	3007	3007	3007	3007	r__Duplodnaviria	k__Heunggongvirae	p__Uroviricota	c__Caudoviricetes	o__	f__
Axial_Plume_NODE_7369_length_3003_cov_1.747218	2	lytic	4	1	0	Low-quality	Genome-fragment	3.08	0		1	3003	3003	3003	3003	r__Duplodnaviria	k__Heunggongvirae	p__Uroviricota	c__Caudoviricetes	o__	f__
Axial_Plume_NODE_7406_length_2995_cov_1.313459	1	lytic	5	2	0	Low-quality	Genome-fragment	1.57	0		1	2995	2995	2995	2995	r__Duplodnaviria	k__Heunggongvirae	p__Uroviricota	c__Caudoviricetes	o__	f__
Axial_Plume_NODE_74155_length_1021_cov_0.112975	0	lytic	3	2	0	Low-quality	Genome-fragment	0.43	0		1	1021	1021	1021	1021	r__Duplodnaviria	k__Heunggongvirae	p__Uroviricota	c__Caudoviricetes	o__	f__
Axial_Plume_NODE_7434_length_2990_cov_1.187565	1	lytic	7	5	0	Low-quality	Genome-fragment	1.69	0		1	2990	2990	2990	2990	r__Duplodnaviria	k__Heunggongvirae	p__Uroviricota	c__Caudoviricetes	o__	f__
Axial_Plume_NODE_74428_length_1019_cov_0.278027	0	lytic	4	1	0	Low-quality	Genome-fragment	1.24	0		1	1019	1019	1019	1019	r__Duplodnaviria	k__Heunggongvirae	p__Uroviricota	c__Caudoviricetes	o__	f__
Axial_Plume_NODE_74432_length_1019_cov_0.265695	0	lytic	4	0	0	Not-determined	Genome-fragment	NA	0	no viral genes detected	1	1019	1019	1019	1019	r__Duplodnaviria	k__Heunggongvirae	p__Uroviricota	c__Caudoviricetes	o__	f__
Axial_Plume_NODE_74530_length_1018_cov_0.638608	0	lytic	4	0	0	Not-determined	Genome-fragment	NA	0	no viral genes detected	1	1018	1018	1018	1018	r__Duplodnaviria	k__Heunggongvirae	p__Uroviricota	c__Caudoviricetes	o__	f__
Axial_Plume_NODE_74737_length_1017_cov_0.406742	1	lytic	4	1	0	Low-quality	Genome-fragment	2.14	0		1	1017	1017	1017	1017	NA	NA	NA	NA	NA	NA
Axial_Plume_NODE_74747_length_1017_cov_0.370787	0	lytic	4	1	0	Low-quality	Genome-fragment	1.71	0		1	1017	1017	1017	1017	r__Duplodnaviria	k__Heunggongvirae	p__Uroviricota	c__Caudoviricetes	o__	f__
Axial_Plume_NODE_75033_length_1015_cov_0.632883	0	lytic	5	0	0	Low-quality	Genome-fragment	2.09	0	no viral genes detected	1	1015	1015	1015	1015	r__Duplodnaviria	k__Heunggongvirae	p__Uroviricota	c__Caudoviricetes	o__	f__
Axial_Plume_NODE_75193_length_1014_cov_0.719278	1	lytic	4	1	0	Low-quality	Genome-fragment	0.6	0		1	1014	1014	1014	1014	r__Duplodnaviria	k__Heunggongvirae	p__Uroviricota	c__Caudoviricetes	o__	f__
Axial_Plume_NODE_75255_length_1014_cov_0.287486	0	lytic	4	1	0	Low-quality	Genome-fragment	3.11	0		1	1014	1014	1014	1014	r__Duplodnaviria	k__Heunggongvirae	p__Uroviricota	c__Caudoviricetes	o__	f__
Axial_Plume_NODE_7570_length_2962_cov_1.264198	2	lytic	4	3	0	Low-quality	Genome-fragment	1.29	0		1	2962	2962	2962	2962	r__Duplodnaviria	k__Heunggongvirae	p__Uroviricota	c__Caudoviricetes	o__	f__
Axial_Plume_NODE_7593_length_2959_cov_0.615113	0	lytic	6	1	0	Low-quality	Genome-fragment	2.79	0		1	2959	2959	2959	2959	r__Duplodnaviria	k__Heunggongvirae	p__Uroviricota	c__Caudoviricetes	o__	f__
Axial_Plume_NODE_76016_length_1009_cov_0.742630	0	lytic	4	1	0	Low-quality	Genome-fragment	1.81	0		1	1009	1009	1009	1009	r__Duplodnaviria	k__Heunggongvirae	p__Uroviricota	c__Caudoviricetes	o__	f__
Axial_Plume_NODE_76416_length_1007_cov_0.390909	0	lytic	4	0	0	Not-determined	Genome-fragment	NA	0	no viral genes detected	1	1007	1007	1007	1007	r__Duplodnaviria	k__Heunggongvirae	p__Uroviricota	c__Caudoviricetes	o__	f__
Axial_Plume_NODE_7689_length_2942_cov_0.589698	0	lytic	7	1	0	Low-quality	Genome-fragment	1.87	0		1	2942	2942	2942	2942	r__Duplodnaviria	k__Heunggongvirae	p__Uroviricota	c__Caudoviricetes	o__	f__
Axial_Plume_NODE_77071_length_1003_cov_0.567352	1	lytic	4	1	0	Low-quality	Genome-fragment	0.56	0		1	1003	1003	1003	1003	r__Duplodnaviria	k__Heunggongvirae	p__Uroviricota	c__Caudoviricetes	o__	f__
Axial_Plume_NODE_77311_length_1002_cov_0.392000	0	lytic	4	2	0	Low-quality	Genome-fragment	0.23	0		1	1002	1002	1002	1002	r__Duplodnaviria	k__Heunggongvirae	p__Uroviricota	c__Caudoviricetes	o__	f__
Axial_Plume_NODE_7768_length_2928_cov_0.431989	1	lytic	4	1	0	Low-quality	Genome-fragment	4.79	0		1	2928	2928	2928	2928	r__Duplodnaviria	k__Heunggongvirae	p__Uroviricota	c__Caudoviricetes	o__	f__
Axial_Plume_NODE_776_length_10465_cov_1.353260	0	lytic	7	0	0	Not-determined	Genome-fragment	NA	0	no viral genes detected	1	10465	10465	10465	10465	NA	NA	NA	NA	NA	NA
Axial_Plume_NODE_7835_length_2917_cov_0.501434	0	lytic	4	2	1	Low-quality	Genome-fragment	1.57	0		1	2917	2917	2917	2917	r__Duplodnaviria	k__Heunggongvirae	p__Uroviricota	c__Caudoviricetes	o__	f__
Axial_Plume_NODE_7918_length_2903_cov_1.037104	0	lytic	7	0	0	Not-determined	Genome-fragment	NA	0	no viral genes detected	1	2903	2903	2903	2903	NA	NA	NA	NA	NA	NA
Axial_Plume_NODE_792_length_10372_cov_1.289409	0	lytic	7	3	0	Low-quality	Genome-fragment	45.16	0		1	10372	10372	10372	10372	r__Duplodnaviria	k__Heunggongvirae	p__Uroviricota	c__Caudoviricetes	o__Crassvirales	f__
Axial_Plume_NODE_8035_length_2884_cov_1.871600	1	lytic	4	1	0	Low-quality	Genome-fragment	8	0		1	2884	2884	2884	2884	r__Duplodnaviria	k__Heunggongvirae	p__Uroviricota	c__Caudoviricetes	o__	f__
Axial_Plume_NODE_8049_length_2882_cov_0.881670	2	lytic	5	3	0	Low-quality	Genome-fragment	7.42	0		1	2882	2882	2882	2882	r__Duplodnaviria	k__Heunggongvirae	p__Uroviricota	c__Caudoviricetes	o__	f__
Axial_Plume_NODE_8114_length_2870_cov_0.956617	2	lytic	6	3	0	Low-quality	Genome-fragment	4.68	0		1	2870	2870	2870	2870	r__Duplodnaviria	k__Heunggongvirae	p__Uroviricota	c__Caudoviricetes	o__	f__
Axial_Plume_NODE_826_length_10120_cov_1.618733	3	lytic	10	2	0	Low-quality	Genome-fragment	4.55	0		1	10120	10120	10120	10120	r__Duplodnaviria	k__Heunggongvirae	p__Uroviricota	c__Caudoviricetes	o__	f__
Axial_Plume_NODE_8298_length_2836_cov_0.684016	1	lytic	7	1	0	Low-quality	Genome-fragment	7.58	0		1	2836	2836	2836	2836	r__Duplodnaviria	k__Heunggongvirae	p__Uroviricota	c__Caudoviricetes	o__	f__
Axial_Plume_NODE_8316_length_2833_cov_0.820030	0	lytic	7	0	0	Not-determined	Genome-fragment	NA	0	no viral genes detected	1	2833	2833	2833	2833	r__Duplodnaviria	k__Heunggongvirae	p__Uroviricota	c__Caudoviricetes	o__	f__
Axial_Plume_NODE_8334_length_2829_cov_10.996299	1	lytic	4	1	0	Low-quality	Genome-fragment	6.86	0		1	2829	2829	2829	2829	r__Duplodnaviria	k__Heunggongvirae	p__Uroviricota	c__Caudoviricetes	o__	f__
Axial_Plume_NODE_8378_length_2822_cov_16.777737	1	lytic	3	3	0	Low-quality	Genome-fragment	5.27	0		1	2822	2822	2822	2822	r__Duplodnaviria	k__Heunggongvirae	p__Uroviricota	c__Caudoviricetes	o__	f__
Axial_Plume_NODE_8386_length_2821_cov_1.688567	1	lytic	5	2	0	Low-quality	Genome-fragment	2.87	0		1	2821	2821	2821	2821	r__Duplodnaviria	k__Heunggongvirae	p__Uroviricota	c__Caudoviricetes	o__	f__
Axial_Plume_NODE_83_length_28641_cov_216.647471	3	lysogenic	41	4	0	Low-quality	Genome-fragment	46.14	0		1	28641	28641	28641	28641	r__Duplodnaviria	k__Heunggongvirae	p__Uroviricota	c__Caudoviricetes	o__	f__
Axial_Plume_NODE_8461_length_2808_cov_0.362924	0	lytic	5	0	1	Not-determined	Genome-fragment	NA	0	no viral genes detected	1	2808	2808	2808	2808	r__Duplodnaviria	k__Heunggongvirae	p__Uroviricota	c__Caudoviricetes	o__	f__
Axial_Plume_NODE_8521_length_2797_cov_2.398876	0	lytic	4	0	0	Not-determined	Genome-fragment	NA	0	no viral genes detected	1	2797	2797	2797	2797	r__Duplodnaviria	k__Heunggongvirae	p__Uroviricota	c__Caudoviricetes	o__	f__
Axial_Plume_NODE_8626_length_2776_cov_0.648547	0	lytic	4	3	0	Low-quality	Genome-fragment	2.95	0		1	2776	2776	2776	2776	r__Duplodnaviria	k__Heunggongvirae	p__Uroviricota	c__Caudoviricetes	o__	f__
Axial_Plume_NODE_871_length_9861_cov_1.375591	0	lytic	9	0	1	Not-determined	Genome-fragment	NA	0	no viral genes detected	1	9861	9861	9861	9861	r__Duplodnaviria	k__Heunggongvirae	p__Uroviricota	c__Caudoviricetes	o__	f__
Axial_Plume_NODE_8736_length_2761_cov_0.712984	2	lytic	4	2	0	Low-quality	Genome-fragment	7.61	0		1	2761	2761	2761	2761	r__Duplodnaviria	k__Heunggongvirae	p__Uroviricota	c__Caudoviricetes	o__	f__
Axial_Plume_NODE_8771_length_2755_cov_2.379376	0	lytic	4	0	0	Not-determined	Genome-fragment	NA	0	no viral genes detected	1	2755	2755	2755	2755	NA	NA	NA	NA	NA	NA
Axial_Plume_NODE_8790_length_2753_cov_1.225057	2	lytic	5	2	0	Low-quality	Genome-fragment	1.55	0		1	2753	2753	2753	2753	r__Duplodnaviria	k__Heunggongvirae	p__Uroviricota	c__Caudoviricetes	o__	f__
Axial_Plume_NODE_8805_length_2751_cov_0.994284	1	lytic	6	0	0	Not-determined	Genome-fragment	NA	0	no viral genes detected	1	2751	2751	2751	2751	r__Duplodnaviria	k__Heunggongvirae	p__Uroviricota	c__Caudoviricetes	o__	f__
Axial_Plume_NODE_8861_length_2744_cov_0.696599	2	lytic	8	2	1	Low-quality	Genome-fragment	1.64	0		1	2744	2744	2744	2744	r__Duplodnaviria	k__Heunggongvirae	p__Uroviricota	c__Caudoviricetes	o__	f__
Axial_Plume_NODE_8938_length_2731_cov_1.013441	0	lytic	6	0	0	Not-determined	Genome-fragment	NA	0	no viral genes detected	1	2731	2731	2731	2731	r__Duplodnaviria	k__Heunggongvirae	p__Uroviricota	c__Caudoviricetes	o__	f__
Axial_Plume_NODE_8939_length_2731_cov_0.884793	0	lytic	4	2	0	Low-quality	Genome-fragment	4.63	0		1	2731	2731	2731	2731	r__Duplodnaviria	k__Heunggongvirae	p__Uroviricota	c__Caudoviricetes	o__	f__
Axial_Plume_NODE_9122_length_2705_cov_0.568658	2	lytic	4	4	0	Low-quality	Genome-fragment	3.87	0		1	2705	2705	2705	2705	r__Duplodnaviria	k__Heunggongvirae	p__Uroviricota	c__Caudoviricetes	o__	f__
Axial_Plume_NODE_9127_length_2704_cov_0.588281	1	lytic	6	0	0	Not-determined	Genome-fragment	NA	0	no viral genes detected	1	2704	2704	2704	2704	r__Duplodnaviria	k__Heunggongvirae	p__Uroviricota	c__Caudoviricetes	o__	f__
Axial_Plume_NODE_9145_length_2701_cov_0.958042	2	lytic	5	2	0	Low-quality	Genome-fragment	5.54	0		1	2701	2701	2701	2701	r__Duplodnaviria	k__Heunggongvirae	p__Uroviricota	c__Caudoviricetes	o__	f__
Axial_Plume_NODE_9175_length_2698_cov_0.295994	2	lytic	4	2	0	Low-quality	Genome-fragment	0.98	0		1	2698	2698	2698	2698	r__Duplodnaviria	k__Heunggongvirae	p__Uroviricota	c__Caudoviricetes	o__	f__
Axial_Plume_NODE_9260_length_2686_cov_0.551778	0	lytic	7	1	0	Low-quality	Genome-fragment	2.44	0		1	2686	2686	2686	2686	r__Duplodnaviria	k__Heunggongvirae	p__Uroviricota	c__Caudoviricetes	o__	f__
Axial_Plume_NODE_9293_length_2681_cov_5.026625	1	lytic	4	1	0	Low-quality	Genome-fragment	0.23	0		1	2681	2681	2681	2681	r__Duplodnaviria	k__Heunggongvirae	p__Uroviricota	c__Caudoviricetes	o__	f__
Axial_Plume_NODE_9350_length_2673_cov_0.617046	0	lytic	7	0	0	Not-determined	Genome-fragment	NA	0	no viral genes detected	1	2673	2673	2673	2673	r__Duplodnaviria	k__Heunggongvirae	p__Uroviricota	c__Caudoviricetes	o__	f__
Axial_Plume_NODE_9387_length_2668_cov_0.715466	0	lytic	5	2	0	Low-quality	Genome-fragment	3.36	0		1	2668	2668	2668	2668	r__Duplodnaviria	k__Heunggongvirae	p__Uroviricota	c__Caudoviricetes	o__	f__
Axial_Plume_NODE_9389_length_2668_cov_0.450610	0	lytic	4	2	0	Low-quality	Genome-fragment	0.96	0		1	2668	2668	2668	2668	r__Duplodnaviria	k__Heunggongvirae	p__Uroviricota	c__Caudoviricetes	o__	f__
Axial_Plume_NODE_945_length_9380_cov_3.367340	1	lytic	20	4	0	Low-quality	Genome-fragment	21.37	0		1	9380	9380	9380	9380	r__Duplodnaviria	k__Heunggongvirae	p__Uroviricota	c__Caudoviricetes	o__	f__
Axial_Plume_NODE_961_length_9274_cov_1.619438	2	lytic	10	4	0	Low-quality	Genome-fragment	4.31	0		1	9274	9274	9274	9274	r__Duplodnaviria	k__Heunggongvirae	p__Uroviricota	c__Caudoviricetes	o__	f__
Axial_Plume_NODE_9660_length_2632_cov_1.013174	0	lytic	5	1	0	Low-quality	Genome-fragment	3.28	0		1	2632	2632	2632	2632	r__Duplodnaviria	k__Heunggongvirae	p__Uroviricota	c__Caudoviricetes	o__	f__
Axial_Plume_NODE_9772_length_2617_cov_1.094378	2	lytic	4	3	0	Low-quality	Genome-fragment	1.48	0		1	2617	2617	2617	2617	r__Duplodnaviria	k__Heunggongvirae	p__Uroviricota	c__Caudoviricetes	o__	f__
Axial_Plume_NODE_9821_length_2610_cov_1.250503	2	lytic	4	2	0	Low-quality	Genome-fragment	1.49	0		1	2610	2610	2610	2610	r__Duplodnaviria	k__Heunggongvirae	p__Uroviricota	c__Caudoviricetes	o__	f__
Axial_Plume_NODE_9857_length_2605_cov_8.250202	2	lytic	5	4	0	Medium-quality	Genome-fragment	55.7	0		1	2605	2605	2605	2605	r__Monodnaviria	k__Sangervirae	p__Phixviricota	c__Malgrandaviricetes	o__Petitvirales	f__Microviridae
Axial_Plume_NODE_9875_length_2602_cov_1.925657	0	lytic	7	1	0	Low-quality	Genome-fragment	5.89	0		1	2602	2602	2602	2602	r__Duplodnaviria	k__Heunggongvirae	p__Uroviricota	c__Caudoviricetes	o__	f__
Axial_Plume_NODE_9891_length_2599_cov_0.518608	0	lytic	4	0	0	Low-quality	Genome-fragment	2.53	0	no viral genes detected	1	2599	2599	2599	2599	r__Duplodnaviria	k__Heunggongvirae	p__Uroviricota	c__Caudoviricetes	o__	f__
Axial_Plume_NODE_9929_length_2594_cov_0.628293	0	lytic	10	0	0	Not-determined	Genome-fragment	NA	0	no viral genes detected	1	2594	2594	2594	2594	r__Duplodnaviria	k__Heunggongvirae	p__Uroviricota	c__Caudoviricetes	o__	f__
Axial_Plume_vRhyme_bin_10	9	lytic	38	11	1	Low-quality	Genome-fragment	36.1	0		5	5250	7315.8	12274	36579	r__Duplodnaviria	k__Heunggongvirae	p__Uroviricota	c__Caudoviricetes	o__	f__
Axial_Plume_vRhyme_bin_11	4	lytic	19	7	1	Low-quality	Genome-fragment	6.02	0		3	2089	2687.7	3329	8063	r__Duplodnaviria	k__Heunggongvirae	p__Uroviricota	c__Caudoviricetes	o__	f__
Axial_Plume_vRhyme_bin_13	7	lytic	41	18	0	Medium-quality	Genome-fragment	62.86	0		4	2517	9391.5	20225	37566	r__Duplodnaviria	k__Heunggongvirae	p__Uroviricota	c__Caudoviricetes	o__	f__
Axial_Plume_vRhyme_bin_14	6	lytic	28	11	0	Low-quality	Genome-fragment	28.98	0		3	3528	6049.3	7411	18148	r__Duplodnaviria	k__Heunggongvirae	p__Uroviricota	c__Caudoviricetes	o__	f__
Axial_Plume_vRhyme_bin_15	1	lytic	38	6	0	Low-quality	Genome-fragment	13.81	0		6	3531	6905.2	15295	41431	r__Varidnaviria	k__Bamfordvirae	p__Nucleocytoviricota	c__Megaviricetes	o__	f__
Axial_Plume_vRhyme_bin_16	1	lytic	46	10	0	Low-quality	Genome-fragment	33.15	0		9	2006	2851.2	5622	25661	r__Duplodnaviria	k__Heunggongvirae	p__Uroviricota	c__Caudoviricetes	o__	f__
Axial_Plume_vRhyme_bin_17	6	lytic	17	9	0	Low-quality	Genome-fragment	16.04	0		4	3184	4042.8	4988	16171	r__Duplodnaviria	k__Heunggongvirae	p__Uroviricota	c__Caudoviricetes	o__	f__
Axial_Plume_vRhyme_bin_18	1	lytic	10	2	0	Low-quality	Genome-fragment	1.6	0		2	2045	2801	3557	5602	r__Duplodnaviria	k__Heunggongvirae	p__Uroviricota	c__Caudoviricetes	o__	f__
Axial_Plume_vRhyme_bin_19	6	lytic	46	10	2	Low-quality	Genome-fragment	28.73	0		9	2010	2982.2	4770	26840	r__Duplodnaviria	k__Heunggongvirae	p__Uroviricota	c__Caudoviricetes	o__	f__
Axial_Plume_vRhyme_bin_2	2	lytic	21	8	0	Low-quality	Genome-fragment	27.39	0		3	2189	5369.7	10064	16109	r__Duplodnaviria	k__Heunggongvirae	p__Uroviricota	c__Caudoviricetes	o__	f__
Axial_Plume_vRhyme_bin_20	1	lytic	20	7	0	Low-quality	Genome-fragment	21.4	0		5	2227	2853.4	3788	14267	r__Duplodnaviria	k__Heunggongvirae	p__Uroviricota	c__Caudoviricetes	o__	f__
Axial_Plume_vRhyme_bin_21	2	lytic	27	9	0	Low-quality	Genome-fragment	28.06	0		4	3285	4882.3	5944	19529	r__Duplodnaviria	k__Heunggongvirae	p__Uroviricota	c__Caudoviricetes	o__	f__
Axial_Plume_vRhyme_bin_22	12	lytic	43	16	0	Low-quality	Genome-fragment	17.71	0		8	2054	4333.3	8964	34666	r__Duplodnaviria	k__Heunggongvirae	p__Uroviricota	c__Caudoviricetes	o__	f__
Axial_Plume_vRhyme_bin_23	1	lytic	24	6	2	Low-quality	Genome-fragment	8.32	16.48		3	2822	3238.3	3994	9715	r__Duplodnaviria	k__Heunggongvirae	p__Uroviricota	c__Caudoviricetes	o__	f__
Axial_Plume_vRhyme_bin_24	0	lytic	15	2	0	Low-quality	Genome-fragment	20.44	0		3	2228	4125	5092	12375	r__Duplodnaviria	k__Heunggongvirae	p__Uroviricota	c__Caudoviricetes	o__	f__
Axial_Plume_vRhyme_bin_25	1	lytic	8	2	0	Low-quality	Genome-fragment	10.39	0		2	2351	2914.5	3478	5829	r__Duplodnaviria	k__Heunggongvirae	p__Uroviricota	c__Caudoviricetes	o__	f__
Axial_Plume_vRhyme_bin_26	5	lytic	47	12	2	Low-quality	Genome-fragment	41.89	0		10	2063	2939.1	4962	29391	r__Duplodnaviria	k__Heunggongvirae	p__Uroviricota	c__Caudoviricetes	o__	f__
Axial_Plume_vRhyme_bin_28	0	lytic	15	2	0	Low-quality	Genome-fragment	3.16	0		4	2265	2587	2885	10348	NA	NA	NA	NA	NA	NA
Axial_Plume_vRhyme_bin_29	4	lytic	10	4	0	Low-quality	Genome-fragment	4.08	0		2	2084	2836.5	3589	5673	r__Duplodnaviria	k__Heunggongvirae	p__Uroviricota	c__Caudoviricetes	o__	f__
Axial_Plume_vRhyme_bin_30	0	lytic	17	4	0	Low-quality	Genome-fragment	16.97	0		3	2127	2406	2691	7218	r__Duplodnaviria	k__Heunggongvirae	p__Uroviricota	c__Caudoviricetes	o__	f__
Axial_Plume_vRhyme_bin_31	2	lytic	8	6	0	Low-quality	Genome-fragment	17.89	0		2	2114	2860.5	3607	5721	r__Duplodnaviria	k__Heunggongvirae	p__Uroviricota	c__Caudoviricetes	o__	f__
Axial_Plume_vRhyme_bin_32	4	lytic	45	10	0	Low-quality	Genome-fragment	32.3	0		9	2021	2675	3556	24075	r__Duplodnaviria	k__Heunggongvirae	p__Uroviricota	c__Caudoviricetes	o__	f__
Axial_Plume_vRhyme_bin_33	1	lytic	22	6	1	Low-quality	Genome-fragment	16.12	0		4	2029	2561.8	3522	10247	r__Duplodnaviria	k__Heunggongvirae	p__Uroviricota	c__Caudoviricetes	o__	f__
Axial_Plume_vRhyme_bin_34	0	lytic	10	5	0	Low-quality	Genome-fragment	6.25	0		3	2089	2329.3	2475	6988	r__Duplodnaviria	k__Heunggongvirae	p__Uroviricota	c__Caudoviricetes	o__	f__
Axial_Plume_vRhyme_bin_35	0	lytic	34	7	1	Low-quality	Genome-fragment	11.94	0		9	2233	2378.9	2621	21410	r__Duplodnaviria	k__Heunggongvirae	p__Uroviricota	c__Caudoviricetes	o__	f__
Axial_Plume_vRhyme_bin_36	3	lytic	12	5	1	Low-quality	Genome-fragment	16.71	0		3	2031	2502.7	3428	7508	r__Duplodnaviria	k__Heunggongvirae	p__Uroviricota	c__Caudoviricetes	o__	f__
Axial_Plume_vRhyme_bin_37	4	lytic	32	10	1	Low-quality	Genome-fragment	24.18	0		7	2063	2437.3	3081	17061	r__Duplodnaviria	k__Heunggongvirae	p__Uroviricota	c__Caudoviricetes	o__	f__
Axial_Plume_vRhyme_bin_38	2	lytic	7	2	0	Low-quality	Genome-fragment	7.62	0		2	2472	2604.5	2737	5209	r__Duplodnaviria	k__Heunggongvirae	p__Uroviricota	c__Caudoviricetes	o__	f__
Axial_Plume_vRhyme_bin_39	1	lytic	33	3	0	Low-quality	Genome-fragment	7.32	0		4	5783	8232	10655	32928	r__Duplodnaviria	k__Heunggongvirae	p__Uroviricota	c__Caudoviricetes	o__	f__
Axial_Plume_vRhyme_bin_4	8	lytic	23	13	0	Low-quality	Genome-fragment	11.34	0		5	2212	3649.8	5155	18249	r__Duplodnaviria	k__Heunggongvirae	p__Uroviricota	c__Caudoviricetes	o__	f__
Axial_Plume_vRhyme_bin_40	3	lytic	19	5	0	Low-quality	Genome-fragment	21.75	0		2	3860	5627	7394	11254	r__Duplodnaviria	k__Heunggongvirae	p__Uroviricota	c__Caudoviricetes	o__	f__
Axial_Plume_vRhyme_bin_41	2	lysogenic	24	6	0	Medium-quality	Genome-fragment	56.29	0		3	5921	8764.7	12150	26294	r__Duplodnaviria	k__Heunggongvirae	p__Uroviricota	c__Caudoviricetes	o__	f__
Axial_Plume_vRhyme_bin_43	3	lytic	24	6	0	Low-quality	Genome-fragment	33.04	0		2	7573	9093.5	10614	18187	r__Duplodnaviria	k__Heunggongvirae	p__Uroviricota	c__Caudoviricetes	o__	f__
Axial_Plume_vRhyme_bin_44	2	lytic	25	3	0	Low-quality	Genome-fragment	27.89	0		3	2866	5047.3	8112	15142	r__Duplodnaviria	k__Heunggongvirae	p__Uroviricota	c__Caudoviricetes	o__	f__
Axial_Plume_vRhyme_bin_45	1	lytic	63	15	0	Medium-quality	Genome-fragment	55.32	0		6	2060	6443.7	14502	38662	r__Duplodnaviria	k__Heunggongvirae	p__Uroviricota	c__Caudoviricetes	o__	f__
Axial_Plume_vRhyme_bin_46	4	lytic	43	16	0	Medium-quality	Genome-fragment	66.07	0		6	2442	6873.5	10884	41241	r__Duplodnaviria	k__Heunggongvirae	p__Uroviricota	c__Caudoviricetes	o__	f__
Axial_Plume_vRhyme_bin_47	5	lytic	26	6	0	Low-quality	Genome-fragment	25.7	0		3	3318	7241.7	12765	21725	r__Duplodnaviria	k__Heunggongvirae	p__Uroviricota	c__Caudoviricetes	o__	f__
Axial_Plume_vRhyme_bin_48	2	lytic	13	4	0	Low-quality	Genome-fragment	12.83	0		2	3737	5372	7007	10744	r__Duplodnaviria	k__Heunggongvirae	p__Uroviricota	c__Caudoviricetes	o__	f__
Axial_Plume_vRhyme_bin_49	0	lytic	14	1	1	Low-quality	Genome-fragment	3.48	0		2	2834	3018	3202	6036	r__Duplodnaviria	k__Heunggongvirae	p__Uroviricota	c__Caudoviricetes	o__	f__
Axial_Plume_vRhyme_bin_5	2	lytic	23	4	1	Low-quality	Genome-fragment	10.63	0		5	2244	2648.2	3521	13241	r__Duplodnaviria	k__Heunggongvirae	p__Uroviricota	c__Caudoviricetes	o__	f__
Axial_Plume_vRhyme_bin_50	0	lytic	11	0	0	Not-determined	Genome-fragment	NA	0	no viral genes detected	2	3303	3439	3575	6878	r__Duplodnaviria	k__Heunggongvirae	p__Uroviricota	c__Caudoviricetes	o__	f__
Axial_Plume_vRhyme_bin_51	0	lytic	7	0	0	Not-determined	Genome-fragment	NA	0	no viral genes detected	2	2098	2125	2152	4250	NA	NA	NA	NA	NA	NA
Axial_Plume_vRhyme_bin_53	2	lytic	42	3	2	Low-quality	Genome-fragment	26.39	0		4	2444	7173	19014	28692	r__Duplodnaviria	k__Heunggongvirae	p__Uroviricota	c__Caudoviricetes	o__	f__
Axial_Plume_vRhyme_bin_54	10	lytic	57	27	0	Medium-quality	Genome-fragment	57.58	0	low-confidence DTR	2	3435	20852	38269	41704	r__Duplodnaviria	k__Heunggongvirae	p__Uroviricota	c__Caudoviricetes	o__	f__
Axial_Plume_vRhyme_bin_55	2	lytic	15	2	1	Low-quality	Genome-fragment	9.23	0		2	2745	3551	4357	7102	r__Duplodnaviria	k__Heunggongvirae	p__Uroviricota	c__Caudoviricetes	o__	f__
Axial_Plume_vRhyme_bin_56	0	lytic	21	8	0	Low-quality	Genome-fragment	6.68	0		3	2031	5967	11131	17901	r__	k__	p__	c__	o__	f__
Axial_Plume_vRhyme_bin_57	1	lytic	9	2	0	Low-quality	Genome-fragment	11.33	0		2	2351	2728.5	3106	5457	r__Duplodnaviria	k__Heunggongvirae	p__Uroviricota	c__Caudoviricetes	o__	f__
Axial_Plume_vRhyme_bin_58	2	lytic	20	4	0	Low-quality	Genome-fragment	16.99	0		3	3218	3805.7	4823	11417	r__Duplodnaviria	k__Heunggongvirae	p__Uroviricota	c__Caudoviricetes	o__	f__
Axial_Plume_vRhyme_bin_59	1	lytic	21	2	0	Low-quality	Genome-fragment	6.23	0		3	2299	3704.3	5960	11113	r__Duplodnaviria	k__Heunggongvirae	p__Uroviricota	c__Caudoviricetes	o__	f__
Axial_Plume_vRhyme_bin_6	1	lytic	38	12	1	Low-quality	Genome-fragment	10.08	0		5	2217	4426	6478	22130	r__Duplodnaviria	k__Heunggongvirae	p__Uroviricota	c__Caudoviricetes	o__	f__
Axial_Plume_vRhyme_bin_60	3	lytic	16	3	0	Low-quality	Genome-fragment	7.28	0		3	2177	3122.7	4299	9368	r__Duplodnaviria	k__Heunggongvirae	p__Uroviricota	c__Caudoviricetes	o__	f__
Axial_Plume_vRhyme_bin_61	0	lytic	9	0	0	Not-determined	Genome-fragment	NA	0	no viral genes detected	2	2007	2039	2071	4078	r__Duplodnaviria	k__Heunggongvirae	p__Uroviricota	c__Caudoviricetes	o__	f__
Axial_Plume_vRhyme_bin_62	0	lysogenic	14	2	0	Low-quality	Genome-fragment	17.42	0		4	2996	3263.8	3693	13055	r__Duplodnaviria	k__Heunggongvirae	p__Uroviricota	c__Caudoviricetes	o__	f__
Axial_Plume_vRhyme_bin_63	7	lytic	21	14	0	Low-quality	Genome-fragment	31	0		3	2803	5280	7047	15840	r__Duplodnaviria	k__Heunggongvirae	p__Uroviricota	c__Caudoviricetes	o__	f__
Axial_Plume_vRhyme_bin_64	3	lytic	23	2	0	Low-quality	Genome-fragment	35.08	0		2	2912	8506	14100	17012	r__Duplodnaviria	k__Heunggongvirae	p__Uroviricota	c__Caudoviricetes	o__	f__
Axial_Plume_vRhyme_bin_65	1	lytic	13	1	0	Low-quality	Genome-fragment	3.22	0		2	2268	3310.5	4353	6621	r__Duplodnaviria	k__Heunggongvirae	p__Uroviricota	c__Caudoviricetes	o__	f__
Axial_Plume_vRhyme_bin_66	0	lytic	16	3	0	Low-quality	Genome-fragment	16.35	0		2	2621	3043	3465	6086	r__Duplodnaviria	k__Heunggongvirae	p__Uroviricota	c__Caudoviricetes	o__	f__
Axial_Plume_vRhyme_bin_67	5	lytic	36	15	0	Medium-quality	Genome-fragment	54.4	0		3	3152	9730.7	22352	29192	r__Duplodnaviria	k__Heunggongvirae	p__Uroviricota	c__Caudoviricetes	o__	f__
Axial_Plume_vRhyme_bin_68	5	lytic	38	10	0	Low-quality	Genome-fragment	41.98	0		2	12818	15439.5	18061	30879	r__Duplodnaviria	k__Heunggongvirae	p__Uroviricota	c__Caudoviricetes	o__	f__
Axial_Plume_vRhyme_bin_69	8	lysogenic	55	19	0	Medium-quality	Genome-fragment	60.1	0		2	8156	18456.5	28757	36913	r__Duplodnaviria	k__Heunggongvirae	p__Uroviricota	c__Caudoviricetes	o__	f__
Axial_Plume_vRhyme_bin_7	5	lytic	25	10	0	Low-quality	Genome-fragment	29.35	0		3	2839	5544	9714	16632	r__Duplodnaviria	k__Heunggongvirae	p__Uroviricota	c__Caudoviricetes	o__	f__
Axial_Plume_vRhyme_bin_70	0	lytic	8	1	0	Low-quality	Genome-fragment	11.8	0		2	2576	3555.5	4535	7111	r__Duplodnaviria	k__Heunggongvirae	p__Uroviricota	c__Caudoviricetes	o__	f__Schitoviridae
Axial_Plume_vRhyme_bin_72	2	lytic	25	6	0	Low-quality	Genome-fragment	15.75	0		2	4538	5186.5	5835	10373	r__Duplodnaviria	k__Heunggongvirae	p__Uroviricota	c__Caudoviricetes	o__	f__
Axial_Plume_vRhyme_bin_73	5	lytic	20	3	1	Low-quality	Genome-fragment	9.59	0		3	3370	9495.3	13309	28486	r__Duplodnaviria	k__Heunggongvirae	p__Uroviricota	c__Caudoviricetes	o__	f__
Axial_Plume_vRhyme_bin_74	5	lytic	11	8	0	Low-quality	Genome-fragment	14.02	0		2	2026	3074.5	4123	6149	r__Duplodnaviria	k__Heunggongvirae	p__Uroviricota	c__Caudoviricetes	o__	f__
Axial_Plume_vRhyme_bin_9	8	lytic	56	15	2	Low-quality	Genome-fragment	28.78	0		10	2116	3783.9	5757	37839	r__Duplodnaviria	k__Heunggongvirae	p__Uroviricota	c__Caudoviricetes	o__	f__
Axial_Seawater_NODE_10001_length_1940_cov_0.939327	0	lytic	6	1	0	Low-quality	Genome-fragment	4.19	0		1	1940	1940	1940	1940	r__Duplodnaviria	k__Heunggongvirae	p__Uroviricota	c__Caudoviricetes	o__	f__
Axial_Seawater_NODE_10023_length_1938_cov_0.903368	0	lytic	6	1	0	Low-quality	Genome-fragment	1.3	0		1	1938	1938	1938	1938	r__Duplodnaviria	k__Heunggongvirae	p__Uroviricota	c__Caudoviricetes	o__	f__
Axial_Seawater_NODE_10078_length_1934_cov_0.876038	0	lytic	4	2	0	Low-quality	Genome-fragment	4.46	0		1	1934	1934	1934	1934	r__Duplodnaviria	k__Heunggongvirae	p__Uroviricota	c__Caudoviricetes	o__	f__Autographiviridae
Axial_Seawater_NODE_1024_length_4931_cov_2.419026	0	lytic	8	3	0	Low-quality	Genome-fragment	2.62	0		1	4931	4931	4931	4931	r__Duplodnaviria	k__Heunggongvirae	p__Uroviricota	c__Caudoviricetes	o__	f__
Axial_Seawater_NODE_10258_length_1921_cov_0.709030	1	lytic	6	2	0	Low-quality	Genome-fragment	3.91	0		1	1921	1921	1921	1921	r__Duplodnaviria	k__Heunggongvirae	p__Uroviricota	c__Caudoviricetes	o__	f__
Axial_Seawater_NODE_10416_length_1910_cov_0.841840	0	lytic	6	2	0	Low-quality	Genome-fragment	3.21	0		1	1910	1910	1910	1910	r__Duplodnaviria	k__Heunggongvirae	p__Uroviricota	c__Caudoviricetes	o__	f__
Axial_Seawater_NODE_10679_length_1892_cov_0.363173	1	lytic	4	1	0	Low-quality	Genome-fragment	3.24	0		1	1892	1892	1892	1892	r__Duplodnaviria	k__Heunggongvirae	p__Uroviricota	c__Caudoviricetes	o__	f__
Axial_Seawater_NODE_10693_length_1890_cov_2.897901	0	lytic	5	1	0	Low-quality	Genome-fragment	4.1	0		1	1890	1890	1890	1890	r__Duplodnaviria	k__Heunggongvirae	p__Uroviricota	c__Caudoviricetes	o__	f__
Axial_Seawater_NODE_10821_length_1882_cov_0.274644	0	lytic	9	0	0	Not-determined	Genome-fragment	NA	0	no viral genes detected	1	1882	1882	1882	1882	r__Duplodnaviria	k__Heunggongvirae	p__Uroviricota	c__Caudoviricetes	o__	f__
Axial_Seawater_NODE_11212_length_1855_cov_0.434606	0	lytic	6	3	0	Low-quality	Genome-fragment	2.72	0		1	1855	1855	1855	1855	r__Duplodnaviria	k__Heunggongvirae	p__Uroviricota	c__Caudoviricetes	o__	f__
Axial_Seawater_NODE_11288_length_1850_cov_0.534533	0	lytic	4	2	0	Low-quality	Genome-fragment	4.71	0		1	1850	1850	1850	1850	r__Duplodnaviria	k__Heunggongvirae	p__Uroviricota	c__Caudoviricetes	o__	f__
Axial_Seawater_NODE_11396_length_1843_cov_0.998834	1	lytic	4	1	0	Low-quality	Genome-fragment	5.05	0		1	1843	1843	1843	1843	r__Duplodnaviria	k__Heunggongvirae	p__Uroviricota	c__Caudoviricetes	o__	f__
Axial_Seawater_NODE_11556_length_1830_cov_2.326483	1	lytic	4	2	0	Low-quality	Genome-fragment	4.3	0		1	1830	1830	1830	1830	r__Duplodnaviria	k__Heunggongvirae	p__Uroviricota	c__Caudoviricetes	o__	f__
Axial_Seawater_NODE_11949_length_1807_cov_0.900000	1	lytic	4	2	0	Low-quality	Genome-fragment	1.05	0		1	1807	1807	1807	1807	r__Duplodnaviria	k__Heunggongvirae	p__Uroviricota	c__Caudoviricetes	o__	f__
Axial_Seawater_NODE_12136_length_1796_cov_1.207310	0	lytic	5	2	0	Low-quality	Genome-fragment	3.71	0		1	1796	1796	1796	1796	r__Duplodnaviria	k__Heunggongvirae	p__Uroviricota	c__Caudoviricetes	o__	f__
Axial_Seawater_NODE_12145_length_1796_cov_0.635710	0	lytic	4	2	0	Low-quality	Genome-fragment	1.61	0		1	1796	1796	1796	1796	r__Duplodnaviria	k__Heunggongvirae	p__Uroviricota	c__Caudoviricetes	o__	f__Demerecviridae
Axial_Seawater_NODE_12270_length_1789_cov_0.618532	0	lytic	4	0	0	Low-quality	Genome-fragment	1.53	0	no viral genes detected	1	1789	1789	1789	1789	r__Duplodnaviria	k__Heunggongvirae	p__Uroviricota	c__Caudoviricetes	o__	f__
Axial_Seawater_NODE_12375_length_1783_cov_0.852053	0	lytic	5	1	0	Low-quality	Genome-fragment	3.98	0		1	1783	1783	1783	1783	r__Duplodnaviria	k__Heunggongvirae	p__Uroviricota	c__Caudoviricetes	o__	f__
Axial_Seawater_NODE_12421_length_1781_cov_0.354897	0	lytic	4	1	0	Low-quality	Genome-fragment	2.67	0		1	1781	1781	1781	1781	r__Duplodnaviria	k__Heunggongvirae	p__Uroviricota	c__Caudoviricetes	o__	f__
Axial_Seawater_NODE_12602_length_1772_cov_0.668693	0	lytic	4	1	1	Low-quality	Genome-fragment	0.5	52.88		1	1772	1772	1772	1772	r__Duplodnaviria	k__Heunggongvirae	p__Uroviricota	c__Caudoviricetes	o__	f__
Axial_Seawater_NODE_12612_length_1771_cov_0.577251	0	lytic	7	3	0	Low-quality	Genome-fragment	2.71	0		1	1771	1771	1771	1771	r__Duplodnaviria	k__Heunggongvirae	p__Uroviricota	c__Caudoviricetes	o__	f__
Axial_Seawater_NODE_12666_length_1768_cov_0.943327	1	lytic	7	1	0	Low-quality	Genome-fragment	4.65	0		1	1768	1768	1768	1768	r__Duplodnaviria	k__Heunggongvirae	p__Uroviricota	c__Caudoviricetes	o__	f__
Axial_Seawater_NODE_12973_length_1751_cov_0.578818	0	lytic	4	1	0	Low-quality	Genome-fragment	0.75	0		1	1751	1751	1751	1751	r__Duplodnaviria	k__Heunggongvirae	p__Uroviricota	c__Caudoviricetes	o__	f__
Axial_Seawater_NODE_13045_length_1747_cov_0.845679	0	lytic	5	2	0	Low-quality	Genome-fragment	1.07	0		1	1747	1747	1747	1747	r__Duplodnaviria	k__Heunggongvirae	p__Uroviricota	c__Caudoviricetes	o__	f__
Axial_Seawater_NODE_1314_length_4404_cov_1.079027	2	lytic	6	4	0	Low-quality	Genome-fragment	12.91	0		1	4404	4404	4404	4404	r__Duplodnaviria	k__Heunggongvirae	p__Uroviricota	c__Caudoviricetes	o__	f__
Axial_Seawater_NODE_13161_length_1741_cov_0.983891	0	lytic	4	0	0	Not-determined	Genome-fragment	NA	0	no viral genes detected	1	1741	1741	1741	1741	NA	NA	NA	NA	NA	NA
Axial_Seawater_NODE_13395_length_1730_cov_0.465377	2	lytic	4	2	0	Low-quality	Genome-fragment	0.96	0		1	1730	1730	1730	1730	r__Duplodnaviria	k__Heunggongvirae	p__Uroviricota	c__Caudoviricetes	o__	f__
Axial_Seawater_NODE_13447_length_1728_cov_0.290443	1	lytic	4	1	0	Low-quality	Genome-fragment	2.89	0		1	1728	1728	1728	1728	r__Duplodnaviria	k__Heunggongvirae	p__Uroviricota	c__Caudoviricetes	o__	f__
Axial_Seawater_NODE_13650_length_1717_cov_0.225157	1	lytic	4	1	0	Low-quality	Genome-fragment	2.58	0		1	1717	1717	1717	1717	r__Duplodnaviria	k__Heunggongvirae	p__Uroviricota	c__Caudoviricetes	o__	f__
Axial_Seawater_NODE_1374_length_4297_cov_1.950120	0	lytic	7	0	0	Low-quality	Genome-fragment	4.45	0	no viral genes detected	1	4297	4297	4297	4297	r__Duplodnaviria	k__Heunggongvirae	p__Uroviricota	c__Caudoviricetes	o__	f__
Axial_Seawater_NODE_14135_length_1693_cov_0.696041	0	lytic	4	1	0	Low-quality	Genome-fragment	0.68	0		1	1693	1693	1693	1693	r__Duplodnaviria	k__Heunggongvirae	p__Uroviricota	c__Caudoviricetes	o__	f__
Axial_Seawater_NODE_14140_length_1693_cov_0.351852	0	lytic	5	0	0	Low-quality	Genome-fragment	3.48	0	no viral genes detected	1	1693	1693	1693	1693	r__Duplodnaviria	k__Heunggongvirae	p__Uroviricota	c__Caudoviricetes	o__	f__
Axial_Seawater_NODE_14178_length_1691_cov_0.216752	0	lytic	4	1	0	Low-quality	Genome-fragment	3.37	0		1	1691	1691	1691	1691	r__Duplodnaviria	k__Heunggongvirae	p__Uroviricota	c__Caudoviricetes	o__	f__
Axial_Seawater_NODE_14305_length_1684_cov_0.561978	0	lytic	4	1	0	Low-quality	Genome-fragment	2.91	0		1	1684	1684	1684	1684	r__Duplodnaviria	k__Heunggongvirae	p__Uroviricota	c__Caudoviricetes	o__	f__
Axial_Seawater_NODE_14572_length_1673_cov_0.518111	2	lytic	4	2	0	Low-quality	Genome-fragment	2.8	0		1	1673	1673	1673	1673	r__Duplodnaviria	k__Heunggongvirae	p__Uroviricota	c__Caudoviricetes	o__	f__
Axial_Seawater_NODE_1483_length_4120_cov_0.704984	0	lytic	8	3	0	Low-quality	Genome-fragment	1.83	0		1	4120	4120	4120	4120	r__Duplodnaviria	k__Heunggongvirae	p__Uroviricota	c__Caudoviricetes	o__	f__
Axial_Seawater_NODE_14924_length_1656_cov_0.597122	1	lytic	5	3	0	Low-quality	Genome-fragment	1.95	0		1	1656	1656	1656	1656	r__Duplodnaviria	k__Heunggongvirae	p__Uroviricota	c__Caudoviricetes	o__	f__
Axial_Seawater_NODE_15074_length_1649_cov_0.741130	1	lytic	5	1	0	Low-quality	Genome-fragment	2.75	0		1	1649	1649	1649	1649	r__Duplodnaviria	k__Heunggongvirae	p__Uroviricota	c__Caudoviricetes	o__	f__
Axial_Seawater_NODE_15580_length_1629_cov_0.182423	0	lytic	4	1	0	Low-quality	Genome-fragment	1.45	0		1	1629	1629	1629	1629	r__Duplodnaviria	k__Heunggongvirae	p__Uroviricota	c__Caudoviricetes	o__	f__
Axial_Seawater_NODE_1567_length_4004_cov_1.963632	1	lytic	10	2	0	Low-quality	Genome-fragment	5.2	0		1	4004	4004	4004	4004	r__Duplodnaviria	k__Heunggongvirae	p__Uroviricota	c__Caudoviricetes	o__	f__
Axial_Seawater_NODE_15771_length_1621_cov_0.763722	0	lytic	4	1	0	Low-quality	Genome-fragment	0.47	0		1	1621	1621	1621	1621	r__Duplodnaviria	k__Heunggongvirae	p__Uroviricota	c__Caudoviricetes	o__	f__
Axial_Seawater_NODE_15790_length_1620_cov_1.142666	0	lytic	4	1	0	Low-quality	Genome-fragment	3.62	0		1	1620	1620	1620	1620	r__Duplodnaviria	k__Heunggongvirae	p__Uroviricota	c__Caudoviricetes	o__	f__
Axial_Seawater_NODE_15863_length_1618_cov_0.619718	0	lytic	4	0	0	Not-determined	Genome-fragment	NA	0	no viral genes detected	1	1618	1618	1618	1618	r__Duplodnaviria	k__Heunggongvirae	p__Uroviricota	c__Caudoviricetes	o__	f__
Axial_Seawater_NODE_15918_length_1616_cov_0.649429	1	lytic	4	1	0	Low-quality	Genome-fragment	1.01	0		1	1616	1616	1616	1616	r__Duplodnaviria	k__Heunggongvirae	p__Uroviricota	c__Caudoviricetes	o__	f__
Axial_Seawater_NODE_15978_length_1614_cov_0.540686	3	lytic	4	3	0	Low-quality	Genome-fragment	1.04	0		1	1614	1614	1614	1614	r__Duplodnaviria	k__Heunggongvirae	p__Uroviricota	c__Caudoviricetes	o__	f__
Axial_Seawater_NODE_16229_length_1603_cov_0.563008	1	lytic	4	1	0	Low-quality	Genome-fragment	0.72	0		1	1603	1603	1603	1603	r__Duplodnaviria	k__Heunggongvirae	p__Uroviricota	c__Caudoviricetes	o__	f__
Axial_Seawater_NODE_16286_length_1601_cov_0.619403	1	lytic	4	0	0	Low-quality	Genome-fragment	1.47	0	no viral genes detected	1	1601	1601	1601	1601	r__Duplodnaviria	k__Heunggongvirae	p__Uroviricota	c__Caudoviricetes	o__	f__
Axial_Seawater_NODE_1659_length_3915_cov_0.808078	2	lytic	8	1	0	Low-quality	Genome-fragment	10.78	0		1	3915	3915	3915	3915	r__Duplodnaviria	k__Heunggongvirae	p__Uroviricota	c__Caudoviricetes	o__	f__
Axial_Seawater_NODE_16614_length_1589_cov_0.517784	1	lytic	4	1	0	Low-quality	Genome-fragment	0.71	0		1	1589	1589	1589	1589	r__Duplodnaviria	k__Heunggongvirae	p__Uroviricota	c__Caudoviricetes	o__	f__
Axial_Seawater_NODE_16850_length_1579_cov_2.360882	1	lytic	5	2	0	Low-quality	Genome-fragment	4.07	0		1	1579	1579	1579	1579	r__Duplodnaviria	k__Heunggongvirae	p__Uroviricota	c__Caudoviricetes	o__	f__
Axial_Seawater_NODE_17133_length_1569_cov_0.441054	0	lytic	5	1	0	Low-quality	Genome-fragment	0.79	0		1	1569	1569	1569	1569	r__Duplodnaviria	k__Heunggongvirae	p__Uroviricota	c__Caudoviricetes	o__	f__
Axial_Seawater_NODE_17164_length_1567_cov_1.052083	0	lytic	4	3	0	Low-quality	Genome-fragment	3.02	0		1	1567	1567	1567	1567	r__Duplodnaviria	k__Heunggongvirae	p__Uroviricota	c__Caudoviricetes	o__	f__
Axial_Seawater_NODE_17184_length_1567_cov_0.524306	0	lytic	4	1	0	Low-quality	Genome-fragment	2.51	0		1	1567	1567	1567	1567	NA	NA	NA	NA	NA	NA
Axial_Seawater_NODE_1736_length_3837_cov_0.727493	0	lytic	9	2	0	Low-quality	Genome-fragment	5	0		1	3837	3837	3837	3837	r__Duplodnaviria	k__Heunggongvirae	p__Uroviricota	c__Caudoviricetes	o__	f__
Axial_Seawater_NODE_17413_length_1559_cov_0.689944	0	lytic	4	1	0	Low-quality	Genome-fragment	1.15	0		1	1559	1559	1559	1559	r__Duplodnaviria	k__Heunggongvirae	p__Uroviricota	c__Caudoviricetes	o__	f__
Axial_Seawater_NODE_17509_length_1556_cov_0.767670	0	lytic	5	0	0	Not-determined	Genome-fragment	NA	0	no viral genes detected	1	1556	1556	1556	1556	r__Duplodnaviria	k__Heunggongvirae	p__Uroviricota	c__Caudoviricetes	o__	f__
Axial_Seawater_NODE_17619_length_1553_cov_0.387798	0	lytic	5	1	0	Low-quality	Genome-fragment	0.69	0		1	1553	1553	1553	1553	r__Duplodnaviria	k__Heunggongvirae	p__Uroviricota	c__Caudoviricetes	o__	f__
Axial_Seawater_NODE_17_length_36208_cov_1.996785_fragment_1	12	lysogenic	25	17	0	Low-quality	Genome-fragment	33.54	0		1	22028	22028	22028	22028	r__Duplodnaviria	k__Heunggongvirae	p__Uroviricota	c__Caudoviricetes	o__	f__
Axial_Seawater_NODE_18097_length_1536_cov_0.577005	0	lytic	5	2	0	Low-quality	Genome-fragment	0.42	0		1	1536	1536	1536	1536	r__Duplodnaviria	k__Heunggongvirae	p__Uroviricota	c__Caudoviricetes	o__	f__
Axial_Seawater_NODE_1819_length_3754_cov_0.403915	3	lytic	5	5	0	Low-quality	Genome-fragment	2.09	0		1	3754	3754	3754	3754	r__Duplodnaviria	k__Heunggongvirae	p__Uroviricota	c__Caudoviricetes	o__	f__
Axial_Seawater_NODE_18244_length_1531_cov_0.396011	0	lytic	4	0	0	Not-determined	Genome-fragment	NA	0	no viral genes detected	1	1531	1531	1531	1531	NA	NA	NA	NA	NA	NA
Axial_Seawater_NODE_18298_length_1529_cov_0.434379	0	lytic	4	0	0	Not-determined	Genome-fragment	NA	0	no viral genes detected	1	1529	1529	1529	1529	NA	NA	NA	NA	NA	NA
Axial_Seawater_NODE_18360_length_1527_cov_0.395000	0	lytic	6	1	0	Low-quality	Genome-fragment	2.39	0		1	1527	1527	1527	1527	r__Duplodnaviria	k__Heunggongvirae	p__Uroviricota	c__Caudoviricetes	o__	f__
Axial_Seawater_NODE_1851_length_3721_cov_0.919032	2	lytic	6	1	0	Low-quality	Genome-fragment	2.41	0		1	3721	3721	3721	3721	r__Duplodnaviria	k__Heunggongvirae	p__Uroviricota	c__Caudoviricetes	o__	f__
Axial_Seawater_NODE_18684_length_1517_cov_0.659712	0	lytic	4	2	0	Low-quality	Genome-fragment	2.64	0		1	1517	1517	1517	1517	r__Duplodnaviria	k__Heunggongvirae	p__Uroviricota	c__Caudoviricetes	o__	f__
Axial_Seawater_NODE_19110_length_1505_cov_0.493469	0	lytic	5	0	0	Low-quality	Genome-fragment	2.79	0	no viral genes detected	1	1505	1505	1505	1505	r__Duplodnaviria	k__Heunggongvirae	p__Uroviricota	c__Caudoviricetes	o__	f__
Axial_Seawater_NODE_19333_length_1498_cov_1.421590	0	lytic	4	2	0	Low-quality	Genome-fragment	1	0		1	1498	1498	1498	1498	r__Duplodnaviria	k__Heunggongvirae	p__Uroviricota	c__Caudoviricetes	o__	f__
Axial_Seawater_NODE_19528_length_1494_cov_0.198976	0	lytic	4	1	0	Low-quality	Genome-fragment	0.82	0		1	1494	1494	1494	1494	r__Duplodnaviria	k__Heunggongvirae	p__Uroviricota	c__Caudoviricetes	o__	f__
Axial_Seawater_NODE_19675_length_1490_cov_0.187087	0	lytic	4	0	0	Low-quality	Genome-fragment	0.41	0	no viral genes detected	1	1490	1490	1490	1490	r__Duplodnaviria	k__Heunggongvirae	p__Uroviricota	c__Caudoviricetes	o__	f__
Axial_Seawater_NODE_20295_length_1472_cov_0.223048	0	lytic	4	1	0	Low-quality	Genome-fragment	0.33	0		1	1472	1472	1472	1472	r__Duplodnaviria	k__Heunggongvirae	p__Uroviricota	c__Caudoviricetes	o__	f__
Axial_Seawater_NODE_2062_length_3563_cov_0.612631	0	lytic	6	1	0	Low-quality	Genome-fragment	9.97	0		1	3563	3563	3563	3563	NA	NA	NA	NA	NA	NA
Axial_Seawater_NODE_21042_length_1450_cov_0.650794	0	lytic	4	0	0	Not-determined	Genome-fragment	NA	0	no viral genes detected	1	1450	1450	1450	1450	NA	NA	NA	NA	NA	NA
Axial_Seawater_NODE_21130_length_1448_cov_0.411809	0	lytic	4	1	0	Low-quality	Genome-fragment	1.71	0		1	1448	1448	1448	1448	r__Duplodnaviria	k__Heunggongvirae	p__Uroviricota	c__Caudoviricetes	o__	f__
Axial_Seawater_NODE_21315_length_1443_cov_0.446809	0	lytic	4	2	0	Low-quality	Genome-fragment	3.07	0		1	1443	1443	1443	1443	r__Duplodnaviria	k__Heunggongvirae	p__Uroviricota	c__Caudoviricetes	o__	f__
Axial_Seawater_NODE_21320_length_1443_cov_0.312310	0	lytic	4	1	0	Low-quality	Genome-fragment	2.48	0		1	1443	1443	1443	1443	r__Duplodnaviria	k__Heunggongvirae	p__Uroviricota	c__Caudoviricetes	o__	f__
Axial_Seawater_NODE_21540_length_1437_cov_0.877099	0	lytic	5	2	0	Low-quality	Genome-fragment	2.99	0		1	1437	1437	1437	1437	r__Duplodnaviria	k__Heunggongvirae	p__Uroviricota	c__Caudoviricetes	o__	f__
Axial_Seawater_NODE_21577_length_1436_cov_0.856379	0	lytic	4	0	0	Low-quality	Genome-fragment	3.24	0	no viral genes detected	1	1436	1436	1436	1436	r__Duplodnaviria	k__Heunggongvirae	p__Uroviricota	c__Caudoviricetes	o__	f__
Axial_Seawater_NODE_2168_length_3493_cov_0.918004	0	lytic	5	1	0	Low-quality	Genome-fragment	8.09	0		1	3493	3493	3493	3493	r__Duplodnaviria	k__Heunggongvirae	p__Uroviricota	c__Caudoviricetes	o__	f__
Axial_Seawater_NODE_2204_length_3472_cov_0.869058	2	lytic	7	1	0	Low-quality	Genome-fragment	8.11	0		1	3472	3472	3472	3472	r__Duplodnaviria	k__Heunggongvirae	p__Uroviricota	c__Caudoviricetes	o__	f__
Axial_Seawater_NODE_22400_length_1416_cov_0.499612	0	lytic	6	1	0	Low-quality	Genome-fragment	0.63	0		1	1416	1416	1416	1416	NA	NA	NA	NA	NA	NA
Axial_Seawater_NODE_22421_length_1415_cov_1.091615	0	lytic	4	2	0	Low-quality	Genome-fragment	3.22	0		1	1415	1415	1415	1415	r__Duplodnaviria	k__Heunggongvirae	p__Uroviricota	c__Caudoviricetes	o__	f__
Axial_Seawater_NODE_2259_length_3443_cov_0.933655	3	lytic	5	5	0	Low-quality	Genome-fragment	6.75	0		1	3443	3443	3443	3443	r__Duplodnaviria	k__Heunggongvirae	p__Uroviricota	c__Caudoviricetes	o__	f__
Axial_Seawater_NODE_2270_length_3439_cov_0.688708	3	lytic	5	3	0	Low-quality	Genome-fragment	7.14	0		1	3439	3439	3439	3439	r__Duplodnaviria	k__Heunggongvirae	p__Uroviricota	c__Caudoviricetes	o__	f__
Axial_Seawater_NODE_22790_length_1406_cov_1.232213	0	lytic	4	3	0	Low-quality	Genome-fragment	1.26	0		1	1406	1406	1406	1406	r__Duplodnaviria	k__Heunggongvirae	p__Uroviricota	c__Caudoviricetes	o__	f__Demerecviridae
Axial_Seawater_NODE_22827_length_1405_cov_0.950704	0	lytic	4	1	0	Low-quality	Genome-fragment	0.95	0		1	1405	1405	1405	1405	r__Duplodnaviria	k__Heunggongvirae	p__Uroviricota	c__Caudoviricetes	o__	f__
Axial_Seawater_NODE_23005_length_1401_cov_0.609105	1	lytic	4	1	0	Low-quality	Genome-fragment	1.16	0		1	1401	1401	1401	1401	r__Duplodnaviria	k__Heunggongvirae	p__Uroviricota	c__Caudoviricetes	o__	f__
Axial_Seawater_NODE_23111_length_1399_cov_0.610849	1	lytic	4	2	0	Low-quality	Genome-fragment	0.74	0		1	1399	1399	1399	1399	r__Duplodnaviria	k__Heunggongvirae	p__Uroviricota	c__Caudoviricetes	o__	f__
Axial_Seawater_NODE_23403_length_1393_cov_0.556082	0	lytic	4	1	0	Low-quality	Genome-fragment	0.83	0		1	1393	1393	1393	1393	r__Duplodnaviria	k__Heunggongvirae	p__Uroviricota	c__Caudoviricetes	o__	f__
Axial_Seawater_NODE_23584_length_1389_cov_0.221870	0	lytic	4	0	0	Not-determined	Genome-fragment	NA	0	no viral genes detected	1	1389	1389	1389	1389	r__Duplodnaviria	k__Heunggongvirae	p__Uroviricota	c__Caudoviricetes	o__	f__
Axial_Seawater_NODE_23858_length_1382_cov_1.325896	0	lytic	4	1	0	Low-quality	Genome-fragment	0.66	0		1	1382	1382	1382	1382	r__Duplodnaviria	k__Heunggongvirae	p__Uroviricota	c__Caudoviricetes	o__	f__
Axial_Seawater_NODE_23991_length_1379_cov_0.939297	3	lytic	4	4	0	Low-quality	Genome-fragment	3.99	0		1	1379	1379	1379	1379	r__Duplodnaviria	k__Heunggongvirae	p__Uroviricota	c__Caudoviricetes	o__	f__
Axial_Seawater_NODE_24093_length_1377_cov_0.871200	0	lytic	4	1	0	Low-quality	Genome-fragment	1.48	0		1	1377	1377	1377	1377	r__Duplodnaviria	k__Heunggongvirae	p__Uroviricota	c__Caudoviricetes	o__	f__
Axial_Seawater_NODE_24211_length_1375_cov_0.451122	1	lytic	4	2	0	Low-quality	Genome-fragment	2.29	0		1	1375	1375	1375	1375	r__Duplodnaviria	k__Heunggongvirae	p__Uroviricota	c__Caudoviricetes	o__	f__
Axial_Seawater_NODE_24570_length_1367_cov_0.625000	1	lytic	4	1	0	Low-quality	Genome-fragment	0.72	0		1	1367	1367	1367	1367	r__Duplodnaviria	k__Heunggongvirae	p__Uroviricota	c__Caudoviricetes	o__	f__
Axial_Seawater_NODE_247_length_10872_cov_2.097255	9	lytic	16	11	0	Low-quality	Genome-fragment	21.79	0		1	10872	10872	10872	10872	r__Duplodnaviria	k__Heunggongvirae	p__Uroviricota	c__Caudoviricetes	o__	f__
Axial_Seawater_NODE_25049_length_1358_cov_0.481722	0	lytic	4	2	0	Low-quality	Genome-fragment	1.02	0		1	1358	1358	1358	1358	r__Duplodnaviria	k__Heunggongvirae	p__Uroviricota	c__Caudoviricetes	o__	f__
Axial_Seawater_NODE_25275_length_1353_cov_0.475530	0	lytic	5	1	0	Low-quality	Genome-fragment	0.84	0		1	1353	1353	1353	1353	r__Duplodnaviria	k__Heunggongvirae	p__Uroviricota	c__Caudoviricetes	o__	f__
Axial_Seawater_NODE_25766_length_1343_cov_0.477796	0	lytic	6	2	0	Low-quality	Genome-fragment	1.6	0		1	1343	1343	1343	1343	r__Duplodnaviria	k__Heunggongvirae	p__Uroviricota	c__Caudoviricetes	o__	f__
Axial_Seawater_NODE_25767_length_1343_cov_0.472862	0	lytic	4	0	0	Not-determined	Genome-fragment	NA	0	no viral genes detected	1	1343	1343	1343	1343	r__Duplodnaviria	k__Heunggongvirae	p__Uroviricota	c__Caudoviricetes	o__	f__
Axial_Seawater_NODE_26753_length_1323_cov_0.575251	0	lytic	5	0	0	Not-determined	Genome-fragment	NA	0	no viral genes detected	1	1323	1323	1323	1323	NA	NA	NA	NA	NA	NA
Axial_Seawater_NODE_26873_length_1321_cov_0.139028	2	lytic	5	2	0	Low-quality	Genome-fragment	3.2	0		1	1321	1321	1321	1321	r__Duplodnaviria	k__Heunggongvirae	p__Uroviricota	c__Caudoviricetes	o__	f__
Axial_Seawater_NODE_2720_length_3204_cov_1.377316	0	lytic	4	2	0	Low-quality	Genome-fragment	6.14	0		1	3204	3204	3204	3204	r__Duplodnaviria	k__Heunggongvirae	p__Uroviricota	c__Caudoviricetes	o__	f__
Axial_Seawater_NODE_27455_length_1310_cov_0.566357	0	lytic	4	2	0	Low-quality	Genome-fragment	3.26	0		1	1310	1310	1310	1310	r__Duplodnaviria	k__Heunggongvirae	p__Uroviricota	c__Caudoviricetes	o__	f__
Axial_Seawater_NODE_27542_length_1308_cov_0.814564	0	lytic	6	0	0	Low-quality	Genome-fragment	2.2	0	no viral genes detected	1	1308	1308	1308	1308	r__Duplodnaviria	k__Heunggongvirae	p__Uroviricota	c__Caudoviricetes	o__	f__
Axial_Seawater_NODE_2760_length_3186_cov_1.237006	0	lytic	4	1	0	Low-quality	Genome-fragment	6.41	0		1	3186	3186	3186	3186	r__Duplodnaviria	k__Heunggongvirae	p__Uroviricota	c__Caudoviricetes	o__	f__
Axial_Seawater_NODE_2781_length_3175_cov_0.771982	0	lytic	7	0	0	Not-determined	Genome-fragment	NA	0	no viral genes detected	1	3175	3175	3175	3175	NA	NA	NA	NA	NA	NA
Axial_Seawater_NODE_2783_length_3174_cov_0.800459	2	lytic	7	0	1	Not-determined	Genome-fragment	NA	0	no viral genes detected	1	3174	3174	3174	3174	r__Duplodnaviria	k__Heunggongvirae	p__Uroviricota	c__Caudoviricetes	o__	f__
Axial_Seawater_NODE_282_length_9940_cov_1.973301	6	lytic	14	10	0	Low-quality	Genome-fragment	23.56	0		1	9940	9940	9940	9940	r__Duplodnaviria	k__Heunggongvirae	p__Uroviricota	c__Caudoviricetes	o__	f__
Axial_Seawater_NODE_28556_length_1290_cov_1.427343	0	lytic	4	2	1	Low-quality	Genome-fragment	2.04	28.37		1	1290	1290	1290	1290	r__Duplodnaviria	k__Heunggongvirae	p__Uroviricota	c__Caudoviricetes	o__	f__
Axial_Seawater_NODE_29041_length_1282_cov_0.354978	0	lytic	5	1	0	Low-quality	Genome-fragment	0.7	0		1	1282	1282	1282	1282	r__Duplodnaviria	k__Heunggongvirae	p__Uroviricota	c__Caudoviricetes	o__	f__
Axial_Seawater_NODE_29089_length_1281_cov_0.444541	0	lytic	4	1	0	Low-quality	Genome-fragment	2.97	0		1	1281	1281	1281	1281	r__Duplodnaviria	k__Heunggongvirae	p__Uroviricota	c__Caudoviricetes	o__	f__
Axial_Seawater_NODE_29467_length_1274_cov_0.869224	0	lytic	4	2	0	Low-quality	Genome-fragment	1.88	0		1	1274	1274	1274	1274	r__Duplodnaviria	k__Heunggongvirae	p__Uroviricota	c__Caudoviricetes	o__	f__
Axial_Seawater_NODE_29521_length_1273_cov_0.916230	0	lytic	5	1	0	Low-quality	Genome-fragment	2.81	0		1	1273	1273	1273	1273	r__Duplodnaviria	k__Heunggongvirae	p__Uroviricota	c__Caudoviricetes	o__	f__
Axial_Seawater_NODE_29575_length_1272_cov_1.685590	1	lytic	4	2	0	Low-quality	Genome-fragment	3.79	0		1	1272	1272	1272	1272	r__Duplodnaviria	k__Heunggongvirae	p__Uroviricota	c__Caudoviricetes	o__	f__
Axial_Seawater_NODE_29622_length_1272_cov_0.197380	0	lytic	4	1	0	Low-quality	Genome-fragment	2.04	0		1	1272	1272	1272	1272	NA	NA	NA	NA	NA	NA
Axial_Seawater_NODE_2962_length_3098_cov_0.484349	0	lytic	5	2	0	Low-quality	Genome-fragment	2.77	0		1	3098	3098	3098	3098	r__Duplodnaviria	k__Heunggongvirae	p__Uroviricota	c__Caudoviricetes	o__	f__Demerecviridae
Axial_Seawater_NODE_29796_length_1269_cov_0.464098	0	lytic	4	0	0	Low-quality	Genome-fragment	2.64	0	no viral genes detected	1	1269	1269	1269	1269	r__Duplodnaviria	k__Heunggongvirae	p__Uroviricota	c__Caudoviricetes	o__	f__
Axial_Seawater_NODE_29854_length_1268_cov_0.522349	1	lytic	4	2	0	Low-quality	Genome-fragment	1.23	0		1	1268	1268	1268	1268	r__Duplodnaviria	k__Heunggongvirae	p__Uroviricota	c__Caudoviricetes	o__	f__Demerecviridae
Axial_Seawater_NODE_29935_length_1266_cov_1.299385	0	lytic	4	0	0	Low-quality	Genome-fragment	2.94	0	no viral genes detected	1	1266	1266	1266	1266	r__Duplodnaviria	k__Heunggongvirae	p__Uroviricota	c__Caudoviricetes	o__	f__
Axial_Seawater_NODE_30076_length_1264_cov_0.556728	0	lytic	4	1	0	Low-quality	Genome-fragment	2.15	0		1	1264	1264	1264	1264	r__Duplodnaviria	k__Heunggongvirae	p__Uroviricota	c__Caudoviricetes	o__	f__
Axial_Seawater_NODE_3042_length_3071_cov_0.720109	0	lytic	4	1	0	Low-quality	Genome-fragment	1.82	0		1	3071	3071	3071	3071	r__Duplodnaviria	k__Heunggongvirae	p__Uroviricota	c__Caudoviricetes	o__	f__
Axial_Seawater_NODE_30523_length_1257_cov_0.681416	0	lytic	4	1	1	Low-quality	Genome-fragment	0.14	74.14		1	1257	1257	1257	1257	r__Duplodnaviria	k__Heunggongvirae	p__Uroviricota	c__Caudoviricetes	o__	f__
Axial_Seawater_NODE_30724_length_1254_cov_0.627329	0	lytic	4	0	0	Low-quality	Genome-fragment	2.44	0	no viral genes detected	1	1254	1254	1254	1254	r__Duplodnaviria	k__Heunggongvirae	p__Uroviricota	c__Caudoviricetes	o__	f__
Axial_Seawater_NODE_31222_length_1246_cov_0.239500	0	lytic	6	0	0	Low-quality	Genome-fragment	2.7	0	no viral genes detected	1	1246	1246	1246	1246	r__Duplodnaviria	k__Heunggongvirae	p__Uroviricota	c__Caudoviricetes	o__	f__
Axial_Seawater_NODE_31803_length_1237_cov_0.237838	0	lytic	6	0	0	Low-quality	Genome-fragment	2.17	0	no viral genes detected	1	1237	1237	1237	1237	r__Duplodnaviria	k__Heunggongvirae	p__Uroviricota	c__Caudoviricetes	o__	f__
Axial_Seawater_NODE_32145_length_1231_cov_1.693841	1	lytic	4	2	0	Low-quality	Genome-fragment	3.4	0		1	1231	1231	1231	1231	r__Duplodnaviria	k__Heunggongvirae	p__Uroviricota	c__Caudoviricetes	o__	f__
Axial_Seawater_NODE_32432_length_1227_cov_1.406364	0	lytic	4	1	0	Low-quality	Genome-fragment	1.61	0		1	1227	1227	1227	1227	NA	NA	NA	NA	NA	NA
Axial_Seawater_NODE_32703_length_1224_cov_0.467639	0	lytic	4	0	0	Not-determined	Genome-fragment	NA	0	no viral genes detected	1	1224	1224	1224	1224	r__Duplodnaviria	k__Heunggongvirae	p__Uroviricota	c__Caudoviricetes	o__	f__
Axial_Seawater_NODE_32_length_31312_cov_2.142088	6	lysogenic	44	8	1	Low-quality	Genome-fragment	49.47	0		1	31312	31312	31312	31312	r__Duplodnaviria	k__Heunggongvirae	p__Uroviricota	c__Caudoviricetes	o__	f__
Axial_Seawater_NODE_33269_length_1216_cov_0.337006	0	lytic	4	1	0	Low-quality	Genome-fragment	2.48	0		1	1216	1216	1216	1216	r__Duplodnaviria	k__Heunggongvirae	p__Uroviricota	c__Caudoviricetes	o__	f__
Axial_Seawater_NODE_3326_length_2966_cov_1.696724	0	lytic	4	2	0	Low-quality	Genome-fragment	7.62	0		1	2966	2966	2966	2966	r__Duplodnaviria	k__Heunggongvirae	p__Uroviricota	c__Caudoviricetes	o__	f__
Axial_Seawater_NODE_33289_length_1215_cov_1.289522	0	lytic	5	0	0	Low-quality	Genome-fragment	2.48	0	no viral genes detected	1	1215	1215	1215	1215	r__Duplodnaviria	k__Heunggongvirae	p__Uroviricota	c__Caudoviricetes	o__	f__
Axial_Seawater_NODE_33374_length_1214_cov_0.641214	0	lytic	4	0	0	Low-quality	Genome-fragment	1.16	0	no viral genes detected	1	1214	1214	1214	1214	NA	NA	NA	NA	NA	NA
Axial_Seawater_NODE_3391_length_2941_cov_1.322672	0	lytic	7	1	0	Low-quality	Genome-fragment	4.18	0		1	2941	2941	2941	2941	r__Duplodnaviria	k__Heunggongvirae	p__Uroviricota	c__Caudoviricetes	o__	f__
Axial_Seawater_NODE_34011_length_1205_cov_0.705937	0	lytic	5	0	0	Low-quality	Genome-fragment	2.62	0	no viral genes detected	1	1205	1205	1205	1205	r__Duplodnaviria	k__Heunggongvirae	p__Uroviricota	c__Caudoviricetes	o__	f__
Axial_Seawater_NODE_34135_length_1204_cov_0.267409	0	lytic	4	0	0	Low-quality	Genome-fragment	2.94	0	no viral genes detected	1	1204	1204	1204	1204	r__Duplodnaviria	k__Heunggongvirae	p__Uroviricota	c__Caudoviricetes	o__	f__
Axial_Seawater_NODE_3433_length_2930_cov_0.888334	0	lytic	5	2	0	Low-quality	Genome-fragment	3	0		1	2930	2930	2930	2930	r__Duplodnaviria	k__Heunggongvirae	p__Uroviricota	c__Caudoviricetes	o__	f__
Axial_Seawater_NODE_34952_length_1192_cov_0.990610	1	lytic	5	1	0	Low-quality	Genome-fragment	2.38	0		1	1192	1192	1192	1192	r__Duplodnaviria	k__Heunggongvirae	p__Uroviricota	c__Caudoviricetes	o__	f__
Axial_Seawater_NODE_35011_length_1192_cov_0.303286	0	lytic	5	1	0	Low-quality	Genome-fragment	2.02	0		1	1192	1192	1192	1192	r__Duplodnaviria	k__Heunggongvirae	p__Uroviricota	c__Caudoviricetes	o__	f__
Axial_Seawater_NODE_3527_length_2901_cov_0.616799	1	lytic	4	2	0	Low-quality	Genome-fragment	4.11	0		1	2901	2901	2901	2901	r__Duplodnaviria	k__Heunggongvirae	p__Uroviricota	c__Caudoviricetes	o__	f__
Axial_Seawater_NODE_35747_length_1182_cov_0.600948	1	lytic	3	0	0	Low-quality	Genome-fragment	0.82	0	no viral genes detected	1	1182	1182	1182	1182	r__Duplodnaviria	k__Heunggongvirae	p__Uroviricota	c__Caudoviricetes	o__	f__
Axial_Seawater_NODE_3597_length_2877_cov_0.929455	1	lytic	6	0	0	Low-quality	Genome-fragment	3.41	0	no viral genes detected	1	2877	2877	2877	2877	r__Duplodnaviria	k__Heunggongvirae	p__Uroviricota	c__Caudoviricetes	o__	f__
Axial_Seawater_NODE_36009_length_1179_cov_0.431559	0	lytic	5	0	0	Low-quality	Genome-fragment	1.1	0	no viral genes detected	1	1179	1179	1179	1179	r__Duplodnaviria	k__Heunggongvirae	p__Uroviricota	c__Caudoviricetes	o__	f__Autographiviridae
Axial_Seawater_NODE_36025_length_1179_cov_0.320342	0	lytic	4	1	0	Low-quality	Genome-fragment	0.5	0		1	1179	1179	1179	1179	r__Duplodnaviria	k__Heunggongvirae	p__Uroviricota	c__Caudoviricetes	o__	f__
Axial_Seawater_NODE_3606_length_2875_cov_2.120451	0	lytic	5	0	0	Low-quality	Genome-fragment	6.67	0	no viral genes detected	1	2875	2875	2875	2875	r__Duplodnaviria	k__Heunggongvirae	p__Uroviricota	c__Caudoviricetes	o__	f__
Axial_Seawater_NODE_36545_length_1172_cov_0.625837	0	lytic	4	0	0	Low-quality	Genome-fragment	2.26	0	no viral genes detected	1	1172	1172	1172	1172	r__Duplodnaviria	k__Heunggongvirae	p__Uroviricota	c__Caudoviricetes	o__	f__
Axial_Seawater_NODE_36979_length_1167_cov_0.322115	0	lytic	4	1	0	Low-quality	Genome-fragment	1.04	0		1	1167	1167	1167	1167	r__Duplodnaviria	k__Heunggongvirae	p__Uroviricota	c__Caudoviricetes	o__	f__Demerecviridae
Axial_Seawater_NODE_37024_length_1166_cov_0.797883	1	lytic	4	2	0	Low-quality	Genome-fragment	2.98	0		1	1166	1166	1166	1166	r__Duplodnaviria	k__Heunggongvirae	p__Uroviricota	c__Caudoviricetes	o__	f__
Axial_Seawater_NODE_3732_length_2835_cov_1.426145	1	lytic	5	4	0	Low-quality	Genome-fragment	7.51	0		1	2835	2835	2835	2835	r__Duplodnaviria	k__Heunggongvirae	p__Uroviricota	c__Caudoviricetes	o__	f__
Axial_Seawater_NODE_37825_length_1157_cov_0.341748	0	lytic	4	0	0	Not-determined	Genome-fragment	NA	0	no viral genes detected	1	1157	1157	1157	1157	NA	NA	NA	NA	NA	NA
Axial_Seawater_NODE_38270_length_1151_cov_0.621094	1	lytic	4	1	0	Low-quality	Genome-fragment	0.72	0		1	1151	1151	1151	1151	r__Duplodnaviria	k__Heunggongvirae	p__Uroviricota	c__Caudoviricetes	o__	f__
Axial_Seawater_NODE_39006_length_1143_cov_0.453740	1	lytic	4	2	0	Low-quality	Genome-fragment	0.62	0		1	1143	1143	1143	1143	r__Duplodnaviria	k__Heunggongvirae	p__Uroviricota	c__Caudoviricetes	o__	f__
Axial_Seawater_NODE_390_length_8176_cov_1.074295	2	lytic	10	1	0	Low-quality	Genome-fragment	8.49	0		1	8176	8176	8176	8176	r__Duplodnaviria	k__Heunggongvirae	p__Uroviricota	c__Caudoviricetes	o__	f__
Axial_Seawater_NODE_39589_length_1136_cov_0.379584	0	lytic	5	1	0	Low-quality	Genome-fragment	0.61	0		1	1136	1136	1136	1136	r__Duplodnaviria	k__Heunggongvirae	p__Uroviricota	c__Caudoviricetes	o__	f__
Axial_Seawater_NODE_39841_length_1133_cov_0.457256	1	lytic	4	2	0	Low-quality	Genome-fragment	2.35	0		1	1133	1133	1133	1133	r__Duplodnaviria	k__Heunggongvirae	p__Uroviricota	c__Caudoviricetes	o__	f__
Axial_Seawater_NODE_4007_length_2762_cov_0.982163	0	lytic	4	0	0	Not-determined	Genome-fragment	NA	0	no viral genes detected	1	2762	2762	2762	2762	NA	NA	NA	NA	NA	NA
Axial_Seawater_NODE_40290_length_1128_cov_0.708292	0	lytic	4	0	0	Not-determined	Genome-fragment	NA	0	no viral genes detected	1	1128	1128	1128	1128	NA	NA	NA	NA	NA	NA
Axial_Seawater_NODE_4128_length_2732_cov_0.674856	0	lytic	7	1	0	Low-quality	Genome-fragment	5.3	0		1	2732	2732	2732	2732	r__Duplodnaviria	k__Heunggongvirae	p__Uroviricota	c__Caudoviricetes	o__	f__
Axial_Seawater_NODE_412_length_7907_cov_1.648843	1	lytic	13	8	0	Low-quality	Genome-fragment	13.16	0		1	7907	7907	7907	7907	r__Duplodnaviria	k__Heunggongvirae	p__Uroviricota	c__Caudoviricetes	o__	f__
Axial_Seawater_NODE_41513_length_1115_cov_0.599190	0	lytic	6	1	0	Low-quality	Genome-fragment	1.22	0		1	1115	1115	1115	1115	NA	NA	NA	NA	NA	NA
Axial_Seawater_NODE_422_length_7829_cov_1.210854	1	lytic	8	8	0	Low-quality	Genome-fragment	20.88	0		1	7829	7829	7829	7829	r__Duplodnaviria	k__Heunggongvirae	p__Uroviricota	c__Caudoviricetes	o__	f__
Axial_Seawater_NODE_42691_length_1103_cov_1.284836	0	lytic	3	0	0	Low-quality	Genome-fragment	0.94	0	no viral genes detected	1	1103	1103	1103	1103	NA	NA	NA	NA	NA	NA
Axial_Seawater_NODE_4282_length_2691_cov_2.432917	0	lytic	7	1	0	Low-quality	Genome-fragment	1.72	0		1	2691	2691	2691	2691	r__Duplodnaviria	k__Heunggongvirae	p__Uroviricota	c__Caudoviricetes	o__	f__
Axial_Seawater_NODE_4289_length_2690_cov_1.815841	0	lytic	8	0	0	Not-determined	Genome-fragment	NA	0	no viral genes detected	1	2690	2690	2690	2690	r__Duplodnaviria	k__Heunggongvirae	p__Uroviricota	c__Caudoviricetes	o__	f__
Axial_Seawater_NODE_4297_length_2689_cov_0.815379	0	lytic	4	4	0	Low-quality	Genome-fragment	5.37	0		1	2689	2689	2689	2689	r__Duplodnaviria	k__Heunggongvirae	p__Uroviricota	c__Caudoviricetes	o__	f__
Axial_Seawater_NODE_43497_length_1095_cov_1.344008	0	lytic	4	0	0	Not-determined	Genome-fragment	NA	0	no viral genes detected	1	1095	1095	1095	1095	r__Duplodnaviria	k__Heunggongvirae	p__Uroviricota	c__Caudoviricetes	o__	f__
Axial_Seawater_NODE_43974_length_1091_cov_0.556017	0	lytic	4	1	0	Low-quality	Genome-fragment	0.09	0		1	1091	1091	1091	1091	NA	NA	NA	NA	NA	NA
Axial_Seawater_NODE_44031_length_1091_cov_0.148340	0	lytic	4	0	0	Low-quality	Genome-fragment	1.82	0	no viral genes detected	1	1091	1091	1091	1091	r__Duplodnaviria	k__Heunggongvirae	p__Uroviricota	c__Caudoviricetes	o__	f__
Axial_Seawater_NODE_44765_length_1083_cov_0.644351	0	lytic	5	0	0	Not-determined	Genome-fragment	NA	0	no viral genes detected	1	1083	1083	1083	1083	r__Duplodnaviria	k__Heunggongvirae	p__Uroviricota	c__Caudoviricetes	o__	f__
Axial_Seawater_NODE_45468_length_1076_cov_1.522655	0	lytic	4	0	0	Low-quality	Genome-fragment	2.21	0	no viral genes detected	1	1076	1076	1076	1076	r__Duplodnaviria	k__Heunggongvirae	p__Uroviricota	c__Caudoviricetes	o__	f__
Axial_Seawater_NODE_46120_length_1070_cov_0.635207	0	lytic	4	1	0	Low-quality	Genome-fragment	1.19	0		1	1070	1070	1070	1070	r__Duplodnaviria	k__Heunggongvirae	p__Uroviricota	c__Caudoviricetes	o__	f__
Axial_Seawater_NODE_4707_length_2603_cov_0.410339	0	lytic	4	0	0	Not-determined	Genome-fragment	NA	0	no viral genes detected	1	2603	2603	2603	2603	NA	NA	NA	NA	NA	NA
Axial_Seawater_NODE_4723_length_2601_cov_0.381568	0	lytic	4	3	0	Low-quality	Genome-fragment	1.17	0		1	2601	2601	2601	2601	r__Duplodnaviria	k__Heunggongvirae	p__Uroviricota	c__Caudoviricetes	o__	f__
Axial_Seawater_NODE_4768_length_2589_cov_1.612104	0	lytic	5	0	0	Low-quality	Genome-fragment	3.33	0	no viral genes detected	1	2589	2589	2589	2589	r__Duplodnaviria	k__Heunggongvirae	p__Uroviricota	c__Caudoviricetes	o__	f__
Axial_Seawater_NODE_476_length_7287_cov_0.980866	5	lytic	11	5	0	Low-quality	Genome-fragment	15.05	0		1	7287	7287	7287	7287	r__Duplodnaviria	k__Heunggongvirae	p__Uroviricota	c__Caudoviricetes	o__	f__
Axial_Seawater_NODE_481_length_7250_cov_1.784782	4	lytic	9	8	0	Low-quality	Genome-fragment	19.38	0		1	7250	7250	7250	7250	r__Duplodnaviria	k__Heunggongvirae	p__Uroviricota	c__Caudoviricetes	o__	f__
Axial_Seawater_NODE_48949_length_1046_cov_0.387378	0	lytic	5	1	0	Low-quality	Genome-fragment	2.05	0		1	1046	1046	1046	1046	r__Duplodnaviria	k__Heunggongvirae	p__Uroviricota	c__Caudoviricetes	o__	f__
Axial_Seawater_NODE_49099_length_1045_cov_0.281046	0	lytic	4	0	0	Low-quality	Genome-fragment	1.67	0	no viral genes detected	1	1045	1045	1045	1045	r__Duplodnaviria	k__Heunggongvirae	p__Uroviricota	c__Caudoviricetes	o__	f__
Axial_Seawater_NODE_49369_length_1043_cov_0.200873	0	lytic	4	0	0	Not-determined	Genome-fragment	NA	0	no viral genes detected	1	1043	1043	1043	1043	r__Duplodnaviria	k__Heunggongvirae	p__Uroviricota	c__Caudoviricetes	o__	f__
Axial_Seawater_NODE_4958_length_2551_cov_1.108086	0	lytic	4	1	0	Low-quality	Genome-fragment	5.61	0		1	2551	2551	2551	2551	r__Duplodnaviria	k__Heunggongvirae	p__Uroviricota	c__Caudoviricetes	o__	f__
Axial_Seawater_NODE_4959_length_2551_cov_0.933581	2	lytic	7	4	0	Low-quality	Genome-fragment	5.24	0		1	2551	2551	2551	2551	r__Duplodnaviria	k__Heunggongvirae	p__Uroviricota	c__Caudoviricetes	o__	f__
Axial_Seawater_NODE_49618_length_1040_cov_1.946331	0	lytic	4	2	0	Low-quality	Genome-fragment	2.17	0		1	1040	1040	1040	1040	r__Duplodnaviria	k__Heunggongvirae	p__Uroviricota	c__Caudoviricetes	o__	f__
Axial_Seawater_NODE_4969_length_2549_cov_1.779521	1	lytic	5	2	0	Low-quality	Genome-fragment	3.38	0		1	2549	2549	2549	2549	r__Duplodnaviria	k__Heunggongvirae	p__Uroviricota	c__Caudoviricetes	o__	f__
Axial_Seawater_NODE_4972_length_2549_cov_0.323287	0	lytic	6	0	0	Not-determined	Genome-fragment	NA	0	no viral genes detected	1	2549	2549	2549	2549	r__Duplodnaviria	k__Heunggongvirae	p__Uroviricota	c__Caudoviricetes	o__	f__
Axial_Seawater_NODE_500_length_7067_cov_3.315418	0	lytic	11	0	0	Not-determined	Genome-fragment	NA	0	no viral genes detected	1	7067	7067	7067	7067	NA	NA	NA	NA	NA	NA
Axial_Seawater_NODE_50732_length_1032_cov_0.291713	0	lytic	4	1	0	Low-quality	Genome-fragment	1.64	0		1	1032	1032	1032	1032	r__Duplodnaviria	k__Heunggongvirae	p__Uroviricota	c__Caudoviricetes	o__	f__
Axial_Seawater_NODE_5102_length_2525_cov_1.558382	0	lytic	4	3	0	Low-quality	Genome-fragment	6.78	0		1	2525	2525	2525	2525	r__Duplodnaviria	k__Heunggongvirae	p__Uroviricota	c__Caudoviricetes	o__	f__
Axial_Seawater_NODE_5105_length_2525_cov_0.629691	0	lytic	6	1	0	Low-quality	Genome-fragment	1.31	0		1	2525	2525	2525	2525	r__Duplodnaviria	k__Heunggongvirae	p__Uroviricota	c__Caudoviricetes	o__	f__
Axial_Seawater_NODE_5180_length_2509_cov_0.611671	1	lytic	3	2	0	Low-quality	Genome-fragment	2.04	0		1	2509	2509	2509	2509	r__Duplodnaviria	k__Heunggongvirae	p__Uroviricota	c__Caudoviricetes	o__	f__
Axial_Seawater_NODE_5242_length_2498_cov_1.004218	0	lytic	4	1	0	Low-quality	Genome-fragment	2.12	0		1	2498	2498	2498	2498	r__Duplodnaviria	k__Heunggongvirae	p__Uroviricota	c__Caudoviricetes	o__	f__Demerecviridae
Axial_Seawater_NODE_52931_length_1015_cov_0.207207	0	lytic	3	0	0	Low-quality	Genome-fragment	1.6	0	no viral genes detected	1	1015	1015	1015	1015	r__Duplodnaviria	k__Heunggongvirae	p__Uroviricota	c__Caudoviricetes	o__	f__
Axial_Seawater_NODE_5379_length_2476_cov_0.672201	1	lytic	4	1	0	Low-quality	Genome-fragment	6.85	0		1	2476	2476	2476	2476	r__Duplodnaviria	k__Heunggongvirae	p__Uroviricota	c__Caudoviricetes	o__	f__
Axial_Seawater_NODE_54308_length_1004_cov_0.880274	0	lytic	4	2	0	Low-quality	Genome-fragment	0.42	0		1	1004	1004	1004	1004	r__Duplodnaviria	k__Heunggongvirae	p__Uroviricota	c__Caudoviricetes	o__	f__
Axial_Seawater_NODE_5630_length_2434_cov_0.698309	0	lytic	4	0	1	Not-determined	Genome-fragment	NA	0	no viral genes detected	1	2434	2434	2434	2434	NA	NA	NA	NA	NA	NA
Axial_Seawater_NODE_5637_length_2433_cov_0.745880	0	lytic	8	0	0	Not-determined	Genome-fragment	NA	0	no viral genes detected	1	2433	2433	2433	2433	r__Duplodnaviria	k__Heunggongvirae	p__Uroviricota	c__Caudoviricetes	o__	f__
Axial_Seawater_NODE_6000_length_2373_cov_0.680766	1	lytic	7	1	0	Low-quality	Genome-fragment	4.05	0		1	2373	2373	2373	2373	r__Duplodnaviria	k__Heunggongvirae	p__Uroviricota	c__Caudoviricetes	o__	f__
Axial_Seawater_NODE_6005_length_2372_cov_1.369265	2	lytic	4	1	0	Low-quality	Genome-fragment	2.42	0		1	2372	2372	2372	2372	r__Duplodnaviria	k__Heunggongvirae	p__Uroviricota	c__Caudoviricetes	o__	f__
Axial_Seawater_NODE_6301_length_2330_cov_0.559691	0	lytic	5	0	0	Low-quality	Genome-fragment	4.5	0	no viral genes detected	1	2330	2330	2330	2330	r__Duplodnaviria	k__Heunggongvirae	p__Uroviricota	c__Caudoviricetes	o__	f__
Axial_Seawater_NODE_6318_length_2327_cov_0.388182	0	lytic	6	0	0	Not-determined	Genome-fragment	NA	0	no viral genes detected	1	2327	2327	2327	2327	r__Duplodnaviria	k__Heunggongvirae	p__Uroviricota	c__Caudoviricetes	o__Crassvirales	f__
Axial_Seawater_NODE_6341_length_2323_cov_0.527322	2	lytic	5	5	0	Low-quality	Genome-fragment	5.81	0		1	2323	2323	2323	2323	r__Duplodnaviria	k__Heunggongvirae	p__Uroviricota	c__Caudoviricetes	o__	f__Autographiviridae
Axial_Seawater_NODE_6476_length_2304_cov_0.590262	1	lytic	5	4	0	Low-quality	Genome-fragment	3.31	0		1	2304	2304	2304	2304	r__Duplodnaviria	k__Heunggongvirae	p__Uroviricota	c__Caudoviricetes	o__	f__
Axial_Seawater_NODE_6567_length_2292_cov_1.301155	0	lytic	5	1	0	Low-quality	Genome-fragment	4.48	0		1	2292	2292	2292	2292	r__Duplodnaviria	k__Heunggongvirae	p__Uroviricota	c__Caudoviricetes	o__	f__
Axial_Seawater_NODE_7013_length_2231_cov_1.002376	0	lytic	4	1	0	Low-quality	Genome-fragment	3	0		1	2231	2231	2231	2231	r__Duplodnaviria	k__Heunggongvirae	p__Uroviricota	c__Caudoviricetes	o__	f__
Axial_Seawater_NODE_7165_length_2211_cov_0.884357	1	lytic	4	1	0	Low-quality	Genome-fragment	0.61	0		1	2211	2211	2211	2211	r__Duplodnaviria	k__Heunggongvirae	p__Uroviricota	c__Caudoviricetes	o__	f__
Axial_Seawater_NODE_7268_length_2198_cov_0.886528	1	lytic	4	1	0	Low-quality	Genome-fragment	5.27	0		1	2198	2198	2198	2198	r__Duplodnaviria	k__Heunggongvirae	p__Uroviricota	c__Caudoviricetes	o__	f__
Axial_Seawater_NODE_740_length_5730_cov_2.698197	3	lytic	13	6	0	Low-quality	Genome-fragment	11.81	0		1	5730	5730	5730	5730	r__Duplodnaviria	k__Heunggongvirae	p__Uroviricota	c__Caudoviricetes	o__	f__
Axial_Seawater_NODE_7517_length_2174_cov_0.425989	0	lytic	6	2	0	Low-quality	Genome-fragment	5.32	0		1	2174	2174	2174	2174	r__Duplodnaviria	k__Heunggongvirae	p__Uroviricota	c__Caudoviricetes	o__	f__
Axial_Seawater_NODE_7603_length_2164_cov_0.449681	1	lytic	4	1	0	Low-quality	Genome-fragment	2.49	0		1	2164	2164	2164	2164	r__Duplodnaviria	k__Heunggongvirae	p__Uroviricota	c__Caudoviricetes	o__	f__
Axial_Seawater_NODE_7610_length_2163_cov_0.758841	1	lytic	5	2	0	Low-quality	Genome-fragment	5.59	0		1	2163	2163	2163	2163	r__Duplodnaviria	k__Heunggongvirae	p__Uroviricota	c__Caudoviricetes	o__	f__
Axial_Seawater_NODE_7695_length_2153_cov_0.732478	0	lytic	5	0	0	Not-determined	Genome-fragment	NA	0	no viral genes detected	1	2153	2153	2153	2153	r__Duplodnaviria	k__Heunggongvirae	p__Uroviricota	c__Caudoviricetes	o__	f__
Axial_Seawater_NODE_7848_length_2137_cov_0.443781	0	lytic	4	0	0	Low-quality	Genome-fragment	5.56	0	no viral genes detected	1	2137	2137	2137	2137	r__Duplodnaviria	k__Heunggongvirae	p__Uroviricota	c__Caudoviricetes	o__	f__
Axial_Seawater_NODE_801_length_5519_cov_1.037277	1	lytic	5	2	0	Low-quality	Genome-fragment	16.08	0		1	5519	5519	5519	5519	r__Duplodnaviria	k__Heunggongvirae	p__Uroviricota	c__Caudoviricetes	o__	f__
Axial_Seawater_NODE_804_length_5516_cov_3.488402	0	lytic	13	2	0	Low-quality	Genome-fragment	8.84	0		1	5516	5516	5516	5516	r__Duplodnaviria	k__Heunggongvirae	p__Uroviricota	c__Caudoviricetes	o__	f__
Axial_Seawater_NODE_8604_length_2060_cov_0.732540	0	lytic	4	1	0	Low-quality	Genome-fragment	1.23	0		1	2060	2060	2060	2060	r__Duplodnaviria	k__Heunggongvirae	p__Uroviricota	c__Caudoviricetes	o__	f__
Axial_Seawater_NODE_8859_length_2036_cov_0.819277	0	lytic	4	2	0	Low-quality	Genome-fragment	1.95	0		1	2036	2036	2036	2036	r__Duplodnaviria	k__Heunggongvirae	p__Uroviricota	c__Caudoviricetes	o__	f__
Axial_Seawater_NODE_8881_length_2034_cov_1.328789	0	lytic	5	1	0	Low-quality	Genome-fragment	4.23	0		1	2034	2034	2034	2034	r__Duplodnaviria	k__Heunggongvirae	p__Uroviricota	c__Caudoviricetes	o__	f__
Axial_Seawater_NODE_88_length_18819_cov_3.174246	0	lytic	13	0	0	Not-determined	Genome-fragment	NA	0	no viral genes detected	1	18819	18819	18819	18819	r__Duplodnaviria	k__Heunggongvirae	p__Uroviricota	c__Caudoviricetes	o__	f__
Axial_Seawater_NODE_8940_length_2030_cov_0.788755	1	lytic	4	1	0	Low-quality	Genome-fragment	5.25	0		1	2030	2030	2030	2030	r__Duplodnaviria	k__Heunggongvirae	p__Uroviricota	c__Caudoviricetes	o__	f__
Axial_Seawater_NODE_8948_length_2029_cov_0.880652	0	lytic	6	1	0	Low-quality	Genome-fragment	1.1	0		1	2029	2029	2029	2029	r__Duplodnaviria	k__Heunggongvirae	p__Uroviricota	c__Caudoviricetes	o__	f__
Axial_Seawater_NODE_9010_length_2024_cov_0.817080	0	lytic	4	1	0	Low-quality	Genome-fragment	0.57	0		1	2024	2024	2024	2024	NA	NA	NA	NA	NA	NA
Axial_Seawater_NODE_9179_length_2009_cov_1.755579	0	lytic	4	0	0	Low-quality	Genome-fragment	3.41	0	no viral genes detected	1	2009	2009	2009	2009	r__Duplodnaviria	k__Heunggongvirae	p__Uroviricota	c__Caudoviricetes	o__	f__
Axial_Seawater_NODE_9222_length_2004_cov_1.029302	0	lytic	4	1	0	Low-quality	Genome-fragment	1.68	0		1	2004	2004	2004	2004	r__Duplodnaviria	k__Heunggongvirae	p__Uroviricota	c__Caudoviricetes	o__	f__
Axial_Seawater_NODE_9268_length_1999_cov_1.014423	0	lytic	5	1	0	Low-quality	Genome-fragment	1.08	0		1	1999	1999	1999	1999	r__Duplodnaviria	k__Heunggongvirae	p__Uroviricota	c__Caudoviricetes	o__	f__
Axial_Seawater_NODE_927_length_5176_cov_0.779362	0	lytic	12	2	0	Low-quality	Genome-fragment	3.99	0		1	5176	5176	5176	5176	r__Duplodnaviria	k__Heunggongvirae	p__Uroviricota	c__Caudoviricetes	o__	f__
Axial_Seawater_NODE_9505_length_1979_cov_0.980022	0	lytic	4	0	0	Not-determined	Genome-fragment	NA	0	no viral genes detected	1	1979	1979	1979	1979	NA	NA	NA	NA	NA	NA
Axial_Seawater_NODE_9525_length_1977_cov_0.958378	0	lytic	4	1	0	Low-quality	Genome-fragment	4.59	0		1	1977	1977	1977	1977	r__Duplodnaviria	k__Heunggongvirae	p__Uroviricota	c__Caudoviricetes	o__	f__
Axial_Seawater_NODE_9717_length_1962_cov_0.741689	1	lytic	7	2	0	Low-quality	Genome-fragment	3.92	0		1	1962	1962	1962	1962	r__Duplodnaviria	k__Heunggongvirae	p__Uroviricota	c__Caudoviricetes	o__	f__
Axial_Seawater_NODE_9952_length_1943_cov_0.811674	0	lytic	5	1	0	Low-quality	Genome-fragment	1.59	0		1	1943	1943	1943	1943	r__Duplodnaviria	k__Heunggongvirae	p__Uroviricota	c__Caudoviricetes	o__	f__
Axial_Seawater_NODE_9977_length_1942_cov_0.387328	0	lytic	4	2	0	Low-quality	Genome-fragment	1.08	0		1	1942	1942	1942	1942	r__Duplodnaviria	k__Heunggongvirae	p__Uroviricota	c__Caudoviricetes	o__	f__
Axial_Seawater_vRhyme_bin_1	6	lytic	63	20	0	Medium-quality	Genome-fragment	64.52	0		3	8266	11882.7	16486	35648	r__Duplodnaviria	k__Heunggongvirae	p__Uroviricota	c__Caudoviricetes	o__	f__
Axial_Seawater_vRhyme_bin_2	3	lytic	15	5	0	Low-quality	Genome-fragment	39.37	0		4	2109	2823.8	4583	11295	r__Duplodnaviria	k__Heunggongvirae	p__Uroviricota	c__Caudoviricetes	o__	f__
Axial_Seawater_vRhyme_bin_3	3	lytic	34	6	0	Low-quality	Genome-fragment	30.88	0		5	2058	4669.6	10595	23348	r__Duplodnaviria	k__Heunggongvirae	p__Uroviricota	c__Caudoviricetes	o__	f__
Axial_Seawater_vRhyme_bin_4	3	lytic	13	2	0	Low-quality	Genome-fragment	7.73	0		2	2254	2581.5	2909	5163	r__Duplodnaviria	k__Heunggongvirae	p__Uroviricota	c__Caudoviricetes	o__	f__
Axial_Seawater_vRhyme_bin_5	2	lytic	15	5	0	Low-quality	Genome-fragment	8.9	0		2	2090	3863.5	5637	7727	r__Duplodnaviria	k__Heunggongvirae	p__Uroviricota	c__Caudoviricetes	o__	f__
Axial_Seawater_vRhyme_bin_6	5	lytic	14	10	1	Low-quality	Genome-fragment	3.12	0		3	2300	2422.7	2521	7268	r__Duplodnaviria	k__Heunggongvirae	p__Uroviricota	c__Caudoviricetes	o__	f__
Brothers_Diffuse_S009_NODE_10118_length_2349_cov_0.548155	0	lytic	5	0	0	Not-determined	Genome-fragment	NA	0	no viral genes detected	1	2349	2349	2349	2349	r__Duplodnaviria	k__Heunggongvirae	p__Uroviricota	c__Caudoviricetes	o__	f__
Brothers_Diffuse_S009_NODE_10208_length_2340_cov_1.403977	1	lytic	6	1	0	Low-quality	Genome-fragment	1.33	0		1	2340	2340	2340	2340	r__Duplodnaviria	k__Heunggongvirae	p__Uroviricota	c__Caudoviricetes	o__	f__
Brothers_Diffuse_S009_NODE_10253_length_2336_cov_16.457673	1	lytic	4	1	0	Low-quality	Genome-fragment	3.01	0		1	2336	2336	2336	2336	r__Duplodnaviria	k__Heunggongvirae	p__Uroviricota	c__Caudoviricetes	o__	f__
Brothers_Diffuse_S009_NODE_10296_length_2331_cov_0.753176	0	lytic	4	2	0	Low-quality	Genome-fragment	0.78	0		1	2331	2331	2331	2331	r__Duplodnaviria	k__Heunggongvirae	p__Uroviricota	c__Caudoviricetes	o__	f__
Brothers_Diffuse_S009_NODE_10354_length_2325_cov_1.362147	0	lytic	4	1	0	Low-quality	Genome-fragment	2.77	0		1	2325	2325	2325	2325	r__Duplodnaviria	k__Heunggongvirae	p__Uroviricota	c__Caudoviricetes	o__	f__
Brothers_Diffuse_S009_NODE_10393_length_2323_cov_0.658925	0	lytic	5	2	0	Low-quality	Genome-fragment	1.44	0		1	2323	2323	2323	2323	r__Duplodnaviria	k__Heunggongvirae	p__Uroviricota	c__Caudoviricetes	o__	f__
Brothers_Diffuse_S009_NODE_10455_length_2314_cov_22.984454	0	lytic	5	0	0	Not-determined	Genome-fragment	NA	0	no viral genes detected	1	2314	2314	2314	2314	NA	NA	NA	NA	NA	NA
Brothers_Diffuse_S009_NODE_1054_length_6223_cov_1.413386	0	lysogenic	10	0	0	Not-determined	Genome-fragment	NA	0	no viral genes detected	1	6223	6223	6223	6223	r__Duplodnaviria	k__Heunggongvirae	p__Uroviricota	c__Caudoviricetes	o__	f__
Brothers_Diffuse_S009_NODE_10557_length_2302_cov_2.232644	0	lytic	2	0	0	Not-determined	Genome-fragment	NA	0	no viral genes detected	1	2302	2302	2302	2302	NA	NA	NA	NA	NA	NA
Brothers_Diffuse_S009_NODE_10646_length_2294_cov_6.266267	0	lytic	5	0	0	Not-determined	Genome-fragment	NA	0	no viral genes detected	1	2294	2294	2294	2294	r__Duplodnaviria	k__Heunggongvirae	p__Uroviricota	c__Caudoviricetes	o__	f__
Brothers_Diffuse_S009_NODE_10665_length_2292_cov_8.273441	0	lytic	4	1	0	Low-quality	Genome-fragment	0.93	0		1	2292	2292	2292	2292	NA	NA	NA	NA	NA	NA
Brothers_Diffuse_S009_NODE_1068_length_6194_cov_1.102522	0	lytic	12	0	1	Not-determined	Genome-fragment	NA	0	no viral genes detected	1	6194	6194	6194	6194	r__Duplodnaviria	k__Heunggongvirae	p__Uroviricota	c__Caudoviricetes	o__	f__
Brothers_Diffuse_S009_NODE_10963_length_2262_cov_1.373302	0	lytic	4	1	0	Low-quality	Genome-fragment	0.74	0		1	2262	2262	2262	2262	r__Duplodnaviria	k__Heunggongvirae	p__Uroviricota	c__Caudoviricetes	o__	f__
Brothers_Diffuse_S009_NODE_1100_length_6131_cov_0.999334	1	lytic	11	2	0	Low-quality	Genome-fragment	4.81	0		1	6131	6131	6131	6131	r__Duplodnaviria	k__Heunggongvirae	p__Uroviricota	c__Caudoviricetes	o__	f__
Brothers_Diffuse_S009_NODE_1151_length_6024_cov_9.358148	0	lytic	6	2	0	Low-quality	Genome-fragment	2.83	0		1	6024	6024	6024	6024	r__Duplodnaviria	k__Heunggongvirae	p__Uroviricota	c__Caudoviricetes	o__	f__
Brothers_Diffuse_S009_NODE_11541_length_2201_cov_1.175988	0	lytic	4	1	0	Low-quality	Genome-fragment	4.24	0		1	2201	2201	2201	2201	r__Duplodnaviria	k__Heunggongvirae	p__Uroviricota	c__Caudoviricetes	o__	f__
Brothers_Diffuse_S009_NODE_11583_length_2197_cov_0.584058	0	lytic	5	1	0	Low-quality	Genome-fragment	0.61	0		1	2197	2197	2197	2197	r__Duplodnaviria	k__Heunggongvirae	p__Uroviricota	c__Caudoviricetes	o__	f__
Brothers_Diffuse_S009_NODE_11744_length_2180_cov_0.689235	0	lytic	4	0	1	Low-quality	Genome-fragment	7.57	0	no viral genes detected	1	2180	2180	2180	2180	NA	NA	NA	NA	NA	NA
Brothers_Diffuse_S009_NODE_11760_length_2178_cov_1.197952	0	lytic	6	0	0	Not-determined	Genome-fragment	NA	0	no viral genes detected	1	2178	2178	2178	2178	r__Duplodnaviria	k__Heunggongvirae	p__Uroviricota	c__Caudoviricetes	o__	f__
Brothers_Diffuse_S009_NODE_11783_length_2175_cov_1.755371	0	lytic	4	1	0	Low-quality	Genome-fragment	1.31	0		1	2175	2175	2175	2175	NA	NA	NA	NA	NA	NA
Brothers_Diffuse_S009_NODE_11808_length_2173_cov_11.640274	0	lytic	4	0	0	Not-determined	Genome-fragment	NA	0	no viral genes detected	1	2173	2173	2173	2173	r__Duplodnaviria	k__Heunggongvirae	p__Uroviricota	c__Caudoviricetes	o__	f__
Brothers_Diffuse_S009_NODE_11_length_29156_cov_61.873058	2	lytic	48	4	3	Low-quality	Genome-fragment	30.91	0		1	29156	29156	29156	29156	r__Duplodnaviria	k__Heunggongvirae	p__Uroviricota	c__Caudoviricetes	o__	f__
Brothers_Diffuse_S009_NODE_12147_length_2142_cov_0.766253	0	lytic	4	0	0	Low-quality	Genome-fragment	4.01	0	no viral genes detected	1	2142	2142	2142	2142	NA	NA	NA	NA	NA	NA
Brothers_Diffuse_S009_NODE_12156_length_2141_cov_6.098808	1	lytic	5	2	0	Low-quality	Genome-fragment	2.83	0		1	2141	2141	2141	2141	r__Duplodnaviria	k__Heunggongvirae	p__Uroviricota	c__Caudoviricetes	o__	f__
Brothers_Diffuse_S009_NODE_1263_length_5809_cov_1.946674	0	lytic	5	0	0	Not-determined	Genome-fragment	NA	0	no viral genes detected	1	5809	5809	5809	5809	r__Duplodnaviria	k__Heunggongvirae	p__Uroviricota	c__Caudoviricetes	o__	f__
Brothers_Diffuse_S009_NODE_12720_length_2093_cov_1.679552	0	lytic	5	0	0	Not-determined	Genome-fragment	NA	0	no viral genes detected	1	2093	2093	2093	2093	r__Duplodnaviria	k__Heunggongvirae	p__Uroviricota	c__Caudoviricetes	o__	f__
Brothers_Diffuse_S009_NODE_1289_length_5758_cov_6.831646	0	lytic	12	1	0	Low-quality	Genome-fragment	1.61	0		1	5758	5758	5758	5758	r__Duplodnaviria	k__Heunggongvirae	p__Uroviricota	c__Caudoviricetes	o__	f__
Brothers_Diffuse_S009_NODE_13102_length_2063_cov_0.760847	0	lytic	5	0	0	Not-determined	Genome-fragment	NA	0	no viral genes detected	1	2063	2063	2063	2063	r__Duplodnaviria	k__Heunggongvirae	p__Uroviricota	c__Caudoviricetes	o__Crassvirales	f__
Brothers_Diffuse_S009_NODE_1323_length_5688_cov_3.828988	0	lytic	8	0	0	Not-determined	Genome-fragment	NA	0	no viral genes detected	1	5688	5688	5688	5688	r__Duplodnaviria	k__Heunggongvirae	p__Uroviricota	c__Caudoviricetes	o__	f__
Brothers_Diffuse_S009_NODE_13276_length_2047_cov_21.357292	0	lytic	5	0	0	Not-determined	Genome-fragment	NA	0	no viral genes detected	1	2047	2047	2047	2047	NA	NA	NA	NA	NA	NA
Brothers_Diffuse_S009_NODE_132_length_13114_cov_4.473319	0	lytic	13	1	0	Low-quality	Genome-fragment	10.6	0		1	13114	13114	13114	13114	r__Duplodnaviria	k__Heunggongvirae	p__Uroviricota	c__Caudoviricetes	o__	f__
Brothers_Diffuse_S009_NODE_1334_length_5670_cov_26.529316	1	lytic	11	2	0	Low-quality	Genome-fragment	3.15	0		1	5670	5670	5670	5670	r__Duplodnaviria	k__Heunggongvirae	p__Uroviricota	c__Caudoviricetes	o__	f__
Brothers_Diffuse_S009_NODE_13371_length_2040_cov_11.629378	0	lytic	4	1	0	Low-quality	Genome-fragment	1.43	0		1	2040	2040	2040	2040	NA	NA	NA	NA	NA	NA
Brothers_Diffuse_S009_NODE_1345_length_5658_cov_2.840535	0	lysogenic	7	0	0	Not-determined	Genome-fragment	NA	0	no viral genes detected	1	5658	5658	5658	5658	r__Duplodnaviria	k__Heunggongvirae	p__Uroviricota	c__Caudoviricetes	o__	f__
Brothers_Diffuse_S009_NODE_1347_length_5656_cov_6.329716	0	lytic	5	3	0	Low-quality	Genome-fragment	3.22	0		1	5656	5656	5656	5656	r__Duplodnaviria	k__Heunggongvirae	p__Uroviricota	c__Caudoviricetes	o__	f__
Brothers_Diffuse_S009_NODE_13497_length_2031_cov_8.134454	0	lytic	4	2	0	Low-quality	Genome-fragment	1.23	0		1	2031	2031	2031	2031	r__Duplodnaviria	k__Heunggongvirae	p__Uroviricota	c__Caudoviricetes	o__	f__
Brothers_Diffuse_S009_NODE_13612_length_2023_cov_10.130274	0	lytic	4	1	0	Low-quality	Genome-fragment	1.23	0		1	2023	2023	2023	2023	r__Duplodnaviria	k__Heunggongvirae	p__Uroviricota	c__Caudoviricetes	o__	f__
Brothers_Diffuse_S009_NODE_13684_length_2017_cov_15.144444	1	lytic	4	0	0	Low-quality	Genome-fragment	2.9	0	no viral genes detected	1	2017	2017	2017	2017	r__Duplodnaviria	k__Heunggongvirae	p__Uroviricota	c__Caudoviricetes	o__	f__
Brothers_Diffuse_S009_NODE_13686_length_2017_cov_1.999471	0	lytic	5	1	0	Low-quality	Genome-fragment	0.87	0		1	2017	2017	2017	2017	r__Duplodnaviria	k__Heunggongvirae	p__Uroviricota	c__Caudoviricetes	o__	f__
Brothers_Diffuse_S009_NODE_13717_length_2015_cov_1.137182	0	lytic	4	0	0	Low-quality	Genome-fragment	4.4	0	no viral genes detected	1	2015	2015	2015	2015	NA	NA	NA	NA	NA	NA
Brothers_Diffuse_S009_NODE_13785_length_2010_cov_0.563463	3	lytic	5	4	0	Low-quality	Genome-fragment	3	0		1	2010	2010	2010	2010	r__Duplodnaviria	k__Heunggongvirae	p__Uroviricota	c__Caudoviricetes	o__	f__
Brothers_Diffuse_S009_NODE_13829_length_2005_cov_16.179979	0	lytic	4	3	0	Low-quality	Genome-fragment	2.92	0		1	2005	2005	2005	2005	r__Duplodnaviria	k__Heunggongvirae	p__Uroviricota	c__Caudoviricetes	o__	f__
Brothers_Diffuse_S009_NODE_13970_length_1995_cov_4.314775	0	lytic	4	1	0	Low-quality	Genome-fragment	0.89	0		1	1995	1995	1995	1995	NA	NA	NA	NA	NA	NA
Brothers_Diffuse_S009_NODE_14109_length_1984_cov_31.423802	0	lytic	4	0	0	Low-quality	Genome-fragment	3.27	0	no viral genes detected	1	1984	1984	1984	1984	r__Duplodnaviria	k__Heunggongvirae	p__Uroviricota	c__Caudoviricetes	o__	f__
Brothers_Diffuse_S009_NODE_1426_length_5549_cov_2.196791	0	lytic	10	2	0	Low-quality	Genome-fragment	6.34	0		1	5549	5549	5549	5549	NA	NA	NA	NA	NA	NA
Brothers_Diffuse_S009_NODE_14508_length_1955_cov_40.797046	0	lytic	7	1	0	Low-quality	Genome-fragment	1.59	0		1	1955	1955	1955	1955	r__Duplodnaviria	k__Heunggongvirae	p__Uroviricota	c__Caudoviricetes	o__	f__
Brothers_Diffuse_S009_NODE_14773_length_1938_cov_17.674213	0	lytic	5	0	0	Not-determined	Genome-fragment	NA	0	no viral genes detected	1	1938	1938	1938	1938	r__Duplodnaviria	k__Heunggongvirae	p__Uroviricota	c__Caudoviricetes	o__	f__
Brothers_Diffuse_S009_NODE_1490_length_5464_cov_2.162076	1	lytic	13	4	0	Low-quality	Genome-fragment	4.19	0		1	5464	5464	5464	5464	r__Duplodnaviria	k__Heunggongvirae	p__Uroviricota	c__Caudoviricetes	o__	f__
Brothers_Diffuse_S009_NODE_15769_length_1876_cov_5.898228	0	lytic	4	0	0	Not-determined	Genome-fragment	NA	0	no viral genes detected	1	1876	1876	1876	1876	r__Duplodnaviria	k__Heunggongvirae	p__Uroviricota	c__Caudoviricetes	o__	f__
Brothers_Diffuse_S009_NODE_1582_length_5339_cov_1.438028	0	lysogenic	9	0	0	Not-determined	Genome-fragment	NA	0	no viral genes detected	1	5339	5339	5339	5339	r__Duplodnaviria	k__Heunggongvirae	p__Uroviricota	c__Caudoviricetes	o__	f__
Brothers_Diffuse_S009_NODE_1585_length_5332_cov_16.045533	0	lytic	6	0	0	Not-determined	Genome-fragment	NA	0	no viral genes detected	1	5332	5332	5332	5332	NA	NA	NA	NA	NA	NA
Brothers_Diffuse_S009_NODE_15894_length_1869_cov_21.958668	0	lysogenic	5	0	0	Low-quality	Genome-fragment	3.61	0	no viral genes detected	1	1869	1869	1869	1869	NA	NA	NA	NA	NA	NA
Brothers_Diffuse_S009_NODE_15926_length_1867_cov_25.777586	1	lytic	4	2	0	Low-quality	Genome-fragment	4.66	0		1	1867	1867	1867	1867	r__Duplodnaviria	k__Heunggongvirae	p__Uroviricota	c__Caudoviricetes	o__	f__
Brothers_Diffuse_S009_NODE_1593_length_5317_cov_34.383044	0	lytic	8	2	1	Low-quality	Genome-fragment	3.13	45.33		1	5317	5317	5317	5317	r__Duplodnaviria	k__Heunggongvirae	p__Uroviricota	c__Caudoviricetes	o__	f__
Brothers_Diffuse_S009_NODE_16043_length_1860_cov_10.540681	0	lytic	4	4	0	Low-quality	Genome-fragment	3.42	0		1	1860	1860	1860	1860	r__Duplodnaviria	k__Heunggongvirae	p__Uroviricota	c__Caudoviricetes	o__	f__
Brothers_Diffuse_S009_NODE_1606_length_5296_cov_23.290385	0	lytic	4	1	0	Low-quality	Genome-fragment	9.43	0		1	5296	5296	5296	5296	r__Duplodnaviria	k__Heunggongvirae	p__Uroviricota	c__Caudoviricetes	o__	f__
Brothers_Diffuse_S009_NODE_16076_length_1858_cov_2.707683	0	lytic	3	0	0	Not-determined	Genome-fragment	NA	0	no viral genes detected	1	1858	1858	1858	1858	r__Duplodnaviria	k__Heunggongvirae	p__Uroviricota	c__Caudoviricetes	o__	f__
Brothers_Diffuse_S009_NODE_1620_length_5277_cov_6.966019	0	lytic	5	3	0	Low-quality	Genome-fragment	2.52	0		1	5277	5277	5277	5277	r__Duplodnaviria	k__Heunggongvirae	p__Uroviricota	c__Caudoviricetes	o__	f__
Brothers_Diffuse_S009_NODE_1634_length_5251_cov_13.250781	0	lytic	15	0	0	Not-determined	Genome-fragment	NA	0	no viral genes detected	1	5251	5251	5251	5251	r__Duplodnaviria	k__Heunggongvirae	p__Uroviricota	c__Caudoviricetes	o__	f__
Brothers_Diffuse_S009_NODE_16902_length_1809_cov_21.546373	0	lytic	6	0	0	Not-determined	Genome-fragment	NA	0	no viral genes detected	1	1809	1809	1809	1809	NA	NA	NA	NA	NA	NA
Brothers_Diffuse_S009_NODE_17027_length_1803_cov_14.680788	0	lytic	4	0	0	Not-determined	Genome-fragment	NA	0	no viral genes detected	1	1803	1803	1803	1803	NA	NA	NA	NA	NA	NA
Brothers_Diffuse_S009_NODE_1703_length_5146_cov_1.060570	4	lytic	6	4	0	Low-quality	Genome-fragment	7.69	0		1	5146	5146	5146	5146	r__Duplodnaviria	k__Heunggongvirae	p__Uroviricota	c__Caudoviricetes	o__	f__
Brothers_Diffuse_S009_NODE_17075_length_1801_cov_0.573477	0	lytic	3	1	0	Low-quality	Genome-fragment	1.44	0		1	1801	1801	1801	1801	NA	NA	NA	NA	NA	NA
Brothers_Diffuse_S009_NODE_17093_length_1800_cov_0.624029	0	lytic	5	1	0	Low-quality	Genome-fragment	3.86	0		1	1800	1800	1800	1800	r__Duplodnaviria	k__Heunggongvirae	p__Uroviricota	c__Caudoviricetes	o__	f__
Brothers_Diffuse_S009_NODE_17347_length_1787_cov_0.488554	0	lytic	5	3	0	Low-quality	Genome-fragment	1.47	0		1	1787	1787	1787	1787	r__Duplodnaviria	k__Heunggongvirae	p__Uroviricota	c__Caudoviricetes	o__	f__
Brothers_Diffuse_S009_NODE_17454_length_1781_cov_5.746070	0	lytic	4	2	0	Low-quality	Genome-fragment	1.7	0		1	1781	1781	1781	1781	r__Duplodnaviria	k__Heunggongvirae	p__Uroviricota	c__Caudoviricetes	o__	f__
Brothers_Diffuse_S009_NODE_17589_length_1774_cov_10.350334	0	lytic	4	0	0	Not-determined	Genome-fragment	NA	0	no viral genes detected	1	1774	1774	1774	1774	NA	NA	NA	NA	NA	NA
Brothers_Diffuse_S009_NODE_17940_length_1756_cov_0.915285	0	lytic	3	1	0	Low-quality	Genome-fragment	2.18	0		1	1756	1756	1756	1756	r__Duplodnaviria	k__Heunggongvirae	p__Uroviricota	c__Caudoviricetes	o__	f__
Brothers_Diffuse_S009_NODE_1810_length_5029_cov_3.484904	0	lytic	6	0	0	Low-quality	Genome-fragment	1.9	0	no viral genes detected	1	5029	5029	5029	5029	NA	NA	NA	NA	NA	NA
Brothers_Diffuse_S009_NODE_18154_length_1743_cov_5.097772	0	lytic	5	1	0	Low-quality	Genome-fragment	0.64	0		1	1743	1743	1743	1743	r__Duplodnaviria	k__Heunggongvirae	p__Uroviricota	c__Caudoviricetes	o__	f__
Brothers_Diffuse_S009_NODE_18338_length_1735_cov_6.977612	0	lytic	4	0	0	Not-determined	Genome-fragment	NA	0	no viral genes detected	1	1735	1735	1735	1735	r__Duplodnaviria	k__Heunggongvirae	p__Uroviricota	c__Caudoviricetes	o__	f__
Brothers_Diffuse_S009_NODE_18389_length_1733_cov_0.693649	0	lytic	7	1	0	Low-quality	Genome-fragment	1.75	0		1	1733	1733	1733	1733	r__Duplodnaviria	k__Heunggongvirae	p__Uroviricota	c__Caudoviricetes	o__	f__
Brothers_Diffuse_S009_NODE_18583_length_1724_cov_0.609267	0	lytic	3	0	0	Not-determined	Genome-fragment	NA	0	no viral genes detected	1	1724	1724	1724	1724	NA	NA	NA	NA	NA	NA
Brothers_Diffuse_S009_NODE_18710_length_1718_cov_1.192960	0	lytic	4	0	0	Not-determined	Genome-fragment	NA	0	no viral genes detected	1	1718	1718	1718	1718	r__Duplodnaviria	k__Heunggongvirae	p__Uroviricota	c__Caudoviricetes	o__	f__
Brothers_Diffuse_S009_NODE_191_length_11778_cov_1.160673	3	lytic	18	5	0	Low-quality	Genome-fragment	14.99	0		1	11778	11778	11778	11778	r__Duplodnaviria	k__Heunggongvirae	p__Uroviricota	c__Caudoviricetes	o__	f__
Brothers_Diffuse_S009_NODE_19231_length_1693_cov_22.204981	2	lytic	4	1	0	Low-quality	Genome-fragment	1.94	0		1	1693	1693	1693	1693	r__Duplodnaviria	k__Heunggongvirae	p__Uroviricota	c__Caudoviricetes	o__	f__
Brothers_Diffuse_S009_NODE_1923_length_4927_cov_1.481875	2	lytic	9	2	0	Low-quality	Genome-fragment	2.32	0		1	4927	4927	4927	4927	r__Duplodnaviria	k__Heunggongvirae	p__Uroviricota	c__Caudoviricetes	o__	f__
Brothers_Diffuse_S009_NODE_19242_length_1693_cov_11.742018	0	lytic	6	2	0	Low-quality	Genome-fragment	1	0		1	1693	1693	1693	1693	r__Duplodnaviria	k__Heunggongvirae	p__Uroviricota	c__Caudoviricetes	o__	f__
Brothers_Diffuse_S009_NODE_19333_length_1689_cov_23.866197	0	lytic	4	1	0	Low-quality	Genome-fragment	2.3	0		1	1689	1689	1689	1689	r__	k__	p__	c__	o__	f__
Brothers_Diffuse_S009_NODE_19419_length_1686_cov_0.738294	0	lytic	5	0	0	Not-determined	Genome-fragment	NA	0	no viral genes detected	1	1686	1686	1686	1686	r__Duplodnaviria	k__Heunggongvirae	p__Uroviricota	c__Caudoviricetes	o__	f__
Brothers_Diffuse_S009_NODE_1951_length_4894_cov_1.242920	0	lytic	6	0	0	Not-determined	Genome-fragment	NA	0	no viral genes detected	1	4894	4894	4894	4894	NA	NA	NA	NA	NA	NA
Brothers_Diffuse_S009_NODE_1974_length_4870_cov_4.083702	0	lytic	8	1	1	Low-quality	Genome-fragment	1.52	13.1		1	4870	4870	4870	4870	r__Duplodnaviria	k__Heunggongvirae	p__Uroviricota	c__Caudoviricetes	o__	f__
Brothers_Diffuse_S009_NODE_20142_length_1653_cov_2.193971	0	lytic	4	1	0	Low-quality	Genome-fragment	3.63	0		1	1653	1653	1653	1653	r__Duplodnaviria	k__Heunggongvirae	p__Uroviricota	c__Caudoviricetes	o__	f__
Brothers_Diffuse_S009_NODE_2039_length_4799_cov_2.226027	0	lytic	7	1	0	Low-quality	Genome-fragment	3.21	0		1	4799	4799	4799	4799	r__Duplodnaviria	k__Heunggongvirae	p__Uroviricota	c__Caudoviricetes	o__	f__
Brothers_Diffuse_S009_NODE_20509_length_1637_cov_8.782119	0	lytic	5	3	0	Low-quality	Genome-fragment	1.75	0		1	1637	1637	1637	1637	r__Duplodnaviria	k__Heunggongvirae	p__Uroviricota	c__Caudoviricetes	o__	f__
Brothers_Diffuse_S009_NODE_20641_length_1632_cov_17.221262	1	lytic	7	0	0	Low-quality	Genome-fragment	3.66	0	no viral genes detected	1	1632	1632	1632	1632	r__Duplodnaviria	k__Heunggongvirae	p__Uroviricota	c__Caudoviricetes	o__	f__
Brothers_Diffuse_S009_NODE_21319_length_1606_cov_0.794456	0	lytic	4	0	0	Not-determined	Genome-fragment	NA	0	no viral genes detected	1	1606	1606	1606	1606	r__Duplodnaviria	k__Heunggongvirae	p__Uroviricota	c__Caudoviricetes	o__	f__
Brothers_Diffuse_S009_NODE_21420_length_1602_cov_0.872542	3	lytic	5	3	0	Low-quality	Genome-fragment	2.5	0		1	1602	1602	1602	1602	r__Duplodnaviria	k__Heunggongvirae	p__Uroviricota	c__Caudoviricetes	o__	f__
Brothers_Diffuse_S009_NODE_2145_length_4716_cov_1.313358	0	lytic	4	0	1	Not-determined	Genome-fragment	NA	0	no viral genes detected	1	4716	4716	4716	4716	NA	NA	NA	NA	NA	NA
Brothers_Diffuse_S009_NODE_2159_length_4705_cov_14.495850	1	lytic	11	0	1	Not-determined	Genome-fragment	NA	0	no viral genes detected	1	4705	4705	4705	4705	r__Duplodnaviria	k__Heunggongvirae	p__Uroviricota	c__Caudoviricetes	o__	f__
Brothers_Diffuse_S009_NODE_2167_length_4697_cov_2.096280	0	lytic	14	1	0	Low-quality	Genome-fragment	2.11	0		1	4697	4697	4697	4697	r__Duplodnaviria	k__Heunggongvirae	p__Uroviricota	c__Caudoviricetes	o__	f__
Brothers_Diffuse_S009_NODE_21925_length_1582_cov_0.823368	1	lytic	5	1	0	Low-quality	Genome-fragment	2.5	0		1	1582	1582	1582	1582	r__Duplodnaviria	k__Heunggongvirae	p__Uroviricota	c__Caudoviricetes	o__	f__
Brothers_Diffuse_S009_NODE_21_length_24257_cov_45.728015	10	lysogenic	30	11	1	Low-quality	Genome-fragment	38.61	0		1	24257	24257	24257	24257	r__Duplodnaviria	k__Heunggongvirae	p__Uroviricota	c__Caudoviricetes	o__	f__
Brothers_Diffuse_S009_NODE_22152_length_1573_cov_45.219225	0	lytic	4	1	0	Low-quality	Genome-fragment	0.93	0		1	1573	1573	1573	1573	r__Duplodnaviria	k__Heunggongvirae	p__Uroviricota	c__Caudoviricetes	o__	f__
Brothers_Diffuse_S009_NODE_2221_length_4640_cov_37.520275	0	lytic	7	0	0	Not-determined	Genome-fragment	NA	0	no viral genes detected	1	4640	4640	4640	4640	r__Duplodnaviria	k__Heunggongvirae	p__Uroviricota	c__Caudoviricetes	o__	f__
Brothers_Diffuse_S009_NODE_22500_length_1561_cov_1.132497	0	lytic	5	1	0	Low-quality	Genome-fragment	2.64	0		1	1561	1561	1561	1561	r__Duplodnaviria	k__Heunggongvirae	p__Uroviricota	c__Caudoviricetes	o__	f__
Brothers_Diffuse_S009_NODE_22519_length_1560_cov_11.066992	0	lytic	4	0	0	Not-determined	Genome-fragment	NA	0	no viral genes detected	1	1560	1560	1560	1560	r__Duplodnaviria	k__Heunggongvirae	p__Uroviricota	c__Caudoviricetes	o__	f__
Brothers_Diffuse_S009_NODE_22903_length_1547_cov_1.319014	0	lytic	4	1	0	Low-quality	Genome-fragment	2.04	0		1	1547	1547	1547	1547	r__Duplodnaviria	k__Heunggongvirae	p__Uroviricota	c__Caudoviricetes	o__	f__
Brothers_Diffuse_S009_NODE_2296_length_4573_cov_1.248538	1	lytic	8	2	0	Low-quality	Genome-fragment	8.12	0		1	4573	4573	4573	4573	r__Duplodnaviria	k__Heunggongvirae	p__Uroviricota	c__Caudoviricetes	o__	f__
Brothers_Diffuse_S009_NODE_2346_length_4539_cov_0.885766	0	lytic	12	1	0	Low-quality	Genome-fragment	1.28	0		1	4539	4539	4539	4539	r__Duplodnaviria	k__Heunggongvirae	p__Uroviricota	c__Caudoviricetes	o__	f__
Brothers_Diffuse_S009_NODE_23472_length_1529_cov_0.966476	0	lytic	5	2	0	Low-quality	Genome-fragment	1.75	0		1	1529	1529	1529	1529	r__Duplodnaviria	k__Heunggongvirae	p__Uroviricota	c__Caudoviricetes	o__	f__
Brothers_Diffuse_S009_NODE_235_length_10850_cov_14.230346	0	lytic	12	4	0	Low-quality	Genome-fragment	7.47	0		1	10850	10850	10850	10850	r__Duplodnaviria	k__Heunggongvirae	p__Uroviricota	c__Caudoviricetes	o__	f__
Brothers_Diffuse_S009_NODE_23684_length_1521_cov_1.470588	1	lytic	4	1	0	Low-quality	Genome-fragment	3.14	0		1	1521	1521	1521	1521	r__Duplodnaviria	k__Heunggongvirae	p__Uroviricota	c__Caudoviricetes	o__	f__
Brothers_Diffuse_S009_NODE_23685_length_1521_cov_1.430416	0	lytic	5	0	0	Not-determined	Genome-fragment	NA	0	no viral genes detected	1	1521	1521	1521	1521	NA	NA	NA	NA	NA	NA
Brothers_Diffuse_S009_NODE_23694_length_1521_cov_0.758967	0	lytic	4	1	0	Low-quality	Genome-fragment	1.16	0		1	1521	1521	1521	1521	r__Duplodnaviria	k__Heunggongvirae	p__Uroviricota	c__Caudoviricetes	o__	f__
Brothers_Diffuse_S009_NODE_23797_length_1518_cov_0.693027	0	lytic	5	0	0	Not-determined	Genome-fragment	NA	0	no viral genes detected	1	1518	1518	1518	1518	NA	NA	NA	NA	NA	NA
Brothers_Diffuse_S009_NODE_23822_length_1517_cov_5.228777	0	lytic	5	1	0	Low-quality	Genome-fragment	0.68	0		1	1517	1517	1517	1517	r__Duplodnaviria	k__Heunggongvirae	p__Uroviricota	c__Caudoviricetes	o__	f__
Brothers_Diffuse_S009_NODE_2387_length_4508_cov_6.799817	0	lytic	8	0	0	Low-quality	Genome-fragment	3.61	0	no viral genes detected	1	4508	4508	4508	4508	NA	NA	NA	NA	NA	NA
Brothers_Diffuse_S009_NODE_23948_length_1513_cov_7.749639	1	lytic	4	1	0	Low-quality	Genome-fragment	1.74	0		1	1513	1513	1513	1513	r__Duplodnaviria	k__Heunggongvirae	p__Uroviricota	c__Caudoviricetes	o__	f__
Brothers_Diffuse_S009_NODE_24459_length_1497_cov_16.050365	1	lytic	4	0	0	Not-determined	Genome-fragment	NA	0	no viral genes detected	1	1497	1497	1497	1497	r__Duplodnaviria	k__Heunggongvirae	p__Uroviricota	c__Caudoviricetes	o__	f__
Brothers_Diffuse_S009_NODE_24632_length_1492_cov_5.284982	0	lytic	4	1	0	Low-quality	Genome-fragment	0.67	0		1	1492	1492	1492	1492	r__Duplodnaviria	k__Heunggongvirae	p__Uroviricota	c__Caudoviricetes	o__	f__
Brothers_Diffuse_S009_NODE_2470_length_4450_cov_18.048115	0	lytic	6	1	1	Low-quality	Genome-fragment	2.05	22.31		1	4450	4450	4450	4450	r__Duplodnaviria	k__Heunggongvirae	p__Uroviricota	c__Caudoviricetes	o__	f__
Brothers_Diffuse_S009_NODE_2503_length_4431_cov_14.232574	0	lytic	9	1	0	Low-quality	Genome-fragment	6.47	0		1	4431	4431	4431	4431	r__Duplodnaviria	k__Heunggongvirae	p__Uroviricota	c__Caudoviricetes	o__	f__
Brothers_Diffuse_S009_NODE_25113_length_1477_cov_0.686667	0	lytic	4	2	0	Low-quality	Genome-fragment	0.65	0		1	1477	1477	1477	1477	r__Duplodnaviria	k__Heunggongvirae	p__Uroviricota	c__Caudoviricetes	o__	f__
Brothers_Diffuse_S009_NODE_25250_length_1473_cov_1.642645	0	lytic	5	0	0	Not-determined	Genome-fragment	NA	0	no viral genes detected	1	1473	1473	1473	1473	r__Duplodnaviria	k__Heunggongvirae	p__Uroviricota	c__Caudoviricetes	o__	f__
Brothers_Diffuse_S009_NODE_2541_length_4404_cov_21.361936	3	lytic	8	5	0	Low-quality	Genome-fragment	3.19	0		1	4404	4404	4404	4404	r__Duplodnaviria	k__Heunggongvirae	p__Uroviricota	c__Caudoviricetes	o__	f__
Brothers_Diffuse_S009_NODE_25832_length_1457_cov_10.405263	1	lytic	3	2	0	Low-quality	Genome-fragment	3.14	0		1	1457	1457	1457	1457	r__Duplodnaviria	k__Heunggongvirae	p__Uroviricota	c__Caudoviricetes	o__	f__
Brothers_Diffuse_S009_NODE_26015_length_1452_cov_6.627170	0	lytic	4	0	0	Not-determined	Genome-fragment	NA	0	no viral genes detected	1	1452	1452	1452	1452	NA	NA	NA	NA	NA	NA
Brothers_Diffuse_S009_NODE_260_length_10419_cov_3.171687	0	lytic	7	2	2	Low-quality	Genome-fragment	3.45	20.15		1	10419	10419	10419	10419	r__Duplodnaviria	k__Heunggongvirae	p__Uroviricota	c__Caudoviricetes	o__	f__
Brothers_Diffuse_S009_NODE_2643_length_4335_cov_2.146625	0	lytic	6	1	0	Low-quality	Genome-fragment	2.98	0		1	4335	4335	4335	4335	r__Duplodnaviria	k__Heunggongvirae	p__Uroviricota	c__Caudoviricetes	o__	f__
Brothers_Diffuse_S009_NODE_26963_length_1424_cov_0.917502	0	lysogenic	4	2	0	Low-quality	Genome-fragment	1.19	0		1	1424	1424	1424	1424	r__Duplodnaviria	k__Heunggongvirae	p__Uroviricota	c__Caudoviricetes	o__	f__
Brothers_Diffuse_S009_NODE_26_length_21730_cov_7.497292	8	lytic	37	15	0	Low-quality	Genome-fragment	33.05	0		1	21730	21730	21730	21730	r__Duplodnaviria	k__Heunggongvirae	p__Uroviricota	c__Caudoviricetes	o__	f__
Brothers_Diffuse_S009_NODE_27097_length_1420_cov_20.872390	0	lytic	5	0	0	Low-quality	Genome-fragment	2.32	0	no viral genes detected	1	1420	1420	1420	1420	NA	NA	NA	NA	NA	NA
Brothers_Diffuse_S009_NODE_27200_length_1418_cov_1.109992	0	lytic	6	1	0	Low-quality	Genome-fragment	2.66	0		1	1418	1418	1418	1418	r__Duplodnaviria	k__Heunggongvirae	p__Uroviricota	c__Caudoviricetes	o__	f__
Brothers_Diffuse_S009_NODE_27440_length_1412_cov_5.292607	0	lytic	4	0	0	Not-determined	Genome-fragment	NA	0	no viral genes detected	1	1412	1412	1412	1412	r__Duplodnaviria	k__Heunggongvirae	p__Uroviricota	c__Caudoviricetes	o__	f__
Brothers_Diffuse_S009_NODE_27483_length_1411_cov_0.827882	0	lytic	4	0	0	Not-determined	Genome-fragment	NA	0	no viral genes detected	1	1411	1411	1411	1411	NA	NA	NA	NA	NA	NA
Brothers_Diffuse_S009_NODE_27620_length_1407_cov_15.675000	0	lytic	5	1	0	Low-quality	Genome-fragment	1.12	0		1	1407	1407	1407	1407	r__Duplodnaviria	k__Heunggongvirae	p__Uroviricota	c__Caudoviricetes	o__	f__
Brothers_Diffuse_S009_NODE_2779_length_4241_cov_0.906417	2	lytic	7	2	0	Low-quality	Genome-fragment	9.84	0		1	4241	4241	4241	4241	r__Duplodnaviria	k__Heunggongvirae	p__Uroviricota	c__Caudoviricetes	o__	f__
Brothers_Diffuse_S009_NODE_28834_length_1377_cov_0.793600	1	lytic	4	2	0	Low-quality	Genome-fragment	1.27	0		1	1377	1377	1377	1377	r__Duplodnaviria	k__Heunggongvirae	p__Uroviricota	c__Caudoviricetes	o__	f__
Brothers_Diffuse_S009_NODE_28963_length_1374_cov_1.729751	0	lytic	4	1	0	Low-quality	Genome-fragment	0.59	0		1	1374	1374	1374	1374	NA	NA	NA	NA	NA	NA
Brothers_Diffuse_S009_NODE_2917_length_4139_cov_12.098704	0	lytic	4	0	0	Not-determined	Genome-fragment	NA	0	no viral genes detected	1	4139	4139	4139	4139	NA	NA	NA	NA	NA	NA
Brothers_Diffuse_S009_NODE_2918_length_4139_cov_9.989781	0	lytic	10	0	0	Not-determined	Genome-fragment	NA	0	no viral genes detected	1	4139	4139	4139	4139	r__Duplodnaviria	k__Heunggongvirae	p__Uroviricota	c__Caudoviricetes	o__	f__
Brothers_Diffuse_S009_NODE_29367_length_1364_cov_6.441390	0	lytic	4	1	0	Low-quality	Genome-fragment	0.25	0		1	1364	1364	1364	1364	r__Duplodnaviria	k__Heunggongvirae	p__Uroviricota	c__Caudoviricetes	o__	f__
Brothers_Diffuse_S009_NODE_2948_length_4123_cov_0.728979	0	lytic	5	3	1	Low-quality	Genome-fragment	1.17	15.06		1	4123	4123	4123	4123	r__Duplodnaviria	k__Heunggongvirae	p__Uroviricota	c__Caudoviricetes	o__	f__
Brothers_Diffuse_S009_NODE_29692_length_1357_cov_0.714634	0	lytic	4	1	0	Low-quality	Genome-fragment	2.26	0		1	1357	1357	1357	1357	r__Duplodnaviria	k__Heunggongvirae	p__Uroviricota	c__Caudoviricetes	o__	f__
Brothers_Diffuse_S009_NODE_29981_length_1350_cov_2.811120	0	lytic	4	2	0	Low-quality	Genome-fragment	0.97	0		1	1350	1350	1350	1350	r__Duplodnaviria	k__Heunggongvirae	p__Uroviricota	c__Caudoviricetes	o__	f__
Brothers_Diffuse_S009_NODE_30089_length_1348_cov_0.740377	0	lytic	4	1	0	Low-quality	Genome-fragment	3.3	0		1	1348	1348	1348	1348	r__Duplodnaviria	k__Heunggongvirae	p__Uroviricota	c__Caudoviricetes	o__	f__
Brothers_Diffuse_S009_NODE_3035_length_4081_cov_2.758472	0	lytic	8	0	1	Not-determined	Genome-fragment	NA	0	no viral genes detected	1	4081	4081	4081	4081	NA	NA	NA	NA	NA	NA
Brothers_Diffuse_S009_NODE_3082_length_4061_cov_6.224199	0	lytic	5	1	0	Low-quality	Genome-fragment	2.08	0		1	4061	4061	4061	4061	r__Duplodnaviria	k__Heunggongvirae	p__Uroviricota	c__Caudoviricetes	o__	f__
Brothers_Diffuse_S009_NODE_31524_length_1312_cov_32.289451	0	lytic	4	0	0	Not-determined	Genome-fragment	NA	0	no viral genes detected	1	1312	1312	1312	1312	NA	NA	NA	NA	NA	NA
Brothers_Diffuse_S009_NODE_32723_length_1286_cov_29.423641	0	lytic	4	2	0	Low-quality	Genome-fragment	2.05	0		1	1286	1286	1286	1286	r__Duplodnaviria	k__Heunggongvirae	p__Uroviricota	c__Caudoviricetes	o__	f__
Brothers_Diffuse_S009_NODE_32890_length_1283_cov_0.684256	0	lytic	4	1	0	Low-quality	Genome-fragment	2.08	0		1	1283	1283	1283	1283	r__Duplodnaviria	k__Heunggongvirae	p__Uroviricota	c__Caudoviricetes	o__	f__
Brothers_Diffuse_S009_NODE_32959_length_1281_cov_11.805026	0	lytic	4	1	0	Low-quality	Genome-fragment	0.83	0		1	1281	1281	1281	1281	r__Duplodnaviria	k__Heunggongvirae	p__Uroviricota	c__Caudoviricetes	o__	f__
Brothers_Diffuse_S009_NODE_33286_length_1274_cov_5.985179	1	lytic	4	1	0	Low-quality	Genome-fragment	1.04	0		1	1274	1274	1274	1274	r__Duplodnaviria	k__Heunggongvirae	p__Uroviricota	c__Caudoviricetes	o__	f__
Brothers_Diffuse_S009_NODE_34325_length_1253_cov_0.535524	0	lytic	5	1	0	Low-quality	Genome-fragment	2.38	0		1	1253	1253	1253	1253	r__Duplodnaviria	k__Heunggongvirae	p__Uroviricota	c__Caudoviricetes	o__	f__
Brothers_Diffuse_S009_NODE_3504_length_3841_cov_1.387184	0	lytic	6	0	0	Not-determined	Genome-fragment	NA	0	no viral genes detected	1	3841	3841	3841	3841	r__Duplodnaviria	k__Heunggongvirae	p__Uroviricota	c__Caudoviricetes	o__	f__
Brothers_Diffuse_S009_NODE_3542_length_3820_cov_13.934200	0	lytic	7	1	0	Low-quality	Genome-fragment	43.09	0		1	3820	3820	3820	3820	NA	NA	NA	NA	NA	NA
Brothers_Diffuse_S009_NODE_35641_length_1228_cov_0.908265	0	lytic	4	1	0	Low-quality	Genome-fragment	1.06	0		1	1228	1228	1228	1228	r__Duplodnaviria	k__Heunggongvirae	p__Uroviricota	c__Caudoviricetes	o__	f__
Brothers_Diffuse_S009_NODE_3603_length_3792_cov_7.729877	0	lytic	6	0	0	Not-determined	Genome-fragment	NA	0	no viral genes detected	1	3792	3792	3792	3792	r__Duplodnaviria	k__Heunggongvirae	p__Uroviricota	c__Caudoviricetes	o__	f__
Brothers_Diffuse_S009_NODE_36689_length_1209_cov_5.048983	0	lytic	4	2	0	Low-quality	Genome-fragment	2.35	0		1	1209	1209	1209	1209	NA	NA	NA	NA	NA	NA
Brothers_Diffuse_S009_NODE_3673_length_3762_cov_16.924347	2	lytic	8	2	0	Low-quality	Genome-fragment	4.47	0		1	3762	3762	3762	3762	r__Duplodnaviria	k__Heunggongvirae	p__Uroviricota	c__Caudoviricetes	o__	f__
Brothers_Diffuse_S009_NODE_36952_length_1204_cov_15.226555	0	lytic	4	1	0	Low-quality	Genome-fragment	1.91	0		1	1204	1204	1204	1204	r__Duplodnaviria	k__Heunggongvirae	p__Uroviricota	c__Caudoviricetes	o__	f__
Brothers_Diffuse_S009_NODE_3725_length_3738_cov_2.369704	0	lytic	5	1	0	Low-quality	Genome-fragment	3.17	0		1	3738	3738	3738	3738	r__Duplodnaviria	k__Heunggongvirae	p__Uroviricota	c__Caudoviricetes	o__	f__
Brothers_Diffuse_S009_NODE_37261_length_1199_cov_3.882463	0	lytic	4	3	0	Low-quality	Genome-fragment	2.43	0		1	1199	1199	1199	1199	r__Duplodnaviria	k__Heunggongvirae	p__Uroviricota	c__Caudoviricetes	o__	f__
Brothers_Diffuse_S009_NODE_374_length_9167_cov_1.479867	1	lytic	15	3	1	Low-quality	Genome-fragment	15.3	0		1	9167	9167	9167	9167	r__Duplodnaviria	k__Heunggongvirae	p__Uroviricota	c__Caudoviricetes	o__	f__
Brothers_Diffuse_S009_NODE_378_length_9121_cov_3.186124	0	lytic	9	0	0	Not-determined	Genome-fragment	NA	0	no viral genes detected	1	9121	9121	9121	9121	r__Duplodnaviria	k__Heunggongvirae	p__Uroviricota	c__Caudoviricetes	o__	f__
Brothers_Diffuse_S009_NODE_3836_length_3694_cov_1.737875	0	lytic	3	0	1	Not-determined	Genome-fragment	NA	0	no viral genes detected	1	3694	3694	3694	3694	NA	NA	NA	NA	NA	NA
Brothers_Diffuse_S009_NODE_38757_length_1174_cov_0.543457	0	lytic	4	0	0	Not-determined	Genome-fragment	NA	0	no viral genes detected	1	1174	1174	1174	1174	r__Duplodnaviria	k__Heunggongvirae	p__Uroviricota	c__Caudoviricetes	o__	f__
Brothers_Diffuse_S009_NODE_3904_length_3667_cov_21.442655	1	lytic	7	0	0	Not-determined	Genome-fragment	NA	0	no viral genes detected	1	3667	3667	3667	3667	r__Duplodnaviria	k__Heunggongvirae	p__Uroviricota	c__Caudoviricetes	o__	f__
Brothers_Diffuse_S009_NODE_3914_length_3664_cov_1.103478	0	lytic	9	0	0	Not-determined	Genome-fragment	NA	0	no viral genes detected	1	3664	3664	3664	3664	r__Duplodnaviria	k__Heunggongvirae	p__Uroviricota	c__Caudoviricetes	o__	f__
Brothers_Diffuse_S009_NODE_3_length_37934_cov_54.271273	9	lysogenic	55	15	0	Low-quality	Genome-fragment	42.69	0		1	37934	37934	37934	37934	r__Duplodnaviria	k__Heunggongvirae	p__Uroviricota	c__Caudoviricetes	o__	f__
Brothers_Diffuse_S009_NODE_4033_length_3615_cov_1.476491	1	lytic	5	0	0	Low-quality	Genome-fragment	6.43	0	no viral genes detected	1	3615	3615	3615	3615	r__Duplodnaviria	k__Heunggongvirae	p__Uroviricota	c__Caudoviricetes	o__	f__
Brothers_Diffuse_S009_NODE_4034_length_3615_cov_1.407110	0	lytic	8	1	0	Low-quality	Genome-fragment	3.06	0		1	3615	3615	3615	3615	r__Duplodnaviria	k__Heunggongvirae	p__Uroviricota	c__Caudoviricetes	o__	f__
Brothers_Diffuse_S009_NODE_4045_length_3611_cov_15.964409	0	lytic	9	0	1	Not-determined	Genome-fragment	NA	0	no viral genes detected	1	3611	3611	3611	3611	r__Duplodnaviria	k__Heunggongvirae	p__Uroviricota	c__Caudoviricetes	o__	f__
Brothers_Diffuse_S009_NODE_40594_length_1145_cov_1.306483	0	lytic	4	0	0	Not-determined	Genome-fragment	NA	0	no viral genes detected	1	1145	1145	1145	1145	r__Duplodnaviria	k__Heunggongvirae	p__Uroviricota	c__Caudoviricetes	o__	f__
Brothers_Diffuse_S009_NODE_40_length_18633_cov_3.928618	0	lytic	18	2	4	Low-quality	Genome-fragment	7.5	0		1	18633	18633	18633	18633	r__Duplodnaviria	k__Heunggongvirae	p__Uroviricota	c__Caudoviricetes	o__	f__
Brothers_Diffuse_S009_NODE_41139_length_1136_cov_15.013875	0	lytic	4	1	0	Low-quality	Genome-fragment	0.61	0		1	1136	1136	1136	1136	r__Duplodnaviria	k__Heunggongvirae	p__Uroviricota	c__Caudoviricetes	o__	f__
Brothers_Diffuse_S009_NODE_4169_length_3562_cov_1.700728	0	lysogenic	5	0	0	Not-determined	Genome-fragment	NA	0	no viral genes detected	1	3562	3562	3562	3562	r__	k__	p__	c__	o__	f__
Brothers_Diffuse_S009_NODE_4177_length_3556_cov_1.445903	0	lytic	7	3	0	Low-quality	Genome-fragment	2.07	0		1	3556	3556	3556	3556	r__Duplodnaviria	k__Heunggongvirae	p__Uroviricota	c__Caudoviricetes	o__	f__
Brothers_Diffuse_S009_NODE_4179_length_3554_cov_8.004085	2	lytic	5	1	0	Low-quality	Genome-fragment	1.58	0		1	3554	3554	3554	3554	r__Duplodnaviria	k__Heunggongvirae	p__Uroviricota	c__Caudoviricetes	o__	f__
Brothers_Diffuse_S009_NODE_424_length_8715_cov_3.068933	0	lytic	12	0	0	Not-determined	Genome-fragment	NA	0	no viral genes detected	1	8715	8715	8715	8715	r__Duplodnaviria	k__Heunggongvirae	p__Uroviricota	c__Caudoviricetes	o__	f__
Brothers_Diffuse_S009_NODE_43098_length_1107_cov_12.136735	0	lytic	4	1	0	Low-quality	Genome-fragment	2.31	0		1	1107	1107	1107	1107	r__Duplodnaviria	k__Heunggongvirae	p__Uroviricota	c__Caudoviricetes	o__	f__
Brothers_Diffuse_S009_NODE_43742_length_1098_cov_8.148301	0	lytic	4	1	0	Low-quality	Genome-fragment	1.16	0		1	1098	1098	1098	1098	r__Duplodnaviria	k__Heunggongvirae	p__Uroviricota	c__Caudoviricetes	o__	f__
Brothers_Diffuse_S009_NODE_4375_length_3489_cov_21.999703	1	lytic	4	1	0	Low-quality	Genome-fragment	2.86	0		1	3489	3489	3489	3489	r__Duplodnaviria	k__Heunggongvirae	p__Uroviricota	c__Caudoviricetes	o__	f__
Brothers_Diffuse_S009_NODE_4377_length_3489_cov_3.021118	0	lytic	6	0	0	Not-determined	Genome-fragment	NA	0	no viral genes detected	1	3489	3489	3489	3489	NA	NA	NA	NA	NA	NA
Brothers_Diffuse_S009_NODE_4389_length_3484_cov_3.196306	0	lytic	7	1	1	Low-quality	Genome-fragment	0.76	23.22		1	3484	3484	3484	3484	NA	NA	NA	NA	NA	NA
Brothers_Diffuse_S009_NODE_4424_length_3472_cov_2.140209	3	lytic	8	4	0	Low-quality	Genome-fragment	8.44	0		1	3472	3472	3472	3472	r__Duplodnaviria	k__Heunggongvirae	p__Uroviricota	c__Caudoviricetes	o__	f__
Brothers_Diffuse_S009_NODE_4454_length_3462_cov_1.039280	0	lytic	5	2	0	Low-quality	Genome-fragment	5.9	0		1	3462	3462	3462	3462	r__Duplodnaviria	k__Heunggongvirae	p__Uroviricota	c__Caudoviricetes	o__	f__
Brothers_Diffuse_S009_NODE_4500_length_3446_cov_1.279904	0	lytic	5	0	2	Low-quality	Genome-fragment	3.71	0	no viral genes detected	1	3446	3446	3446	3446	NA	NA	NA	NA	NA	NA
Brothers_Diffuse_S009_NODE_46370_length_1064_cov_17.528282	0	lytic	4	0	0	Low-quality	Genome-fragment	0.84	0	no viral genes detected	1	1064	1064	1064	1064	r__Duplodnaviria	k__Heunggongvirae	p__Uroviricota	c__Caudoviricetes	o__	f__
Brothers_Diffuse_S009_NODE_4645_length_3393_cov_1.156154	1	lytic	6	2	0	Low-quality	Genome-fragment	8.17	0		1	3393	3393	3393	3393	r__Duplodnaviria	k__Heunggongvirae	p__Uroviricota	c__Caudoviricetes	o__	f__
Brothers_Diffuse_S009_NODE_4684_length_3380_cov_5.693514	0	lytic	7	1	0	Low-quality	Genome-fragment	1.15	0		1	3380	3380	3380	3380	r__Duplodnaviria	k__Heunggongvirae	p__Uroviricota	c__Caudoviricetes	o__	f__
Brothers_Diffuse_S009_NODE_47648_length_1049_cov_0.518438	0	lytic	4	0	0	Not-determined	Genome-fragment	NA	0	no viral genes detected	1	1049	1049	1049	1049	r__Duplodnaviria	k__Heunggongvirae	p__Uroviricota	c__Caudoviricetes	o__	f__
Brothers_Diffuse_S009_NODE_48771_length_1036_cov_0.595160	0	lytic	4	0	0	Not-determined	Genome-fragment	NA	0	no viral genes detected	1	1036	1036	1036	1036	NA	NA	NA	NA	NA	NA
Brothers_Diffuse_S009_NODE_48891_length_1034_cov_14.536935	0	lytic	4	0	1	Not-determined	Genome-fragment	NA	0	no viral genes detected	1	1034	1034	1034	1034	NA	NA	NA	NA	NA	NA
Brothers_Diffuse_S009_NODE_4896_length_3306_cov_1.631645	0	lytic	6	3	0	Low-quality	Genome-fragment	3.32	0		1	3306	3306	3306	3306	r__Duplodnaviria	k__Heunggongvirae	p__Uroviricota	c__Caudoviricetes	o__	f__
Brothers_Diffuse_S009_NODE_49267_length_1030_cov_11.166113	0	lytic	4	1	0	Low-quality	Genome-fragment	1.02	0		1	1030	1030	1030	1030	r__Duplodnaviria	k__Heunggongvirae	p__Uroviricota	c__Caudoviricetes	o__	f__
Brothers_Diffuse_S009_NODE_4976_length_3279_cov_0.671637	2	lytic	6	1	0	Low-quality	Genome-fragment	2.12	0		1	3279	3279	3279	3279	r__Duplodnaviria	k__Heunggongvirae	p__Uroviricota	c__Caudoviricetes	o__	f__
Brothers_Diffuse_S009_NODE_4997_length_3273_cov_1.146535	0	lytic	4	0	2	Not-determined	Genome-fragment	NA	0	no viral genes detected	1	3273	3273	3273	3273	r__Duplodnaviria	k__Heunggongvirae	p__Uroviricota	c__Caudoviricetes	o__	f__
Brothers_Diffuse_S009_NODE_50143_length_1021_cov_0.387025	0	lytic	4	0	0	Not-determined	Genome-fragment	NA	0	no viral genes detected	1	1021	1021	1021	1021	NA	NA	NA	NA	NA	NA
Brothers_Diffuse_S009_NODE_50432_length_1017_cov_12.142697	0	lytic	4	1	0	Low-quality	Genome-fragment	1.49	0		1	1017	1017	1017	1017	r__Duplodnaviria	k__Heunggongvirae	p__Uroviricota	c__Caudoviricetes	o__	f__
Brothers_Diffuse_S009_NODE_50453_length_1017_cov_6.603371	0	lytic	4	1	0	Low-quality	Genome-fragment	0.27	0		1	1017	1017	1017	1017	r__Duplodnaviria	k__Heunggongvirae	p__Uroviricota	c__Caudoviricetes	o__	f__
Brothers_Diffuse_S009_NODE_51768_length_1003_cov_0.320776	0	lytic	4	0	0	Low-quality	Genome-fragment	0.8	0	no viral genes detected	1	1003	1003	1003	1003	NA	NA	NA	NA	NA	NA
Brothers_Diffuse_S009_NODE_5226_length_3205_cov_1.162443	3	lytic	6	3	0	Low-quality	Genome-fragment	6.36	0		1	3205	3205	3205	3205	r__Duplodnaviria	k__Heunggongvirae	p__Uroviricota	c__Caudoviricetes	o__	f__
Brothers_Diffuse_S009_NODE_5284_length_3189_cov_1.293272	0	lytic	7	0	0	Not-determined	Genome-fragment	NA	0	no viral genes detected	1	3189	3189	3189	3189	NA	NA	NA	NA	NA	NA
Brothers_Diffuse_S009_NODE_529_length_7996_cov_2.096709	1	lytic	12	4	0	Low-quality	Genome-fragment	10.68	0		1	7996	7996	7996	7996	r__Duplodnaviria	k__Heunggongvirae	p__Uroviricota	c__Caudoviricetes	o__	f__
Brothers_Diffuse_S009_NODE_5308_length_3181_cov_1.262934	0	lytic	4	0	0	Not-determined	Genome-fragment	NA	0	no viral genes detected	1	3181	3181	3181	3181	NA	NA	NA	NA	NA	NA
Brothers_Diffuse_S009_NODE_5311_length_3180_cov_2.230920	0	lytic	6	0	0	Not-determined	Genome-fragment	NA	0	no viral genes detected	1	3180	3180	3180	3180	NA	NA	NA	NA	NA	NA
Brothers_Diffuse_S009_NODE_5397_length_3155_cov_19.794254	3	lytic	7	3	0	Low-quality	Genome-fragment	2.42	0		1	3155	3155	3155	3155	r__Duplodnaviria	k__Heunggongvirae	p__Uroviricota	c__Caudoviricetes	o__	f__
Brothers_Diffuse_S009_NODE_553_length_7836_cov_4.718251	0	lytic	6	0	0	Not-determined	Genome-fragment	NA	0	no viral genes detected	1	7836	7836	7836	7836	NA	NA	NA	NA	NA	NA
Brothers_Diffuse_S009_NODE_5601_length_3106_cov_1.661967	0	lytic	6	0	0	Low-quality	Genome-fragment	2.63	0	no viral genes detected	1	3106	3106	3106	3106	r__Duplodnaviria	k__Heunggongvirae	p__Uroviricota	c__Caudoviricetes	o__	f__
Brothers_Diffuse_S009_NODE_5612_length_3104_cov_9.704400	0	lytic	6	1	0	Low-quality	Genome-fragment	2.76	0		1	3104	3104	3104	3104	r__Duplodnaviria	k__Heunggongvirae	p__Uroviricota	c__Caudoviricetes	o__	f__
Brothers_Diffuse_S009_NODE_5622_length_3101_cov_0.719906	1	lytic	6	1	0	Low-quality	Genome-fragment	1.37	0		1	3101	3101	3101	3101	r__Duplodnaviria	k__Heunggongvirae	p__Uroviricota	c__Caudoviricetes	o__	f__
Brothers_Diffuse_S009_NODE_5647_length_3096_cov_0.711014	0	lytic	4	1	0	Low-quality	Genome-fragment	6.46	0		1	3096	3096	3096	3096	r__Duplodnaviria	k__Heunggongvirae	p__Uroviricota	c__Caudoviricetes	o__	f__
Brothers_Diffuse_S009_NODE_5675_length_3088_cov_3.112462	0	lytic	7	0	0	Low-quality	Genome-fragment	4.26	0	no viral genes detected	1	3088	3088	3088	3088	r__Duplodnaviria	k__Heunggongvirae	p__Uroviricota	c__Caudoviricetes	o__	f__
Brothers_Diffuse_S009_NODE_5676_length_3088_cov_2.592705	0	lytic	7	1	0	Low-quality	Genome-fragment	0.81	0		1	3088	3088	3088	3088	r__Duplodnaviria	k__Heunggongvirae	p__Uroviricota	c__Caudoviricetes	o__	f__
Brothers_Diffuse_S009_NODE_5726_length_3075_cov_20.321574	1	lytic	7	1	0	Low-quality	Genome-fragment	3.54	0		1	3075	3075	3075	3075	r__Duplodnaviria	k__Heunggongvirae	p__Uroviricota	c__Caudoviricetes	o__	f__
Brothers_Diffuse_S009_NODE_5737_length_3074_cov_1.155752	0	lytic	6	0	0	Not-determined	Genome-fragment	NA	0	no viral genes detected	1	3074	3074	3074	3074	r__Duplodnaviria	k__Heunggongvirae	p__Uroviricota	c__Caudoviricetes	o__Crassvirales	f__
Brothers_Diffuse_S009_NODE_5767_length_3066_cov_12.568901	2	lytic	8	3	0	Low-quality	Genome-fragment	2.7	0		1	3066	3066	3066	3066	r__Duplodnaviria	k__Heunggongvirae	p__Uroviricota	c__Caudoviricetes	o__	f__
Brothers_Diffuse_S009_NODE_5774_length_3064_cov_2.922370	0	lytic	5	1	0	Low-quality	Genome-fragment	5.16	0		1	3064	3064	3064	3064	r__Duplodnaviria	k__Heunggongvirae	p__Uroviricota	c__Caudoviricetes	o__	f__
Brothers_Diffuse_S009_NODE_5975_length_3013_cov_22.854816	1	lytic	5	0	0	Low-quality	Genome-fragment	7.5	0	no viral genes detected	1	3013	3013	3013	3013	r__Duplodnaviria	k__Heunggongvirae	p__Uroviricota	c__Caudoviricetes	o__	f__
Brothers_Diffuse_S009_NODE_601_length_7605_cov_17.176250	1	lytic	15	0	0	Not-determined	Genome-fragment	NA	0	no viral genes detected	1	7605	7605	7605	7605	r__Duplodnaviria	k__Heunggongvirae	p__Uroviricota	c__Caudoviricetes	o__	f__
Brothers_Diffuse_S009_NODE_6235_length_2956_cov_2.022976	0	lytic	5	0	0	Not-determined	Genome-fragment	NA	0	no viral genes detected	1	2956	2956	2956	2956	r__Duplodnaviria	k__Heunggongvirae	p__Uroviricota	c__Caudoviricetes	o__	f__
Brothers_Diffuse_S009_NODE_6271_length_2950_cov_1.635494	1	lytic	5	1	0	Low-quality	Genome-fragment	2.37	0		1	2950	2950	2950	2950	r__Duplodnaviria	k__Heunggongvirae	p__Uroviricota	c__Caudoviricetes	o__	f__
Brothers_Diffuse_S009_NODE_6273_length_2949_cov_80.610206	1	lytic	4	2	0	Low-quality	Genome-fragment	7.17	0		1	2949	2949	2949	2949	r__Duplodnaviria	k__Heunggongvirae	p__Uroviricota	c__Caudoviricetes	o__	f__
Brothers_Diffuse_S009_NODE_6348_length_2934_cov_1.139295	0	lytic	5	1	0	Low-quality	Genome-fragment	0.25	0		1	2934	2934	2934	2934	r__Duplodnaviria	k__Heunggongvirae	p__Uroviricota	c__Caudoviricetes	o__	f__
Brothers_Diffuse_S009_NODE_6388_length_2925_cov_2.958542	0	lytic	5	2	0	Low-quality	Genome-fragment	3.26	0		1	2925	2925	2925	2925	r__Duplodnaviria	k__Heunggongvirae	p__Uroviricota	c__Caudoviricetes	o__	f__
Brothers_Diffuse_S009_NODE_6440_length_2913_cov_3.857502	0	lytic	7	0	0	Not-determined	Genome-fragment	NA	0	no viral genes detected	1	2913	2913	2913	2913	r__Duplodnaviria	k__Heunggongvirae	p__Uroviricota	c__Caudoviricetes	o__	f__
Brothers_Diffuse_S009_NODE_6470_length_2907_cov_0.814388	1	lytic	4	0	0	Not-determined	Genome-fragment	NA	0	no viral genes detected	1	2907	2907	2907	2907	r__Duplodnaviria	k__Heunggongvirae	p__Uroviricota	c__Caudoviricetes	o__	f__
Brothers_Diffuse_S009_NODE_6677_length_2863_cov_0.784357	0	lytic	4	0	1	Not-determined	Genome-fragment	NA	0	no viral genes detected	1	2863	2863	2863	2863	r__Duplodnaviria	k__Heunggongvirae	p__Uroviricota	c__Caudoviricetes	o__	f__
Brothers_Diffuse_S009_NODE_6841_length_2826_cov_1.904780	0	lytic	7	2	0	Low-quality	Genome-fragment	4.59	0		1	2826	2826	2826	2826	r__Duplodnaviria	k__Heunggongvirae	p__Uroviricota	c__Caudoviricetes	o__	f__
Brothers_Diffuse_S009_NODE_6893_length_2816_cov_13.367051	0	lytic	8	1	0	Low-quality	Genome-fragment	1.6	0		1	2816	2816	2816	2816	r__Duplodnaviria	k__Heunggongvirae	p__Uroviricota	c__Caudoviricetes	o__	f__
Brothers_Diffuse_S009_NODE_6937_length_2807_cov_15.492164	0	lytic	6	0	0	Not-determined	Genome-fragment	NA	0	no viral genes detected	1	2807	2807	2807	2807	NA	NA	NA	NA	NA	NA
Brothers_Diffuse_S009_NODE_6971_length_2802_cov_0.931963	0	lytic	8	0	0	Not-determined	Genome-fragment	NA	0	no viral genes detected	1	2802	2802	2802	2802	NA	NA	NA	NA	NA	NA
Brothers_Diffuse_S009_NODE_7023_length_2794_cov_7.658043	1	lytic	4	2	0	Low-quality	Genome-fragment	1.24	0		1	2794	2794	2794	2794	r__Duplodnaviria	k__Heunggongvirae	p__Uroviricota	c__Caudoviricetes	o__	f__
Brothers_Diffuse_S009_NODE_7187_length_2765_cov_2.112964	0	lytic	5	1	0	Low-quality	Genome-fragment	2.92	0		1	2765	2765	2765	2765	NA	NA	NA	NA	NA	NA
Brothers_Diffuse_S009_NODE_7301_length_2747_cov_1.166412	1	lytic	4	1	0	Low-quality	Genome-fragment	4.71	0		1	2747	2747	2747	2747	r__Duplodnaviria	k__Heunggongvirae	p__Uroviricota	c__Caudoviricetes	o__	f__
Brothers_Diffuse_S009_NODE_7365_length_2736_cov_1.380222	0	lytic	5	1	0	Low-quality	Genome-fragment	1.73	0		1	2736	2736	2736	2736	r__Duplodnaviria	k__Heunggongvirae	p__Uroviricota	c__Caudoviricetes	o__	f__
Brothers_Diffuse_S009_NODE_7504_length_2712_cov_18.928046	0	lytic	5	0	0	Low-quality	Genome-fragment	3.31	0	no viral genes detected	1	2712	2712	2712	2712	r__Duplodnaviria	k__Heunggongvirae	p__Uroviricota	c__Caudoviricetes	o__	f__
Brothers_Diffuse_S009_NODE_7595_length_2695_cov_6.174455	1	lytic	4	2	0	Low-quality	Genome-fragment	1.53	0		1	2695	2695	2695	2695	r__Duplodnaviria	k__Heunggongvirae	p__Uroviricota	c__Caudoviricetes	o__	f__
Brothers_Diffuse_S009_NODE_759_length_7033_cov_1.031422	1	lytic	7	1	0	Low-quality	Genome-fragment	11.67	0		1	7033	7033	7033	7033	r__Duplodnaviria	k__Heunggongvirae	p__Uroviricota	c__Caudoviricetes	o__	f__
Brothers_Diffuse_S009_NODE_766_length_7020_cov_1.384883	2	lytic	12	2	0	Low-quality	Genome-fragment	5.2	0		1	7020	7020	7020	7020	r__Duplodnaviria	k__Heunggongvirae	p__Uroviricota	c__Caudoviricetes	o__	f__
Brothers_Diffuse_S009_NODE_7816_length_2661_cov_15.850039	2	lytic	6	3	0	Low-quality	Genome-fragment	4.09	0		1	2661	2661	2661	2661	r__Duplodnaviria	k__Heunggongvirae	p__Uroviricota	c__Caudoviricetes	o__	f__
Brothers_Diffuse_S009_NODE_7817_length_2661_cov_3.260063	0	lytic	4	0	0	Not-determined	Genome-fragment	NA	0	no viral genes detected	1	2661	2661	2661	2661	NA	NA	NA	NA	NA	NA
Brothers_Diffuse_S009_NODE_7966_length_2635_cov_24.783094	1	lytic	4	1	0	Low-quality	Genome-fragment	5.58	0		1	2635	2635	2635	2635	r__Duplodnaviria	k__Heunggongvirae	p__Uroviricota	c__Caudoviricetes	o__	f__
Brothers_Diffuse_S009_NODE_796_length_6939_cov_2.683940	0	lytic	10	0	0	Not-determined	Genome-fragment	NA	0	no viral genes detected	1	6939	6939	6939	6939	NA	NA	NA	NA	NA	NA
Brothers_Diffuse_S009_NODE_8058_length_2622_cov_9.101002	2	lytic	4	3	0	Low-quality	Genome-fragment	1.37	0		1	2622	2622	2622	2622	r__Duplodnaviria	k__Heunggongvirae	p__Uroviricota	c__Caudoviricetes	o__	f__
Brothers_Diffuse_S009_NODE_8206_length_2599_cov_0.900485	0	lytic	4	1	1	Low-quality	Genome-fragment	0.33	75.99		1	2599	2599	2599	2599	NA	NA	NA	NA	NA	NA
Brothers_Diffuse_S009_NODE_8307_length_2583_cov_1.342020	0	lytic	5	0	0	Not-determined	Genome-fragment	NA	0	no viral genes detected	1	2583	2583	2583	2583	r__Monodnaviria	k__Loebvirae	p__Hofneiviricota	c__Faserviricetes	o__Tubulavirales	f__
Brothers_Diffuse_S009_NODE_836_length_6833_cov_18.298091	4	lytic	11	4	0	Low-quality	Genome-fragment	17.42	0		1	6833	6833	6833	6833	r__Duplodnaviria	k__Heunggongvirae	p__Uroviricota	c__Caudoviricetes	o__	f__
Brothers_Diffuse_S009_NODE_8372_length_2573_cov_8.282093	0	lytic	4	1	0	Low-quality	Genome-fragment	2.12	0		1	2573	2573	2573	2573	r__Duplodnaviria	k__Heunggongvirae	p__Uroviricota	c__Caudoviricetes	o__	f__
Brothers_Diffuse_S009_NODE_8404_length_2570_cov_0.893983	0	lytic	5	0	0	Not-determined	Genome-fragment	NA	0	no viral genes detected	1	2570	2570	2570	2570	r__Duplodnaviria	k__Heunggongvirae	p__Uroviricota	c__Caudoviricetes	o__	f__
Brothers_Diffuse_S009_NODE_8511_length_2557_cov_0.928807	0	lytic	3	2	0	Low-quality	Genome-fragment	3.75	0		1	2557	2557	2557	2557	r__Duplodnaviria	k__Heunggongvirae	p__Uroviricota	c__Caudoviricetes	o__Crassvirales	f__
Brothers_Diffuse_S009_NODE_8536_length_2553_cov_16.895301	0	lytic	7	1	0	Low-quality	Genome-fragment	0.72	0		1	2553	2553	2553	2553	r__Duplodnaviria	k__Heunggongvirae	p__Uroviricota	c__Caudoviricetes	o__	f__
Brothers_Diffuse_S009_NODE_892_length_6660_cov_17.672585	1	lytic	12	0	1	Not-determined	Genome-fragment	NA	0	no viral genes detected	1	6660	6660	6660	6660	NA	NA	NA	NA	NA	NA
Brothers_Diffuse_S009_NODE_930_length_6559_cov_3.170553	0	lytic	7	0	0	Not-determined	Genome-fragment	NA	0	no viral genes detected	1	6559	6559	6559	6559	r__Duplodnaviria	k__Heunggongvirae	p__Uroviricota	c__Caudoviricetes	o__	f__
Brothers_Diffuse_S009_NODE_9366_length_2438_cov_12.046300	0	lytic	6	0	0	Not-determined	Genome-fragment	NA	0	no viral genes detected	1	2438	2438	2438	2438	NA	NA	NA	NA	NA	NA
Brothers_Diffuse_S009_NODE_9441_length_2429_cov_0.959600	1	lytic	6	1	0	Low-quality	Genome-fragment	5.48	0		1	2429	2429	2429	2429	r__Duplodnaviria	k__Heunggongvirae	p__Uroviricota	c__Caudoviricetes	o__	f__
Brothers_Diffuse_S009_NODE_9469_length_2424_cov_19.830649	0	lytic	7	0	0	Not-determined	Genome-fragment	NA	0	no viral genes detected	1	2424	2424	2424	2424	NA	NA	NA	NA	NA	NA
Brothers_Diffuse_S009_NODE_9614_length_2407_cov_0.628509	0	lytic	6	0	0	Not-determined	Genome-fragment	NA	0	no viral genes detected	1	2407	2407	2407	2407	r__Duplodnaviria	k__Heunggongvirae	p__Uroviricota	c__Caudoviricetes	o__	f__
Brothers_Diffuse_S009_NODE_9756_length_2388_cov_0.907121	1	lytic	6	1	0	Low-quality	Genome-fragment	1.79	0		1	2388	2388	2388	2388	r__Duplodnaviria	k__Heunggongvirae	p__Uroviricota	c__Caudoviricetes	o__	f__
Brothers_Diffuse_S009_NODE_9795_length_2384_cov_0.992468	0	lytic	5	2	0	Low-quality	Genome-fragment	1.21	0		1	2384	2384	2384	2384	r__Duplodnaviria	k__Heunggongvirae	p__Uroviricota	c__Caudoviricetes	o__	f__
Brothers_Diffuse_S009_NODE_9857_length_2376_cov_1.479769	0	lytic	4	0	1	Not-determined	Genome-fragment	NA	0	no viral genes detected	1	2376	2376	2376	2376	r__Duplodnaviria	k__Heunggongvirae	p__Uroviricota	c__Caudoviricetes	o__	f__
Brothers_Diffuse_S009_NODE_9912_length_2370_cov_0.909496	2	lytic	6	5	0	Low-quality	Genome-fragment	2.84	0		1	2370	2370	2370	2370	r__Duplodnaviria	k__Heunggongvirae	p__Uroviricota	c__Caudoviricetes	o__	f__
Brothers_Diffuse_S009_vRhyme_bin_10	0	lytic	10	1	0	Low-quality	Genome-fragment	11.88	0		2	2536	3319	4102	6638	r__Duplodnaviria	k__Heunggongvirae	p__Uroviricota	c__Caudoviricetes	o__	f__
Brothers_Diffuse_S009_vRhyme_bin_11	3	lytic	47	8	1	Medium-quality	Genome-fragment	52.91	0		10	2311	3347	4227	33470	r__Duplodnaviria	k__Heunggongvirae	p__Uroviricota	c__Caudoviricetes	o__	f__
Brothers_Diffuse_S009_vRhyme_bin_12	0	lytic	11	0	1	Not-determined	Genome-fragment	NA	0	no viral genes detected	3	2450	3402.7	5270	10208	r__Duplodnaviria	k__Heunggongvirae	p__Uroviricota	c__Caudoviricetes	o__	f__
Brothers_Diffuse_S009_vRhyme_bin_14	1	lytic	12	5	0	Low-quality	Genome-fragment	10.18	0		3	2578	2985	3388	8955	r__Duplodnaviria	k__Heunggongvirae	p__Uroviricota	c__Caudoviricetes	o__	f__
Brothers_Diffuse_S009_vRhyme_bin_15	0	lytic	38	0	2	Not-determined	Genome-fragment	NA	0	no viral genes detected	4	2448	3947	6489	15788	r__Duplodnaviria	k__Heunggongvirae	p__Uroviricota	c__Caudoviricetes	o__	f__
Brothers_Diffuse_S009_vRhyme_bin_16	3	lytic	28	4	1	Low-quality	Genome-fragment	16.37	0		2	5797	7572.5	9348	15145	r__Duplodnaviria	k__Heunggongvirae	p__Uroviricota	c__Caudoviricetes	o__	f__
Brothers_Diffuse_S009_vRhyme_bin_17	1	lytic	21	2	1	Low-quality	Genome-fragment	11.21	0		3	3014	5527	7639	16581	r__Duplodnaviria	k__Heunggongvirae	p__Uroviricota	c__Caudoviricetes	o__	f__
Brothers_Diffuse_S009_vRhyme_bin_19	3	lytic	20	4	0	Low-quality	Genome-fragment	15.35	0		3	2716	4221.7	7081	12665	r__Duplodnaviria	k__Heunggongvirae	p__Uroviricota	c__Caudoviricetes	o__	f__
Brothers_Diffuse_S009_vRhyme_bin_20	2	lytic	48	7	2	Low-quality	Genome-fragment	25.38	0		7	2381	3979.3	7141	27855	r__Duplodnaviria	k__Heunggongvirae	p__Uroviricota	c__Caudoviricetes	o__	f__
Brothers_Diffuse_S009_vRhyme_bin_21	0	lytic	31	8	1	Medium-quality	Genome-fragment	59.56	0		5	2277	3713	7208	18565	r__Duplodnaviria	k__Heunggongvirae	p__Uroviricota	c__Caudoviricetes	o__	f__
Brothers_Diffuse_S009_vRhyme_bin_22	0	lytic	49	1	1	Low-quality	Genome-fragment	19.91	0		3	2857	8043.3	17249	24130	r__Duplodnaviria	k__Heunggongvirae	p__Uroviricota	c__Caudoviricetes	o__	f__
Brothers_Diffuse_S009_vRhyme_bin_23	5	lytic	63	15	1	Medium-quality	Genome-fragment	68.7	0		7	2320	6554.7	15321	45883	r__Duplodnaviria	k__Heunggongvirae	p__Uroviricota	c__Caudoviricetes	o__	f__
Brothers_Diffuse_S009_vRhyme_bin_24	2	lytic	35	6	0	Low-quality	Genome-fragment	25.62	0		3	2867	4703.3	7095	14110	r__Duplodnaviria	k__Heunggongvirae	p__Uroviricota	c__Caudoviricetes	o__	f__
Brothers_Diffuse_S009_vRhyme_bin_25	1	lytic	25	1	1	Low-quality	Genome-fragment	36.86	0		4	2363	4224.3	7096	16897	r__Duplodnaviria	k__Heunggongvirae	p__Uroviricota	c__Caudoviricetes	o__	f__
Brothers_Diffuse_S009_vRhyme_bin_26	0	lytic	17	5	0	Low-quality	Genome-fragment	12.08	0		2	2589	3484	4379	6968	r__Duplodnaviria	k__Heunggongvirae	p__Uroviricota	c__Caudoviricetes	o__	f__
Brothers_Diffuse_S009_vRhyme_bin_27	5	lytic	23	6	0	Low-quality	Genome-fragment	46.07	0		4	2848	5628.8	12983	22515	r__Duplodnaviria	k__Heunggongvirae	p__Uroviricota	c__Caudoviricetes	o__	f__
Brothers_Diffuse_S009_vRhyme_bin_28	0	lytic	19	3	1	Low-quality	Genome-fragment	10.52	0		4	2037	3832.5	6307	15330	r__Duplodnaviria	k__Heunggongvirae	p__Uroviricota	c__Caudoviricetes	o__	f__
Brothers_Diffuse_S009_vRhyme_bin_30	2	lytic	9	5	0	Low-quality	Genome-fragment	9.6	0		2	2231	2605.5	2980	5211	r__Duplodnaviria	k__Heunggongvirae	p__Uroviricota	c__Caudoviricetes	o__	f__
Brothers_Diffuse_S009_vRhyme_bin_31	0	lytic	8	2	0	Low-quality	Genome-fragment	3.29	0		2	2763	2863	2963	5726	r__Duplodnaviria	k__Heunggongvirae	p__Uroviricota	c__Caudoviricetes	o__	f__
Brothers_Diffuse_S009_vRhyme_bin_32	0	lytic	15	3	0	Low-quality	Genome-fragment	17.93	0		3	2591	4104	4969	12312	r__Duplodnaviria	k__Heunggongvirae	p__Uroviricota	c__Caudoviricetes	o__	f__
Brothers_Diffuse_S009_vRhyme_bin_33	0	lytic	12	0	2	Not-determined	Genome-fragment	NA	0	no viral genes detected	3	2057	3143.3	3713	9430	r__Duplodnaviria	k__Heunggongvirae	p__Uroviricota	c__Caudoviricetes	o__	f__
Brothers_Diffuse_S009_vRhyme_bin_34	2	lytic	10	0	0	Low-quality	Genome-fragment	8.75	0	no viral genes detected	2	4373	4718.5	5064	9437	r__Duplodnaviria	k__Heunggongvirae	p__Uroviricota	c__Caudoviricetes	o__	f__
Brothers_Diffuse_S009_vRhyme_bin_35	0	lytic	19	1	0	Low-quality	Genome-fragment	8.43	0		2	3598	3941.5	4285	7883	r__Duplodnaviria	k__Heunggongvirae	p__Uroviricota	c__Caudoviricetes	o__	f__
Brothers_Diffuse_S009_vRhyme_bin_36	1	lytic	22	1	0	Low-quality	Genome-fragment	12.85	0		3	3913	4283	4707	12849	r__Duplodnaviria	k__Heunggongvirae	p__Uroviricota	c__Caudoviricetes	o__	f__
Brothers_Diffuse_S009_vRhyme_bin_6	3	lytic	37	10	0	Low-quality	Genome-fragment	39.07	0		4	3291	7219	10557	28876	r__Duplodnaviria	k__Heunggongvirae	p__Uroviricota	c__Caudoviricetes	o__	f__
Brothers_Diffuse_S009_vRhyme_bin_7	6	lytic	40	15	0	Low-quality	Genome-fragment	40.52	0		4	2130	5949.8	14512	23799	r__Duplodnaviria	k__Heunggongvirae	p__Uroviricota	c__Caudoviricetes	o__	f__
Brothers_Diffuse_S009_vRhyme_bin_8	2	lytic	17	5	1	Low-quality	Genome-fragment	29.89	0		4	2532	3290.3	4193	13161	r__Duplodnaviria	k__Heunggongvirae	p__Uroviricota	c__Caudoviricetes	o__	f__
Brothers_Diffuse_S015_NODE_100013_length_1562_cov_4.098955	0	lytic	4	0	0	Not-determined	Genome-fragment	NA	0	no viral genes detected	1	1562	1562	1562	1562	r__Duplodnaviria	k__Heunggongvirae	p__Uroviricota	c__Caudoviricetes	o__	f__
Brothers_Diffuse_S015_NODE_100074_length_1562_cov_1.871777	0	lytic	4	0	0	Low-quality	Genome-fragment	1.23	0	no viral genes detected	1	1562	1562	1562	1562	r__Duplodnaviria	k__Heunggongvirae	p__Uroviricota	c__Caudoviricetes	o__	f__
Brothers_Diffuse_S015_NODE_100091_length_1562_cov_1.599303	0	lytic	5	1	0	Low-quality	Genome-fragment	0.87	0		1	1562	1562	1562	1562	r__Duplodnaviria	k__Heunggongvirae	p__Uroviricota	c__Caudoviricetes	o__	f__
Brothers_Diffuse_S015_NODE_100205_length_1561_cov_2.840307	0	lytic	4	1	0	Low-quality	Genome-fragment	1	0		1	1561	1561	1561	1561	r__Duplodnaviria	k__Heunggongvirae	p__Uroviricota	c__Caudoviricetes	o__	f__
Brothers_Diffuse_S015_NODE_10033_length_3879_cov_1.841418	0	lytic	10	2	0	Low-quality	Genome-fragment	2.22	0		1	3879	3879	3879	3879	r__Duplodnaviria	k__Heunggongvirae	p__Uroviricota	c__Caudoviricetes	o__	f__
Brothers_Diffuse_S015_NODE_100412_length_1560_cov_1.819958	0	lytic	5	1	0	Low-quality	Genome-fragment	0.87	0		1	1560	1560	1560	1560	r__Duplodnaviria	k__Heunggongvirae	p__Uroviricota	c__Caudoviricetes	o__	f__
Brothers_Diffuse_S015_NODE_100461_length_1560_cov_1.316120	0	lytic	5	0	0	Low-quality	Genome-fragment	0.83	0	no viral genes detected	1	1560	1560	1560	1560	r__Duplodnaviria	k__Heunggongvirae	p__Uroviricota	c__Caudoviricetes	o__	f__
Brothers_Diffuse_S015_NODE_10054_length_3875_cov_3.822305	0	lysogenic	6	0	0	Not-determined	Genome-fragment	NA	0	no viral genes detected	1	3875	3875	3875	3875	NA	NA	NA	NA	NA	NA
Brothers_Diffuse_S015_NODE_1005_length_9512_cov_4.715077	0	lytic	28	2	0	Low-quality	Genome-fragment	3.82	0		1	9512	9512	9512	9512	r__Duplodnaviria	k__Heunggongvirae	p__Uroviricota	c__Caudoviricetes	o__	f__
Brothers_Diffuse_S015_NODE_10060_length_3875_cov_1.653415	0	lytic	7	1	0	Low-quality	Genome-fragment	2.07	0		1	3875	3875	3875	3875	r__Duplodnaviria	k__Heunggongvirae	p__Uroviricota	c__Caudoviricetes	o__	f__
Brothers_Diffuse_S015_NODE_100658_length_1559_cov_1.207402	0	lytic	5	1	0	Low-quality	Genome-fragment	0.83	0		1	1559	1559	1559	1559	r__Duplodnaviria	k__Heunggongvirae	p__Uroviricota	c__Caudoviricetes	o__	f__
Brothers_Diffuse_S015_NODE_100660_length_1559_cov_1.195531	0	lytic	4	0	0	Not-determined	Genome-fragment	NA	0	no viral genes detected	1	1559	1559	1559	1559	r__Duplodnaviria	k__Heunggongvirae	p__Uroviricota	c__Caudoviricetes	o__	f__
Brothers_Diffuse_S015_NODE_1006_length_9500_cov_3.476475	0	lytic	17	1	0	Low-quality	Genome-fragment	9.61	0		1	9500	9500	9500	9500	r__Duplodnaviria	k__Heunggongvirae	p__Uroviricota	c__Caudoviricetes	o__Crassvirales	f__
Brothers_Diffuse_S015_NODE_100779_length_1558_cov_1.700908	1	lytic	6	2	0	Low-quality	Genome-fragment	1.28	0		1	1558	1558	1558	1558	r__Duplodnaviria	k__Heunggongvirae	p__Uroviricota	c__Caudoviricetes	o__	f__
Brothers_Diffuse_S015_NODE_100781_length_1558_cov_1.678546	0	lytic	4	0	0	Not-determined	Genome-fragment	NA	0	no viral genes detected	1	1558	1558	1558	1558	NA	NA	NA	NA	NA	NA
Brothers_Diffuse_S015_NODE_100880_length_1557_cov_10.440559	1	lytic	4	1	0	Low-quality	Genome-fragment	1.35	0		1	1557	1557	1557	1557	r__Duplodnaviria	k__Heunggongvirae	p__Uroviricota	c__Caudoviricetes	o__	f__
Brothers_Diffuse_S015_NODE_101013_length_1557_cov_1.216084	0	lytic	5	1	0	Low-quality	Genome-fragment	3.57	0		1	1557	1557	1557	1557	r__Duplodnaviria	k__Heunggongvirae	p__Uroviricota	c__Caudoviricetes	o__	f__
Brothers_Diffuse_S015_NODE_1010_length_9489_cov_5.920530	1	lytic	13	1	0	Low-quality	Genome-fragment	16.27	0		1	9489	9489	9489	9489	r__Duplodnaviria	k__Heunggongvirae	p__Uroviricota	c__Caudoviricetes	o__	f__
Brothers_Diffuse_S015_NODE_101132_length_1556_cov_1.638908	0	lytic	4	2	0	Low-quality	Genome-fragment	2.35	0		1	1556	1556	1556	1556	r__Duplodnaviria	k__Heunggongvirae	p__Uroviricota	c__Caudoviricetes	o__	f__
Brothers_Diffuse_S015_NODE_101138_length_1556_cov_1.619314	1	lytic	5	0	0	Not-determined	Genome-fragment	NA	0	no viral genes detected	1	1556	1556	1556	1556	r__Varidnaviria	k__Bamfordvirae	p__Nucleocytoviricota	c__Megaviricetes	o__Pimascovirales	f__
Brothers_Diffuse_S015_NODE_101227_length_1556_cov_0.955213	1	lytic	4	1	0	Low-quality	Genome-fragment	3.59	0		1	1556	1556	1556	1556	r__Duplodnaviria	k__Heunggongvirae	p__Uroviricota	c__Caudoviricetes	o__	f__
Brothers_Diffuse_S015_NODE_101411_length_1554_cov_9.035039	1	lytic	4	1	0	Low-quality	Genome-fragment	0.79	0		1	1554	1554	1554	1554	r__Duplodnaviria	k__Heunggongvirae	p__Uroviricota	c__Caudoviricetes	o__	f__
Brothers_Diffuse_S015_NODE_101551_length_1554_cov_1.093203	0	lytic	5	1	0	Low-quality	Genome-fragment	1.38	0		1	1554	1554	1554	1554	r__Duplodnaviria	k__Heunggongvirae	p__Uroviricota	c__Caudoviricetes	o__	f__
Brothers_Diffuse_S015_NODE_10155_length_3862_cov_1.953949	0	lytic	4	2	0	Low-quality	Genome-fragment	1.78	0		1	3862	3862	3862	3862	r__Duplodnaviria	k__Heunggongvirae	p__Uroviricota	c__Caudoviricetes	o__	f__
Brothers_Diffuse_S015_NODE_101600_length_1553_cov_4.634642	0	lytic	5	0	0	Not-determined	Genome-fragment	NA	0	no viral genes detected	1	1553	1553	1553	1553	r__Duplodnaviria	k__Heunggongvirae	p__Uroviricota	c__Caudoviricetes	o__	f__
Brothers_Diffuse_S015_NODE_10164_length_3860_cov_7.238146	1	lytic	7	2	0	Low-quality	Genome-fragment	4.9	0		1	3860	3860	3860	3860	r__Duplodnaviria	k__Heunggongvirae	p__Uroviricota	c__Caudoviricetes	o__	f__
Brothers_Diffuse_S015_NODE_101706_length_1553_cov_1.178121	0	lytic	4	0	0	Not-determined	Genome-fragment	NA	0	no viral genes detected	1	1553	1553	1553	1553	NA	NA	NA	NA	NA	NA
Brothers_Diffuse_S015_NODE_101710_length_1553_cov_1.124825	0	lytic	5	0	0	Not-determined	Genome-fragment	NA	0	no viral genes detected	1	1553	1553	1553	1553	r__Duplodnaviria	k__Heunggongvirae	p__Uroviricota	c__Caudoviricetes	o__	f__
Brothers_Diffuse_S015_NODE_101799_length_1552_cov_1.910175	0	lytic	4	2	0	Low-quality	Genome-fragment	1.65	0		1	1552	1552	1552	1552	r__Duplodnaviria	k__Heunggongvirae	p__Uroviricota	c__Caudoviricetes	o__	f__
Brothers_Diffuse_S015_NODE_10180_length_3857_cov_18.062466	0	lytic	9	0	0	Not-determined	Genome-fragment	NA	0	no viral genes detected	1	3857	3857	3857	3857	r__Duplodnaviria	k__Heunggongvirae	p__Uroviricota	c__Caudoviricetes	o__	f__
Brothers_Diffuse_S015_NODE_10185_length_3857_cov_2.546381	0	lytic	9	1	0	Low-quality	Genome-fragment	0.7	0		1	3857	3857	3857	3857	r__Duplodnaviria	k__Heunggongvirae	p__Uroviricota	c__Caudoviricetes	o__	f__
Brothers_Diffuse_S015_NODE_101990_length_1551_cov_1.633427	0	lytic	4	0	0	Low-quality	Genome-fragment	0.47	0	no viral genes detected	1	1551	1551	1551	1551	r__Duplodnaviria	k__Heunggongvirae	p__Uroviricota	c__Caudoviricetes	o__	f__
Brothers_Diffuse_S015_NODE_10205_length_3854_cov_3.744030	1	lytic	4	2	0	Low-quality	Genome-fragment	4.92	0		1	3854	3854	3854	3854	r__Duplodnaviria	k__Heunggongvirae	p__Uroviricota	c__Caudoviricetes	o__	f__
Brothers_Diffuse_S015_NODE_102105_length_1550_cov_2.972593	0	lytic	5	1	0	Low-quality	Genome-fragment	2.39	0		1	1550	1550	1550	1550	r__Duplodnaviria	k__Heunggongvirae	p__Uroviricota	c__Caudoviricetes	o__	f__
Brothers_Diffuse_S015_NODE_102310_length_1549_cov_1.974684	3	lytic	4	3	0	Low-quality	Genome-fragment	3.52	0		1	1549	1549	1549	1549	r__Duplodnaviria	k__Heunggongvirae	p__Uroviricota	c__Caudoviricetes	o__	f__
Brothers_Diffuse_S015_NODE_102326_length_1549_cov_1.791139	0	lytic	4	1	0	Low-quality	Genome-fragment	0.67	0		1	1549	1549	1549	1549	r__Duplodnaviria	k__Heunggongvirae	p__Uroviricota	c__Caudoviricetes	o__	f__
Brothers_Diffuse_S015_NODE_10240_length_3848_cov_3.934157	0	lysogenic	6	1	0	Low-quality	Genome-fragment	5.07	0		1	3848	3848	3848	3848	NA	NA	NA	NA	NA	NA
Brothers_Diffuse_S015_NODE_1025_length_9437_cov_3.780988	1	lytic	11	3	0	Low-quality	Genome-fragment	15.13	0		1	9437	9437	9437	9437	r__Duplodnaviria	k__Heunggongvirae	p__Uroviricota	c__Caudoviricetes	o__	f__
Brothers_Diffuse_S015_NODE_1026_length_9433_cov_3.643348	0	lytic	6	1	0	Low-quality	Genome-fragment	19.82	0		1	9433	9433	9433	9433	r__Duplodnaviria	k__Heunggongvirae	p__Uroviricota	c__Caudoviricetes	o__	f__
Brothers_Diffuse_S015_NODE_102831_length_1546_cov_2.037350	0	lytic	5	0	0	Low-quality	Genome-fragment	2.38	0	no viral genes detected	1	1546	1546	1546	1546	r__Duplodnaviria	k__Heunggongvirae	p__Uroviricota	c__Caudoviricetes	o__	f__
Brothers_Diffuse_S015_NODE_10291_length_3841_cov_2.470921	0	lytic	4	1	0	Low-quality	Genome-fragment	1.4	0		1	3841	3841	3841	3841	r__Duplodnaviria	k__Heunggongvirae	p__Uroviricota	c__Caudoviricetes	o__	f__
Brothers_Diffuse_S015_NODE_103068_length_1545_cov_1.618477	0	lytic	4	1	0	Low-quality	Genome-fragment	2.78	0		1	1545	1545	1545	1545	r__Duplodnaviria	k__Heunggongvirae	p__Uroviricota	c__Caudoviricetes	o__	f__
Brothers_Diffuse_S015_NODE_10309_length_3839_cov_1.605334	0	lytic	7	1	0	Low-quality	Genome-fragment	2.17	0		1	3839	3839	3839	3839	r__Duplodnaviria	k__Heunggongvirae	p__Uroviricota	c__Caudoviricetes	o__	f__
Brothers_Diffuse_S015_NODE_10317_length_3838_cov_2.660738	0	lytic	4	1	0	Low-quality	Genome-fragment	1.29	0		1	3838	3838	3838	3838	NA	NA	NA	NA	NA	NA
Brothers_Diffuse_S015_NODE_1031_length_9419_cov_3.539819	1	lytic	11	0	0	Not-determined	Genome-fragment	NA	0	no viral genes detected	1	9419	9419	9419	9419	r__Duplodnaviria	k__Heunggongvirae	p__Uroviricota	c__Caudoviricetes	o__	f__
Brothers_Diffuse_S015_NODE_10344_length_3834_cov_1.343135	0	lytic	6	0	0	Not-determined	Genome-fragment	NA	0	no viral genes detected	1	3834	3834	3834	3834	NA	NA	NA	NA	NA	NA
Brothers_Diffuse_S015_NODE_10364_length_3831_cov_4.919276	0	lytic	13	1	0	Low-quality	Genome-fragment	2.5	0		1	3831	3831	3831	3831	r__Duplodnaviria	k__Heunggongvirae	p__Uroviricota	c__Caudoviricetes	o__	f__
Brothers_Diffuse_S015_NODE_103660_length_1542_cov_1.074205	0	lytic	4	1	0	Low-quality	Genome-fragment	2.77	0		1	1542	1542	1542	1542	NA	NA	NA	NA	NA	NA
Brothers_Diffuse_S015_NODE_10367_length_3831_cov_2.237311	1	lytic	7	3	0	Low-quality	Genome-fragment	4.2	0		1	3831	3831	3831	3831	r__Duplodnaviria	k__Heunggongvirae	p__Uroviricota	c__Caudoviricetes	o__	f__
Brothers_Diffuse_S015_NODE_10385_length_3829_cov_1.672339	1	lytic	8	3	0	Low-quality	Genome-fragment	3.29	0		1	3829	3829	3829	3829	r__Duplodnaviria	k__Heunggongvirae	p__Uroviricota	c__Caudoviricetes	o__	f__
Brothers_Diffuse_S015_NODE_1038_length_9402_cov_4.479892	0	lytic	15	0	0	Not-determined	Genome-fragment	NA	0	no viral genes detected	1	9402	9402	9402	9402	r__Duplodnaviria	k__Heunggongvirae	p__Uroviricota	c__Caudoviricetes	o__	f__
Brothers_Diffuse_S015_NODE_104051_length_1539_cov_2.803116	0	lytic	4	1	0	Low-quality	Genome-fragment	2.52	0		1	1539	1539	1539	1539	r__Duplodnaviria	k__Heunggongvirae	p__Uroviricota	c__Caudoviricetes	o__	f__
Brothers_Diffuse_S015_NODE_104072_length_1539_cov_2.139518	0	lytic	4	1	0	Low-quality	Genome-fragment	2.17	0		1	1539	1539	1539	1539	NA	NA	NA	NA	NA	NA
Brothers_Diffuse_S015_NODE_10438_length_3820_cov_3.105064	0	lytic	4	0	0	Low-quality	Genome-fragment	6.34	0	no viral genes detected	1	3820	3820	3820	3820	r__Duplodnaviria	k__Heunggongvirae	p__Uroviricota	c__Caudoviricetes	o__	f__
Brothers_Diffuse_S015_NODE_104464_length_1537_cov_1.941844	0	lytic	4	1	0	Low-quality	Genome-fragment	2.75	0		1	1537	1537	1537	1537	r__Duplodnaviria	k__Heunggongvirae	p__Uroviricota	c__Caudoviricetes	o__	f__
Brothers_Diffuse_S015_NODE_104551_length_1537_cov_1.176596	0	lytic	5	0	0	Not-determined	Genome-fragment	NA	0	no viral genes detected	1	1537	1537	1537	1537	r__Duplodnaviria	k__Heunggongvirae	p__Uroviricota	c__Caudoviricetes	o__	f__
Brothers_Diffuse_S015_NODE_1045_length_9383_cov_1.935825	0	lytic	8	4	0	Low-quality	Genome-fragment	20.17	0		1	9383	9383	9383	9383	r__Duplodnaviria	k__Heunggongvirae	p__Uroviricota	c__Caudoviricetes	o__	f__
Brothers_Diffuse_S015_NODE_10477_length_3813_cov_2.897450	0	lytic	8	0	0	Not-determined	Genome-fragment	NA	0	no viral genes detected	1	3813	3813	3813	3813	r__Duplodnaviria	k__Heunggongvirae	p__Uroviricota	c__Caudoviricetes	o__	f__
Brothers_Diffuse_S015_NODE_10484_length_3812_cov_1.528901	1	lytic	6	0	0	Not-determined	Genome-fragment	NA	0	no viral genes detected	1	3812	3812	3812	3812	r__Duplodnaviria	k__Heunggongvirae	p__Uroviricota	c__Caudoviricetes	o__	f__
Brothers_Diffuse_S015_NODE_10485_length_3811_cov_3.605320	2	lytic	4	3	0	Low-quality	Genome-fragment	4.21	0		1	3811	3811	3811	3811	r__Duplodnaviria	k__Heunggongvirae	p__Uroviricota	c__Caudoviricetes	o__	f__
Brothers_Diffuse_S015_NODE_104882_length_1535_cov_1.443892	0	lytic	4	1	0	Low-quality	Genome-fragment	1.89	0		1	1535	1535	1535	1535	r__Duplodnaviria	k__Heunggongvirae	p__Uroviricota	c__Caudoviricetes	o__	f__
Brothers_Diffuse_S015_NODE_10491_length_3810_cov_2.946511	2	lytic	8	3	0	Low-quality	Genome-fragment	9.39	0		1	3810	3810	3810	3810	r__Duplodnaviria	k__Heunggongvirae	p__Uroviricota	c__Caudoviricetes	o__	f__
Brothers_Diffuse_S015_NODE_1051_length_9357_cov_2.437486	3	lytic	11	4	0	Low-quality	Genome-fragment	19.83	0		1	9357	9357	9357	9357	r__Duplodnaviria	k__Heunggongvirae	p__Uroviricota	c__Caudoviricetes	o__	f__
Brothers_Diffuse_S015_NODE_105342_length_1532_cov_2.263345	1	lytic	4	2	0	Low-quality	Genome-fragment	3.23	0		1	1532	1532	1532	1532	r__Duplodnaviria	k__Heunggongvirae	p__Uroviricota	c__Caudoviricetes	o__	f__
Brothers_Diffuse_S015_NODE_105343_length_1532_cov_2.261922	0	lytic	4	1	0	Low-quality	Genome-fragment	1.92	0		1	1532	1532	1532	1532	r__Duplodnaviria	k__Heunggongvirae	p__Uroviricota	c__Caudoviricetes	o__	f__
Brothers_Diffuse_S015_NODE_10542_length_3803_cov_2.010609	0	lytic	6	0	0	Not-determined	Genome-fragment	NA	0	no viral genes detected	1	3803	3803	3803	3803	r__Duplodnaviria	k__Heunggongvirae	p__Uroviricota	c__Caudoviricetes	o__	f__
Brothers_Diffuse_S015_NODE_10543_length_3802_cov_6.202721	0	lytic	10	3	0	Low-quality	Genome-fragment	4.43	0		1	3802	3802	3802	3802	r__Duplodnaviria	k__Heunggongvirae	p__Uroviricota	c__Caudoviricetes	o__	f__
Brothers_Diffuse_S015_NODE_105485_length_1532_cov_0.637011	0	lytic	4	1	0	Low-quality	Genome-fragment	3.74	0		1	1532	1532	1532	1532	r__Duplodnaviria	k__Heunggongvirae	p__Uroviricota	c__Caudoviricetes	o__	f__
Brothers_Diffuse_S015_NODE_105578_length_1531_cov_1.806268	0	lytic	6	0	0	Not-determined	Genome-fragment	NA	0	no viral genes detected	1	1531	1531	1531	1531	r__Duplodnaviria	k__Heunggongvirae	p__Uroviricota	c__Caudoviricetes	o__	f__
Brothers_Diffuse_S015_NODE_10557_length_3801_cov_4.526946	0	lytic	5	1	0	Low-quality	Genome-fragment	5.6	0		1	3801	3801	3801	3801	r__Duplodnaviria	k__Heunggongvirae	p__Uroviricota	c__Caudoviricetes	o__	f__
Brothers_Diffuse_S015_NODE_10584_length_3798_cov_1.857532	0	lytic	5	0	0	Low-quality	Genome-fragment	8.94	0	no viral genes detected	1	3798	3798	3798	3798	r__Duplodnaviria	k__Heunggongvirae	p__Uroviricota	c__Caudoviricetes	o__	f__
Brothers_Diffuse_S015_NODE_105926_length_1529_cov_2.840942	0	lytic	4	1	0	Low-quality	Genome-fragment	0.68	0		1	1529	1529	1529	1529	NA	NA	NA	NA	NA	NA
Brothers_Diffuse_S015_NODE_10593_length_3796_cov_146.672118	0	lytic	4	1	0	Low-quality	Genome-fragment	35.39	0		1	3796	3796	3796	3796	NA	NA	NA	NA	NA	NA
Brothers_Diffuse_S015_NODE_105_length_20658_cov_6.739565	2	lytic	17	2	0	Low-quality	Genome-fragment	9.26	0		1	20658	20658	20658	20658	r__Duplodnaviria	k__Heunggongvirae	p__Uroviricota	c__Caudoviricetes	o__	f__
Brothers_Diffuse_S015_NODE_106060_length_1529_cov_1.029957	0	lytic	4	1	0	Low-quality	Genome-fragment	0.82	0		1	1529	1529	1529	1529	r__Duplodnaviria	k__Heunggongvirae	p__Uroviricota	c__Caudoviricetes	o__	f__
Brothers_Diffuse_S015_NODE_106150_length_1528_cov_1.841542	0	lytic	4	1	0	Low-quality	Genome-fragment	2.85	0		1	1528	1528	1528	1528	r__Duplodnaviria	k__Heunggongvirae	p__Uroviricota	c__Caudoviricetes	o__	f__
Brothers_Diffuse_S015_NODE_1063_length_9312_cov_2.607077	2	lytic	13	4	0	Low-quality	Genome-fragment	11.46	0		1	9312	9312	9312	9312	r__Duplodnaviria	k__Heunggongvirae	p__Uroviricota	c__Caudoviricetes	o__	f__
Brothers_Diffuse_S015_NODE_106449_length_1527_cov_0.555000	0	lytic	4	0	0	Low-quality	Genome-fragment	0.85	0	no viral genes detected	1	1527	1527	1527	1527	r__Duplodnaviria	k__Heunggongvirae	p__Uroviricota	c__Caudoviricetes	o__	f__
Brothers_Diffuse_S015_NODE_10646_length_3788_cov_1.907129	0	lytic	9	2	0	Low-quality	Genome-fragment	5.09	0		1	3788	3788	3788	3788	r__Duplodnaviria	k__Heunggongvirae	p__Uroviricota	c__Caudoviricetes	o__	f__
Brothers_Diffuse_S015_NODE_10657_length_3786_cov_2.557529	3	lytic	4	2	0	Low-quality	Genome-fragment	1.57	0		1	3786	3786	3786	3786	r__Duplodnaviria	k__Heunggongvirae	p__Uroviricota	c__Caudoviricetes	o__	f__
Brothers_Diffuse_S015_NODE_106593_length_1526_cov_1.037884	0	lytic	5	1	0	Low-quality	Genome-fragment	0.81	0		1	1526	1526	1526	1526	r__Duplodnaviria	k__Heunggongvirae	p__Uroviricota	c__Caudoviricetes	o__	f__
Brothers_Diffuse_S015_NODE_10660_length_3785_cov_7.471022	1	lytic	5	1	0	Low-quality	Genome-fragment	1.63	0		1	3785	3785	3785	3785	r__Duplodnaviria	k__Heunggongvirae	p__Uroviricota	c__Caudoviricetes	o__	f__
Brothers_Diffuse_S015_NODE_10665_length_3785_cov_1.850191	0	lytic	9	1	0	Low-quality	Genome-fragment	5.76	0		1	3785	3785	3785	3785	r__Duplodnaviria	k__Heunggongvirae	p__Uroviricota	c__Caudoviricetes	o__	f__
Brothers_Diffuse_S015_NODE_10669_length_3784_cov_2.511075	0	lytic	10	1	0	Low-quality	Genome-fragment	1.54	0		1	3784	3784	3784	3784	r__Duplodnaviria	k__Heunggongvirae	p__Uroviricota	c__Caudoviricetes	o__	f__
Brothers_Diffuse_S015_NODE_106736_length_1525_cov_1.381974	0	lytic	4	0	0	Not-determined	Genome-fragment	NA	0	no viral genes detected	1	1525	1525	1525	1525	r__Duplodnaviria	k__Heunggongvirae	p__Uroviricota	c__Caudoviricetes	o__	f__
Brothers_Diffuse_S015_NODE_106775_length_1525_cov_1.148069	0	lytic	2	1	0	Low-quality	Genome-fragment	1.9	0		1	1525	1525	1525	1525	NA	NA	NA	NA	NA	NA
Brothers_Diffuse_S015_NODE_10695_length_3780_cov_3.693403	1	lytic	9	3	0	Low-quality	Genome-fragment	4.72	0		1	3780	3780	3780	3780	r__Duplodnaviria	k__Heunggongvirae	p__Uroviricota	c__Caudoviricetes	o__	f__
Brothers_Diffuse_S015_NODE_107021_length_1523_cov_2.441977	0	lytic	4	2	0	Low-quality	Genome-fragment	1.47	0		1	1523	1523	1523	1523	r__Duplodnaviria	k__Heunggongvirae	p__Uroviricota	c__Caudoviricetes	o__	f__
Brothers_Diffuse_S015_NODE_10711_length_3779_cov_2.297097	1	lytic	5	1	0	Low-quality	Genome-fragment	1.11	0		1	3779	3779	3779	3779	r__Duplodnaviria	k__Heunggongvirae	p__Uroviricota	c__Caudoviricetes	o__	f__
Brothers_Diffuse_S015_NODE_10725_length_3777_cov_2.259178	0	lysogenic	6	0	0	Not-determined	Genome-fragment	NA	0	no viral genes detected	1	3777	3777	3777	3777	NA	NA	NA	NA	NA	NA
Brothers_Diffuse_S015_NODE_107293_length_1522_cov_1.344803	0	lytic	4	3	0	Low-quality	Genome-fragment	2.02	0		1	1522	1522	1522	1522	r__Duplodnaviria	k__Heunggongvirae	p__Uroviricota	c__Caudoviricetes	o__	f__Schitoviridae
Brothers_Diffuse_S015_NODE_107305_length_1522_cov_1.245878	0	lytic	4	1	0	Low-quality	Genome-fragment	1	0		1	1522	1522	1522	1522	NA	NA	NA	NA	NA	NA
Brothers_Diffuse_S015_NODE_10761_length_3771_cov_2.503293	0	lytic	11	0	0	Not-determined	Genome-fragment	NA	0	no viral genes detected	1	3771	3771	3771	3771	NA	NA	NA	NA	NA	NA
Brothers_Diffuse_S015_NODE_107811_length_1519_cov_1.727730	0	lytic	4	1	0	Low-quality	Genome-fragment	3.51	0		1	1519	1519	1519	1519	r__Duplodnaviria	k__Heunggongvirae	p__Uroviricota	c__Caudoviricetes	o__	f__
Brothers_Diffuse_S015_NODE_10786_length_3767_cov_5.735989	0	lytic	6	0	0	Not-determined	Genome-fragment	NA	0	no viral genes detected	1	3767	3767	3767	3767	r__Duplodnaviria	k__Heunggongvirae	p__Uroviricota	c__Caudoviricetes	o__	f__
Brothers_Diffuse_S015_NODE_10788_length_3767_cov_3.465659	0	lytic	7	2	0	Low-quality	Genome-fragment	2.58	0		1	3767	3767	3767	3767	r__Duplodnaviria	k__Heunggongvirae	p__Uroviricota	c__Caudoviricetes	o__	f__
Brothers_Diffuse_S015_NODE_1080_length_9266_cov_7.307145	1	lytic	9	1	0	Low-quality	Genome-fragment	6.26	0		1	9266	9266	9266	9266	r__Duplodnaviria	k__Heunggongvirae	p__Uroviricota	c__Caudoviricetes	o__	f__
Brothers_Diffuse_S015_NODE_10827_length_3763_cov_1.617712	0	lytic	7	1	0	Low-quality	Genome-fragment	2.24	0		1	3763	3763	3763	3763	r__Duplodnaviria	k__Heunggongvirae	p__Uroviricota	c__Caudoviricetes	o__	f__
Brothers_Diffuse_S015_NODE_108490_length_1515_cov_3.274496	0	lytic	4	1	0	Low-quality	Genome-fragment	2.25	0		1	1515	1515	1515	1515	r__Duplodnaviria	k__Heunggongvirae	p__Uroviricota	c__Caudoviricetes	o__	f__
Brothers_Diffuse_S015_NODE_1086_length_9251_cov_2.693227	0	lytic	11	1	0	Low-quality	Genome-fragment	8.28	0		1	9251	9251	9251	9251	r__Duplodnaviria	k__Heunggongvirae	p__Uroviricota	c__Caudoviricetes	o__	f__
Brothers_Diffuse_S015_NODE_10873_length_3757_cov_1.726446	0	lytic	6	1	0	Low-quality	Genome-fragment	1.67	0		1	3757	3757	3757	3757	r__Duplodnaviria	k__Heunggongvirae	p__Uroviricota	c__Caudoviricetes	o__	f__
Brothers_Diffuse_S015_NODE_10891_length_3755_cov_2.827729	4	lytic	7	3	0	Low-quality	Genome-fragment	4.84	0		1	3755	3755	3755	3755	r__Duplodnaviria	k__Heunggongvirae	p__Uroviricota	c__Caudoviricetes	o__	f__
Brothers_Diffuse_S015_NODE_109120_length_1512_cov_1.913357	0	lytic	5	0	0	Not-determined	Genome-fragment	NA	0	no viral genes detected	1	1512	1512	1512	1512	NA	NA	NA	NA	NA	NA
Brothers_Diffuse_S015_NODE_109144_length_1512_cov_1.690253	0	lytic	4	1	0	Low-quality	Genome-fragment	0.86	0		1	1512	1512	1512	1512	NA	NA	NA	NA	NA	NA
Brothers_Diffuse_S015_NODE_1091_length_9236_cov_2.608848	0	lytic	21	1	0	Low-quality	Genome-fragment	5.54	0		1	9236	9236	9236	9236	r__Duplodnaviria	k__Heunggongvirae	p__Uroviricota	c__Caudoviricetes	o__	f__
Brothers_Diffuse_S015_NODE_10922_length_3751_cov_1.732340	0	lytic	5	2	0	Low-quality	Genome-fragment	1.79	0		1	3751	3751	3751	3751	r__Duplodnaviria	k__Heunggongvirae	p__Uroviricota	c__Caudoviricetes	o__	f__
Brothers_Diffuse_S015_NODE_109387_length_1511_cov_1.343208	0	lytic	5	1	0	Low-quality	Genome-fragment	3.4	0		1	1511	1511	1511	1511	r__Duplodnaviria	k__Heunggongvirae	p__Uroviricota	c__Caudoviricetes	o__	f__
Brothers_Diffuse_S015_NODE_1093_length_9228_cov_4.366004	2	lytic	12	4	0	Low-quality	Genome-fragment	5.43	0		1	9228	9228	9228	9228	r__Duplodnaviria	k__Heunggongvirae	p__Uroviricota	c__Caudoviricetes	o__	f__
Brothers_Diffuse_S015_NODE_109460_length_1510_cov_2.802603	0	lytic	4	1	0	Low-quality	Genome-fragment	0.67	0		1	1510	1510	1510	1510	r__Duplodnaviria	k__Heunggongvirae	p__Uroviricota	c__Caudoviricetes	o__	f__
Brothers_Diffuse_S015_NODE_109647_length_1509_cov_3.258321	1	lytic	4	2	0	Low-quality	Genome-fragment	1.81	0		1	1509	1509	1509	1509	r__Duplodnaviria	k__Heunggongvirae	p__Uroviricota	c__Caudoviricetes	o__	f__
Brothers_Diffuse_S015_NODE_10973_length_3746_cov_2.348991	0	lytic	5	2	0	Low-quality	Genome-fragment	1.29	0		1	3746	3746	3746	3746	r__Duplodnaviria	k__Heunggongvirae	p__Uroviricota	c__Caudoviricetes	o__	f__
Brothers_Diffuse_S015_NODE_1097_length_9225_cov_2.457903	1	lytic	7	4	0	Low-quality	Genome-fragment	6.47	0		1	9225	9225	9225	9225	r__Duplodnaviria	k__Heunggongvirae	p__Uroviricota	c__Caudoviricetes	o__Crassvirales	f__
Brothers_Diffuse_S015_NODE_109803_length_1508_cov_10.919623	0	lytic	3	0	0	Not-determined	Genome-fragment	NA	0	no viral genes detected	1	1508	1508	1508	1508	r__Duplodnaviria	k__Heunggongvirae	p__Uroviricota	c__Caudoviricetes	o__	f__
Brothers_Diffuse_S015_NODE_10987_length_3745_cov_1.621338	0	lytic	4	0	0	Not-determined	Genome-fragment	NA	0	no viral genes detected	1	3745	3745	3745	3745	r__Duplodnaviria	k__Heunggongvirae	p__Uroviricota	c__Caudoviricetes	o__	f__
Brothers_Diffuse_S015_NODE_1099_length_9220_cov_3.450676	0	lytic	8	1	0	Low-quality	Genome-fragment	13.08	0		1	9220	9220	9220	9220	r__Duplodnaviria	k__Heunggongvirae	p__Uroviricota	c__Caudoviricetes	o__	f__
Brothers_Diffuse_S015_NODE_10_length_48499_cov_4.785372	1	lytic	75	6	0	Low-quality	Genome-fragment	33.09	0		1	48499	48499	48499	48499	r__Duplodnaviria	k__Heunggongvirae	p__Uroviricota	c__Caudoviricetes	o__	f__
Brothers_Diffuse_S015_NODE_110040_length_1507_cov_3.063043	0	lytic	4	1	0	Low-quality	Genome-fragment	2.04	0		1	1507	1507	1507	1507	NA	NA	NA	NA	NA	NA
Brothers_Diffuse_S015_NODE_11005_length_3742_cov_2.154080	0	lytic	5	0	0	Not-determined	Genome-fragment	NA	0	no viral genes detected	1	3742	3742	3742	3742	NA	NA	NA	NA	NA	NA
Brothers_Diffuse_S015_NODE_110145_length_1507_cov_1.302899	0	lytic	4	1	0	Low-quality	Genome-fragment	1.35	0		1	1507	1507	1507	1507	NA	NA	NA	NA	NA	NA
Brothers_Diffuse_S015_NODE_110283_length_1506_cov_1.793328	0	lytic	4	1	0	Low-quality	Genome-fragment	0.79	0		1	1506	1506	1506	1506	r__Duplodnaviria	k__Heunggongvirae	p__Uroviricota	c__Caudoviricetes	o__	f__
Brothers_Diffuse_S015_NODE_110395_length_1505_cov_5.403483	0	lytic	4	1	0	Low-quality	Genome-fragment	2.2	0		1	1505	1505	1505	1505	r__Duplodnaviria	k__Heunggongvirae	p__Uroviricota	c__Caudoviricetes	o__	f__
Brothers_Diffuse_S015_NODE_110408_length_1505_cov_3.289550	0	lytic	5	1	0	Low-quality	Genome-fragment	0.82	0		1	1505	1505	1505	1505	r__Duplodnaviria	k__Heunggongvirae	p__Uroviricota	c__Caudoviricetes	o__	f__
Brothers_Diffuse_S015_NODE_11059_length_3734_cov_2.174383	0	lytic	6	0	0	Not-determined	Genome-fragment	NA	0	no viral genes detected	1	3734	3734	3734	3734	r__Duplodnaviria	k__Heunggongvirae	p__Uroviricota	c__Caudoviricetes	o__	f__
Brothers_Diffuse_S015_NODE_1105_length_9205_cov_2.309429	0	lytic	24	2	1	Low-quality	Genome-fragment	4.33	0		1	9205	9205	9205	9205	r__Duplodnaviria	k__Heunggongvirae	p__Uroviricota	c__Caudoviricetes	o__	f__
Brothers_Diffuse_S015_NODE_110829_length_1503_cov_2.001453	0	lytic	4	2	0	Low-quality	Genome-fragment	1.9	0		1	1503	1503	1503	1503	r__Duplodnaviria	k__Heunggongvirae	p__Uroviricota	c__Caudoviricetes	o__	f__
Brothers_Diffuse_S015_NODE_11101_length_3729_cov_5.568573	0	lytic	6	1	1	Low-quality	Genome-fragment	1.67	0		1	3729	3729	3729	3729	r__Duplodnaviria	k__Heunggongvirae	p__Uroviricota	c__Caudoviricetes	o__	f__
Brothers_Diffuse_S015_NODE_111194_length_1501_cov_2.564047	1	lytic	4	1	0	Low-quality	Genome-fragment	3.07	0		1	1501	1501	1501	1501	r__Duplodnaviria	k__Heunggongvirae	p__Uroviricota	c__Caudoviricetes	o__	f__
Brothers_Diffuse_S015_NODE_1112_length_9189_cov_4.457625	0	lytic	17	2	0	Low-quality	Genome-fragment	4.5	0		1	9189	9189	9189	9189	r__Duplodnaviria	k__Heunggongvirae	p__Uroviricota	c__Caudoviricetes	o__	f__
Brothers_Diffuse_S015_NODE_1113_length_9188_cov_3.659861	0	lytic	9	0	0	Not-determined	Genome-fragment	NA	0	no viral genes detected	1	9188	9188	9188	9188	r__Duplodnaviria	k__Heunggongvirae	p__Uroviricota	c__Caudoviricetes	o__	f__
Brothers_Diffuse_S015_NODE_11145_length_3724_cov_2.221018	1	lytic	6	1	0	Low-quality	Genome-fragment	5.04	0		1	3724	3724	3724	3724	r__Duplodnaviria	k__Heunggongvirae	p__Uroviricota	c__Caudoviricetes	o__	f__
Brothers_Diffuse_S015_NODE_111573_length_1499_cov_3.546647	0	lytic	4	2	0	Low-quality	Genome-fragment	2.22	0		1	1499	1499	1499	1499	r__Duplodnaviria	k__Heunggongvirae	p__Uroviricota	c__Caudoviricetes	o__	f__
Brothers_Diffuse_S015_NODE_11171_length_3720_cov_1.760924	0	lysogenic	6	1	0	Low-quality	Genome-fragment	2.82	0		1	3720	3720	3720	3720	NA	NA	NA	NA	NA	NA
Brothers_Diffuse_S015_NODE_111751_length_1499_cov_0.966472	0	lytic	4	1	0	Low-quality	Genome-fragment	0.95	0		1	1499	1499	1499	1499	r__Duplodnaviria	k__Heunggongvirae	p__Uroviricota	c__Caudoviricetes	o__	f__
Brothers_Diffuse_S015_NODE_11182_length_3718_cov_2.832916	0	lytic	4	0	2	Not-determined	Genome-fragment	NA	0	no viral genes detected	1	3718	3718	3718	3718	NA	NA	NA	NA	NA	NA
Brothers_Diffuse_S015_NODE_11189_length_3717_cov_3.230919	0	lytic	8	0	0	Not-determined	Genome-fragment	NA	0	no viral genes detected	1	3717	3717	3717	3717	r__Duplodnaviria	k__Heunggongvirae	p__Uroviricota	c__Caudoviricetes	o__	f__
Brothers_Diffuse_S015_NODE_1120_length_9167_cov_2.292588	2	lytic	11	2	0	Low-quality	Genome-fragment	5.36	0		1	9167	9167	9167	9167	r__Duplodnaviria	k__Heunggongvirae	p__Uroviricota	c__Caudoviricetes	o__	f__
Brothers_Diffuse_S015_NODE_11216_length_3713_cov_3.360011	0	lytic	8	0	0	Not-determined	Genome-fragment	NA	0	no viral genes detected	1	3713	3713	3713	3713	r__Duplodnaviria	k__Heunggongvirae	p__Uroviricota	c__Caudoviricetes	o__	f__
Brothers_Diffuse_S015_NODE_1122_length_9159_cov_8.066541	1	lytic	7	2	0	Low-quality	Genome-fragment	3.67	0		1	9159	9159	9159	9159	r__Duplodnaviria	k__Heunggongvirae	p__Uroviricota	c__Caudoviricetes	o__	f__
Brothers_Diffuse_S015_NODE_1123_length_9157_cov_3.710410	0	lytic	15	2	0	Low-quality	Genome-fragment	6.08	0		1	9157	9157	9157	9157	r__Duplodnaviria	k__Heunggongvirae	p__Uroviricota	c__Caudoviricetes	o__	f__
Brothers_Diffuse_S015_NODE_11250_length_3709_cov_1.315466	0	lysogenic	5	0	0	Not-determined	Genome-fragment	NA	0	no viral genes detected	1	3709	3709	3709	3709	r__Duplodnaviria	k__Heunggongvirae	p__Uroviricota	c__Caudoviricetes	o__	f__
Brothers_Diffuse_S015_NODE_112698_length_1494_cov_1.021946	1	lytic	4	1	0	Low-quality	Genome-fragment	2.49	0		1	1494	1494	1494	1494	r__Duplodnaviria	k__Heunggongvirae	p__Uroviricota	c__Caudoviricetes	o__	f__
Brothers_Diffuse_S015_NODE_112820_length_1493_cov_1.589312	0	lytic	4	1	0	Low-quality	Genome-fragment	13.92	0		1	1493	1493	1493	1493	NA	NA	NA	NA	NA	NA
Brothers_Diffuse_S015_NODE_11282_length_3704_cov_3.127202	0	lytic	9	1	0	Low-quality	Genome-fragment	2.48	0		1	3704	3704	3704	3704	NA	NA	NA	NA	NA	NA
Brothers_Diffuse_S015_NODE_112901_length_1493_cov_1.029283	0	lytic	4	1	0	Low-quality	Genome-fragment	2.44	0		1	1493	1493	1493	1493	r__Duplodnaviria	k__Heunggongvirae	p__Uroviricota	c__Caudoviricetes	o__	f__
Brothers_Diffuse_S015_NODE_112956_length_1492_cov_3.323077	0	lytic	4	1	0	Low-quality	Genome-fragment	2.64	0		1	1492	1492	1492	1492	NA	NA	NA	NA	NA	NA
Brothers_Diffuse_S015_NODE_113111_length_1492_cov_0.961172	0	lytic	4	0	1	Not-determined	Genome-fragment	NA	0	no viral genes detected	1	1492	1492	1492	1492	r__Duplodnaviria	k__Heunggongvirae	p__Uroviricota	c__Caudoviricetes	o__	f__
Brothers_Diffuse_S015_NODE_113139_length_1491_cov_4.715543	1	lytic	4	0	0	Low-quality	Genome-fragment	0.84	0	no viral genes detected	1	1491	1491	1491	1491	r__Duplodnaviria	k__Heunggongvirae	p__Uroviricota	c__Caudoviricetes	o__	f__
Brothers_Diffuse_S015_NODE_113283_length_1491_cov_1.142229	1	lytic	5	1	0	Low-quality	Genome-fragment	3.1	0		1	1491	1491	1491	1491	r__Duplodnaviria	k__Heunggongvirae	p__Uroviricota	c__Caudoviricetes	o__	f__
Brothers_Diffuse_S015_NODE_113468_length_1490_cov_1.278797	1	lytic	4	1	0	Low-quality	Genome-fragment	4.22	0		1	1490	1490	1490	1490	r__Duplodnaviria	k__Heunggongvirae	p__Uroviricota	c__Caudoviricetes	o__	f__
Brothers_Diffuse_S015_NODE_11362_length_3695_cov_1.193105	0	lytic	5	1	0	Low-quality	Genome-fragment	4.6	0		1	3695	3695	3695	3695	r__Duplodnaviria	k__Heunggongvirae	p__Uroviricota	c__Caudoviricetes	o__	f__
Brothers_Diffuse_S015_NODE_11364_length_3694_cov_2.100925	0	lytic	8	1	0	Low-quality	Genome-fragment	1.61	0		1	3694	3694	3694	3694	r__Duplodnaviria	k__Heunggongvirae	p__Uroviricota	c__Caudoviricetes	o__	f__
Brothers_Diffuse_S015_NODE_11388_length_3692_cov_1.075175	3	lytic	6	4	0	Low-quality	Genome-fragment	4.43	0		1	3692	3692	3692	3692	r__Duplodnaviria	k__Heunggongvirae	p__Uroviricota	c__Caudoviricetes	o__	f__
Brothers_Diffuse_S015_NODE_113_length_20051_cov_8.235696	0	lytic	25	3	2	Low-quality	Genome-fragment	10.45	0		1	20051	20051	20051	20051	r__Duplodnaviria	k__Heunggongvirae	p__Uroviricota	c__Caudoviricetes	o__	f__
Brothers_Diffuse_S015_NODE_114202_length_1486_cov_1.652686	1	lytic	4	3	0	Low-quality	Genome-fragment	2.4	0		1	1486	1486	1486	1486	r__Duplodnaviria	k__Heunggongvirae	p__Uroviricota	c__Caudoviricetes	o__	f__
Brothers_Diffuse_S015_NODE_114331_length_1485_cov_2.826215	0	lytic	4	1	0	Low-quality	Genome-fragment	0.78	0		1	1485	1485	1485	1485	r__Duplodnaviria	k__Heunggongvirae	p__Uroviricota	c__Caudoviricetes	o__	f__
Brothers_Diffuse_S015_NODE_11442_length_3685_cov_1.980326	0	lytic	12	0	0	Not-determined	Genome-fragment	NA	0	no viral genes detected	1	3685	3685	3685	3685	r__Duplodnaviria	k__Heunggongvirae	p__Uroviricota	c__Caudoviricetes	o__	f__
Brothers_Diffuse_S015_NODE_114620_length_1484_cov_1.666175	0	lytic	7	1	0	Low-quality	Genome-fragment	1.09	0		1	1484	1484	1484	1484	NA	NA	NA	NA	NA	NA
Brothers_Diffuse_S015_NODE_114682_length_1484_cov_1.221813	1	lytic	4	0	1	Not-determined	Genome-fragment	NA	0	no viral genes detected	1	1484	1484	1484	1484	r__Duplodnaviria	k__Heunggongvirae	p__Uroviricota	c__Caudoviricetes	o__	f__
Brothers_Diffuse_S015_NODE_1147_length_9077_cov_2.103687	0	lytic	7	2	0	Low-quality	Genome-fragment	4.58	0		1	9077	9077	9077	9077	r__Duplodnaviria	k__Heunggongvirae	p__Uroviricota	c__Caudoviricetes	o__	f__
Brothers_Diffuse_S015_NODE_11483_length_3679_cov_1.999155	1	lytic	6	2	0	Low-quality	Genome-fragment	4.66	0		1	3679	3679	3679	3679	r__Duplodnaviria	k__Heunggongvirae	p__Uroviricota	c__Caudoviricetes	o__	f__
Brothers_Diffuse_S015_NODE_114863_length_1483_cov_1.539823	0	lytic	4	1	0	Low-quality	Genome-fragment	1.19	0		1	1483	1483	1483	1483	r__Duplodnaviria	k__Heunggongvirae	p__Uroviricota	c__Caudoviricetes	o__	f__
Brothers_Diffuse_S015_NODE_115029_length_1482_cov_2.246494	0	lytic	5	1	0	Low-quality	Genome-fragment	0.59	0		1	1482	1482	1482	1482	r__Duplodnaviria	k__Heunggongvirae	p__Uroviricota	c__Caudoviricetes	o__	f__
Brothers_Diffuse_S015_NODE_11505_length_3676_cov_2.526909	1	lytic	6	0	1	Low-quality	Genome-fragment	2.39	0	no viral genes detected	1	3676	3676	3676	3676	r__Duplodnaviria	k__Heunggongvirae	p__Uroviricota	c__Caudoviricetes	o__	f__
Brothers_Diffuse_S015_NODE_115135_length_1482_cov_1.276753	0	lytic	4	1	0	Low-quality	Genome-fragment	3.22	0		1	1482	1482	1482	1482	NA	NA	NA	NA	NA	NA
Brothers_Diffuse_S015_NODE_11519_length_3675_cov_1.815953	0	lytic	5	0	0	Low-quality	Genome-fragment	1.78	0	no viral genes detected	1	3675	3675	3675	3675	r__Duplodnaviria	k__Heunggongvirae	p__Uroviricota	c__Caudoviricetes	o__	f__
Brothers_Diffuse_S015_NODE_115248_length_1481_cov_2.117430	1	lytic	4	0	0	Low-quality	Genome-fragment	0.72	0	no viral genes detected	1	1481	1481	1481	1481	r__Duplodnaviria	k__Heunggongvirae	p__Uroviricota	c__Caudoviricetes	o__	f__
Brothers_Diffuse_S015_NODE_115305_length_1481_cov_1.505170	0	lytic	4	1	0	Low-quality	Genome-fragment	2.23	0		1	1481	1481	1481	1481	r__Duplodnaviria	k__Heunggongvirae	p__Uroviricota	c__Caudoviricetes	o__	f__
Brothers_Diffuse_S015_NODE_11549_length_3672_cov_2.442031	0	lytic	8	0	1	Low-quality	Genome-fragment	2.76	0	no viral genes detected	1	3672	3672	3672	3672	r__Duplodnaviria	k__Heunggongvirae	p__Uroviricota	c__Caudoviricetes	o__	f__
Brothers_Diffuse_S015_NODE_115711_length_1479_cov_1.497041	0	lytic	5	0	0	Low-quality	Genome-fragment	1.52	0	no viral genes detected	1	1479	1479	1479	1479	r__Duplodnaviria	k__Heunggongvirae	p__Uroviricota	c__Caudoviricetes	o__	f__
Brothers_Diffuse_S015_NODE_11571_length_3669_cov_5.549407	0	lytic	5	2	0	Low-quality	Genome-fragment	1.07	0		1	3669	3669	3669	3669	r__Duplodnaviria	k__Heunggongvirae	p__Uroviricota	c__Caudoviricetes	o__	f__
Brothers_Diffuse_S015_NODE_11572_length_3669_cov_2.696499	0	lytic	6	0	0	Not-determined	Genome-fragment	NA	0	no viral genes detected	1	3669	3669	3669	3669	r__Duplodnaviria	k__Heunggongvirae	p__Uroviricota	c__Caudoviricetes	o__	f__
Brothers_Diffuse_S015_NODE_11577_length_3668_cov_2.253883	1	lytic	5	2	0	Low-quality	Genome-fragment	4.89	0		1	3668	3668	3668	3668	r__Duplodnaviria	k__Heunggongvirae	p__Uroviricota	c__Caudoviricetes	o__	f__Schitoviridae
Brothers_Diffuse_S015_NODE_1157_length_9039_cov_3.688846	0	lytic	16	2	0	Low-quality	Genome-fragment	5.59	0		1	9039	9039	9039	9039	r__Duplodnaviria	k__Heunggongvirae	p__Uroviricota	c__Caudoviricetes	o__	f__
Brothers_Diffuse_S015_NODE_115873_length_1478_cov_2.017765	0	lytic	3	1	0	Low-quality	Genome-fragment	1.32	0		1	1478	1478	1478	1478	r__Duplodnaviria	k__Heunggongvirae	p__Uroviricota	c__Caudoviricetes	o__	f__
Brothers_Diffuse_S015_NODE_11591_length_3667_cov_2.146893	0	lytic	7	1	0	Low-quality	Genome-fragment	1.93	0		1	3667	3667	3667	3667	r__Duplodnaviria	k__Heunggongvirae	p__Uroviricota	c__Caudoviricetes	o__	f__
Brothers_Diffuse_S015_NODE_115995_length_1478_cov_1.032568	0	lytic	4	2	0	Low-quality	Genome-fragment	0.51	0		1	1478	1478	1478	1478	r__Duplodnaviria	k__Heunggongvirae	p__Uroviricota	c__Caudoviricetes	o__	f__
Brothers_Diffuse_S015_NODE_116062_length_1477_cov_2.363704	0	lytic	4	1	0	Low-quality	Genome-fragment	0.83	0		1	1477	1477	1477	1477	r__Duplodnaviria	k__Heunggongvirae	p__Uroviricota	c__Caudoviricetes	o__	f__
Brothers_Diffuse_S015_NODE_1160_length_9028_cov_4.257162	1	lytic	12	2	0	Low-quality	Genome-fragment	2.59	0		1	9028	9028	9028	9028	r__Duplodnaviria	k__Heunggongvirae	p__Uroviricota	c__Caudoviricetes	o__	f__
Brothers_Diffuse_S015_NODE_116125_length_1477_cov_1.617778	0	lytic	6	0	0	Not-determined	Genome-fragment	NA	0	no viral genes detected	1	1477	1477	1477	1477	NA	NA	NA	NA	NA	NA
Brothers_Diffuse_S015_NODE_11617_length_3663_cov_2.241799	0	lytic	4	1	0	Low-quality	Genome-fragment	1.78	0		1	3663	3663	3663	3663	r__Duplodnaviria	k__Heunggongvirae	p__Uroviricota	c__Caudoviricetes	o__	f__
Brothers_Diffuse_S015_NODE_116273_length_1476_cov_2.677539	0	lytic	6	0	0	Low-quality	Genome-fragment	1.33	0	no viral genes detected	1	1476	1476	1476	1476	NA	NA	NA	NA	NA	NA
Brothers_Diffuse_S015_NODE_116529_length_1475_cov_1.780415	0	lytic	5	2	0	Low-quality	Genome-fragment	1.3	0		1	1475	1475	1475	1475	r__Duplodnaviria	k__Heunggongvirae	p__Uroviricota	c__Caudoviricetes	o__	f__
Brothers_Diffuse_S015_NODE_11656_length_3658_cov_2.263948	0	lytic	4	1	0	Low-quality	Genome-fragment	1.99	0		1	3658	3658	3658	3658	r__Duplodnaviria	k__Heunggongvirae	p__Uroviricota	c__Caudoviricetes	o__	f__
Brothers_Diffuse_S015_NODE_11673_length_3655_cov_5.890306	1	lytic	6	3	0	Low-quality	Genome-fragment	4.37	0		1	3655	3655	3655	3655	r__Duplodnaviria	k__Heunggongvirae	p__Uroviricota	c__Caudoviricetes	o__	f__
Brothers_Diffuse_S015_NODE_116744_length_1474_cov_1.550854	0	lytic	4	0	0	Not-determined	Genome-fragment	NA	0	no viral genes detected	1	1474	1474	1474	1474	NA	NA	NA	NA	NA	NA
Brothers_Diffuse_S015_NODE_116819_length_1474_cov_1.057906	0	lytic	4	0	0	Low-quality	Genome-fragment	3.42	0	no viral genes detected	1	1474	1474	1474	1474	NA	NA	NA	NA	NA	NA
Brothers_Diffuse_S015_NODE_11688_length_3654_cov_1.515452	0	lytic	5	0	0	Not-determined	Genome-fragment	NA	0	no viral genes detected	1	3654	3654	3654	3654	r__Duplodnaviria	k__Heunggongvirae	p__Uroviricota	c__Caudoviricetes	o__	f__
Brothers_Diffuse_S015_NODE_116917_length_1473_cov_2.131501	0	lytic	4	0	0	Low-quality	Genome-fragment	2.35	0	no viral genes detected	1	1473	1473	1473	1473	NA	NA	NA	NA	NA	NA
Brothers_Diffuse_S015_NODE_117023_length_1473_cov_1.195394	0	lytic	5	1	0	Low-quality	Genome-fragment	1.68	0		1	1473	1473	1473	1473	r__Duplodnaviria	k__Heunggongvirae	p__Uroviricota	c__Caudoviricetes	o__	f__
Brothers_Diffuse_S015_NODE_117106_length_1472_cov_3.670632	0	lytic	4	1	0	Low-quality	Genome-fragment	0.84	0		1	1472	1472	1472	1472	r__Duplodnaviria	k__Heunggongvirae	p__Uroviricota	c__Caudoviricetes	o__	f__
Brothers_Diffuse_S015_NODE_11721_length_3650_cov_2.565427	0	lytic	8	1	0	Low-quality	Genome-fragment	1.05	0		1	3650	3650	3650	3650	r__Duplodnaviria	k__Heunggongvirae	p__Uroviricota	c__Caudoviricetes	o__	f__
Brothers_Diffuse_S015_NODE_1172_length_8998_cov_3.757637	0	lytic	13	5	0	Low-quality	Genome-fragment	3.76	0		1	8998	8998	8998	8998	r__Duplodnaviria	k__Heunggongvirae	p__Uroviricota	c__Caudoviricetes	o__	f__
Brothers_Diffuse_S015_NODE_117534_length_1470_cov_4.087863	0	lytic	5	1	0	Low-quality	Genome-fragment	1.64	0		1	1470	1470	1470	1470	NA	NA	NA	NA	NA	NA
Brothers_Diffuse_S015_NODE_11757_length_3646_cov_2.829497	0	lytic	7	1	0	Low-quality	Genome-fragment	1.94	0		1	3646	3646	3646	3646	r__Duplodnaviria	k__Heunggongvirae	p__Uroviricota	c__Caudoviricetes	o__Crassvirales	f__
Brothers_Diffuse_S015_NODE_117592_length_1470_cov_1.841400	0	lytic	3	1	0	Low-quality	Genome-fragment	2.46	0		1	1470	1470	1470	1470	r__Duplodnaviria	k__Heunggongvirae	p__Uroviricota	c__Caudoviricetes	o__	f__
Brothers_Diffuse_S015_NODE_1175_length_8994_cov_2.702041	0	lytic	5	2	1	Low-quality	Genome-fragment	2.08	36.07		1	8994	8994	8994	8994	r__Duplodnaviria	k__Heunggongvirae	p__Uroviricota	c__Caudoviricetes	o__	f__
Brothers_Diffuse_S015_NODE_11772_length_3645_cov_1.551450	0	lytic	8	0	0	Not-determined	Genome-fragment	NA	0	no viral genes detected	1	3645	3645	3645	3645	r__Duplodnaviria	k__Heunggongvirae	p__Uroviricota	c__Caudoviricetes	o__	f__
Brothers_Diffuse_S015_NODE_11777_length_3644_cov_5.620415	0	lytic	9	1	0	Low-quality	Genome-fragment	1.44	0		1	3644	3644	3644	3644	r__Duplodnaviria	k__Heunggongvirae	p__Uroviricota	c__Caudoviricetes	o__	f__
Brothers_Diffuse_S015_NODE_1177_length_8990_cov_4.405055	0	lytic	12	0	0	Not-determined	Genome-fragment	NA	0	no viral genes detected	1	8990	8990	8990	8990	NA	NA	NA	NA	NA	NA
Brothers_Diffuse_S015_NODE_118329_length_1467_cov_1.104478	0	lytic	6	0	0	Not-determined	Genome-fragment	NA	0	no viral genes detected	1	1467	1467	1467	1467	r__Duplodnaviria	k__Heunggongvirae	p__Uroviricota	c__Caudoviricetes	o__	f__
Brothers_Diffuse_S015_NODE_118463_length_1466_cov_1.592233	0	lytic	4	0	0	Not-determined	Genome-fragment	NA	0	no viral genes detected	1	1466	1466	1466	1466	r__Duplodnaviria	k__Heunggongvirae	p__Uroviricota	c__Caudoviricetes	o__	f__
Brothers_Diffuse_S015_NODE_118489_length_1466_cov_1.446602	0	lytic	4	0	0	Not-determined	Genome-fragment	NA	0	no viral genes detected	1	1466	1466	1466	1466	NA	NA	NA	NA	NA	NA
Brothers_Diffuse_S015_NODE_11853_length_3635_cov_3.282212	1	lytic	10	0	0	Not-determined	Genome-fragment	NA	0	no viral genes detected	1	3635	3635	3635	3635	r__Duplodnaviria	k__Heunggongvirae	p__Uroviricota	c__Caudoviricetes	o__	f__
Brothers_Diffuse_S015_NODE_11860_length_3634_cov_1.634731	0	lytic	6	1	0	Low-quality	Genome-fragment	1.54	0		1	3634	3634	3634	3634	r__Duplodnaviria	k__Heunggongvirae	p__Uroviricota	c__Caudoviricetes	o__	f__
Brothers_Diffuse_S015_NODE_11878_length_3632_cov_2.242511	0	lytic	7	2	0	Low-quality	Genome-fragment	2.49	0		1	3632	3632	3632	3632	r__Duplodnaviria	k__Heunggongvirae	p__Uroviricota	c__Caudoviricetes	o__	f__
Brothers_Diffuse_S015_NODE_11885_length_3631_cov_2.392409	0	lytic	7	0	0	Not-determined	Genome-fragment	NA	0	no viral genes detected	1	3631	3631	3631	3631	r__Duplodnaviria	k__Heunggongvirae	p__Uroviricota	c__Caudoviricetes	o__	f__
Brothers_Diffuse_S015_NODE_119064_length_1463_cov_2.008982	0	lytic	4	1	0	Low-quality	Genome-fragment	1.47	0		1	1463	1463	1463	1463	r__Duplodnaviria	k__Heunggongvirae	p__Uroviricota	c__Caudoviricetes	o__Crassvirales	f__
Brothers_Diffuse_S015_NODE_119076_length_1463_cov_1.896707	1	lytic	4	1	0	Low-quality	Genome-fragment	0.84	0		1	1463	1463	1463	1463	r__Duplodnaviria	k__Heunggongvirae	p__Uroviricota	c__Caudoviricetes	o__	f__
Brothers_Diffuse_S015_NODE_119122_length_1463_cov_1.491766	0	lytic	4	0	0	Low-quality	Genome-fragment	3.86	0	no viral genes detected	1	1463	1463	1463	1463	r__Duplodnaviria	k__Heunggongvirae	p__Uroviricota	c__Caudoviricetes	o__	f__
Brothers_Diffuse_S015_NODE_119194_length_1463_cov_1.097305	1	lytic	4	1	0	Low-quality	Genome-fragment	2.83	0		1	1463	1463	1463	1463	NA	NA	NA	NA	NA	NA
Brothers_Diffuse_S015_NODE_119215_length_1463_cov_0.799401	2	lytic	5	2	0	Low-quality	Genome-fragment	0.62	0		1	1463	1463	1463	1463	r__Duplodnaviria	k__Heunggongvirae	p__Uroviricota	c__Caudoviricetes	o__	f__
Brothers_Diffuse_S015_NODE_11924_length_3626_cov_2.038868	1	lytic	6	1	0	Low-quality	Genome-fragment	1.46	0		1	3626	3626	3626	3626	r__Duplodnaviria	k__Heunggongvirae	p__Uroviricota	c__Caudoviricetes	o__	f__Straboviridae
Brothers_Diffuse_S015_NODE_1194_length_8947_cov_3.083333	0	lytic	9	1	0	Low-quality	Genome-fragment	5.06	0		1	8947	8947	8947	8947	r__Duplodnaviria	k__Heunggongvirae	p__Uroviricota	c__Caudoviricetes	o__	f__
Brothers_Diffuse_S015_NODE_11951_length_3623_cov_1.890446	0	lytic	9	0	0	Not-determined	Genome-fragment	NA	0	no viral genes detected	1	3623	3623	3623	3623	r__Duplodnaviria	k__Heunggongvirae	p__Uroviricota	c__Caudoviricetes	o__	f__
Brothers_Diffuse_S015_NODE_119683_length_1460_cov_2.750188	0	lytic	4	1	0	Low-quality	Genome-fragment	1.3	0		1	1460	1460	1460	1460	r__Duplodnaviria	k__Heunggongvirae	p__Uroviricota	c__Caudoviricetes	o__	f__
Brothers_Diffuse_S015_NODE_11970_length_3621_cov_1.740985	1	lytic	7	3	0	Low-quality	Genome-fragment	5.67	0		1	3621	3621	3621	3621	r__Duplodnaviria	k__Heunggongvirae	p__Uroviricota	c__Caudoviricetes	o__	f__
Brothers_Diffuse_S015_NODE_11992_length_3617_cov_5.195129	0	lytic	4	1	0	Low-quality	Genome-fragment	2.93	0		1	3617	3617	3617	3617	r__Duplodnaviria	k__Heunggongvirae	p__Uroviricota	c__Caudoviricetes	o__	f__
Brothers_Diffuse_S015_NODE_119975_length_1459_cov_1.421171	1	lytic	5	1	0	Low-quality	Genome-fragment	2.34	0		1	1459	1459	1459	1459	r__Duplodnaviria	k__Heunggongvirae	p__Uroviricota	c__Caudoviricetes	o__	f__
Brothers_Diffuse_S015_NODE_11_length_45518_cov_7.428345	6	lytic	58	13	2	Medium-quality	Genome-fragment	69.04	0	low-confidence DTR	1	45518	45518	45518	45518	r__Duplodnaviria	k__Heunggongvirae	p__Uroviricota	c__Caudoviricetes	o__	f__
Brothers_Diffuse_S015_NODE_120021_length_1459_cov_1.171922	0	lytic	6	1	0	Low-quality	Genome-fragment	1.49	0		1	1459	1459	1459	1459	r__Duplodnaviria	k__Heunggongvirae	p__Uroviricota	c__Caudoviricetes	o__	f__
Brothers_Diffuse_S015_NODE_120024_length_1459_cov_1.165165	1	lytic	4	1	0	Low-quality	Genome-fragment	2.62	0		1	1459	1459	1459	1459	r__Duplodnaviria	k__Heunggongvirae	p__Uroviricota	c__Caudoviricetes	o__	f__
Brothers_Diffuse_S015_NODE_120046_length_1459_cov_1.036787	1	lytic	4	1	0	Low-quality	Genome-fragment	1.71	0		1	1459	1459	1459	1459	NA	NA	NA	NA	NA	NA
Brothers_Diffuse_S015_NODE_12017_length_3614_cov_1.279323	1	lytic	4	2	0	Low-quality	Genome-fragment	9	0		1	3614	3614	3614	3614	r__Duplodnaviria	k__Heunggongvirae	p__Uroviricota	c__Caudoviricetes	o__	f__
Brothers_Diffuse_S015_NODE_12023_length_3613_cov_3.138267	1	lytic	8	1	0	Low-quality	Genome-fragment	1.85	0		1	3613	3613	3613	3613	r__Duplodnaviria	k__Heunggongvirae	p__Uroviricota	c__Caudoviricetes	o__	f__
Brothers_Diffuse_S015_NODE_12034_length_3612_cov_1.971306	0	lytic	7	1	0	Low-quality	Genome-fragment	1.54	0		1	3612	3612	3612	3612	r__Duplodnaviria	k__Heunggongvirae	p__Uroviricota	c__Caudoviricetes	o__	f__
Brothers_Diffuse_S015_NODE_120358_length_1457_cov_2.245865	0	lytic	5	2	0	Low-quality	Genome-fragment	2.66	0		1	1457	1457	1457	1457	r__Duplodnaviria	k__Heunggongvirae	p__Uroviricota	c__Caudoviricetes	o__	f__
Brothers_Diffuse_S015_NODE_1203_length_8906_cov_2.224057	0	lytic	11	1	0	Low-quality	Genome-fragment	2.59	0		1	8906	8906	8906	8906	r__Duplodnaviria	k__Heunggongvirae	p__Uroviricota	c__Caudoviricetes	o__	f__
Brothers_Diffuse_S015_NODE_120403_length_1457_cov_1.820301	0	lytic	4	0	0	Low-quality	Genome-fragment	3.14	0	no viral genes detected	1	1457	1457	1457	1457	NA	NA	NA	NA	NA	NA
Brothers_Diffuse_S015_NODE_120574_length_1456_cov_3.052671	0	lytic	4	0	0	Not-determined	Genome-fragment	NA	0	no viral genes detected	1	1456	1456	1456	1456	r__Duplodnaviria	k__Heunggongvirae	p__Uroviricota	c__Caudoviricetes	o__	f__
Brothers_Diffuse_S015_NODE_120587_length_1456_cov_2.513168	0	lytic	5	0	1	Low-quality	Genome-fragment	0.53	0	no viral genes detected	1	1456	1456	1456	1456	NA	NA	NA	NA	NA	NA
Brothers_Diffuse_S015_NODE_1205_length_8899_cov_5.387711	2	lysogenic	9	1	0	Low-quality	Genome-fragment	13.31	0		1	8899	8899	8899	8899	r__Duplodnaviria	k__Heunggongvirae	p__Uroviricota	c__Caudoviricetes	o__	f__
Brothers_Diffuse_S015_NODE_120632_length_1456_cov_1.783296	0	lytic	4	0	0	Not-determined	Genome-fragment	NA	0	no viral genes detected	1	1456	1456	1456	1456	r__Duplodnaviria	k__Heunggongvirae	p__Uroviricota	c__Caudoviricetes	o__	f__
Brothers_Diffuse_S015_NODE_120756_length_1456_cov_0.920241	2	lytic	5	3	0	Low-quality	Genome-fragment	2.02	0		1	1456	1456	1456	1456	r__Duplodnaviria	k__Heunggongvirae	p__Uroviricota	c__Caudoviricetes	o__	f__
Brothers_Diffuse_S015_NODE_12086_length_3607_cov_5.850000	1	lytic	5	1	0	Low-quality	Genome-fragment	5.84	0		1	3607	3607	3607	3607	r__Duplodnaviria	k__Heunggongvirae	p__Uroviricota	c__Caudoviricetes	o__	f__
Brothers_Diffuse_S015_NODE_12096_length_3606_cov_2.947399	0	lytic	7	0	0	Not-determined	Genome-fragment	NA	0	no viral genes detected	1	3606	3606	3606	3606	NA	NA	NA	NA	NA	NA
Brothers_Diffuse_S015_NODE_120_length_19942_cov_6.817916	1	lytic	30	3	1	Low-quality	Genome-fragment	9.97	0		1	19942	19942	19942	19942	r__Duplodnaviria	k__Heunggongvirae	p__Uroviricota	c__Caudoviricetes	o__	f__
Brothers_Diffuse_S015_NODE_121003_length_1454_cov_5.211002	0	lytic	3	2	0	Low-quality	Genome-fragment	2.18	0		1	1454	1454	1454	1454	r__Duplodnaviria	k__Heunggongvirae	p__Uroviricota	c__Caudoviricetes	o__	f__
Brothers_Diffuse_S015_NODE_121217_length_1454_cov_0.611907	0	lytic	4	1	0	Low-quality	Genome-fragment	1.61	0		1	1454	1454	1454	1454	r__Duplodnaviria	k__Heunggongvirae	p__Uroviricota	c__Caudoviricetes	o__	f__
Brothers_Diffuse_S015_NODE_12135_length_3602_cov_1.203165	2	lytic	5	2	0	Low-quality	Genome-fragment	2.99	0		1	3602	3602	3602	3602	r__Duplodnaviria	k__Heunggongvirae	p__Uroviricota	c__Caudoviricetes	o__	f__
Brothers_Diffuse_S015_NODE_12141_length_3601_cov_2.130109	0	lytic	4	1	0	Low-quality	Genome-fragment	1.33	0		1	3601	3601	3601	3601	r__Duplodnaviria	k__Heunggongvirae	p__Uroviricota	c__Caudoviricetes	o__	f__
Brothers_Diffuse_S015_NODE_1216_length_8878_cov_2.651583	4	lytic	11	5	0	Low-quality	Genome-fragment	15.6	0		1	8878	8878	8878	8878	r__Duplodnaviria	k__Heunggongvirae	p__Uroviricota	c__Caudoviricetes	o__	f__
Brothers_Diffuse_S015_NODE_12192_length_3595_cov_1.698962	3	lytic	5	3	0	Low-quality	Genome-fragment	5.64	0		1	3595	3595	3595	3595	r__Duplodnaviria	k__Heunggongvirae	p__Uroviricota	c__Caudoviricetes	o__	f__
Brothers_Diffuse_S015_NODE_121996_length_1450_cov_1.633409	0	lytic	4	0	0	Low-quality	Genome-fragment	0.85	0	no viral genes detected	1	1450	1450	1450	1450	r__Duplodnaviria	k__Heunggongvirae	p__Uroviricota	c__Caudoviricetes	o__	f__
Brothers_Diffuse_S015_NODE_1220_length_8862_cov_3.578019	1	lytic	14	3	0	Low-quality	Genome-fragment	13.15	0		1	8862	8862	8862	8862	r__Duplodnaviria	k__Heunggongvirae	p__Uroviricota	c__Caudoviricetes	o__	f__
Brothers_Diffuse_S015_NODE_12215_length_3592_cov_1.745455	0	lytic	6	1	0	Low-quality	Genome-fragment	2	0		1	3592	3592	3592	3592	r__Duplodnaviria	k__Heunggongvirae	p__Uroviricota	c__Caudoviricetes	o__	f__
Brothers_Diffuse_S015_NODE_122177_length_1449_cov_2.084720	0	lytic	5	1	0	Low-quality	Genome-fragment	0.42	0		1	1449	1449	1449	1449	r__Duplodnaviria	k__Heunggongvirae	p__Uroviricota	c__Caudoviricetes	o__	f__
Brothers_Diffuse_S015_NODE_122390_length_1448_cov_1.890992	0	lytic	4	0	0	Low-quality	Genome-fragment	1.81	0	no viral genes detected	1	1448	1448	1448	1448	NA	NA	NA	NA	NA	NA
Brothers_Diffuse_S015_NODE_122397_length_1448_cov_1.824375	0	lytic	5	2	0	Low-quality	Genome-fragment	2.05	0		1	1448	1448	1448	1448	r__Duplodnaviria	k__Heunggongvirae	p__Uroviricota	c__Caudoviricetes	o__	f__
Brothers_Diffuse_S015_NODE_12268_length_3585_cov_2.742337	1	lytic	4	3	0	Low-quality	Genome-fragment	7.8	0		1	3585	3585	3585	3585	r__Duplodnaviria	k__Heunggongvirae	p__Uroviricota	c__Caudoviricetes	o__	f__
Brothers_Diffuse_S015_NODE_1227_length_8852_cov_7.705673	1	lytic	9	0	0	Not-determined	Genome-fragment	NA	0	no viral genes detected	1	8852	8852	8852	8852	r__Duplodnaviria	k__Heunggongvirae	p__Uroviricota	c__Caudoviricetes	o__	f__
Brothers_Diffuse_S015_NODE_122826_length_1446_cov_1.968916	0	lytic	5	1	0	Low-quality	Genome-fragment	0.57	0		1	1446	1446	1446	1446	NA	NA	NA	NA	NA	NA
Brothers_Diffuse_S015_NODE_12302_length_3582_cov_2.893777	0	lytic	8	1	1	Low-quality	Genome-fragment	6.36	0		1	3582	3582	3582	3582	r__Duplodnaviria	k__Heunggongvirae	p__Uroviricota	c__Caudoviricetes	o__	f__
Brothers_Diffuse_S015_NODE_123588_length_1443_cov_1.273556	1	lytic	4	2	0	Low-quality	Genome-fragment	1.72	0		1	1443	1443	1443	1443	r__Duplodnaviria	k__Heunggongvirae	p__Uroviricota	c__Caudoviricetes	o__	f__
Brothers_Diffuse_S015_NODE_12398_length_3571_cov_1.603078	1	lytic	6	1	0	Low-quality	Genome-fragment	1.9	0		1	3571	3571	3571	3571	r__Duplodnaviria	k__Heunggongvirae	p__Uroviricota	c__Caudoviricetes	o__	f__
Brothers_Diffuse_S015_NODE_12426_length_3568_cov_2.345248	1	lytic	4	1	0	Low-quality	Genome-fragment	1.73	0		1	3568	3568	3568	3568	r__Duplodnaviria	k__Heunggongvirae	p__Uroviricota	c__Caudoviricetes	o__	f__
Brothers_Diffuse_S015_NODE_124336_length_1439_cov_3.075457	0	lytic	5	1	0	Low-quality	Genome-fragment	0.51	0		1	1439	1439	1439	1439	NA	NA	NA	NA	NA	NA
Brothers_Diffuse_S015_NODE_1243_length_8811_cov_1.855942	0	lytic	7	4	0	Low-quality	Genome-fragment	3.03	0		1	8811	8811	8811	8811	r__Duplodnaviria	k__Heunggongvirae	p__Uroviricota	c__Caudoviricetes	o__	f__
Brothers_Diffuse_S015_NODE_124551_length_1438_cov_2.981693	0	lytic	4	1	0	Low-quality	Genome-fragment	1.4	0		1	1438	1438	1438	1438	r__Duplodnaviria	k__Heunggongvirae	p__Uroviricota	c__Caudoviricetes	o__	f__
Brothers_Diffuse_S015_NODE_124553_length_1438_cov_2.912281	0	lytic	5	1	0	Low-quality	Genome-fragment	1.03	0		1	1438	1438	1438	1438	r__Duplodnaviria	k__Heunggongvirae	p__Uroviricota	c__Caudoviricetes	o__	f__
Brothers_Diffuse_S015_NODE_124876_length_1437_cov_1.539695	1	lytic	4	2	0	Low-quality	Genome-fragment	0.79	0		1	1437	1437	1437	1437	r__Duplodnaviria	k__Heunggongvirae	p__Uroviricota	c__Caudoviricetes	o__	f__
Brothers_Diffuse_S015_NODE_125072_length_1436_cov_1.663102	2	lytic	4	1	0	Low-quality	Genome-fragment	0.58	0		1	1436	1436	1436	1436	r__Duplodnaviria	k__Heunggongvirae	p__Uroviricota	c__Caudoviricetes	o__	f__
Brothers_Diffuse_S015_NODE_12528_length_3554_cov_3.419901	0	lytic	5	0	0	Not-determined	Genome-fragment	NA	0	no viral genes detected	1	3554	3554	3554	3554	r__Duplodnaviria	k__Heunggongvirae	p__Uroviricota	c__Caudoviricetes	o__	f__
Brothers_Diffuse_S015_NODE_12570_length_3550_cov_2.921414	0	lytic	5	0	0	Not-determined	Genome-fragment	NA	0	no viral genes detected	1	3550	3550	3550	3550	r__Duplodnaviria	k__Heunggongvirae	p__Uroviricota	c__Caudoviricetes	o__	f__
Brothers_Diffuse_S015_NODE_125846_length_1433_cov_1.549770	1	lytic	4	1	0	Low-quality	Genome-fragment	3.22	0		1	1433	1433	1433	1433	r__Duplodnaviria	k__Heunggongvirae	p__Uroviricota	c__Caudoviricetes	o__	f__
Brothers_Diffuse_S015_NODE_125905_length_1433_cov_1.212864	0	lytic	4	1	0	Low-quality	Genome-fragment	2.44	0		1	1433	1433	1433	1433	r__Duplodnaviria	k__Heunggongvirae	p__Uroviricota	c__Caudoviricetes	o__	f__
Brothers_Diffuse_S015_NODE_126217_length_1431_cov_5.032975	0	lytic	4	0	0	Low-quality	Genome-fragment	3.42	0	no viral genes detected	1	1431	1431	1431	1431	r__Duplodnaviria	k__Heunggongvirae	p__Uroviricota	c__Caudoviricetes	o__	f__
Brothers_Diffuse_S015_NODE_126532_length_1430_cov_1.555641	0	lytic	5	1	0	Low-quality	Genome-fragment	0.78	0		1	1430	1430	1430	1430	r__Duplodnaviria	k__Heunggongvirae	p__Uroviricota	c__Caudoviricetes	o__	f__
Brothers_Diffuse_S015_NODE_126704_length_1429_cov_1.996928	0	lytic	4	1	0	Low-quality	Genome-fragment	13.32	0		1	1429	1429	1429	1429	NA	NA	NA	NA	NA	NA
Brothers_Diffuse_S015_NODE_12671_length_3538_cov_2.279977	1	lytic	4	2	0	Low-quality	Genome-fragment	6.62	0		1	3538	3538	3538	3538	r__Duplodnaviria	k__Heunggongvirae	p__Uroviricota	c__Caudoviricetes	o__	f__
Brothers_Diffuse_S015_NODE_126730_length_1429_cov_1.689708	1	lytic	7	1	0	Low-quality	Genome-fragment	2.2	0		1	1429	1429	1429	1429	r__Duplodnaviria	k__Heunggongvirae	p__Uroviricota	c__Caudoviricetes	o__	f__
Brothers_Diffuse_S015_NODE_12677_length_3537_cov_7.155425	1	lytic	5	1	0	Low-quality	Genome-fragment	1.22	0		1	3537	3537	3537	3537	r__Duplodnaviria	k__Heunggongvirae	p__Uroviricota	c__Caudoviricetes	o__	f__
Brothers_Diffuse_S015_NODE_12692_length_3536_cov_2.015547	0	lytic	6	1	1	Low-quality	Genome-fragment	1.03	31.39		1	3536	3536	3536	3536	r__Duplodnaviria	k__Heunggongvirae	p__Uroviricota	c__Caudoviricetes	o__	f__
Brothers_Diffuse_S015_NODE_12702_length_3535_cov_1.731221	2	lytic	6	3	0	Low-quality	Genome-fragment	1.52	0		1	3535	3535	3535	3535	r__Duplodnaviria	k__Heunggongvirae	p__Uroviricota	c__Caudoviricetes	o__	f__
Brothers_Diffuse_S015_NODE_1270_length_8731_cov_7.660623	2	lytic	8	2	0	Low-quality	Genome-fragment	13.71	0		1	8731	8731	8731	8731	r__Duplodnaviria	k__Heunggongvirae	p__Uroviricota	c__Caudoviricetes	o__	f__
Brothers_Diffuse_S015_NODE_127189_length_1427_cov_1.713846	1	lytic	5	0	0	Not-determined	Genome-fragment	NA	0	no viral genes detected	1	1427	1427	1427	1427	r__Duplodnaviria	k__Heunggongvirae	p__Uroviricota	c__Caudoviricetes	o__	f__
Brothers_Diffuse_S015_NODE_12728_length_3532_cov_1.648164	0	lytic	6	0	0	Not-determined	Genome-fragment	NA	0	no viral genes detected	1	3532	3532	3532	3532	r__Duplodnaviria	k__Heunggongvirae	p__Uroviricota	c__Caudoviricetes	o__	f__
Brothers_Diffuse_S015_NODE_127923_length_1424_cov_1.570547	0	lytic	4	1	0	Low-quality	Genome-fragment	0.89	0		1	1424	1424	1424	1424	NA	NA	NA	NA	NA	NA
Brothers_Diffuse_S015_NODE_128035_length_1424_cov_0.875096	1	lytic	4	1	0	Low-quality	Genome-fragment	2.17	0		1	1424	1424	1424	1424	r__Duplodnaviria	k__Heunggongvirae	p__Uroviricota	c__Caudoviricetes	o__	f__
Brothers_Diffuse_S015_NODE_12811_length_3522_cov_2.324890	1	lytic	5	4	0	Low-quality	Genome-fragment	4.56	0		1	3522	3522	3522	3522	r__Duplodnaviria	k__Heunggongvirae	p__Uroviricota	c__Caudoviricetes	o__	f__
Brothers_Diffuse_S015_NODE_1281_length_8700_cov_2.598040	0	lytic	20	1	0	Low-quality	Genome-fragment	5.49	0		1	8700	8700	8700	8700	r__Duplodnaviria	k__Heunggongvirae	p__Uroviricota	c__Caudoviricetes	o__	f__
Brothers_Diffuse_S015_NODE_12824_length_3520_cov_2.414972	0	lytic	6	0	0	Not-determined	Genome-fragment	NA	0	no viral genes detected	1	3520	3520	3520	3520	r__Duplodnaviria	k__Heunggongvirae	p__Uroviricota	c__Caudoviricetes	o__	f__
Brothers_Diffuse_S015_NODE_128490_length_1422_cov_1.084170	0	lytic	5	2	0	Low-quality	Genome-fragment	0.88	0		1	1422	1422	1422	1422	r__Duplodnaviria	k__Heunggongvirae	p__Uroviricota	c__Caudoviricetes	o__	f__
Brothers_Diffuse_S015_NODE_12860_length_3516_cov_2.161109	0	lytic	4	2	0	Low-quality	Genome-fragment	4.42	0		1	3516	3516	3516	3516	r__Duplodnaviria	k__Heunggongvirae	p__Uroviricota	c__Caudoviricetes	o__	f__
Brothers_Diffuse_S015_NODE_12861_length_3516_cov_1.636766	0	lytic	5	1	1	Low-quality	Genome-fragment	0.22	78.58		1	3516	3516	3516	3516	r__Duplodnaviria	k__Heunggongvirae	p__Uroviricota	c__Caudoviricetes	o__	f__
Brothers_Diffuse_S015_NODE_128707_length_1421_cov_1.225657	0	lytic	4	0	0	Not-determined	Genome-fragment	NA	0	no viral genes detected	1	1421	1421	1421	1421	NA	NA	NA	NA	NA	NA
Brothers_Diffuse_S015_NODE_128750_length_1421_cov_0.926584	0	lytic	4	1	0	Low-quality	Genome-fragment	0.77	0		1	1421	1421	1421	1421	r__Duplodnaviria	k__Heunggongvirae	p__Uroviricota	c__Caudoviricetes	o__	f__
Brothers_Diffuse_S015_NODE_128826_length_1420_cov_2.553751	0	lytic	4	1	0	Low-quality	Genome-fragment	0.62	0		1	1420	1420	1420	1420	NA	NA	NA	NA	NA	NA
Brothers_Diffuse_S015_NODE_12885_length_3514_cov_1.664895	0	lytic	5	0	0	Not-determined	Genome-fragment	NA	0	no viral genes detected	1	3514	3514	3514	3514	r__Duplodnaviria	k__Heunggongvirae	p__Uroviricota	c__Caudoviricetes	o__	f__
Brothers_Diffuse_S015_NODE_128956_length_1420_cov_1.315545	0	lytic	5	1	0	Low-quality	Genome-fragment	0.76	0		1	1420	1420	1420	1420	r__Duplodnaviria	k__Heunggongvirae	p__Uroviricota	c__Caudoviricetes	o__	f__
Brothers_Diffuse_S015_NODE_129052_length_1419_cov_4.547214	0	lytic	4	0	0	Not-determined	Genome-fragment	NA	0	no viral genes detected	1	1419	1419	1419	1419	NA	NA	NA	NA	NA	NA
Brothers_Diffuse_S015_NODE_1290_length_8677_cov_10.363743	0	lytic	17	1	0	Low-quality	Genome-fragment	5.09	0		1	8677	8677	8677	8677	r__Duplodnaviria	k__Heunggongvirae	p__Uroviricota	c__Caudoviricetes	o__	f__
Brothers_Diffuse_S015_NODE_129160_length_1419_cov_1.583591	0	lytic	4	2	0	Low-quality	Genome-fragment	1.96	0		1	1419	1419	1419	1419	r__Duplodnaviria	k__Heunggongvirae	p__Uroviricota	c__Caudoviricetes	o__	f__
Brothers_Diffuse_S015_NODE_12922_length_3510_cov_2.869642	0	lytic	4	0	0	Not-determined	Genome-fragment	NA	0	no viral genes detected	1	3510	3510	3510	3510	r__Duplodnaviria	k__Heunggongvirae	p__Uroviricota	c__Caudoviricetes	o__	f__
Brothers_Diffuse_S015_NODE_129309_length_1418_cov_3.294345	0	lytic	4	0	0	Not-determined	Genome-fragment	NA	0	no viral genes detected	1	1418	1418	1418	1418	NA	NA	NA	NA	NA	NA
Brothers_Diffuse_S015_NODE_12942_length_3509_cov_1.449734	0	lytic	8	0	0	Not-determined	Genome-fragment	NA	0	no viral genes detected	1	3509	3509	3509	3509	r__Duplodnaviria	k__Heunggongvirae	p__Uroviricota	c__Caudoviricetes	o__	f__
Brothers_Diffuse_S015_NODE_129488_length_1418_cov_1.139427	0	lytic	4	0	0	Low-quality	Genome-fragment	3.31	0	no viral genes detected	1	1418	1418	1418	1418	r__Duplodnaviria	k__Heunggongvirae	p__Uroviricota	c__Caudoviricetes	o__	f__
Brothers_Diffuse_S015_NODE_12948_length_3508_cov_2.368234	1	lytic	5	2	0	Low-quality	Genome-fragment	5.12	0		1	3508	3508	3508	3508	r__Duplodnaviria	k__Heunggongvirae	p__Uroviricota	c__Caudoviricetes	o__	f__
Brothers_Diffuse_S015_NODE_1297_length_8664_cov_6.357034	0	lytic	13	2	0	Low-quality	Genome-fragment	2.38	0		1	8664	8664	8664	8664	r__Duplodnaviria	k__Heunggongvirae	p__Uroviricota	c__Caudoviricetes	o__	f__
Brothers_Diffuse_S015_NODE_129822_length_1416_cov_2.622188	0	lytic	4	1	0	Low-quality	Genome-fragment	0.77	0		1	1416	1416	1416	1416	r__Duplodnaviria	k__Heunggongvirae	p__Uroviricota	c__Caudoviricetes	o__	f__
Brothers_Diffuse_S015_NODE_129_length_19522_cov_2.729105	1	lytic	23	3	2	Low-quality	Genome-fragment	22.94	0		1	19522	19522	19522	19522	r__Duplodnaviria	k__Heunggongvirae	p__Uroviricota	c__Caudoviricetes	o__	f__
Brothers_Diffuse_S015_NODE_13013_length_3500_cov_12.840202	0	lytic	6	1	0	Low-quality	Genome-fragment	1.57	0		1	3500	3500	3500	3500	r__Duplodnaviria	k__Heunggongvirae	p__Uroviricota	c__Caudoviricetes	o__	f__
Brothers_Diffuse_S015_NODE_13030_length_3499_cov_3.566429	1	lytic	5	2	0	Low-quality	Genome-fragment	8.01	0		1	3499	3499	3499	3499	r__Duplodnaviria	k__Heunggongvirae	p__Uroviricota	c__Caudoviricetes	o__	f__
Brothers_Diffuse_S015_NODE_1303_length_8650_cov_5.239235	0	lytic	7	2	0	Low-quality	Genome-fragment	10.78	0		1	8650	8650	8650	8650	r__Duplodnaviria	k__Heunggongvirae	p__Uroviricota	c__Caudoviricetes	o__	f__
Brothers_Diffuse_S015_NODE_1304_length_8646_cov_19.524123	1	lytic	12	2	0	Low-quality	Genome-fragment	4.4	0		1	8646	8646	8646	8646	r__Duplodnaviria	k__Heunggongvirae	p__Uroviricota	c__Caudoviricetes	o__	f__
Brothers_Diffuse_S015_NODE_130642_length_1413_cov_1.935459	0	lytic	4	1	0	Low-quality	Genome-fragment	3.42	0		1	1413	1413	1413	1413	NA	NA	NA	NA	NA	NA
Brothers_Diffuse_S015_NODE_13076_length_3494_cov_3.650728	2	lytic	4	3	0	Low-quality	Genome-fragment	3.96	0		1	3494	3494	3494	3494	r__Duplodnaviria	k__Heunggongvirae	p__Uroviricota	c__Caudoviricetes	o__	f__
Brothers_Diffuse_S015_NODE_130852_length_1412_cov_3.525292	0	lytic	4	1	0	Low-quality	Genome-fragment	2.15	0		1	1412	1412	1412	1412	r__Duplodnaviria	k__Heunggongvirae	p__Uroviricota	c__Caudoviricetes	o__	f__
Brothers_Diffuse_S015_NODE_13110_length_3492_cov_2.273700	1	lytic	6	4	0	Low-quality	Genome-fragment	7.16	0		1	3492	3492	3492	3492	r__Duplodnaviria	k__Heunggongvirae	p__Uroviricota	c__Caudoviricetes	o__	f__
Brothers_Diffuse_S015_NODE_131555_length_1409_cov_3.468799	1	lytic	4	1	0	Low-quality	Genome-fragment	2.13	0		1	1409	1409	1409	1409	r__Duplodnaviria	k__Heunggongvirae	p__Uroviricota	c__Caudoviricetes	o__	f__
Brothers_Diffuse_S015_NODE_13156_length_3485_cov_3.988684	0	lytic	8	0	0	Low-quality	Genome-fragment	2.31	0	no viral genes detected	1	3485	3485	3485	3485	NA	NA	NA	NA	NA	NA
Brothers_Diffuse_S015_NODE_1315_length_8612_cov_2.808132	3	lytic	11	4	0	Low-quality	Genome-fragment	12.26	0		1	8612	8612	8612	8612	r__Duplodnaviria	k__Heunggongvirae	p__Uroviricota	c__Caudoviricetes	o__	f__
Brothers_Diffuse_S015_NODE_131602_length_1409_cov_1.783931	0	lytic	4	0	0	Low-quality	Genome-fragment	1.21	0	no viral genes detected	1	1409	1409	1409	1409	r__Duplodnaviria	k__Heunggongvirae	p__Uroviricota	c__Caudoviricetes	o__	f__
Brothers_Diffuse_S015_NODE_1317_length_8608_cov_2.420233	1	lytic	15	3	0	Low-quality	Genome-fragment	16.6	0		1	8608	8608	8608	8608	r__Duplodnaviria	k__Heunggongvirae	p__Uroviricota	c__Caudoviricetes	o__	f__
Brothers_Diffuse_S015_NODE_1318_length_8607_cov_3.913561	0	lytic	7	4	0	Low-quality	Genome-fragment	2.94	0		1	8607	8607	8607	8607	r__Duplodnaviria	k__Heunggongvirae	p__Uroviricota	c__Caudoviricetes	o__	f__
Brothers_Diffuse_S015_NODE_132011_length_1407_cov_7.285938	1	lytic	4	1	0	Low-quality	Genome-fragment	0.69	0		1	1407	1407	1407	1407	r__Duplodnaviria	k__Heunggongvirae	p__Uroviricota	c__Caudoviricetes	o__	f__
Brothers_Diffuse_S015_NODE_132022_length_1407_cov_4.222656	0	lytic	6	1	0	Low-quality	Genome-fragment	1.71	0		1	1407	1407	1407	1407	NA	NA	NA	NA	NA	NA
Brothers_Diffuse_S015_NODE_132050_length_1407_cov_2.331250	1	lytic	4	0	0	Not-determined	Genome-fragment	NA	0	no viral genes detected	1	1407	1407	1407	1407	r__Duplodnaviria	k__Heunggongvirae	p__Uroviricota	c__Caudoviricetes	o__	f__
Brothers_Diffuse_S015_NODE_13210_length_3479_cov_2.221957	0	lytic	5	1	0	Low-quality	Genome-fragment	8.07	0		1	3479	3479	3479	3479	r__Duplodnaviria	k__Heunggongvirae	p__Uroviricota	c__Caudoviricetes	o__	f__
Brothers_Diffuse_S015_NODE_132124_length_1407_cov_1.555469	0	lytic	5	0	0	Not-determined	Genome-fragment	NA	0	no viral genes detected	1	1407	1407	1407	1407	NA	NA	NA	NA	NA	NA
Brothers_Diffuse_S015_NODE_13221_length_3477_cov_1.939701	2	lytic	5	4	0	Low-quality	Genome-fragment	8.44	0		1	3477	3477	3477	3477	r__Duplodnaviria	k__Heunggongvirae	p__Uroviricota	c__Caudoviricetes	o__	f__
Brothers_Diffuse_S015_NODE_13239_length_3475_cov_4.368280	0	lytic	4	0	0	Not-determined	Genome-fragment	NA	0	no viral genes detected	1	3475	3475	3475	3475	NA	NA	NA	NA	NA	NA
Brothers_Diffuse_S015_NODE_13246_length_3474_cov_2.716463	1	lytic	6	3	0	Low-quality	Genome-fragment	5.18	0		1	3474	3474	3474	3474	r__Duplodnaviria	k__Heunggongvirae	p__Uroviricota	c__Caudoviricetes	o__	f__
Brothers_Diffuse_S015_NODE_13334_length_3465_cov_2.355303	0	lytic	10	0	0	Not-determined	Genome-fragment	NA	0	no viral genes detected	1	3465	3465	3465	3465	NA	NA	NA	NA	NA	NA
Brothers_Diffuse_S015_NODE_133498_length_1402_cov_1.135686	0	lytic	6	2	0	Low-quality	Genome-fragment	3.21	0		1	1402	1402	1402	1402	r__Duplodnaviria	k__Heunggongvirae	p__Uroviricota	c__Caudoviricetes	o__	f__
Brothers_Diffuse_S015_NODE_13428_length_3457_cov_1.633333	1	lytic	5	1	0	Low-quality	Genome-fragment	6.18	0		1	3457	3457	3457	3457	r__Duplodnaviria	k__Heunggongvirae	p__Uroviricota	c__Caudoviricetes	o__	f__
Brothers_Diffuse_S015_NODE_134378_length_1398_cov_1.900865	0	lytic	4	2	0	Low-quality	Genome-fragment	3.12	0		1	1398	1398	1398	1398	r__Duplodnaviria	k__Heunggongvirae	p__Uroviricota	c__Caudoviricetes	o__	f__
Brothers_Diffuse_S015_NODE_134528_length_1398_cov_1.048780	0	lytic	4	1	0	Low-quality	Genome-fragment	3.2	0		1	1398	1398	1398	1398	r__Duplodnaviria	k__Heunggongvirae	p__Uroviricota	c__Caudoviricetes	o__	f__
Brothers_Diffuse_S015_NODE_13457_length_3453_cov_1.900180	0	lytic	7	1	0	Low-quality	Genome-fragment	0.28	0		1	3453	3453	3453	3453	NA	NA	NA	NA	NA	NA
Brothers_Diffuse_S015_NODE_134598_length_1397_cov_2.192913	0	lytic	4	2	0	Low-quality	Genome-fragment	2.26	0		1	1397	1397	1397	1397	r__Duplodnaviria	k__Heunggongvirae	p__Uroviricota	c__Caudoviricetes	o__	f__
Brothers_Diffuse_S015_NODE_134790_length_1397_cov_0.753543	0	lytic	6	1	0	Low-quality	Genome-fragment	1.94	0		1	1397	1397	1397	1397	r__Duplodnaviria	k__Heunggongvirae	p__Uroviricota	c__Caudoviricetes	o__	f__
Brothers_Diffuse_S015_NODE_134793_length_1396_cov_27.321513	1	lytic	5	2	0	Low-quality	Genome-fragment	3.09	0		1	1396	1396	1396	1396	r__Duplodnaviria	k__Heunggongvirae	p__Uroviricota	c__Caudoviricetes	o__	f__
Brothers_Diffuse_S015_NODE_134919_length_1396_cov_1.567376	0	lytic	4	1	0	Low-quality	Genome-fragment	0.89	0		1	1396	1396	1396	1396	r__Duplodnaviria	k__Heunggongvirae	p__Uroviricota	c__Caudoviricetes	o__	f__
Brothers_Diffuse_S015_NODE_134943_length_1396_cov_1.425532	0	lytic	5	2	0	Low-quality	Genome-fragment	3.18	0		1	1396	1396	1396	1396	r__Duplodnaviria	k__Heunggongvirae	p__Uroviricota	c__Caudoviricetes	o__	f__
Brothers_Diffuse_S015_NODE_1351_length_8551_cov_3.943732	0	lytic	11	0	0	Not-determined	Genome-fragment	NA	0	no viral genes detected	1	8551	8551	8551	8551	r__Duplodnaviria	k__Heunggongvirae	p__Uroviricota	c__Caudoviricetes	o__	f__
Brothers_Diffuse_S015_NODE_1353_length_8550_cov_7.213938	0	lytic	15	0	1	Not-determined	Genome-fragment	NA	0	no viral genes detected	1	8550	8550	8550	8550	r__Duplodnaviria	k__Heunggongvirae	p__Uroviricota	c__Caudoviricetes	o__	f__
Brothers_Diffuse_S015_NODE_13552_length_3442_cov_2.779789	1	lytic	8	3	1	Low-quality	Genome-fragment	1.61	0		1	3442	3442	3442	3442	r__Duplodnaviria	k__Heunggongvirae	p__Uroviricota	c__Caudoviricetes	o__	f__
Brothers_Diffuse_S015_NODE_13559_length_3441_cov_12.235063	3	lytic	5	2	0	Low-quality	Genome-fragment	7.5	0		1	3441	3441	3441	3441	r__Duplodnaviria	k__Heunggongvirae	p__Uroviricota	c__Caudoviricetes	o__	f__
Brothers_Diffuse_S015_NODE_13578_length_3440_cov_1.686689	1	lytic	6	1	0	Low-quality	Genome-fragment	6.74	0		1	3440	3440	3440	3440	r__Duplodnaviria	k__Heunggongvirae	p__Uroviricota	c__Caudoviricetes	o__	f__
Brothers_Diffuse_S015_NODE_135800_length_1392_cov_6.776285	0	lytic	4	1	0	Low-quality	Genome-fragment	1.25	0		1	1392	1392	1392	1392	r__Duplodnaviria	k__Heunggongvirae	p__Uroviricota	c__Caudoviricetes	o__	f__
Brothers_Diffuse_S015_NODE_135859_length_1392_cov_2.166008	1	lytic	4	2	0	Low-quality	Genome-fragment	1.05	0		1	1392	1392	1392	1392	r__Duplodnaviria	k__Heunggongvirae	p__Uroviricota	c__Caudoviricetes	o__	f__
Brothers_Diffuse_S015_NODE_1358_length_8532_cov_2.465080	2	lytic	14	2	0	Low-quality	Genome-fragment	3.81	0		1	8532	8532	8532	8532	r__Duplodnaviria	k__Heunggongvirae	p__Uroviricota	c__Caudoviricetes	o__	f__
Brothers_Diffuse_S015_NODE_13591_length_3438_cov_4.550287	0	lytic	7	0	0	Not-determined	Genome-fragment	NA	0	no viral genes detected; low-confidence DTR	1	3438	3438	3438	3438	NA	NA	NA	NA	NA	NA
Brothers_Diffuse_S015_NODE_135992_length_1392_cov_1.226087	1	lytic	4	0	0	Not-determined	Genome-fragment	NA	0	no viral genes detected	1	1392	1392	1392	1392	r__Duplodnaviria	k__Heunggongvirae	p__Uroviricota	c__Caudoviricetes	o__	f__
Brothers_Diffuse_S015_NODE_1359_length_8528_cov_4.022021	4	lytic	13	5	0	Low-quality	Genome-fragment	17.59	0		1	8528	8528	8528	8528	r__Duplodnaviria	k__Heunggongvirae	p__Uroviricota	c__Caudoviricetes	o__	f__
Brothers_Diffuse_S015_NODE_13634_length_3434_cov_3.780466	0	lytic	6	0	0	Not-determined	Genome-fragment	NA	0	no viral genes detected	1	3434	3434	3434	3434	r__Duplodnaviria	k__Heunggongvirae	p__Uroviricota	c__Caudoviricetes	o__	f__
Brothers_Diffuse_S015_NODE_136380_length_1390_cov_3.440222	1	lytic	6	1	0	Low-quality	Genome-fragment	2.14	0		1	1390	1390	1390	1390	r__Duplodnaviria	k__Heunggongvirae	p__Uroviricota	c__Caudoviricetes	o__	f__
Brothers_Diffuse_S015_NODE_1364_length_8520_cov_3.163708	1	lytic	14	3	0	Low-quality	Genome-fragment	17.01	0		1	8520	8520	8520	8520	r__Duplodnaviria	k__Heunggongvirae	p__Uroviricota	c__Caudoviricetes	o__	f__
Brothers_Diffuse_S015_NODE_13683_length_3429_cov_2.796487	0	lytic	6	2	0	Low-quality	Genome-fragment	4.61	0		1	3429	3429	3429	3429	r__Duplodnaviria	k__Heunggongvirae	p__Uroviricota	c__Caudoviricetes	o__	f__
Brothers_Diffuse_S015_NODE_136939_length_1388_cov_2.121332	0	lytic	4	0	0	Not-determined	Genome-fragment	NA	0	no viral genes detected	1	1388	1388	1388	1388	r__Duplodnaviria	k__Heunggongvirae	p__Uroviricota	c__Caudoviricetes	o__	f__
Brothers_Diffuse_S015_NODE_13700_length_3428_cov_1.628294	2	lytic	6	2	0	Low-quality	Genome-fragment	1.45	0		1	3428	3428	3428	3428	r__Duplodnaviria	k__Heunggongvirae	p__Uroviricota	c__Caudoviricetes	o__	f__
Brothers_Diffuse_S015_NODE_13707_length_3427_cov_2.079697	0	lytic	8	1	0	Low-quality	Genome-fragment	4.46	0		1	3427	3427	3427	3427	r__Duplodnaviria	k__Heunggongvirae	p__Uroviricota	c__Caudoviricetes	o__	f__
Brothers_Diffuse_S015_NODE_13716_length_3426_cov_3.688997	0	lytic	8	0	0	Not-determined	Genome-fragment	NA	0	no viral genes detected	1	3426	3426	3426	3426	r__Duplodnaviria	k__Heunggongvirae	p__Uroviricota	c__Caudoviricetes	o__	f__
Brothers_Diffuse_S015_NODE_13724_length_3426_cov_1.921794	0	lytic	8	0	0	Not-determined	Genome-fragment	NA	0	no viral genes detected	1	3426	3426	3426	3426	r__Duplodnaviria	k__Heunggongvirae	p__Uroviricota	c__Caudoviricetes	o__	f__
Brothers_Diffuse_S015_NODE_1372_length_8503_cov_3.388968	0	lytic	7	0	0	Not-determined	Genome-fragment	NA	0	no viral genes detected	1	8503	8503	8503	8503	NA	NA	NA	NA	NA	NA
Brothers_Diffuse_S015_NODE_137386_length_1387_cov_0.864286	0	lytic	4	1	0	Low-quality	Genome-fragment	0.62	0		1	1387	1387	1387	1387	r__Duplodnaviria	k__Heunggongvirae	p__Uroviricota	c__Caudoviricetes	o__	f__
Brothers_Diffuse_S015_NODE_137562_length_1386_cov_1.356632	0	lytic	5	0	0	Not-determined	Genome-fragment	NA	0	no viral genes detected	1	1386	1386	1386	1386	NA	NA	NA	NA	NA	NA
Brothers_Diffuse_S015_NODE_137652_length_1386_cov_0.782367	0	lytic	4	1	0	Low-quality	Genome-fragment	1.53	0		1	1386	1386	1386	1386	r__Duplodnaviria	k__Heunggongvirae	p__Uroviricota	c__Caudoviricetes	o__	f__
Brothers_Diffuse_S015_NODE_13765_length_3422_cov_0.853718	1	lytic	6	2	0	Low-quality	Genome-fragment	8	0		1	3422	3422	3422	3422	r__Duplodnaviria	k__Heunggongvirae	p__Uroviricota	c__Caudoviricetes	o__	f__
Brothers_Diffuse_S015_NODE_13772_length_3420_cov_10.898269	1	lytic	11	1	0	Low-quality	Genome-fragment	1.96	0		1	3420	3420	3420	3420	r__Duplodnaviria	k__Heunggongvirae	p__Uroviricota	c__Caudoviricetes	o__	f__
Brothers_Diffuse_S015_NODE_13774_length_3420_cov_3.203158	0	lytic	5	0	0	Not-determined	Genome-fragment	NA	0	no viral genes detected	1	3420	3420	3420	3420	r__Duplodnaviria	k__Heunggongvirae	p__Uroviricota	c__Caudoviricetes	o__	f__
Brothers_Diffuse_S015_NODE_138003_length_1384_cov_1.700875	0	lytic	6	0	0	Not-determined	Genome-fragment	NA	0	no viral genes detected	1	1384	1384	1384	1384	NA	NA	NA	NA	NA	NA
Brothers_Diffuse_S015_NODE_138186_length_1383_cov_3.623408	1	lytic	4	1	0	Low-quality	Genome-fragment	1.87	0		1	1383	1383	1383	1383	r__Duplodnaviria	k__Heunggongvirae	p__Uroviricota	c__Caudoviricetes	o__	f__
Brothers_Diffuse_S015_NODE_138218_length_1383_cov_2.348726	1	lytic	5	2	0	Low-quality	Genome-fragment	2.76	0		1	1383	1383	1383	1383	r__Duplodnaviria	k__Heunggongvirae	p__Uroviricota	c__Caudoviricetes	o__	f__
Brothers_Diffuse_S015_NODE_138225_length_1383_cov_2.217357	0	lytic	5	0	0	Not-determined	Genome-fragment	NA	0	no viral genes detected	1	1383	1383	1383	1383	NA	NA	NA	NA	NA	NA
Brothers_Diffuse_S015_NODE_1384_length_8462_cov_4.617996	1	lytic	8	1	0	Low-quality	Genome-fragment	14.86	0		1	8462	8462	8462	8462	r__Duplodnaviria	k__Heunggongvirae	p__Uroviricota	c__Caudoviricetes	o__	f__
Brothers_Diffuse_S015_NODE_138521_length_1382_cov_1.796016	0	lytic	4	0	0	Not-determined	Genome-fragment	NA	0	no viral genes detected	1	1382	1382	1382	1382	r__Duplodnaviria	k__Heunggongvirae	p__Uroviricota	c__Caudoviricetes	o__	f__
Brothers_Diffuse_S015_NODE_13868_length_3411_cov_2.015530	0	lytic	7	0	0	Not-determined	Genome-fragment	NA	0	no viral genes detected	1	3411	3411	3411	3411	r__Duplodnaviria	k__Heunggongvirae	p__Uroviricota	c__Caudoviricetes	o__	f__
Brothers_Diffuse_S015_NODE_1387_length_8445_cov_3.643183	2	lysogenic	11	2	0	Low-quality	Genome-fragment	13.63	0		1	8445	8445	8445	8445	r__Duplodnaviria	k__Heunggongvirae	p__Uroviricota	c__Caudoviricetes	o__	f__
Brothers_Diffuse_S015_NODE_138955_length_1381_cov_0.850877	0	lytic	4	0	0	Not-determined	Genome-fragment	NA	0	no viral genes detected	1	1381	1381	1381	1381	NA	NA	NA	NA	NA	NA
Brothers_Diffuse_S015_NODE_13942_length_3403_cov_5.235348	0	lytic	4	1	0	Low-quality	Genome-fragment	1.08	0		1	3403	3403	3403	3403	r__Duplodnaviria	k__Heunggongvirae	p__Uroviricota	c__Caudoviricetes	o__	f__
Brothers_Diffuse_S015_NODE_13943_length_3403_cov_4.807692	0	lytic	7	1	1	Low-quality	Genome-fragment	1.81	25.27		1	3403	3403	3403	3403	r__Duplodnaviria	k__Heunggongvirae	p__Uroviricota	c__Caudoviricetes	o__	f__
Brothers_Diffuse_S015_NODE_139475_length_1379_cov_0.956070	0	lytic	5	0	0	Low-quality	Genome-fragment	0.8	0	no viral genes detected	1	1379	1379	1379	1379	r__Duplodnaviria	k__Heunggongvirae	p__Uroviricota	c__Caudoviricetes	o__	f__
Brothers_Diffuse_S015_NODE_1395_length_8437_cov_2.515162	0	lytic	21	0	0	Not-determined	Genome-fragment	NA	0	no viral genes detected	1	8437	8437	8437	8437	r__Duplodnaviria	k__Heunggongvirae	p__Uroviricota	c__Caudoviricetes	o__	f__
Brothers_Diffuse_S015_NODE_139717_length_1378_cov_0.844924	0	lytic	4	0	0	Low-quality	Genome-fragment	3.2	0	no viral genes detected	1	1378	1378	1378	1378	r__Duplodnaviria	k__Heunggongvirae	p__Uroviricota	c__Caudoviricetes	o__	f__
Brothers_Diffuse_S015_NODE_139725_length_1378_cov_0.530775	2	lytic	4	1	0	Low-quality	Genome-fragment	2.42	0		1	1378	1378	1378	1378	r__Duplodnaviria	k__Heunggongvirae	p__Uroviricota	c__Caudoviricetes	o__	f__
Brothers_Diffuse_S015_NODE_139759_length_1377_cov_3.364800	0	lytic	4	0	0	Not-determined	Genome-fragment	NA	0	no viral genes detected	1	1377	1377	1377	1377	NA	NA	NA	NA	NA	NA
Brothers_Diffuse_S015_NODE_13977_length_3400_cov_1.806294	0	lytic	6	1	0	Low-quality	Genome-fragment	4.16	0		1	3400	3400	3400	3400	r__Duplodnaviria	k__Heunggongvirae	p__Uroviricota	c__Caudoviricetes	o__	f__
Brothers_Diffuse_S015_NODE_139872_length_1377_cov_1.608800	0	lytic	4	1	0	Low-quality	Genome-fragment	1.93	0		1	1377	1377	1377	1377	r__Duplodnaviria	k__Heunggongvirae	p__Uroviricota	c__Caudoviricetes	o__	f__
Brothers_Diffuse_S015_NODE_13_length_40665_cov_12.014530	5	lytic	51	19	0	Medium-quality	Genome-fragment	62.26	0	low-confidence DTR	1	40665	40665	40665	40665	r__Duplodnaviria	k__Heunggongvirae	p__Uroviricota	c__Caudoviricetes	o__	f__
Brothers_Diffuse_S015_NODE_14011_length_3396_cov_1.958091	0	lytic	7	1	0	Low-quality	Genome-fragment	3.14	0		1	3396	3396	3396	3396	NA	NA	NA	NA	NA	NA
Brothers_Diffuse_S015_NODE_1401_length_8423_cov_2.657064	2	lytic	9	3	0	Low-quality	Genome-fragment	3.61	0		1	8423	8423	8423	8423	r__Duplodnaviria	k__Heunggongvirae	p__Uroviricota	c__Caudoviricetes	o__	f__
Brothers_Diffuse_S015_NODE_14027_length_3395_cov_1.637087	0	lytic	4	1	0	Low-quality	Genome-fragment	6.14	0		1	3395	3395	3395	3395	r__Duplodnaviria	k__Heunggongvirae	p__Uroviricota	c__Caudoviricetes	o__	f__
Brothers_Diffuse_S015_NODE_141020_length_1373_cov_1.595506	0	lytic	4	1	0	Low-quality	Genome-fragment	0.82	0		1	1373	1373	1373	1373	r__Duplodnaviria	k__Heunggongvirae	p__Uroviricota	c__Caudoviricetes	o__	f__
Brothers_Diffuse_S015_NODE_14107_length_3386_cov_3.190242	2	lytic	4	2	0	Low-quality	Genome-fragment	1.62	0		1	3386	3386	3386	3386	r__Duplodnaviria	k__Heunggongvirae	p__Uroviricota	c__Caudoviricetes	o__	f__
Brothers_Diffuse_S015_NODE_141460_length_1371_cov_3.065916	0	lytic	5	1	0	Low-quality	Genome-fragment	1.74	0		1	1371	1371	1371	1371	r__Duplodnaviria	k__Heunggongvirae	p__Uroviricota	c__Caudoviricetes	o__	f__
Brothers_Diffuse_S015_NODE_141508_length_1371_cov_1.980707	0	lytic	4	1	0	Low-quality	Genome-fragment	0.98	0		1	1371	1371	1371	1371	r__Duplodnaviria	k__Heunggongvirae	p__Uroviricota	c__Caudoviricetes	o__	f__
Brothers_Diffuse_S015_NODE_14159_length_3381_cov_1.999078	0	lytic	5	2	0	Low-quality	Genome-fragment	5.24	0		1	3381	3381	3381	3381	r__Duplodnaviria	k__Heunggongvirae	p__Uroviricota	c__Caudoviricetes	o__	f__
Brothers_Diffuse_S015_NODE_141653_length_1371_cov_0.955788	0	lytic	4	0	0	Low-quality	Genome-fragment	1.85	0	no viral genes detected	1	1371	1371	1371	1371	r__Duplodnaviria	k__Heunggongvirae	p__Uroviricota	c__Caudoviricetes	o__	f__
Brothers_Diffuse_S015_NODE_14189_length_3378_cov_4.097816	0	lytic	4	0	0	Low-quality	Genome-fragment	2.55	0	no viral genes detected	1	3378	3378	3378	3378	r__Duplodnaviria	k__Heunggongvirae	p__Uroviricota	c__Caudoviricetes	o__	f__
Brothers_Diffuse_S015_NODE_142238_length_1368_cov_5.730056	0	lytic	4	0	0	Not-determined	Genome-fragment	NA	0	no viral genes detected	1	1368	1368	1368	1368	NA	NA	NA	NA	NA	NA
Brothers_Diffuse_S015_NODE_142281_length_1368_cov_2.309428	0	lytic	4	0	0	Not-determined	Genome-fragment	NA	0	no viral genes detected	1	1368	1368	1368	1368	r__Duplodnaviria	k__Heunggongvirae	p__Uroviricota	c__Caudoviricetes	o__Thumleimavirales	f__
Brothers_Diffuse_S015_NODE_142_length_19097_cov_10.658197	7	lytic	20	8	1	Low-quality	Genome-fragment	25.28	0	low-confidence DTR	1	19097	19097	19097	19097	r__Duplodnaviria	k__Heunggongvirae	p__Uroviricota	c__Caudoviricetes	o__	f__
Brothers_Diffuse_S015_NODE_143793_length_1363_cov_1.978155	1	lytic	5	1	0	Low-quality	Genome-fragment	1.76	0		1	1363	1363	1363	1363	r__Duplodnaviria	k__Heunggongvirae	p__Uroviricota	c__Caudoviricetes	o__	f__
Brothers_Diffuse_S015_NODE_14384_length_3359_cov_1.796411	0	lytic	5	1	0	Low-quality	Genome-fragment	2.76	0		1	3359	3359	3359	3359	r__Duplodnaviria	k__Heunggongvirae	p__Uroviricota	c__Caudoviricetes	o__	f__
Brothers_Diffuse_S015_NODE_144186_length_1362_cov_1.114980	0	lytic	4	0	0	Not-determined	Genome-fragment	NA	0	no viral genes detected	1	1362	1362	1362	1362	NA	NA	NA	NA	NA	NA
Brothers_Diffuse_S015_NODE_14455_length_3351_cov_1.913772	0	lytic	5	1	0	Low-quality	Genome-fragment	1.08	0		1	3351	3351	3351	3351	r__Duplodnaviria	k__Heunggongvirae	p__Uroviricota	c__Caudoviricetes	o__	f__
Brothers_Diffuse_S015_NODE_144592_length_1360_cov_1.921330	0	lytic	5	3	0	Low-quality	Genome-fragment	3.04	0		1	1360	1360	1360	1360	r__Duplodnaviria	k__Heunggongvirae	p__Uroviricota	c__Caudoviricetes	o__	f__
Brothers_Diffuse_S015_NODE_144987_length_1359_cov_1.259740	1	lytic	4	1	0	Low-quality	Genome-fragment	0.66	0		1	1359	1359	1359	1359	r__Duplodnaviria	k__Heunggongvirae	p__Uroviricota	c__Caudoviricetes	o__	f__
Brothers_Diffuse_S015_NODE_144_length_19027_cov_2.615556	7	lytic	18	9	0	Low-quality	Genome-fragment	16.9	0		1	19027	19027	19027	19027	r__Duplodnaviria	k__Heunggongvirae	p__Uroviricota	c__Caudoviricetes	o__	f__
Brothers_Diffuse_S015_NODE_14509_length_3345_cov_1.925730	0	lytic	4	1	0	Low-quality	Genome-fragment	1.11	0		1	3345	3345	3345	3345	NA	NA	NA	NA	NA	NA
Brothers_Diffuse_S015_NODE_145174_length_1358_cov_1.826970	0	lytic	4	2	0	Low-quality	Genome-fragment	2.05	0		1	1358	1358	1358	1358	r__Duplodnaviria	k__Heunggongvirae	p__Uroviricota	c__Caudoviricetes	o__	f__
Brothers_Diffuse_S015_NODE_145380_length_1357_cov_3.434146	0	lytic	4	1	0	Low-quality	Genome-fragment	1.93	0		1	1357	1357	1357	1357	r__Duplodnaviria	k__Heunggongvirae	p__Uroviricota	c__Caudoviricetes	o__	f__
Brothers_Diffuse_S015_NODE_14544_length_3342_cov_1.373250	0	lytic	8	1	0	Low-quality	Genome-fragment	3.38	0		1	3342	3342	3342	3342	r__Duplodnaviria	k__Heunggongvirae	p__Uroviricota	c__Caudoviricetes	o__	f__
Brothers_Diffuse_S015_NODE_14557_length_3341_cov_1.629123	1	lytic	5	0	0	Not-determined	Genome-fragment	NA	0	no viral genes detected	1	3341	3341	3341	3341	r__Duplodnaviria	k__Heunggongvirae	p__Uroviricota	c__Caudoviricetes	o__	f__
Brothers_Diffuse_S015_NODE_145687_length_1356_cov_3.621644	1	lytic	5	1	0	Low-quality	Genome-fragment	1.84	0		1	1356	1356	1356	1356	r__Duplodnaviria	k__Heunggongvirae	p__Uroviricota	c__Caudoviricetes	o__	f__
Brothers_Diffuse_S015_NODE_14568_length_3339_cov_3.533313	0	lytic	8	0	0	Not-determined	Genome-fragment	NA	0	no viral genes detected	1	3339	3339	3339	3339	r__Duplodnaviria	k__Heunggongvirae	p__Uroviricota	c__Caudoviricetes	o__	f__
Brothers_Diffuse_S015_NODE_14570_length_3339_cov_3.347136	2	lytic	4	1	0	Low-quality	Genome-fragment	5.63	0		1	3339	3339	3339	3339	r__Duplodnaviria	k__Heunggongvirae	p__Uroviricota	c__Caudoviricetes	o__	f__
Brothers_Diffuse_S015_NODE_145713_length_1356_cov_2.567941	0	lytic	4	0	0	Not-determined	Genome-fragment	NA	0	no viral genes detected	1	1356	1356	1356	1356	NA	NA	NA	NA	NA	NA
Brothers_Diffuse_S015_NODE_145722_length_1356_cov_2.357201	0	lytic	4	2	0	Low-quality	Genome-fragment	0.73	0		1	1356	1356	1356	1356	r__Duplodnaviria	k__Heunggongvirae	p__Uroviricota	c__Caudoviricetes	o__	f__
Brothers_Diffuse_S015_NODE_14587_length_3337_cov_1.790966	0	lytic	5	0	1	Low-quality	Genome-fragment	1.8	0	no viral genes detected	1	3337	3337	3337	3337	NA	NA	NA	NA	NA	NA
Brothers_Diffuse_S015_NODE_14602_length_3335_cov_2.365025	0	lytic	7	1	0	Low-quality	Genome-fragment	2.13	0		1	3335	3335	3335	3335	r__Duplodnaviria	k__Heunggongvirae	p__Uroviricota	c__Caudoviricetes	o__	f__
Brothers_Diffuse_S015_NODE_146202_length_1355_cov_1.075733	0	lytic	4	0	0	Low-quality	Genome-fragment	0.63	0	no viral genes detected	1	1355	1355	1355	1355	r__Duplodnaviria	k__Heunggongvirae	p__Uroviricota	c__Caudoviricetes	o__	f__
Brothers_Diffuse_S015_NODE_146203_length_1355_cov_1.070847	1	lytic	4	2	0	Low-quality	Genome-fragment	0.39	0		1	1355	1355	1355	1355	r__Duplodnaviria	k__Heunggongvirae	p__Uroviricota	c__Caudoviricetes	o__	f__
Brothers_Diffuse_S015_NODE_14634_length_3331_cov_16.144819	0	lytic	4	1	0	Low-quality	Genome-fragment	2.98	0		1	3331	3331	3331	3331	r__Duplodnaviria	k__Heunggongvirae	p__Uroviricota	c__Caudoviricetes	o__	f__
Brothers_Diffuse_S015_NODE_146351_length_1354_cov_1.846781	0	lytic	4	0	0	Not-determined	Genome-fragment	NA	0	no viral genes detected	1	1354	1354	1354	1354	r__Duplodnaviria	k__Heunggongvirae	p__Uroviricota	c__Caudoviricetes	o__	f__
Brothers_Diffuse_S015_NODE_14642_length_3331_cov_1.635768	0	lytic	3	2	0	Low-quality	Genome-fragment	3.81	0		1	3331	3331	3331	3331	r__Duplodnaviria	k__Heunggongvirae	p__Uroviricota	c__Caudoviricetes	o__	f__Schitoviridae
Brothers_Diffuse_S015_NODE_14693_length_3327_cov_1.425625	0	lytic	7	1	0	Low-quality	Genome-fragment	1.98	0		1	3327	3327	3327	3327	r__Duplodnaviria	k__Heunggongvirae	p__Uroviricota	c__Caudoviricetes	o__	f__
Brothers_Diffuse_S015_NODE_14721_length_3324_cov_3.584611	1	lytic	5	1	0	Low-quality	Genome-fragment	2.01	0		1	3324	3324	3324	3324	r__Duplodnaviria	k__Heunggongvirae	p__Uroviricota	c__Caudoviricetes	o__	f__
Brothers_Diffuse_S015_NODE_147359_length_1351_cov_1.031863	0	lytic	4	0	0	Low-quality	Genome-fragment	1.87	0	no viral genes detected	1	1351	1351	1351	1351	NA	NA	NA	NA	NA	NA
Brothers_Diffuse_S015_NODE_14736_length_3323_cov_3.996245	0	lytic	7	0	0	Not-determined	Genome-fragment	NA	0	no viral genes detected	1	3323	3323	3323	3323	NA	NA	NA	NA	NA	NA
Brothers_Diffuse_S015_NODE_147564_length_1350_cov_1.446443	0	lytic	4	1	0	Low-quality	Genome-fragment	1.8	0		1	1350	1350	1350	1350	NA	NA	NA	NA	NA	NA
Brothers_Diffuse_S015_NODE_14785_length_3320_cov_1.978077	0	lytic	6	2	0	Low-quality	Genome-fragment	5.41	0		1	3320	3320	3320	3320	r__Duplodnaviria	k__Heunggongvirae	p__Uroviricota	c__Caudoviricetes	o__	f__
Brothers_Diffuse_S015_NODE_14793_length_3319_cov_1.930138	0	lytic	4	1	0	Low-quality	Genome-fragment	4.97	0		1	3319	3319	3319	3319	r__Duplodnaviria	k__Heunggongvirae	p__Uroviricota	c__Caudoviricetes	o__	f__
Brothers_Diffuse_S015_NODE_148013_length_1348_cov_3.326781	0	lytic	6	0	0	Not-determined	Genome-fragment	NA	0	no viral genes detected	1	1348	1348	1348	1348	NA	NA	NA	NA	NA	NA
Brothers_Diffuse_S015_NODE_14819_length_3316_cov_4.716212	2	lytic	7	1	0	Low-quality	Genome-fragment	6.99	0		1	3316	3316	3316	3316	r__Duplodnaviria	k__Heunggongvirae	p__Uroviricota	c__Caudoviricetes	o__	f__
Brothers_Diffuse_S015_NODE_148236_length_1348_cov_1.042588	0	lytic	4	1	0	Low-quality	Genome-fragment	0.92	0		1	1348	1348	1348	1348	r__Duplodnaviria	k__Heunggongvirae	p__Uroviricota	c__Caudoviricetes	o__	f__
Brothers_Diffuse_S015_NODE_148440_length_1347_cov_1.475410	1	lytic	4	1	0	Low-quality	Genome-fragment	1.56	0		1	1347	1347	1347	1347	r__Duplodnaviria	k__Heunggongvirae	p__Uroviricota	c__Caudoviricetes	o__	f__
Brothers_Diffuse_S015_NODE_148569_length_1347_cov_0.681148	0	lytic	4	1	0	Low-quality	Genome-fragment	1.89	0		1	1347	1347	1347	1347	r__Duplodnaviria	k__Heunggongvirae	p__Uroviricota	c__Caudoviricetes	o__	f__
Brothers_Diffuse_S015_NODE_148619_length_1346_cov_2.573421	3	lytic	4	3	0	Low-quality	Genome-fragment	2.22	0		1	1346	1346	1346	1346	r__Duplodnaviria	k__Heunggongvirae	p__Uroviricota	c__Caudoviricetes	o__	f__
Brothers_Diffuse_S015_NODE_148650_length_1346_cov_1.974569	1	lytic	4	1	0	Low-quality	Genome-fragment	3.55	0		1	1346	1346	1346	1346	r__Duplodnaviria	k__Heunggongvirae	p__Uroviricota	c__Caudoviricetes	o__	f__
Brothers_Diffuse_S015_NODE_148883_length_1345_cov_3.044335	1	lytic	4	3	0	Low-quality	Genome-fragment	2	0		1	1345	1345	1345	1345	r__Duplodnaviria	k__Heunggongvirae	p__Uroviricota	c__Caudoviricetes	o__	f__
Brothers_Diffuse_S015_NODE_14895_length_3311_cov_1.690641	0	lytic	4	1	0	Low-quality	Genome-fragment	1.83	0		1	3311	3311	3311	3311	r__Duplodnaviria	k__Heunggongvirae	p__Uroviricota	c__Caudoviricetes	o__	f__
Brothers_Diffuse_S015_NODE_148972_length_1345_cov_1.663383	1	lytic	5	0	0	Low-quality	Genome-fragment	3.77	0	no viral genes detected	1	1345	1345	1345	1345	r__Duplodnaviria	k__Heunggongvirae	p__Uroviricota	c__Caudoviricetes	o__	f__
Brothers_Diffuse_S015_NODE_1489_length_8228_cov_23.277003	0	lytic	16	2	0	Low-quality	Genome-fragment	10.55	0		1	8228	8228	8228	8228	r__Duplodnaviria	k__Heunggongvirae	p__Uroviricota	c__Caudoviricetes	o__	f__
Brothers_Diffuse_S015_NODE_14916_length_3309_cov_1.763985	2	lytic	8	1	0	Low-quality	Genome-fragment	4.99	0		1	3309	3309	3309	3309	r__Duplodnaviria	k__Heunggongvirae	p__Uroviricota	c__Caudoviricetes	o__	f__
Brothers_Diffuse_S015_NODE_149463_length_1343_cov_2.949013	0	lytic	6	0	1	Not-determined	Genome-fragment	NA	0	no viral genes detected	1	1343	1343	1343	1343	r__Duplodnaviria	k__Heunggongvirae	p__Uroviricota	c__Caudoviricetes	o__	f__
Brothers_Diffuse_S015_NODE_1494_length_8219_cov_3.250000	0	lytic	10	2	1	Low-quality	Genome-fragment	4.32	16.18		1	8219	8219	8219	8219	r__Duplodnaviria	k__Heunggongvirae	p__Uroviricota	c__Caudoviricetes	o__	f__
Brothers_Diffuse_S015_NODE_14950_length_3305_cov_4.128697	0	lytic	6	0	0	Low-quality	Genome-fragment	1.94	0	no viral genes detected	1	3305	3305	3305	3305	r__Duplodnaviria	k__Heunggongvirae	p__Uroviricota	c__Caudoviricetes	o__	f__
Brothers_Diffuse_S015_NODE_149520_length_1343_cov_1.839638	1	lytic	4	1	1	Low-quality	Genome-fragment	0.36	53.61		1	1343	1343	1343	1343	r__Duplodnaviria	k__Heunggongvirae	p__Uroviricota	c__Caudoviricetes	o__	f__
Brothers_Diffuse_S015_NODE_14952_length_3305_cov_2.243864	0	lytic	5	1	0	Low-quality	Genome-fragment	3.83	0		1	3305	3305	3305	3305	r__Duplodnaviria	k__Heunggongvirae	p__Uroviricota	c__Caudoviricetes	o__	f__
Brothers_Diffuse_S015_NODE_14968_length_3303_cov_1.810139	1	lytic	7	2	0	Low-quality	Genome-fragment	3.3	0		1	3303	3303	3303	3303	r__Duplodnaviria	k__Heunggongvirae	p__Uroviricota	c__Caudoviricetes	o__	f__
Brothers_Diffuse_S015_NODE_149941_length_1342_cov_1.192593	0	lytic	6	1	0	Low-quality	Genome-fragment	0.78	0		1	1342	1342	1342	1342	r__Duplodnaviria	k__Heunggongvirae	p__Uroviricota	c__Caudoviricetes	o__	f__
Brothers_Diffuse_S015_NODE_149948_length_1342_cov_1.160494	0	lytic	5	1	0	Low-quality	Genome-fragment	2.22	0		1	1342	1342	1342	1342	r__Duplodnaviria	k__Heunggongvirae	p__Uroviricota	c__Caudoviricetes	o__	f__
Brothers_Diffuse_S015_NODE_1501_length_8197_cov_2.227633	2	lytic	10	4	0	Low-quality	Genome-fragment	21.26	0		1	8197	8197	8197	8197	r__Duplodnaviria	k__Heunggongvirae	p__Uroviricota	c__Caudoviricetes	o__	f__
Brothers_Diffuse_S015_NODE_150306_length_1341_cov_0.767710	0	lytic	4	1	0	Low-quality	Genome-fragment	0.46	0		1	1341	1341	1341	1341	r__Duplodnaviria	k__Heunggongvirae	p__Uroviricota	c__Caudoviricetes	o__	f__
Brothers_Diffuse_S015_NODE_150368_length_1340_cov_2.504534	0	lytic	4	1	0	Low-quality	Genome-fragment	1.88	0		1	1340	1340	1340	1340	r__Duplodnaviria	k__Heunggongvirae	p__Uroviricota	c__Caudoviricetes	o__	f__
Brothers_Diffuse_S015_NODE_150437_length_1340_cov_1.722176	1	lytic	4	1	0	Low-quality	Genome-fragment	1.56	0		1	1340	1340	1340	1340	r__Duplodnaviria	k__Heunggongvirae	p__Uroviricota	c__Caudoviricetes	o__	f__
Brothers_Diffuse_S015_NODE_150526_length_1340_cov_1.308326	0	lytic	4	0	0	Not-determined	Genome-fragment	NA	0	no viral genes detected	1	1340	1340	1340	1340	NA	NA	NA	NA	NA	NA
Brothers_Diffuse_S015_NODE_15055_length_3296_cov_1.654465	0	lytic	6	0	0	Not-determined	Genome-fragment	NA	0	no viral genes detected	1	3296	3296	3296	3296	r__Duplodnaviria	k__Heunggongvirae	p__Uroviricota	c__Caudoviricetes	o__	f__
Brothers_Diffuse_S015_NODE_150611_length_1339_cov_4.934818	1	lytic	4	1	0	Low-quality	Genome-fragment	1.75	0		1	1339	1339	1339	1339	r__Duplodnaviria	k__Heunggongvirae	p__Uroviricota	c__Caudoviricetes	o__	f__
Brothers_Diffuse_S015_NODE_150943_length_1338_cov_2.217176	0	lytic	4	0	0	Not-determined	Genome-fragment	NA	0	no viral genes detected	1	1338	1338	1338	1338	NA	NA	NA	NA	NA	NA
Brothers_Diffuse_S015_NODE_150976_length_1338_cov_1.834021	1	lytic	4	1	0	Low-quality	Genome-fragment	2.82	0		1	1338	1338	1338	1338	r__Duplodnaviria	k__Heunggongvirae	p__Uroviricota	c__Caudoviricetes	o__	f__
Brothers_Diffuse_S015_NODE_151064_length_1338_cov_1.399670	1	lytic	4	1	0	Low-quality	Genome-fragment	1.5	0		1	1338	1338	1338	1338	r__Duplodnaviria	k__Heunggongvirae	p__Uroviricota	c__Caudoviricetes	o__	f__
Brothers_Diffuse_S015_NODE_15119_length_3290_cov_3.000948	1	lytic	6	1	0	Low-quality	Genome-fragment	1.46	0		1	3290	3290	3290	3290	r__Duplodnaviria	k__Heunggongvirae	p__Uroviricota	c__Caudoviricetes	o__	f__
Brothers_Diffuse_S015_NODE_15132_length_3289_cov_2.476597	0	lytic	4	2	0	Low-quality	Genome-fragment	4.98	0		1	3289	3289	3289	3289	r__Duplodnaviria	k__Heunggongvirae	p__Uroviricota	c__Caudoviricetes	o__	f__
Brothers_Diffuse_S015_NODE_15145_length_3288_cov_1.533692	0	lytic	4	1	0	Medium-quality	Genome-fragment	65.16	0		1	3288	3288	3288	3288	NA	NA	NA	NA	NA	NA
Brothers_Diffuse_S015_NODE_151508_length_1336_cov_2.574855	0	lytic	5	1	0	Low-quality	Genome-fragment	0.96	0		1	1336	1336	1336	1336	r__Duplodnaviria	k__Heunggongvirae	p__Uroviricota	c__Caudoviricetes	o__	f__
Brothers_Diffuse_S015_NODE_15150_length_3287_cov_6.525000	0	lytic	5	1	0	Low-quality	Genome-fragment	1.43	0		1	3287	3287	3287	3287	r__Duplodnaviria	k__Heunggongvirae	p__Uroviricota	c__Caudoviricetes	o__	f__
Brothers_Diffuse_S015_NODE_151559_length_1336_cov_1.864351	0	lytic	4	0	0	Not-determined	Genome-fragment	NA	0	no viral genes detected	1	1336	1336	1336	1336	NA	NA	NA	NA	NA	NA
Brothers_Diffuse_S015_NODE_15155_length_3286_cov_14.979107	0	lytic	6	1	0	Low-quality	Genome-fragment	4.31	0		1	3286	3286	3286	3286	r__Duplodnaviria	k__Heunggongvirae	p__Uroviricota	c__Caudoviricetes	o__	f__
Brothers_Diffuse_S015_NODE_151691_length_1336_cov_1.240695	0	lytic	5	1	0	Low-quality	Genome-fragment	1.02	0		1	1336	1336	1336	1336	r__Duplodnaviria	k__Heunggongvirae	p__Uroviricota	c__Caudoviricetes	o__	f__
Brothers_Diffuse_S015_NODE_151757_length_1336_cov_0.828784	0	lytic	4	1	0	Low-quality	Genome-fragment	1.77	0		1	1336	1336	1336	1336	r__Duplodnaviria	k__Heunggongvirae	p__Uroviricota	c__Caudoviricetes	o__	f__
Brothers_Diffuse_S015_NODE_15244_length_3278_cov_2.428435	1	lytic	6	1	0	Low-quality	Genome-fragment	1.95	0		1	3278	3278	3278	3278	r__Duplodnaviria	k__Heunggongvirae	p__Uroviricota	c__Caudoviricetes	o__	f__
Brothers_Diffuse_S015_NODE_152518_length_1333_cov_1.645108	0	lytic	4	1	0	Low-quality	Genome-fragment	1.28	0		1	1333	1333	1333	1333	r__Duplodnaviria	k__Heunggongvirae	p__Uroviricota	c__Caudoviricetes	o__	f__
Brothers_Diffuse_S015_NODE_1525_length_8158_cov_5.877973	0	lytic	19	1	0	Low-quality	Genome-fragment	4.02	0		1	8158	8158	8158	8158	r__Duplodnaviria	k__Heunggongvirae	p__Uroviricota	c__Caudoviricetes	o__	f__
Brothers_Diffuse_S015_NODE_15267_length_3275_cov_26.210292	2	lytic	5	4	0	Low-quality	Genome-fragment	4	0		1	3275	3275	3275	3275	r__Duplodnaviria	k__Heunggongvirae	p__Uroviricota	c__Caudoviricetes	o__	f__
Brothers_Diffuse_S015_NODE_152914_length_1332_cov_1.127801	0	lytic	4	1	0	Low-quality	Genome-fragment	12.42	0		1	1332	1332	1332	1332	NA	NA	NA	NA	NA	NA
Brothers_Diffuse_S015_NODE_153107_length_1331_cov_1.719269	0	lytic	4	0	0	Not-determined	Genome-fragment	NA	0	no viral genes detected	1	1331	1331	1331	1331	r__Duplodnaviria	k__Heunggongvirae	p__Uroviricota	c__Caudoviricetes	o__	f__
Brothers_Diffuse_S015_NODE_1531_length_8146_cov_8.928171	0	lytic	5	0	0	Low-quality	Genome-fragment	6.73	0	no viral genes detected	1	8146	8146	8146	8146	r__Duplodnaviria	k__Heunggongvirae	p__Uroviricota	c__Caudoviricetes	o__Crassvirales	f__
Brothers_Diffuse_S015_NODE_15327_length_3271_cov_1.291349	0	lytic	4	1	0	Low-quality	Genome-fragment	1.11	0		1	3271	3271	3271	3271	NA	NA	NA	NA	NA	NA
Brothers_Diffuse_S015_NODE_153440_length_1330_cov_1.693267	0	lytic	4	0	0	Not-determined	Genome-fragment	NA	0	no viral genes detected	1	1330	1330	1330	1330	NA	NA	NA	NA	NA	NA
Brothers_Diffuse_S015_NODE_153506_length_1330_cov_1.402328	0	lytic	4	1	0	Low-quality	Genome-fragment	1.19	0		1	1330	1330	1330	1330	r__Duplodnaviria	k__Heunggongvirae	p__Uroviricota	c__Caudoviricetes	o__	f__
Brothers_Diffuse_S015_NODE_15353_length_3268_cov_5.555237	1	lytic	6	2	0	Low-quality	Genome-fragment	7.96	0		1	3268	3268	3268	3268	r__Duplodnaviria	k__Heunggongvirae	p__Uroviricota	c__Caudoviricetes	o__	f__
Brothers_Diffuse_S015_NODE_15371_length_3267_cov_2.936624	0	lytic	5	3	0	Low-quality	Genome-fragment	4.45	0		1	3267	3267	3267	3267	r__Duplodnaviria	k__Heunggongvirae	p__Uroviricota	c__Caudoviricetes	o__	f__
Brothers_Diffuse_S015_NODE_15381_length_3266_cov_2.304556	2	lytic	6	2	0	Low-quality	Genome-fragment	3.39	0		1	3266	3266	3266	3266	r__Duplodnaviria	k__Heunggongvirae	p__Uroviricota	c__Caudoviricetes	o__	f__Herelleviridae
Brothers_Diffuse_S015_NODE_153886_length_1329_cov_1.039933	0	lytic	4	0	0	Not-determined	Genome-fragment	NA	0	no viral genes detected	1	1329	1329	1329	1329	r__Duplodnaviria	k__Heunggongvirae	p__Uroviricota	c__Caudoviricetes	o__	f__
Brothers_Diffuse_S015_NODE_153947_length_1328_cov_5.134888	1	lytic	4	2	0	Low-quality	Genome-fragment	2.06	0		1	1328	1328	1328	1328	r__Duplodnaviria	k__Heunggongvirae	p__Uroviricota	c__Caudoviricetes	o__	f__
Brothers_Diffuse_S015_NODE_153962_length_1328_cov_3.362198	0	lytic	4	1	0	Low-quality	Genome-fragment	0.54	0		1	1328	1328	1328	1328	NA	NA	NA	NA	NA	NA
Brothers_Diffuse_S015_NODE_153971_length_1328_cov_3.014988	0	lytic	4	0	0	Not-determined	Genome-fragment	NA	0	no viral genes detected	1	1328	1328	1328	1328	r__Duplodnaviria	k__Heunggongvirae	p__Uroviricota	c__Caudoviricetes	o__	f__
Brothers_Diffuse_S015_NODE_153_length_18613_cov_6.007032	0	lytic	22	1	4	Low-quality	Genome-fragment	4.89	0		1	18613	18613	18613	18613	r__Duplodnaviria	k__Heunggongvirae	p__Uroviricota	c__Caudoviricetes	o__	f__
Brothers_Diffuse_S015_NODE_154071_length_1328_cov_1.658618	0	lytic	5	2	0	Low-quality	Genome-fragment	0.78	0		1	1328	1328	1328	1328	NA	NA	NA	NA	NA	NA
Brothers_Diffuse_S015_NODE_1541_length_8127_cov_2.122000	2	lytic	11	1	0	Low-quality	Genome-fragment	8.9	0		1	8127	8127	8127	8127	r__Duplodnaviria	k__Heunggongvirae	p__Uroviricota	c__Caudoviricetes	o__	f__
Brothers_Diffuse_S015_NODE_15460_length_3259_cov_1.471584	0	lytic	5	0	0	Not-determined	Genome-fragment	NA	0	no viral genes detected	1	3259	3259	3259	3259	NA	NA	NA	NA	NA	NA
Brothers_Diffuse_S015_NODE_154710_length_1326_cov_1.633862	0	lytic	4	1	0	Low-quality	Genome-fragment	0.11	0		1	1326	1326	1326	1326	NA	NA	NA	NA	NA	NA
Brothers_Diffuse_S015_NODE_155053_length_1325_cov_1.498331	0	lytic	4	0	0	Not-determined	Genome-fragment	NA	0	no viral genes detected	1	1325	1325	1325	1325	r__Duplodnaviria	k__Heunggongvirae	p__Uroviricota	c__Caudoviricetes	o__	f__
Brothers_Diffuse_S015_NODE_15542_length_3251_cov_4.106914	0	lytic	6	0	0	Not-determined	Genome-fragment	NA	0	no viral genes detected	1	3251	3251	3251	3251	r__Duplodnaviria	k__Heunggongvirae	p__Uroviricota	c__Caudoviricetes	o__	f__
Brothers_Diffuse_S015_NODE_155461_length_1324_cov_1.170426	0	lytic	5	0	0	Not-determined	Genome-fragment	NA	0	no viral genes detected	1	1324	1324	1324	1324	r__Duplodnaviria	k__Heunggongvirae	p__Uroviricota	c__Caudoviricetes	o__	f__
Brothers_Diffuse_S015_NODE_155525_length_1324_cov_0.619883	0	lytic	4	1	0	Low-quality	Genome-fragment	2.62	0		1	1324	1324	1324	1324	r__Duplodnaviria	k__Heunggongvirae	p__Uroviricota	c__Caudoviricetes	o__	f__
Brothers_Diffuse_S015_NODE_15574_length_3249_cov_1.863229	0	lytic	7	2	0	Low-quality	Genome-fragment	2.54	0		1	3249	3249	3249	3249	r__Duplodnaviria	k__Heunggongvirae	p__Uroviricota	c__Caudoviricetes	o__	f__
Brothers_Diffuse_S015_NODE_15576_length_3249_cov_1.574632	0	lytic	6	0	0	Not-determined	Genome-fragment	NA	0	no viral genes detected	1	3249	3249	3249	3249	r__Duplodnaviria	k__Heunggongvirae	p__Uroviricota	c__Caudoviricetes	o__	f__
Brothers_Diffuse_S015_NODE_156151_length_1322_cov_0.939749	0	lytic	4	2	0	Low-quality	Genome-fragment	2.03	0		1	1322	1322	1322	1322	NA	NA	NA	NA	NA	NA
Brothers_Diffuse_S015_NODE_156171_length_1321_cov_9.534338	0	lytic	3	1	0	Low-quality	Genome-fragment	0.81	0		1	1321	1321	1321	1321	NA	NA	NA	NA	NA	NA
Brothers_Diffuse_S015_NODE_156212_length_1321_cov_2.721943	2	lytic	4	1	0	Low-quality	Genome-fragment	2.32	0		1	1321	1321	1321	1321	r__Duplodnaviria	k__Heunggongvirae	p__Uroviricota	c__Caudoviricetes	o__	f__
Brothers_Diffuse_S015_NODE_156509_length_1320_cov_4.284996	0	lytic	4	0	0	Not-determined	Genome-fragment	NA	0	no viral genes detected	1	1320	1320	1320	1320	r__Duplodnaviria	k__Heunggongvirae	p__Uroviricota	c__Caudoviricetes	o__	f__
Brothers_Diffuse_S015_NODE_15650_length_3243_cov_1.894095	1	lytic	4	4	0	Low-quality	Genome-fragment	1.01	0		1	3243	3243	3243	3243	r__Duplodnaviria	k__Heunggongvirae	p__Uroviricota	c__Caudoviricetes	o__	f__
Brothers_Diffuse_S015_NODE_15659_length_3242_cov_2.253933	1	lytic	4	1	0	Low-quality	Genome-fragment	1.31	0		1	3242	3242	3242	3242	r__Duplodnaviria	k__Heunggongvirae	p__Uroviricota	c__Caudoviricetes	o__	f__
Brothers_Diffuse_S015_NODE_156784_length_1320_cov_0.725901	0	lytic	4	1	0	Low-quality	Genome-fragment	1.09	0		1	1320	1320	1320	1320	r__Duplodnaviria	k__Heunggongvirae	p__Uroviricota	c__Caudoviricetes	o__	f__
Brothers_Diffuse_S015_NODE_15692_length_3239_cov_7.039524	0	lytic	4	1	0	Low-quality	Genome-fragment	1.69	0		1	3239	3239	3239	3239	NA	NA	NA	NA	NA	NA
Brothers_Diffuse_S015_NODE_15695_length_3239_cov_2.521208	0	lytic	7	0	1	Not-determined	Genome-fragment	NA	0	no viral genes detected	1	3239	3239	3239	3239	NA	NA	NA	NA	NA	NA
Brothers_Diffuse_S015_NODE_156_length_18308_cov_2.791981	1	lytic	18	5	1	Low-quality	Genome-fragment	9.93	0		1	18308	18308	18308	18308	r__Duplodnaviria	k__Heunggongvirae	p__Uroviricota	c__Caudoviricetes	o__	f__
Brothers_Diffuse_S015_NODE_157081_length_1319_cov_0.992450	1	lytic	4	1	0	Low-quality	Genome-fragment	2.21	0		1	1319	1319	1319	1319	r__Duplodnaviria	k__Heunggongvirae	p__Uroviricota	c__Caudoviricetes	o__	f__
Brothers_Diffuse_S015_NODE_157369_length_1318_cov_1.090680	0	lytic	4	0	0	Not-determined	Genome-fragment	NA	0	no viral genes detected	1	1318	1318	1318	1318	r__Duplodnaviria	k__Heunggongvirae	p__Uroviricota	c__Caudoviricetes	o__	f__
Brothers_Diffuse_S015_NODE_157424_length_1318_cov_0.397145	0	lytic	4	0	0	Not-determined	Genome-fragment	NA	0	no viral genes detected	1	1318	1318	1318	1318	r__Duplodnaviria	k__Heunggongvirae	p__Uroviricota	c__Caudoviricetes	o__	f__
Brothers_Diffuse_S015_NODE_15767_length_3232_cov_4.879871	0	lytic	4	0	0	Low-quality	Genome-fragment	7.55	0	no viral genes detected	1	3232	3232	3232	3232	r__Duplodnaviria	k__Heunggongvirae	p__Uroviricota	c__Caudoviricetes	o__	f__
Brothers_Diffuse_S015_NODE_157879_length_1316_cov_1.839361	1	lytic	4	1	0	Low-quality	Genome-fragment	0.78	0		1	1316	1316	1316	1316	r__Duplodnaviria	k__Heunggongvirae	p__Uroviricota	c__Caudoviricetes	o__	f__
Brothers_Diffuse_S015_NODE_15791_length_3230_cov_2.656784	2	lytic	6	1	0	Low-quality	Genome-fragment	4.83	0		1	3230	3230	3230	3230	r__Duplodnaviria	k__Heunggongvirae	p__Uroviricota	c__Caudoviricetes	o__	f__
Brothers_Diffuse_S015_NODE_15840_length_3226_cov_2.102614	0	lytic	7	1	0	Low-quality	Genome-fragment	0.9	0		1	3226	3226	3226	3226	r__Duplodnaviria	k__Heunggongvirae	p__Uroviricota	c__Caudoviricetes	o__	f__
Brothers_Diffuse_S015_NODE_158467_length_1314_cov_2.982308	0	lytic	4	0	0	Low-quality	Genome-fragment	1.12	0	no viral genes detected	1	1314	1314	1314	1314	r__Duplodnaviria	k__Heunggongvirae	p__Uroviricota	c__Caudoviricetes	o__	f__
Brothers_Diffuse_S015_NODE_158622_length_1314_cov_1.409436	0	lytic	5	1	0	Low-quality	Genome-fragment	2.27	0		1	1314	1314	1314	1314	r__Duplodnaviria	k__Heunggongvirae	p__Uroviricota	c__Caudoviricetes	o__	f__
Brothers_Diffuse_S015_NODE_15866_length_3224_cov_2.860510	2	lytic	4	2	0	Low-quality	Genome-fragment	8.47	0		1	3224	3224	3224	3224	r__Duplodnaviria	k__Heunggongvirae	p__Uroviricota	c__Caudoviricetes	o__	f__
Brothers_Diffuse_S015_NODE_158701_length_1314_cov_1.070767	1	lytic	4	2	0	Low-quality	Genome-fragment	1.88	0		1	1314	1314	1314	1314	r__Duplodnaviria	k__Heunggongvirae	p__Uroviricota	c__Caudoviricetes	o__	f__
Brothers_Diffuse_S015_NODE_15891_length_3222_cov_1.390630	0	lytic	4	1	0	Low-quality	Genome-fragment	30.04	0		1	3222	3222	3222	3222	NA	NA	NA	NA	NA	NA
Brothers_Diffuse_S015_NODE_15898_length_3221_cov_2.378151	0	lytic	5	2	0	Low-quality	Genome-fragment	1.66	0		1	3221	3221	3221	3221	r__Duplodnaviria	k__Heunggongvirae	p__Uroviricota	c__Caudoviricetes	o__	f__
Brothers_Diffuse_S015_NODE_159044_length_1313_cov_0.946037	0	lytic	4	1	0	Low-quality	Genome-fragment	2.14	0		1	1313	1313	1313	1313	r__Duplodnaviria	k__Heunggongvirae	p__Uroviricota	c__Caudoviricetes	o__	f__
Brothers_Diffuse_S015_NODE_159237_length_1312_cov_1.462447	1	lytic	3	2	0	Low-quality	Genome-fragment	0.69	0		1	1312	1312	1312	1312	r__Duplodnaviria	k__Heunggongvirae	p__Uroviricota	c__Caudoviricetes	o__	f__
Brothers_Diffuse_S015_NODE_15982_length_3213_cov_1.140311	1	lytic	6	1	0	Low-quality	Genome-fragment	1.48	0		1	3213	3213	3213	3213	r__Duplodnaviria	k__Heunggongvirae	p__Uroviricota	c__Caudoviricetes	o__	f__
Brothers_Diffuse_S015_NODE_15_length_40070_cov_7.128809	5	lytic	52	17	0	Medium-quality	Genome-fragment	53.27	0		1	40070	40070	40070	40070	r__Duplodnaviria	k__Heunggongvirae	p__Uroviricota	c__Caudoviricetes	o__	f__
Brothers_Diffuse_S015_NODE_160084_length_1309_cov_2.887479	0	lytic	4	1	0	Low-quality	Genome-fragment	1.71	0		1	1309	1309	1309	1309	r__Duplodnaviria	k__Heunggongvirae	p__Uroviricota	c__Caudoviricetes	o__	f__
Brothers_Diffuse_S015_NODE_16011_length_3211_cov_2.216926	0	lytic	6	1	0	Low-quality	Genome-fragment	4.76	0		1	3211	3211	3211	3211	r__Duplodnaviria	k__Heunggongvirae	p__Uroviricota	c__Caudoviricetes	o__	f__
Brothers_Diffuse_S015_NODE_160515_length_1308_cov_1.674852	0	lytic	4	0	0	Not-determined	Genome-fragment	NA	0	no viral genes detected	1	1308	1308	1308	1308	r__Duplodnaviria	k__Heunggongvirae	p__Uroviricota	c__Caudoviricetes	o__	f__
Brothers_Diffuse_S015_NODE_16053_length_3208_cov_1.753002	3	lytic	4	4	0	Low-quality	Genome-fragment	3.8	0		1	3208	3208	3208	3208	r__Duplodnaviria	k__Heunggongvirae	p__Uroviricota	c__Caudoviricetes	o__	f__
Brothers_Diffuse_S015_NODE_16065_length_3207_cov_2.011039	0	lytic	5	0	0	Not-determined	Genome-fragment	NA	0	no viral genes detected	1	3207	3207	3207	3207	r__Duplodnaviria	k__Heunggongvirae	p__Uroviricota	c__Caudoviricetes	o__	f__
Brothers_Diffuse_S015_NODE_160732_length_1307_cov_2.988983	0	lytic	4	1	0	Low-quality	Genome-fragment	0.74	0		1	1307	1307	1307	1307	NA	NA	NA	NA	NA	NA
Brothers_Diffuse_S015_NODE_160793_length_1307_cov_1.914407	0	lytic	3	1	0	Low-quality	Genome-fragment	1.72	0		1	1307	1307	1307	1307	r__Duplodnaviria	k__Heunggongvirae	p__Uroviricota	c__Caudoviricetes	o__	f__
Brothers_Diffuse_S015_NODE_160959_length_1307_cov_1.126271	3	lytic	4	3	0	Low-quality	Genome-fragment	1.75	0		1	1307	1307	1307	1307	r__Duplodnaviria	k__Heunggongvirae	p__Uroviricota	c__Caudoviricetes	o__	f__
Brothers_Diffuse_S015_NODE_160962_length_1307_cov_1.117797	0	lytic	5	1	0	Low-quality	Genome-fragment	1.99	0		1	1307	1307	1307	1307	r__Duplodnaviria	k__Heunggongvirae	p__Uroviricota	c__Caudoviricetes	o__	f__
Brothers_Diffuse_S015_NODE_16122_length_3204_cov_1.497888	1	lytic	4	3	0	Low-quality	Genome-fragment	3.16	0		1	3204	3204	3204	3204	r__Duplodnaviria	k__Heunggongvirae	p__Uroviricota	c__Caudoviricetes	o__	f__
Brothers_Diffuse_S015_NODE_161278_length_1306_cov_1.106022	0	lytic	4	1	0	Low-quality	Genome-fragment	0.72	0		1	1306	1306	1306	1306	r__Duplodnaviria	k__Heunggongvirae	p__Uroviricota	c__Caudoviricetes	o__	f__
Brothers_Diffuse_S015_NODE_16156_length_3201_cov_1.941444	0	lytic	6	1	0	Low-quality	Genome-fragment	2.89	0		1	3201	3201	3201	3201	r__Duplodnaviria	k__Heunggongvirae	p__Uroviricota	c__Caudoviricetes	o__	f__
Brothers_Diffuse_S015_NODE_1617_length_7987_cov_3.452417	2	lytic	10	5	0	Low-quality	Genome-fragment	10.17	0		1	7987	7987	7987	7987	r__Duplodnaviria	k__Heunggongvirae	p__Uroviricota	c__Caudoviricetes	o__	f__
Brothers_Diffuse_S015_NODE_161809_length_1304_cov_1.564146	0	lytic	4	0	0	Not-determined	Genome-fragment	NA	0	no viral genes detected	1	1304	1304	1304	1304	r__Duplodnaviria	k__Heunggongvirae	p__Uroviricota	c__Caudoviricetes	o__	f__
Brothers_Diffuse_S015_NODE_16186_length_3198_cov_3.962879	1	lytic	6	2	0	Low-quality	Genome-fragment	4.3	0		1	3198	3198	3198	3198	r__Duplodnaviria	k__Heunggongvirae	p__Uroviricota	c__Caudoviricetes	o__	f__
Brothers_Diffuse_S015_NODE_16230_length_3194_cov_6.513531	0	lytic	4	2	0	Low-quality	Genome-fragment	4.7	0		1	3194	3194	3194	3194	r__Duplodnaviria	k__Heunggongvirae	p__Uroviricota	c__Caudoviricetes	o__	f__
Brothers_Diffuse_S015_NODE_16259_length_3192_cov_9.200326	0	lytic	11	1	0	Low-quality	Genome-fragment	5.09	0		1	3192	3192	3192	3192	r__Duplodnaviria	k__Heunggongvirae	p__Uroviricota	c__Caudoviricetes	o__	f__
Brothers_Diffuse_S015_NODE_1625_length_7961_cov_3.648455	3	lytic	10	4	0	Low-quality	Genome-fragment	19.26	0		1	7961	7961	7961	7961	r__Duplodnaviria	k__Heunggongvirae	p__Uroviricota	c__Caudoviricetes	o__	f__
Brothers_Diffuse_S015_NODE_162623_length_1302_cov_0.960851	0	lytic	4	1	0	Low-quality	Genome-fragment	0.98	0		1	1302	1302	1302	1302	r__Duplodnaviria	k__Heunggongvirae	p__Uroviricota	c__Caudoviricetes	o__	f__
Brothers_Diffuse_S015_NODE_16271_length_3192_cov_1.229364	2	lytic	4	4	0	Low-quality	Genome-fragment	4.23	0		1	3192	3192	3192	3192	r__Duplodnaviria	k__Heunggongvirae	p__Uroviricota	c__Caudoviricetes	o__	f__
Brothers_Diffuse_S015_NODE_162731_length_1301_cov_2.020443	0	lytic	4	0	0	Low-quality	Genome-fragment	1.63	0	no viral genes detected	1	1301	1301	1301	1301	NA	NA	NA	NA	NA	NA
Brothers_Diffuse_S015_NODE_16328_length_3187_cov_1.361111	0	lytic	8	0	0	Low-quality	Genome-fragment	2.07	0	no viral genes detected	1	3187	3187	3187	3187	r__Duplodnaviria	k__Heunggongvirae	p__Uroviricota	c__Caudoviricetes	o__	f__
Brothers_Diffuse_S015_NODE_163613_length_1298_cov_2.696840	0	lytic	4	0	0	Not-determined	Genome-fragment	NA	0	no viral genes detected	1	1298	1298	1298	1298	NA	NA	NA	NA	NA	NA
Brothers_Diffuse_S015_NODE_163889_length_1298_cov_0.847993	0	lytic	4	0	0	Not-determined	Genome-fragment	NA	0	no viral genes detected	1	1298	1298	1298	1298	r__Duplodnaviria	k__Heunggongvirae	p__Uroviricota	c__Caudoviricetes	o__	f__
Brothers_Diffuse_S015_NODE_163923_length_1297_cov_4.772650	0	lytic	5	1	0	Low-quality	Genome-fragment	0.81	0		1	1297	1297	1297	1297	r__Duplodnaviria	k__Heunggongvirae	p__Uroviricota	c__Caudoviricetes	o__	f__
[truncated: 47,982 more rows]
