# Supplementary material for: Endemism shapes viral ecology and evolution in globally distributed hydrothermal vent ecosystems
Source: Nat Commun. 2025 May 1;16:4076. doi: 10.1038/s41467-025-59154-x (PMC12043954; doi:10.1038/s41467-025-59154-x)
Supplement: Supplementary file 7 — Supplementary Dataset 3 [file 41467_2025_59154_MOESM7_ESM.xlsx]

## Sheet: Sheet1
Supplementary Data 3. CoverM relative abundance, filtered for viruses with read covered fraction ≥0.70. The abun_norm is the read count normalized by the covered fraction and total number of reads in that sample, summed by site and viral class. The log_n_plus1 is this value log transformed plus 1. This table is the input used to create Figure 1B.
Site_Gen	c	abun_norm	log_n	log_n_plus1	Site_Type	Virus_Realm
Axial Plume	Unknown	0.0101187	-4.59337	0.0100679	Plume	Unknown
Axial Plume	Caudoviricetes	7.15167	1.96735	2.09822	Plume	Duplodnaviria
Axial Plume	Malgrandaviricetes	0.00484107	-5.33062	0.00482939	Plume	Monodnaviria
Axial Plume	Megaviricetes	0.0287259	-3.54996	0.028321	Plume	Varidnaviria
Axial Seawater	Caudoviricetes	0.335155	-1.09316	0.289048	Plume	Duplodnaviria
Brothers Diffuse	Unknown	0.0190076	-3.96292	0.0188292	Deposit	Unknown
Brothers Diffuse	Caudoviricetes	10.0501	2.30759	2.40244	Deposit	Duplodnaviria
Brothers Diffuse	Faserviricetes	0.00134598	-6.61063	0.00134508	Deposit	Monodnaviria
Brothers Diffuse	Malgrandaviricetes	0.000314025	-8.06604	0.000313975	Deposit	Monodnaviria
Brothers Diffuse	Megaviricetes	0.00754649	-4.88667	0.00751816	Deposit	Varidnaviria
Brothers LC	Unknown	0.100535	-2.29725	0.0957965	Deposit	Unknown
Brothers LC	Caudoviricetes	8.37723	2.12552	2.23828	Deposit	Duplodnaviria
Brothers LC	Faserviricetes	0.00431608	-5.44541	0.0043068	Deposit	Monodnaviria
Brothers LC	Laserviricetes	0.0225292	-3.79294	0.0222792	Deposit	Varidnaviria
Brothers LC	Malgrandaviricetes	0.000294123	-8.13151	0.00029408	Deposit	Monodnaviria
Brothers LC	Megaviricetes	0.0899389	-2.40862	0.0861217	Deposit	Varidnaviria
Brothers LC	Tokiviricetes	0.00375603	-5.58439	0.00374899	Deposit	Adnaviria
Brothers NWCA	Unknown	0.454713	-0.788088	0.374809	Deposit	Unknown
Brothers NWCA	Caudoviricetes	26.631	3.28208	3.31894	Deposit	Duplodnaviria
Brothers NWCA	Faserviricetes	0.102487	-2.27802	0.0975689	Deposit	Monodnaviria
Brothers NWCA	Herviviricetes	0.00062484	-7.37802	0.000624645	Deposit	Duplodnaviria
Brothers NWCA	Laserviricetes	0.0243075	-3.71697	0.0240168	Deposit	Varidnaviria
Brothers NWCA	Malgrandaviricetes	0.000349383	-7.95934	0.000349322	Deposit	Monodnaviria
Brothers NWCA	Megaviricetes	0.127168	-2.06224	0.119708	Deposit	Varidnaviria
Brothers NWCA	Pokkesviricetes	0.292562	-1.22908	0.256626	Deposit	Varidnaviria
Brothers NWCA	Tectiliviricetes	0.000347224	-7.96554	0.000347164	Deposit	Varidnaviria
Brothers NWCA	Tokiviricetes	0.0781676	-2.5489	0.075263	Deposit	Adnaviria
Brothers NWCB	Unknown	0.131523	-2.02858	0.123564	Deposit	Unknown
Brothers NWCB	Arfiviricetes	0.000656881	-7.32801	0.000656666	Deposit	Monodnaviria
Brothers NWCB	Caudoviricetes	25.4146	3.23532	3.27392	Deposit	Duplodnaviria
Brothers NWCB	Faserviricetes	0.0694862	-2.66663	0.0671784	Deposit	Monodnaviria
Brothers NWCB	Laserviricetes	0.0377598	-3.27651	0.0370643	Deposit	Varidnaviria
Brothers NWCB	Malgrandaviricetes	0.00589162	-5.13422	0.00587433	Deposit	Monodnaviria
Brothers NWCB	Maveriviricetes	0.0137636	-4.28573	0.0136697	Deposit	Varidnaviria
Brothers NWCB	Megaviricetes	0.0709769	-2.6454	0.0685712	Deposit	Varidnaviria
Brothers NWCB	Revtraviricetes	0.000290723	-8.14314	0.000290681	Deposit	Revtraviricetes
Brothers NWCB	Tectiliviricetes	0.0399361	-3.22048	0.0391592	Deposit	Varidnaviria
Brothers NWCB	Tokiviricetes	0.0900612	-2.40727	0.0862338	Deposit	Adnaviria
Brothers UC	Unknown	0.0402469	-3.21272	0.039458	Deposit	Unknown
Brothers UC	Caudoviricetes	17.9981	2.89027	2.94434	Deposit	Duplodnaviria
Brothers UC	Faserviricetes	0.212333	-1.5496	0.192547	Deposit	Monodnaviria
Brothers UC	Megaviricetes	0.000528131	-7.54617	0.000527992	Deposit	Varidnaviria
Brothers UC	Tokiviricetes	0.000498772	-7.60336	0.000498648	Deposit	Adnaviria
Cayman Deep	Unknown	0.0109898	-4.51079	0.0109298	Plume	Unknown
Cayman Deep	Caudoviricetes	3.02526	1.107	1.39259	Plume	Duplodnaviria
Cayman Deep	Megaviricetes	0.00258084	-5.95964	0.00257752	Plume	Varidnaviria
Cayman Shallow	Caudoviricetes	3.33915	1.20572	1.46768	Plume	Duplodnaviria
Cayman Shallow	Tectiliviricetes	0.00279217	-5.88093	0.00278828	Plume	Varidnaviria
Lau Basin ABE	Unknown	0.087802	-2.43267	0.0841592	Deposit	Unknown
Lau Basin ABE	Caudoviricetes	5.6391	1.72972	1.89298	Deposit	Duplodnaviria
Lau Basin ABE	Faserviricetes	0.00563639	-5.17851	0.00562056	Deposit	Monodnaviria
Lau Basin ABE	Laserviricetes	0.00959675	-4.64633	0.009551	Deposit	Varidnaviria
Lau Basin ABE	Malgrandaviricetes	0.00222838	-6.10648	0.0022259	Deposit	Monodnaviria
Lau Basin ABE	Megaviricetes	0.00702902	-4.95771	0.00700443	Deposit	Varidnaviria
Lau Basin ABE	Tectiliviricetes	0.0086956	-4.74494	0.00865802	Deposit	Varidnaviria
Lau Basin ABE	Tokiviricetes	0.0195639	-3.93407	0.019375	Deposit	Adnaviria
Lau Basin Mariner	Unknown	0.363566	-1.01179	0.310103	Deposit	Unknown
Lau Basin Mariner	Arfiviricetes	0.00313168	-5.76619	0.00312679	Deposit	Monodnaviria
Lau Basin Mariner	Caudoviricetes	33.1945	3.50239	3.53207	Deposit	Duplodnaviria
Lau Basin Mariner	Faserviricetes	0.186334	-1.68021	0.170868	Deposit	Monodnaviria
Lau Basin Mariner	Herviviricetes	0.00156011	-6.463	0.00155889	Deposit	Duplodnaviria
Lau Basin Mariner	Laserviricetes	0.0574126	-2.85749	0.055825	Deposit	Varidnaviria
Lau Basin Mariner	Malgrandaviricetes	0.00728974	-4.92129	0.00726329	Deposit	Monodnaviria
Lau Basin Mariner	Megaviricetes	0.0550313	-2.89985	0.0535705	Deposit	Varidnaviria
Lau Basin Mariner	Tectiliviricetes	0.0094265	-4.66423	0.00938235	Deposit	Varidnaviria
Lau Basin Mariner	Tokiviricetes	0.0399406	-3.22036	0.0391636	Deposit	Adnaviria
Lau Basin Tui Malila	Unknown	0.545846	-0.605419	0.435571	Deposit	Unknown
Lau Basin Tui Malila	Caudoviricetes	13.6802	2.61595	2.6865	Deposit	Duplodnaviria
Lau Basin Tui Malila	Duplopiviricetes	0.0028182	-5.87166	0.00281424	Deposit	Riboviria
Lau Basin Tui Malila	Faserviricetes	0.0781707	-2.54886	0.0752658	Deposit	Monodnaviria
Lau Basin Tui Malila	Huolimaviricetes	0.000259735	-8.25585	0.000259702	Deposit	Monodnaviria
Lau Basin Tui Malila	Laserviricetes	0.118786	-2.13043	0.112244	Deposit	Varidnaviria
Lau Basin Tui Malila	Malgrandaviricetes	0.00918536	-4.69014	0.00914343	Deposit	Monodnaviria
Lau Basin Tui Malila	Megaviricetes	0.06279	-2.76796	0.0608975	Deposit	Varidnaviria
Lau Basin Tui Malila	Pokkesviricetes	0.140445	-1.96294	0.131419	Deposit	Varidnaviria
Lau Basin Tui Malila	Resentoviricetes	0.0068706	-4.9805	0.00684711	Deposit	Riboviria
Lau Basin Tui Malila	Tectiliviricetes	0.00535272	-5.23015	0.00533844	Deposit	Varidnaviria
Lau Basin Tui Malila	Tokiviricetes	0.129832	-2.04152	0.122069	Deposit	Adnaviria
Lau Basin Vai Lili	Caudoviricetes	0.769758	-0.261679	0.570843	Deposit	Duplodnaviria
Lau Basin Vai Lili	Faserviricetes	0.00635733	-5.05815	0.00633721	Deposit	Monodnaviria
EPR 4281-140	Unknown	0.00439164	-5.42805	0.00438203	Deposit	Unknown
EPR 4281-140	Caudoviricetes	1.00609	0.00607241	0.696188	Deposit	Duplodnaviria
EPR 4281-140	Faserviricetes	0.00570194	-5.16695	0.00568574	Deposit	Monodnaviria
EPR 4281-140	Laserviricetes	0.00176077	-6.342	0.00175922	Deposit	Varidnaviria
EPR 4281-140	Pokkesviricetes	0.00518769	-5.26147	0.00517428	Deposit	Varidnaviria
EPR 4281-140	Vidaverviricetes	0.00766429	-4.87118	0.00763507	Deposit	Riboviria
EPR PIR-30	Unknown	0.0399994	-3.21889	0.0392202	Deposit	Unknown
EPR PIR-30	Caudoviricetes	0.481296	-0.731272	0.392918	Deposit	Duplodnaviria
EPR PIR-30	Laserviricetes	0.0219889	-3.81722	0.0217506	Deposit	Varidnaviria
EPR PIR-30	Tokiviricetes	0.0300885	-3.50361	0.0296447	Deposit	Adnaviria
Guaymas 4559-240	Unknown	0.0330782	-3.40888	0.0325428	Deposit	Unknown
Guaymas 4559-240	Caudoviricetes	6.79859	1.91672	2.05394	Deposit	Duplodnaviria
Guaymas 4559-240	Faserviricetes	0.00814342	-4.81054	0.00811045	Deposit	Monodnaviria
Guaymas 4559-240	Megaviricetes	0.0259709	-3.65078	0.0256394	Deposit	Varidnaviria
Guaymas 4559-240	Tokiviricetes	0.0337218	-3.38961	0.0331657	Deposit	Adnaviria
Guaymas 4561	Unknown	0.0852146	-2.46258	0.0817777	Deposit	Unknown
Guaymas 4561	Caudoviricetes	21.1207	3.05025	3.09651	Deposit	Duplodnaviria
Guaymas 4561	Faserviricetes	0.124705	-2.0818	0.117521	Deposit	Monodnaviria
Guaymas 4561	Megaviricetes	0.0559979	-2.88244	0.0544862	Deposit	Varidnaviria
Guaymas 4561	Tokiviricetes	0.027701	-3.58629	0.0273243	Deposit	Adnaviria
Guaymas 4571-419	Unknown	0.232178	-1.46025	0.208784	Deposit	Unknown
Guaymas 4571-419	Caudoviricetes	11.1516	2.41159	2.49746	Deposit	Duplodnaviria
Guaymas 4571-419	Megaviricetes	0.00248342	-5.99812	0.00248034	Deposit	Varidnaviria
Guaymas 4571-419	Polintoviricetes	0.00247406	-6.00189	0.002471	Deposit	Varidnaviria
Guaymas Basin Plume	Unknown	0.00181522	-6.31155	0.00181357	Plume	Unknown
Guaymas Basin Plume	Caudoviricetes	3.51904	1.25819	1.5083	Plume	Duplodnaviria
Guaymas Basin Plume	Faserviricetes	0.000598464	-7.42114	0.000598285	Plume	Monodnaviria
Guaymas Basin Plume	Megaviricetes	0.0113968	-4.47442	0.0113324	Plume	Varidnaviria
Lau Basin ABE	Unknown	0.0258283	-3.65628	0.0255004	Plume	Unknown
Lau Basin ABE	Arfiviricetes	0.0084062	-4.77879	0.00837106	Plume	Monodnaviria
Lau Basin ABE	Caudoviricetes	6.54205	1.87825	2.02049	Plume	Duplodnaviria
Lau Basin ABE	Faserviricetes	0.0132808	-4.32144	0.0131934	Plume	Monodnaviria
Lau Basin ABE	Malgrandaviricetes	0.0617459	-2.78473	0.0599147	Plume	Monodnaviria
Lau Basin ABE	Maveriviricetes	0.0129927	-4.34337	0.012909	Plume	Varidnaviria
Lau Basin ABE	Megaviricetes	0.0285569	-3.55586	0.0281567	Plume	Varidnaviria
Lau Basin Kilo Moana	Unknown	0.029149	-3.53533	0.0287323	Plume	Unknown
Lau Basin Kilo Moana	Arfiviricetes	0.0191092	-3.95758	0.018929	Plume	Monodnaviria
Lau Basin Kilo Moana	Caudoviricetes	7.12503	1.96361	2.09495	Plume	Duplodnaviria
Lau Basin Kilo Moana	Faserviricetes	0.0366302	-3.30688	0.0359753	Plume	Monodnaviria
Lau Basin Kilo Moana	Malgrandaviricetes	0.144778	-1.93255	0.135211	Plume	Monodnaviria
Lau Basin Kilo Moana	Maveriviricetes	0.0106715	-4.54018	0.0106149	Plume	Varidnaviria
Lau Basin Kilo Moana	Megaviricetes	0.0369327	-3.29866	0.0362671	Plume	Varidnaviria
Lau Basin Kilo Moana	Polintoviricetes	0.000395009	-7.8366	0.000394931	Plume	Varidnaviria
Lau Basin Mariner	Unknown	0.0384284	-3.25896	0.0377084	Plume	Unknown
Lau Basin Mariner	Arfiviricetes	0.0129723	-4.34494	0.0128888	Plume	Monodnaviria
Lau Basin Mariner	Caudoviricetes	10.4939	2.3508	2.44182	Plume	Duplodnaviria
Lau Basin Mariner	Faserviricetes	0.00613009	-5.09455	0.00611138	Plume	Monodnaviria
Lau Basin Mariner	Malgrandaviricetes	0.0129955	-4.34316	0.0129117	Plume	Monodnaviria
Lau Basin Mariner	Maveriviricetes	0.00528446	-5.24299	0.00527054	Plume	Varidnaviria
Lau Basin Tahi Moana	Unknown	0.0190004	-3.9633	0.0188221	Plume	Unknown
Lau Basin Tahi Moana	Arfiviricetes	0.00875674	-4.73793	0.00871862	Plume	Monodnaviria
Lau Basin Tahi Moana	Caudoviricetes	7.12656	1.96383	2.09514	Plume	Duplodnaviria
Lau Basin Tahi Moana	Faserviricetes	0.00954185	-4.65207	0.00949662	Plume	Monodnaviria
Lau Basin Tahi Moana	Malgrandaviricetes	0.0243404	-3.71562	0.0240489	Plume	Monodnaviria
Lau Basin Tahi Moana	Megaviricetes	0.0346621	-3.36211	0.0340749	Plume	Varidnaviria
Lau Basin Tui Malila	Unknown	0.00708304	-4.95005	0.00705807	Plume	Unknown
Lau Basin Tui Malila	Arfiviricetes	0.0149406	-4.20367	0.0148301	Plume	Monodnaviria
Lau Basin Tui Malila	Caudoviricetes	13.387	2.59429	2.66633	Plume	Duplodnaviria
Lau Basin Tui Malila	Malgrandaviricetes	0.00304492	-5.79428	0.00304029	Plume	Monodnaviria
Lau Basin Tui Malila	Maveriviricetes	0.00513358	-5.27195	0.00512045	Plume	Varidnaviria
Lau Basin Tui Malila	Megaviricetes	0.000799693	-7.13128	0.000799373	Plume	Varidnaviria
MAR Lucky	Unknown	0.0109759	-4.51205	0.0109161	Deposit	Unknown
MAR Lucky	Caudoviricetes	2.55609	0.938478	1.26866	Deposit	Duplodnaviria
MAR Lucky	Laserviricetes	0.0389286	-3.24603	0.03819	Deposit	Varidnaviria
MAR Lucky	Megaviricetes	0.0239129	-3.73334	0.0236315	Deposit	Varidnaviria
MAR Lucky	Tokiviricetes	0.151369	-1.88803	0.140952	Deposit	Adnaviria
MAR Rainbow	Unknown	0.0550571	-2.89938	0.0535949	Deposit	Unknown
MAR Rainbow	Caudoviricetes	5.91819	1.77803	1.93415	Deposit	Duplodnaviria
MAR Rainbow	Faserviricetes	0.0301588	-3.50128	0.029713	Deposit	Monodnaviria
MAR Rainbow	Malgrandaviricetes	0.00170451	-6.37448	0.00170306	Deposit	Monodnaviria
MAR Rainbow	Maveriviricetes	0.00506323	-5.28575	0.00505046	Deposit	Varidnaviria
MAR Rainbow	Megaviricetes	0.00138819	-6.57976	0.00138722	Deposit	Varidnaviria
MAR Rainbow	Tectiliviricetes	0.0109596	-4.51354	0.0109	Deposit	Varidnaviria
MAR Rainbow	Tokiviricetes	0.16808	-1.78332	0.155361	Deposit	Adnaviria
