# Supplementary material for: Endemism shapes viral ecology and evolution in globally distributed hydrothermal vent ecosystems
Source: Nat Commun. 2025 May 1;16:4076. doi: 10.1038/s41467-025-59154-x (PMC12043954; doi:10.1038/s41467-025-59154-x)
Supplement: Supplementary file 8 — Supplementary Dataset 4 [file 41467_2025_59154_MOESM8_ESM.xlsx]

## Sheet: Sheet1
Supplementary Data 4. Metadata of all hydrothermal vent assemblies, determined using seqkit.
Site	Assembly	Format	Type	num_seqs	sum_len	min_len	avg_len	max_len
Axial Seamount	Plume_scaffolds_min1000.fasta	FASTA	DNA	77717	148399147	1000	1909.5	132937
Axial Seamount	Seawater_scaffolds_min1000.fasta	FASTA	DNA	54956	92166094	1000	1677.1	103929
Brothers Volcano	S009_metaspades_scaffolds.min1000.fasta	FASTA	DNA	52068	100443700	1000	1929.1	70491
Brothers Volcano	S010_metaspades_scaffolds.min1000.fasta	FASTA	DNA	136137	318062157	1000	2336.3	185103
Brothers Volcano	S011_metaspades_scaffolds.min1000.fasta	FASTA	DNA	51881	119809929	1000	2309.3	128529
Brothers Volcano	S012_metaspades_scaffolds.min1000.fasta	FASTA	DNA	184910	479596512	1000	2593.7	519374
Brothers Volcano	S013_metaspades_scaffolds.min1000.fasta	FASTA	DNA	108186	243138535	1000	2247.4	349378
Brothers Volcano	S014_metaspades_scaffolds.min1000.fasta	FASTA	DNA	132361	306141732	1000	2312.9	238743
Brothers Volcano	S015_metaspades_scaffolds.min1000.fasta	FASTA	DNA	317539	519303342	1000	1635.4	86222
Brothers Volcano	S016_metaspades_scaffolds.min1000.fasta	FASTA	DNA	285741	593368011	1000	2076.6	721204
Brothers Volcano	S017_metaspades_scaffolds.min1000.fasta	FASTA	DNA	29993	56786704	1000	1893.3	80000
Brothers Volcano	S139_metaspades_scaffolds.min1000.fasta	FASTA	DNA	283209	772495365	1000	2727.7	1388133
Brothers Volcano	S140_metaspades_scaffolds.min1000.fasta	FASTA	DNA	297635	652618104	1000	2192.7	189938
Brothers Volcano	S141_metaspades_scaffolds.min1000.fasta	FASTA	DNA	162978	516931205	1000	3171.8	438270
Brothers Volcano	S142_metaspades_scaffolds.min1000.fasta	FASTA	DNA	40016	111249982	1000	2780.1	276608
Brothers Volcano	S143_metaspades_scaffolds.min1000.fasta	FASTA	DNA	230256	578138435	1000	2510.9	781960
Brothers Volcano	S144_metaspades_scaffolds.min1000.fasta	FASTA	DNA	233024	535775544	1000	2299.2	257155
Brothers Volcano	S145_metaspades_scaffolds.min1000.fasta	FASTA	DNA	114093	302849471	1000	2654.4	697029
Brothers Volcano	S146_metaspades_scaffolds.min1000.fasta	FASTA	DNA	350735	768557520	1000	2191.3	475523
Brothers Volcano	S147_metaspades_scaffolds.min1000.fasta	FASTA	DNA	63276	146017601	1000	2307.6	178762
Cayman Deep	Cayman_Deep_k45_95_10_min1000.fasta	FASTA	DNA	52295	166299270	1000	3180	590193
Cayman Shallow	Cayman_Shallow_k45_95_10_min1000.fasta	FASTA	DNA	117687	317450607	1000	2697.4	940920
East Pacific Rise	4281-140.fasta	FASTA	DNA	416903	406215226	200	974.4	539918
East Pacific Rise	PIR-30.fasta	FASTA	DNA	723661	565819585	200	781.9	771369
Eastern Lau Spreading Center	128-326.fasta	FASTA	DNA	99826	289147512	1000	2896.5	587326
Eastern Lau Spreading Center	131-447.fasta	FASTA	DNA	75803	274749099	1000	3624.5	1768242
Eastern Lau Spreading Center	132-544.fasta	FASTA	DNA	126859	299468931	1000	2360.6	150111
Eastern Lau Spreading Center	134-614.fasta	FASTA	DNA	162086	424822051	1000	2621	647077
Eastern Lau Spreading Center	A1_metaspades_scaffolds.min1000.fasta	FASTA	DNA	397848	833059337	1000	2093.9	253504
Eastern Lau Spreading Center	A3_metaspades_scaffolds.min1000.fasta	FASTA	DNA	593072	1225735066	1000	2066.8	571596
Eastern Lau Spreading Center	M1_metaspades_scaffolds.min1000.fasta	FASTA	DNA	60539	168794681	1000	2788.2	1237479
Eastern Lau Spreading Center	M10_metaspades_scaffolds.min1000.fasta	FASTA	DNA	111046	323304023	1000	2911.4	679036
Eastern Lau Spreading Center	M17_metaspades_scaffolds.min1000.fasta	FASTA	DNA	226868	650182786	1000	2865.9	504520
Eastern Lau Spreading Center	M2_metaspades_scaffolds.min1000.fasta	FASTA	DNA	396856	1015887250	1000	2559.8	665518
Eastern Lau Spreading Center	T10_metaspades_scaffolds.min1000.fasta	FASTA	DNA	204357	462565531	1000	2263.5	627319
Eastern Lau Spreading Center	T11_metaspades_scaffolds.min1000.fasta	FASTA	DNA	342857	707518059	1000	2063.6	396759
Eastern Lau Spreading Center	T2_metaspades_scaffolds.min1000.fasta	FASTA	DNA	543894	1285183961	1000	2362.9	1142610
Eastern Lau Spreading Center	V2_metaspades_scaffolds.min1000.fasta	FASTA	DNA	115836	224842963	1000	1941	142470
Guaymas Basin Deposit	4559-240.fasta	FASTA	DNA	410432	417525177	200	1017.3	429958
Guaymas Basin Deposit	4561-380.fasta	FASTA	DNA	146535	150696482	200	1028.4	283515
Guaymas Basin Deposit	4561-384.fasta	FASTA	DNA	238433	263515736	200	1105.2	272602
Guaymas Basin Deposit	4571-419.fasta	FASTA	DNA	329845	304035269	200	921.8	349515
Guaymas Basin Plume	Guaymas_Basin_k45_95_10_min1000.fasta	FASTA	DNA	127259	415958309	1000	3268.6	366421
Lau Basin Plume	Lau_Basin_Abe_k45_95_10_min1000.fasta	FASTA	DNA	278650	576718782	1000	2069.7	82804
Lau Basin Plume	Lau_Basin_Kilo_Moana_k45_95_10_min1000.fasta	FASTA	DNA	174930	397093801	1000	2270	111164
Lau Basin Plume	Lau_Basin_Mariner_k45_95_10_min1000.fasta	FASTA	DNA	91889	198764008	1000	2163.1	270078
Lau Basin Plume	Lau_Basin_Tahi_Moana_k45_95_10_min1000.fasta	FASTA	DNA	107223	259935331	1000	2424.2	415117
Lau Basin Plume	Lau_Basin_Tui_Malia_k45_95_10_min1000.fasta	FASTA	DNA	73713	158451962	1000	2149.6	77546
Mid-Atlantic Ridge	354-166.fasta	FASTA	DNA	499874	577576218	200	1155.4	555754
Mid-Atlantic Ridge	355-202.fasta	FASTA	DNA	280154	358573039	200	1279.9	186792
Mid-Atlantic Ridge	356-284.fasta	FASTA	DNA	634057	596509297	200	940.8	883081
Mid-Atlantic Ridge	356-308.fasta	FASTA	DNA	723544	665474504	200	919.7	448705
