# Supplementary material for: Endemism shapes viral ecology and evolution in globally distributed hydrothermal vent ecosystems
Source: Nat Commun. 2025 May 1;16:4076. doi: 10.1038/s41467-025-59154-x (PMC12043954; doi:10.1038/s41467-025-59154-x)
Supplement: Supplementary file 10 — Supplementary Dataset 6 [file 41467_2025_59154_MOESM10_ESM.xlsx]

## Sheet: Sheet1
Supplementary Data 6. Regions of overlap (identified with blastn) between low-quality viruses in the nucleotide clusters.
cluster	qseqid	sseqid	evalue	bitscore	length	pident	qstart	qend	sstart	send
3	ELSC_Abe_A3_NODE_52031_length_3637_cov_7.666382	Brothers_NWCA_S144_NODE_26710_length_3719_cov_4.011136	0	2767	1889	93.118	1750	3637	2341	454
3	ELSC_Tui_Malila_T2_NODE_81390_length_3208_cov_1.545602	Brothers_NWCB_S140_NODE_20878_length_4529_cov_1.921399	0	5747	3208	99.002	1	3208	3359	152
3	Brothers_NWCA_S144_NODE_26710_length_3719_cov_4.011136	Brothers_NWCB_S140_NODE_20878_length_4529_cov_1.921399	0	6536	3590	99.526	130	3719	4529	940
3	Brothers_NWCB_S141_NODE_32644_length_3545_cov_4.866004	Brothers_NWCB_S140_NODE_20878_length_4529_cov_1.921399	0	6464	3545	99.577	1	3545	4181	637
4	Guaymas_4571-419_scaffold_2796_c1	MAR_Rainbow_355-202_scaffold_7357_c1	0	9633	6867	92.078	1	6850	123	6969
4	ELSC_Bowl_M2_NODE_13557_length_8241_cov_12.157875	ELSC_Tui_Malila_T11_NODE_4476_length_9007_cov_2.739640	0	14626	8248	98.715	1	8238	253	8490
4	ELSC_Bowl_M1_NODE_3492_length_6468_cov_6.855228	ELSC_Bowl_M2_NODE_13557_length_8241_cov_12.157875	0	11939	6469	99.985	1	6468	8216	1748
11	ELSC_Mariner_M17_NODE_3726_length_14840_cov_4.296065	Brothers_NWCA_S013_NODE_710_length_15933_cov_160.121979	0	8564	8112	85.823	5969	14054	9642	1555
11	Brothers_NWCA_S142_NODE_629_length_15389_cov_5.931922	Brothers_NWCA_S144_NODE_1601_length_14081_cov_3.635875	0	13092	8117	95.811	5910	14024	4990	13092
11	Brothers_NWCA_S013_NODE_710_length_15933_cov_160.121979	Brothers_NWCA_S144_NODE_1601_length_14081_cov_3.635875	0	19882	11737	97.291	1014	12733	13581	1862
12	Brothers_NWCA_S143_NODE_26096_length_4020_cov_1.340098	ELSC_Tui_Malila_134-614_scaffold_16443_c1	0	6970	4020	97.96	1	4020	665	4684
12	Brothers_NWCB_S140_NODE_32184_length_3671_cov_27.648420	Brothers_NWCA_S143_NODE_26096_length_4020_cov_1.340098	0	6637	3639	99.588	1	3639	382	4020
12	Brothers_NWCB_S146_NODE_41276_length_3436_cov_33.524328	Brothers_NWCA_S143_NODE_26096_length_4020_cov_1.340098	0	6268	3436	99.593	1	3436	382	3817
13	Brothers_NWCA_S143_NODE_3477_length_11709_cov_3.496028	ELSC_Tui_Malila_T11_NODE_2628_length_11715_cov_27.389713	0	10405	9442	86.719	8	9401	2318	11715
13	ELSC_Tui_Malila_132-544_scaffold_1842_c1	Brothers_NWCA_S143_NODE_3477_length_11709_cov_3.496028	0	10370	8854	87.904	2421	11248	11140	2313
13	ELSC_Tui_Malila_132-544_scaffold_1765_c1	ELSC_Tui_Malila_T11_NODE_2628_length_11715_cov_27.389713	0	18881	10346	99.613	1179	11524	1	10343
53	ELSC_Mariner_M10_NODE_2330_length_12969_cov_12.235867	Brothers_NWCA_S144_NODE_2383_length_11889_cov_3.651675	0	14574	9664	93.957	3322	12959	9651	1
53	Brothers_NWCA_S013_NODE_1684_length_9696_cov_2.963633	Brothers_NWCA_S144_NODE_2383_length_11889_cov_3.651675	0	17884	9696	99.959	1	9696	10160	465
63	Brothers_NWCB_S139_NODE_50077_length_3384_cov_1.303654	ELSC_Abe_A3_NODE_55875_length_3510_cov_2.559563	0	5472	3215	97.387	1	3215	3215	1
63	Brothers_NWCB_S141_NODE_37597_length_3209_cov_1.043478	ELSC_Abe_A3_NODE_55875_length_3510_cov_2.559563	0	5528	3209	97.756	1	3209	3321	113
66	ELSC_Mariner_M17_NODE_22075_length_5236_cov_11.256215	Brothers_NWCB_S146_NODE_15502_length_5639_cov_1.698839	0	7094	4327	96.279	1	4325	4519	196
66	Brothers_NWCB_S140_NODE_17344_length_4932_cov_0.905307	Brothers_NWCB_S146_NODE_15502_length_5639_cov_1.698839	0	8865	4946	98.949	1	4932	176	5119
68	Brothers_NWCB_S140_NODE_9191_length_6546_cov_9.829568	ELSC_Abe_A3_NODE_15577_length_6504_cov_18.409597	0	3129	3185	84.553	1145	4316	6503	3336
68	ELSC_Abe_A3_NODE_15577_length_6504_cov_18.409597	ELSC_Mariner_M17_NODE_16712_length_6229_cov_2.062766	0	9732	6233	94.882	101	6327	6228	2
72	Brothers_UC_S011_NODE_2792_length_5389_cov_50.779932	ELSC_Bowl_M2_NODE_26917_length_5517_cov_41.017440	0	7125	5187	91.594	119	5271	118	5297
72	ELSC_Bowl_M1_NODE_4548_length_5517_cov_14.017069	ELSC_Bowl_M2_NODE_26917_length_5517_cov_41.017440	0	10189	5517	100	1	5517	1	5517
74	ELSC_Mariner_M17_NODE_51311_length_3017_cov_1.917647	Brothers_Diffuse_S009_NODE_4169_length_3562_cov_1.700728	0	2577	1558	96.534	1460	3017	1857	301
74	Brothers_Diffuse_S009_NODE_4169_length_3562_cov_1.700728	Brothers_UC_S011_NODE_4261_length_4317_cov_16.782339	0	6501	3526	99.943	37	3562	4317	792
81	Brothers_UC_S010_NODE_6076_length_5992_cov_3.935209	ELSC_Mariner_131-447_scaffold_9924_c1	0	2455	1628	93.919	2931	4556	2580	955
81	ELSC_Mariner_131-447_scaffold_9924_c1	ELSC_Bowl_M1_NODE_4938_length_5226_cov_11.335360	0	5072	2746	100	2303	5048	5226	2481
100	Brothers_NWCB_S141_NODE_906_length_31571_cov_9.584404	ELSC_Mariner_M10_NODE_466_length_32260_cov_23.395544	0	31360	21370	93.215	10241	31569	27915	6580
100	Brothers_NWCA_S143_NODE_482_length_32209_cov_22.149679	ELSC_Mariner_M10_NODE_466_length_32260_cov_23.395544	0	19584	13168	93.568	1	13139	19553	6400
101	Brothers_NWCA_S144_NODE_3318_length_10279_cov_1.664007	ELSC_Mariner_M10_NODE_3634_length_10109_cov_3.550591	0	11854	6915	97.657	1826	8722	10109	3196
101	ELSC_Abe_A1_NODE_3903_length_10017_cov_181.077958	Brothers_NWCA_S144_NODE_3318_length_10279_cov_1.664007	0	8264	4702	98.426	5320	10017	6250	1555
134	MAR_Lucky_356-284_scaffold_21835_c1	ELSC_Abe_A1_NODE_25601_length_4271_cov_2.009170	0	4244	3691	87.456	3	3688	514	4201
134	ELSC_Abe_A1_NODE_25601_length_4271_cov_2.009170	ELSC_Tui_Malila_T11_NODE_22381_length_4015_cov_1.071245	0	7284	3992	99.599	211	4202	4015	24
207	ELSC_Mariner_M17_vRhyme_bin_149	Brothers_NWCA_S143_NODE_3555_length_11546_cov_2.056047	0	17269	10105	97.526	550	10652	10100	1
222	ELSC_Mariner_M17_vRhyme_bin_224	Brothers_NWCA_S144_NODE_1306_length_15448_cov_1.827426	0	13457	10061	90.925	4032	14047	14408	4372
233	Brothers_NWCA_S143_vRhyme_bin_50	ELSC_Tui_Malila_T10_NODE_786_length_19112_cov_11.796524	0	9276	6413	92.905	7	6408	11391	5018
253	ELSC_Mariner_M10_vRhyme_bin_90	Brothers_NWCA_S143_NODE_641_length_28261_cov_3.321995	0	24022	15352	94.932	12501	27842	22371	7030
267	Axial_Plume_NODE_1604_length_6949_cov_1.028291	Guaymas_Basin_k95_301964_flag_0_multi_4.0085_len_7171	0	11212	6122	99.722	828	6949	1	6122
268	Axial_Plume_NODE_2244_length_5748_cov_1.176837	Lau_Basin_Abe_k95_1383976_flag_0_multi_6.2030_len_4439	0	5674	3141	99.268	696	3836	4439	1299
269	Axial_Plume_NODE_3290_length_4584_cov_1.143146	Guaymas_Basin_k95_485373_flag_1_multi_5.0000_len_5071	0	7613	4348	98.275	1	4347	398	4744
276	Brothers_NWCA_S013_NODE_10688_length_3634_cov_2.429712	ELSC_Abe_A3_NODE_52303_length_3628_cov_1.914881	0	2481	1708	92.916	593	2298	3	1709
289	Brothers_NWCA_S017_NODE_227_length_11166_cov_14.072380	ELSC_Tui_Malila_T10_NODE_412_length_26009_cov_4.987675_fragment_1	0	3864	3555	86.414	3	3545	1268	4807
297	Brothers_NWCA_S143_NODE_20576_length_4585_cov_135.326828	ELSC_Mariner_M10_NODE_13066_length_4586_cov_2.757793	0	5518	3501	95.116	1085	4585	1	3501
299	Brothers_NWCA_S143_NODE_2149_length_15003_cov_2.478691	ELSC_Tui_Malila_132-544_scaffold_939_c1	0	9352	8072	87.686	900	8945	14877	6831
301	Brothers_NWCA_S143_NODE_29069_length_3786_cov_2.546324	ELSC_Mariner_M17_NODE_37366_length_3732_cov_8.611650	0	5249	3489	93.838	189	3675	3732	245
306	Brothers_NWCA_S144_NODE_20953_length_4214_cov_20.313983	ELSC_Abe_A3_NODE_28960_length_4834_cov_5.103463	0	5782	4219	91.467	1	4211	4314	103
307	Brothers_NWCA_S144_NODE_22313_length_4080_cov_1.369593	ELSC_Bowl_M2_NODE_31051_length_5064_cov_3.809601	0	3402	2022	97.033	2053	4074	3208	1187
310	Brothers_NWCA_S144_NODE_25812_length_3783_cov_1.814825	ELSC_Mariner_M17_NODE_33827_length_3983_cov_7.006224	0	2555	2449	85.79	2	2422	157	2590
313	Brothers_NWCA_S145_NODE_4195_length_8222_cov_2.227301	ELSC_Bowl_M2_NODE_14126_length_8048_cov_3.435172	0	7339	6434	87.317	1	6424	6423	3
314	Brothers_NWCB_S012_NODE_11246_length_5856_cov_2.417176	ELSC_Mariner_131-447_scaffold_7303_c1	0	3746	2740	91.423	4	2733	1	2736
323	Brothers_NWCB_S012_NODE_22784_length_3879_cov_1.744403	ELSC_Bowl_M2_NODE_71505_length_3040_cov_2.245451	0	3293	2236	93.336	435	2664	3040	811
325	Brothers_NWCB_S139_NODE_13614_length_7289_cov_5.419436	ELSC_Tui_Malila_134-614_scaffold_8157_c1	0	9441	6389	93.348	1	6387	603	6989
331	Brothers_NWCB_S139_NODE_188_length_66584_cov_32.062552_fragment_1	ELSC_Mariner_M17_NODE_405_length_44200_cov_69.853289_fragment_1	0	9029	5447	96.622	5011	10456	5234	10669
334	Brothers_NWCB_S139_NODE_27314_length_4908_cov_14.614934	ELSC_Mariner_M17_NODE_35962_length_3830_cov_2.362949	0	2449	1822	91.109	1123	2934	1	1812
356	Brothers_NWCB_S140_NODE_1503_length_13201_cov_2.738642	ELSC_Abe_128-326_scaffold_2285_c1	0	7474	6786	86.664	5251	12018	7357	601
373	Brothers_NWCB_S141_NODE_23788_length_4416_cov_2.813243	ELSC_Abe_A1_NODE_20502_length_4723_cov_32.888381	0	7269	4065	98.942	1	4065	4065	1
380	Brothers_NWCB_S146_NODE_29085_length_4126_cov_2.196049	ELSC_Mariner_M10_NODE_14308_length_4318_cov_8.569077	0	3591	2420	93.512	1438	3852	1904	4318
396	Cayman_Deep_k95_250024_flag_0_multi_7.3152_len_3969	Lau_Basin_Abe_k95_1750086_flag_0_multi_22.6259_len_3017	0	4833	2903	96.796	1	2890	2902	1
416	Brothers_NWCB_S012_NODE_17296_length_4558_cov_2.468969	ELSC_Bowl_M1_NODE_5551_length_4856_cov_4.990907	0	4619	3152	93.115	43	3194	377	3528
450	Axial_Seawater_NODE_1819_length_3754_cov_0.403915	Guaymas_Basin_k95_60501_flag_0_multi_13.2517_len_3719	0	4067	2563	95.318	1192	3754	633	3193
455	ELSC_Abe_A3_NODE_38151_length_4234_cov_1.750426	Brothers_LC_S016_NODE_26587_length_3542_cov_2.263836	0	1903	1535	89.316	1016	2540	1064	2583
465	Brothers_NWCA_S143_NODE_24109_length_4200_cov_1.074147	ELSC_Abe_A1_NODE_33696_length_3758_cov_1.031396	0	4394	3638	88.538	1	3631	3631	3
466	Brothers_NWCA_S143_NODE_4324_length_10464_cov_13.467641	ELSC_Tui_Malila_T11_NODE_4073_length_9451_cov_1.511154	0	8041	7158	86.994	6	7152	9433	2287
467	Brothers_NWCA_S143_NODE_556_length_30326_cov_14.478195	ELSC_Tui_Malila_T2_NODE_976_length_32195_cov_4.862074	0	12659	12736	84.736	3	12684	12723	31
476	Brothers_NWCB_S140_NODE_34644_length_3535_cov_1.488850	ELSC_Tui_Malila_T2_NODE_62608_length_3700_cov_19.684019	0	5733	3199	99.062	338	3535	1	3190
480	Brothers_NWCB_S140_NODE_8070_length_6941_cov_4.422659	MAR_Lucky_356-308_scaffold_10632_c1	0	5234	5739	83.22	201	5922	1	5725
481	Brothers_NWCB_S141_NODE_14573_length_6130_cov_18.277361	ELSC_Mariner_M17_NODE_16684_length_6237_cov_92.552700	0	4314	2571	96.966	220	2789	21	2591
484	Brothers_NWCB_S141_NODE_594_length_39361_cov_6.887521_fragment_1	ELSC_Abe_128-326_scaffold_638_c1_fragment_1	0	15535	8496	99.67	2	8497	8497	2
485	Brothers_NWCB_S141_NODE_6726_length_10075_cov_3.105549	ELSC_Mariner_M17_NODE_8005_length_9649_cov_6.197963	0	5553	4001	91.752	3128	7124	7108	3112
486	Brothers_NWCB_S146_NODE_34236_length_3791_cov_1.355076	ELSC_Bowl_M2_NODE_49894_length_3800_cov_2.052818	0	3871	3448	86.949	346	3791	93	3538
487	Brothers_NWCB_S146_NODE_43658_length_3335_cov_1.374688	ELSC_Tui_Malila_T2_NODE_51601_length_4097_cov_1.685642	0	5614	3196	98.373	140	3335	3800	605
503	Cayman_Shallow_k95_855341_flag_0_multi_10.2419_len_3125	Lau_Basin_Abe_k95_1133168_flag_1_multi_2.6845_len_4235	0	5345	3050	98.295	1	3050	3050	1
532	ELSC_Bowl_M2_NODE_2445_length_21143_cov_19.743624_fragment_1	Brothers_UC_S010_NODE_6798_length_5634_cov_16.018522	0	9696	5634	97.728	248	5881	5634	1
540	MAR_Rainbow_354-166_scaffold_21192_c1	ELSC_Mariner_131-447_scaffold_14569_c1	0	2324	2463	83.963	46	2497	3742	1308
554	Brothers_NWCB_S012_NODE_34174_length_3045_cov_1.163811	ELSC_Tui_Malila_T11_NODE_38770_length_3070_cov_1.660890	0	3694	2955	89.272	95	3045	3	2953
571	Brothers_NWCA_S145_NODE_19629_length_3354_cov_3.143167	ELSC_Tui_Malila_T2_NODE_53804_length_4008_cov_2.102036	0	1574	993	95.267	1	993	3981	2989
639	Brothers_UC_S010_NODE_14478_length_3777_cov_82.619452	ELSC_Bowl_M2_NODE_42839_length_4171_cov_15.462166	0	4599	3486	90.505	293	3777	4171	690
643	Brothers_UC_S010_NODE_3_length_117511_cov_3.387012_fragment_1	ELSC_Mariner_M17_NODE_620_length_37589_cov_6.832791	0	22846	13775	96.632	5783	19553	34113	20358
664	Brothers_NWCA_S144_NODE_17216_length_4649_cov_2.058824	ELSC_Mariner_M17_NODE_30252_length_4287_cov_1.318510	0	6460	3636	98.735	1014	4649	1	3636
686	Axial_Plume_NODE_3156_length_4681_cov_2.285683	Guaymas_Basin_k95_1192996_flag_0_multi_5.2101_len_4398	0	7917	4366	99.404	23	4387	4398	34
688	Guaymas_Basin_k95_466219_flag_0_multi_10.0105_len_9432	Lau_Basin_Mariner_k95_362989_flag_1_multi_6.0000_len_6928	0	12277	6913	98.727	991	7902	15	6927
689	Guaymas_Basin_k95_660790_flag_0_multi_7.4111_len_4216	Lau_Basin_Tui_Malila_k95_344983_flag_0_multi_7.0061_len_3400	0	5952	3409	98.24	240	3645	3400	1
758	Guaymas_4561-384_scaffold_10305_c1	Brothers_NWCA_S142_NODE_6204_length_3575_cov_1.252030	0	3367	3328	85.126	241	3546	3369	60
