# Supplementary material for: Endemism shapes viral ecology and evolution in globally distributed hydrothermal vent ecosystems
Source: Nat Commun. 2025 May 1;16:4076. doi: 10.1038/s41467-025-59154-x (PMC12043954; doi:10.1038/s41467-025-59154-x)
Supplement: Supplementary file 11 — Supplementary Dataset 7 [file 41467_2025_59154_MOESM11_ESM.xlsx]

## Sheet: Sheet1
Supplementary Data 7. Protein annotations of the regions of overlap in low-quality viruses.
cluster	name	start	end	annotation
3	Brothers_NWCA_S144_NODE_26710_length_3719_cov_4.011136	1	879	VOG08842_REFSEQ hypothetical protein
3	Brothers_NWCA_S144_NODE_26710_length_3719_cov_4.011136	876	1010	None_hypothetical protein
3	Brothers_NWCA_S144_NODE_26710_length_3719_cov_4.011136	1019	1480	VOG08841_REFSEQ hypothetical protein
3	Brothers_NWCA_S144_NODE_26710_length_3719_cov_4.011136	1453	1647	None_hypothetical protein
3	Brothers_NWCA_S144_NODE_26710_length_3719_cov_4.011136	1637	2101	None_hypothetical protein
3	Brothers_NWCA_S144_NODE_26710_length_3719_cov_4.011136	2114	2341	None_hypothetical protein
3	Brothers_NWCA_S144_NODE_26710_length_3719_cov_4.011136	2338	2577	None_hypothetical protein
3	Brothers_NWCA_S144_NODE_26710_length_3719_cov_4.011136	2577	3239	None_hypothetical protein
3	Brothers_NWCA_S144_NODE_26710_length_3719_cov_4.011136	3236	3589	None_hypothetical protein
3	Brothers_NWCA_S144_NODE_26710_length_3719_cov_4.011136	3599	3718	None_hypothetical protein
3	Brothers_NWCB_S140_NODE_20878_length_4529_cov_1.921399	3	770	VOG08836_REFSEQ hypothetical protein
3	Brothers_NWCB_S140_NODE_20878_length_4529_cov_1.921399	770	1060	None_hypothetical protein
3	Brothers_NWCB_S140_NODE_20878_length_4529_cov_1.921399	1070	1423	None_hypothetical protein
3	Brothers_NWCB_S140_NODE_20878_length_4529_cov_1.921399	1420	2082	None_hypothetical protein
3	Brothers_NWCB_S140_NODE_20878_length_4529_cov_1.921399	2082	2321	None_hypothetical protein
3	Brothers_NWCB_S140_NODE_20878_length_4529_cov_1.921399	2318	2545	None_hypothetical protein
3	Brothers_NWCB_S140_NODE_20878_length_4529_cov_1.921399	2558	3022	None_hypothetical protein
3	Brothers_NWCB_S140_NODE_20878_length_4529_cov_1.921399	3012	3206	None_hypothetical protein
3	Brothers_NWCB_S140_NODE_20878_length_4529_cov_1.921399	3179	3640	VOG08841_REFSEQ hypothetical protein
3	Brothers_NWCB_S140_NODE_20878_length_4529_cov_1.921399	3649	3783	None_hypothetical protein
3	Brothers_NWCB_S140_NODE_20878_length_4529_cov_1.921399	3780	4529	VOG08842_REFSEQ hypothetical protein
3	Brothers_NWCB_S141_NODE_32644_length_3545_cov_4.866004	1	402	VOG08842_REFSEQ hypothetical protein
3	Brothers_NWCB_S141_NODE_32644_length_3545_cov_4.866004	399	533	None_hypothetical protein
3	Brothers_NWCB_S141_NODE_32644_length_3545_cov_4.866004	542	1003	VOG08841_REFSEQ hypothetical protein
3	Brothers_NWCB_S141_NODE_32644_length_3545_cov_4.866004	976	1170	None_hypothetical protein
3	Brothers_NWCB_S141_NODE_32644_length_3545_cov_4.866004	1160	1624	None_hypothetical protein
3	Brothers_NWCB_S141_NODE_32644_length_3545_cov_4.866004	1637	1864	None_hypothetical protein
3	Brothers_NWCB_S141_NODE_32644_length_3545_cov_4.866004	1861	2100	None_hypothetical protein
3	Brothers_NWCB_S141_NODE_32644_length_3545_cov_4.866004	2100	2762	None_hypothetical protein
3	Brothers_NWCB_S141_NODE_32644_length_3545_cov_4.866004	2759	3112	None_hypothetical protein
3	Brothers_NWCB_S141_NODE_32644_length_3545_cov_4.866004	3122	3412	None_hypothetical protein
3	Brothers_NWCB_S141_NODE_32644_length_3545_cov_4.866004	3412	3543	None_hypothetical protein
3	ELSC_Abe_A3_NODE_52031_length_3637_cov_7.666382	1	204	VOG08836_REFSEQ hypothetical protein
3	ELSC_Abe_A3_NODE_52031_length_3637_cov_7.666382	204	479	None_hypothetical protein
3	ELSC_Abe_A3_NODE_52031_length_3637_cov_7.666382	489	842	None_hypothetical protein
3	ELSC_Abe_A3_NODE_52031_length_3637_cov_7.666382	839	1498	None_hypothetical protein
3	ELSC_Abe_A3_NODE_52031_length_3637_cov_7.666382	1499	1753	None_hypothetical protein
3	ELSC_Abe_A3_NODE_52031_length_3637_cov_7.666382	1750	1977	None_hypothetical protein
3	ELSC_Abe_A3_NODE_52031_length_3637_cov_7.666382	1990	2454	None_hypothetical protein
3	ELSC_Abe_A3_NODE_52031_length_3637_cov_7.666382	2444	2638	None_hypothetical protein
3	ELSC_Abe_A3_NODE_52031_length_3637_cov_7.666382	2611	3072	VOG08841_REFSEQ hypothetical protein
3	ELSC_Abe_A3_NODE_52031_length_3637_cov_7.666382	3081	3215	None_hypothetical protein
3	ELSC_Abe_A3_NODE_52031_length_3637_cov_7.666382	3212	3637	VOG08842_REFSEQ hypothetical protein
3	ELSC_Tui_Malila_T2_NODE_81390_length_3208_cov_1.545602	2	181	None_hypothetical protein
3	ELSC_Tui_Malila_T2_NODE_81390_length_3208_cov_1.545602	154	348	None_hypothetical protein
3	ELSC_Tui_Malila_T2_NODE_81390_length_3208_cov_1.545602	338	802	None_hypothetical protein
3	ELSC_Tui_Malila_T2_NODE_81390_length_3208_cov_1.545602	815	1042	None_hypothetical protein
3	ELSC_Tui_Malila_T2_NODE_81390_length_3208_cov_1.545602	1039	1278	None_hypothetical protein
3	ELSC_Tui_Malila_T2_NODE_81390_length_3208_cov_1.545602	1278	1940	None_hypothetical protein
3	ELSC_Tui_Malila_T2_NODE_81390_length_3208_cov_1.545602	1937	2290	None_hypothetical protein
3	ELSC_Tui_Malila_T2_NODE_81390_length_3208_cov_1.545602	2300	2590	None_hypothetical protein
3	ELSC_Tui_Malila_T2_NODE_81390_length_3208_cov_1.545602	2590	3207	VOG08836_REFSEQ hypothetical protein
4	ELSC_Bowl_M1_NODE_3492_length_6468_cov_6.855228	302	799	None_hypothetical protein
4	ELSC_Bowl_M1_NODE_3492_length_6468_cov_6.855228	864	1982	K00390_cysH; phosphoadenosine phosphosulfate reductase [EC:1.8.4.8 1.8.4.10]
4	ELSC_Bowl_M1_NODE_3492_length_6468_cov_6.855228	2104	2994	None_hypothetical protein
4	ELSC_Bowl_M1_NODE_3492_length_6468_cov_6.855228	2981	3706	K13525_VCP, CDC48; transitional endoplasmic reticulum ATPase
4	ELSC_Bowl_M1_NODE_3492_length_6468_cov_6.855228	3699	4091	None_hypothetical protein
4	ELSC_Bowl_M1_NODE_3492_length_6468_cov_6.855228	4084	4215	None_hypothetical protein
4	ELSC_Bowl_M1_NODE_3492_length_6468_cov_6.855228	4212	6182	VOG00654_sp|P04522|EXO2_BPT4 Exonuclease subunit 2
4	ELSC_Bowl_M2_NODE_13557_length_8241_cov_12.157875	985	1989	None_hypothetical protein
4	ELSC_Bowl_M2_NODE_13557_length_8241_cov_12.157875	2035	4005	VOG00654_sp|P04522|EXO2_BPT4 Exonuclease subunit 2
4	ELSC_Bowl_M2_NODE_13557_length_8241_cov_12.157875	4002	4133	None_hypothetical protein
4	ELSC_Bowl_M2_NODE_13557_length_8241_cov_12.157875	4126	4518	None_hypothetical protein
4	ELSC_Bowl_M2_NODE_13557_length_8241_cov_12.157875	4511	5236	K13525_VCP, CDC48; transitional endoplasmic reticulum ATPase
4	ELSC_Bowl_M2_NODE_13557_length_8241_cov_12.157875	5223	6113	None_hypothetical protein
4	ELSC_Bowl_M2_NODE_13557_length_8241_cov_12.157875	6235	7353	K00390_cysH; phosphoadenosine phosphosulfate reductase [EC:1.8.4.8 1.8.4.10]
4	ELSC_Bowl_M2_NODE_13557_length_8241_cov_12.157875	7418	7915	None_hypothetical protein
4	ELSC_Tui_Malila_T11_NODE_4476_length_9007_cov_2.739640	2	223	None_hypothetical protein
4	ELSC_Tui_Malila_T11_NODE_4476_length_9007_cov_2.739640	1244	2248	None_hypothetical protein
4	ELSC_Tui_Malila_T11_NODE_4476_length_9007_cov_2.739640	2294	4264	VOG00654_sp|P04522|EXO2_BPT4 Exonuclease subunit 2
4	ELSC_Tui_Malila_T11_NODE_4476_length_9007_cov_2.739640	4261	4392	None_hypothetical protein
4	ELSC_Tui_Malila_T11_NODE_4476_length_9007_cov_2.739640	4385	4777	None_hypothetical protein
4	ELSC_Tui_Malila_T11_NODE_4476_length_9007_cov_2.739640	4770	5495	K13525_VCP, CDC48; transitional endoplasmic reticulum ATPase
4	ELSC_Tui_Malila_T11_NODE_4476_length_9007_cov_2.739640	5482	6372	None_hypothetical protein
4	ELSC_Tui_Malila_T11_NODE_4476_length_9007_cov_2.739640	6494	7612	K00390_cysH; phosphoadenosine phosphosulfate reductase [EC:1.8.4.8 1.8.4.10]
4	ELSC_Tui_Malila_T11_NODE_4476_length_9007_cov_2.739640	7677	8177	None_hypothetical protein
4	ELSC_Tui_Malila_T11_NODE_4476_length_9007_cov_2.739640	8444	8911	None_hypothetical protein
4	Guaymas_4571-419_scaffold_2796_c1	303	1367	None_hypothetical protein
4	Guaymas_4571-419_scaffold_2796_c1	1357	3327	VOG00654_sp|P04522|EXO2_BPT4 Exonuclease subunit 2
4	Guaymas_4571-419_scaffold_2796_c1	3324	3455	None_hypothetical protein
4	Guaymas_4571-419_scaffold_2796_c1	3448	3840	None_hypothetical protein
4	Guaymas_4571-419_scaffold_2796_c1	3833	4558	PF00004.29_ATPase family associated with various cellular activities AAA
4	Guaymas_4571-419_scaffold_2796_c1	4545	5435	None_hypothetical protein
4	Guaymas_4571-419_scaffold_2796_c1	5557	6690	K00390_cysH; phosphoadenosine phosphosulfate reductase [EC:1.8.4.8 1.8.4.10]
4	MAR_Rainbow_355-202_scaffold_7357_c1	413	1486	None_hypothetical protein
4	MAR_Rainbow_355-202_scaffold_7357_c1	1476	3446	VOG00654_sp|P04522|EXO2_BPT4 Exonuclease subunit 2
4	MAR_Rainbow_355-202_scaffold_7357_c1	3443	3574	None_hypothetical protein
4	MAR_Rainbow_355-202_scaffold_7357_c1	3567	3959	None_hypothetical protein
4	MAR_Rainbow_355-202_scaffold_7357_c1	3952	4677	K13525_VCP, CDC48; transitional endoplasmic reticulum ATPase
4	MAR_Rainbow_355-202_scaffold_7357_c1	4664	5554	None_hypothetical protein
4	MAR_Rainbow_355-202_scaffold_7357_c1	5676	6809	K00390_cysH; phosphoadenosine phosphosulfate reductase [EC:1.8.4.8 1.8.4.10]
4	MAR_Rainbow_355-202_scaffold_7357_c1	6892	7035	None_hypothetical protein
11	Brothers_NWCA_S013_NODE_710_length_15933_cov_160.121979	340	993	None_hypothetical protein
11	Brothers_NWCA_S013_NODE_710_length_15933_cov_160.121979	1083	1511	None_hypothetical protein
11	Brothers_NWCA_S013_NODE_710_length_15933_cov_160.121979	1586	1786	None_hypothetical protein
11	Brothers_NWCA_S013_NODE_710_length_15933_cov_160.121979	1851	2300	None_hypothetical protein
11	Brothers_NWCA_S013_NODE_710_length_15933_cov_160.121979	2313	2582	None_hypothetical protein
11	Brothers_NWCA_S013_NODE_710_length_15933_cov_160.121979	2704	3363	None_hypothetical protein
11	Brothers_NWCA_S013_NODE_710_length_15933_cov_160.121979	3397	4164	K04802_PCNA; proliferating cell nuclear antigen
11	Brothers_NWCA_S013_NODE_710_length_15933_cov_160.121979	4179	4412	None_hypothetical protein
11	Brothers_NWCA_S013_NODE_710_length_15933_cov_160.121979	4495	5571	None_hypothetical protein
11	Brothers_NWCA_S013_NODE_710_length_15933_cov_160.121979	5568	6500	None_hypothetical protein
11	Brothers_NWCA_S013_NODE_710_length_15933_cov_160.121979	6497	6937	None_hypothetical protein
11	Brothers_NWCA_S013_NODE_710_length_15933_cov_160.121979	7106	7381	None_hypothetical protein
11	Brothers_NWCA_S013_NODE_710_length_15933_cov_160.121979	7426	7827	None_hypothetical protein
11	Brothers_NWCA_S013_NODE_710_length_15933_cov_160.121979	7988	8305	None_hypothetical protein
11	Brothers_NWCA_S013_NODE_710_length_15933_cov_160.121979	8378	9103	None_hypothetical protein
11	Brothers_NWCA_S013_NODE_710_length_15933_cov_160.121979	9110	9568	None_hypothetical protein
11	Brothers_NWCA_S013_NODE_710_length_15933_cov_160.121979	9639	10553	None_hypothetical protein
11	Brothers_NWCA_S013_NODE_710_length_15933_cov_160.121979	10650	10841	None_hypothetical protein
11	Brothers_NWCA_S013_NODE_710_length_15933_cov_160.121979	10834	11184	None_hypothetical protein
11	Brothers_NWCA_S013_NODE_710_length_15933_cov_160.121979	11181	11390	None_hypothetical protein
11	Brothers_NWCA_S013_NODE_710_length_15933_cov_160.121979	11455	12855	VOG00608_REFSEQ tail tape measure protein
11	Brothers_NWCA_S013_NODE_710_length_15933_cov_160.121979	13193	13519	None_hypothetical protein
11	Brothers_NWCA_S013_NODE_710_length_15933_cov_160.121979	13595	13936	None_hypothetical protein
11	Brothers_NWCA_S013_NODE_710_length_15933_cov_160.121979	13949	14164	None_hypothetical protein
11	Brothers_NWCA_S013_NODE_710_length_15933_cov_160.121979	14165	14647	None_hypothetical protein
11	Brothers_NWCA_S013_NODE_710_length_15933_cov_160.121979	14788	15708	None_hypothetical protein
11	Brothers_NWCA_S142_NODE_629_length_15389_cov_5.931922	58	978	None_hypothetical protein
11	Brothers_NWCA_S142_NODE_629_length_15389_cov_5.931922	1119	1601	None_hypothetical protein
11	Brothers_NWCA_S142_NODE_629_length_15389_cov_5.931922	1602	1817	None_hypothetical protein
11	Brothers_NWCA_S142_NODE_629_length_15389_cov_5.931922	1830	2171	None_hypothetical protein
11	Brothers_NWCA_S142_NODE_629_length_15389_cov_5.931922	2250	2585	None_hypothetical protein
11	Brothers_NWCA_S142_NODE_629_length_15389_cov_5.931922	2663	4096	None_hypothetical protein
11	Brothers_NWCA_S142_NODE_629_length_15389_cov_5.931922	4161	4370	None_hypothetical protein
11	Brothers_NWCA_S142_NODE_629_length_15389_cov_5.931922	4367	4717	None_hypothetical protein
11	Brothers_NWCA_S142_NODE_629_length_15389_cov_5.931922	4710	4901	None_hypothetical protein
11	Brothers_NWCA_S142_NODE_629_length_15389_cov_5.931922	4998	5888	None_hypothetical protein
11	Brothers_NWCA_S142_NODE_629_length_15389_cov_5.931922	5959	6417	None_hypothetical protein
11	Brothers_NWCA_S142_NODE_629_length_15389_cov_5.931922	6424	7149	None_hypothetical protein
11	Brothers_NWCA_S142_NODE_629_length_15389_cov_5.931922	7222	7539	None_hypothetical protein
11	Brothers_NWCA_S142_NODE_629_length_15389_cov_5.931922	7700	8107	None_hypothetical protein
11	Brothers_NWCA_S142_NODE_629_length_15389_cov_5.931922	8146	8421	None_hypothetical protein
11	Brothers_NWCA_S142_NODE_629_length_15389_cov_5.931922	8590	9030	None_hypothetical protein
11	Brothers_NWCA_S142_NODE_629_length_15389_cov_5.931922	9027	9959	None_hypothetical protein
11	Brothers_NWCA_S142_NODE_629_length_15389_cov_5.931922	9956	11032	None_hypothetical protein
11	Brothers_NWCA_S142_NODE_629_length_15389_cov_5.931922	11115	11348	None_hypothetical protein
11	Brothers_NWCA_S142_NODE_629_length_15389_cov_5.931922	11363	12130	K04802_PCNA; proliferating cell nuclear antigen
11	Brothers_NWCA_S142_NODE_629_length_15389_cov_5.931922	12164	12823	None_hypothetical protein
11	Brothers_NWCA_S142_NODE_629_length_15389_cov_5.931922	12945	13214	None_hypothetical protein
11	Brothers_NWCA_S142_NODE_629_length_15389_cov_5.931922	13227	13676	None_hypothetical protein
11	Brothers_NWCA_S142_NODE_629_length_15389_cov_5.931922	13741	13941	None_hypothetical protein
11	Brothers_NWCA_S142_NODE_629_length_15389_cov_5.931922	14016	14420	None_hypothetical protein
11	Brothers_NWCA_S142_NODE_629_length_15389_cov_5.931922	14504	14878	None_hypothetical protein
11	Brothers_NWCA_S144_NODE_1601_length_14081_cov_3.635875	175	657	None_hypothetical protein
11	Brothers_NWCA_S144_NODE_1601_length_14081_cov_3.635875	658	873	None_hypothetical protein
11	Brothers_NWCA_S144_NODE_1601_length_14081_cov_3.635875	886	1227	None_hypothetical protein
11	Brothers_NWCA_S144_NODE_1601_length_14081_cov_3.635875	1322	1465	None_hypothetical protein
11	Brothers_NWCA_S144_NODE_1601_length_14081_cov_3.635875	1487	1678	None_hypothetical protein
11	Brothers_NWCA_S144_NODE_1601_length_14081_cov_3.635875	1707	3140	VOG00608_REFSEQ tail tape measure protein
11	Brothers_NWCA_S144_NODE_1601_length_14081_cov_3.635875	3205	3414	None_hypothetical protein
11	Brothers_NWCA_S144_NODE_1601_length_14081_cov_3.635875	3411	3761	None_hypothetical protein
11	Brothers_NWCA_S144_NODE_1601_length_14081_cov_3.635875	3754	3945	None_hypothetical protein
11	Brothers_NWCA_S144_NODE_1601_length_14081_cov_3.635875	4042	4968	None_hypothetical protein
11	Brothers_NWCA_S144_NODE_1601_length_14081_cov_3.635875	5039	5497	None_hypothetical protein
11	Brothers_NWCA_S144_NODE_1601_length_14081_cov_3.635875	5504	6229	None_hypothetical protein
11	Brothers_NWCA_S144_NODE_1601_length_14081_cov_3.635875	6302	6619	None_hypothetical protein
11	Brothers_NWCA_S144_NODE_1601_length_14081_cov_3.635875	6780	7187	None_hypothetical protein
11	Brothers_NWCA_S144_NODE_1601_length_14081_cov_3.635875	7226	7501	None_hypothetical protein
11	Brothers_NWCA_S144_NODE_1601_length_14081_cov_3.635875	7670	8110	None_hypothetical protein
11	Brothers_NWCA_S144_NODE_1601_length_14081_cov_3.635875	8107	9039	None_hypothetical protein
11	Brothers_NWCA_S144_NODE_1601_length_14081_cov_3.635875	9036	10112	None_hypothetical protein
11	Brothers_NWCA_S144_NODE_1601_length_14081_cov_3.635875	10195	10428	None_hypothetical protein
11	Brothers_NWCA_S144_NODE_1601_length_14081_cov_3.635875	10443	11210	K04802_PCNA; proliferating cell nuclear antigen
11	Brothers_NWCA_S144_NODE_1601_length_14081_cov_3.635875	11244	11903	None_hypothetical protein
11	Brothers_NWCA_S144_NODE_1601_length_14081_cov_3.635875	12025	12294	None_hypothetical protein
11	Brothers_NWCA_S144_NODE_1601_length_14081_cov_3.635875	12307	12756	None_hypothetical protein
11	Brothers_NWCA_S144_NODE_1601_length_14081_cov_3.635875	12809	13009	None_hypothetical protein
11	Brothers_NWCA_S144_NODE_1601_length_14081_cov_3.635875	13084	13512	None_hypothetical protein
11	Brothers_NWCA_S144_NODE_1601_length_14081_cov_3.635875	13596	14081	None_hypothetical protein
11	ELSC_Mariner_M17_NODE_3726_length_14840_cov_4.296065	58	966	None_hypothetical protein
11	ELSC_Mariner_M17_NODE_3726_length_14840_cov_4.296065	1095	1673	None_hypothetical protein
11	ELSC_Mariner_M17_NODE_3726_length_14840_cov_4.296065	1674	1889	None_hypothetical protein
11	ELSC_Mariner_M17_NODE_3726_length_14840_cov_4.296065	1902	2243	None_hypothetical protein
11	ELSC_Mariner_M17_NODE_3726_length_14840_cov_4.296065	2319	2645	None_hypothetical protein
11	ELSC_Mariner_M17_NODE_3726_length_14840_cov_4.296065	2723	4168	None_hypothetical protein
11	ELSC_Mariner_M17_NODE_3726_length_14840_cov_4.296065	4233	4442	None_hypothetical protein
11	ELSC_Mariner_M17_NODE_3726_length_14840_cov_4.296065	4439	4789	None_hypothetical protein
11	ELSC_Mariner_M17_NODE_3726_length_14840_cov_4.296065	4782	4973	None_hypothetical protein
11	ELSC_Mariner_M17_NODE_3726_length_14840_cov_4.296065	5070	5972	None_hypothetical protein
11	ELSC_Mariner_M17_NODE_3726_length_14840_cov_4.296065	6043	6501	None_hypothetical protein
11	ELSC_Mariner_M17_NODE_3726_length_14840_cov_4.296065	6508	7233	None_hypothetical protein
11	ELSC_Mariner_M17_NODE_3726_length_14840_cov_4.296065	7306	7623	None_hypothetical protein
11	ELSC_Mariner_M17_NODE_3726_length_14840_cov_4.296065	7784	8185	None_hypothetical protein
11	ELSC_Mariner_M17_NODE_3726_length_14840_cov_4.296065	8230	8505	None_hypothetical protein
11	ELSC_Mariner_M17_NODE_3726_length_14840_cov_4.296065	8674	9114	None_hypothetical protein
11	ELSC_Mariner_M17_NODE_3726_length_14840_cov_4.296065	9111	10043	None_hypothetical protein
11	ELSC_Mariner_M17_NODE_3726_length_14840_cov_4.296065	10040	11116	None_hypothetical protein
11	ELSC_Mariner_M17_NODE_3726_length_14840_cov_4.296065	11199	11432	None_hypothetical protein
11	ELSC_Mariner_M17_NODE_3726_length_14840_cov_4.296065	11447	12214	K04802_PCNA; proliferating cell nuclear antigen
11	ELSC_Mariner_M17_NODE_3726_length_14840_cov_4.296065	12248	12907	None_hypothetical protein
11	ELSC_Mariner_M17_NODE_3726_length_14840_cov_4.296065	13029	13298	None_hypothetical protein
11	ELSC_Mariner_M17_NODE_3726_length_14840_cov_4.296065	13311	13760	None_hypothetical protein
11	ELSC_Mariner_M17_NODE_3726_length_14840_cov_4.296065	13825	14025	None_hypothetical protein
11	ELSC_Mariner_M17_NODE_3726_length_14840_cov_4.296065	14114	14767	None_hypothetical protein
12	Brothers_NWCA_S143_NODE_26096_length_4020_cov_1.340098	1	762	None_hypothetical protein
12	Brothers_NWCA_S143_NODE_26096_length_4020_cov_1.340098	798	1130	None_hypothetical protein
12	Brothers_NWCA_S143_NODE_26096_length_4020_cov_1.340098	1153	1620	VOG00326_sp|P09425|BP25_BPT4 Baseplate wedge protein gp25
12	Brothers_NWCA_S143_NODE_26096_length_4020_cov_1.340098	1617	3206	VOG00243_sp|P51767|BPJ_BPP2 Baseplate protein J
12	Brothers_NWCA_S143_NODE_26096_length_4020_cov_1.340098	3208	4020	None_hypothetical protein
12	Brothers_NWCB_S140_NODE_32184_length_3671_cov_27.648420	1	381	None_hypothetical protein
12	Brothers_NWCB_S140_NODE_32184_length_3671_cov_27.648420	417	749	None_hypothetical protein
12	Brothers_NWCB_S140_NODE_32184_length_3671_cov_27.648420	772	1239	VOG00326_sp|P09425|BP25_BPT4 Baseplate wedge protein gp25
12	Brothers_NWCB_S140_NODE_32184_length_3671_cov_27.648420	1236	2825	VOG00243_sp|P51767|BPJ_BPP2 Baseplate protein J
12	Brothers_NWCB_S140_NODE_32184_length_3671_cov_27.648420	2827	3669	None_hypothetical protein
12	Brothers_NWCB_S146_NODE_41276_length_3436_cov_33.524328	1	381	None_hypothetical protein
12	Brothers_NWCB_S146_NODE_41276_length_3436_cov_33.524328	417	749	None_hypothetical protein
12	Brothers_NWCB_S146_NODE_41276_length_3436_cov_33.524328	772	1239	VOG00326_sp|P09425|BP25_BPT4 Baseplate wedge protein gp25
12	Brothers_NWCB_S146_NODE_41276_length_3436_cov_33.524328	1236	2825	VOG00243_sp|P51767|BPJ_BPP2 Baseplate protein J
12	Brothers_NWCB_S146_NODE_41276_length_3436_cov_33.524328	2827	3435	None_hypothetical protein
12	ELSC_Tui_Malila_134-614_scaffold_16443_c1	2	619	K06905_K06905; uncharacterized protein
12	ELSC_Tui_Malila_134-614_scaffold_16443_c1	623	1426	None_hypothetical protein
12	ELSC_Tui_Malila_134-614_scaffold_16443_c1	1462	1794	None_hypothetical protein
12	ELSC_Tui_Malila_134-614_scaffold_16443_c1	1817	2284	VOG00326_sp|P09425|BP25_BPT4 Baseplate wedge protein gp25
12	ELSC_Tui_Malila_134-614_scaffold_16443_c1	2281	3870	VOG00243_sp|P51767|BPJ_BPP2 Baseplate protein J
12	ELSC_Tui_Malila_134-614_scaffold_16443_c1	3872	4711	None_hypothetical protein
13	Brothers_NWCA_S143_NODE_3477_length_11709_cov_3.496028	2	247	None_hypothetical protein
13	Brothers_NWCA_S143_NODE_3477_length_11709_cov_3.496028	244	489	None_hypothetical protein
13	Brothers_NWCA_S143_NODE_3477_length_11709_cov_3.496028	486	947	None_hypothetical protein
13	Brothers_NWCA_S143_NODE_3477_length_11709_cov_3.496028	952	1251	None_hypothetical protein
13	Brothers_NWCA_S143_NODE_3477_length_11709_cov_3.496028	1251	2003	None_hypothetical protein
13	Brothers_NWCA_S143_NODE_3477_length_11709_cov_3.496028	2003	2467	None_hypothetical protein
13	Brothers_NWCA_S143_NODE_3477_length_11709_cov_3.496028	2520	2837	None_hypothetical protein
13	Brothers_NWCA_S143_NODE_3477_length_11709_cov_3.496028	2890	3549	VOG02933_REFSEQ putative ATPase
13	Brothers_NWCA_S143_NODE_3477_length_11709_cov_3.496028	3549	4181	None_hypothetical protein
13	Brothers_NWCA_S143_NODE_3477_length_11709_cov_3.496028	4174	4719	K08309_slt; soluble lytic murein transglycosylase [EC:4.2.2.-]
13	Brothers_NWCA_S143_NODE_3477_length_11709_cov_3.496028	4706	5257	None_hypothetical protein
13	Brothers_NWCA_S143_NODE_3477_length_11709_cov_3.496028	5320	5703	None_hypothetical protein
13	Brothers_NWCA_S143_NODE_3477_length_11709_cov_3.496028	5706	6200	None_hypothetical protein
13	Brothers_NWCA_S143_NODE_3477_length_11709_cov_3.496028	6197	6505	None_hypothetical protein
13	Brothers_NWCA_S143_NODE_3477_length_11709_cov_3.496028	6508	6780	None_hypothetical protein
13	Brothers_NWCA_S143_NODE_3477_length_11709_cov_3.496028	6803	7930	VOG08827_REFSEQ DNA replication protein
13	Brothers_NWCA_S143_NODE_3477_length_11709_cov_3.496028	8004	8273	VOG08843_REFSEQ hypothetical protein
13	Brothers_NWCA_S143_NODE_3477_length_11709_cov_3.496028	8273	9229	VOG00330_REFSEQ hypothetical protein
13	Brothers_NWCA_S143_NODE_3477_length_11709_cov_3.496028	9229	10179	VOG08842_REFSEQ hypothetical protein
13	Brothers_NWCA_S143_NODE_3477_length_11709_cov_3.496028	10241	10510	None_hypothetical protein
13	Brothers_NWCA_S143_NODE_3477_length_11709_cov_3.496028	10512	10946	VOG08841_REFSEQ hypothetical protein
13	Brothers_NWCA_S143_NODE_3477_length_11709_cov_3.496028	10939	11091	None_hypothetical protein
13	Brothers_NWCA_S143_NODE_3477_length_11709_cov_3.496028	11102	11491	None_hypothetical protein
13	Brothers_NWCA_S143_NODE_3477_length_11709_cov_3.496028	11557	11709	None_hypothetical protein
13	ELSC_Tui_Malila_132-544_scaffold_1765_c1	2	175	None_hypothetical protein
13	ELSC_Tui_Malila_132-544_scaffold_1765_c1	175	1131	VOG00330_REFSEQ hypothetical protein
13	ELSC_Tui_Malila_132-544_scaffold_1765_c1	1133	2146	VOG08842_REFSEQ hypothetical protein
13	ELSC_Tui_Malila_132-544_scaffold_1765_c1	2148	2417	None_hypothetical protein
13	ELSC_Tui_Malila_132-544_scaffold_1765_c1	2419	2853	VOG08841_REFSEQ hypothetical protein
13	ELSC_Tui_Malila_132-544_scaffold_1765_c1	2846	2998	None_hypothetical protein
13	ELSC_Tui_Malila_132-544_scaffold_1765_c1	3008	3397	None_hypothetical protein
13	ELSC_Tui_Malila_132-544_scaffold_1765_c1	3463	3735	None_hypothetical protein
13	ELSC_Tui_Malila_132-544_scaffold_1765_c1	3732	3974	None_hypothetical protein
13	ELSC_Tui_Malila_132-544_scaffold_1765_c1	3971	4432	None_hypothetical protein
13	ELSC_Tui_Malila_132-544_scaffold_1765_c1	4436	4735	None_hypothetical protein
13	ELSC_Tui_Malila_132-544_scaffold_1765_c1	4735	5490	None_hypothetical protein
13	ELSC_Tui_Malila_132-544_scaffold_1765_c1	5490	5954	None_hypothetical protein
13	ELSC_Tui_Malila_132-544_scaffold_1765_c1	6006	6320	None_hypothetical protein
13	ELSC_Tui_Malila_132-544_scaffold_1765_c1	6376	7035	VOG02933_REFSEQ putative ATPase
13	ELSC_Tui_Malila_132-544_scaffold_1765_c1	7035	7670	None_hypothetical protein
13	ELSC_Tui_Malila_132-544_scaffold_1765_c1	7645	8181	K08309_slt; soluble lytic murein transglycosylase [EC:4.2.2.-]
13	ELSC_Tui_Malila_132-544_scaffold_1765_c1	8195	8743	None_hypothetical protein
13	ELSC_Tui_Malila_132-544_scaffold_1765_c1	8819	9202	None_hypothetical protein
13	ELSC_Tui_Malila_132-544_scaffold_1765_c1	9205	9699	None_hypothetical protein
13	ELSC_Tui_Malila_132-544_scaffold_1765_c1	9696	10004	None_hypothetical protein
13	ELSC_Tui_Malila_132-544_scaffold_1765_c1	10007	10279	None_hypothetical protein
13	ELSC_Tui_Malila_132-544_scaffold_1765_c1	10302	11423	VOG08827_REFSEQ DNA replication protein
13	ELSC_Tui_Malila_132-544_scaffold_1842_c1	3	728	None_hypothetical protein
13	ELSC_Tui_Malila_132-544_scaffold_1842_c1	728	1027	None_hypothetical protein
13	ELSC_Tui_Malila_132-544_scaffold_1842_c1	1029	1490	None_hypothetical protein
13	ELSC_Tui_Malila_132-544_scaffold_1842_c1	1487	1729	None_hypothetical protein
13	ELSC_Tui_Malila_132-544_scaffold_1842_c1	1726	1998	None_hypothetical protein
13	ELSC_Tui_Malila_132-544_scaffold_1842_c1	2064	2459	None_hypothetical protein
13	ELSC_Tui_Malila_132-544_scaffold_1842_c1	2471	2623	None_hypothetical protein
13	ELSC_Tui_Malila_132-544_scaffold_1842_c1	2601	3050	VOG08841_REFSEQ hypothetical protein
13	ELSC_Tui_Malila_132-544_scaffold_1842_c1	3056	3325	None_hypothetical protein
13	ELSC_Tui_Malila_132-544_scaffold_1842_c1	3327	4340	VOG08842_REFSEQ hypothetical protein
13	ELSC_Tui_Malila_132-544_scaffold_1842_c1	4342	5298	VOG00330_REFSEQ hypothetical protein
13	ELSC_Tui_Malila_132-544_scaffold_1842_c1	5298	5567	VOG08843_REFSEQ hypothetical protein
13	ELSC_Tui_Malila_132-544_scaffold_1842_c1	5641	6762	VOG08827_REFSEQ DNA replication protein
13	ELSC_Tui_Malila_132-544_scaffold_1842_c1	6785	7057	None_hypothetical protein
13	ELSC_Tui_Malila_132-544_scaffold_1842_c1	7060	7368	None_hypothetical protein
13	ELSC_Tui_Malila_132-544_scaffold_1842_c1	7365	7859	None_hypothetical protein
13	ELSC_Tui_Malila_132-544_scaffold_1842_c1	7862	8245	None_hypothetical protein
13	ELSC_Tui_Malila_132-544_scaffold_1842_c1	8242	8853	None_hypothetical protein
13	ELSC_Tui_Malila_132-544_scaffold_1842_c1	8867	9403	PF01464.20_Transglycosylase SLT domain
13	ELSC_Tui_Malila_132-544_scaffold_1842_c1	9378	10013	None_hypothetical protein
13	ELSC_Tui_Malila_132-544_scaffold_1842_c1	10013	10672	VOG02933_REFSEQ putative ATPase
13	ELSC_Tui_Malila_132-544_scaffold_1842_c1	10794	11042	None_hypothetical protein
13	ELSC_Tui_Malila_132-544_scaffold_1842_c1	11094	11249	None_hypothetical protein
13	ELSC_Tui_Malila_T11_NODE_2628_length_11715_cov_27.389713	3	968	VOG08842_REFSEQ hypothetical protein
13	ELSC_Tui_Malila_T11_NODE_2628_length_11715_cov_27.389713	970	1239	None_hypothetical protein
13	ELSC_Tui_Malila_T11_NODE_2628_length_11715_cov_27.389713	1241	1675	VOG08841_REFSEQ hypothetical protein
13	ELSC_Tui_Malila_T11_NODE_2628_length_11715_cov_27.389713	1668	1820	None_hypothetical protein
13	ELSC_Tui_Malila_T11_NODE_2628_length_11715_cov_27.389713	1830	2219	None_hypothetical protein
13	ELSC_Tui_Malila_T11_NODE_2628_length_11715_cov_27.389713	2285	2557	None_hypothetical protein
13	ELSC_Tui_Malila_T11_NODE_2628_length_11715_cov_27.389713	2554	2796	None_hypothetical protein
13	ELSC_Tui_Malila_T11_NODE_2628_length_11715_cov_27.389713	2793	3254	None_hypothetical protein
13	ELSC_Tui_Malila_T11_NODE_2628_length_11715_cov_27.389713	3258	3557	None_hypothetical protein
13	ELSC_Tui_Malila_T11_NODE_2628_length_11715_cov_27.389713	3557	4309	None_hypothetical protein
13	ELSC_Tui_Malila_T11_NODE_2628_length_11715_cov_27.389713	4309	4773	None_hypothetical protein
13	ELSC_Tui_Malila_T11_NODE_2628_length_11715_cov_27.389713	4825	5139	None_hypothetical protein
13	ELSC_Tui_Malila_T11_NODE_2628_length_11715_cov_27.389713	5195	5854	VOG02933_REFSEQ putative ATPase
13	ELSC_Tui_Malila_T11_NODE_2628_length_11715_cov_27.389713	5854	6489	None_hypothetical protein
13	ELSC_Tui_Malila_T11_NODE_2628_length_11715_cov_27.389713	6464	7000	K08309_slt; soluble lytic murein transglycosylase [EC:4.2.2.-]
13	ELSC_Tui_Malila_T11_NODE_2628_length_11715_cov_27.389713	7014	7562	None_hypothetical protein
13	ELSC_Tui_Malila_T11_NODE_2628_length_11715_cov_27.389713	7638	8021	None_hypothetical protein
13	ELSC_Tui_Malila_T11_NODE_2628_length_11715_cov_27.389713	8024	8518	None_hypothetical protein
13	ELSC_Tui_Malila_T11_NODE_2628_length_11715_cov_27.389713	8515	8823	None_hypothetical protein
13	ELSC_Tui_Malila_T11_NODE_2628_length_11715_cov_27.389713	8826	9098	None_hypothetical protein
13	ELSC_Tui_Malila_T11_NODE_2628_length_11715_cov_27.389713	9121	10242	VOG08827_REFSEQ DNA replication protein
13	ELSC_Tui_Malila_T11_NODE_2628_length_11715_cov_27.389713	10316	10585	VOG08843_REFSEQ hypothetical protein
13	ELSC_Tui_Malila_T11_NODE_2628_length_11715_cov_27.389713	10585	11541	VOG00330_REFSEQ hypothetical protein
13	ELSC_Tui_Malila_T11_NODE_2628_length_11715_cov_27.389713	11543	11713	None_hypothetical protein
53	Brothers_NWCA_S013_NODE_1684_length_9696_cov_2.963633	123	482	None_hypothetical protein
53	Brothers_NWCA_S013_NODE_1684_length_9696_cov_2.963633	496	918	PF00132.24_Bacterial transferase hexapeptide six repeats
53	Brothers_NWCA_S013_NODE_1684_length_9696_cov_2.963633	1219	1572	None_hypothetical protein
53	Brothers_NWCA_S013_NODE_1684_length_9696_cov_2.963633	1588	1713	None_hypothetical protein
53	Brothers_NWCA_S013_NODE_1684_length_9696_cov_2.963633	1710	1820	None_hypothetical protein
53	Brothers_NWCA_S013_NODE_1684_length_9696_cov_2.963633	1821	3449	None_hypothetical protein
53	Brothers_NWCA_S013_NODE_1684_length_9696_cov_2.963633	3449	4804	K02453_gspD; general secretion pathway protein D
53	Brothers_NWCA_S013_NODE_1684_length_9696_cov_2.963633	4814	5221	None_hypothetical protein
53	Brothers_NWCA_S013_NODE_1684_length_9696_cov_2.963633	5238	6365	K10954_zot; zona occludens toxin
53	Brothers_NWCA_S013_NODE_1684_length_9696_cov_2.963633	6355	6795	None_hypothetical protein
53	Brothers_NWCA_S013_NODE_1684_length_9696_cov_2.963633	6797	8518	PF05840.13_Bacteriophage replication gene A protein GPA
53	Brothers_NWCA_S013_NODE_1684_length_9696_cov_2.963633	8515	8715	None_hypothetical protein
53	Brothers_NWCA_S013_NODE_1684_length_9696_cov_2.963633	8708	8926	None_hypothetical protein
53	Brothers_NWCA_S013_NODE_1684_length_9696_cov_2.963633	8961	9695	K14059_int; integrase
53	Brothers_NWCA_S144_NODE_2383_length_11889_cov_3.651675	136	1200	K14059_int; integrase
53	Brothers_NWCA_S144_NODE_2383_length_11889_cov_3.651675	1235	1453	None_hypothetical protein
53	Brothers_NWCA_S144_NODE_2383_length_11889_cov_3.651675	1446	1646	None_hypothetical protein
53	Brothers_NWCA_S144_NODE_2383_length_11889_cov_3.651675	1643	3364	PF05840.13_Bacteriophage replication gene A protein GPA
53	Brothers_NWCA_S144_NODE_2383_length_11889_cov_3.651675	3366	3806	None_hypothetical protein
53	Brothers_NWCA_S144_NODE_2383_length_11889_cov_3.651675	3796	4923	K10954_zot; zona occludens toxin
53	Brothers_NWCA_S144_NODE_2383_length_11889_cov_3.651675	4940	5347	None_hypothetical protein
53	Brothers_NWCA_S144_NODE_2383_length_11889_cov_3.651675	5357	6712	K02453_gspD; general secretion pathway protein D
53	Brothers_NWCA_S144_NODE_2383_length_11889_cov_3.651675	6712	8340	None_hypothetical protein
53	Brothers_NWCA_S144_NODE_2383_length_11889_cov_3.651675	8341	8451	None_hypothetical protein
53	Brothers_NWCA_S144_NODE_2383_length_11889_cov_3.651675	8448	8573	None_hypothetical protein
53	Brothers_NWCA_S144_NODE_2383_length_11889_cov_3.651675	8589	8942	None_hypothetical protein
53	Brothers_NWCA_S144_NODE_2383_length_11889_cov_3.651675	9243	9665	PF00132.24_Bacterial transferase hexapeptide six repeats
53	Brothers_NWCA_S144_NODE_2383_length_11889_cov_3.651675	9679	10038	None_hypothetical protein
53	Brothers_NWCA_S144_NODE_2383_length_11889_cov_3.651675	10249	10866	None_hypothetical protein
53	Brothers_NWCA_S144_NODE_2383_length_11889_cov_3.651675	10912	11466	None_hypothetical protein
53	Brothers_NWCA_S144_NODE_2383_length_11889_cov_3.651675	11466	11612	None_hypothetical protein
53	Brothers_NWCA_S144_NODE_2383_length_11889_cov_3.651675	11788	11889	None_hypothetical protein
53	ELSC_Mariner_M10_NODE_2330_length_12969_cov_12.235867	401	838	None_hypothetical protein
53	ELSC_Mariner_M10_NODE_2330_length_12969_cov_12.235867	981	1115	None_hypothetical protein
53	ELSC_Mariner_M10_NODE_2330_length_12969_cov_12.235867	1135	1293	None_hypothetical protein
53	ELSC_Mariner_M10_NODE_2330_length_12969_cov_12.235867	1293	1826	None_hypothetical protein
53	ELSC_Mariner_M10_NODE_2330_length_12969_cov_12.235867	1872	2492	None_hypothetical protein
53	ELSC_Mariner_M10_NODE_2330_length_12969_cov_12.235867	2712	3071	None_hypothetical protein
53	ELSC_Mariner_M10_NODE_2330_length_12969_cov_12.235867	3083	3739	None_hypothetical protein
53	ELSC_Mariner_M10_NODE_2330_length_12969_cov_12.235867	4040	4393	None_hypothetical protein
53	ELSC_Mariner_M10_NODE_2330_length_12969_cov_12.235867	4409	4534	None_hypothetical protein
53	ELSC_Mariner_M10_NODE_2330_length_12969_cov_12.235867	4531	4641	None_hypothetical protein
53	ELSC_Mariner_M10_NODE_2330_length_12969_cov_12.235867	4642	6249	None_hypothetical protein
53	ELSC_Mariner_M10_NODE_2330_length_12969_cov_12.235867	6249	7604	K02453_gspD; general secretion pathway protein D
53	ELSC_Mariner_M10_NODE_2330_length_12969_cov_12.235867	7614	8021	None_hypothetical protein
53	ELSC_Mariner_M10_NODE_2330_length_12969_cov_12.235867	8039	9166	VOG10142_sp|O55247|G1P_BPPHL Gene 1 protein
53	ELSC_Mariner_M10_NODE_2330_length_12969_cov_12.235867	9156	9611	None_hypothetical protein
53	ELSC_Mariner_M10_NODE_2330_length_12969_cov_12.235867	9599	11317	PF05840.13_Bacteriophage replication gene A protein GPA
53	ELSC_Mariner_M10_NODE_2330_length_12969_cov_12.235867	11314	11514	None_hypothetical protein
53	ELSC_Mariner_M10_NODE_2330_length_12969_cov_12.235867	11507	11725	None_hypothetical protein
53	ELSC_Mariner_M10_NODE_2330_length_12969_cov_12.235867	11760	12824	K14059_int; integrase
63	Brothers_NWCB_S139_NODE_50077_length_3384_cov_1.303654	3	401	None_hypothetical protein
63	Brothers_NWCB_S139_NODE_50077_length_3384_cov_1.303654	401	556	None_hypothetical protein
63	Brothers_NWCB_S139_NODE_50077_length_3384_cov_1.303654	546	965	None_hypothetical protein
63	Brothers_NWCB_S139_NODE_50077_length_3384_cov_1.303654	958	1410	VOG00721_sp|P36934|VPS_BPP2 Tail completion protein S
63	Brothers_NWCB_S139_NODE_50077_length_3384_cov_1.303654	1410	1790	PF07030.12_Protein of unknown function DUF1320
63	Brothers_NWCB_S139_NODE_50077_length_3384_cov_1.303654	1791	2063	None_hypothetical protein
63	Brothers_NWCB_S139_NODE_50077_length_3384_cov_1.303654	2075	2941	VOG03107_sp|Q38582|CAPSD_BPSPP Major capsid protein
63	Brothers_NWCB_S139_NODE_50077_length_3384_cov_1.303654	2941	3384	PF10123.9_Mu-like prophage I protein
63	Brothers_NWCB_S141_NODE_37597_length_3209_cov_1.043478	1	507	None_hypothetical protein
63	Brothers_NWCB_S141_NODE_37597_length_3209_cov_1.043478	652	1071	None_hypothetical protein
63	Brothers_NWCB_S141_NODE_37597_length_3209_cov_1.043478	1064	1516	VOG00721_sp|P36934|VPS_BPP2 Tail completion protein S
63	Brothers_NWCB_S141_NODE_37597_length_3209_cov_1.043478	1516	1896	PF07030.12_Protein of unknown function DUF1320
63	Brothers_NWCB_S141_NODE_37597_length_3209_cov_1.043478	1897	2169	None_hypothetical protein
63	Brothers_NWCB_S141_NODE_37597_length_3209_cov_1.043478	2181	3047	VOG03107_sp|Q38582|CAPSD_BPSPP Major capsid protein
63	Brothers_NWCB_S141_NODE_37597_length_3209_cov_1.043478	3047	3208	None_hypothetical protein
63	ELSC_Abe_A3_NODE_55875_length_3510_cov_2.559563	3	275	None_hypothetical protein
63	ELSC_Abe_A3_NODE_55875_length_3510_cov_2.559563	275	1141	VOG03107_sp|Q38582|CAPSD_BPSPP Major capsid protein
63	ELSC_Abe_A3_NODE_55875_length_3510_cov_2.559563	1153	1425	None_hypothetical protein
63	ELSC_Abe_A3_NODE_55875_length_3510_cov_2.559563	1426	1806	PF07030.12_Protein of unknown function DUF1320
63	ELSC_Abe_A3_NODE_55875_length_3510_cov_2.559563	1806	2258	VOG00721_sp|P36934|VPS_BPP2 Tail completion protein S
63	ELSC_Abe_A3_NODE_55875_length_3510_cov_2.559563	2251	2670	None_hypothetical protein
63	ELSC_Abe_A3_NODE_55875_length_3510_cov_2.559563	2815	3510	None_hypothetical protein
66	Brothers_NWCB_S140_NODE_17344_length_4932_cov_0.905307	26	313	None_hypothetical protein
66	Brothers_NWCB_S140_NODE_17344_length_4932_cov_0.905307	310	429	None_hypothetical protein
66	Brothers_NWCB_S140_NODE_17344_length_4932_cov_0.905307	426	668	None_hypothetical protein
66	Brothers_NWCB_S140_NODE_17344_length_4932_cov_0.905307	1002	1205	None_hypothetical protein
66	Brothers_NWCB_S140_NODE_17344_length_4932_cov_0.905307	1434	2036	None_hypothetical protein
66	Brothers_NWCB_S140_NODE_17344_length_4932_cov_0.905307	2258	2959	None_hypothetical protein
66	Brothers_NWCB_S140_NODE_17344_length_4932_cov_0.905307	2959	3237	None_hypothetical protein
66	Brothers_NWCB_S140_NODE_17344_length_4932_cov_0.905307	3490	4134	VOG02771_sp|P03034|RPC1_LAMBD Repressor protein cI
66	Brothers_NWCB_S140_NODE_17344_length_4932_cov_0.905307	4221	4430	None_hypothetical protein
66	Brothers_NWCB_S140_NODE_17344_length_4932_cov_0.905307	4427	4591	None_hypothetical protein
66	Brothers_NWCB_S140_NODE_17344_length_4932_cov_0.905307	4671	4931	None_hypothetical protein
66	Brothers_NWCB_S146_NODE_15502_length_5639_cov_1.698839	1	201	PF01381.22_Helix-turn-helix
66	Brothers_NWCB_S146_NODE_15502_length_5639_cov_1.698839	201	488	None_hypothetical protein
66	Brothers_NWCB_S146_NODE_15502_length_5639_cov_1.698839	485	604	None_hypothetical protein
66	Brothers_NWCB_S146_NODE_15502_length_5639_cov_1.698839	601	843	None_hypothetical protein
66	Brothers_NWCB_S146_NODE_15502_length_5639_cov_1.698839	816	1193	None_hypothetical protein
66	Brothers_NWCB_S146_NODE_15502_length_5639_cov_1.698839	1190	1393	None_hypothetical protein
66	Brothers_NWCB_S146_NODE_15502_length_5639_cov_1.698839	1623	2225	None_hypothetical protein
66	Brothers_NWCB_S146_NODE_15502_length_5639_cov_1.698839	2322	3146	None_hypothetical protein
66	Brothers_NWCB_S146_NODE_15502_length_5639_cov_1.698839	3146	3424	None_hypothetical protein
66	Brothers_NWCB_S146_NODE_15502_length_5639_cov_1.698839	3677	4321	VOG02771_sp|P03034|RPC1_LAMBD Repressor protein cI
66	Brothers_NWCB_S146_NODE_15502_length_5639_cov_1.698839	4408	4617	None_hypothetical protein
66	Brothers_NWCB_S146_NODE_15502_length_5639_cov_1.698839	4614	4910	None_hypothetical protein
66	Brothers_NWCB_S146_NODE_15502_length_5639_cov_1.698839	4858	5364	None_hypothetical protein
66	Brothers_NWCB_S146_NODE_15502_length_5639_cov_1.698839	5361	5636	None_hypothetical protein
66	ELSC_Mariner_M17_NODE_22075_length_5236_cov_11.256215	2	211	None_hypothetical protein
66	ELSC_Mariner_M17_NODE_22075_length_5236_cov_11.256215	235	843	VOG02771_sp|P03034|RPC1_LAMBD Repressor protein cI
66	ELSC_Mariner_M17_NODE_22075_length_5236_cov_11.256215	859	1374	None_hypothetical protein
66	ELSC_Mariner_M17_NODE_22075_length_5236_cov_11.256215	1374	2198	None_hypothetical protein
66	ELSC_Mariner_M17_NODE_22075_length_5236_cov_11.256215	2295	2897	None_hypothetical protein
66	ELSC_Mariner_M17_NODE_22075_length_5236_cov_11.256215	3127	3330	None_hypothetical protein
66	ELSC_Mariner_M17_NODE_22075_length_5236_cov_11.256215	3327	3704	None_hypothetical protein
66	ELSC_Mariner_M17_NODE_22075_length_5236_cov_11.256215	3677	3919	None_hypothetical protein
66	ELSC_Mariner_M17_NODE_22075_length_5236_cov_11.256215	4032	4322	None_hypothetical protein
66	ELSC_Mariner_M17_NODE_22075_length_5236_cov_11.256215	4319	4972	VOG03500_REFSEQ hypothetical protein
66	ELSC_Mariner_M17_NODE_22075_length_5236_cov_11.256215	4953	5117	None_hypothetical protein
66	ELSC_Mariner_M17_NODE_22075_length_5236_cov_11.256215	5114	5236	None_hypothetical protein
68	Brothers_NWCB_S140_NODE_9191_length_6546_cov_9.829568	3	179	None_hypothetical protein
68	Brothers_NWCB_S140_NODE_9191_length_6546_cov_9.829568	193	1323	PF05144.14_Phage replication protein CRI
68	Brothers_NWCB_S140_NODE_9191_length_6546_cov_9.829568	1320	2498	K10954_zot; zona occludens toxin
68	Brothers_NWCB_S140_NODE_9191_length_6546_cov_9.829568	2495	2803	None_hypothetical protein
68	Brothers_NWCB_S140_NODE_9191_length_6546_cov_9.829568	2819	3133	VOG03816_REFSEQ hypothetical protein
68	Brothers_NWCB_S140_NODE_9191_length_6546_cov_9.829568	3143	4777	VOG19122_sp|Q37972|G3P_BPPHL Attachment protein G3P
68	Brothers_NWCB_S140_NODE_9191_length_6546_cov_9.829568	4837	4971	VOG17239_REFSEQ hypothetical protein
68	Brothers_NWCB_S140_NODE_9191_length_6546_cov_9.829568	5035	5307	None_hypothetical protein
68	Brothers_NWCB_S140_NODE_9191_length_6546_cov_9.829568	5310	5624	PF02303.17_Helix-destabilising protein
68	Brothers_NWCB_S140_NODE_9191_length_6546_cov_9.829568	6069	6407	None_hypothetical protein
68	Brothers_NWCB_S140_NODE_9191_length_6546_cov_9.829568	6383	6544	None_hypothetical protein
68	ELSC_Abe_A3_NODE_15577_length_6504_cov_18.409597	2	1078	PF05144.14_Phage replication protein CRI
68	ELSC_Abe_A3_NODE_15577_length_6504_cov_18.409597	1264	1602	None_hypothetical protein
68	ELSC_Abe_A3_NODE_15577_length_6504_cov_18.409597	2049	2363	PF02303.17_Helix-destabilising protein
68	ELSC_Abe_A3_NODE_15577_length_6504_cov_18.409597	2366	2638	None_hypothetical protein
68	ELSC_Abe_A3_NODE_15577_length_6504_cov_18.409597	2702	2836	VOG17239_REFSEQ hypothetical protein
68	ELSC_Abe_A3_NODE_15577_length_6504_cov_18.409597	2896	4503	VOG19122_sp|Q37972|G3P_BPPHL Attachment protein G3P
68	ELSC_Abe_A3_NODE_15577_length_6504_cov_18.409597	4513	4827	VOG03816_REFSEQ hypothetical protein
68	ELSC_Abe_A3_NODE_15577_length_6504_cov_18.409597	4843	5151	None_hypothetical protein
68	ELSC_Abe_A3_NODE_15577_length_6504_cov_18.409597	5148	6329	K10954_zot; zona occludens toxin
68	ELSC_Abe_A3_NODE_15577_length_6504_cov_18.409597	6412	6504	None_hypothetical protein
68	ELSC_Mariner_M17_NODE_16712_length_6229_cov_2.062766	3	1181	K10954_zot; zona occludens toxin
68	ELSC_Mariner_M17_NODE_16712_length_6229_cov_2.062766	1178	1486	None_hypothetical protein
68	ELSC_Mariner_M17_NODE_16712_length_6229_cov_2.062766	1502	1816	VOG03816_REFSEQ hypothetical protein
68	ELSC_Mariner_M17_NODE_16712_length_6229_cov_2.062766	1826	3433	VOG19122_sp|Q37972|G3P_BPPHL Attachment protein G3P
68	ELSC_Mariner_M17_NODE_16712_length_6229_cov_2.062766	3493	3627	VOG17239_REFSEQ hypothetical protein
68	ELSC_Mariner_M17_NODE_16712_length_6229_cov_2.062766	3694	3966	None_hypothetical protein
68	ELSC_Mariner_M17_NODE_16712_length_6229_cov_2.062766	3969	4283	PF02303.17_Helix-destabilising protein
68	ELSC_Mariner_M17_NODE_16712_length_6229_cov_2.062766	4484	4594	None_hypothetical protein
68	ELSC_Mariner_M17_NODE_16712_length_6229_cov_2.062766	4727	5065	None_hypothetical protein
68	ELSC_Mariner_M17_NODE_16712_length_6229_cov_2.062766	5251	6228	PF05144.14_Phage replication protein CRI
72	Brothers_UC_S011_NODE_2792_length_5389_cov_50.779932	90	230	None_hypothetical protein
72	Brothers_UC_S011_NODE_2792_length_5389_cov_50.779932	251	853	None_hypothetical protein
72	Brothers_UC_S011_NODE_2792_length_5389_cov_50.779932	860	1165	None_hypothetical protein
72	Brothers_UC_S011_NODE_2792_length_5389_cov_50.779932	1166	1924	None_hypothetical protein
72	Brothers_UC_S011_NODE_2792_length_5389_cov_50.779932	1977	2417	None_hypothetical protein
72	Brothers_UC_S011_NODE_2792_length_5389_cov_50.779932	2549	2854	None_hypothetical protein
72	Brothers_UC_S011_NODE_2792_length_5389_cov_50.779932	2854	3615	None_hypothetical protein
72	Brothers_UC_S011_NODE_2792_length_5389_cov_50.779932	3974	5074	VOG00041_sp|O10330|VLF1_NPVOP Very late expression factor 1
72	Brothers_UC_S011_NODE_2792_length_5389_cov_50.779932	5220	5387	None_hypothetical protein
72	ELSC_Bowl_M1_NODE_4548_length_5517_cov_14.017069	252	854	None_hypothetical protein
72	ELSC_Bowl_M1_NODE_4548_length_5517_cov_14.017069	861	1169	None_hypothetical protein
72	ELSC_Bowl_M1_NODE_4548_length_5517_cov_14.017069	1170	1928	None_hypothetical protein
72	ELSC_Bowl_M1_NODE_4548_length_5517_cov_14.017069	1981	2421	None_hypothetical protein
72	ELSC_Bowl_M1_NODE_4548_length_5517_cov_14.017069	2553	2858	None_hypothetical protein
72	ELSC_Bowl_M1_NODE_4548_length_5517_cov_14.017069	2858	3640	None_hypothetical protein
72	ELSC_Bowl_M1_NODE_4548_length_5517_cov_14.017069	3998	5155	VOG00041_sp|O10330|VLF1_NPVOP Very late expression factor 1
72	ELSC_Bowl_M1_NODE_4548_length_5517_cov_14.017069	5278	5517	None_hypothetical protein
72	ELSC_Bowl_M2_NODE_26917_length_5517_cov_41.017440	252	854	None_hypothetical protein
72	ELSC_Bowl_M2_NODE_26917_length_5517_cov_41.017440	861	1169	None_hypothetical protein
72	ELSC_Bowl_M2_NODE_26917_length_5517_cov_41.017440	1170	1928	None_hypothetical protein
72	ELSC_Bowl_M2_NODE_26917_length_5517_cov_41.017440	1981	2421	None_hypothetical protein
72	ELSC_Bowl_M2_NODE_26917_length_5517_cov_41.017440	2553	2858	None_hypothetical protein
72	ELSC_Bowl_M2_NODE_26917_length_5517_cov_41.017440	2858	3640	None_hypothetical protein
72	ELSC_Bowl_M2_NODE_26917_length_5517_cov_41.017440	3998	5155	VOG00041_sp|O10330|VLF1_NPVOP Very late expression factor 1
72	ELSC_Bowl_M2_NODE_26917_length_5517_cov_41.017440	5278	5517	None_hypothetical protein
74	Brothers_Diffuse_S009_NODE_4169_length_3562_cov_1.700728	354	1412	K14059_int; integrase
74	Brothers_Diffuse_S009_NODE_4169_length_3562_cov_1.700728	1447	1680	None_hypothetical protein
74	Brothers_Diffuse_S009_NODE_4169_length_3562_cov_1.700728	1667	1855	None_hypothetical protein
74	Brothers_Diffuse_S009_NODE_4169_length_3562_cov_1.700728	1866	1982	None_hypothetical protein
74	Brothers_Diffuse_S009_NODE_4169_length_3562_cov_1.700728	1957	2214	None_hypothetical protein
74	Brothers_Diffuse_S009_NODE_4169_length_3562_cov_1.700728	2216	3562	PF05840.13_Bacteriophage replication gene A protein GPA
74	Brothers_UC_S011_NODE_4261_length_4317_cov_16.782339	3	143	None_hypothetical protein
74	Brothers_UC_S011_NODE_4261_length_4317_cov_16.782339	318	425	None_hypothetical protein
74	Brothers_UC_S011_NODE_4261_length_4317_cov_16.782339	544	708	None_hypothetical protein
74	Brothers_UC_S011_NODE_4261_length_4317_cov_16.782339	696	2138	PF05840.13_Bacteriophage replication gene A protein GPA
74	Brothers_UC_S011_NODE_4261_length_4317_cov_16.782339	2140	2397	None_hypothetical protein
74	Brothers_UC_S011_NODE_4261_length_4317_cov_16.782339	2372	2488	None_hypothetical protein
74	Brothers_UC_S011_NODE_4261_length_4317_cov_16.782339	2499	2687	None_hypothetical protein
74	Brothers_UC_S011_NODE_4261_length_4317_cov_16.782339	2674	2907	None_hypothetical protein
74	Brothers_UC_S011_NODE_4261_length_4317_cov_16.782339	2942	4000	K14059_int; integrase
74	ELSC_Mariner_M17_NODE_51311_length_3017_cov_1.917647	2	1462	PF05840.13_Bacteriophage replication gene A protein GPA
74	ELSC_Mariner_M17_NODE_51311_length_3017_cov_1.917647	1463	1651	None_hypothetical protein
74	ELSC_Mariner_M17_NODE_51311_length_3017_cov_1.917647	1638	1871	None_hypothetical protein
74	ELSC_Mariner_M17_NODE_51311_length_3017_cov_1.917647	1906	2964	K14059_int; integrase
81	Brothers_UC_S010_NODE_6076_length_5992_cov_3.935209	3	77	None_hypothetical protein
81	Brothers_UC_S010_NODE_6076_length_5992_cov_3.935209	37	726	None_hypothetical protein
81	Brothers_UC_S010_NODE_6076_length_5992_cov_3.935209	890	1045	None_hypothetical protein
81	Brothers_UC_S010_NODE_6076_length_5992_cov_3.935209	1096	1407	None_hypothetical protein
81	Brothers_UC_S010_NODE_6076_length_5992_cov_3.935209	1397	1813	None_hypothetical protein
81	Brothers_UC_S010_NODE_6076_length_5992_cov_3.935209	1858	2142	None_hypothetical protein
81	Brothers_UC_S010_NODE_6076_length_5992_cov_3.935209	2132	2374	None_hypothetical protein
81	Brothers_UC_S010_NODE_6076_length_5992_cov_3.935209	2392	2910	None_hypothetical protein
81	Brothers_UC_S010_NODE_6076_length_5992_cov_3.935209	3295	4554	VOG00041_sp|O10330|VLF1_NPVOP Very late expression factor 1
81	Brothers_UC_S010_NODE_6076_length_5992_cov_3.935209	4554	5255	None_hypothetical protein
81	Brothers_UC_S010_NODE_6076_length_5992_cov_3.935209	5420	5602	None_hypothetical protein
81	Brothers_UC_S010_NODE_6076_length_5992_cov_3.935209	5604	5942	None_hypothetical protein
81	ELSC_Bowl_M1_NODE_4938_length_5226_cov_11.335360	325	1584	VOG00041_sp|O10330|VLF1_NPVOP Very late expression factor 1
81	ELSC_Bowl_M1_NODE_4938_length_5226_cov_11.335360	1584	2297	None_hypothetical protein
81	ELSC_Bowl_M1_NODE_4938_length_5226_cov_11.335360	2431	2607	None_hypothetical protein
81	ELSC_Bowl_M1_NODE_4938_length_5226_cov_11.335360	2609	2947	None_hypothetical protein
81	ELSC_Bowl_M1_NODE_4938_length_5226_cov_11.335360	2925	3596	None_hypothetical protein
81	ELSC_Bowl_M1_NODE_4938_length_5226_cov_11.335360	3902	4213	None_hypothetical protein
81	ELSC_Bowl_M1_NODE_4938_length_5226_cov_11.335360	4203	4619	None_hypothetical protein
81	ELSC_Bowl_M1_NODE_4938_length_5226_cov_11.335360	4664	4948	None_hypothetical protein
81	ELSC_Mariner_131-447_scaffold_9924_c1	3	110	None_hypothetical protein
81	ELSC_Mariner_131-447_scaffold_9924_c1	244	957	None_hypothetical protein
81	ELSC_Mariner_131-447_scaffold_9924_c1	957	2216	VOG00041_sp|O10330|VLF1_NPVOP Very late expression factor 1
81	ELSC_Mariner_131-447_scaffold_9924_c1	2581	2865	None_hypothetical protein
81	ELSC_Mariner_131-447_scaffold_9924_c1	2910	3326	None_hypothetical protein
81	ELSC_Mariner_131-447_scaffold_9924_c1	3316	3627	None_hypothetical protein
81	ELSC_Mariner_131-447_scaffold_9924_c1	3933	4604	None_hypothetical protein
81	ELSC_Mariner_131-447_scaffold_9924_c1	4582	4920	None_hypothetical protein
81	ELSC_Mariner_131-447_scaffold_9924_c1	4922	5047	None_hypothetical protein
100	Brothers_NWCA_S143_NODE_482_length_32209_cov_22.149679	3	410	None_hypothetical protein
100	Brothers_NWCA_S143_NODE_482_length_32209_cov_22.149679	407	646	None_hypothetical protein
100	Brothers_NWCA_S143_NODE_482_length_32209_cov_22.149679	682	1845	None_hypothetical protein
100	Brothers_NWCA_S143_NODE_482_length_32209_cov_22.149679	1845	3254	VOG00633_sp|O64210|CAPSD_BPMD2 Probable major capsid protein gp17
100	Brothers_NWCA_S143_NODE_482_length_32209_cov_22.149679	3267	3455	None_hypothetical protein
100	Brothers_NWCA_S143_NODE_482_length_32209_cov_22.149679	3459	4016	None_hypothetical protein
100	Brothers_NWCA_S143_NODE_482_length_32209_cov_22.149679	4013	4324	None_hypothetical protein
100	Brothers_NWCA_S143_NODE_482_length_32209_cov_22.149679	4321	4878	None_hypothetical protein
100	Brothers_NWCA_S143_NODE_482_length_32209_cov_22.149679	4871	5080	None_hypothetical protein
100	Brothers_NWCA_S143_NODE_482_length_32209_cov_22.149679	5067	5435	None_hypothetical protein
100	Brothers_NWCA_S143_NODE_482_length_32209_cov_22.149679	5435	5911	None_hypothetical protein
100	Brothers_NWCA_S143_NODE_482_length_32209_cov_22.149679	5916	6182	None_hypothetical protein
100	Brothers_NWCA_S143_NODE_482_length_32209_cov_22.149679	6145	6555	None_hypothetical protein
100	Brothers_NWCA_S143_NODE_482_length_32209_cov_22.149679	6582	6956	None_hypothetical protein
100	Brothers_NWCA_S143_NODE_482_length_32209_cov_22.149679	6949	10425	PF10145.9_Phage-related minor tail protein
100	Brothers_NWCA_S143_NODE_482_length_32209_cov_22.149679	10478	12103	None_hypothetical protein
100	Brothers_NWCA_S143_NODE_482_length_32209_cov_22.149679	12105	12512	None_hypothetical protein
100	Brothers_NWCA_S143_NODE_482_length_32209_cov_22.149679	12506	12979	None_hypothetical protein
100	Brothers_NWCA_S143_NODE_482_length_32209_cov_22.149679	12979	13599	None_hypothetical protein
100	Brothers_NWCA_S143_NODE_482_length_32209_cov_22.149679	13657	14313	K02395_flgJ; flagellar protein FlgJ
100	Brothers_NWCA_S143_NODE_482_length_32209_cov_22.149679	14313	14522	None_hypothetical protein
100	Brothers_NWCA_S143_NODE_482_length_32209_cov_22.149679	14515	14808	None_hypothetical protein
100	Brothers_NWCA_S143_NODE_482_length_32209_cov_22.149679	14823	15272	None_hypothetical protein
100	Brothers_NWCA_S143_NODE_482_length_32209_cov_22.149679	15220	15537	None_hypothetical protein
100	Brothers_NWCA_S143_NODE_482_length_32209_cov_22.149679	15556	15765	VOG24372_REFSEQ hypothetical protein
100	Brothers_NWCA_S143_NODE_482_length_32209_cov_22.149679	15765	16046	None_hypothetical protein
100	Brothers_NWCA_S143_NODE_482_length_32209_cov_22.149679	16043	17152	VOG10469_sp|P03698|VBET_LAMBD Recombination protein bet
100	Brothers_NWCA_S143_NODE_482_length_32209_cov_22.149679	17142	17480	None_hypothetical protein
100	Brothers_NWCA_S143_NODE_482_length_32209_cov_22.149679	17539	17718	None_hypothetical protein
100	Brothers_NWCA_S143_NODE_482_length_32209_cov_22.149679	17767	18606	K03497_parB, spo0J; ParB family transcriptional regulator, chromosome partitioning protein
100	Brothers_NWCA_S143_NODE_482_length_32209_cov_22.149679	18603	18971	None_hypothetical protein
100	Brothers_NWCA_S143_NODE_482_length_32209_cov_22.149679	19007	19225	None_hypothetical protein
100	Brothers_NWCA_S143_NODE_482_length_32209_cov_22.149679	19222	19923	None_hypothetical protein
100	Brothers_NWCA_S143_NODE_482_length_32209_cov_22.149679	19920	20150	None_hypothetical protein
100	Brothers_NWCA_S143_NODE_482_length_32209_cov_22.149679	20153	20683	None_hypothetical protein
100	Brothers_NWCA_S143_NODE_482_length_32209_cov_22.149679	20781	21029	K07727_K07727; putative transcriptional regulator
100	Brothers_NWCA_S143_NODE_482_length_32209_cov_22.149679	21240	21341	None_hypothetical protein
100	Brothers_NWCA_S143_NODE_482_length_32209_cov_22.149679	21329	21766	None_hypothetical protein
100	Brothers_NWCA_S143_NODE_482_length_32209_cov_22.149679	21759	22097	None_hypothetical protein
100	Brothers_NWCA_S143_NODE_482_length_32209_cov_22.149679	22094	22396	None_hypothetical protein
100	Brothers_NWCA_S143_NODE_482_length_32209_cov_22.149679	22357	22599	None_hypothetical protein
100	Brothers_NWCA_S143_NODE_482_length_32209_cov_22.149679	22596	23096	None_hypothetical protein
100	Brothers_NWCA_S143_NODE_482_length_32209_cov_22.149679	23108	23491	None_hypothetical protein
100	Brothers_NWCA_S143_NODE_482_length_32209_cov_22.149679	23488	23853	None_hypothetical protein
100	Brothers_NWCA_S143_NODE_482_length_32209_cov_22.149679	23943	24890	None_hypothetical protein
100	Brothers_NWCA_S143_NODE_482_length_32209_cov_22.149679	24883	25242	None_hypothetical protein
100	Brothers_NWCA_S143_NODE_482_length_32209_cov_22.149679	25242	25433	None_hypothetical protein
100	Brothers_NWCA_S143_NODE_482_length_32209_cov_22.149679	25433	25630	None_hypothetical protein
100	Brothers_NWCA_S143_NODE_482_length_32209_cov_22.149679	25633	25947	None_hypothetical protein
100	Brothers_NWCA_S143_NODE_482_length_32209_cov_22.149679	25928	26260	None_hypothetical protein
100	Brothers_NWCA_S143_NODE_482_length_32209_cov_22.149679	26281	26685	K01160_rusA; crossover junction endodeoxyribonuclease RusA [EC:3.1.22.4]
100	Brothers_NWCA_S143_NODE_482_length_32209_cov_22.149679	26673	26888	None_hypothetical protein
100	Brothers_NWCA_S143_NODE_482_length_32209_cov_22.149679	26885	27448	VOG00153_REFSEQ hypothetical protein
100	Brothers_NWCA_S143_NODE_482_length_32209_cov_22.149679	27438	27998	VOG01888_REFSEQ hypothetical protein
100	Brothers_NWCA_S143_NODE_482_length_32209_cov_22.149679	27979	29376	VOG00698_REFSEQ terminase large subunit
100	Brothers_NWCA_S143_NODE_482_length_32209_cov_22.149679	29373	30755	VOG00236_sp|Q4Z9G3|PORTL_BPTWO Probable portal protein
100	Brothers_NWCA_S143_NODE_482_length_32209_cov_22.149679	30759	32207	VOG01505_REFSEQ capsid protein
100	Brothers_NWCB_S141_NODE_906_length_31571_cov_9.584404	1	144	None_hypothetical protein
100	Brothers_NWCB_S141_NODE_906_length_31571_cov_9.584404	144	794	None_hypothetical protein
100	Brothers_NWCB_S141_NODE_906_length_31571_cov_9.584404	791	1420	K02395_flgJ; flagellar protein FlgJ
100	Brothers_NWCB_S141_NODE_906_length_31571_cov_9.584404	1413	1706	None_hypothetical protein
100	Brothers_NWCB_S141_NODE_906_length_31571_cov_9.584404	1721	2170	None_hypothetical protein
100	Brothers_NWCB_S141_NODE_906_length_31571_cov_9.584404	2118	2435	None_hypothetical protein
100	Brothers_NWCB_S141_NODE_906_length_31571_cov_9.584404	2454	2663	VOG24372_REFSEQ hypothetical protein
100	Brothers_NWCB_S141_NODE_906_length_31571_cov_9.584404	2663	2944	None_hypothetical protein
100	Brothers_NWCB_S141_NODE_906_length_31571_cov_9.584404	2916	4046	VOG10469_sp|P03698|VBET_LAMBD Recombination protein bet
100	Brothers_NWCB_S141_NODE_906_length_31571_cov_9.584404	4036	4374	None_hypothetical protein
100	Brothers_NWCB_S141_NODE_906_length_31571_cov_9.584404	4433	4612	None_hypothetical protein
100	Brothers_NWCB_S141_NODE_906_length_31571_cov_9.584404	4661	5500	K03497_parB, spo0J; ParB family transcriptional regulator, chromosome partitioning protein
100	Brothers_NWCB_S141_NODE_906_length_31571_cov_9.584404	5497	5865	None_hypothetical protein
100	Brothers_NWCB_S141_NODE_906_length_31571_cov_9.584404	5862	6119	None_hypothetical protein
100	Brothers_NWCB_S141_NODE_906_length_31571_cov_9.584404	6116	6817	None_hypothetical protein
100	Brothers_NWCB_S141_NODE_906_length_31571_cov_9.584404	6814	7044	None_hypothetical protein
100	Brothers_NWCB_S141_NODE_906_length_31571_cov_9.584404	7047	7616	None_hypothetical protein
100	Brothers_NWCB_S141_NODE_906_length_31571_cov_9.584404	7718	7963	K07727_K07727; putative transcriptional regulator
100	Brothers_NWCB_S141_NODE_906_length_31571_cov_9.584404	8177	8278	None_hypothetical protein
100	Brothers_NWCB_S141_NODE_906_length_31571_cov_9.584404	8266	8703	None_hypothetical protein
100	Brothers_NWCB_S141_NODE_906_length_31571_cov_9.584404	8696	9034	None_hypothetical protein
100	Brothers_NWCB_S141_NODE_906_length_31571_cov_9.584404	9031	9333	None_hypothetical protein
100	Brothers_NWCB_S141_NODE_906_length_31571_cov_9.584404	9294	9536	None_hypothetical protein
100	Brothers_NWCB_S141_NODE_906_length_31571_cov_9.584404	9533	10033	None_hypothetical protein
100	Brothers_NWCB_S141_NODE_906_length_31571_cov_9.584404	10042	10425	None_hypothetical protein
100	Brothers_NWCB_S141_NODE_906_length_31571_cov_9.584404	10422	10787	None_hypothetical protein
100	Brothers_NWCB_S141_NODE_906_length_31571_cov_9.584404	10877	11824	None_hypothetical protein
100	Brothers_NWCB_S141_NODE_906_length_31571_cov_9.584404	11817	12176	None_hypothetical protein
100	Brothers_NWCB_S141_NODE_906_length_31571_cov_9.584404	12176	12367	None_hypothetical protein
100	Brothers_NWCB_S141_NODE_906_length_31571_cov_9.584404	12367	12582	None_hypothetical protein
100	Brothers_NWCB_S141_NODE_906_length_31571_cov_9.584404	12563	12895	None_hypothetical protein
100	Brothers_NWCB_S141_NODE_906_length_31571_cov_9.584404	12916	13320	K01160_rusA; crossover junction endodeoxyribonuclease RusA [EC:3.1.22.4]
100	Brothers_NWCB_S141_NODE_906_length_31571_cov_9.584404	13308	13523	None_hypothetical protein
100	Brothers_NWCB_S141_NODE_906_length_31571_cov_9.584404	13520	14083	VOG00153_REFSEQ hypothetical protein
100	Brothers_NWCB_S141_NODE_906_length_31571_cov_9.584404	14073	14636	VOG01888_REFSEQ hypothetical protein
100	Brothers_NWCB_S141_NODE_906_length_31571_cov_9.584404	14617	16014	VOG00698_REFSEQ terminase large subunit
100	Brothers_NWCB_S141_NODE_906_length_31571_cov_9.584404	16011	17390	VOG00236_sp|Q4Z9G3|PORTL_BPTWO Probable portal protein
100	Brothers_NWCB_S141_NODE_906_length_31571_cov_9.584404	17394	19019	VOG00686_sp|Q38442|GP7_BPSPP Minor head protein GP7
100	Brothers_NWCB_S141_NODE_906_length_31571_cov_9.584404	19016	19255	None_hypothetical protein
100	Brothers_NWCB_S141_NODE_906_length_31571_cov_9.584404	19291	20454	None_hypothetical protein
100	Brothers_NWCB_S141_NODE_906_length_31571_cov_9.584404	20454	21863	VOG00633_sp|O64210|CAPSD_BPMD2 Probable major capsid protein gp17
100	Brothers_NWCB_S141_NODE_906_length_31571_cov_9.584404	21876	22064	None_hypothetical protein
100	Brothers_NWCB_S141_NODE_906_length_31571_cov_9.584404	22068	22625	None_hypothetical protein
100	Brothers_NWCB_S141_NODE_906_length_31571_cov_9.584404	22622	22933	None_hypothetical protein
100	Brothers_NWCB_S141_NODE_906_length_31571_cov_9.584404	22930	23487	None_hypothetical protein
100	Brothers_NWCB_S141_NODE_906_length_31571_cov_9.584404	23480	23689	None_hypothetical protein
100	Brothers_NWCB_S141_NODE_906_length_31571_cov_9.584404	23676	24044	None_hypothetical protein
100	Brothers_NWCB_S141_NODE_906_length_31571_cov_9.584404	24044	24520	None_hypothetical protein
100	Brothers_NWCB_S141_NODE_906_length_31571_cov_9.584404	24525	24791	None_hypothetical protein
100	Brothers_NWCB_S141_NODE_906_length_31571_cov_9.584404	24754	25164	None_hypothetical protein
100	Brothers_NWCB_S141_NODE_906_length_31571_cov_9.584404	25191	25565	None_hypothetical protein
100	Brothers_NWCB_S141_NODE_906_length_31571_cov_9.584404	25558	29037	PF10145.9_Phage-related minor tail protein
100	Brothers_NWCB_S141_NODE_906_length_31571_cov_9.584404	29087	30712	None_hypothetical protein
100	Brothers_NWCB_S141_NODE_906_length_31571_cov_9.584404	30714	31121	None_hypothetical protein
100	Brothers_NWCB_S141_NODE_906_length_31571_cov_9.584404	31115	31570	None_hypothetical protein
100	ELSC_Mariner_M10_NODE_466_length_32260_cov_23.395544	2	199	None_hypothetical protein
100	ELSC_Mariner_M10_NODE_466_length_32260_cov_23.395544	196	1035	K03497_parB, spo0J; ParB family transcriptional regulator, chromosome partitioning protein
100	ELSC_Mariner_M10_NODE_466_length_32260_cov_23.395544	1084	1263	None_hypothetical protein
100	ELSC_Mariner_M10_NODE_466_length_32260_cov_23.395544	1319	1657	None_hypothetical protein
100	ELSC_Mariner_M10_NODE_466_length_32260_cov_23.395544	1647	2777	VOG10469_sp|P03698|VBET_LAMBD Recombination protein bet
100	ELSC_Mariner_M10_NODE_466_length_32260_cov_23.395544	2749	3030	None_hypothetical protein
100	ELSC_Mariner_M10_NODE_466_length_32260_cov_23.395544	3014	3235	VOG24372_REFSEQ hypothetical protein
100	ELSC_Mariner_M10_NODE_466_length_32260_cov_23.395544	3254	3571	None_hypothetical protein
100	ELSC_Mariner_M10_NODE_466_length_32260_cov_23.395544	3519	3968	None_hypothetical protein
100	ELSC_Mariner_M10_NODE_466_length_32260_cov_23.395544	3983	4276	None_hypothetical protein
100	ELSC_Mariner_M10_NODE_466_length_32260_cov_23.395544	4269	4508	None_hypothetical protein
100	ELSC_Mariner_M10_NODE_466_length_32260_cov_23.395544	4478	5134	K02395_flgJ; flagellar protein FlgJ
100	ELSC_Mariner_M10_NODE_466_length_32260_cov_23.395544	5131	6561	None_hypothetical protein
100	ELSC_Mariner_M10_NODE_466_length_32260_cov_23.395544	6561	7034	None_hypothetical protein
100	ELSC_Mariner_M10_NODE_466_length_32260_cov_23.395544	7028	7435	None_hypothetical protein
100	ELSC_Mariner_M10_NODE_466_length_32260_cov_23.395544	7437	9062	None_hypothetical protein
100	ELSC_Mariner_M10_NODE_466_length_32260_cov_23.395544	9115	12591	PF10145.9_Phage-related minor tail protein
100	ELSC_Mariner_M10_NODE_466_length_32260_cov_23.395544	12584	12958	None_hypothetical protein
100	ELSC_Mariner_M10_NODE_466_length_32260_cov_23.395544	12985	13389	None_hypothetical protein
100	ELSC_Mariner_M10_NODE_466_length_32260_cov_23.395544	13352	13618	None_hypothetical protein
100	ELSC_Mariner_M10_NODE_466_length_32260_cov_23.395544	13623	14099	None_hypothetical protein
100	ELSC_Mariner_M10_NODE_466_length_32260_cov_23.395544	14101	14469	None_hypothetical protein
100	ELSC_Mariner_M10_NODE_466_length_32260_cov_23.395544	14456	14665	None_hypothetical protein
100	ELSC_Mariner_M10_NODE_466_length_32260_cov_23.395544	14658	15215	None_hypothetical protein
100	ELSC_Mariner_M10_NODE_466_length_32260_cov_23.395544	15212	15511	None_hypothetical protein
100	ELSC_Mariner_M10_NODE_466_length_32260_cov_23.395544	15520	16077	None_hypothetical protein
100	ELSC_Mariner_M10_NODE_466_length_32260_cov_23.395544	16081	16287	None_hypothetical protein
100	ELSC_Mariner_M10_NODE_466_length_32260_cov_23.395544	16300	17709	VOG00633_sp|O64210|CAPSD_BPMD2 Probable major capsid protein gp17
100	ELSC_Mariner_M10_NODE_466_length_32260_cov_23.395544	17709	18872	None_hypothetical protein
100	ELSC_Mariner_M10_NODE_466_length_32260_cov_23.395544	18908	19147	None_hypothetical protein
100	ELSC_Mariner_M10_NODE_466_length_32260_cov_23.395544	19144	20769	VOG01505_REFSEQ capsid protein
100	ELSC_Mariner_M10_NODE_466_length_32260_cov_23.395544	20773	22152	VOG00236_sp|Q4Z9G3|PORTL_BPTWO Probable portal protein
100	ELSC_Mariner_M10_NODE_466_length_32260_cov_23.395544	22149	23546	VOG00698_REFSEQ terminase large subunit
100	ELSC_Mariner_M10_NODE_466_length_32260_cov_23.395544	23527	24087	VOG01888_REFSEQ hypothetical protein
100	ELSC_Mariner_M10_NODE_466_length_32260_cov_23.395544	24077	24640	VOG00153_REFSEQ hypothetical protein
100	ELSC_Mariner_M10_NODE_466_length_32260_cov_23.395544	24637	24852	None_hypothetical protein
100	ELSC_Mariner_M10_NODE_466_length_32260_cov_23.395544	24840	25244	K01160_rusA; crossover junction endodeoxyribonuclease RusA [EC:3.1.22.4]
100	ELSC_Mariner_M10_NODE_466_length_32260_cov_23.395544	25265	25597	None_hypothetical protein
100	ELSC_Mariner_M10_NODE_466_length_32260_cov_23.395544	25578	25793	None_hypothetical protein
100	ELSC_Mariner_M10_NODE_466_length_32260_cov_23.395544	25793	25984	None_hypothetical protein
100	ELSC_Mariner_M10_NODE_466_length_32260_cov_23.395544	25984	26343	None_hypothetical protein
100	ELSC_Mariner_M10_NODE_466_length_32260_cov_23.395544	26336	27280	None_hypothetical protein
100	ELSC_Mariner_M10_NODE_466_length_32260_cov_23.395544	27369	27734	None_hypothetical protein
100	ELSC_Mariner_M10_NODE_466_length_32260_cov_23.395544	27731	28042	None_hypothetical protein
100	ELSC_Mariner_M10_NODE_466_length_32260_cov_23.395544	28054	28554	None_hypothetical protein
100	ELSC_Mariner_M10_NODE_466_length_32260_cov_23.395544	28551	28808	None_hypothetical protein
100	ELSC_Mariner_M10_NODE_466_length_32260_cov_23.395544	28805	29143	None_hypothetical protein
100	ELSC_Mariner_M10_NODE_466_length_32260_cov_23.395544	29136	29573	None_hypothetical protein
100	ELSC_Mariner_M10_NODE_466_length_32260_cov_23.395544	29561	29662	None_hypothetical protein
100	ELSC_Mariner_M10_NODE_466_length_32260_cov_23.395544	29682	29876	None_hypothetical protein
100	ELSC_Mariner_M10_NODE_466_length_32260_cov_23.395544	29873	30118	K07727_K07727; putative transcriptional regulator
100	ELSC_Mariner_M10_NODE_466_length_32260_cov_23.395544	30216	30791	None_hypothetical protein
100	ELSC_Mariner_M10_NODE_466_length_32260_cov_23.395544	30794	31024	None_hypothetical protein
100	ELSC_Mariner_M10_NODE_466_length_32260_cov_23.395544	31021	31722	None_hypothetical protein
100	ELSC_Mariner_M10_NODE_466_length_32260_cov_23.395544	31719	31976	None_hypothetical protein
100	ELSC_Mariner_M10_NODE_466_length_32260_cov_23.395544	31973	32260	None_hypothetical protein
101	Brothers_NWCA_S144_NODE_3318_length_10279_cov_1.664007	132	449	None_hypothetical protein
101	Brothers_NWCA_S144_NODE_3318_length_10279_cov_1.664007	1157	1321	None_hypothetical protein
101	Brothers_NWCA_S144_NODE_3318_length_10279_cov_1.664007	1336	1614	None_hypothetical protein
101	Brothers_NWCA_S144_NODE_3318_length_10279_cov_1.664007	1887	2258	None_hypothetical protein
101	Brothers_NWCA_S144_NODE_3318_length_10279_cov_1.664007	2255	4111	VOG00724_sp|P10277|PRIM_BPP4 Putative P4-specific DNA primase
101	Brothers_NWCA_S144_NODE_3318_length_10279_cov_1.664007	4143	4241	None_hypothetical protein
101	Brothers_NWCA_S144_NODE_3318_length_10279_cov_1.664007	4222	4479	None_hypothetical protein
101	Brothers_NWCA_S144_NODE_3318_length_10279_cov_1.664007	4757	5197	VOG02371_sp|Q3V4T7|Y241_ATV Putative integrase ORF241
101	Brothers_NWCA_S144_NODE_3318_length_10279_cov_1.664007	5386	6168	None_hypothetical protein
101	Brothers_NWCA_S144_NODE_3318_length_10279_cov_1.664007	6174	8090	None_hypothetical protein
101	Brothers_NWCA_S144_NODE_3318_length_10279_cov_1.664007	8829	8984	None_hypothetical protein
101	Brothers_NWCA_S144_NODE_3318_length_10279_cov_1.664007	8984	9106	None_hypothetical protein
101	Brothers_NWCA_S144_NODE_3318_length_10279_cov_1.664007	9122	9301	None_hypothetical protein
101	Brothers_NWCA_S144_NODE_3318_length_10279_cov_1.664007	9311	9505	None_hypothetical protein
101	Brothers_NWCA_S144_NODE_3318_length_10279_cov_1.664007	9599	9892	None_hypothetical protein
101	Brothers_NWCA_S144_NODE_3318_length_10279_cov_1.664007	10203	10277	None_hypothetical protein
101	ELSC_Abe_A1_NODE_3903_length_10017_cov_181.077958	32	346	None_hypothetical protein
101	ELSC_Abe_A1_NODE_3903_length_10017_cov_181.077958	361	525	None_hypothetical protein
101	ELSC_Abe_A1_NODE_3903_length_10017_cov_181.077958	1235	1552	None_hypothetical protein
101	ELSC_Abe_A1_NODE_3903_length_10017_cov_181.077958	1814	2008	None_hypothetical protein
101	ELSC_Abe_A1_NODE_3903_length_10017_cov_181.077958	2018	2197	None_hypothetical protein
101	ELSC_Abe_A1_NODE_3903_length_10017_cov_181.077958	2213	2335	None_hypothetical protein
101	ELSC_Abe_A1_NODE_3903_length_10017_cov_181.077958	2335	2490	None_hypothetical protein
101	ELSC_Abe_A1_NODE_3903_length_10017_cov_181.077958	2687	2998	None_hypothetical protein
101	ELSC_Abe_A1_NODE_3903_length_10017_cov_181.077958	3549	5396	VOG00628_REFSEQ hypothetical protein
101	ELSC_Abe_A1_NODE_3903_length_10017_cov_181.077958	5402	6184	None_hypothetical protein
101	ELSC_Abe_A1_NODE_3903_length_10017_cov_181.077958	6373	6813	VOG02371_sp|Q3V4T7|Y241_ATV Putative integrase ORF241
101	ELSC_Abe_A1_NODE_3903_length_10017_cov_181.077958	7091	7348	None_hypothetical protein
101	ELSC_Abe_A1_NODE_3903_length_10017_cov_181.077958	7329	7427	None_hypothetical protein
101	ELSC_Abe_A1_NODE_3903_length_10017_cov_181.077958	7459	9318	VOG00724_sp|P10277|PRIM_BPP4 Putative P4-specific DNA primase
101	ELSC_Abe_A1_NODE_3903_length_10017_cov_181.077958	9315	9686	None_hypothetical protein
101	ELSC_Abe_A1_NODE_3903_length_10017_cov_181.077958	9922	10017	None_hypothetical protein
101	ELSC_Mariner_M10_NODE_3634_length_10109_cov_3.550591	3	71	None_hypothetical protein
101	ELSC_Mariner_M10_NODE_3634_length_10109_cov_3.550591	348	626	None_hypothetical protein
101	ELSC_Mariner_M10_NODE_3634_length_10109_cov_3.550591	641	805	None_hypothetical protein
101	ELSC_Mariner_M10_NODE_3634_length_10109_cov_3.550591	1513	1830	None_hypothetical protein
101	ELSC_Mariner_M10_NODE_3634_length_10109_cov_3.550591	2112	2306	None_hypothetical protein
101	ELSC_Mariner_M10_NODE_3634_length_10109_cov_3.550591	2316	2495	None_hypothetical protein
101	ELSC_Mariner_M10_NODE_3634_length_10109_cov_3.550591	2511	2633	None_hypothetical protein
101	ELSC_Mariner_M10_NODE_3634_length_10109_cov_3.550591	2633	2788	None_hypothetical protein
101	ELSC_Mariner_M10_NODE_3634_length_10109_cov_3.550591	2988	3296	None_hypothetical protein
101	ELSC_Mariner_M10_NODE_3634_length_10109_cov_3.550591	3828	5756	None_hypothetical protein
101	ELSC_Mariner_M10_NODE_3634_length_10109_cov_3.550591	5762	6544	None_hypothetical protein
101	ELSC_Mariner_M10_NODE_3634_length_10109_cov_3.550591	6733	7173	VOG02371_sp|Q3V4T7|Y241_ATV Putative integrase ORF241
101	ELSC_Mariner_M10_NODE_3634_length_10109_cov_3.550591	7451	7708	None_hypothetical protein
101	ELSC_Mariner_M10_NODE_3634_length_10109_cov_3.550591	7689	7787	None_hypothetical protein
101	ELSC_Mariner_M10_NODE_3634_length_10109_cov_3.550591	7819	9678	VOG00724_sp|P10277|PRIM_BPP4 Putative P4-specific DNA primase
101	ELSC_Mariner_M10_NODE_3634_length_10109_cov_3.550591	9675	10046	None_hypothetical protein
134	ELSC_Abe_A1_NODE_25601_length_4271_cov_2.009170	3	266	None_hypothetical protein
134	ELSC_Abe_A1_NODE_25601_length_4271_cov_2.009170	226	984	VOG11489_sp|O64269|VG88_BPMD2 Gene 88 protein
134	ELSC_Abe_A1_NODE_25601_length_4271_cov_2.009170	962	2287	K00942_E2.7.4.8, gmk; guanylate kinase [EC:2.7.4.8]
134	ELSC_Abe_A1_NODE_25601_length_4271_cov_2.009170	2284	3264	VOG00688_sp|P00471|TYSY_BPT4 Thymidylate synthase
134	ELSC_Abe_A1_NODE_25601_length_4271_cov_2.009170	3261	4082	None_hypothetical protein
134	ELSC_Tui_Malila_T11_NODE_22381_length_4015_cov_1.071245	144	965	None_hypothetical protein
134	ELSC_Tui_Malila_T11_NODE_22381_length_4015_cov_1.071245	962	1942	VOG00688_sp|P00471|TYSY_BPT4 Thymidylate synthase
134	ELSC_Tui_Malila_T11_NODE_22381_length_4015_cov_1.071245	1939	3264	K00942_E2.7.4.8, gmk; guanylate kinase [EC:2.7.4.8]
134	ELSC_Tui_Malila_T11_NODE_22381_length_4015_cov_1.071245	3242	4000	VOG11489_sp|O64269|VG88_BPMD2 Gene 88 protein
134	MAR_Lucky_356-284_scaffold_21835_c1	3	473	VOG11489_sp|O64269|VG88_BPMD2 Gene 88 protein
134	MAR_Lucky_356-284_scaffold_21835_c1	451	1776	K00942_E2.7.4.8, gmk; guanylate kinase [EC:2.7.4.8]
134	MAR_Lucky_356-284_scaffold_21835_c1	1773	2753	VOG00688_sp|P00471|TYSY_BPT4 Thymidylate synthase
134	MAR_Lucky_356-284_scaffold_21835_c1	2750	3571	None_hypothetical protein
134	MAR_Lucky_356-284_scaffold_21835_c1	3558	3686	None_hypothetical protein
207	Brothers_NWCA_S143_NODE_3555_length_11546_cov_2.056047	149	622	None_hypothetical protein
207	Brothers_NWCA_S143_NODE_3555_length_11546_cov_2.056047	815	1303	None_hypothetical protein
207	Brothers_NWCA_S143_NODE_3555_length_11546_cov_2.056047	1527	3623	VOG00523_sp|Q9T1Q7|VP41_BPAPS Putative protein p41
207	Brothers_NWCA_S143_NODE_3555_length_11546_cov_2.056047	3620	4675	None_hypothetical protein
207	Brothers_NWCA_S143_NODE_3555_length_11546_cov_2.056047	4672	5307	None_hypothetical protein
207	Brothers_NWCA_S143_NODE_3555_length_11546_cov_2.056047	5363	6154	None_hypothetical protein
207	Brothers_NWCA_S143_NODE_3555_length_11546_cov_2.056047	6212	6505	None_hypothetical protein
207	Brothers_NWCA_S143_NODE_3555_length_11546_cov_2.056047	6511	6864	None_hypothetical protein
207	Brothers_NWCA_S143_NODE_3555_length_11546_cov_2.056047	6960	8069	VOG01628_REFSEQ hypothetical protein
207	Brothers_NWCA_S143_NODE_3555_length_11546_cov_2.056047	8103	8957	None_hypothetical protein
207	Brothers_NWCA_S143_NODE_3555_length_11546_cov_2.056047	8954	9844	None_hypothetical protein
207	Brothers_NWCA_S143_NODE_3555_length_11546_cov_2.056047	9936	10820	K06223_dam; DNA adenine methylase [EC:2.1.1.72]
207	Brothers_NWCA_S143_NODE_3555_length_11546_cov_2.056047	10986	11471	None_hypothetical protein
222	Brothers_NWCA_S144_NODE_1306_length_15448_cov_1.827426	2	304	PF05488.13_PAAR motif
222	Brothers_NWCA_S144_NODE_1306_length_15448_cov_1.827426	308	634	K06903_K06903; uncharacterized protein
222	Brothers_NWCA_S144_NODE_1306_length_15448_cov_1.827426	638	3382	PF04865.14_Baseplate J-like protein
222	Brothers_NWCA_S144_NODE_1306_length_15448_cov_1.827426	3382	4380	None_hypothetical protein
222	Brothers_NWCA_S144_NODE_1306_length_15448_cov_1.827426	4506	5111	None_hypothetical protein
222	Brothers_NWCA_S144_NODE_1306_length_15448_cov_1.827426	5108	6763	None_hypothetical protein
222	Brothers_NWCA_S144_NODE_1306_length_15448_cov_1.827426	6767	8107	None_hypothetical protein
222	Brothers_NWCA_S144_NODE_1306_length_15448_cov_1.827426	8123	12850	None_hypothetical protein
222	Brothers_NWCA_S144_NODE_1306_length_15448_cov_1.827426	13212	15179	K13525_VCP, CDC48; transitional endoplasmic reticulum ATPase
233	ELSC_Tui_Malila_T10_NODE_786_length_19112_cov_11.796524	354	638	VOG08843_REFSEQ hypothetical protein
233	ELSC_Tui_Malila_T10_NODE_786_length_19112_cov_11.796524	614	1663	VOG00330_REFSEQ hypothetical protein
233	ELSC_Tui_Malila_T10_NODE_786_length_19112_cov_11.796524	1650	2729	VOG08842_REFSEQ hypothetical protein
233	ELSC_Tui_Malila_T10_NODE_786_length_19112_cov_11.796524	2726	2860	None_hypothetical protein
233	ELSC_Tui_Malila_T10_NODE_786_length_19112_cov_11.796524	2869	3330	VOG08841_REFSEQ hypothetical protein
233	ELSC_Tui_Malila_T10_NODE_786_length_19112_cov_11.796524	3303	3491	None_hypothetical protein
233	ELSC_Tui_Malila_T10_NODE_786_length_19112_cov_11.796524	3478	3945	None_hypothetical protein
233	ELSC_Tui_Malila_T10_NODE_786_length_19112_cov_11.796524	3955	4197	None_hypothetical protein
233	ELSC_Tui_Malila_T10_NODE_786_length_19112_cov_11.796524	4194	4448	None_hypothetical protein
233	ELSC_Tui_Malila_T10_NODE_786_length_19112_cov_11.796524	4448	5113	None_hypothetical protein
233	ELSC_Tui_Malila_T10_NODE_786_length_19112_cov_11.796524	5115	5465	None_hypothetical protein
233	ELSC_Tui_Malila_T10_NODE_786_length_19112_cov_11.796524	5475	5753	None_hypothetical protein
233	ELSC_Tui_Malila_T10_NODE_786_length_19112_cov_11.796524	5753	6589	VOG08836_REFSEQ hypothetical protein
233	ELSC_Tui_Malila_T10_NODE_786_length_19112_cov_11.796524	6599	7045	VOG08835_REFSEQ hypothetical protein
233	ELSC_Tui_Malila_T10_NODE_786_length_19112_cov_11.796524	7059	7469	None_hypothetical protein
233	ELSC_Tui_Malila_T10_NODE_786_length_19112_cov_11.796524	7553	8239	VOG02933_REFSEQ putative ATPase
233	ELSC_Tui_Malila_T10_NODE_786_length_19112_cov_11.796524	8657	8917	None_hypothetical protein
233	ELSC_Tui_Malila_T10_NODE_786_length_19112_cov_11.796524	8917	9498	PF01464.20_Transglycosylase SLT domain
233	ELSC_Tui_Malila_T10_NODE_786_length_19112_cov_11.796524	9449	10063	VOG08832_REFSEQ hypothetical protein
233	ELSC_Tui_Malila_T10_NODE_786_length_19112_cov_11.796524	10500	11066	None_hypothetical protein
233	ELSC_Tui_Malila_T10_NODE_786_length_19112_cov_11.796524	11233	11523	VOG08830_REFSEQ hypothetical protein
233	ELSC_Tui_Malila_T10_NODE_786_length_19112_cov_11.796524	11538	13166	None_hypothetical protein
233	ELSC_Tui_Malila_T10_NODE_786_length_19112_cov_11.796524	13163	13489	None_hypothetical protein
233	ELSC_Tui_Malila_T10_NODE_786_length_19112_cov_11.796524	13527	13895	None_hypothetical protein
233	ELSC_Tui_Malila_T10_NODE_786_length_19112_cov_11.796524	13892	14104	None_hypothetical protein
233	ELSC_Tui_Malila_T10_NODE_786_length_19112_cov_11.796524	14101	14496	VOG08826_REFSEQ hypothetical protein
233	ELSC_Tui_Malila_T10_NODE_786_length_19112_cov_11.796524	14493	14753	None_hypothetical protein
233	ELSC_Tui_Malila_T10_NODE_786_length_19112_cov_11.796524	14740	15051	None_hypothetical protein
233	ELSC_Tui_Malila_T10_NODE_786_length_19112_cov_11.796524	15063	15380	PF12728.7_Helix-turn-helix domain
233	ELSC_Tui_Malila_T10_NODE_786_length_19112_cov_11.796524	15377	15613	VOG00004_sp|P51704|RPC1_BPHC1 Repressor protein CI
233	ELSC_Tui_Malila_T10_NODE_786_length_19112_cov_11.796524	15610	15804	PF12728.7_Helix-turn-helix domain
233	ELSC_Tui_Malila_T10_NODE_786_length_19112_cov_11.796524	15962	16648	K01356_lexA; repressor LexA [EC:3.4.21.88]
233	ELSC_Tui_Malila_T10_NODE_786_length_19112_cov_11.796524	16741	17151	None_hypothetical protein
233	ELSC_Tui_Malila_T10_NODE_786_length_19112_cov_11.796524	17141	17713	None_hypothetical protein
233	ELSC_Tui_Malila_T10_NODE_786_length_19112_cov_11.796524	17717	18862	VOG00041_sp|O10330|VLF1_NPVOP Very late expression factor 1
233	vRhyme_50__Brothers_NWCA_S143_NODE_3691_length_11307_cov_2.974061	1	165	None_hypothetical protein
233	vRhyme_50__Brothers_NWCA_S143_NODE_3691_length_11307_cov_2.974061	168	275	None_hypothetical protein
233	vRhyme_50__Brothers_NWCA_S143_NODE_3691_length_11307_cov_2.974061	332	910	None_hypothetical protein
233	vRhyme_50__Brothers_NWCA_S143_NODE_3691_length_11307_cov_2.974061	897	986	None_hypothetical protein
233	vRhyme_50__Brothers_NWCA_S143_NODE_3691_length_11307_cov_2.974061	1365	1976	VOG08832_REFSEQ hypothetical protein
233	vRhyme_50__Brothers_NWCA_S143_NODE_3691_length_11307_cov_2.974061	1927	2508	PF01464.20_Transglycosylase SLT domain
233	vRhyme_50__Brothers_NWCA_S143_NODE_3691_length_11307_cov_2.974061	2508	2768	None_hypothetical protein
233	vRhyme_50__Brothers_NWCA_S143_NODE_3691_length_11307_cov_2.974061	3186	3872	VOG02933_REFSEQ putative ATPase
233	vRhyme_50__Brothers_NWCA_S143_NODE_3691_length_11307_cov_2.974061	3956	4366	None_hypothetical protein
233	vRhyme_50__Brothers_NWCA_S143_NODE_3691_length_11307_cov_2.974061	4380	4826	VOG08835_REFSEQ hypothetical protein
233	vRhyme_50__Brothers_NWCA_S143_NODE_3691_length_11307_cov_2.974061	4836	5675	VOG08836_REFSEQ hypothetical protein
233	vRhyme_50__Brothers_NWCA_S143_NODE_3691_length_11307_cov_2.974061	5675	5956	None_hypothetical protein
233	vRhyme_50__Brothers_NWCA_S143_NODE_3691_length_11307_cov_2.974061	5966	6316	None_hypothetical protein
233	vRhyme_50__Brothers_NWCA_S143_NODE_3691_length_11307_cov_2.974061	6316	7020	None_hypothetical protein
233	vRhyme_50__Brothers_NWCA_S143_NODE_3691_length_11307_cov_2.974061	7020	7274	None_hypothetical protein
233	vRhyme_50__Brothers_NWCA_S143_NODE_3691_length_11307_cov_2.974061	7271	7513	None_hypothetical protein
233	vRhyme_50__Brothers_NWCA_S143_NODE_3691_length_11307_cov_2.974061	7523	7990	None_hypothetical protein
233	vRhyme_50__Brothers_NWCA_S143_NODE_3691_length_11307_cov_2.974061	7977	8162	None_hypothetical protein
233	vRhyme_50__Brothers_NWCA_S143_NODE_3691_length_11307_cov_2.974061	8135	8596	VOG08841_REFSEQ hypothetical protein
233	vRhyme_50__Brothers_NWCA_S143_NODE_3691_length_11307_cov_2.974061	8605	8739	None_hypothetical protein
233	vRhyme_50__Brothers_NWCA_S143_NODE_3691_length_11307_cov_2.974061	8736	9815	VOG08842_REFSEQ hypothetical protein
233	vRhyme_50__Brothers_NWCA_S143_NODE_3691_length_11307_cov_2.974061	9802	10878	VOG00330_REFSEQ hypothetical protein
233	vRhyme_50__Brothers_NWCA_S143_NODE_5563_length_9222_cov_3.097746	223	1368	VOG00041_sp|O10330|VLF1_NPVOP Very late expression factor 1
233	vRhyme_50__Brothers_NWCA_S143_NODE_5563_length_9222_cov_3.097746	1418	1558	None_hypothetical protein
233	vRhyme_50__Brothers_NWCA_S143_NODE_5563_length_9222_cov_3.097746	1668	2567	PF12686.7_Protein of unknown function (DUF3800)
233	vRhyme_50__Brothers_NWCA_S143_NODE_5563_length_9222_cov_3.097746	2564	3328	K01356_lexA; repressor LexA [EC:3.4.21.88]
233	vRhyme_50__Brothers_NWCA_S143_NODE_5563_length_9222_cov_3.097746	3619	3855	PF13560.6_Helix-turn-helix domain
233	vRhyme_50__Brothers_NWCA_S143_NODE_5563_length_9222_cov_3.097746	3852	4073	None_hypothetical protein
233	vRhyme_50__Brothers_NWCA_S143_NODE_5563_length_9222_cov_3.097746	4070	4423	None_hypothetical protein
233	vRhyme_50__Brothers_NWCA_S143_NODE_5563_length_9222_cov_3.097746	4420	4779	None_hypothetical protein
233	vRhyme_50__Brothers_NWCA_S143_NODE_5563_length_9222_cov_3.097746	4780	5085	None_hypothetical protein
233	vRhyme_50__Brothers_NWCA_S143_NODE_5563_length_9222_cov_3.097746	5155	5472	PF12728.7_Helix-turn-helix domain
233	vRhyme_50__Brothers_NWCA_S143_NODE_5563_length_9222_cov_3.097746	5486	5809	None_hypothetical protein
233	vRhyme_50__Brothers_NWCA_S143_NODE_5563_length_9222_cov_3.097746	5784	6047	None_hypothetical protein
233	vRhyme_50__Brothers_NWCA_S143_NODE_5563_length_9222_cov_3.097746	6044	6406	VOG08826_REFSEQ hypothetical protein
233	vRhyme_50__Brothers_NWCA_S143_NODE_5563_length_9222_cov_3.097746	6403	6615	None_hypothetical protein
233	vRhyme_50__Brothers_NWCA_S143_NODE_5563_length_9222_cov_3.097746	6612	6977	None_hypothetical protein
233	vRhyme_50__Brothers_NWCA_S143_NODE_5563_length_9222_cov_3.097746	6925	7341	None_hypothetical protein
233	vRhyme_50__Brothers_NWCA_S143_NODE_5563_length_9222_cov_3.097746	7338	8966	None_hypothetical protein
233	vRhyme_50__Brothers_NWCA_S143_NODE_5563_length_9222_cov_3.097746	8981	9220	VOG08830_REFSEQ hypothetical protein
253	Brothers_NWCA_S143_NODE_641_length_28261_cov_3.321995	1	420	None_hypothetical protein
253	Brothers_NWCA_S143_NODE_641_length_28261_cov_3.321995	430	1467	VOG24542_REFSEQ hypothetical protein
253	Brothers_NWCA_S143_NODE_641_length_28261_cov_3.321995	1547	1783	PF13560.6_Helix-turn-helix domain
253	Brothers_NWCA_S143_NODE_641_length_28261_cov_3.321995	1844	2155	None_hypothetical protein
253	Brothers_NWCA_S143_NODE_641_length_28261_cov_3.321995	2158	2550	None_hypothetical protein
253	Brothers_NWCA_S143_NODE_641_length_28261_cov_3.321995	2547	2789	None_hypothetical protein
253	Brothers_NWCA_S143_NODE_641_length_28261_cov_3.321995	2786	3136	None_hypothetical protein
253	Brothers_NWCA_S143_NODE_641_length_28261_cov_3.321995	3133	3519	None_hypothetical protein
253	Brothers_NWCA_S143_NODE_641_length_28261_cov_3.321995	3500	3625	None_hypothetical protein
253	Brothers_NWCA_S143_NODE_641_length_28261_cov_3.321995	3622	4095	None_hypothetical protein
253	Brothers_NWCA_S143_NODE_641_length_28261_cov_3.321995	4092	4376	None_hypothetical protein
253	Brothers_NWCA_S143_NODE_641_length_28261_cov_3.321995	4462	4761	None_hypothetical protein
253	Brothers_NWCA_S143_NODE_641_length_28261_cov_3.321995	4727	4957	VOG24372_REFSEQ hypothetical protein
253	Brothers_NWCA_S143_NODE_641_length_28261_cov_3.321995	4970	5275	None_hypothetical protein
253	Brothers_NWCA_S143_NODE_641_length_28261_cov_3.321995	5276	5689	None_hypothetical protein
253	Brothers_NWCA_S143_NODE_641_length_28261_cov_3.321995	5701	5988	None_hypothetical protein
253	Brothers_NWCA_S143_NODE_641_length_28261_cov_3.321995	5981	6619	K02395_flgJ; flagellar protein FlgJ
253	Brothers_NWCA_S143_NODE_641_length_28261_cov_3.321995	6619	7257	None_hypothetical protein
253	Brothers_NWCA_S143_NODE_641_length_28261_cov_3.321995	7258	7731	None_hypothetical protein
253	Brothers_NWCA_S143_NODE_641_length_28261_cov_3.321995	7728	8144	None_hypothetical protein
253	Brothers_NWCA_S143_NODE_641_length_28261_cov_3.321995	8141	9631	None_hypothetical protein
253	Brothers_NWCA_S143_NODE_641_length_28261_cov_3.321995	9628	11607	PF10145.9_Phage-related minor tail protein
253	Brothers_NWCA_S143_NODE_641_length_28261_cov_3.321995	11604	11855	None_hypothetical protein
253	Brothers_NWCA_S143_NODE_641_length_28261_cov_3.321995	11927	12226	None_hypothetical protein
253	Brothers_NWCA_S143_NODE_641_length_28261_cov_3.321995	12239	12652	VOG00359_sp|P85503|STRU3_BPPAJ Structural protein 3
253	Brothers_NWCA_S143_NODE_641_length_28261_cov_3.321995	12666	13052	VOG00743_sp|O48448|COMPL_BPSPP Tail completion protein gp17
253	Brothers_NWCA_S143_NODE_641_length_28261_cov_3.321995	13049	13399	VOG00973_REFSEQ hypothetical protein
253	Brothers_NWCA_S143_NODE_641_length_28261_cov_3.321995	13396	13734	PF05521.11_Phage head-tail joining protein
253	Brothers_NWCA_S143_NODE_641_length_28261_cov_3.321995	13727	14275	VOG00364_sp|Q6QGD9|HCP_BPT5 Head completion protein
253	Brothers_NWCA_S143_NODE_641_length_28261_cov_3.321995	14457	15611	PF05065.13_Phage capsid family
253	Brothers_NWCA_S143_NODE_641_length_28261_cov_3.321995	15615	16631	K06904_K06904; uncharacterized protein
253	Brothers_NWCA_S143_NODE_641_length_28261_cov_3.321995	16634	18628	PF04860.12_Phage portal protein
253	Brothers_NWCA_S143_NODE_641_length_28261_cov_3.321995	18625	20013	VOG09810_sp|P17312|TERL_BPT4 Terminase, large subunit
253	Brothers_NWCA_S143_NODE_641_length_28261_cov_3.321995	19988	20461	VOG01888_REFSEQ hypothetical protein
253	Brothers_NWCA_S143_NODE_641_length_28261_cov_3.321995	20451	21719	VOG00102_sp|P29538|MTH1_HAEPA Modification methylase HpaI
253	Brothers_NWCA_S143_NODE_641_length_28261_cov_3.321995	21800	22357	None_hypothetical protein
253	Brothers_NWCA_S143_NODE_641_length_28261_cov_3.321995	22454	22684	None_hypothetical protein
253	Brothers_NWCA_S143_NODE_641_length_28261_cov_3.321995	22674	23141	None_hypothetical protein
253	Brothers_NWCA_S143_NODE_641_length_28261_cov_3.321995	23138	23407	None_hypothetical protein
253	Brothers_NWCA_S143_NODE_641_length_28261_cov_3.321995	23400	23678	None_hypothetical protein
253	Brothers_NWCA_S143_NODE_641_length_28261_cov_3.321995	23675	23986	None_hypothetical protein
253	Brothers_NWCA_S143_NODE_641_length_28261_cov_3.321995	24006	24185	None_hypothetical protein
253	Brothers_NWCA_S143_NODE_641_length_28261_cov_3.321995	24175	24534	None_hypothetical protein
253	Brothers_NWCA_S143_NODE_641_length_28261_cov_3.321995	24566	25291	None_hypothetical protein
253	Brothers_NWCA_S143_NODE_641_length_28261_cov_3.321995	25278	25526	None_hypothetical protein
253	Brothers_NWCA_S143_NODE_641_length_28261_cov_3.321995	25510	25857	VOG00399_sp|Q9T1Q4|VP44_BPAPS Putative nuclease p44
253	Brothers_NWCA_S143_NODE_641_length_28261_cov_3.321995	25854	26096	None_hypothetical protein
253	Brothers_NWCA_S143_NODE_641_length_28261_cov_3.321995	26126	26503	None_hypothetical protein
253	Brothers_NWCA_S143_NODE_641_length_28261_cov_3.321995	26496	26759	None_hypothetical protein
253	Brothers_NWCA_S143_NODE_641_length_28261_cov_3.321995	26752	26940	None_hypothetical protein
253	Brothers_NWCA_S143_NODE_641_length_28261_cov_3.321995	26943	27911	None_hypothetical protein
253	Brothers_NWCA_S143_NODE_641_length_28261_cov_3.321995	28071	28259	None_hypothetical protein
267	Axial_Plume_NODE_1604_length_6949_cov_1.028291	3	803	VOG16836_REFSEQ hypothetical protein
267	Axial_Plume_NODE_1604_length_6949_cov_1.028291	842	1447	None_hypothetical protein
267	Axial_Plume_NODE_1604_length_6949_cov_1.028291	1448	3169	VOG20247_REFSEQ hypothetical protein
267	Axial_Plume_NODE_1604_length_6949_cov_1.028291	3173	3334	None_hypothetical protein
267	Axial_Plume_NODE_1604_length_6949_cov_1.028291	3382	3729	VOG00748_REFSEQ tail assembly chaperone
267	Axial_Plume_NODE_1604_length_6949_cov_1.028291	3877	4281	VOG00359_sp|P85503|STRU3_BPPAJ Structural protein 3
267	Axial_Plume_NODE_1604_length_6949_cov_1.028291	4297	4695	PF13554.6_Bacteriophage related domain of unknown function
267	Axial_Plume_NODE_1604_length_6949_cov_1.028291	4692	5081	VOG01487_REFSEQ hypothetical protein
267	Axial_Plume_NODE_1604_length_6949_cov_1.028291	5078	5446	VOG00089_REFSEQ hypothetical protein
267	Axial_Plume_NODE_1604_length_6949_cov_1.028291	5443	5913	VOG01154_REFSEQ hypothetical protein
267	Axial_Plume_NODE_1604_length_6949_cov_1.028291	5913	6254	None_hypothetical protein
267	Axial_Plume_NODE_1604_length_6949_cov_1.028291	6251	6667	None_hypothetical protein
267	Axial_Plume_NODE_1604_length_6949_cov_1.028291	6727	6948	None_hypothetical protein
267	Guaymas_Basin_k95_301964_flag_0_multi_4.0085_len_7171	15	620	None_hypothetical protein
267	Guaymas_Basin_k95_301964_flag_0_multi_4.0085_len_7171	621	2342	VOG20247_REFSEQ hypothetical protein
267	Guaymas_Basin_k95_301964_flag_0_multi_4.0085_len_7171	2346	2507	None_hypothetical protein
267	Guaymas_Basin_k95_301964_flag_0_multi_4.0085_len_7171	2555	2902	VOG00748_REFSEQ tail assembly chaperone
267	Guaymas_Basin_k95_301964_flag_0_multi_4.0085_len_7171	3050	3454	VOG00359_sp|P85503|STRU3_BPPAJ Structural protein 3
267	Guaymas_Basin_k95_301964_flag_0_multi_4.0085_len_7171	3470	3868	PF13554.6_Bacteriophage related domain of unknown function
267	Guaymas_Basin_k95_301964_flag_0_multi_4.0085_len_7171	3865	4254	VOG01487_REFSEQ hypothetical protein
267	Guaymas_Basin_k95_301964_flag_0_multi_4.0085_len_7171	4251	4619	VOG00089_REFSEQ hypothetical protein
267	Guaymas_Basin_k95_301964_flag_0_multi_4.0085_len_7171	4616	5086	VOG01154_REFSEQ hypothetical protein
267	Guaymas_Basin_k95_301964_flag_0_multi_4.0085_len_7171	5086	5427	None_hypothetical protein
267	Guaymas_Basin_k95_301964_flag_0_multi_4.0085_len_7171	5424	5840	None_hypothetical protein
267	Guaymas_Basin_k95_301964_flag_0_multi_4.0085_len_7171	5900	6271	None_hypothetical protein
267	Guaymas_Basin_k95_301964_flag_0_multi_4.0085_len_7171	6471	7169	VOG03107_sp|Q38582|CAPSD_BPSPP Major capsid protein
268	Axial_Plume_NODE_2244_length_5748_cov_1.176837	3	161	None_hypothetical protein
268	Axial_Plume_NODE_2244_length_5748_cov_1.176837	273	398	None_hypothetical protein
268	Axial_Plume_NODE_2244_length_5748_cov_1.176837	347	463	None_hypothetical protein
268	Axial_Plume_NODE_2244_length_5748_cov_1.176837	648	854	None_hypothetical protein
268	Axial_Plume_NODE_2244_length_5748_cov_1.176837	856	1182	None_hypothetical protein
268	Axial_Plume_NODE_2244_length_5748_cov_1.176837	1182	2441	VOG22745_REFSEQ putative tail fibre protein
268	Axial_Plume_NODE_2244_length_5748_cov_1.176837	2441	2962	None_hypothetical protein
268	Axial_Plume_NODE_2244_length_5748_cov_1.176837	2955	3509	None_hypothetical protein
268	Axial_Plume_NODE_2244_length_5748_cov_1.176837	3510	3791	None_hypothetical protein
268	Axial_Plume_NODE_2244_length_5748_cov_1.176837	3793	4029	None_hypothetical protein
268	Axial_Plume_NODE_2244_length_5748_cov_1.176837	4029	4466	None_hypothetical protein
268	Axial_Plume_NODE_2244_length_5748_cov_1.176837	4476	4685	None_hypothetical protein
268	Axial_Plume_NODE_2244_length_5748_cov_1.176837	4754	5746	None_hypothetical protein
268	Lau_Basin_Abe_k95_1383976_flag_0_multi_6.2030_len_4439	950	1342	None_hypothetical protein
268	Lau_Basin_Abe_k95_1383976_flag_0_multi_6.2030_len_4439	1344	1625	None_hypothetical protein
268	Lau_Basin_Abe_k95_1383976_flag_0_multi_6.2030_len_4439	1626	2180	None_hypothetical protein
268	Lau_Basin_Abe_k95_1383976_flag_0_multi_6.2030_len_4439	2173	2694	None_hypothetical protein
268	Lau_Basin_Abe_k95_1383976_flag_0_multi_6.2030_len_4439	2694	3953	VOG22745_REFSEQ putative tail fibre protein
268	Lau_Basin_Abe_k95_1383976_flag_0_multi_6.2030_len_4439	3953	4279	None_hypothetical protein
268	Lau_Basin_Abe_k95_1383976_flag_0_multi_6.2030_len_4439	4281	4439	None_hypothetical protein
269	Axial_Plume_NODE_3290_length_4584_cov_1.143146	3	290	None_hypothetical protein
269	Axial_Plume_NODE_3290_length_4584_cov_1.143146	290	1084	None_hypothetical protein
269	Axial_Plume_NODE_3290_length_4584_cov_1.143146	1081	1701	None_hypothetical protein
269	Axial_Plume_NODE_3290_length_4584_cov_1.143146	1698	2033	None_hypothetical protein
269	Axial_Plume_NODE_3290_length_4584_cov_1.143146	2026	3537	PF13550.6_Putative phage tail protein
269	Axial_Plume_NODE_3290_length_4584_cov_1.143146	3548	4582	VOG00972_REFSEQ hypothetical protein
269	Guaymas_Basin_k95_485373_flag_1_multi_5.0000_len_5071	1	687	PF09718.10_Lambda phage tail tape-measure protein Tape_meas_lam_C
269	Guaymas_Basin_k95_485373_flag_1_multi_5.0000_len_5071	687	1481	None_hypothetical protein
269	Guaymas_Basin_k95_485373_flag_1_multi_5.0000_len_5071	1478	2098	None_hypothetical protein
269	Guaymas_Basin_k95_485373_flag_1_multi_5.0000_len_5071	2095	2430	None_hypothetical protein
269	Guaymas_Basin_k95_485373_flag_1_multi_5.0000_len_5071	2423	3934	PF13550.6_Putative phage tail protein
269	Guaymas_Basin_k95_485373_flag_1_multi_5.0000_len_5071	3945	5069	VOG00972_REFSEQ hypothetical protein
276	Brothers_NWCA_S013_NODE_10688_length_3634_cov_2.429712	337	831	K03111_ssb; single-strand DNA-binding protein
276	Brothers_NWCA_S013_NODE_10688_length_3634_cov_2.429712	821	1120	None_hypothetical protein
276	Brothers_NWCA_S013_NODE_10688_length_3634_cov_2.429712	1142	1414	VOG00567_sp|P17308|Y13B_BPT4 Uncharacterized 11.5 kDa protein in Gp31-cd intergenic region
276	Brothers_NWCA_S013_NODE_10688_length_3634_cov_2.429712	1424	1603	None_hypothetical protein
276	Brothers_NWCA_S013_NODE_10688_length_3634_cov_2.429712	1604	1921	None_hypothetical protein
276	Brothers_NWCA_S013_NODE_10688_length_3634_cov_2.429712	2081	2299	None_hypothetical protein
276	Brothers_NWCA_S013_NODE_10688_length_3634_cov_2.429712	2414	3232	PF04492.13_Bacteriophage replication protein O
276	Brothers_NWCA_S013_NODE_10688_length_3634_cov_2.429712	3234	3461	None_hypothetical protein
276	Brothers_NWCA_S013_NODE_10688_length_3634_cov_2.429712	3458	3634	None_hypothetical protein
276	ELSC_Abe_A3_NODE_52303_length_3628_cov_1.914881	2	241	K03111_ssb; single-strand DNA-binding protein
276	ELSC_Abe_A3_NODE_52303_length_3628_cov_1.914881	231	530	None_hypothetical protein
276	ELSC_Abe_A3_NODE_52303_length_3628_cov_1.914881	552	824	VOG00567_sp|P17308|Y13B_BPT4 Uncharacterized 11.5 kDa protein in Gp31-cd intergenic region
276	ELSC_Abe_A3_NODE_52303_length_3628_cov_1.914881	834	1013	None_hypothetical protein
276	ELSC_Abe_A3_NODE_52303_length_3628_cov_1.914881	1014	1331	None_hypothetical protein
276	ELSC_Abe_A3_NODE_52303_length_3628_cov_1.914881	1492	1710	None_hypothetical protein
276	ELSC_Abe_A3_NODE_52303_length_3628_cov_1.914881	1797	1964	None_hypothetical protein
276	ELSC_Abe_A3_NODE_52303_length_3628_cov_1.914881	2092	2931	PF04492.13_Bacteriophage replication protein O
276	ELSC_Abe_A3_NODE_52303_length_3628_cov_1.914881	2909	3136	None_hypothetical protein
276	ELSC_Abe_A3_NODE_52303_length_3628_cov_1.914881	3133	3537	None_hypothetical protein
276	ELSC_Abe_A3_NODE_52303_length_3628_cov_1.914881	3534	3626	None_hypothetical protein
289	Brothers_NWCA_S017_NODE_227_length_11166_cov_14.072380	3	167	None_hypothetical protein
289	Brothers_NWCA_S017_NODE_227_length_11166_cov_14.072380	168	1070	None_hypothetical protein
289	Brothers_NWCA_S017_NODE_227_length_11166_cov_14.072380	1246	1623	None_hypothetical protein
289	Brothers_NWCA_S017_NODE_227_length_11166_cov_14.072380	1660	1800	None_hypothetical protein
289	Brothers_NWCA_S017_NODE_227_length_11166_cov_14.072380	1800	2087	None_hypothetical protein
289	Brothers_NWCA_S017_NODE_227_length_11166_cov_14.072380	2088	2543	None_hypothetical protein
289	Brothers_NWCA_S017_NODE_227_length_11166_cov_14.072380	2546	3499	None_hypothetical protein
289	Brothers_NWCA_S017_NODE_227_length_11166_cov_14.072380	3499	5967	None_hypothetical protein
289	Brothers_NWCA_S017_NODE_227_length_11166_cov_14.072380	5943	6245	None_hypothetical protein
289	Brothers_NWCA_S017_NODE_227_length_11166_cov_14.072380	6239	8236	VOG08046_REFSEQ concanavalin A-lectin/glucanase domain protein
289	Brothers_NWCA_S017_NODE_227_length_11166_cov_14.072380	8238	8648	None_hypothetical protein
289	Brothers_NWCA_S017_NODE_227_length_11166_cov_14.072380	8650	10698	VOG08047_REFSEQ concanavalin A-lectin/glucanase domain protein
289	Brothers_NWCA_S017_NODE_227_length_11166_cov_14.072380	10704	11096	None_hypothetical protein
289	Brothers_NWCA_S017_NODE_227_length_11166_cov_14.072380	11093	11164	None_hypothetical protein
289	ELSC_Tui_Malila_T10_NODE_412_length_26009_cov_4.987675_fragment_1	9988	10920	PF16795.5_Archaeal phage integrase
289	ELSC_Tui_Malila_T10_NODE_412_length_26009_cov_4.987675_fragment_1	10925	11419	None_hypothetical protein
289	ELSC_Tui_Malila_T10_NODE_412_length_26009_cov_4.987675_fragment_1	11419	12321	None_hypothetical protein
289	ELSC_Tui_Malila_T10_NODE_412_length_26009_cov_4.987675_fragment_1	12498	12875	None_hypothetical protein
289	ELSC_Tui_Malila_T10_NODE_412_length_26009_cov_4.987675_fragment_1	12917	13078	None_hypothetical protein
289	ELSC_Tui_Malila_T10_NODE_412_length_26009_cov_4.987675_fragment_1	13054	13341	None_hypothetical protein
289	ELSC_Tui_Malila_T10_NODE_412_length_26009_cov_4.987675_fragment_1	13343	13795	None_hypothetical protein
289	ELSC_Tui_Malila_T10_NODE_412_length_26009_cov_4.987675_fragment_1	13798	14748	None_hypothetical protein
289	ELSC_Tui_Malila_T10_NODE_412_length_26009_cov_4.987675_fragment_1	14748	16973	None_hypothetical protein
289	ELSC_Tui_Malila_T10_NODE_412_length_26009_cov_4.987675_fragment_1	17116	17418	None_hypothetical protein
289	ELSC_Tui_Malila_T10_NODE_412_length_26009_cov_4.987675_fragment_1	17412	19388	VOG08046_REFSEQ concanavalin A-lectin/glucanase domain protein
289	ELSC_Tui_Malila_T10_NODE_412_length_26009_cov_4.987675_fragment_1	19390	19800	None_hypothetical protein
289	ELSC_Tui_Malila_T10_NODE_412_length_26009_cov_4.987675_fragment_1	19802	20959	VOG08047_REFSEQ concanavalin A-lectin/glucanase domain protein
289	ELSC_Tui_Malila_T10_NODE_412_length_26009_cov_4.987675_fragment_1	20995	21840	VOG08047_REFSEQ concanavalin A-lectin/glucanase domain protein
289	ELSC_Tui_Malila_T10_NODE_412_length_26009_cov_4.987675_fragment_1	21851	22243	None_hypothetical protein
289	ELSC_Tui_Malila_T10_NODE_412_length_26009_cov_4.987675_fragment_1	22240	22545	VOG07712_REFSEQ hypothetical protein
297	Brothers_NWCA_S143_NODE_20576_length_4585_cov_135.326828	3	113	None_hypothetical protein
297	Brothers_NWCA_S143_NODE_20576_length_4585_cov_135.326828	281	976	None_hypothetical protein
297	Brothers_NWCA_S143_NODE_20576_length_4585_cov_135.326828	973	1218	None_hypothetical protein
297	Brothers_NWCA_S143_NODE_20576_length_4585_cov_135.326828	1222	1377	None_hypothetical protein
297	Brothers_NWCA_S143_NODE_20576_length_4585_cov_135.326828	1382	1474	None_hypothetical protein
297	Brothers_NWCA_S143_NODE_20576_length_4585_cov_135.326828	1692	3095	None_hypothetical protein
297	Brothers_NWCA_S143_NODE_20576_length_4585_cov_135.326828	3106	3450	None_hypothetical protein
297	Brothers_NWCA_S143_NODE_20576_length_4585_cov_135.326828	3461	4378	K10954_zot; zona occludens toxin
297	ELSC_Mariner_M10_NODE_13066_length_4586_cov_2.757793	3	134	None_hypothetical protein
297	ELSC_Mariner_M10_NODE_13066_length_4586_cov_2.757793	138	293	None_hypothetical protein
297	ELSC_Mariner_M10_NODE_13066_length_4586_cov_2.757793	608	2011	None_hypothetical protein
297	ELSC_Mariner_M10_NODE_13066_length_4586_cov_2.757793	2022	2366	None_hypothetical protein
297	ELSC_Mariner_M10_NODE_13066_length_4586_cov_2.757793	2377	3294	K10954_zot; zona occludens toxin
297	ELSC_Mariner_M10_NODE_13066_length_4586_cov_2.757793	3656	4351	None_hypothetical protein
297	ELSC_Mariner_M10_NODE_13066_length_4586_cov_2.757793	4348	4584	None_hypothetical protein
299	Brothers_NWCA_S143_NODE_2149_length_15003_cov_2.478691	3	596	None_hypothetical protein
299	Brothers_NWCA_S143_NODE_2149_length_15003_cov_2.478691	685	870	None_hypothetical protein
299	Brothers_NWCA_S143_NODE_2149_length_15003_cov_2.478691	927	1403	None_hypothetical protein
299	Brothers_NWCA_S143_NODE_2149_length_15003_cov_2.478691	1416	1685	None_hypothetical protein
299	Brothers_NWCA_S143_NODE_2149_length_15003_cov_2.478691	1848	2450	None_hypothetical protein
299	Brothers_NWCA_S143_NODE_2149_length_15003_cov_2.478691	2490	3257	VOG00474_sp|Q84513|PCNA1_PBCV1 Probable DNA polymerase sliding clamp 1
299	Brothers_NWCA_S143_NODE_2149_length_15003_cov_2.478691	3272	3499	None_hypothetical protein
299	Brothers_NWCA_S143_NODE_2149_length_15003_cov_2.478691	3582	4658	None_hypothetical protein
299	Brothers_NWCA_S143_NODE_2149_length_15003_cov_2.478691	4655	5593	None_hypothetical protein
299	Brothers_NWCA_S143_NODE_2149_length_15003_cov_2.478691	5590	6024	None_hypothetical protein
299	Brothers_NWCA_S143_NODE_2149_length_15003_cov_2.478691	6150	6386	None_hypothetical protein
299	Brothers_NWCA_S143_NODE_2149_length_15003_cov_2.478691	6432	6842	None_hypothetical protein
299	Brothers_NWCA_S143_NODE_2149_length_15003_cov_2.478691	7003	7332	None_hypothetical protein
299	Brothers_NWCA_S143_NODE_2149_length_15003_cov_2.478691	7402	8133	None_hypothetical protein
299	Brothers_NWCA_S143_NODE_2149_length_15003_cov_2.478691	8140	8598	None_hypothetical protein
299	Brothers_NWCA_S143_NODE_2149_length_15003_cov_2.478691	8684	8881	None_hypothetical protein
299	Brothers_NWCA_S143_NODE_2149_length_15003_cov_2.478691	8933	9283	None_hypothetical protein
299	Brothers_NWCA_S143_NODE_2149_length_15003_cov_2.478691	9348	9575	None_hypothetical protein
299	Brothers_NWCA_S143_NODE_2149_length_15003_cov_2.478691	9578	9880	None_hypothetical protein
299	Brothers_NWCA_S143_NODE_2149_length_15003_cov_2.478691	9907	10137	None_hypothetical protein
299	Brothers_NWCA_S143_NODE_2149_length_15003_cov_2.478691	10223	11809	VOG00608_REFSEQ tail tape measure protein
299	Brothers_NWCA_S143_NODE_2149_length_15003_cov_2.478691	11821	12330	None_hypothetical protein
299	Brothers_NWCA_S143_NODE_2149_length_15003_cov_2.478691	12347	13321	VOG00136_sp|Q8QL34|Y335_SIRV1 Uncharacterized glycosyltransferase 335
299	Brothers_NWCA_S143_NODE_2149_length_15003_cov_2.478691	13334	13660	None_hypothetical protein
299	Brothers_NWCA_S143_NODE_2149_length_15003_cov_2.478691	13699	14031	None_hypothetical protein
299	Brothers_NWCA_S143_NODE_2149_length_15003_cov_2.478691	14045	14239	None_hypothetical protein
299	Brothers_NWCA_S143_NODE_2149_length_15003_cov_2.478691	14258	14716	None_hypothetical protein
299	Brothers_NWCA_S143_NODE_2149_length_15003_cov_2.478691	14872	15003	None_hypothetical protein
299	ELSC_Tui_Malila_132-544_scaffold_939_c1	2	940	None_hypothetical protein
299	ELSC_Tui_Malila_132-544_scaffold_939_c1	1090	1542	None_hypothetical protein
299	ELSC_Tui_Malila_132-544_scaffold_939_c1	1561	1755	None_hypothetical protein
299	ELSC_Tui_Malila_132-544_scaffold_939_c1	1769	2101	None_hypothetical protein
299	ELSC_Tui_Malila_132-544_scaffold_939_c1	2140	2466	None_hypothetical protein
299	ELSC_Tui_Malila_132-544_scaffold_939_c1	2479	3453	VOG00136_sp|Q8QL34|Y335_SIRV1 Uncharacterized glycosyltransferase 335
299	ELSC_Tui_Malila_132-544_scaffold_939_c1	3470	3979	None_hypothetical protein
299	ELSC_Tui_Malila_132-544_scaffold_939_c1	3991	5517	None_hypothetical protein
299	ELSC_Tui_Malila_132-544_scaffold_939_c1	5603	5833	None_hypothetical protein
299	ELSC_Tui_Malila_132-544_scaffold_939_c1	5860	6162	None_hypothetical protein
299	ELSC_Tui_Malila_132-544_scaffold_939_c1	6165	6392	None_hypothetical protein
299	ELSC_Tui_Malila_132-544_scaffold_939_c1	6457	6843	None_hypothetical protein
299	ELSC_Tui_Malila_132-544_scaffold_939_c1	6895	7092	None_hypothetical protein
299	ELSC_Tui_Malila_132-544_scaffold_939_c1	7178	7636	None_hypothetical protein
299	ELSC_Tui_Malila_132-544_scaffold_939_c1	7643	8374	None_hypothetical protein
299	ELSC_Tui_Malila_132-544_scaffold_939_c1	8444	8773	None_hypothetical protein
299	ELSC_Tui_Malila_132-544_scaffold_939_c1	8934	9344	None_hypothetical protein
299	ELSC_Tui_Malila_132-544_scaffold_939_c1	9390	9626	None_hypothetical protein
299	ELSC_Tui_Malila_132-544_scaffold_939_c1	9752	10186	None_hypothetical protein
299	ELSC_Tui_Malila_132-544_scaffold_939_c1	10183	11121	None_hypothetical protein
299	ELSC_Tui_Malila_132-544_scaffold_939_c1	11118	12194	None_hypothetical protein
299	ELSC_Tui_Malila_132-544_scaffold_939_c1	12277	12504	None_hypothetical protein
299	ELSC_Tui_Malila_132-544_scaffold_939_c1	12519	13286	K04802_PCNA; proliferating cell nuclear antigen
299	ELSC_Tui_Malila_132-544_scaffold_939_c1	13326	13928	None_hypothetical protein
299	ELSC_Tui_Malila_132-544_scaffold_939_c1	14091	14360	None_hypothetical protein
299	ELSC_Tui_Malila_132-544_scaffold_939_c1	14373	14849	None_hypothetical protein
299	ELSC_Tui_Malila_132-544_scaffold_939_c1	14940	15605	None_hypothetical protein
301	Brothers_NWCA_S143_NODE_29069_length_3786_cov_2.546324	2	859	K14059_int; integrase
301	Brothers_NWCA_S143_NODE_29069_length_3786_cov_2.546324	875	1081	None_hypothetical protein
301	Brothers_NWCA_S143_NODE_29069_length_3786_cov_2.546324	1035	1268	None_hypothetical protein
301	Brothers_NWCA_S143_NODE_29069_length_3786_cov_2.546324	1290	1685	None_hypothetical protein
301	Brothers_NWCA_S143_NODE_29069_length_3786_cov_2.546324	1669	2433	None_hypothetical protein
301	Brothers_NWCA_S143_NODE_29069_length_3786_cov_2.546324	2430	3191	VOG01283_REFSEQ hypothetical protein
301	Brothers_NWCA_S143_NODE_29069_length_3786_cov_2.546324	3191	3406	None_hypothetical protein
301	ELSC_Mariner_M17_NODE_37366_length_3732_cov_8.611650	1	183	None_hypothetical protein
301	ELSC_Mariner_M17_NODE_37366_length_3732_cov_8.611650	527	730	None_hypothetical protein
301	ELSC_Mariner_M17_NODE_37366_length_3732_cov_8.611650	730	1488	VOG01283_REFSEQ hypothetical protein
301	ELSC_Mariner_M17_NODE_37366_length_3732_cov_8.611650	1488	2252	None_hypothetical protein
301	ELSC_Mariner_M17_NODE_37366_length_3732_cov_8.611650	2236	2631	None_hypothetical protein
301	ELSC_Mariner_M17_NODE_37366_length_3732_cov_8.611650	2653	2886	None_hypothetical protein
301	ELSC_Mariner_M17_NODE_37366_length_3732_cov_8.611650	2921	3730	K14059_int; integrase
306	Brothers_NWCA_S144_NODE_20953_length_4214_cov_20.313983	95	358	None_hypothetical protein
306	Brothers_NWCA_S144_NODE_20953_length_4214_cov_20.313983	403	645	None_hypothetical protein
306	Brothers_NWCA_S144_NODE_20953_length_4214_cov_20.313983	736	1023	None_hypothetical protein
306	Brothers_NWCA_S144_NODE_20953_length_4214_cov_20.313983	1020	1865	VOG01196_sp|Q8QL42|Y207_SIRV1 Uncharacterized protein 207
306	Brothers_NWCA_S144_NODE_20953_length_4214_cov_20.313983	1915	2805	VOG01757_REFSEQ AAA ATPase
306	Brothers_NWCA_S144_NODE_20953_length_4214_cov_20.313983	2841	3062	None_hypothetical protein
306	Brothers_NWCA_S144_NODE_20953_length_4214_cov_20.313983	3200	3769	K21528_gin; serine recombinase [EC:3.1.22.- 6.5.1.-]
306	Brothers_NWCA_S144_NODE_20953_length_4214_cov_20.313983	3782	4036	None_hypothetical protein
306	Brothers_NWCA_S144_NODE_20953_length_4214_cov_20.313983	4036	4197	None_hypothetical protein
306	ELSC_Abe_A3_NODE_28960_length_4834_cov_5.103463	117	278	None_hypothetical protein
306	ELSC_Abe_A3_NODE_28960_length_4834_cov_5.103463	278	532	None_hypothetical protein
306	ELSC_Abe_A3_NODE_28960_length_4834_cov_5.103463	545	1114	K21528_gin; serine recombinase [EC:3.1.22.- 6.5.1.-]
306	ELSC_Abe_A3_NODE_28960_length_4834_cov_5.103463	1251	1472	None_hypothetical protein
306	ELSC_Abe_A3_NODE_28960_length_4834_cov_5.103463	1511	2401	VOG01757_REFSEQ AAA ATPase
306	ELSC_Abe_A3_NODE_28960_length_4834_cov_5.103463	2452	3297	VOG01196_sp|Q8QL42|Y207_SIRV1 Uncharacterized protein 207
306	ELSC_Abe_A3_NODE_28960_length_4834_cov_5.103463	3294	3581	None_hypothetical protein
306	ELSC_Abe_A3_NODE_28960_length_4834_cov_5.103463	3669	3911	None_hypothetical protein
306	ELSC_Abe_A3_NODE_28960_length_4834_cov_5.103463	3956	4219	None_hypothetical protein
306	ELSC_Abe_A3_NODE_28960_length_4834_cov_5.103463	4382	4834	None_hypothetical protein
307	Brothers_NWCA_S144_NODE_22313_length_4080_cov_1.369593	126	503	K22300_dicA; HTH-type transcriptional regulator, cell division transcriptional repressor
307	Brothers_NWCA_S144_NODE_22313_length_4080_cov_1.369593	622	837	None_hypothetical protein
307	Brothers_NWCA_S144_NODE_22313_length_4080_cov_1.369593	908	1387	None_hypothetical protein
307	Brothers_NWCA_S144_NODE_22313_length_4080_cov_1.369593	1380	1661	None_hypothetical protein
307	Brothers_NWCA_S144_NODE_22313_length_4080_cov_1.369593	1658	2626	None_hypothetical protein
307	Brothers_NWCA_S144_NODE_22313_length_4080_cov_1.369593	2619	3017	PF06252.12_Protein of unknown function DUF1018
307	Brothers_NWCA_S144_NODE_22313_length_4080_cov_1.369593	3010	4080	VOG15133_REFSEQ integrase core domain protein
307	ELSC_Bowl_M2_NODE_31051_length_5064_cov_3.809601	3	551	K02450_gspA; general secretion pathway protein A
307	ELSC_Bowl_M2_NODE_31051_length_5064_cov_3.809601	541	717	None_hypothetical protein
307	ELSC_Bowl_M2_NODE_31051_length_5064_cov_3.809601	731	2251	VOG15133_REFSEQ integrase core domain protein
307	ELSC_Bowl_M2_NODE_31051_length_5064_cov_3.809601	2244	2642	PF06252.12_Protein of unknown function DUF1018
307	ELSC_Bowl_M2_NODE_31051_length_5064_cov_3.809601	2635	3540	None_hypothetical protein
307	ELSC_Bowl_M2_NODE_31051_length_5064_cov_3.809601	3537	3818	None_hypothetical protein
307	ELSC_Bowl_M2_NODE_31051_length_5064_cov_3.809601	3811	4290	None_hypothetical protein
307	ELSC_Bowl_M2_NODE_31051_length_5064_cov_3.809601	4361	4576	None_hypothetical protein
307	ELSC_Bowl_M2_NODE_31051_length_5064_cov_3.809601	4695	5063	K22300_dicA; HTH-type transcriptional regulator, cell division transcriptional repressor
310	Brothers_NWCA_S144_NODE_25812_length_3783_cov_1.814825	2	307	None_hypothetical protein
310	Brothers_NWCA_S144_NODE_25812_length_3783_cov_1.814825	307	1191	VOG11303_sp|Q9T1W1|CAPSD_BPMU Major capsid protein
310	Brothers_NWCA_S144_NODE_25812_length_3783_cov_1.814825	1193	1966	PF10123.9_Mu-like prophage I protein
310	Brothers_NWCA_S144_NODE_25812_length_3783_cov_1.814825	2106	2495	PF08822.11_Protein of unknown function DUF1804
310	Brothers_NWCA_S144_NODE_25812_length_3783_cov_1.814825	2648	3781	VOG00677_sp|P10310|TERL_BPT3 Terminase, large subunit gp19
310	ELSC_Mariner_M17_NODE_33827_length_3983_cov_7.006224	1	126	None_hypothetical protein
310	ELSC_Mariner_M17_NODE_33827_length_3983_cov_7.006224	130	462	None_hypothetical protein
310	ELSC_Mariner_M17_NODE_33827_length_3983_cov_7.006224	462	1346	VOG11303_sp|Q9T1W1|CAPSD_BPMU Major capsid protein
310	ELSC_Mariner_M17_NODE_33827_length_3983_cov_7.006224	1348	2133	PF10123.9_Mu-like prophage I protein
310	ELSC_Mariner_M17_NODE_33827_length_3983_cov_7.006224	2274	2753	PF08822.11_Protein of unknown function DUF1804
310	ELSC_Mariner_M17_NODE_33827_length_3983_cov_7.006224	2841	3983	VOG00677_sp|P10310|TERL_BPT3 Terminase, large subunit gp19
313	Brothers_NWCA_S145_NODE_4195_length_8222_cov_2.227301	2	1207	PF05136.13_Phage portal protein, lambda family
313	Brothers_NWCA_S145_NODE_4195_length_8222_cov_2.227301	1204	1398	None_hypothetical protein
313	Brothers_NWCA_S145_NODE_4195_length_8222_cov_2.227301	1527	1760	None_hypothetical protein
313	Brothers_NWCA_S145_NODE_4195_length_8222_cov_2.227301	1730	3574	PF05876.12_Phage terminase large subunit GpA
313	Brothers_NWCA_S145_NODE_4195_length_8222_cov_2.227301	3571	4119	None_hypothetical protein
313	Brothers_NWCA_S145_NODE_4195_length_8222_cov_2.227301	4288	4878	VOG00959_sp|O64325|COMPL_BPN15 Tail completion protein
313	Brothers_NWCA_S145_NODE_4195_length_8222_cov_2.227301	4869	5285	VOG00098_sp|Q9MCN8|RUSA_BPHK7 Crossover junction endodeoxyribonuclease rusA
313	Brothers_NWCA_S145_NODE_4195_length_8222_cov_2.227301	5260	5949	VOG04699_REFSEQ hypothetical protein
313	Brothers_NWCA_S145_NODE_4195_length_8222_cov_2.227301	5946	6953	VOG00974_REFSEQ hypothetical protein
313	Brothers_NWCA_S145_NODE_4195_length_8222_cov_2.227301	6974	7351	K03111_ssb; single-strand DNA-binding protein
313	Brothers_NWCA_S145_NODE_4195_length_8222_cov_2.227301	7459	7740	None_hypothetical protein
313	Brothers_NWCA_S145_NODE_4195_length_8222_cov_2.227301	7789	8220	VOG02771_sp|P03034|RPC1_LAMBD Repressor protein cI
313	ELSC_Bowl_M2_NODE_14126_length_8048_cov_3.435172	2	478	None_hypothetical protein
313	ELSC_Bowl_M2_NODE_14126_length_8048_cov_3.435172	475	1164	VOG04699_REFSEQ hypothetical protein
313	ELSC_Bowl_M2_NODE_14126_length_8048_cov_3.435172	1139	1555	VOG00098_sp|Q9MCN8|RUSA_BPHK7 Crossover junction endodeoxyribonuclease rusA
313	ELSC_Bowl_M2_NODE_14126_length_8048_cov_3.435172	1546	2136	VOG00959_sp|O64325|COMPL_BPN15 Tail completion protein
313	ELSC_Bowl_M2_NODE_14126_length_8048_cov_3.435172	2304	2852	None_hypothetical protein
313	ELSC_Bowl_M2_NODE_14126_length_8048_cov_3.435172	2849	4693	PF05876.12_Phage terminase large subunit GpA
313	ELSC_Bowl_M2_NODE_14126_length_8048_cov_3.435172	4684	4896	None_hypothetical protein
313	ELSC_Bowl_M2_NODE_14126_length_8048_cov_3.435172	5026	5220	None_hypothetical protein
313	ELSC_Bowl_M2_NODE_14126_length_8048_cov_3.435172	5217	6644	VOG01666_sp|P36272|PORTL_BPP21 Portal protein B
313	ELSC_Bowl_M2_NODE_14126_length_8048_cov_3.435172	6625	8046	K06904_K06904; uncharacterized protein
314	Brothers_NWCB_S012_NODE_11246_length_5856_cov_2.417176	1	336	None_hypothetical protein
314	Brothers_NWCB_S012_NODE_11246_length_5856_cov_2.417176	350	949	None_hypothetical protein
314	Brothers_NWCB_S012_NODE_11246_length_5856_cov_2.417176	960	2636	K19789_radD; DNA repair protein RadD
314	Brothers_NWCB_S012_NODE_11246_length_5856_cov_2.417176	2861	3061	None_hypothetical protein
314	Brothers_NWCB_S012_NODE_11246_length_5856_cov_2.417176	3058	3819	VOG01196_sp|Q8QL42|Y207_SIRV1 Uncharacterized protein 207
314	Brothers_NWCB_S012_NODE_11246_length_5856_cov_2.417176	3816	5855	PF13481.6_AAA domain
314	ELSC_Mariner_131-447_scaffold_7303_c1	1	333	None_hypothetical protein
314	ELSC_Mariner_131-447_scaffold_7303_c1	347	952	None_hypothetical protein
314	ELSC_Mariner_131-447_scaffold_7303_c1	963	2639	K19789_radD; DNA repair protein RadD
314	ELSC_Mariner_131-447_scaffold_7303_c1	2861	3061	None_hypothetical protein
314	ELSC_Mariner_131-447_scaffold_7303_c1	3061	3819	VOG01196_sp|Q8QL42|Y207_SIRV1 Uncharacterized protein 207
314	ELSC_Mariner_131-447_scaffold_7303_c1	3816	6206	PF13481.6_AAA domain
323	Brothers_NWCB_S012_NODE_22784_length_3879_cov_1.744403	3	668	None_hypothetical protein
323	Brothers_NWCB_S012_NODE_22784_length_3879_cov_1.744403	725	1102	VOG22401_REFSEQ gp19 protein
323	Brothers_NWCB_S012_NODE_22784_length_3879_cov_1.744403	1099	1338	None_hypothetical protein
323	Brothers_NWCB_S012_NODE_22784_length_3879_cov_1.744403	1335	2354	VOG17629_REFSEQ gp20 protein
323	Brothers_NWCB_S012_NODE_22784_length_3879_cov_1.744403	2419	2694	None_hypothetical protein
323	Brothers_NWCB_S012_NODE_22784_length_3879_cov_1.744403	2714	3055	VOG01866_REFSEQ hypothetical protein
323	Brothers_NWCB_S012_NODE_22784_length_3879_cov_1.744403	3042	3146	None_hypothetical protein
323	Brothers_NWCB_S012_NODE_22784_length_3879_cov_1.744403	3158	3724	K01185_E3.2.1.17; lysozyme [EC:3.2.1.17]
323	Brothers_NWCB_S012_NODE_22784_length_3879_cov_1.744403	3721	3879	None_hypothetical protein
323	ELSC_Bowl_M2_NODE_71505_length_3040_cov_2.245451	1	276	K01185_E3.2.1.17; lysozyme [EC:3.2.1.17]
323	ELSC_Bowl_M2_NODE_71505_length_3040_cov_2.245451	296	415	None_hypothetical protein
323	ELSC_Bowl_M2_NODE_71505_length_3040_cov_2.245451	387	725	VOG01866_REFSEQ hypothetical protein
323	ELSC_Bowl_M2_NODE_71505_length_3040_cov_2.245451	781	1044	None_hypothetical protein
323	ELSC_Bowl_M2_NODE_71505_length_3040_cov_2.245451	1121	2140	VOG17629_REFSEQ gp20 protein
323	ELSC_Bowl_M2_NODE_71505_length_3040_cov_2.245451	2137	2376	None_hypothetical protein
323	ELSC_Bowl_M2_NODE_71505_length_3040_cov_2.245451	2373	2750	VOG22401_REFSEQ gp19 protein
323	ELSC_Bowl_M2_NODE_71505_length_3040_cov_2.245451	2807	3040	None_hypothetical protein
325	Brothers_NWCB_S139_NODE_13614_length_7289_cov_5.419436	1	1395	None_hypothetical protein
325	Brothers_NWCB_S139_NODE_13614_length_7289_cov_5.419436	1385	4150	VOG01144_sp|P19060|BP06_BPT4 Baseplate wedge protein gp6
325	Brothers_NWCB_S139_NODE_13614_length_7289_cov_5.419436	4153	4536	K06903_K06903; uncharacterized protein
325	Brothers_NWCB_S139_NODE_13614_length_7289_cov_5.419436	4539	4832	PF05488.13_PAAR motif
325	Brothers_NWCB_S139_NODE_13614_length_7289_cov_5.419436	4832	5431	K11904_vgrG; type VI secretion system secreted protein VgrG
325	Brothers_NWCB_S139_NODE_13614_length_7289_cov_5.419436	5428	6495	K06905_K06905; uncharacterized protein
325	Brothers_NWCB_S139_NODE_13614_length_7289_cov_5.419436	6510	7127	None_hypothetical protein
325	Brothers_NWCB_S139_NODE_13614_length_7289_cov_5.419436	7120	7287	None_hypothetical protein
325	ELSC_Tui_Malila_134-614_scaffold_8157_c1	1	147	None_hypothetical protein
325	ELSC_Tui_Malila_134-614_scaffold_8157_c1	144	1997	PF04865.14_Baseplate J-like protein
325	ELSC_Tui_Malila_134-614_scaffold_8157_c1	1999	4752	VOG01144_sp|P19060|BP06_BPT4 Baseplate wedge protein gp6
325	ELSC_Tui_Malila_134-614_scaffold_8157_c1	4755	5138	K06903_K06903; uncharacterized protein
325	ELSC_Tui_Malila_134-614_scaffold_8157_c1	5141	5434	PF05488.13_PAAR motif
325	ELSC_Tui_Malila_134-614_scaffold_8157_c1	5434	6033	K11904_vgrG; type VI secretion system secreted protein VgrG
325	ELSC_Tui_Malila_134-614_scaffold_8157_c1	6030	6989	K06905_K06905; uncharacterized protein
331	Brothers_NWCB_S139_NODE_188_length_66584_cov_32.062552_fragment_1	3326	4993	VOG02938_sp|P85225|VPN1_BPPHE Putative tail sheath protein
331	Brothers_NWCB_S139_NODE_188_length_66584_cov_32.062552_fragment_1	5043	6209	None_hypothetical protein
331	Brothers_NWCB_S139_NODE_188_length_66584_cov_32.062552_fragment_1	6345	7277	K05844_rimK; ribosomal protein S6--L-glutamate ligase [EC:6.3.2.-]
331	Brothers_NWCB_S139_NODE_188_length_66584_cov_32.062552_fragment_1	7274	8029	None_hypothetical protein
331	Brothers_NWCB_S139_NODE_188_length_66584_cov_32.062552_fragment_1	8112	10235	None_hypothetical protein
331	Brothers_NWCB_S139_NODE_188_length_66584_cov_32.062552_fragment_1	10272	12416	None_hypothetical protein
331	Brothers_NWCB_S139_NODE_188_length_66584_cov_32.062552_fragment_1	12660	13007	None_hypothetical protein
331	Brothers_NWCB_S139_NODE_188_length_66584_cov_32.062552_fragment_1	12988	13782	K07720_yesN; two-component system, response regulator YesN
331	ELSC_Mariner_M17_NODE_405_length_44200_cov_69.853289_fragment_1	3549	5216	VOG02938_sp|P85225|VPN1_BPPHE Putative tail sheath protein
331	ELSC_Mariner_M17_NODE_405_length_44200_cov_69.853289_fragment_1	5266	6432	None_hypothetical protein
331	ELSC_Mariner_M17_NODE_405_length_44200_cov_69.853289_fragment_1	6568	7497	K05844_rimK; ribosomal protein S6--L-glutamate ligase [EC:6.3.2.-]
331	ELSC_Mariner_M17_NODE_405_length_44200_cov_69.853289_fragment_1	7494	8249	None_hypothetical protein
331	ELSC_Mariner_M17_NODE_405_length_44200_cov_69.853289_fragment_1	8597	10672	None_hypothetical protein
331	ELSC_Mariner_M17_NODE_405_length_44200_cov_69.853289_fragment_1	10709	12853	None_hypothetical protein
331	ELSC_Mariner_M17_NODE_405_length_44200_cov_69.853289_fragment_1	13096	13443	None_hypothetical protein
331	ELSC_Mariner_M17_NODE_405_length_44200_cov_69.853289_fragment_1	13424	14218	K07720_yesN; two-component system, response regulator YesN
334	Brothers_NWCB_S139_NODE_27314_length_4908_cov_14.614934	1	192	None_hypothetical protein
334	Brothers_NWCB_S139_NODE_27314_length_4908_cov_14.614934	189	647	PF07409.12_Phage protein GP46
334	Brothers_NWCB_S139_NODE_27314_length_4908_cov_14.614934	637	1695	PF04865.14_Baseplate J-like protein
334	Brothers_NWCB_S139_NODE_27314_length_4908_cov_14.614934	1692	2273	VOG02155_sp|P75982|YMFQ_ECOLI Uncharacterized protein YmfQ
334	Brothers_NWCB_S139_NODE_27314_length_4908_cov_14.614934	2276	3217	VOG00132_sp|P10930|FIB12_BPT4 Short tail fiber protein gp12
334	Brothers_NWCB_S139_NODE_27314_length_4908_cov_14.614934	3230	3916	VOG00372_REFSEQ hypothetical protein
334	Brothers_NWCB_S139_NODE_27314_length_4908_cov_14.614934	4057	4857	K06223_dam; DNA adenine methylase [EC:2.1.1.72]
334	ELSC_Mariner_M17_NODE_35962_length_3830_cov_2.362949	1	573	PF04865.14_Baseplate J-like protein
334	ELSC_Mariner_M17_NODE_35962_length_3830_cov_2.362949	564	1151	VOG02155_sp|P75982|YMFQ_ECOLI Uncharacterized protein YmfQ
334	ELSC_Mariner_M17_NODE_35962_length_3830_cov_2.362949	1154	2119	PF07484.12_Phage Tail Collar Domain
334	ELSC_Mariner_M17_NODE_35962_length_3830_cov_2.362949	2129	2815	VOG00372_REFSEQ hypothetical protein
334	ELSC_Mariner_M17_NODE_35962_length_3830_cov_2.362949	2956	3756	K06223_dam; DNA adenine methylase [EC:2.1.1.72]
356	Brothers_NWCB_S140_NODE_1503_length_13201_cov_2.738642	2	307	None_hypothetical protein
356	Brothers_NWCB_S140_NODE_1503_length_13201_cov_2.738642	307	570	None_hypothetical protein
356	Brothers_NWCB_S140_NODE_1503_length_13201_cov_2.738642	567	656	None_hypothetical protein
356	Brothers_NWCB_S140_NODE_1503_length_13201_cov_2.738642	653	1342	None_hypothetical protein
356	Brothers_NWCB_S140_NODE_1503_length_13201_cov_2.738642	1429	1926	None_hypothetical protein
356	Brothers_NWCB_S140_NODE_1503_length_13201_cov_2.738642	1945	2916	VOG12900_REFSEQ major head protein
356	Brothers_NWCB_S140_NODE_1503_length_13201_cov_2.738642	2930	3715	None_hypothetical protein
356	Brothers_NWCB_S140_NODE_1503_length_13201_cov_2.738642	3724	3897	None_hypothetical protein
356	Brothers_NWCB_S140_NODE_1503_length_13201_cov_2.738642	3899	4111	None_hypothetical protein
356	Brothers_NWCB_S140_NODE_1503_length_13201_cov_2.738642	4089	5585	None_hypothetical protein
356	Brothers_NWCB_S140_NODE_1503_length_13201_cov_2.738642	5587	7293	None_hypothetical protein
356	Brothers_NWCB_S140_NODE_1503_length_13201_cov_2.738642	7293	8528	K01945_purD; phosphoribosylamine---glycine ligase [EC:6.3.4.13]
356	Brothers_NWCB_S140_NODE_1503_length_13201_cov_2.738642	8550	10088	VOG09810_sp|P17312|TERL_BPT4 Terminase, large subunit
356	Brothers_NWCB_S140_NODE_1503_length_13201_cov_2.738642	10085	10351	None_hypothetical protein
356	Brothers_NWCB_S140_NODE_1503_length_13201_cov_2.738642	10332	10835	None_hypothetical protein
356	Brothers_NWCB_S140_NODE_1503_length_13201_cov_2.738642	10828	11028	None_hypothetical protein
356	Brothers_NWCB_S140_NODE_1503_length_13201_cov_2.738642	11009	11224	None_hypothetical protein
356	Brothers_NWCB_S140_NODE_1503_length_13201_cov_2.738642	11197	11409	None_hypothetical protein
356	Brothers_NWCB_S140_NODE_1503_length_13201_cov_2.738642	11373	11813	None_hypothetical protein
356	Brothers_NWCB_S140_NODE_1503_length_13201_cov_2.738642	11815	12015	None_hypothetical protein
356	Brothers_NWCB_S140_NODE_1503_length_13201_cov_2.738642	12538	12861	None_hypothetical protein
356	ELSC_Abe_128-326_scaffold_2285_c1	604	810	None_hypothetical protein
356	ELSC_Abe_128-326_scaffold_2285_c1	812	1246	None_hypothetical protein
356	ELSC_Abe_128-326_scaffold_2285_c1	1210	1422	None_hypothetical protein
356	ELSC_Abe_128-326_scaffold_2285_c1	1395	1607	None_hypothetical protein
356	ELSC_Abe_128-326_scaffold_2285_c1	1588	1788	None_hypothetical protein
356	ELSC_Abe_128-326_scaffold_2285_c1	1781	2284	None_hypothetical protein
356	ELSC_Abe_128-326_scaffold_2285_c1	2265	2531	None_hypothetical protein
356	ELSC_Abe_128-326_scaffold_2285_c1	2528	4066	VOG09810_sp|P17312|TERL_BPT4 Terminase, large subunit
356	ELSC_Abe_128-326_scaffold_2285_c1	4080	5315	K01945_purD; phosphoribosylamine---glycine ligase [EC:6.3.4.13]
356	ELSC_Abe_128-326_scaffold_2285_c1	5315	7021	None_hypothetical protein
356	ELSC_Abe_128-326_scaffold_2285_c1	7023	8531	None_hypothetical protein
356	ELSC_Abe_128-326_scaffold_2285_c1	8560	8721	None_hypothetical protein
356	ELSC_Abe_128-326_scaffold_2285_c1	8723	8896	None_hypothetical protein
356	ELSC_Abe_128-326_scaffold_2285_c1	8905	9690	None_hypothetical protein
356	ELSC_Abe_128-326_scaffold_2285_c1	9704	10675	VOG12900_REFSEQ major head protein
356	ELSC_Abe_128-326_scaffold_2285_c1	10692	11189	None_hypothetical protein
356	ELSC_Abe_128-326_scaffold_2285_c1	11278	11967	None_hypothetical protein
356	ELSC_Abe_128-326_scaffold_2285_c1	12044	12307	None_hypothetical protein
356	ELSC_Abe_128-326_scaffold_2285_c1	12307	12750	None_hypothetical protein
356	ELSC_Abe_128-326_scaffold_2285_c1	12753	12848	None_hypothetical protein
373	Brothers_NWCB_S141_NODE_23788_length_4416_cov_2.813243	3	1430	None_hypothetical protein
373	Brothers_NWCB_S141_NODE_23788_length_4416_cov_2.813243	1349	2818	VOG03317_sp|F1ND48|FBH1_CHICK F-box DNA helicase 1
373	Brothers_NWCB_S141_NODE_23788_length_4416_cov_2.813243	2896	3336	VOG00152_sp|B8HPS9|RNH_CYAP4 Ribonuclease H
373	Brothers_NWCB_S141_NODE_23788_length_4416_cov_2.813243	3410	3700	None_hypothetical protein
373	Brothers_NWCB_S141_NODE_23788_length_4416_cov_2.813243	4351	4416	None_hypothetical protein
373	ELSC_Abe_A1_NODE_20502_length_4723_cov_32.888381	366	656	None_hypothetical protein
373	ELSC_Abe_A1_NODE_20502_length_4723_cov_32.888381	730	1170	VOG00152_sp|B8HPS9|RNH_CYAP4 Ribonuclease H
373	ELSC_Abe_A1_NODE_20502_length_4723_cov_32.888381	1248	2717	VOG03317_sp|F1ND48|FBH1_CHICK F-box DNA helicase 1
373	ELSC_Abe_A1_NODE_20502_length_4723_cov_32.888381	2636	4186	VOG00393_REFSEQ primase/helicase
373	ELSC_Abe_A1_NODE_20502_length_4723_cov_32.888381	4386	4601	None_hypothetical protein
373	ELSC_Abe_A1_NODE_20502_length_4723_cov_32.888381	4598	4723	None_hypothetical protein
380	Brothers_NWCB_S146_NODE_29085_length_4126_cov_2.196049	2	64	None_hypothetical protein
380	Brothers_NWCB_S146_NODE_29085_length_4126_cov_2.196049	51	629	None_hypothetical protein
380	Brothers_NWCB_S146_NODE_29085_length_4126_cov_2.196049	686	1435	VOG01885_sp|P34877|MTSA_LACLC Modification methylase ScrFIA
380	Brothers_NWCB_S146_NODE_29085_length_4126_cov_2.196049	1436	1726	VOG08830_REFSEQ hypothetical protein
380	Brothers_NWCB_S146_NODE_29085_length_4126_cov_2.196049	1741	3351	None_hypothetical protein
380	Brothers_NWCB_S146_NODE_29085_length_4126_cov_2.196049	3348	3758	None_hypothetical protein
380	Brothers_NWCB_S146_NODE_29085_length_4126_cov_2.196049	3706	4092	None_hypothetical protein
380	ELSC_Mariner_M10_NODE_14308_length_4318_cov_8.569077	1	261	None_hypothetical protein
380	ELSC_Mariner_M10_NODE_14308_length_4318_cov_8.569077	337	900	None_hypothetical protein
380	ELSC_Mariner_M10_NODE_14308_length_4318_cov_8.569077	1004	1390	None_hypothetical protein
380	ELSC_Mariner_M10_NODE_14308_length_4318_cov_8.569077	1368	1850	None_hypothetical protein
380	ELSC_Mariner_M10_NODE_14308_length_4318_cov_8.569077	1902	2192	VOG08830_REFSEQ hypothetical protein
380	ELSC_Mariner_M10_NODE_14308_length_4318_cov_8.569077	2207	3817	None_hypothetical protein
380	ELSC_Mariner_M10_NODE_14308_length_4318_cov_8.569077	3814	4224	None_hypothetical protein
396	Cayman_Deep_k95_250024_flag_0_multi_7.3152_len_3969	3	170	None_hypothetical protein
396	Cayman_Deep_k95_250024_flag_0_multi_7.3152_len_3969	185	802	None_hypothetical protein
396	Cayman_Deep_k95_250024_flag_0_multi_7.3152_len_3969	973	1167	PF12728.7_Helix-turn-helix domain
396	Cayman_Deep_k95_250024_flag_0_multi_7.3152_len_3969	1323	3836	VOG00113_REFSEQ hypothetical protein
396	Lau_Basin_Abe_k95_1750086_flag_0_multi_22.6259_len_3017	3	1580	VOG00113_REFSEQ hypothetical protein
396	Lau_Basin_Abe_k95_1750086_flag_0_multi_22.6259_len_3017	1736	1930	PF12728.7_Helix-turn-helix domain
396	Lau_Basin_Abe_k95_1750086_flag_0_multi_22.6259_len_3017	2101	2718	None_hypothetical protein
396	Lau_Basin_Abe_k95_1750086_flag_0_multi_22.6259_len_3017	2733	3017	None_hypothetical protein
416	Brothers_NWCB_S012_NODE_17296_length_4558_cov_2.468969	115	378	None_hypothetical protein
416	Brothers_NWCB_S012_NODE_17296_length_4558_cov_2.468969	383	1063	None_hypothetical protein
416	Brothers_NWCB_S012_NODE_17296_length_4558_cov_2.468969	1056	3758	PF10145.9_Phage-related minor tail protein
416	Brothers_NWCB_S012_NODE_17296_length_4558_cov_2.468969	3763	4395	None_hypothetical protein
416	Brothers_NWCB_S012_NODE_17296_length_4558_cov_2.468969	4482	4556	None_hypothetical protein
416	ELSC_Bowl_M1_NODE_5551_length_4856_cov_4.990907	3	374	PF11351.8_Holin of 3TMs, for gene-transfer release
416	ELSC_Bowl_M1_NODE_5551_length_4856_cov_4.990907	449	712	None_hypothetical protein
416	ELSC_Bowl_M1_NODE_5551_length_4856_cov_4.990907	717	1397	None_hypothetical protein
416	ELSC_Bowl_M1_NODE_5551_length_4856_cov_4.990907	1390	3993	PF10145.9_Phage-related minor tail protein
416	ELSC_Bowl_M1_NODE_5551_length_4856_cov_4.990907	3997	4629	None_hypothetical protein
450	Axial_Seawater_NODE_1819_length_3754_cov_0.403915	2	628	VOG09809_sp|P11112|COMPL_BPT4 Tail completion protein gp15
450	Axial_Seawater_NODE_1819_length_3754_cov_0.403915	625	1065	VOG03528_sp|P17311|TERS_BPT4 Terminase, small subunit
450	Axial_Seawater_NODE_1819_length_3754_cov_0.403915	1122	2807	VOG00991_sp|P17312|TERL_BPT4 Terminase, large subunit
450	Axial_Seawater_NODE_1819_length_3754_cov_0.403915	2804	3169	VOG00054_sp|P03795|Y28_BPT7 Protein 2.8
450	Axial_Seawater_NODE_1819_length_3754_cov_0.403915	3300	3752	VOG00295_sp|P13332|TSP_BPT4 Tail sheath protein
450	Guaymas_Basin_k95_60501_flag_0_multi_13.2517_len_3719	620	2248	VOG00991_"sp|P17312|TERL_BPT4 Terminase, large subunit"
450	Guaymas_Basin_k95_60501_flag_0_multi_13.2517_len_3719	2245	2610	VOG00054_sp|P03795|Y28_BPT7 Protein 2.8
450	Guaymas_Basin_k95_60501_flag_0_multi_13.2517_len_3719	2739	3719	VOG00295_sp|P13332|TSP_BPT4 Tail sheath protein
455	Brothers_LC_S016_NODE_26587_length_3542_cov_2.263836	3	986	VOG00041_sp|O10330|VLF1_NPVOP Very late expression factor 1
455	Brothers_LC_S016_NODE_26587_length_3542_cov_2.263836	1183	1551	None_hypothetical protein
455	Brothers_LC_S016_NODE_26587_length_3542_cov_2.263836	1691	1870	None_hypothetical protein
455	Brothers_LC_S016_NODE_26587_length_3542_cov_2.263836	2037	2387	None_hypothetical protein
455	Brothers_LC_S016_NODE_26587_length_3542_cov_2.263836	2399	2518	None_hypothetical protein
455	Brothers_LC_S016_NODE_26587_length_3542_cov_2.263836	2515	3540	None_hypothetical protein
455	ELSC_Abe_A3_NODE_38151_length_4234_cov_1.750426	24	1013	VOG00041_sp|O10330|VLF1_NPVOP Very late expression factor 1
455	ELSC_Abe_A3_NODE_38151_length_4234_cov_1.750426	1130	1498	None_hypothetical protein
455	ELSC_Abe_A3_NODE_38151_length_4234_cov_1.750426	1641	1826	None_hypothetical protein
455	ELSC_Abe_A3_NODE_38151_length_4234_cov_1.750426	1994	2344	None_hypothetical protein
455	ELSC_Abe_A3_NODE_38151_length_4234_cov_1.750426	2356	2475	None_hypothetical protein
455	ELSC_Abe_A3_NODE_38151_length_4234_cov_1.750426	2472	4001	None_hypothetical protein
455	ELSC_Abe_A3_NODE_38151_length_4234_cov_1.750426	4088	4234	None_hypothetical protein
465	Brothers_NWCA_S143_NODE_24109_length_4200_cov_1.074147	3	158	None_hypothetical protein
465	Brothers_NWCA_S143_NODE_24109_length_4200_cov_1.074147	155	574	None_hypothetical protein
465	Brothers_NWCA_S143_NODE_24109_length_4200_cov_1.074147	571	1383	None_hypothetical protein
465	Brothers_NWCA_S143_NODE_24109_length_4200_cov_1.074147	1390	2181	None_hypothetical protein
465	Brothers_NWCA_S143_NODE_24109_length_4200_cov_1.074147	2208	2726	None_hypothetical protein
465	Brothers_NWCA_S143_NODE_24109_length_4200_cov_1.074147	2699	2932	None_hypothetical protein
465	Brothers_NWCA_S143_NODE_24109_length_4200_cov_1.074147	2929	3522	VOG03433_REFSEQ hypothetical protein
465	Brothers_NWCA_S143_NODE_24109_length_4200_cov_1.074147	3539	4027	None_hypothetical protein
465	ELSC_Abe_A1_NODE_33696_length_3758_cov_1.031396	3	95	None_hypothetical protein
465	ELSC_Abe_A1_NODE_33696_length_3758_cov_1.031396	113	706	VOG03433_REFSEQ hypothetical protein
465	ELSC_Abe_A1_NODE_33696_length_3758_cov_1.031396	703	936	None_hypothetical protein
465	ELSC_Abe_A1_NODE_33696_length_3758_cov_1.031396	909	1427	None_hypothetical protein
465	ELSC_Abe_A1_NODE_33696_length_3758_cov_1.031396	1454	2245	None_hypothetical protein
465	ELSC_Abe_A1_NODE_33696_length_3758_cov_1.031396	2252	3061	None_hypothetical protein
465	ELSC_Abe_A1_NODE_33696_length_3758_cov_1.031396	3058	3477	None_hypothetical protein
465	ELSC_Abe_A1_NODE_33696_length_3758_cov_1.031396	3474	3758	None_hypothetical protein
466	Brothers_NWCA_S143_NODE_4324_length_10464_cov_13.467641	135	395	None_hypothetical protein
466	Brothers_NWCA_S143_NODE_4324_length_10464_cov_13.467641	385	597	None_hypothetical protein
466	Brothers_NWCA_S143_NODE_4324_length_10464_cov_13.467641	600	1211	None_hypothetical protein
466	Brothers_NWCA_S143_NODE_4324_length_10464_cov_13.467641	1216	1644	None_hypothetical protein
466	Brothers_NWCA_S143_NODE_4324_length_10464_cov_13.467641	1682	2377	None_hypothetical protein
466	Brothers_NWCA_S143_NODE_4324_length_10464_cov_13.467641	2466	3632	None_hypothetical protein
466	Brothers_NWCA_S143_NODE_4324_length_10464_cov_13.467641	3637	4437	None_hypothetical protein
466	Brothers_NWCA_S143_NODE_4324_length_10464_cov_13.467641	4453	5013	None_hypothetical protein
466	Brothers_NWCA_S143_NODE_4324_length_10464_cov_13.467641	5016	5285	None_hypothetical protein
466	Brothers_NWCA_S143_NODE_4324_length_10464_cov_13.467641	5282	6610	VOG15382_sp|Q70LD6|Y426_AFV1Y Uncharacterized protein ORF426
466	Brothers_NWCA_S143_NODE_4324_length_10464_cov_13.467641	6658	7140	None_hypothetical protein
466	Brothers_NWCA_S143_NODE_4324_length_10464_cov_13.467641	7146	7580	None_hypothetical protein
466	Brothers_NWCA_S143_NODE_4324_length_10464_cov_13.467641	7741	8712	None_hypothetical protein
466	Brothers_NWCA_S143_NODE_4324_length_10464_cov_13.467641	8705	8968	None_hypothetical protein
466	Brothers_NWCA_S143_NODE_4324_length_10464_cov_13.467641	8983	10152	None_hypothetical protein
466	ELSC_Tui_Malila_T11_NODE_4073_length_9451_cov_1.511154	1	456	None_hypothetical protein
466	ELSC_Tui_Malila_T11_NODE_4073_length_9451_cov_1.511154	471	734	None_hypothetical protein
466	ELSC_Tui_Malila_T11_NODE_4073_length_9451_cov_1.511154	727	1698	None_hypothetical protein
466	ELSC_Tui_Malila_T11_NODE_4073_length_9451_cov_1.511154	1859	2293	None_hypothetical protein
466	ELSC_Tui_Malila_T11_NODE_4073_length_9451_cov_1.511154	2299	2781	None_hypothetical protein
466	ELSC_Tui_Malila_T11_NODE_4073_length_9451_cov_1.511154	2829	4157	VOG15382_sp|Q70LD6|Y426_AFV1Y Uncharacterized protein ORF426
466	ELSC_Tui_Malila_T11_NODE_4073_length_9451_cov_1.511154	4154	4423	None_hypothetical protein
466	ELSC_Tui_Malila_T11_NODE_4073_length_9451_cov_1.511154	4426	4986	None_hypothetical protein
466	ELSC_Tui_Malila_T11_NODE_4073_length_9451_cov_1.511154	5002	5802	None_hypothetical protein
466	ELSC_Tui_Malila_T11_NODE_4073_length_9451_cov_1.511154	5807	6973	None_hypothetical protein
466	ELSC_Tui_Malila_T11_NODE_4073_length_9451_cov_1.511154	7062	7757	None_hypothetical protein
466	ELSC_Tui_Malila_T11_NODE_4073_length_9451_cov_1.511154	7795	8223	None_hypothetical protein
466	ELSC_Tui_Malila_T11_NODE_4073_length_9451_cov_1.511154	8228	8839	None_hypothetical protein
466	ELSC_Tui_Malila_T11_NODE_4073_length_9451_cov_1.511154	8842	9054	None_hypothetical protein
466	ELSC_Tui_Malila_T11_NODE_4073_length_9451_cov_1.511154	9083	9304	None_hypothetical protein
467	Brothers_NWCA_S143_NODE_556_length_30326_cov_14.478195	3	2141	VOG01933_REFSEQ tail tape measure protein
467	Brothers_NWCA_S143_NODE_556_length_30326_cov_14.478195	2172	2306	None_hypothetical protein
467	Brothers_NWCA_S143_NODE_556_length_30326_cov_14.478195	2317	2796	None_hypothetical protein
467	Brothers_NWCA_S143_NODE_556_length_30326_cov_14.478195	2829	3767	None_hypothetical protein
467	Brothers_NWCA_S143_NODE_556_length_30326_cov_14.478195	3932	4312	None_hypothetical protein
467	Brothers_NWCA_S143_NODE_556_length_30326_cov_14.478195	4338	4811	VOG00721_sp|P36934|VPS_BPP2 Tail completion protein S
467	Brothers_NWCA_S143_NODE_556_length_30326_cov_14.478195	4808	5335	None_hypothetical protein
467	Brothers_NWCA_S143_NODE_556_length_30326_cov_14.478195	5350	5595	None_hypothetical protein
467	Brothers_NWCA_S143_NODE_556_length_30326_cov_14.478195	5598	6854	VOG01405_sp|P25477|CAPSD_BPP2 Capsid proteins
467	Brothers_NWCA_S143_NODE_556_length_30326_cov_14.478195	6865	7863	VOG03165_sp|Q6QGD7|PRO_BPT5 Prohead protease
467	Brothers_NWCA_S143_NODE_556_length_30326_cov_14.478195	7854	8111	None_hypothetical protein
467	Brothers_NWCA_S143_NODE_556_length_30326_cov_14.478195	8104	10146	PF04860.12_Phage portal protein
467	Brothers_NWCA_S143_NODE_556_length_30326_cov_14.478195	10161	11312	VOG09810_sp|P17312|TERL_BPT4 Terminase, large subunit
467	Brothers_NWCA_S143_NODE_556_length_30326_cov_14.478195	11312	11692	None_hypothetical protein
467	Brothers_NWCA_S143_NODE_556_length_30326_cov_14.478195	11764	12399	None_hypothetical protein
467	Brothers_NWCA_S143_NODE_556_length_30326_cov_14.478195	12467	12940	None_hypothetical protein
467	Brothers_NWCA_S143_NODE_556_length_30326_cov_14.478195	12937	13371	None_hypothetical protein
467	Brothers_NWCA_S143_NODE_556_length_30326_cov_14.478195	13368	13655	None_hypothetical protein
467	Brothers_NWCA_S143_NODE_556_length_30326_cov_14.478195	13686	13955	None_hypothetical protein
467	Brothers_NWCA_S143_NODE_556_length_30326_cov_14.478195	13984	14499	None_hypothetical protein
467	Brothers_NWCA_S143_NODE_556_length_30326_cov_14.478195	14496	14771	None_hypothetical protein
467	Brothers_NWCA_S143_NODE_556_length_30326_cov_14.478195	15267	15527	None_hypothetical protein
467	Brothers_NWCA_S143_NODE_556_length_30326_cov_14.478195	15524	15793	None_hypothetical protein
467	Brothers_NWCA_S143_NODE_556_length_30326_cov_14.478195	15790	16095	None_hypothetical protein
467	Brothers_NWCA_S143_NODE_556_length_30326_cov_14.478195	16239	17027	None_hypothetical protein
467	Brothers_NWCA_S143_NODE_556_length_30326_cov_14.478195	16997	17344	None_hypothetical protein
467	Brothers_NWCA_S143_NODE_556_length_30326_cov_14.478195	17341	17598	None_hypothetical protein
467	Brothers_NWCA_S143_NODE_556_length_30326_cov_14.478195	17595	17879	None_hypothetical protein
467	Brothers_NWCA_S143_NODE_556_length_30326_cov_14.478195	17992	18498	None_hypothetical protein
467	Brothers_NWCA_S143_NODE_556_length_30326_cov_14.478195	18533	18805	None_hypothetical protein
467	Brothers_NWCA_S143_NODE_556_length_30326_cov_14.478195	18827	19102	None_hypothetical protein
467	Brothers_NWCA_S143_NODE_556_length_30326_cov_14.478195	19347	22004	VOG00056_sp|P04520|PRIM_BPT4 DNA primase
467	Brothers_NWCA_S143_NODE_556_length_30326_cov_14.478195	22151	22699	None_hypothetical protein
467	Brothers_NWCA_S143_NODE_556_length_30326_cov_14.478195	22873	23010	None_hypothetical protein
467	Brothers_NWCA_S143_NODE_556_length_30326_cov_14.478195	23010	23246	None_hypothetical protein
467	Brothers_NWCA_S143_NODE_556_length_30326_cov_14.478195	23246	23479	None_hypothetical protein
467	Brothers_NWCA_S143_NODE_556_length_30326_cov_14.478195	23476	23862	None_hypothetical protein
467	Brothers_NWCA_S143_NODE_556_length_30326_cov_14.478195	23921	24133	None_hypothetical protein
467	Brothers_NWCA_S143_NODE_556_length_30326_cov_14.478195	24121	24441	None_hypothetical protein
467	Brothers_NWCA_S143_NODE_556_length_30326_cov_14.478195	24404	24634	None_hypothetical protein
467	Brothers_NWCA_S143_NODE_556_length_30326_cov_14.478195	24656	24931	None_hypothetical protein
467	Brothers_NWCA_S143_NODE_556_length_30326_cov_14.478195	24928	25599	K02395_flgJ; flagellar protein FlgJ
467	Brothers_NWCA_S143_NODE_556_length_30326_cov_14.478195	25602	26297	None_hypothetical protein
467	Brothers_NWCA_S143_NODE_556_length_30326_cov_14.478195	26299	26823	None_hypothetical protein
467	Brothers_NWCA_S143_NODE_556_length_30326_cov_14.478195	26823	27215	None_hypothetical protein
467	Brothers_NWCA_S143_NODE_556_length_30326_cov_14.478195	27212	28741	None_hypothetical protein
467	Brothers_NWCA_S143_NODE_556_length_30326_cov_14.478195	28741	30324	None_hypothetical protein
467	ELSC_Tui_Malila_T2_NODE_976_length_32195_cov_4.862074	3	248	None_hypothetical protein
467	ELSC_Tui_Malila_T2_NODE_976_length_32195_cov_4.862074	245	967	None_hypothetical protein
467	ELSC_Tui_Malila_T2_NODE_976_length_32195_cov_4.862074	1028	1408	None_hypothetical protein
467	ELSC_Tui_Malila_T2_NODE_976_length_32195_cov_4.862074	1408	2559	VOG09810_sp|P17312|TERL_BPT4 Terminase, large subunit
467	ELSC_Tui_Malila_T2_NODE_976_length_32195_cov_4.862074	2574	4610	PF04860.12_Phage portal protein
467	ELSC_Tui_Malila_T2_NODE_976_length_32195_cov_4.862074	4603	4860	None_hypothetical protein
467	ELSC_Tui_Malila_T2_NODE_976_length_32195_cov_4.862074	4851	5858	VOG03165_sp|Q6QGD7|PRO_BPT5 Prohead protease
467	ELSC_Tui_Malila_T2_NODE_976_length_32195_cov_4.862074	5869	7125	VOG01405_sp|P25477|CAPSD_BPP2 Capsid proteins
467	ELSC_Tui_Malila_T2_NODE_976_length_32195_cov_4.862074	7128	7373	None_hypothetical protein
467	ELSC_Tui_Malila_T2_NODE_976_length_32195_cov_4.862074	7384	7911	None_hypothetical protein
467	ELSC_Tui_Malila_T2_NODE_976_length_32195_cov_4.862074	7908	8381	VOG00721_sp|P36934|VPS_BPP2 Tail completion protein S
467	ELSC_Tui_Malila_T2_NODE_976_length_32195_cov_4.862074	8353	8784	None_hypothetical protein
467	ELSC_Tui_Malila_T2_NODE_976_length_32195_cov_4.862074	8950	9897	None_hypothetical protein
467	ELSC_Tui_Malila_T2_NODE_976_length_32195_cov_4.862074	9930	10409	None_hypothetical protein
467	ELSC_Tui_Malila_T2_NODE_976_length_32195_cov_4.862074	10420	10554	None_hypothetical protein
467	ELSC_Tui_Malila_T2_NODE_976_length_32195_cov_4.862074	10585	13872	VOG01933_REFSEQ tail tape measure protein
467	ELSC_Tui_Malila_T2_NODE_976_length_32195_cov_4.862074	13872	15398	None_hypothetical protein
467	ELSC_Tui_Malila_T2_NODE_976_length_32195_cov_4.862074	15395	15787	None_hypothetical protein
467	ELSC_Tui_Malila_T2_NODE_976_length_32195_cov_4.862074	15788	16312	None_hypothetical protein
467	ELSC_Tui_Malila_T2_NODE_976_length_32195_cov_4.862074	16314	16946	None_hypothetical protein
467	ELSC_Tui_Malila_T2_NODE_976_length_32195_cov_4.862074	16946	17617	K02395_flgJ; flagellar protein FlgJ
467	ELSC_Tui_Malila_T2_NODE_976_length_32195_cov_4.862074	17614	17889	None_hypothetical protein
467	ELSC_Tui_Malila_T2_NODE_976_length_32195_cov_4.862074	17910	18140	None_hypothetical protein
467	ELSC_Tui_Malila_T2_NODE_976_length_32195_cov_4.862074	18103	18423	None_hypothetical protein
467	ELSC_Tui_Malila_T2_NODE_976_length_32195_cov_4.862074	18411	18623	None_hypothetical protein
467	ELSC_Tui_Malila_T2_NODE_976_length_32195_cov_4.862074	18665	19051	None_hypothetical protein
467	ELSC_Tui_Malila_T2_NODE_976_length_32195_cov_4.862074	19048	19287	None_hypothetical protein
467	ELSC_Tui_Malila_T2_NODE_976_length_32195_cov_4.862074	19284	19520	None_hypothetical protein
467	ELSC_Tui_Malila_T2_NODE_976_length_32195_cov_4.862074	19520	19717	None_hypothetical protein
467	ELSC_Tui_Malila_T2_NODE_976_length_32195_cov_4.862074	19737	20045	None_hypothetical protein
467	ELSC_Tui_Malila_T2_NODE_976_length_32195_cov_4.862074	20042	20353	None_hypothetical protein
467	ELSC_Tui_Malila_T2_NODE_976_length_32195_cov_4.862074	20350	20571	None_hypothetical protein
467	ELSC_Tui_Malila_T2_NODE_976_length_32195_cov_4.862074	20813	21364	None_hypothetical protein
467	ELSC_Tui_Malila_T2_NODE_976_length_32195_cov_4.862074	21509	24166	VOG00056_sp|P04520|PRIM_BPT4 DNA primase
467	ELSC_Tui_Malila_T2_NODE_976_length_32195_cov_4.862074	24747	24983	None_hypothetical protein
467	ELSC_Tui_Malila_T2_NODE_976_length_32195_cov_4.862074	25018	25524	None_hypothetical protein
467	ELSC_Tui_Malila_T2_NODE_976_length_32195_cov_4.862074	25637	25954	None_hypothetical protein
467	ELSC_Tui_Malila_T2_NODE_976_length_32195_cov_4.862074	25951	26226	None_hypothetical protein
467	ELSC_Tui_Malila_T2_NODE_976_length_32195_cov_4.862074	26223	26483	None_hypothetical protein
467	ELSC_Tui_Malila_T2_NODE_976_length_32195_cov_4.862074	26480	27424	VOG01885_sp|P34877|MTSA_LACLC Modification methylase ScrFIA
467	ELSC_Tui_Malila_T2_NODE_976_length_32195_cov_4.862074	27417	27764	None_hypothetical protein
467	ELSC_Tui_Malila_T2_NODE_976_length_32195_cov_4.862074	27734	28522	None_hypothetical protein
467	ELSC_Tui_Malila_T2_NODE_976_length_32195_cov_4.862074	28677	28994	None_hypothetical protein
467	ELSC_Tui_Malila_T2_NODE_976_length_32195_cov_4.862074	28991	29254	None_hypothetical protein
467	ELSC_Tui_Malila_T2_NODE_976_length_32195_cov_4.862074	29251	29508	None_hypothetical protein
467	ELSC_Tui_Malila_T2_NODE_976_length_32195_cov_4.862074	30002	30283	None_hypothetical protein
467	ELSC_Tui_Malila_T2_NODE_976_length_32195_cov_4.862074	30280	30786	None_hypothetical protein
467	ELSC_Tui_Malila_T2_NODE_976_length_32195_cov_4.862074	30832	31101	None_hypothetical protein
467	ELSC_Tui_Malila_T2_NODE_976_length_32195_cov_4.862074	31124	31390	None_hypothetical protein
467	ELSC_Tui_Malila_T2_NODE_976_length_32195_cov_4.862074	31410	31850	None_hypothetical protein
467	ELSC_Tui_Malila_T2_NODE_976_length_32195_cov_4.862074	31843	32193	None_hypothetical protein
476	Brothers_NWCB_S140_NODE_34644_length_3535_cov_1.488850	1	990	VOG00056_sp|P04520|PRIM_BPT4 DNA primase
476	Brothers_NWCB_S140_NODE_34644_length_3535_cov_1.488850	1188	1682	None_hypothetical protein
476	Brothers_NWCB_S140_NODE_34644_length_3535_cov_1.488850	1679	2107	VOG01888_REFSEQ hypothetical protein
476	Brothers_NWCB_S140_NODE_34644_length_3535_cov_1.488850	2172	3326	PF13481.6_AAA domain
476	ELSC_Tui_Malila_T2_NODE_62608_length_3700_cov_19.684019	3	653	VOG00056_sp|P04520|PRIM_BPT4 DNA primase
476	ELSC_Tui_Malila_T2_NODE_62608_length_3700_cov_19.684019	852	1346	None_hypothetical protein
476	ELSC_Tui_Malila_T2_NODE_62608_length_3700_cov_19.684019	1343	1771	VOG01888_REFSEQ hypothetical protein
476	ELSC_Tui_Malila_T2_NODE_62608_length_3700_cov_19.684019	1836	2990	PF13481.6_AAA domain
476	ELSC_Tui_Malila_T2_NODE_62608_length_3700_cov_19.684019	3201	3698	K02316_dnaG; DNA primase [EC:2.7.7.101]
480	Brothers_NWCB_S140_NODE_8070_length_6941_cov_4.422659	49	657	VOG03517_REFSEQ hypothetical protein
480	Brothers_NWCB_S140_NODE_8070_length_6941_cov_4.422659	660	950	None_hypothetical protein
480	Brothers_NWCB_S140_NODE_8070_length_6941_cov_4.422659	977	1717	VOG02706_REFSEQ ribonuclease III
480	Brothers_NWCB_S140_NODE_8070_length_6941_cov_4.422659	1717	6147	VOG03202_REFSEQ gene transfer agent
480	Brothers_NWCB_S140_NODE_8070_length_6941_cov_4.422659	6151	6612	VOG00189_REFSEQ hypothetical protein
480	Brothers_NWCB_S140_NODE_8070_length_6941_cov_4.422659	6630	6941	PF09356.10_Phage conserved hypothetical protein BR0599
480	MAR_Lucky_356-308_scaffold_10632_c1	2	457	VOG03517_REFSEQ hypothetical protein
480	MAR_Lucky_356-308_scaffold_10632_c1	460	750	None_hypothetical protein
480	MAR_Lucky_356-308_scaffold_10632_c1	783	1523	VOG02706_REFSEQ ribonuclease III
480	MAR_Lucky_356-308_scaffold_10632_c1	1520	5725	VOG03202_REFSEQ gene transfer agent
481	Brothers_NWCB_S141_NODE_14573_length_6130_cov_18.277361	401	1618	VOG00041_sp|O10330|VLF1_NPVOP Very late expression factor 1
481	Brothers_NWCB_S141_NODE_14573_length_6130_cov_18.277361	1696	2973	None_hypothetical protein
481	Brothers_NWCB_S141_NODE_14573_length_6130_cov_18.277361	3155	3349	K07733_alpA; prophage regulatory protein
481	Brothers_NWCB_S141_NODE_14573_length_6130_cov_18.277361	3360	4340	K06919_K06919; putative DNA primase/helicase
481	Brothers_NWCB_S141_NODE_14573_length_6130_cov_18.277361	4333	5874	PF13148.6_Protein of unknown function DUF3987
481	Brothers_NWCB_S141_NODE_14573_length_6130_cov_18.277361	5871	6128	None_hypothetical protein
481	ELSC_Mariner_M17_NODE_16684_length_6237_cov_92.552700	202	1419	VOG00041_sp|O10330|VLF1_NPVOP Very late expression factor 1
481	ELSC_Mariner_M17_NODE_16684_length_6237_cov_92.552700	1498	2787	None_hypothetical protein
481	ELSC_Mariner_M17_NODE_16684_length_6237_cov_92.552700	2942	3136	K07733_alpA; prophage regulatory protein
481	ELSC_Mariner_M17_NODE_16684_length_6237_cov_92.552700	3147	4139	K06919_K06919; putative DNA primase/helicase
481	ELSC_Mariner_M17_NODE_16684_length_6237_cov_92.552700	4132	5670	PF13148.6_Protein of unknown function DUF3987
481	ELSC_Mariner_M17_NODE_16684_length_6237_cov_92.552700	5667	6182	None_hypothetical protein
484	Brothers_NWCB_S141_NODE_594_length_39361_cov_6.887521_fragment_1	16870	18387	PF12236.8_Bacteriophage head to tail connecting protein
484	Brothers_NWCB_S141_NODE_594_length_39361_cov_6.887521_fragment_1	18377	18646	None_hypothetical protein
484	Brothers_NWCB_S141_NODE_594_length_39361_cov_6.887521_fragment_1	18657	19529	None_hypothetical protein
484	Brothers_NWCB_S141_NODE_594_length_39361_cov_6.887521_fragment_1	19655	20473	VOG02562_REFSEQ hypothetical protein
484	Brothers_NWCB_S141_NODE_594_length_39361_cov_6.887521_fragment_1	20476	20745	None_hypothetical protein
484	Brothers_NWCB_S141_NODE_594_length_39361_cov_6.887521_fragment_1	20889	21455	VOG03548_REFSEQ hypothetical protein
484	Brothers_NWCB_S141_NODE_594_length_39361_cov_6.887521_fragment_1	21455	23368	VOG04095_REFSEQ hypothetical protein
484	Brothers_NWCB_S141_NODE_594_length_39361_cov_6.887521_fragment_1	23368	23799	None_hypothetical protein
484	Brothers_NWCB_S141_NODE_594_length_39361_cov_6.887521_fragment_1	23805	25367	VOG00677_sp|P10310|TERL_BPT3 Terminase, large subunit gp19
484	ELSC_Abe_128-326_scaffold_638_c1_fragment_1	18210	19727	VOG00677_sp|P10310|TERL_BPT3 Terminase, large subunit gp19
484	ELSC_Abe_128-326_scaffold_638_c1_fragment_1	19778	20209	None_hypothetical protein
484	ELSC_Abe_128-326_scaffold_638_c1_fragment_1	20209	22122	VOG04095_REFSEQ hypothetical protein
484	ELSC_Abe_128-326_scaffold_638_c1_fragment_1	22122	22688	VOG03548_REFSEQ hypothetical protein
484	ELSC_Abe_128-326_scaffold_638_c1_fragment_1	22832	23101	None_hypothetical protein
484	ELSC_Abe_128-326_scaffold_638_c1_fragment_1	23104	23922	VOG02562_REFSEQ hypothetical protein
484	ELSC_Abe_128-326_scaffold_638_c1_fragment_1	24048	24920	None_hypothetical protein
484	ELSC_Abe_128-326_scaffold_638_c1_fragment_1	24931	25200	None_hypothetical protein
484	ELSC_Abe_128-326_scaffold_638_c1_fragment_1	25190	26707	PF12236.8_Bacteriophage head to tail connecting protein
485	Brothers_NWCB_S141_NODE_6726_length_10075_cov_3.105549	39	926	K14059_int; integrase
485	Brothers_NWCB_S141_NODE_6726_length_10075_cov_3.105549	913	2163	VOG00821_sp|Q9G050|REP_BPPHM Replication-associated protein VP4
485	Brothers_NWCB_S141_NODE_6726_length_10075_cov_3.105549	2293	3027	VOG00137_sp|P03766|Y290_LAMBD Uncharacterized nin region protein ORF290
485	Brothers_NWCB_S141_NODE_6726_length_10075_cov_3.105549	3269	4384	K02453_gspD; general secretion pathway protein D
485	Brothers_NWCB_S141_NODE_6726_length_10075_cov_3.105549	4329	5366	VOG10142_sp|O55247|G1P_BPPHL Gene 1 protein
485	Brothers_NWCB_S141_NODE_6726_length_10075_cov_3.105549	5363	5731	None_hypothetical protein
485	Brothers_NWCB_S141_NODE_6726_length_10075_cov_3.105549	5733	7382	None_hypothetical protein
485	Brothers_NWCB_S141_NODE_6726_length_10075_cov_3.105549	7601	7951	None_hypothetical protein
485	Brothers_NWCB_S141_NODE_6726_length_10075_cov_3.105549	8134	8256	None_hypothetical protein
485	Brothers_NWCB_S141_NODE_6726_length_10075_cov_3.105549	8585	8929	None_hypothetical protein
485	Brothers_NWCB_S141_NODE_6726_length_10075_cov_3.105549	9035	9295	None_hypothetical protein
485	Brothers_NWCB_S141_NODE_6726_length_10075_cov_3.105549	9517	9876	None_hypothetical protein
485	ELSC_Mariner_M17_NODE_8005_length_9649_cov_6.197963	147	506	None_hypothetical protein
485	ELSC_Mariner_M17_NODE_8005_length_9649_cov_6.197963	511	741	None_hypothetical protein
485	ELSC_Mariner_M17_NODE_8005_length_9649_cov_6.197963	860	1120	None_hypothetical protein
485	ELSC_Mariner_M17_NODE_8005_length_9649_cov_6.197963	1226	1570	None_hypothetical protein
485	ELSC_Mariner_M17_NODE_8005_length_9649_cov_6.197963	1567	1662	None_hypothetical protein
485	ELSC_Mariner_M17_NODE_8005_length_9649_cov_6.197963	1901	2023	None_hypothetical protein
485	ELSC_Mariner_M17_NODE_8005_length_9649_cov_6.197963	2085	2204	None_hypothetical protein
485	ELSC_Mariner_M17_NODE_8005_length_9649_cov_6.197963	2219	2554	None_hypothetical protein
485	ELSC_Mariner_M17_NODE_8005_length_9649_cov_6.197963	2773	4503	None_hypothetical protein
485	ELSC_Mariner_M17_NODE_8005_length_9649_cov_6.197963	4505	4873	None_hypothetical protein
485	ELSC_Mariner_M17_NODE_8005_length_9649_cov_6.197963	4870	5907	VOG10142_sp|O55247|G1P_BPPHL Gene 1 protein
485	ELSC_Mariner_M17_NODE_8005_length_9649_cov_6.197963	5852	6967	K02453_gspD; general secretion pathway protein D
485	ELSC_Mariner_M17_NODE_8005_length_9649_cov_6.197963	7264	8514	VOG00821_sp|Q9G050|REP_BPPHM Replication-associated protein VP4
485	ELSC_Mariner_M17_NODE_8005_length_9649_cov_6.197963	8501	9388	K14059_int; integrase
485	ELSC_Mariner_M17_NODE_8005_length_9649_cov_6.197963	9568	9648	None_hypothetical protein
486	Brothers_NWCB_S146_NODE_34236_length_3791_cov_1.355076	1	117	None_hypothetical protein
486	Brothers_NWCB_S146_NODE_34236_length_3791_cov_1.355076	117	347	None_hypothetical protein
486	Brothers_NWCB_S146_NODE_34236_length_3791_cov_1.355076	335	940	PF11985.8_Protein of unknown function DUF3486
486	Brothers_NWCB_S146_NODE_34236_length_3791_cov_1.355076	937	2550	VOG09810_sp|P17312|TERL_BPT4 Terminase, large subunit
486	Brothers_NWCB_S146_NODE_34236_length_3791_cov_1.355076	2553	3791	PF06074.12_Protein of unknown function DUF935
486	ELSC_Bowl_M2_NODE_49894_length_3800_cov_2.052818	2	88	None_hypothetical protein
486	ELSC_Bowl_M2_NODE_49894_length_3800_cov_2.052818	88	687	PF11985.8_Protein of unknown function DUF3486
486	ELSC_Bowl_M2_NODE_49894_length_3800_cov_2.052818	684	2297	VOG09810_sp|P17312|TERL_BPT4 Terminase, large subunit
486	ELSC_Bowl_M2_NODE_49894_length_3800_cov_2.052818	2300	3799	PF06074.12_Protein of unknown function DUF935
487	Brothers_NWCB_S146_NODE_43658_length_3335_cov_1.374688	1	213	None_hypothetical protein
487	Brothers_NWCB_S146_NODE_43658_length_3335_cov_1.374688	232	732	None_hypothetical protein
487	Brothers_NWCB_S146_NODE_43658_length_3335_cov_1.374688	745	966	None_hypothetical protein
487	Brothers_NWCB_S146_NODE_43658_length_3335_cov_1.374688	1064	1279	None_hypothetical protein
487	Brothers_NWCB_S146_NODE_43658_length_3335_cov_1.374688	1302	1616	None_hypothetical protein
487	Brothers_NWCB_S146_NODE_43658_length_3335_cov_1.374688	1618	1782	None_hypothetical protein
487	Brothers_NWCB_S146_NODE_43658_length_3335_cov_1.374688	1773	2294	None_hypothetical protein
487	Brothers_NWCB_S146_NODE_43658_length_3335_cov_1.374688	2307	2675	None_hypothetical protein
487	Brothers_NWCB_S146_NODE_43658_length_3335_cov_1.374688	2679	3029	None_hypothetical protein
487	Brothers_NWCB_S146_NODE_43658_length_3335_cov_1.374688	3026	3334	VOG06155_sp|C1JJY7|VP8_HAPV1 Virion protein 8
487	ELSC_Tui_Malila_T2_NODE_51601_length_4097_cov_1.685642	6	914	VOG06155_sp|C1JJY7|VP8_HAPV1 Virion protein 8
487	ELSC_Tui_Malila_T2_NODE_51601_length_4097_cov_1.685642	911	1261	None_hypothetical protein
487	ELSC_Tui_Malila_T2_NODE_51601_length_4097_cov_1.685642	1265	1627	None_hypothetical protein
487	ELSC_Tui_Malila_T2_NODE_51601_length_4097_cov_1.685642	1646	2167	None_hypothetical protein
487	ELSC_Tui_Malila_T2_NODE_51601_length_4097_cov_1.685642	2158	2322	None_hypothetical protein
487	ELSC_Tui_Malila_T2_NODE_51601_length_4097_cov_1.685642	2324	2638	None_hypothetical protein
487	ELSC_Tui_Malila_T2_NODE_51601_length_4097_cov_1.685642	2661	2876	None_hypothetical protein
487	ELSC_Tui_Malila_T2_NODE_51601_length_4097_cov_1.685642	2974	3195	None_hypothetical protein
487	ELSC_Tui_Malila_T2_NODE_51601_length_4097_cov_1.685642	3208	3708	None_hypothetical protein
487	ELSC_Tui_Malila_T2_NODE_51601_length_4097_cov_1.685642	3727	4095	None_hypothetical protein
503	Cayman_Shallow_k95_855341_flag_0_multi_10.2419_len_3125	1	156	None_hypothetical protein
503	Cayman_Shallow_k95_855341_flag_0_multi_10.2419_len_3125	153	671	None_hypothetical protein
503	Cayman_Shallow_k95_855341_flag_0_multi_10.2419_len_3125	668	1483	None_hypothetical protein
503	Cayman_Shallow_k95_855341_flag_0_multi_10.2419_len_3125	1480	2103	K08309_slt; soluble lytic murein transglycosylase [EC:4.2.2.-]
503	Cayman_Shallow_k95_855341_flag_0_multi_10.2419_len_3125	2100	2801	None_hypothetical protein
503	Cayman_Shallow_k95_855341_flag_0_multi_10.2419_len_3125	2888	3118	None_hypothetical protein
503	Lau_Basin_Abe_k95_1133168_flag_1_multi_2.6845_len_4235	2	163	None_hypothetical protein
503	Lau_Basin_Abe_k95_1133168_flag_1_multi_2.6845_len_4235	250	951	None_hypothetical protein
503	Lau_Basin_Abe_k95_1133168_flag_1_multi_2.6845_len_4235	948	1571	K08309_slt; soluble lytic murein transglycosylase [EC:4.2.2.-]
503	Lau_Basin_Abe_k95_1133168_flag_1_multi_2.6845_len_4235	1568	2383	None_hypothetical protein
503	Lau_Basin_Abe_k95_1133168_flag_1_multi_2.6845_len_4235	2380	2898	None_hypothetical protein
503	Lau_Basin_Abe_k95_1133168_flag_1_multi_2.6845_len_4235	2895	3395	None_hypothetical protein
503	Lau_Basin_Abe_k95_1133168_flag_1_multi_2.6845_len_4235	3399	3929	None_hypothetical protein
503	Lau_Basin_Abe_k95_1133168_flag_1_multi_2.6845_len_4235	3919	4233	None_hypothetical protein
532	Brothers_UC_S010_NODE_6798_length_5634_cov_16.018522	2	505	VOG00776_sp|Q6QGD3|ENDO1_BPT5 Putative endonuclease
532	Brothers_UC_S010_NODE_6798_length_5634_cov_16.018522	483	785	None_hypothetical protein
532	Brothers_UC_S010_NODE_6798_length_5634_cov_16.018522	1110	2072	None_hypothetical protein
532	Brothers_UC_S010_NODE_6798_length_5634_cov_16.018522	2065	3300	None_hypothetical protein
532	Brothers_UC_S010_NODE_6798_length_5634_cov_16.018522	3312	4028	PF07505.11_Protein of unknown function DUF5131
532	Brothers_UC_S010_NODE_6798_length_5634_cov_16.018522	4178	4510	None_hypothetical protein
532	Brothers_UC_S010_NODE_6798_length_5634_cov_16.018522	4640	4987	None_hypothetical protein
532	Brothers_UC_S010_NODE_6798_length_5634_cov_16.018522	5063	5632	K08259_lytM; lysostaphin [EC:3.4.24.75]
532	ELSC_Bowl_M2_NODE_2445_length_21143_cov_19.743624_fragment_1	11909	12727	K08259_lytM; lysostaphin [EC:3.4.24.75]
532	ELSC_Bowl_M2_NODE_2445_length_21143_cov_19.743624_fragment_1	12803	13150	None_hypothetical protein
532	ELSC_Bowl_M2_NODE_2445_length_21143_cov_19.743624_fragment_1	13280	13612	None_hypothetical protein
532	ELSC_Bowl_M2_NODE_2445_length_21143_cov_19.743624_fragment_1	13762	14478	PF07505.11_Protein of unknown function DUF5131
532	ELSC_Bowl_M2_NODE_2445_length_21143_cov_19.743624_fragment_1	14490	15725	None_hypothetical protein
532	ELSC_Bowl_M2_NODE_2445_length_21143_cov_19.743624_fragment_1	15718	16680	None_hypothetical protein
532	ELSC_Bowl_M2_NODE_2445_length_21143_cov_19.743624_fragment_1	17005	17307	None_hypothetical protein
532	ELSC_Bowl_M2_NODE_2445_length_21143_cov_19.743624_fragment_1	17285	17965	VOG00776_sp|Q6QGD3|ENDO1_BPT5 Putative endonuclease
532	ELSC_Bowl_M2_NODE_2445_length_21143_cov_19.743624_fragment_1	18073	19002	VOG11598_REFSEQ hypothetical protein
540	ELSC_Mariner_131-447_scaffold_14569_c1	78	266	PF09343.10_Conserved hypothetical protein 2217 DUF2460
540	ELSC_Mariner_131-447_scaffold_14569_c1	270	2405	VOG20247_REFSEQ hypothetical protein
540	ELSC_Mariner_131-447_scaffold_14569_c1	2398	2604	None_hypothetical protein
540	ELSC_Mariner_131-447_scaffold_14569_c1	2628	3065	None_hypothetical protein
540	ELSC_Mariner_131-447_scaffold_14569_c1	3068	3754	VOG00513_REFSEQ hypothetical protein
540	MAR_Rainbow_354-166_scaffold_21192_c1	1	720	VOG00513_REFSEQ hypothetical protein
540	MAR_Rainbow_354-166_scaffold_21192_c1	722	1177	None_hypothetical protein
540	MAR_Rainbow_354-166_scaffold_21192_c1	1201	1407	None_hypothetical protein
540	MAR_Rainbow_354-166_scaffold_21192_c1	1400	3547	VOG20247_REFSEQ hypothetical protein
540	MAR_Rainbow_354-166_scaffold_21192_c1	3547	3819	PF09343.10_Conserved hypothetical protein 2217 DUF2460
554	Brothers_NWCB_S012_NODE_34174_length_3045_cov_1.163811	1	132	None_hypothetical protein
554	Brothers_NWCB_S012_NODE_34174_length_3045_cov_1.163811	192	605	None_hypothetical protein
554	Brothers_NWCB_S012_NODE_34174_length_3045_cov_1.163811	606	947	None_hypothetical protein
554	Brothers_NWCB_S012_NODE_34174_length_3045_cov_1.163811	940	1386	VOG00973_REFSEQ hypothetical protein
554	Brothers_NWCB_S012_NODE_34174_length_3045_cov_1.163811	1534	2424	VOG01437_REFSEQ major capsid protein
554	ELSC_Tui_Malila_T11_NODE_38770_length_3070_cov_1.660890	3	107	None_hypothetical protein
554	ELSC_Tui_Malila_T11_NODE_38770_length_3070_cov_1.660890	100	513	None_hypothetical protein
554	ELSC_Tui_Malila_T11_NODE_38770_length_3070_cov_1.660890	514	855	None_hypothetical protein
554	ELSC_Tui_Malila_T11_NODE_38770_length_3070_cov_1.660890	848	1294	VOG00973_REFSEQ hypothetical protein
554	ELSC_Tui_Malila_T11_NODE_38770_length_3070_cov_1.660890	1442	2332	VOG01437_REFSEQ major capsid protein
554	ELSC_Tui_Malila_T11_NODE_38770_length_3070_cov_1.660890	2346	2975	None_hypothetical protein
554	ELSC_Tui_Malila_T11_NODE_38770_length_3070_cov_1.660890	2972	3070	None_hypothetical protein
571	Brothers_NWCA_S145_NODE_19629_length_3354_cov_3.143167	3	989	VOG00041_sp|O10330|VLF1_NPVOP Very late expression factor 1
571	Brothers_NWCA_S145_NODE_19629_length_3354_cov_3.143167	982	1593	None_hypothetical protein
571	Brothers_NWCA_S145_NODE_19629_length_3354_cov_3.143167	1765	1971	None_hypothetical protein
571	Brothers_NWCA_S145_NODE_19629_length_3354_cov_3.143167	2002	2253	None_hypothetical protein
571	Brothers_NWCA_S145_NODE_19629_length_3354_cov_3.143167	2234	2935	None_hypothetical protein
571	Brothers_NWCA_S145_NODE_19629_length_3354_cov_3.143167	3026	3352	None_hypothetical protein
571	ELSC_Tui_Malila_T2_NODE_53804_length_4008_cov_2.102036	290	511	None_hypothetical protein
571	ELSC_Tui_Malila_T2_NODE_53804_length_4008_cov_2.102036	508	987	None_hypothetical protein
571	ELSC_Tui_Malila_T2_NODE_53804_length_4008_cov_2.102036	1075	1764	None_hypothetical protein
571	ELSC_Tui_Malila_T2_NODE_53804_length_4008_cov_2.102036	1742	2026	None_hypothetical protein
571	ELSC_Tui_Malila_T2_NODE_53804_length_4008_cov_2.102036	2023	2226	None_hypothetical protein
571	ELSC_Tui_Malila_T2_NODE_53804_length_4008_cov_2.102036	2392	3000	None_hypothetical protein
571	ELSC_Tui_Malila_T2_NODE_53804_length_4008_cov_2.102036	2993	4006	VOG00041_sp|O10330|VLF1_NPVOP Very late expression factor 1
639	Brothers_UC_S010_NODE_14478_length_3777_cov_82.619452	3	1043	VOG00084_sp|P32270|DDA_BPT4 ATP-dependent DNA helicase dda
639	Brothers_UC_S010_NODE_14478_length_3777_cov_82.619452	1096	2286	K02488_pleD; two-component system, cell cycle response regulator [EC:2.7.7.65]
639	Brothers_UC_S010_NODE_14478_length_3777_cov_82.619452	2273	3376	VOG02745_REFSEQ hypothetical protein
639	Brothers_UC_S010_NODE_14478_length_3777_cov_82.619452	3382	3777	None_hypothetical protein
639	ELSC_Bowl_M2_NODE_42839_length_4171_cov_15.462166	3	95	None_hypothetical protein
639	ELSC_Bowl_M2_NODE_42839_length_4171_cov_15.462166	96	1085	VOG01029_sp|Q58294|RFCL_METJA Replication factor C large subunit
639	ELSC_Bowl_M2_NODE_42839_length_4171_cov_15.462166	1091	2191	VOG02745_REFSEQ hypothetical protein
639	ELSC_Bowl_M2_NODE_42839_length_4171_cov_15.462166	2178	3368	K02488_pleD; two-component system, cell cycle response regulator [EC:2.7.7.65]
639	ELSC_Bowl_M2_NODE_42839_length_4171_cov_15.462166	3421	4170	VOG00084_sp|P32270|DDA_BPT4 ATP-dependent DNA helicase dda
643	Brothers_UC_S010_NODE_3_length_117511_cov_3.387012_fragment_1	28944	29393	PF06319.12_DNA repair protein MmcB-like
643	Brothers_UC_S010_NODE_3_length_117511_cov_3.387012_fragment_1	29473	30030	None_hypothetical protein
643	Brothers_UC_S010_NODE_3_length_117511_cov_3.387012_fragment_1	30303	31364	None_hypothetical protein
643	Brothers_UC_S010_NODE_3_length_117511_cov_3.387012_fragment_1	31644	32459	K06223_dam; DNA adenine methylase [EC:2.1.1.72]
643	Brothers_UC_S010_NODE_3_length_117511_cov_3.387012_fragment_1	32600	34759	None_hypothetical protein
643	Brothers_UC_S010_NODE_3_length_117511_cov_3.387012_fragment_1	34772	38101	VOG00685_REFSEQ hypothetical protein
643	Brothers_UC_S010_NODE_3_length_117511_cov_3.387012_fragment_1	38102	38518	VOG00189_REFSEQ hypothetical protein
643	Brothers_UC_S010_NODE_3_length_117511_cov_3.387012_fragment_1	38518	39042	VOG01017_REFSEQ hypothetical protein
643	Brothers_UC_S010_NODE_3_length_117511_cov_3.387012_fragment_1	39039	39461	VOG00407_REFSEQ hypothetical protein
643	Brothers_UC_S010_NODE_3_length_117511_cov_3.387012_fragment_1	39458	42142	VOG02360_REFSEQ tail tape measure protein
643	Brothers_UC_S010_NODE_3_length_117511_cov_3.387012_fragment_1	42139	42432	PF08809.11_Phage related hypothetical protein DUF1799
643	Brothers_UC_S010_NODE_3_length_117511_cov_3.387012_fragment_1	42498	42827	VOG01010_REFSEQ hypothetical protein
643	Brothers_UC_S010_NODE_3_length_117511_cov_3.387012_fragment_1	42849	43778	VOG12265_REFSEQ hypothetical protein
643	Brothers_UC_S010_NODE_3_length_117511_cov_3.387012_fragment_1	43779	43931	None_hypothetical protein
643	Brothers_UC_S010_NODE_3_length_117511_cov_3.387012_fragment_1	43928	44359	VOG10943_REFSEQ hypothetical protein
643	Brothers_UC_S010_NODE_3_length_117511_cov_3.387012_fragment_1	44359	44787	PF07030.12_Protein of unknown function DUF1320
643	Brothers_UC_S010_NODE_3_length_117511_cov_3.387012_fragment_1	44823	45341	VOG24865_REFSEQ hypothetical protein
643	Brothers_UC_S010_NODE_3_length_117511_cov_3.387012_fragment_1	45414	46307	PF10124.9_Mu-like prophage major head subunit gpT
643	Brothers_UC_S010_NODE_3_length_117511_cov_3.387012_fragment_1	46320	46769	VOG11444_REFSEQ hypothetical protein
643	Brothers_UC_S010_NODE_3_length_117511_cov_3.387012_fragment_1	46769	47872	PF10123.9_Mu-like prophage I protein
643	Brothers_UC_S010_NODE_3_length_117511_cov_3.387012_fragment_1	47974	48480	VOG00721_sp|P36934|VPS_BPP2 Tail completion protein S
643	Brothers_UC_S010_NODE_3_length_117511_cov_3.387012_fragment_1	48550	49794	VOG02806_sp|P44226|VPF_HAEIN Mu-like prophage FluMu F protein
643	Brothers_UC_S010_NODE_3_length_117511_cov_3.387012_fragment_1	49787	51430	PF06074.12_Protein of unknown function DUF935
643	Brothers_UC_S010_NODE_3_length_117511_cov_3.387012_fragment_1	51430	53121	VOG09810_sp|P17312|TERL_BPT4 Terminase, large subunit
643	Brothers_UC_S010_NODE_3_length_117511_cov_3.387012_fragment_1	53103	53276	None_hypothetical protein
643	Brothers_UC_S010_NODE_3_length_117511_cov_3.387012_fragment_1	53273	53839	PF11985.8_Protein of unknown function DUF3486
643	Brothers_UC_S010_NODE_3_length_117511_cov_3.387012_fragment_1	53841	54062	VOG01097_REFSEQ hypothetical protein
643	Brothers_UC_S010_NODE_3_length_117511_cov_3.387012_fragment_1	54072	54371	VOG04654_sp|Q9T1W8|GP26_BPMU Uncharacterized protein gp26
643	Brothers_UC_S010_NODE_3_length_117511_cov_3.387012_fragment_1	54368	54715	VOG03960_REFSEQ hypothetical protein
643	Brothers_UC_S010_NODE_3_length_117511_cov_3.387012_fragment_1	54740	55336	PF11351.8_Holin of 3TMs, for gene-transfer release
643	Brothers_UC_S010_NODE_3_length_117511_cov_3.387012_fragment_1	55327	55938	VOG03517_REFSEQ hypothetical protein
643	Brothers_UC_S010_NODE_3_length_117511_cov_3.387012_fragment_1	56020	56394	VOG00774_REFSEQ hypothetical protein
643	Brothers_UC_S010_NODE_3_length_117511_cov_3.387012_fragment_1	56387	57004	VOG03076_sp|P43641|MTMU_MYCSP Modification methylase MunI
643	Brothers_UC_S010_NODE_3_length_117511_cov_3.387012_fragment_1	56997	57242	VOG18497_REFSEQ hypothetical protein
643	Brothers_UC_S010_NODE_3_length_117511_cov_3.387012_fragment_1	57239	57685	VOG03188_sp|P24796|GEMA_BPD10 GemA protein
643	Brothers_UC_S010_NODE_3_length_117511_cov_3.387012_fragment_1	57682	58371	None_hypothetical protein
643	Brothers_UC_S010_NODE_3_length_117511_cov_3.387012_fragment_1	58371	58616	None_hypothetical protein
643	Brothers_UC_S010_NODE_3_length_117511_cov_3.387012_fragment_1	58619	59230	VOG12208_REFSEQ hypothetical protein
643	Brothers_UC_S010_NODE_3_length_117511_cov_3.387012_fragment_1	59234	59479	VOG18496_REFSEQ hypothetical protein
643	Brothers_UC_S010_NODE_3_length_117511_cov_3.387012_fragment_1	59433	59762	None_hypothetical protein
643	Brothers_UC_S010_NODE_3_length_117511_cov_3.387012_fragment_1	59762	60130	VOG02635_REFSEQ hypothetical protein
643	Brothers_UC_S010_NODE_3_length_117511_cov_3.387012_fragment_1	60127	60699	VOG02078_REFSEQ hypothetical protein
643	Brothers_UC_S010_NODE_3_length_117511_cov_3.387012_fragment_1	60696	61439	VOG01384_sp|P03763|TARGB_BPMU ATP-dependent target DNA activator B
643	Brothers_UC_S010_NODE_3_length_117511_cov_3.387012_fragment_1	61453	63645	VOG00758_sp|P16942|T629_SHISO Transposase for insertion sequence element IS629
643	Brothers_UC_S010_NODE_3_length_117511_cov_3.387012_fragment_1	63642	64517	K03497_parB, spo0J; ParB family transcriptional regulator, chromosome partitioning protein
643	Brothers_UC_S010_NODE_3_length_117511_cov_3.387012_fragment_1	64510	64740	None_hypothetical protein
643	Brothers_UC_S010_NODE_3_length_117511_cov_3.387012_fragment_1	64722	65015	VOG12262_REFSEQ hypothetical protein
643	Brothers_UC_S010_NODE_3_length_117511_cov_3.387012_fragment_1	65012	65245	None_hypothetical protein
643	Brothers_UC_S010_NODE_3_length_117511_cov_3.387012_fragment_1	65242	65523	None_hypothetical protein
643	Brothers_UC_S010_NODE_3_length_117511_cov_3.387012_fragment_1	65520	65726	None_hypothetical protein
643	Brothers_UC_S010_NODE_3_length_117511_cov_3.387012_fragment_1	65726	66157	VOG03880_REFSEQ hypothetical protein
643	Brothers_UC_S010_NODE_3_length_117511_cov_3.387012_fragment_1	66157	66414	VOG03880_REFSEQ hypothetical protein
643	Brothers_UC_S010_NODE_3_length_117511_cov_3.387012_fragment_1	66503	67183	K01356_lexA; repressor LexA [EC:3.4.21.88]
643	ELSC_Mariner_M17_NODE_620_length_37589_cov_6.832791	3	89	None_hypothetical protein
643	ELSC_Mariner_M17_NODE_620_length_37589_cov_6.832791	648	950	None_hypothetical protein
643	ELSC_Mariner_M17_NODE_620_length_37589_cov_6.832791	1074	1688	None_hypothetical protein
643	ELSC_Mariner_M17_NODE_620_length_37589_cov_6.832791	1923	2612	None_hypothetical protein
643	ELSC_Mariner_M17_NODE_620_length_37589_cov_6.832791	2692	2955	VOG03880_REFSEQ hypothetical protein
643	ELSC_Mariner_M17_NODE_620_length_37589_cov_6.832791	2955	3371	VOG03880_REFSEQ hypothetical protein
643	ELSC_Mariner_M17_NODE_620_length_37589_cov_6.832791	3314	3874	None_hypothetical protein
643	ELSC_Mariner_M17_NODE_620_length_37589_cov_6.832791	3874	4080	None_hypothetical protein
643	ELSC_Mariner_M17_NODE_620_length_37589_cov_6.832791	4080	4295	None_hypothetical protein
643	ELSC_Mariner_M17_NODE_620_length_37589_cov_6.832791	4292	4525	None_hypothetical protein
643	ELSC_Mariner_M17_NODE_620_length_37589_cov_6.832791	4522	4815	VOG12262_REFSEQ hypothetical protein
643	ELSC_Mariner_M17_NODE_620_length_37589_cov_6.832791	4797	5027	None_hypothetical protein
643	ELSC_Mariner_M17_NODE_620_length_37589_cov_6.832791	5020	5883	K03497_parB, spo0J; ParB family transcriptional regulator, chromosome partitioning protein
643	ELSC_Mariner_M17_NODE_620_length_37589_cov_6.832791	5880	8072	VOG00758_sp|P16942|T629_SHISO Transposase for insertion sequence element IS629
643	ELSC_Mariner_M17_NODE_620_length_37589_cov_6.832791	8086	8829	VOG01384_sp|P03763|TARGB_BPMU ATP-dependent target DNA activator B
643	ELSC_Mariner_M17_NODE_620_length_37589_cov_6.832791	8826	9398	VOG02078_REFSEQ hypothetical protein
643	ELSC_Mariner_M17_NODE_620_length_37589_cov_6.832791	9395	9763	VOG02635_REFSEQ hypothetical protein
643	ELSC_Mariner_M17_NODE_620_length_37589_cov_6.832791	9763	10092	None_hypothetical protein
643	ELSC_Mariner_M17_NODE_620_length_37589_cov_6.832791	10046	10291	VOG18496_REFSEQ hypothetical protein
643	ELSC_Mariner_M17_NODE_620_length_37589_cov_6.832791	10294	10905	VOG12208_REFSEQ hypothetical protein
643	ELSC_Mariner_M17_NODE_620_length_37589_cov_6.832791	10908	11153	None_hypothetical protein
643	ELSC_Mariner_M17_NODE_620_length_37589_cov_6.832791	11153	11599	VOG03188_sp|P24796|GEMA_BPD10 GemA protein
643	ELSC_Mariner_M17_NODE_620_length_37589_cov_6.832791	11596	11841	VOG18497_REFSEQ hypothetical protein
643	ELSC_Mariner_M17_NODE_620_length_37589_cov_6.832791	11834	12454	VOG03076_sp|P43641|MTMU_MYCSP Modification methylase MunI
643	ELSC_Mariner_M17_NODE_620_length_37589_cov_6.832791	12447	12821	VOG00774_REFSEQ hypothetical protein
643	ELSC_Mariner_M17_NODE_620_length_37589_cov_6.832791	12903	13514	VOG03517_REFSEQ hypothetical protein
643	ELSC_Mariner_M17_NODE_620_length_37589_cov_6.832791	13505	14101	PF11351.8_Holin of 3TMs, for gene-transfer release
643	ELSC_Mariner_M17_NODE_620_length_37589_cov_6.832791	14126	14473	VOG03960_REFSEQ hypothetical protein
643	ELSC_Mariner_M17_NODE_620_length_37589_cov_6.832791	14470	14769	VOG04654_sp|Q9T1W8|GP26_BPMU Uncharacterized protein gp26
643	ELSC_Mariner_M17_NODE_620_length_37589_cov_6.832791	14779	15000	VOG01097_REFSEQ hypothetical protein
643	ELSC_Mariner_M17_NODE_620_length_37589_cov_6.832791	15002	15568	PF11985.8_Protein of unknown function DUF3486
643	ELSC_Mariner_M17_NODE_620_length_37589_cov_6.832791	15565	15738	None_hypothetical protein
643	ELSC_Mariner_M17_NODE_620_length_37589_cov_6.832791	15738	17411	VOG09810_sp|P17312|TERL_BPT4 Terminase, large subunit
643	ELSC_Mariner_M17_NODE_620_length_37589_cov_6.832791	17411	19054	PF06074.12_Protein of unknown function DUF935
643	ELSC_Mariner_M17_NODE_620_length_37589_cov_6.832791	19047	20288	VOG02806_sp|P44226|VPF_HAEIN Mu-like prophage FluMu F protein
643	ELSC_Mariner_M17_NODE_620_length_37589_cov_6.832791	20374	20880	VOG00721_sp|P36934|VPS_BPP2 Tail completion protein S
643	ELSC_Mariner_M17_NODE_620_length_37589_cov_6.832791	21012	22085	PF10123.9_Mu-like prophage I protein
643	ELSC_Mariner_M17_NODE_620_length_37589_cov_6.832791	22085	22522	VOG11444_REFSEQ hypothetical protein
643	ELSC_Mariner_M17_NODE_620_length_37589_cov_6.832791	22535	23428	PF10124.9_Mu-like prophage major head subunit gpT
643	ELSC_Mariner_M17_NODE_620_length_37589_cov_6.832791	23501	24019	VOG24865_REFSEQ hypothetical protein
643	ELSC_Mariner_M17_NODE_620_length_37589_cov_6.832791	24052	24480	PF07030.12_Protein of unknown function DUF1320
643	ELSC_Mariner_M17_NODE_620_length_37589_cov_6.832791	24480	24911	VOG10943_REFSEQ hypothetical protein
643	ELSC_Mariner_M17_NODE_620_length_37589_cov_6.832791	24908	25060	None_hypothetical protein
643	ELSC_Mariner_M17_NODE_620_length_37589_cov_6.832791	25061	25990	VOG12265_REFSEQ hypothetical protein
643	ELSC_Mariner_M17_NODE_620_length_37589_cov_6.832791	26012	26341	VOG01010_REFSEQ hypothetical protein
643	ELSC_Mariner_M17_NODE_620_length_37589_cov_6.832791	26407	26700	PF08809.11_Phage related hypothetical protein DUF1799
643	ELSC_Mariner_M17_NODE_620_length_37589_cov_6.832791	26697	29381	VOG02360_REFSEQ tail tape measure protein
643	ELSC_Mariner_M17_NODE_620_length_37589_cov_6.832791	29378	29800	VOG00407_REFSEQ hypothetical protein
643	ELSC_Mariner_M17_NODE_620_length_37589_cov_6.832791	29797	30321	VOG01017_REFSEQ hypothetical protein
643	ELSC_Mariner_M17_NODE_620_length_37589_cov_6.832791	30321	30737	VOG00189_REFSEQ hypothetical protein
643	ELSC_Mariner_M17_NODE_620_length_37589_cov_6.832791	30738	34067	VOG00685_REFSEQ hypothetical protein
643	ELSC_Mariner_M17_NODE_620_length_37589_cov_6.832791	34080	36236	None_hypothetical protein
643	ELSC_Mariner_M17_NODE_620_length_37589_cov_6.832791	36233	36430	None_hypothetical protein
643	ELSC_Mariner_M17_NODE_620_length_37589_cov_6.832791	36567	37382	K06223_dam; DNA adenine methylase [EC:2.1.1.72]
664	Brothers_NWCA_S144_NODE_17216_length_4649_cov_2.058824	78	287	None_hypothetical protein
664	Brothers_NWCA_S144_NODE_17216_length_4649_cov_2.058824	289	540	None_hypothetical protein
664	Brothers_NWCA_S144_NODE_17216_length_4649_cov_2.058824	533	1060	VOG00517_sp|Q7Y4Y9|DNMK_BPR69 Deoxynucleotide monophosphate kinase
664	Brothers_NWCA_S144_NODE_17216_length_4649_cov_2.058824	1057	1653	K02342_dnaQ; DNA polymerase III subunit epsilon [EC:2.7.7.7]
664	Brothers_NWCA_S144_NODE_17216_length_4649_cov_2.058824	1655	1774	None_hypothetical protein
664	Brothers_NWCA_S144_NODE_17216_length_4649_cov_2.058824	1847	2035	None_hypothetical protein
664	Brothers_NWCA_S144_NODE_17216_length_4649_cov_2.058824	2035	3291	VOG02747_sp|P46343|PHOL_BACSU PhoH-like protein
664	Brothers_NWCA_S144_NODE_17216_length_4649_cov_2.058824	3310	3726	K17733_cwlK; peptidoglycan LD-endopeptidase CwlK [EC:3.4.-.-]
664	Brothers_NWCA_S144_NODE_17216_length_4649_cov_2.058824	3726	4028	None_hypothetical protein
664	Brothers_NWCA_S144_NODE_17216_length_4649_cov_2.058824	3985	4278	None_hypothetical protein
664	Brothers_NWCA_S144_NODE_17216_length_4649_cov_2.058824	4271	4522	None_hypothetical protein
664	Brothers_NWCA_S144_NODE_17216_length_4649_cov_2.058824	4525	4647	None_hypothetical protein
664	ELSC_Mariner_M17_NODE_30252_length_4287_cov_1.318510	2	640	K02342_dnaQ; DNA polymerase III subunit epsilon [EC:2.7.7.7]
664	ELSC_Mariner_M17_NODE_30252_length_4287_cov_1.318510	642	761	None_hypothetical protein
664	ELSC_Mariner_M17_NODE_30252_length_4287_cov_1.318510	792	1022	None_hypothetical protein
664	ELSC_Mariner_M17_NODE_30252_length_4287_cov_1.318510	1022	2278	VOG02747_sp|P46343|PHOL_BACSU PhoH-like protein
664	ELSC_Mariner_M17_NODE_30252_length_4287_cov_1.318510	2297	2713	K17733_cwlK; peptidoglycan LD-endopeptidase CwlK [EC:3.4.-.-]
664	ELSC_Mariner_M17_NODE_30252_length_4287_cov_1.318510	2713	3015	None_hypothetical protein
664	ELSC_Mariner_M17_NODE_30252_length_4287_cov_1.318510	2972	3265	None_hypothetical protein
664	ELSC_Mariner_M17_NODE_30252_length_4287_cov_1.318510	3258	3509	None_hypothetical protein
664	ELSC_Mariner_M17_NODE_30252_length_4287_cov_1.318510	3512	3895	None_hypothetical protein
664	ELSC_Mariner_M17_NODE_30252_length_4287_cov_1.318510	3950	4285	None_hypothetical protein
686	Axial_Plume_NODE_3156_length_4681_cov_2.285683	3	137	None_hypothetical protein
686	Axial_Plume_NODE_3156_length_4681_cov_2.285683	158	367	None_hypothetical protein
686	Axial_Plume_NODE_3156_length_4681_cov_2.285683	394	1641	PF01555.18_DNA methylase
686	Axial_Plume_NODE_3156_length_4681_cov_2.285683	1634	3880	None_hypothetical protein
686	Axial_Plume_NODE_3156_length_4681_cov_2.285683	3887	4066	None_hypothetical protein
686	Axial_Plume_NODE_3156_length_4681_cov_2.285683	4094	4342	None_hypothetical protein
686	Axial_Plume_NODE_3156_length_4681_cov_2.285683	4554	4679	None_hypothetical protein
686	Guaymas_Basin_k95_1192996_flag_0_multi_5.2101_len_4398	79	327	None_hypothetical protein
686	Guaymas_Basin_k95_1192996_flag_0_multi_5.2101_len_4398	355	534	None_hypothetical protein
686	Guaymas_Basin_k95_1192996_flag_0_multi_5.2101_len_4398	541	2787	None_hypothetical protein
686	Guaymas_Basin_k95_1192996_flag_0_multi_5.2101_len_4398	2780	4027	PF01555.18_DNA methylase
686	Guaymas_Basin_k95_1192996_flag_0_multi_5.2101_len_4398	4054	4263	None_hypothetical protein
686	Guaymas_Basin_k95_1192996_flag_0_multi_5.2101_len_4398	4284	4397	None_hypothetical protein
688	Lau_Basin_Mariner_k95_362989_flag_1_multi_6.0000_len_6928	3	605	VOG10133_REFSEQ hypothetical protein
688	Lau_Basin_Mariner_k95_362989_flag_1_multi_6.0000_len_6928	648	2039	VOG00557_sp|P04530|VG41_BPT4 ATP-dependent helicase 41
688	Lau_Basin_Mariner_k95_362989_flag_1_multi_6.0000_len_6928	2036	2239	None_hypothetical protein
688	Lau_Basin_Mariner_k95_362989_flag_1_multi_6.0000_len_6928	2229	2402	None_hypothetical protein
688	Lau_Basin_Mariner_k95_362989_flag_1_multi_6.0000_len_6928	2389	3435	VOG01109_sp|P04529|UVSX_BPT4 Recombination and repair protein
688	Lau_Basin_Mariner_k95_362989_flag_1_multi_6.0000_len_6928	3507	3953	None_hypothetical protein
688	Lau_Basin_Mariner_k95_362989_flag_1_multi_6.0000_len_6928	3963	6443	VOG00109_sp|Q38087|DPOL_BPR69 DNA-directed DNA polymerase
688	Lau_Basin_Mariner_k95_362989_flag_1_multi_6.0000_len_6928	6459	6701	None_hypothetical protein
688	Lau_Basin_Mariner_k95_362989_flag_1_multi_6.0000_len_6928	6742	6927	VOG00025_sp|A4XQF5|Y803_PSEMY PKHD-type hydroxylase Pmen_0803
688	Guaymas_Basin_k95_466219_flag_0_multi_10.0105_len_9432	367	1581	VOG10133_REFSEQ hypothetical protein
688	Guaymas_Basin_k95_466219_flag_0_multi_10.0105_len_9432	1624	3015	VOG00557_sp|P04530|VG41_BPT4 ATP-dependent helicase 41
688	Guaymas_Basin_k95_466219_flag_0_multi_10.0105_len_9432	3012	3215	None_hypothetical protein
688	Guaymas_Basin_k95_466219_flag_0_multi_10.0105_len_9432	3205	3378	None_hypothetical protein
688	Guaymas_Basin_k95_466219_flag_0_multi_10.0105_len_9432	3365	4411	VOG01109_sp|P04529|UVSX_BPT4 Recombination and repair protein
688	Guaymas_Basin_k95_466219_flag_0_multi_10.0105_len_9432	4482	4928	None_hypothetical protein
688	Guaymas_Basin_k95_466219_flag_0_multi_10.0105_len_9432	4938	7418	VOG00109_sp|Q38087|DPOL_BPR69 DNA-directed DNA polymerase
688	Guaymas_Basin_k95_466219_flag_0_multi_10.0105_len_9432	7434	7676	None_hypothetical protein
688	Guaymas_Basin_k95_466219_flag_0_multi_10.0105_len_9432	7717	8331	VOG00025_sp|A4XQF5|Y803_PSEMY PKHD-type hydroxylase Pmen_0803
689	Guaymas_Basin_k95_660790_flag_0_multi_7.4111_len_4216	3	290	VOG00183_REFSEQ hypothetical protein
689	Guaymas_Basin_k95_660790_flag_0_multi_7.4111_len_4216	444	1403	VOG21780_REFSEQ hypothetical protein
689	Guaymas_Basin_k95_660790_flag_0_multi_7.4111_len_4216	1475	2404	VOG00241_sp|P19727|CAPSB_BPT7 Minor capsid protein
689	Guaymas_Basin_k95_660790_flag_0_multi_7.4111_len_4216	2465	3367	None_hypothetical protein
689	Guaymas_Basin_k95_660790_flag_0_multi_7.4111_len_4216	3368	4216	None_hypothetical protein
689	Lau_Basin_Tui_Malila_k95_344983_flag_0_multi_7.0061_len_3400	3	278	None_hypothetical protein
689	Lau_Basin_Tui_Malila_k95_344983_flag_0_multi_7.0061_len_3400	279	1181	None_hypothetical protein
689	Lau_Basin_Tui_Malila_k95_344983_flag_0_multi_7.0061_len_3400	1242	2165	VOG00241_sp|P19727|CAPSB_BPT7 Minor capsid protein
689	Lau_Basin_Tui_Malila_k95_344983_flag_0_multi_7.0061_len_3400	2237	3196	VOG21780_REFSEQ hypothetical protein
758	Brothers_NWCA_S142_NODE_6204_length_3575_cov_1.252030	67	666	PF09568.10_MjaI restriction endonuclease
758	Brothers_NWCA_S142_NODE_6204_length_3575_cov_1.252030	676	1290	None_hypothetical protein
758	Brothers_NWCA_S142_NODE_6204_length_3575_cov_1.252030	1287	2312	None_hypothetical protein
758	Brothers_NWCA_S142_NODE_6204_length_3575_cov_1.252030	2293	3354	VOG00102_sp|P29538|MTH1_HAEPA Modification methylase HpaI
758	Brothers_NWCA_S142_NODE_6204_length_3575_cov_1.252030	3351	3575	None_hypothetical protein
758	Guaymas_4561-384_scaffold_10305_c1	2	259	None_hypothetical protein
758	Guaymas_4561-384_scaffold_10305_c1	256	1317	VOG00102_sp|P29538|MTH1_HAEPA Modification methylase HpaI
758	Guaymas_4561-384_scaffold_10305_c1	1298	2320	None_hypothetical protein
758	Guaymas_4561-384_scaffold_10305_c1	2317	2931	None_hypothetical protein
758	Guaymas_4561-384_scaffold_10305_c1	2941	3540	PF09568.10_MjaI restriction endonuclease
758	Guaymas_4561-384_scaffold_10305_c1	3521	3793	None_hypothetical protein
