# Supplementary material for: Endemism shapes viral ecology and evolution in globally distributed hydrothermal vent ecosystems
Source: Nat Commun. 2025 May 1;16:4076. doi: 10.1038/s41467-025-59154-x (PMC12043954; doi:10.1038/s41467-025-59154-x)
Supplement: Supplementary file 12 — Supplementary Dataset 8 [file 41467_2025_59154_MOESM12_ESM.xlsx]

## Sheet: Sheet1
Supplementary Data 8. Coverm read mapping of reads that mapped to viruses from a different site or between sample types, filtered for ≥70% covered fraction and ≥3kb viruses.
Genome	sum_len	Genome_Site	Read_Site	name	CoverFrac	Reads	Genome_Site_Type	Read_Site_Type
Axial_Plume_NODE_108_length_25463_cov_17.755920	25463	Axial_Plume	Lau_Basin_Tahi_Moana	TahiMoana_SRR1217461_final_reads_1.fastq.gz	0.796528	1326	Plume	Plume
Axial_Plume_NODE_1433_length_7488_cov_0.961962	7488	Axial_Plume	Axial_Seawater	Seawater_2015_DNA_trim_1.fastq.gz	0.969284	273	Plume	Plume
Axial_Plume_NODE_1466_length_7389_cov_2.839438	7389	Axial_Plume	Lau_Basin_Kilo_Moana	KM_SRR1217459_final_reads_1.fastq.gz	0.806469	157	Plume	Plume
Axial_Plume_NODE_1466_length_7389_cov_2.839438	7389	Axial_Plume	Lau_Basin_Tahi_Moana	TahiMoana_SRR1217461_final_reads_1.fastq.gz	0.705102	109	Plume	Plume
Axial_Plume_NODE_157_length_22107_cov_4.490628	22107	Axial_Plume	Guaymas_Basin	Guaymas_final_reads_1.fastq.gz	0.899941	1902	Plume	Plume
Axial_Plume_NODE_1604_length_6949_cov_1.028291	6949	Axial_Plume	Guaymas_Basin	Guaymas_final_reads_1.fastq.gz	0.992661	495	Plume	Plume
Axial_Plume_NODE_1661_length_6831_cov_1.223150	6831	Axial_Plume	Guaymas_Basin	Guaymas_final_reads_1.fastq.gz	0.814229	162	Plume	Plume
Axial_Plume_NODE_1671_length_6812_cov_1.055198	6812	Axial_Plume	Axial_Seawater	Seawater_2015_DNA_trim_1.fastq.gz	0.750881	169	Plume	Plume
Axial_Plume_NODE_1805_length_6485_cov_1.390689	6485	Axial_Plume	Axial_Seawater	Seawater_2015_DNA_trim_1.fastq.gz	0.923362	211	Plume	Plume
Axial_Plume_NODE_2142_length_5902_cov_5.491255	5902	Axial_Plume	Lau_Basin_Abe	Abe_SRR1217460_final_reads_1.fastq.gz	0.991698	1715	Plume	Plume
Axial_Plume_NODE_2142_length_5902_cov_5.491255	5902	Axial_Plume	Lau_Basin_Abe	Abe_SRR1217565_final_reads_1.fastq.gz	0.799221	301	Plume	Plume
Axial_Plume_NODE_2142_length_5902_cov_5.491255	5902	Axial_Plume	Lau_Basin_Kilo_Moana	KM_SRR1217459_final_reads_1.fastq.gz	0.979837	1574	Plume	Plume
Axial_Plume_NODE_2142_length_5902_cov_5.491255	5902	Axial_Plume	Lau_Basin_Kilo_Moana	KM_SRR1217564_final_reads_1.fastq.gz	0.939343	1136	Plume	Plume
Axial_Plume_NODE_2142_length_5902_cov_5.491255	5902	Axial_Plume	Lau_Basin_Mariner	Mariner_SRR1217452_final_reads_1.fastq.gz	0.759404	131	Plume	Plume
Axial_Plume_NODE_2142_length_5902_cov_5.491255	5902	Axial_Plume	Lau_Basin_Tahi_Moana	TahiMoana_SRR1217461_final_reads_1.fastq.gz	0.971027	1344	Plume	Plume
Axial_Plume_NODE_2169_length_5854_cov_1.474419	5854	Axial_Plume	Lau_Basin_Abe	Abe_SRR1217460_final_reads_1.fastq.gz	0.916809	1175	Plume	Plume
Axial_Plume_NODE_2169_length_5854_cov_1.474419	5854	Axial_Plume	Lau_Basin_Abe	Abe_SRR1217565_final_reads_1.fastq.gz	0.742911	308	Plume	Plume
Axial_Plume_NODE_2169_length_5854_cov_1.474419	5854	Axial_Plume	Lau_Basin_Kilo_Moana	KM_SRR1217459_final_reads_1.fastq.gz	0.864025	757	Plume	Plume
Axial_Plume_NODE_2169_length_5854_cov_1.474419	5854	Axial_Plume	Lau_Basin_Kilo_Moana	KM_SRR1217564_final_reads_1.fastq.gz	0.81124	961	Plume	Plume
Axial_Plume_NODE_2169_length_5854_cov_1.474419	5854	Axial_Plume	Lau_Basin_Tahi_Moana	TahiMoana_SRR1217461_final_reads_1.fastq.gz	0.972497	5639	Plume	Plume
Axial_Plume_NODE_2244_length_5748_cov_1.176837	5748	Axial_Plume	Lau_Basin_Abe	Abe_SRR1217460_final_reads_1.fastq.gz	0.843424	240	Plume	Plume
Axial_Plume_NODE_2244_length_5748_cov_1.176837	5748	Axial_Plume	Lau_Basin_Kilo_Moana	KM_SRR1217459_final_reads_1.fastq.gz	0.836987	252	Plume	Plume
Axial_Plume_NODE_2244_length_5748_cov_1.176837	5748	Axial_Plume	Lau_Basin_Kilo_Moana	KM_SRR1217564_final_reads_1.fastq.gz	0.755567	194	Plume	Plume
Axial_Plume_NODE_2244_length_5748_cov_1.176837	5748	Axial_Plume	Lau_Basin_Tahi_Moana	TahiMoana_SRR1217461_final_reads_1.fastq.gz	0.751392	178	Plume	Plume
Axial_Plume_NODE_2311_length_5645_cov_1.183219	5645	Axial_Plume	Axial_Seawater	Seawater_2015_DNA_trim_1.fastq.gz	0.997343	586	Plume	Plume
Axial_Plume_NODE_2557_length_5326_cov_0.921716	5326	Axial_Plume	Axial_Seawater	Seawater_2015_DNA_trim_1.fastq.gz	0.96902	341	Plume	Plume
Axial_Plume_NODE_2574_length_5302_cov_22.225507	5302	Axial_Plume	Lau_Basin_Tahi_Moana	TahiMoana_SRR1217461_final_reads_1.fastq.gz	0.92135	317	Plume	Plume
Axial_Plume_NODE_2733_length_5105_cov_42.349739	5105	Axial_Plume	Lau_Basin_Abe	Abe_SRR1217460_final_reads_1.fastq.gz	0.882664	1276	Plume	Plume
Axial_Plume_NODE_2733_length_5105_cov_42.349739	5105	Axial_Plume	Lau_Basin_Abe	Abe_SRR1217565_final_reads_1.fastq.gz	0.729873	309	Plume	Plume
Axial_Plume_NODE_2733_length_5105_cov_42.349739	5105	Axial_Plume	Lau_Basin_Kilo_Moana	KM_SRR1217459_final_reads_1.fastq.gz	0.891087	942	Plume	Plume
Axial_Plume_NODE_2733_length_5105_cov_42.349739	5105	Axial_Plume	Lau_Basin_Kilo_Moana	KM_SRR1217564_final_reads_1.fastq.gz	0.782762	864	Plume	Plume
Axial_Plume_NODE_2733_length_5105_cov_42.349739	5105	Axial_Plume	Lau_Basin_Tahi_Moana	TahiMoana_SRR1217461_final_reads_1.fastq.gz	0.90284	1844	Plume	Plume
Axial_Plume_NODE_27_length_39607_cov_4.978774	39607	Axial_Plume	Guaymas_Basin	Guaymas_final_reads_1.fastq.gz	0.900497	5852	Plume	Plume
Axial_Plume_NODE_2884_length_4964_cov_0.804838	4964	Axial_Plume	Axial_Seawater	Seawater_2015_DNA_trim_1.fastq.gz	0.95971	198	Plume	Plume
Axial_Plume_NODE_2934_length_4908_cov_1.081155	4908	Axial_Plume	Axial_Seawater	Seawater_2015_DNA_trim_1.fastq.gz	1	418	Plume	Plume
Axial_Plume_NODE_29_length_39014_cov_15.848510	39014	Axial_Plume	Lau_Basin_Tahi_Moana	TahiMoana_SRR1217461_final_reads_1.fastq.gz	0.736812	2516	Plume	Plume
Axial_Plume_NODE_3011_length_4838_cov_0.495436	4838	Axial_Plume	Lau_Basin_Abe	Abe_SRR1217460_final_reads_1.fastq.gz	0.77532	117	Plume	Plume
Axial_Plume_NODE_3011_length_4838_cov_0.495436	4838	Axial_Plume	Lau_Basin_Kilo_Moana	KM_SRR1217459_final_reads_1.fastq.gz	0.764159	146	Plume	Plume
Axial_Plume_NODE_3011_length_4838_cov_0.495436	4838	Axial_Plume	Axial_Seawater	Seawater_2015_DNA_trim_1.fastq.gz	0.915461	126	Plume	Plume
Axial_Plume_NODE_3011_length_4838_cov_0.495436	4838	Axial_Plume	Lau_Basin_Tahi_Moana	TahiMoana_SRR1217461_final_reads_1.fastq.gz	0.783588	186	Plume	Plume
Axial_Plume_NODE_3073_length_4766_cov_1.147877	4766	Axial_Plume	Axial_Seawater	Seawater_2015_DNA_trim_1.fastq.gz	0.937893	158	Plume	Plume
Axial_Plume_NODE_3104_length_4732_cov_1.235831	4732	Axial_Plume	Axial_Seawater	Seawater_2015_DNA_trim_1.fastq.gz	0.984996	239	Plume	Plume
Axial_Plume_NODE_3242_length_4626_cov_0.986664	4626	Axial_Plume	Axial_Seawater	Seawater_2015_DNA_trim_1.fastq.gz	0.902075	103	Plume	Plume
Axial_Plume_NODE_3290_length_4584_cov_1.143146	4584	Axial_Plume	Guaymas_Basin	Guaymas_final_reads_1.fastq.gz	0.843805	173	Plume	Plume
Axial_Plume_NODE_3290_length_4584_cov_1.143146	4584	Axial_Plume	Lau_Basin_Kilo_Moana	KM_SRR1217459_final_reads_1.fastq.gz	0.74062	610	Plume	Plume
Axial_Plume_NODE_3290_length_4584_cov_1.143146	4584	Axial_Plume	Lau_Basin_Tahi_Moana	TahiMoana_SRR1217461_final_reads_1.fastq.gz	0.729276	2280	Plume	Plume
Axial_Plume_NODE_3297_length_4580_cov_1.153380	4580	Axial_Plume	Axial_Seawater	Seawater_2015_DNA_trim_1.fastq.gz	0.841485	145	Plume	Plume
Axial_Plume_NODE_3363_length_4537_cov_0.659864	4537	Axial_Plume	Axial_Seawater	Seawater_2015_DNA_trim_1.fastq.gz	0.802292	66	Plume	Plume
Axial_Plume_NODE_3456_length_4451_cov_0.831637	4451	Axial_Plume	Axial_Seawater	Seawater_2015_DNA_trim_1.fastq.gz	0.990789	225	Plume	Plume
Axial_Plume_NODE_3521_length_4405_cov_1.435016	4405	Axial_Plume	Axial_Seawater	Seawater_2015_DNA_trim_1.fastq.gz	0.987287	191	Plume	Plume
Axial_Plume_NODE_3576_length_4365_cov_1.507787	4365	Axial_Plume	Lau_Basin_Abe	Abe_SRR1217460_final_reads_1.fastq.gz	0.93929	3994	Plume	Plume
Axial_Plume_NODE_3576_length_4365_cov_1.507787	4365	Axial_Plume	Lau_Basin_Abe	Abe_SRR1217565_final_reads_1.fastq.gz	0.742497	975	Plume	Plume
Axial_Plume_NODE_3576_length_4365_cov_1.507787	4365	Axial_Plume	Lau_Basin_Kilo_Moana	KM_SRR1217459_final_reads_1.fastq.gz	0.928293	3319	Plume	Plume
Axial_Plume_NODE_3576_length_4365_cov_1.507787	4365	Axial_Plume	Lau_Basin_Kilo_Moana	KM_SRR1217564_final_reads_1.fastq.gz	0.757159	4218	Plume	Plume
Axial_Plume_NODE_3576_length_4365_cov_1.507787	4365	Axial_Plume	Lau_Basin_Tahi_Moana	TahiMoana_SRR1217461_final_reads_1.fastq.gz	0.945475	4878	Plume	Plume
Axial_Plume_NODE_3661_length_4314_cov_0.726535	4314	Axial_Plume	Guaymas_Basin	Guaymas_final_reads_1.fastq.gz	0.952944	210	Plume	Plume
Axial_Plume_NODE_3809_length_4223_cov_0.927490	4223	Axial_Plume	Lau_Basin_Abe	Abe_SRR1217460_final_reads_1.fastq.gz	0.806062	2857	Plume	Plume
Axial_Plume_NODE_3809_length_4223_cov_0.927490	4223	Axial_Plume	Lau_Basin_Tahi_Moana	TahiMoana_SRR1217461_final_reads_1.fastq.gz	0.721999	3577	Plume	Plume
Axial_Plume_NODE_3866_length_4184_cov_18.618191	4184	Axial_Plume	Lau_Basin_Abe	Abe_SRR1217460_final_reads_1.fastq.gz	0.948136	336	Plume	Plume
Axial_Plume_NODE_3866_length_4184_cov_18.618191	4184	Axial_Plume	Lau_Basin_Abe	Abe_SRR1217565_final_reads_1.fastq.gz	0.76673	147	Plume	Plume
Axial_Plume_NODE_3866_length_4184_cov_18.618191	4184	Axial_Plume	Lau_Basin_Kilo_Moana	KM_SRR1217459_final_reads_1.fastq.gz	0.918738	249	Plume	Plume
Axial_Plume_NODE_3866_length_4184_cov_18.618191	4184	Axial_Plume	Lau_Basin_Kilo_Moana	KM_SRR1217564_final_reads_1.fastq.gz	0.844885	225	Plume	Plume
Axial_Plume_NODE_3866_length_4184_cov_18.618191	4184	Axial_Plume	Lau_Basin_Tahi_Moana	TahiMoana_SRR1217461_final_reads_1.fastq.gz	0.986616	672	Plume	Plume
Axial_Plume_NODE_3871_length_4181_cov_0.631475	4181	Axial_Plume	Lau_Basin_Abe	Abe_SRR1217460_final_reads_1.fastq.gz	0.849318	84	Plume	Plume
Axial_Plume_NODE_3871_length_4181_cov_0.631475	4181	Axial_Plume	Guaymas_Basin	Guaymas_final_reads_1.fastq.gz	0.996412	203	Plume	Plume
Axial_Plume_NODE_3871_length_4181_cov_0.631475	4181	Axial_Plume	Lau_Basin_Kilo_Moana	KM_SRR1217459_final_reads_1.fastq.gz	0.972016	148	Plume	Plume
Axial_Plume_NODE_3884_length_4175_cov_1.051136	4175	Axial_Plume	Axial_Seawater	Seawater_2015_DNA_trim_1.fastq.gz	0.839281	92	Plume	Plume
Axial_Plume_NODE_3915_length_4160_cov_2.134391	4160	Axial_Plume	Lau_Basin_Abe	Abe_SRR1217460_final_reads_1.fastq.gz	0.927164	277	Plume	Plume
Axial_Plume_NODE_3915_length_4160_cov_2.134391	4160	Axial_Plume	Lau_Basin_Abe	Abe_SRR1217565_final_reads_1.fastq.gz	0.748317	152	Plume	Plume
Axial_Plume_NODE_3915_length_4160_cov_2.134391	4160	Axial_Plume	Lau_Basin_Kilo_Moana	KM_SRR1217459_final_reads_1.fastq.gz	0.886779	250	Plume	Plume
Axial_Plume_NODE_3915_length_4160_cov_2.134391	4160	Axial_Plume	Lau_Basin_Kilo_Moana	KM_SRR1217564_final_reads_1.fastq.gz	0.826442	320	Plume	Plume
Axial_Plume_NODE_3915_length_4160_cov_2.134391	4160	Axial_Plume	Lau_Basin_Tahi_Moana	TahiMoana_SRR1217461_final_reads_1.fastq.gz	0.982212	744	Plume	Plume
Axial_Plume_NODE_3951_length_4139_cov_0.491525	4139	Axial_Plume	Axial_Seawater	Seawater_2015_DNA_trim_1.fastq.gz	0.784489	111	Plume	Plume
Axial_Plume_NODE_3990_length_4119_cov_2.145291	4119	Axial_Plume	Lau_Basin_Abe	Abe_SRR1217460_final_reads_1.fastq.gz	0.725419	79	Plume	Plume
Axial_Plume_NODE_3990_length_4119_cov_2.145291	4119	Axial_Plume	Lau_Basin_Kilo_Moana	KM_SRR1217459_final_reads_1.fastq.gz	0.747511	103	Plume	Plume
Axial_Plume_NODE_3990_length_4119_cov_2.145291	4119	Axial_Plume	Axial_Seawater	Seawater_2015_DNA_trim_1.fastq.gz	0.988589	187	Plume	Plume
Axial_Plume_NODE_3990_length_4119_cov_2.145291	4119	Axial_Plume	Lau_Basin_Tahi_Moana	TahiMoana_SRR1217461_final_reads_1.fastq.gz	0.911629	132	Plume	Plume
Axial_Plume_NODE_4230_length_3991_cov_0.784938	3991	Axial_Plume	Lau_Basin_Kilo_Moana	KM_SRR1217367_final_reads_1.fastq.gz	0.871461	102	Plume	Plume
Axial_Plume_NODE_4230_length_3991_cov_0.784938	3991	Axial_Plume	Lau_Basin_Tahi_Moana	TahiMoana_SRR1217461_final_reads_1.fastq.gz	0.918817	121	Plume	Plume
Axial_Plume_NODE_4458_length_3887_cov_0.955053	3887	Axial_Plume	Lau_Basin_Tahi_Moana	TahiMoana_SRR1217461_final_reads_1.fastq.gz	0.748907	1165	Plume	Plume
Axial_Plume_NODE_4462_length_3884_cov_0.309023	3884	Axial_Plume	Axial_Seawater	Seawater_2015_DNA_trim_1.fastq.gz	0.809732	103	Plume	Plume
Axial_Plume_NODE_4462_length_3884_cov_0.309023	3884	Axial_Plume	Lau_Basin_Tahi_Moana	TahiMoana_SRR1217461_final_reads_1.fastq.gz	0.736869	57	Plume	Plume
Axial_Plume_NODE_4613_length_3813_cov_7.833152	3813	Axial_Plume	Lau_Basin_Abe	Abe_SRR1217460_final_reads_1.fastq.gz	0.998426	1135	Plume	Plume
Axial_Plume_NODE_4613_length_3813_cov_7.833152	3813	Axial_Plume	Guaymas_Basin	Guaymas_final_reads_1.fastq.gz	0.981642	1634	Plume	Plume
Axial_Plume_NODE_4613_length_3813_cov_7.833152	3813	Axial_Plume	Lau_Basin_Kilo_Moana	KM_SRR1217459_final_reads_1.fastq.gz	0.931288	459	Plume	Plume
Axial_Plume_NODE_4613_length_3813_cov_7.833152	3813	Axial_Plume	Lau_Basin_Kilo_Moana	KM_SRR1217564_final_reads_1.fastq.gz	0.712824	206	Plume	Plume
Axial_Plume_NODE_4613_length_3813_cov_7.833152	3813	Axial_Plume	Lau_Basin_Kilo_Moana	KM_SRR1217566_final_reads_1.fastq.gz	0.795699	269	Plume	Plume
Axial_Plume_NODE_4613_length_3813_cov_7.833152	3813	Axial_Plume	Lau_Basin_Mariner	Mariner_SRR1217452_final_reads_1.fastq.gz	0.999738	797	Plume	Plume
Axial_Plume_NODE_4613_length_3813_cov_7.833152	3813	Axial_Plume	Lau_Basin_Mariner	Mariner_SRR1217567_final_reads_1.fastq.gz	0.894571	570	Plume	Plume
Axial_Plume_NODE_4613_length_3813_cov_7.833152	3813	Axial_Plume	Lau_Basin_Tahi_Moana	TahiMoana_SRR1217461_final_reads_1.fastq.gz	0.998951	1607	Plume	Plume
Axial_Plume_NODE_4613_length_3813_cov_7.833152	3813	Axial_Plume	Lau_Basin_Tui_Malila	TuiMalila_SRR1217462_final_reads_1.fastq.gz	0.848676	259	Plume	Plume
Axial_Plume_NODE_4716_length_3768_cov_1.008789	3768	Axial_Plume	Axial_Seawater	Seawater_2015_DNA_trim_1.fastq.gz	0.830414	153	Plume	Plume
Axial_Plume_NODE_4759_length_3750_cov_0.680375	3750	Axial_Plume	Guaymas_Basin	Guaymas_final_reads_1.fastq.gz	0.948	163	Plume	Plume
Axial_Plume_NODE_4759_length_3750_cov_0.680375	3750	Axial_Plume	Axial_Seawater	Seawater_2015_DNA_trim_1.fastq.gz	0.833867	80	Plume	Plume
Axial_Plume_NODE_4792_length_3736_cov_2.205597	3736	Axial_Plume	Lau_Basin_Abe	Abe_SRR1217460_final_reads_1.fastq.gz	0.938437	803	Plume	Plume
Axial_Plume_NODE_4792_length_3736_cov_2.205597	3736	Axial_Plume	Lau_Basin_Abe	Abe_SRR1217565_final_reads_1.fastq.gz	0.727516	156	Plume	Plume
Axial_Plume_NODE_4792_length_3736_cov_2.205597	3736	Axial_Plume	Lau_Basin_Kilo_Moana	KM_SRR1217459_final_reads_1.fastq.gz	0.930942	571	Plume	Plume
Axial_Plume_NODE_4792_length_3736_cov_2.205597	3736	Axial_Plume	Lau_Basin_Kilo_Moana	KM_SRR1217564_final_reads_1.fastq.gz	0.875	547	Plume	Plume
Axial_Plume_NODE_4792_length_3736_cov_2.205597	3736	Axial_Plume	Lau_Basin_Tahi_Moana	TahiMoana_SRR1217461_final_reads_1.fastq.gz	0.976981	1282	Plume	Plume
Axial_Plume_NODE_4977_length_3667_cov_1.263842	3667	Axial_Plume	Guaymas_Basin	Guaymas_final_reads_1.fastq.gz	1	597	Plume	Plume
Axial_Plume_NODE_4977_length_3667_cov_1.263842	3667	Axial_Plume	Axial_Seawater	Seawater_2015_DNA_trim_1.fastq.gz	0.898555	95	Plume	Plume
Axial_Plume_NODE_5062_length_3634_cov_0.926718	3634	Axial_Plume	Lau_Basin_Abe	Abe_SRR1217460_final_reads_1.fastq.gz	0.957347	310	Plume	Plume
Axial_Plume_NODE_5062_length_3634_cov_0.926718	3634	Axial_Plume	Lau_Basin_Abe	Abe_SRR1217565_final_reads_1.fastq.gz	0.757567	105	Plume	Plume
Axial_Plume_NODE_5062_length_3634_cov_0.926718	3634	Axial_Plume	Lau_Basin_Kilo_Moana	KM_SRR1217459_final_reads_1.fastq.gz	0.919097	310	Plume	Plume
Axial_Plume_NODE_5062_length_3634_cov_0.926718	3634	Axial_Plume	Lau_Basin_Kilo_Moana	KM_SRR1217564_final_reads_1.fastq.gz	0.888277	241	Plume	Plume
Axial_Plume_NODE_5062_length_3634_cov_0.926718	3634	Axial_Plume	Lau_Basin_Tahi_Moana	TahiMoana_SRR1217461_final_reads_1.fastq.gz	0.96973	383	Plume	Plume
Axial_Plume_NODE_5066_length_3633_cov_0.854535	3633	Axial_Plume	Lau_Basin_Abe	Abe_SRR1217460_final_reads_1.fastq.gz	0.779521	147	Plume	Plume
Axial_Plume_NODE_5066_length_3633_cov_0.854535	3633	Axial_Plume	Guaymas_Basin	Guaymas_final_reads_1.fastq.gz	0.99477	947	Plume	Plume
Axial_Plume_NODE_5066_length_3633_cov_0.854535	3633	Axial_Plume	Lau_Basin_Kilo_Moana	KM_SRR1217367_final_reads_1.fastq.gz	0.781173	92	Plume	Plume
Axial_Plume_NODE_5066_length_3633_cov_0.854535	3633	Axial_Plume	Lau_Basin_Kilo_Moana	KM_SRR1217459_final_reads_1.fastq.gz	0.749794	195	Plume	Plume
Axial_Plume_NODE_5134_length_3609_cov_1.286617	3609	Axial_Plume	Axial_Seawater	Seawater_2015_DNA_trim_1.fastq.gz	0.98864	238	Plume	Plume
Axial_Plume_NODE_5144_length_3606_cov_0.499856	3606	Axial_Plume	Lau_Basin_Abe	Abe_SRR1217460_final_reads_1.fastq.gz	0.808375	758	Plume	Plume
Axial_Plume_NODE_5144_length_3606_cov_0.499856	3606	Axial_Plume	Lau_Basin_Kilo_Moana	KM_SRR1217459_final_reads_1.fastq.gz	0.765946	620	Plume	Plume
Axial_Plume_NODE_5144_length_3606_cov_0.499856	3606	Axial_Plume	Lau_Basin_Kilo_Moana	KM_SRR1217564_final_reads_1.fastq.gz	0.843871	1105	Plume	Plume
Axial_Plume_NODE_5144_length_3606_cov_0.499856	3606	Axial_Plume	Lau_Basin_Tahi_Moana	TahiMoana_SRR1217461_final_reads_1.fastq.gz	0.811148	1544	Plume	Plume
Axial_Plume_NODE_5168_length_3596_cov_0.665321	3596	Axial_Plume	Lau_Basin_Abe	Abe_SRR1217565_final_reads_1.fastq.gz	0.776974	89	Plume	Plume
Axial_Plume_NODE_5168_length_3596_cov_0.665321	3596	Axial_Plume	Lau_Basin_Kilo_Moana	KM_SRR1217459_final_reads_1.fastq.gz	0.9099	171	Plume	Plume
Axial_Plume_NODE_5168_length_3596_cov_0.665321	3596	Axial_Plume	Axial_Seawater	Seawater_2015_DNA_trim_1.fastq.gz	0.729144	59	Plume	Plume
Axial_Plume_NODE_5185_length_3587_cov_0.882081	3587	Axial_Plume	Axial_Seawater	Seawater_2015_DNA_trim_1.fastq.gz	0.932534	74	Plume	Plume
Axial_Plume_NODE_5333_length_3539_cov_0.395662	3539	Axial_Plume	Axial_Seawater	Seawater_2015_DNA_trim_1.fastq.gz	0.919751	132	Plume	Plume
Axial_Plume_NODE_5338_length_3537_cov_0.701173	3537	Axial_Plume	Axial_Seawater	Seawater_2015_DNA_trim_1.fastq.gz	0.864857	112	Plume	Plume
Axial_Plume_NODE_5349_length_3533_cov_0.748972	3533	Axial_Plume	Axial_Seawater	Seawater_2015_DNA_trim_1.fastq.gz	0.929239	96	Plume	Plume
Axial_Plume_NODE_5496_length_3481_cov_0.593620	3481	Axial_Plume	Axial_Seawater	Seawater_2015_DNA_trim_1.fastq.gz	1	249	Plume	Plume
Axial_Plume_NODE_5538_length_3467_cov_1.072156	3467	Axial_Plume	Axial_Seawater	Seawater_2015_DNA_trim_1.fastq.gz	0.920104	104	Plume	Plume
Axial_Plume_NODE_5602_length_3447_cov_0.877711	3447	Axial_Plume	Axial_Seawater	Seawater_2015_DNA_trim_1.fastq.gz	0.965477	205	Plume	Plume
Axial_Plume_NODE_5660_length_3431_cov_2.648002	3431	Axial_Plume	Guaymas_Basin	Guaymas_final_reads_1.fastq.gz	0.974643	1091	Plume	Plume
Axial_Plume_NODE_5710_length_3415_cov_1.517640	3415	Axial_Plume	Lau_Basin_Abe	Abe_SRR1217460_final_reads_1.fastq.gz	0.90571	158	Plume	Plume
Axial_Plume_NODE_5710_length_3415_cov_1.517640	3415	Axial_Plume	Lau_Basin_Kilo_Moana	KM_SRR1217459_final_reads_1.fastq.gz	0.921523	146	Plume	Plume
Axial_Plume_NODE_5710_length_3415_cov_1.517640	3415	Axial_Plume	Lau_Basin_Kilo_Moana	KM_SRR1217564_final_reads_1.fastq.gz	0.741728	122	Plume	Plume
Axial_Plume_NODE_5710_length_3415_cov_1.517640	3415	Axial_Plume	Lau_Basin_Tahi_Moana	TahiMoana_SRR1217461_final_reads_1.fastq.gz	0.99063	438	Plume	Plume
Axial_Plume_NODE_5788_length_3396_cov_0.865708	3396	Axial_Plume	Axial_Seawater	Seawater_2015_DNA_trim_1.fastq.gz	0.753239	92	Plume	Plume
Axial_Plume_NODE_5822_length_3386_cov_0.595888	3386	Axial_Plume	Guaymas_Basin	Guaymas_final_reads_1.fastq.gz	0.790608	74	Plume	Plume
Axial_Plume_NODE_5822_length_3386_cov_0.595888	3386	Axial_Plume	Axial_Seawater	Seawater_2015_DNA_trim_1.fastq.gz	0.926167	93	Plume	Plume
Axial_Plume_NODE_5933_length_3354_cov_1.163929	3354	Axial_Plume	Axial_Seawater	Seawater_2015_DNA_trim_1.fastq.gz	0.98867	183	Plume	Plume
Axial_Plume_NODE_5968_length_3345_cov_1.097576	3345	Axial_Plume	Lau_Basin_Tahi_Moana	TahiMoana_SRR1217461_final_reads_1.fastq.gz	0.945291	132	Plume	Plume
Axial_Plume_NODE_5983_length_3339_cov_0.821606	3339	Axial_Plume	Axial_Seawater	Seawater_2015_DNA_trim_1.fastq.gz	0.987721	174	Plume	Plume
Axial_Plume_NODE_6037_length_3323_cov_1.096996	3323	Axial_Plume	Guaymas_Basin	Guaymas_final_reads_1.fastq.gz	0.943725	173	Plume	Plume
Axial_Plume_NODE_6096_length_3305_cov_0.815922	3305	Axial_Plume	Axial_Seawater	Seawater_2015_DNA_trim_1.fastq.gz	0.952194	101	Plume	Plume
Axial_Plume_NODE_6113_length_3300_cov_45.298456	3300	Axial_Plume	Lau_Basin_Abe	Abe_SRR1217460_final_reads_1.fastq.gz	0.988182	742	Plume	Plume
Axial_Plume_NODE_6113_length_3300_cov_45.298456	3300	Axial_Plume	Lau_Basin_Abe	Abe_SRR1217565_final_reads_1.fastq.gz	0.955454	287	Plume	Plume
Axial_Plume_NODE_6113_length_3300_cov_45.298456	3300	Axial_Plume	Lau_Basin_Kilo_Moana	KM_SRR1217459_final_reads_1.fastq.gz	0.999394	591	Plume	Plume
Axial_Plume_NODE_6113_length_3300_cov_45.298456	3300	Axial_Plume	Lau_Basin_Kilo_Moana	KM_SRR1217564_final_reads_1.fastq.gz	0.990606	632	Plume	Plume
Axial_Plume_NODE_6113_length_3300_cov_45.298456	3300	Axial_Plume	Lau_Basin_Tahi_Moana	TahiMoana_SRR1217461_final_reads_1.fastq.gz	1	1288	Plume	Plume
Axial_Plume_NODE_6130_length_3296_cov_0.964342	3296	Axial_Plume	Axial_Seawater	Seawater_2015_DNA_trim_1.fastq.gz	0.98483	113	Plume	Plume
Axial_Plume_NODE_6349_length_3239_cov_0.290167	3239	Axial_Plume	Axial_Seawater	Seawater_2015_DNA_trim_1.fastq.gz	0.780179	92	Plume	Plume
Axial_Plume_NODE_6358_length_3237_cov_0.957556	3237	Axial_Plume	Lau_Basin_Tahi_Moana	TahiMoana_SRR1217461_final_reads_1.fastq.gz	0.820513	50	Plume	Plume
Axial_Plume_NODE_6455_length_3214_cov_0.390347	3214	Axial_Plume	Axial_Seawater	Seawater_2015_DNA_trim_1.fastq.gz	0.845364	100	Plume	Plume
Axial_Plume_NODE_6462_length_3212_cov_0.559481	3212	Axial_Plume	Axial_Seawater	Seawater_2015_DNA_trim_1.fastq.gz	0.898817	119	Plume	Plume
Axial_Plume_NODE_6524_length_3195_cov_0.516623	3195	Axial_Plume	Axial_Seawater	Seawater_2015_DNA_trim_1.fastq.gz	0.775587	73	Plume	Plume
Axial_Plume_NODE_6538_length_3191_cov_0.703655	3191	Axial_Plume	Axial_Seawater	Seawater_2015_DNA_trim_1.fastq.gz	0.807897	86	Plume	Plume
Axial_Plume_NODE_6663_length_3162_cov_1.172652	3162	Axial_Plume	Axial_Seawater	Seawater_2015_DNA_trim_1.fastq.gz	0.722328	46	Plume	Plume
Axial_Plume_NODE_6720_length_3147_cov_1.597351	3147	Axial_Plume	Guaymas_Basin	Guaymas_final_reads_1.fastq.gz	0.954878	1483	Plume	Plume
Axial_Plume_NODE_6737_length_3143_cov_0.580902	3143	Axial_Plume	Guaymas_Basin	Guaymas_final_reads_1.fastq.gz	0.813554	69	Plume	Plume
Axial_Plume_NODE_6932_length_3101_cov_0.435104	3101	Axial_Plume	Axial_Seawater	Seawater_2015_DNA_trim_1.fastq.gz	0.854563	112	Plume	Plume
Axial_Plume_NODE_7121_length_3062_cov_46.243952	3062	Axial_Plume	Lau_Basin_Abe	Abe_SRR1217460_final_reads_1.fastq.gz	0.827564	191	Plume	Plume
Axial_Plume_NODE_7121_length_3062_cov_46.243952	3062	Axial_Plume	Lau_Basin_Kilo_Moana	KM_SRR1217459_final_reads_1.fastq.gz	0.731221	132	Plume	Plume
Axial_Plume_NODE_7121_length_3062_cov_46.243952	3062	Axial_Plume	Lau_Basin_Kilo_Moana	KM_SRR1217564_final_reads_1.fastq.gz	0.720771	133	Plume	Plume
Axial_Plume_NODE_7121_length_3062_cov_46.243952	3062	Axial_Plume	Lau_Basin_Tahi_Moana	TahiMoana_SRR1217461_final_reads_1.fastq.gz	0.902678	225	Plume	Plume
Axial_Plume_NODE_7143_length_3058_cov_1.334016	3058	Axial_Plume	Axial_Seawater	Seawater_2015_DNA_trim_1.fastq.gz	0.864944	77	Plume	Plume
Axial_Plume_NODE_7356_length_3007_cov_0.811111	3007	Axial_Plume	Axial_Seawater	Seawater_2015_DNA_trim_1.fastq.gz	0.99734	158	Plume	Plume
Axial_Plume_NODE_7356_length_3007_cov_0.811111	3007	Axial_Plume	Lau_Basin_Tahi_Moana	TahiMoana_SRR1217465_final_reads_1.fastq.gz	0.754905	90	Plume	Plume
Axial_Plume_NODE_945_length_9380_cov_3.367340	9380	Axial_Plume	Lau_Basin_Abe	Abe_SRR1217460_final_reads_1.fastq.gz	0.877185	11496	Plume	Plume
Axial_Plume_NODE_945_length_9380_cov_3.367340	9380	Axial_Plume	Lau_Basin_Abe	Abe_SRR1217565_final_reads_1.fastq.gz	0.797441	2253	Plume	Plume
Axial_Plume_NODE_945_length_9380_cov_3.367340	9380	Axial_Plume	Guaymas_Basin	Guaymas_final_reads_1.fastq.gz	0.702452	1597	Plume	Plume
Axial_Plume_NODE_945_length_9380_cov_3.367340	9380	Axial_Plume	Lau_Basin_Kilo_Moana	KM_SRR1217459_final_reads_1.fastq.gz	0.885181	8221	Plume	Plume
Axial_Plume_NODE_945_length_9380_cov_3.367340	9380	Axial_Plume	Lau_Basin_Kilo_Moana	KM_SRR1217564_final_reads_1.fastq.gz	0.84403	8406	Plume	Plume
Axial_Plume_NODE_945_length_9380_cov_3.367340	9380	Axial_Plume	Lau_Basin_Kilo_Moana	KM_SRR1217566_final_reads_1.fastq.gz	0.707676	958	Plume	Plume
Axial_Plume_NODE_945_length_9380_cov_3.367340	9380	Axial_Plume	Lau_Basin_Mariner	Mariner_SRR1217452_final_reads_1.fastq.gz	0.770576	822	Plume	Plume
Axial_Plume_NODE_945_length_9380_cov_3.367340	9380	Axial_Plume	Lau_Basin_Mariner	Mariner_SRR1217567_final_reads_1.fastq.gz	0.747121	1218	Plume	Plume
Axial_Plume_NODE_945_length_9380_cov_3.367340	9380	Axial_Plume	Axial_Seawater	Seawater_2015_DNA_trim_1.fastq.gz	0.820896	235	Plume	Plume
Axial_Plume_NODE_945_length_9380_cov_3.367340	9380	Axial_Plume	Lau_Basin_Tahi_Moana	TahiMoana_SRR1217461_final_reads_1.fastq.gz	0.886674	13211	Plume	Plume
Axial_Plume_vRhyme_bin_11	8063	Axial_Plume	Axial_Seawater	Seawater_2015_DNA_trim_1.fastq.gz	0.909215	243	Plume	Plume
Axial_Plume_vRhyme_bin_13	37566	Axial_Plume	Lau_Basin_Abe	Abe_SRR1217460_final_reads_1.fastq.gz	0.85061	186101	Plume	Plume
Axial_Plume_vRhyme_bin_13	37566	Axial_Plume	Lau_Basin_Abe	Abe_SRR1217565_final_reads_1.fastq.gz	0.791567	23231	Plume	Plume
Axial_Plume_vRhyme_bin_13	37566	Axial_Plume	Lau_Basin_Kilo_Moana	KM_SRR1217459_final_reads_1.fastq.gz	0.873609	92565	Plume	Plume
Axial_Plume_vRhyme_bin_13	37566	Axial_Plume	Lau_Basin_Kilo_Moana	KM_SRR1217564_final_reads_1.fastq.gz	0.824283	111414	Plume	Plume
Axial_Plume_vRhyme_bin_13	37566	Axial_Plume	Lau_Basin_Tahi_Moana	TahiMoana_SRR1217461_final_reads_1.fastq.gz	0.878694	134124	Plume	Plume
Axial_Plume_vRhyme_bin_14	18148	Axial_Plume	Lau_Basin_Tahi_Moana	TahiMoana_SRR1217461_final_reads_1.fastq.gz	0.704816	7462	Plume	Plume
Axial_Plume_vRhyme_bin_24	12375	Axial_Plume	Axial_Seawater	Seawater_2015_DNA_trim_1.fastq.gz	0.792404	246	Plume	Plume
Axial_Plume_vRhyme_bin_29	5673	Axial_Plume	Axial_Seawater	Seawater_2015_DNA_trim_1.fastq.gz	0.846818	141	Plume	Plume
Axial_Plume_vRhyme_bin_32	24075	Axial_Plume	Axial_Seawater	Seawater_2015_DNA_trim_1.fastq.gz	0.703759	402	Plume	Plume
Axial_Plume_vRhyme_bin_43	18187	Axial_Plume	Axial_Seawater	Seawater_2015_DNA_trim_1.fastq.gz	0.978886	1216	Plume	Plume
Axial_Plume_vRhyme_bin_45	38662	Axial_Plume	Lau_Basin_Abe	Abe_SRR1217460_final_reads_1.fastq.gz	0.975402	17340	Plume	Plume
Axial_Plume_vRhyme_bin_45	38662	Axial_Plume	Lau_Basin_Abe	Abe_SRR1217565_final_reads_1.fastq.gz	0.781232	2420	Plume	Plume
Axial_Plume_vRhyme_bin_45	38662	Axial_Plume	Lau_Basin_Kilo_Moana	KM_SRR1217459_final_reads_1.fastq.gz	0.978713	14958	Plume	Plume
Axial_Plume_vRhyme_bin_45	38662	Axial_Plume	Lau_Basin_Kilo_Moana	KM_SRR1217564_final_reads_1.fastq.gz	0.944649	10854	Plume	Plume
Axial_Plume_vRhyme_bin_45	38662	Axial_Plume	Lau_Basin_Mariner	Mariner_SRR1217452_final_reads_1.fastq.gz	0.723036	1309	Plume	Plume
Axial_Plume_vRhyme_bin_45	38662	Axial_Plume	Lau_Basin_Tahi_Moana	TahiMoana_SRR1217461_final_reads_1.fastq.gz	0.964953	13056	Plume	Plume
Axial_Plume_vRhyme_bin_46	41241	Axial_Plume	Lau_Basin_Abe	Abe_SRR1217460_final_reads_1.fastq.gz	0.880992	6686	Plume	Plume
Axial_Plume_vRhyme_bin_46	41241	Axial_Plume	Lau_Basin_Kilo_Moana	KM_SRR1217459_final_reads_1.fastq.gz	0.892292	6502	Plume	Plume
Axial_Plume_vRhyme_bin_46	41241	Axial_Plume	Lau_Basin_Kilo_Moana	KM_SRR1217564_final_reads_1.fastq.gz	0.755583	4461	Plume	Plume
Axial_Plume_vRhyme_bin_46	41241	Axial_Plume	Lau_Basin_Tahi_Moana	TahiMoana_SRR1217461_final_reads_1.fastq.gz	0.91169	7097	Plume	Plume
Axial_Plume_vRhyme_bin_47	21725	Axial_Plume	Lau_Basin_Abe	Abe_SRR1217460_final_reads_1.fastq.gz	0.852566	41318	Plume	Plume
Axial_Plume_vRhyme_bin_47	21725	Axial_Plume	Lau_Basin_Kilo_Moana	KM_SRR1217459_final_reads_1.fastq.gz	0.821404	35146	Plume	Plume
Axial_Plume_vRhyme_bin_47	21725	Axial_Plume	Lau_Basin_Kilo_Moana	KM_SRR1217564_final_reads_1.fastq.gz	0.753556	25901	Plume	Plume
Axial_Plume_vRhyme_bin_47	21725	Axial_Plume	Lau_Basin_Tahi_Moana	TahiMoana_SRR1217461_final_reads_1.fastq.gz	0.868999	44931	Plume	Plume
Axial_Plume_vRhyme_bin_49	6036	Axial_Plume	Lau_Basin_Abe	Abe_SRR1217565_final_reads_1.fastq.gz	0.752982	194	Plume	Plume
Axial_Plume_vRhyme_bin_49	6036	Axial_Plume	Lau_Basin_Kilo_Moana	KM_SRR1217459_final_reads_1.fastq.gz	0.863817	300	Plume	Plume
Axial_Plume_vRhyme_bin_4	18249	Axial_Plume	Axial_Seawater	Seawater_2015_DNA_trim_1.fastq.gz	0.786947	346	Plume	Plume
Axial_Plume_vRhyme_bin_50	6878	Axial_Plume	Axial_Seawater	Seawater_2015_DNA_trim_1.fastq.gz	1	637	Plume	Plume
Axial_Plume_vRhyme_bin_53	28692	Axial_Plume	Lau_Basin_Kilo_Moana	KM_SRR1217459_final_reads_1.fastq.gz	0.736582	538	Plume	Plume
Axial_Plume_vRhyme_bin_53	28692	Axial_Plume	Lau_Basin_Tahi_Moana	TahiMoana_SRR1217461_final_reads_1.fastq.gz	0.925763	1922	Plume	Plume
Axial_Plume_vRhyme_bin_55	7102	Axial_Plume	Axial_Seawater	Seawater_2015_DNA_trim_1.fastq.gz	0.994931	256	Plume	Plume
Axial_Plume_vRhyme_bin_57	5457	Axial_Plume	Axial_Seawater	Seawater_2015_DNA_trim_1.fastq.gz	0.811252	120	Plume	Plume
Axial_Plume_vRhyme_bin_58	11417	Axial_Plume	Axial_Seawater	Seawater_2015_DNA_trim_1.fastq.gz	0.991767	796	Plume	Plume
Axial_Plume_vRhyme_bin_5	13241	Axial_Plume	Guaymas_Basin	Guaymas_final_reads_1.fastq.gz	0.708028	4799	Plume	Plume
Axial_Plume_vRhyme_bin_5	13241	Axial_Plume	Axial_Seawater	Seawater_2015_DNA_trim_1.fastq.gz	0.891247	862	Plume	Plume
Axial_Plume_vRhyme_bin_60	9368	Axial_Plume	Axial_Seawater	Seawater_2015_DNA_trim_1.fastq.gz	0.995944	410	Plume	Plume
Axial_Plume_vRhyme_bin_63	15840	Axial_Plume	Lau_Basin_Tahi_Moana	TahiMoana_SRR1217461_final_reads_1.fastq.gz	0.767298	612	Plume	Plume
Axial_Plume_vRhyme_bin_66	6086	Axial_Plume	Axial_Seawater	Seawater_2015_DNA_trim_1.fastq.gz	0.995071	614	Plume	Plume
Axial_Plume_vRhyme_bin_68	30879	Axial_Plume	Lau_Basin_Abe	Abe_SRR1217460_final_reads_1.fastq.gz	0.735743	4577	Plume	Plume
Axial_Plume_vRhyme_bin_68	30879	Axial_Plume	Lau_Basin_Kilo_Moana	KM_SRR1217459_final_reads_1.fastq.gz	0.777583	3869	Plume	Plume
Axial_Plume_vRhyme_bin_68	30879	Axial_Plume	Lau_Basin_Tahi_Moana	TahiMoana_SRR1217461_final_reads_1.fastq.gz	0.843421	8474	Plume	Plume
Axial_Plume_vRhyme_bin_69	36913	Axial_Plume	Guaymas_Basin	Guaymas_final_reads_1.fastq.gz	0.936851	5090	Plume	Plume
Axial_Plume_vRhyme_bin_70	7111	Axial_Plume	Lau_Basin_Abe	Abe_SRR1217460_final_reads_1.fastq.gz	0.935452	11402	Plume	Plume
Axial_Plume_vRhyme_bin_70	7111	Axial_Plume	Lau_Basin_Kilo_Moana	KM_SRR1217459_final_reads_1.fastq.gz	0.827591	8639	Plume	Plume
Axial_Plume_vRhyme_bin_70	7111	Axial_Plume	Lau_Basin_Tahi_Moana	TahiMoana_SRR1217461_final_reads_1.fastq.gz	0.952468	10493	Plume	Plume
Axial_Plume_vRhyme_bin_73	28486	Axial_Plume	Lau_Basin_Tahi_Moana	TahiMoana_SRR1217461_final_reads_1.fastq.gz	0.806852	925	Plume	Plume
Axial_Plume_vRhyme_bin_74	6149	Axial_Plume	Lau_Basin_Abe	Abe_SRR1217460_final_reads_1.fastq.gz	0.855424	408	Plume	Plume
Axial_Plume_vRhyme_bin_74	6149	Axial_Plume	Lau_Basin_Kilo_Moana	KM_SRR1217459_final_reads_1.fastq.gz	0.897707	376	Plume	Plume
Axial_Plume_vRhyme_bin_74	6149	Axial_Plume	Lau_Basin_Kilo_Moana	KM_SRR1217564_final_reads_1.fastq.gz	0.713287	292	Plume	Plume
Axial_Plume_vRhyme_bin_74	6149	Axial_Plume	Lau_Basin_Tahi_Moana	TahiMoana_SRR1217461_final_reads_1.fastq.gz	0.93934	483	Plume	Plume
Axial_Seawater_NODE_1024_length_4931_cov_2.419026	4931	Axial_Seawater	Axial_Plume	Plume_2015_DNA_trim_1.fastq.gz	0.946664	161	Plume	Plume
Axial_Seawater_NODE_1314_length_4404_cov_1.079027	4404	Axial_Seawater	Axial_Plume	Plume_2015_DNA_trim_1.fastq.gz	0.905313	101	Plume	Plume
Axial_Seawater_NODE_1374_length_4297_cov_1.950120	4297	Axial_Seawater	Axial_Plume	Plume_2015_DNA_trim_1.fastq.gz	0.983942	253	Plume	Plume
Axial_Seawater_NODE_1483_length_4120_cov_0.704984	4120	Axial_Seawater	Axial_Plume	Plume_2015_DNA_trim_1.fastq.gz	1	364	Plume	Plume
Axial_Seawater_NODE_1483_length_4120_cov_0.704984	4120	Axial_Seawater	Cayman_Shallow	SRR2046235_trim_1.fastq.gz	0.756796	103	Plume	Plume
Axial_Seawater_NODE_1567_length_4004_cov_1.963632	4004	Axial_Seawater	Axial_Plume	Plume_2015_DNA_trim_1.fastq.gz	0.947552	165	Plume	Plume
Axial_Seawater_NODE_1659_length_3915_cov_0.808078	3915	Axial_Seawater	Axial_Plume	Plume_2015_DNA_trim_1.fastq.gz	0.948659	297	Plume	Plume
Axial_Seawater_NODE_1659_length_3915_cov_0.808078	3915	Axial_Seawater	Lau_Basin_Tahi_Moana	TahiMoana_SRR1217461_final_reads_1.fastq.gz	0.755811	7684	Plume	Plume
Axial_Seawater_NODE_1736_length_3837_cov_0.727493	3837	Axial_Seawater	Axial_Plume	Plume_2015_DNA_trim_1.fastq.gz	0.887151	83	Plume	Plume
Axial_Seawater_NODE_1819_length_3754_cov_0.403915	3754	Axial_Seawater	Lau_Basin_Abe	Abe_SRR1217460_final_reads_1.fastq.gz	0.724028	86	Plume	Plume
Axial_Seawater_NODE_1819_length_3754_cov_0.403915	3754	Axial_Seawater	Lau_Basin_Abe	Abe_SRR1217565_final_reads_1.fastq.gz	0.702184	104	Plume	Plume
Axial_Seawater_NODE_1819_length_3754_cov_0.403915	3754	Axial_Seawater	Guaymas_Basin	Guaymas_final_reads_1.fastq.gz	0.972829	529	Plume	Plume
Axial_Seawater_NODE_1819_length_3754_cov_0.403915	3754	Axial_Seawater	Lau_Basin_Kilo_Moana	KM_SRR1217459_final_reads_1.fastq.gz	0.733884	79	Plume	Plume
Axial_Seawater_NODE_1819_length_3754_cov_0.403915	3754	Axial_Seawater	Lau_Basin_Kilo_Moana	KM_SRR1217566_final_reads_1.fastq.gz	0.711774	86	Plume	Plume
Axial_Seawater_NODE_1819_length_3754_cov_0.403915	3754	Axial_Seawater	Lau_Basin_Mariner	Mariner_SRR1217452_final_reads_1.fastq.gz	0.896111	113	Plume	Plume
Axial_Seawater_NODE_1819_length_3754_cov_0.403915	3754	Axial_Seawater	Axial_Plume	Plume_2015_DNA_trim_1.fastq.gz	0.95658	133	Plume	Plume
Axial_Seawater_NODE_1819_length_3754_cov_0.403915	3754	Axial_Seawater	Cayman_Shallow	SRR2046222_trim_1.fastq.gz	0.767714	257	Plume	Plume
Axial_Seawater_NODE_1819_length_3754_cov_0.403915	3754	Axial_Seawater	Cayman_Shallow	SRR2046235_trim_1.fastq.gz	0.817262	210	Plume	Plume
Axial_Seawater_NODE_1819_length_3754_cov_0.403915	3754	Axial_Seawater	Cayman_Shallow	SRR2046236_trim_1.fastq.gz	0.910762	329	Plume	Plume
Axial_Seawater_NODE_1819_length_3754_cov_0.403915	3754	Axial_Seawater	Cayman_Deep	SRR2046238_trim_1.fastq.gz	0.899574	2135	Plume	Plume
Axial_Seawater_NODE_1819_length_3754_cov_0.403915	3754	Axial_Seawater	Lau_Basin_Tahi_Moana	TahiMoana_SRR1217461_final_reads_1.fastq.gz	0.983751	391	Plume	Plume
Axial_Seawater_NODE_1819_length_3754_cov_0.403915	3754	Axial_Seawater	Lau_Basin_Tui_Malila	TuiMalila_SRR1217462_final_reads_1.fastq.gz	0.767448	64	Plume	Plume
Axial_Seawater_NODE_1851_length_3721_cov_0.919032	3721	Axial_Seawater	Axial_Plume	Plume_2015_DNA_trim_1.fastq.gz	0.949207	118	Plume	Plume
Axial_Seawater_NODE_2168_length_3493_cov_0.918004	3493	Axial_Seawater	Axial_Plume	Plume_2015_DNA_trim_1.fastq.gz	1	328	Plume	Plume
Axial_Seawater_NODE_2259_length_3443_cov_0.933655	3443	Axial_Seawater	Axial_Plume	Plume_2015_DNA_trim_1.fastq.gz	0.913157	96	Plume	Plume
Axial_Seawater_NODE_2270_length_3439_cov_0.688708	3439	Axial_Seawater	Cayman_Deep	SRR2046221_trim_1.fastq.gz	0.905787	446	Plume	Plume
Axial_Seawater_NODE_2270_length_3439_cov_0.688708	3439	Axial_Seawater	Cayman_Shallow	SRR2046235_trim_1.fastq.gz	0.969468	278	Plume	Plume
Axial_Seawater_NODE_2270_length_3439_cov_0.688708	3439	Axial_Seawater	Cayman_Shallow	SRR2046236_trim_1.fastq.gz	0.962489	316	Plume	Plume
Axial_Seawater_NODE_2720_length_3204_cov_1.377316	3204	Axial_Seawater	Axial_Plume	Plume_2015_DNA_trim_1.fastq.gz	0.919476	81	Plume	Plume
Axial_Seawater_NODE_2760_length_3186_cov_1.237006	3186	Axial_Seawater	Axial_Plume	Plume_2015_DNA_trim_1.fastq.gz	1	295	Plume	Plume
Axial_Seawater_NODE_2781_length_3175_cov_0.771982	3175	Axial_Seawater	Guaymas_Basin	Guaymas_final_reads_1.fastq.gz	0.787402	73	Plume	Plume
Axial_Seawater_NODE_2781_length_3175_cov_0.771982	3175	Axial_Seawater	Axial_Plume	Plume_2015_DNA_trim_1.fastq.gz	1	194	Plume	Plume
Axial_Seawater_NODE_2783_length_3174_cov_0.800459	3174	Axial_Seawater	Axial_Plume	Plume_2015_DNA_trim_1.fastq.gz	0.877442	106	Plume	Plume
Axial_Seawater_NODE_2962_length_3098_cov_0.484349	3098	Axial_Seawater	Axial_Plume	Plume_2015_DNA_trim_1.fastq.gz	0.991285	213	Plume	Plume
Axial_Seawater_NODE_3042_length_3071_cov_0.720109	3071	Axial_Seawater	Lau_Basin_Abe	Abe_SRR1217460_final_reads_1.fastq.gz	0.955389	460	Plume	Plume
Axial_Seawater_NODE_3042_length_3071_cov_0.720109	3071	Axial_Seawater	Lau_Basin_Abe	Abe_SRR1217565_final_reads_1.fastq.gz	0.922501	225	Plume	Plume
Axial_Seawater_NODE_3042_length_3071_cov_0.720109	3071	Axial_Seawater	Guaymas_Basin	Guaymas_final_reads_1.fastq.gz	0.951807	141	Plume	Plume
Axial_Seawater_NODE_3042_length_3071_cov_0.720109	3071	Axial_Seawater	Lau_Basin_Kilo_Moana	KM_SRR1217367_final_reads_1.fastq.gz	0.864865	89	Plume	Plume
Axial_Seawater_NODE_3042_length_3071_cov_0.720109	3071	Axial_Seawater	Lau_Basin_Kilo_Moana	KM_SRR1217459_final_reads_1.fastq.gz	0.984044	453	Plume	Plume
Axial_Seawater_NODE_3042_length_3071_cov_0.720109	3071	Axial_Seawater	Lau_Basin_Kilo_Moana	KM_SRR1217564_final_reads_1.fastq.gz	0.925431	399	Plume	Plume
Axial_Seawater_NODE_3042_length_3071_cov_0.720109	3071	Axial_Seawater	Lau_Basin_Kilo_Moana	KM_SRR1217566_final_reads_1.fastq.gz	0.817323	154	Plume	Plume
Axial_Seawater_NODE_3042_length_3071_cov_0.720109	3071	Axial_Seawater	Lau_Basin_Mariner	Mariner_SRR1217452_final_reads_1.fastq.gz	0.969717	308	Plume	Plume
Axial_Seawater_NODE_3042_length_3071_cov_0.720109	3071	Axial_Seawater	Lau_Basin_Mariner	Mariner_SRR1217567_final_reads_1.fastq.gz	0.739173	184	Plume	Plume
Axial_Seawater_NODE_3042_length_3071_cov_0.720109	3071	Axial_Seawater	Axial_Plume	Plume_2015_DNA_trim_1.fastq.gz	0.979486	171	Plume	Plume
Axial_Seawater_NODE_3042_length_3071_cov_0.720109	3071	Axial_Seawater	Lau_Basin_Tahi_Moana	TahiMoana_SRR1217461_final_reads_1.fastq.gz	0.999674	603	Plume	Plume
Axial_Seawater_NODE_3042_length_3071_cov_0.720109	3071	Axial_Seawater	Lau_Basin_Tui_Malila	TuiMalila_SRR1217462_final_reads_1.fastq.gz	0.884077	139	Plume	Plume
Axial_Seawater_NODE_412_length_7907_cov_1.648843	7907	Axial_Seawater	Axial_Plume	Plume_2015_DNA_trim_1.fastq.gz	0.977362	280	Plume	Plume
Axial_Seawater_NODE_422_length_7829_cov_1.210854	7829	Axial_Seawater	Axial_Plume	Plume_2015_DNA_trim_1.fastq.gz	0.968195	228	Plume	Plume
Axial_Seawater_NODE_476_length_7287_cov_0.980866	7287	Axial_Seawater	Cayman_Deep	SRR2046221_trim_1.fastq.gz	0.840401	663	Plume	Plume
Axial_Seawater_NODE_476_length_7287_cov_0.980866	7287	Axial_Seawater	Cayman_Shallow	SRR2046235_trim_1.fastq.gz	0.904899	504	Plume	Plume
Axial_Seawater_NODE_476_length_7287_cov_0.980866	7287	Axial_Seawater	Cayman_Shallow	SRR2046236_trim_1.fastq.gz	0.898038	575	Plume	Plume
Axial_Seawater_NODE_476_length_7287_cov_0.980866	7287	Axial_Seawater	Cayman_Deep	SRR2046238_trim_1.fastq.gz	0.710032	1276	Plume	Plume
Axial_Seawater_NODE_481_length_7250_cov_1.784782	7250	Axial_Seawater	Axial_Plume	Plume_2015_DNA_trim_1.fastq.gz	0.968	292	Plume	Plume
Axial_Seawater_NODE_740_length_5730_cov_2.698197	5730	Axial_Seawater	Axial_Plume	Plume_2015_DNA_trim_1.fastq.gz	0.965445	231	Plume	Plume
Axial_Seawater_NODE_804_length_5516_cov_3.488402	5516	Axial_Seawater	Axial_Plume	Plume_2015_DNA_trim_1.fastq.gz	0.974438	405	Plume	Plume
Axial_Seawater_NODE_88_length_18819_cov_3.174246	18819	Axial_Seawater	Axial_Plume	Plume_2015_DNA_trim_1.fastq.gz	0.990913	1320	Plume	Plume
Axial_Seawater_vRhyme_bin_3	23348	Axial_Seawater	Axial_Plume	Plume_2015_DNA_trim_1.fastq.gz	0.979827	1407	Plume	Plume
Axial_Seawater_vRhyme_bin_4	5163	Axial_Seawater	Axial_Plume	Plume_2015_DNA_trim_1.fastq.gz	0.98896	266	Plume	Plume
Axial_Seawater_vRhyme_bin_5	7727	Axial_Seawater	Axial_Plume	Plume_2015_DNA_trim_1.fastq.gz	0.95134	207	Plume	Plume
Axial_Seawater_vRhyme_bin_6	7268	Axial_Seawater	Axial_Plume	Plume_2015_DNA_trim_1.fastq.gz	0.992157	480	Plume	Plume
Brothers_Diffuse_S009_NODE_11_length_29156_cov_61.873058	29156	Brothers_Diffuse	Brothers_NWCB	lane3.s012.indexN708.S517.CAGAGAGG.TCTTACGC.67_debarcode_1.fastq.gz	0.878721	9520	Deposit	Deposit
Brothers_Diffuse_S009_NODE_11_length_29156_cov_61.873058	29156	Brothers_Diffuse	Brothers_NWCB	lane6.s140.indexN702.S503.CGTACTAG.AGAGGATA.74_debarcode_1.fastq.gz	0.932227	7719	Deposit	Deposit
Brothers_Diffuse_S009_NODE_11_length_29156_cov_61.873058	29156	Brothers_Diffuse	Brothers_NWCB	lane8.s146.indexN708.S517.CAGAGAGG.TCTTACGC.172_debarcode_1.fastq.gz	0.983503	20942	Deposit	Deposit
Brothers_Diffuse_S009_NODE_2145_length_4716_cov_1.313358	4716	Brothers_Diffuse	Brothers_UC	lane2.s010.indexN708.S505.CAGAGAGG.CTCCTTAC.233_debarcode_1.fastq.gz	0.998728	2745	Deposit	Deposit
Brothers_Diffuse_S009_NODE_2145_length_4716_cov_1.313358	4716	Brothers_Diffuse	Brothers_UC	lane2.s011.indexN701.S505.TAAGGCGA.CTCCTTAC.217_debarcode_1.fastq.gz	0.997668	1256	Deposit	Deposit
Brothers_Diffuse_S009_NODE_2145_length_4716_cov_1.313358	4716	Brothers_Diffuse	Brothers_LC	lane4.s016.indexN704.S517.TCCTGAGC.TCTTACGC.324_debarcode_1.fastq.gz	0.711408	72	Deposit	Deposit
Brothers_Diffuse_S009_NODE_2145_length_4716_cov_1.313358	4716	Brothers_Diffuse	Brothers_UC	lane8.s147.indexN709.S502.GCTACGCT.ATAGAGAG.240_debarcode_1.fastq.gz	0.727099	75	Deposit	Deposit
Brothers_Diffuse_S009_NODE_26_length_21730_cov_7.497292	21730	Brothers_Diffuse	Brothers_UC	lane2.s010.indexN708.S505.CAGAGAGG.CTCCTTAC.233_debarcode_1.fastq.gz	1	62794	Deposit	Deposit
Brothers_Diffuse_S009_NODE_26_length_21730_cov_7.497292	21730	Brothers_Diffuse	Brothers_UC	lane2.s011.indexN701.S505.TAAGGCGA.CTCCTTAC.217_debarcode_1.fastq.gz	0.955499	949	Deposit	Deposit
Brothers_Diffuse_S009_NODE_26_length_21730_cov_7.497292	21730	Brothers_Diffuse	Brothers_UC	lane8.s147.indexN709.S502.GCTACGCT.ATAGAGAG.240_debarcode_1.fastq.gz	0.944731	704	Deposit	Deposit
Brothers_Diffuse_S009_NODE_378_length_9121_cov_3.186124	9121	Brothers_Diffuse	Brothers_UC	lane2.s010.indexN708.S505.CAGAGAGG.CTCCTTAC.233_debarcode_1.fastq.gz	0.847824	352	Deposit	Deposit
Brothers_Diffuse_S009_NODE_378_length_9121_cov_3.186124	9121	Brothers_Diffuse	Brothers_UC	lane2.s011.indexN701.S505.TAAGGCGA.CTCCTTAC.217_debarcode_1.fastq.gz	1	51158	Deposit	Deposit
Brothers_Diffuse_S009_NODE_378_length_9121_cov_3.186124	9121	Brothers_Diffuse	Brothers_UC	lane8.s147.indexN709.S502.GCTACGCT.ATAGAGAG.240_debarcode_1.fastq.gz	1	12023	Deposit	Deposit
Brothers_Diffuse_S009_NODE_3836_length_3694_cov_1.737875	3694	Brothers_Diffuse	Brothers_UC	lane2.s010.indexN708.S505.CAGAGAGG.CTCCTTAC.233_debarcode_1.fastq.gz	1	3947	Deposit	Deposit
Brothers_Diffuse_S009_NODE_3836_length_3694_cov_1.737875	3694	Brothers_Diffuse	Brothers_UC	lane2.s011.indexN701.S505.TAAGGCGA.CTCCTTAC.217_debarcode_1.fastq.gz	1	4944	Deposit	Deposit
Brothers_Diffuse_S009_NODE_3836_length_3694_cov_1.737875	3694	Brothers_Diffuse	Brothers_UC	lane8.s147.indexN709.S502.GCTACGCT.ATAGAGAG.240_debarcode_1.fastq.gz	0.997293	720	Deposit	Deposit
Brothers_Diffuse_S009_NODE_4377_length_3489_cov_3.021118	3489	Brothers_Diffuse	Brothers_UC	lane2.s010.indexN708.S505.CAGAGAGG.CTCCTTAC.233_debarcode_1.fastq.gz	1	15164	Deposit	Deposit
Brothers_Diffuse_S009_NODE_4377_length_3489_cov_3.021118	3489	Brothers_Diffuse	Brothers_UC	lane2.s011.indexN701.S505.TAAGGCGA.CTCCTTAC.217_debarcode_1.fastq.gz	0.900545	785	Deposit	Deposit
Brothers_Diffuse_S009_NODE_5226_length_3205_cov_1.162443	3205	Brothers_Diffuse	Brothers_UC	lane2.s010.indexN708.S505.CAGAGAGG.CTCCTTAC.233_debarcode_1.fastq.gz	0.915133	638	Deposit	Deposit
Brothers_Diffuse_S009_NODE_5226_length_3205_cov_1.162443	3205	Brothers_Diffuse	Brothers_UC	lane2.s011.indexN701.S505.TAAGGCGA.CTCCTTAC.217_debarcode_1.fastq.gz	0.810608	99	Deposit	Deposit
Brothers_Diffuse_S009_NODE_5308_length_3181_cov_1.262934	3181	Brothers_Diffuse	Brothers_UC	lane2.s010.indexN708.S505.CAGAGAGG.CTCCTTAC.233_debarcode_1.fastq.gz	1	5323	Deposit	Deposit
Brothers_Diffuse_S009_NODE_5308_length_3181_cov_1.262934	3181	Brothers_Diffuse	Brothers_UC	lane2.s011.indexN701.S505.TAAGGCGA.CTCCTTAC.217_debarcode_1.fastq.gz	1	2354	Deposit	Deposit
Brothers_Diffuse_S009_NODE_5308_length_3181_cov_1.262934	3181	Brothers_Diffuse	Brothers_LC	lane4.s016.indexN704.S517.TCCTGAGC.TCTTACGC.324_debarcode_1.fastq.gz	0.966677	319	Deposit	Deposit
Brothers_Diffuse_S009_NODE_5308_length_3181_cov_1.262934	3181	Brothers_Diffuse	Brothers_UC	lane8.s147.indexN709.S502.GCTACGCT.ATAGAGAG.240_debarcode_1.fastq.gz	0.943728	133	Deposit	Deposit
Brothers_Diffuse_S009_NODE_5622_length_3101_cov_0.719906	3101	Brothers_Diffuse	Brothers_UC	lane2.s010.indexN708.S505.CAGAGAGG.CTCCTTAC.233_debarcode_1.fastq.gz	1	4125	Deposit	Deposit
Brothers_Diffuse_S009_vRhyme_bin_10	6638	Brothers_Diffuse	Brothers_UC	lane2.s010.indexN708.S505.CAGAGAGG.CTCCTTAC.233_debarcode_1.fastq.gz	0.922718	5694	Deposit	Deposit
Brothers_Diffuse_S009_vRhyme_bin_10	6638	Brothers_Diffuse	Brothers_UC	lane2.s011.indexN701.S505.TAAGGCGA.CTCCTTAC.217_debarcode_1.fastq.gz	1	28997	Deposit	Deposit
Brothers_Diffuse_S009_vRhyme_bin_10	6638	Brothers_Diffuse	Brothers_UC	lane8.s147.indexN709.S502.GCTACGCT.ATAGAGAG.240_debarcode_1.fastq.gz	0.995631	15506	Deposit	Deposit
Brothers_Diffuse_S009_vRhyme_bin_11	33470	Brothers_Diffuse	Brothers_UC	lane2.s011.indexN701.S505.TAAGGCGA.CTCCTTAC.217_debarcode_1.fastq.gz	0.74637	381336	Deposit	Deposit
Brothers_Diffuse_S009_vRhyme_bin_14	8955	Brothers_Diffuse	Brothers_UC	lane2.s011.indexN701.S505.TAAGGCGA.CTCCTTAC.217_debarcode_1.fastq.gz	0.709324	40673	Deposit	Deposit
Brothers_Diffuse_S009_vRhyme_bin_21	18565	Brothers_Diffuse	Brothers_UC	lane2.s010.indexN708.S505.CAGAGAGG.CTCCTTAC.233_debarcode_1.fastq.gz	0.994344	44167	Deposit	Deposit
Brothers_Diffuse_S009_vRhyme_bin_21	18565	Brothers_Diffuse	Brothers_UC	lane2.s011.indexN701.S505.TAAGGCGA.CTCCTTAC.217_debarcode_1.fastq.gz	0.995583	857103	Deposit	Deposit
Brothers_Diffuse_S009_vRhyme_bin_21	18565	Brothers_Diffuse	Brothers_UC	lane8.s147.indexN709.S502.GCTACGCT.ATAGAGAG.240_debarcode_1.fastq.gz	0.994614	184148	Deposit	Deposit
Brothers_Diffuse_S009_vRhyme_bin_25	16897	Brothers_Diffuse	Brothers_NWCB	lane3.s012.indexN708.S517.CAGAGAGG.TCTTACGC.67_debarcode_1.fastq.gz	0.736876	1887	Deposit	Deposit
Brothers_Diffuse_S009_vRhyme_bin_27	22515	Brothers_Diffuse	Brothers_NWCB	lane6.s140.indexN702.S503.CGTACTAG.AGAGGATA.74_debarcode_1.fastq.gz	0.802132	386	Deposit	Deposit
Brothers_Diffuse_S009_vRhyme_bin_31	5726	Brothers_Diffuse	Brothers_UC	lane2.s010.indexN708.S505.CAGAGAGG.CTCCTTAC.233_debarcode_1.fastq.gz	1	7195	Deposit	Deposit
Brothers_Diffuse_S009_vRhyme_bin_32	12312	Brothers_Diffuse	Brothers_UC	lane2.s010.indexN708.S505.CAGAGAGG.CTCCTTAC.233_debarcode_1.fastq.gz	0.999756	14442	Deposit	Deposit
Brothers_Diffuse_S009_vRhyme_bin_33	9430	Brothers_Diffuse	Brothers_UC	lane2.s010.indexN708.S505.CAGAGAGG.CTCCTTAC.233_debarcode_1.fastq.gz	1	13909	Deposit	Deposit
Brothers_Diffuse_S009_vRhyme_bin_33	9430	Brothers_Diffuse	Brothers_UC	lane2.s011.indexN701.S505.TAAGGCGA.CTCCTTAC.217_debarcode_1.fastq.gz	0.983139	1032	Deposit	Deposit
Brothers_Diffuse_S009_vRhyme_bin_33	9430	Brothers_Diffuse	Brothers_LC	lane4.s016.indexN704.S517.TCCTGAGC.TCTTACGC.324_debarcode_1.fastq.gz	0.934889	1352	Deposit	Deposit
Brothers_Diffuse_S009_vRhyme_bin_6	28876	Brothers_Diffuse	Brothers_UC	lane2.s010.indexN708.S505.CAGAGAGG.CTCCTTAC.233_debarcode_1.fastq.gz	0.999861	38462	Deposit	Deposit
Brothers_Diffuse_S009_vRhyme_bin_6	28876	Brothers_Diffuse	Brothers_UC	lane2.s011.indexN701.S505.TAAGGCGA.CTCCTTAC.217_debarcode_1.fastq.gz	0.951101	1436	Deposit	Deposit
Brothers_Diffuse_S009_vRhyme_bin_6	28876	Brothers_Diffuse	Brothers_UC	lane8.s147.indexN709.S502.GCTACGCT.ATAGAGAG.240_debarcode_1.fastq.gz	0.981923	6294	Deposit	Deposit
Brothers_Diffuse_S009_vRhyme_bin_7	23799	Brothers_Diffuse	Brothers_UC	lane2.s010.indexN708.S505.CAGAGAGG.CTCCTTAC.233_debarcode_1.fastq.gz	0.99916	14986	Deposit	Deposit
Brothers_Diffuse_S009_vRhyme_bin_7	23799	Brothers_Diffuse	Brothers_UC	lane2.s011.indexN701.S505.TAAGGCGA.CTCCTTAC.217_debarcode_1.fastq.gz	0.999958	61332	Deposit	Deposit
Brothers_Diffuse_S009_vRhyme_bin_8	13161	Brothers_Diffuse	Brothers_UC	lane2.s010.indexN708.S505.CAGAGAGG.CTCCTTAC.233_debarcode_1.fastq.gz	1	26721	Deposit	Deposit
Brothers_Diffuse_S009_vRhyme_bin_8	13161	Brothers_Diffuse	Brothers_UC	lane2.s011.indexN701.S505.TAAGGCGA.CTCCTTAC.217_debarcode_1.fastq.gz	0.994681	4995	Deposit	Deposit
Brothers_Diffuse_S009_vRhyme_bin_8	13161	Brothers_Diffuse	Brothers_UC	lane8.s147.indexN709.S502.GCTACGCT.ATAGAGAG.240_debarcode_1.fastq.gz	0.997569	5684	Deposit	Deposit
Brothers_Diffuse_S015_NODE_10593_length_3796_cov_146.672118	3796	Brothers_Diffuse	Brothers_LC	lane4.s016.indexN704.S517.TCCTGAGC.TCTTACGC.324_debarcode_1.fastq.gz	0.89647	80	Deposit	Deposit
Brothers_Diffuse_S015_NODE_10665_length_3785_cov_1.850191	3785	Brothers_Diffuse	Brothers_LC	lane4.s016.indexN704.S517.TCCTGAGC.TCTTACGC.324_debarcode_1.fastq.gz	0.720211	61	Deposit	Deposit
Brothers_Diffuse_S015_NODE_1080_length_9266_cov_7.307145	9266	Brothers_Diffuse	Brothers_NWCA	lane7.s144.indexN706.S507.TAGGCATG.TACTCCTT.136_debarcode_1.fastq.gz	0.700194	351	Deposit	Deposit
Brothers_Diffuse_S015_NODE_13943_length_3403_cov_4.807692	3403	Brothers_Diffuse	Brothers_LC	lane4.s016.indexN704.S517.TCCTGAGC.TCTTACGC.324_debarcode_1.fastq.gz	0.78754	178	Deposit	Deposit
Brothers_Diffuse_S015_NODE_15244_length_3278_cov_2.428435	3278	Brothers_Diffuse	Brothers_LC	lane4.s016.indexN704.S517.TCCTGAGC.TCTTACGC.324_debarcode_1.fastq.gz	0.812386	127	Deposit	Deposit
Brothers_Diffuse_S015_NODE_15_length_40070_cov_7.128809	40070	Brothers_Diffuse	Brothers_NWCA	lane3.s013.indexN701.S517.TAAGGCGA.TCTTACGC.128_debarcode_1.fastq.gz	0.804467	1225	Deposit	Deposit
Brothers_Diffuse_S015_NODE_1656_length_7903_cov_4.097994	7903	Brothers_Diffuse	Brothers_LC	lane4.s016.indexN704.S517.TCCTGAGC.TCTTACGC.324_debarcode_1.fastq.gz	0.744401	333	Deposit	Deposit
Brothers_Diffuse_S015_NODE_16701_length_3158_cov_1.728802	3158	Brothers_Diffuse	Brothers_NWCA	lane7.s142.indexN704.S505.TCCTGAGC.CTCCTTAC.157_debarcode_1.fastq.gz	0.787207	77	Deposit	Deposit
Brothers_Diffuse_S015_NODE_17030_length_3128_cov_4.118294	3128	Brothers_Diffuse	Brothers_NWCA	lane3.s013.indexN701.S517.TAAGGCGA.TCTTACGC.128_debarcode_1.fastq.gz	0.99968	406	Deposit	Deposit
Brothers_Diffuse_S015_NODE_17030_length_3128_cov_4.118294	3128	Brothers_Diffuse	Brothers_NWCA	lane7.s142.indexN704.S505.TCCTGAGC.CTCCTTAC.157_debarcode_1.fastq.gz	0.965793	114	Deposit	Deposit
Brothers_Diffuse_S015_NODE_17030_length_3128_cov_4.118294	3128	Brothers_Diffuse	ELSC_Mariner	M2_trim_1.fastq.gz	0.778133	538	Deposit	Deposit
Brothers_Diffuse_S015_NODE_1756_length_7723_cov_2.357688	7723	Brothers_Diffuse	Brothers_NWCA	lane7.s142.indexN704.S505.TCCTGAGC.CTCCTTAC.157_debarcode_1.fastq.gz	0.739868	180	Deposit	Deposit
Brothers_Diffuse_S015_NODE_1756_length_7723_cov_2.357688	7723	Brothers_Diffuse	Lau_Basin_Tahi_Moana	TahiMoana_SRR1217461_final_reads_1.fastq.gz	0.808494	499	Deposit	Plume
Brothers_Diffuse_S015_NODE_17588_length_3089_cov_1.514180	3089	Brothers_Diffuse	Lau_Basin_Tahi_Moana	TahiMoana_SRR1217461_final_reads_1.fastq.gz	0.87763	217	Deposit	Plume
Brothers_Diffuse_S015_NODE_1758_length_7722_cov_2.124556	7722	Brothers_Diffuse	Brothers_NWCA	lane7.s142.indexN704.S505.TCCTGAGC.CTCCTTAC.157_debarcode_1.fastq.gz	0.814556	193	Deposit	Deposit
Brothers_Diffuse_S015_NODE_4107_length_5564_cov_1.699467	5564	Brothers_Diffuse	Brothers_NWCA	lane7.s142.indexN704.S505.TCCTGAGC.CTCCTTAC.157_debarcode_1.fastq.gz	0.734184	139	Deposit	Deposit
Brothers_Diffuse_S015_NODE_4406_length_5415_cov_11.816755	5415	Brothers_Diffuse	Brothers_NWCA	lane7.s144.indexN706.S507.TAGGCATG.TACTCCTT.136_debarcode_1.fastq.gz	0.704155	147	Deposit	Deposit
Brothers_Diffuse_S015_NODE_5210_length_5058_cov_4.064084	5058	Brothers_Diffuse	Lau_Basin_Kilo_Moana	KM_SRR1217459_final_reads_1.fastq.gz	0.768881	6696	Deposit	Plume
Brothers_Diffuse_S015_NODE_5210_length_5058_cov_4.064084	5058	Brothers_Diffuse	Brothers_NWCA	lane7.s142.indexN704.S505.TCCTGAGC.CTCCTTAC.157_debarcode_1.fastq.gz	0.82582	149	Deposit	Deposit
Brothers_Diffuse_S015_NODE_5376_length_4990_cov_3.621427	4990	Brothers_Diffuse	Brothers_NWCA	lane3.s013.indexN701.S517.TAAGGCGA.TCTTACGC.128_debarcode_1.fastq.gz	0.886773	214	Deposit	Deposit
Brothers_Diffuse_S015_NODE_9219_length_4010_cov_1.708730	4010	Brothers_Diffuse	Brothers_LC	lane4.s016.indexN704.S517.TCCTGAGC.TCTTACGC.324_debarcode_1.fastq.gz	0.914963	237	Deposit	Deposit
Brothers_Diffuse_S015_NODE_9810_length_3915_cov_4.606917	3915	Brothers_Diffuse	Brothers_NWCA	lane7.s144.indexN706.S507.TAGGCATG.TACTCCTT.136_debarcode_1.fastq.gz	0.985441	202	Deposit	Deposit
Brothers_Diffuse_S015_NODE_9881_length_3902_cov_4.447947	3902	Brothers_Diffuse	Brothers_NWCA	lane7.s142.indexN704.S505.TCCTGAGC.CTCCTTAC.157_debarcode_1.fastq.gz	0.712455	67	Deposit	Deposit
Brothers_LC_S014_NODE_10359_length_4480_cov_2.928785	4480	Brothers_LC	Brothers_UC	lane2.s010.indexN708.S505.CAGAGAGG.CTCCTTAC.233_debarcode_1.fastq.gz	0.902009	233	Deposit	Deposit
Brothers_LC_S014_NODE_10359_length_4480_cov_2.928785	4480	Brothers_LC	Brothers_NWCA	lane3.s013.indexN701.S517.TAAGGCGA.TCTTACGC.128_debarcode_1.fastq.gz	0.952902	291	Deposit	Deposit
Brothers_LC_S014_NODE_10359_length_4480_cov_2.928785	4480	Brothers_LC	Brothers_NWCA	lane7.s142.indexN704.S505.TCCTGAGC.CTCCTTAC.157_debarcode_1.fastq.gz	0.914955	2937	Deposit	Deposit
Brothers_LC_S014_NODE_10359_length_4480_cov_2.928785	4480	Brothers_LC	Brothers_NWCA	lane8.s145.indexN707.S508.CTCTCTAC.AGGCTTAG.198_debarcode_1.fastq.gz	0.826562	366	Deposit	Deposit
Brothers_LC_S014_NODE_10359_length_4480_cov_2.928785	4480	Brothers_LC	Brothers_UC	lane8.s147.indexN709.S502.GCTACGCT.ATAGAGAG.240_debarcode_1.fastq.gz	0.826339	224	Deposit	Deposit
Brothers_LC_S014_NODE_10359_length_4480_cov_2.928785	4480	Brothers_LC	ELSC_Mariner	M10_trim_1.fastq.gz	0.91875	303	Deposit	Deposit
Brothers_LC_S014_NODE_10359_length_4480_cov_2.928785	4480	Brothers_LC	ELSC_Mariner	M1_trim_1.fastq.gz	0.764509	163	Deposit	Deposit
Brothers_LC_S014_NODE_10359_length_4480_cov_2.928785	4480	Brothers_LC	ELSC_Mariner	M2_trim_1.fastq.gz	0.932143	544	Deposit	Deposit
Brothers_LC_S014_NODE_10359_length_4480_cov_2.928785	4480	Brothers_LC	ELSC_Mariner	SRR7968105_trim_1.fastq.gz	0.814732	116	Deposit	Deposit
Brothers_LC_S014_NODE_14328_length_3793_cov_3.069285	3793	Brothers_LC	Brothers_NWCA	lane7.s143.indexN705.S506.GGACTCCT.TATGCAGT.106_debarcode_1.fastq.gz	0.716056	144	Deposit	Deposit
Brothers_LC_S014_NODE_16346_length_3536_cov_24.378117	3536	Brothers_LC	Brothers_Diffuse	lane4.s015.indexN703.S517.AGGCAGAA.TCTTACGC.Green_debarcode_1.fastq.gz	0.711538	39	Deposit	Deposit
Brothers_LC_S014_NODE_18725_length_3289_cov_1.156230	3289	Brothers_LC	Brothers_NWCA	lane7.s142.indexN704.S505.TCCTGAGC.CTCCTTAC.157_debarcode_1.fastq.gz	0.988142	130	Deposit	Deposit
Brothers_LC_S014_NODE_190_length_29528_cov_163.593755	29528	Brothers_LC	Brothers_NWCA	lane3.s013.indexN701.S517.TAAGGCGA.TCTTACGC.128_debarcode_1.fastq.gz	0.707125	316	Deposit	Deposit
Brothers_LC_S014_NODE_190_length_29528_cov_163.593755	29528	Brothers_LC	Brothers_Diffuse	lane4.s015.indexN703.S517.AGGCAGAA.TCTTACGC.Green_debarcode_1.fastq.gz	0.921871	973	Deposit	Deposit
Brothers_LC_S014_NODE_20260_length_3149_cov_0.725017	3149	Brothers_LC	Brothers_NWCA	lane7.s142.indexN704.S505.TCCTGAGC.CTCCTTAC.157_debarcode_1.fastq.gz	0.838044	82	Deposit	Deposit
Brothers_LC_S014_NODE_20931_length_3093_cov_4.738705	3093	Brothers_LC	Brothers_UC	lane8.s147.indexN709.S502.GCTACGCT.ATAGAGAG.240_debarcode_1.fastq.gz	0.784029	146	Deposit	Deposit
Brothers_LC_S014_NODE_2477_length_9243_cov_10.095656	9243	Brothers_LC	Brothers_UC	lane2.s010.indexN708.S505.CAGAGAGG.CTCCTTAC.233_debarcode_1.fastq.gz	0.812615	488	Deposit	Deposit
Brothers_LC_S014_NODE_2477_length_9243_cov_10.095656	9243	Brothers_LC	Brothers_UC	lane8.s147.indexN709.S502.GCTACGCT.ATAGAGAG.240_debarcode_1.fastq.gz	0.757763	1049	Deposit	Deposit
Brothers_LC_S014_NODE_3277_length_8075_cov_110.492199	8075	Brothers_LC	Brothers_Diffuse	lane4.s015.indexN703.S517.AGGCAGAA.TCTTACGC.Green_debarcode_1.fastq.gz	0.75257	149	Deposit	Deposit
Brothers_LC_S014_NODE_3316_length_8010_cov_30.943169	8010	Brothers_LC	Brothers_NWCB	lane8.s146.indexN708.S517.CAGAGAGG.TCTTACGC.172_debarcode_1.fastq.gz	0.702871	504	Deposit	Deposit
Brothers_LC_S014_NODE_3387_length_7942_cov_12.341011	7942	Brothers_LC	Brothers_NWCA	lane8.s145.indexN707.S508.CTCTCTAC.AGGCTTAG.198_debarcode_1.fastq.gz	0.743012	1487	Deposit	Deposit
Brothers_LC_S014_NODE_4240_length_7076_cov_1.762700	7076	Brothers_LC	Brothers_NWCA	lane3.s013.indexN701.S517.TAAGGCGA.TCTTACGC.128_debarcode_1.fastq.gz	0.87931	209	Deposit	Deposit
Brothers_LC_S014_NODE_4240_length_7076_cov_1.762700	7076	Brothers_LC	Brothers_NWCA	lane8.s145.indexN707.S508.CTCTCTAC.AGGCTTAG.198_debarcode_1.fastq.gz	0.982617	4194	Deposit	Deposit
Brothers_LC_S014_NODE_6974_length_5483_cov_65.859783	5483	Brothers_LC	Brothers_UC	lane2.s010.indexN708.S505.CAGAGAGG.CTCCTTAC.233_debarcode_1.fastq.gz	0.907168	1342	Deposit	Deposit
Brothers_LC_S014_NODE_6974_length_5483_cov_65.859783	5483	Brothers_LC	Brothers_NWCB	lane3.s012.indexN708.S517.CAGAGAGG.TCTTACGC.67_debarcode_1.fastq.gz	0.706912	106	Deposit	Deposit
Brothers_LC_S014_NODE_6974_length_5483_cov_65.859783	5483	Brothers_LC	Brothers_NWCA	lane3.s013.indexN701.S517.TAAGGCGA.TCTTACGC.128_debarcode_1.fastq.gz	0.95714	11588	Deposit	Deposit
Brothers_LC_S014_NODE_6974_length_5483_cov_65.859783	5483	Brothers_LC	Brothers_NWCA	lane4.s017.indexN701.S502.TAAGGCGA.ATAGAGAG.318_debarcode_1.fastq.gz	0.913733	23949	Deposit	Deposit
Brothers_LC_S014_NODE_6974_length_5483_cov_65.859783	5483	Brothers_LC	Brothers_NWCA	lane7.s142.indexN704.S505.TCCTGAGC.CTCCTTAC.157_debarcode_1.fastq.gz	0.93489	26018	Deposit	Deposit
Brothers_LC_S014_NODE_6974_length_5483_cov_65.859783	5483	Brothers_LC	Brothers_NWCA	lane8.s145.indexN707.S508.CTCTCTAC.AGGCTTAG.198_debarcode_1.fastq.gz	0.962065	58378	Deposit	Deposit
Brothers_LC_S014_NODE_6974_length_5483_cov_65.859783	5483	Brothers_LC	Brothers_UC	lane8.s147.indexN709.S502.GCTACGCT.ATAGAGAG.240_debarcode_1.fastq.gz	0.834215	1051	Deposit	Deposit
Brothers_LC_S014_NODE_724_length_16218_cov_40.253806	16218	Brothers_LC	Brothers_NWCA	lane3.s013.indexN701.S517.TAAGGCGA.TCTTACGC.128_debarcode_1.fastq.gz	0.753422	3010	Deposit	Deposit
Brothers_LC_S014_NODE_7616_length_5254_cov_7.277550	5254	Brothers_LC	Brothers_Diffuse	lane4.s015.indexN703.S517.AGGCAGAA.TCTTACGC.Green_debarcode_1.fastq.gz	0.808908	218	Deposit	Deposit
Brothers_LC_S014_NODE_7616_length_5254_cov_7.277550	5254	Brothers_LC	Brothers_NWCA	lane8.s145.indexN707.S508.CTCTCTAC.AGGCTTAG.198_debarcode_1.fastq.gz	0.711077	167	Deposit	Deposit
Brothers_LC_S014_NODE_8039_length_5108_cov_6.162417	5108	Brothers_LC	Brothers_NWCA	lane7.s142.indexN704.S505.TCCTGAGC.CTCCTTAC.157_debarcode_1.fastq.gz	0.826351	523	Deposit	Deposit
Brothers_LC_S014_vRhyme_bin_108	7800	Brothers_LC	Brothers_NWCA	lane8.s145.indexN707.S508.CTCTCTAC.AGGCTTAG.198_debarcode_1.fastq.gz	0.701154	4917	Deposit	Deposit
Brothers_LC_S014_vRhyme_bin_138	24252	Brothers_LC	Brothers_Diffuse	lane4.s015.indexN703.S517.AGGCAGAA.TCTTACGC.Green_debarcode_1.fastq.gz	0.88067	820	Deposit	Deposit
Brothers_LC_S014_vRhyme_bin_77	7347	Brothers_LC	Brothers_NWCA	lane3.s013.indexN701.S517.TAAGGCGA.TCTTACGC.128_debarcode_1.fastq.gz	0.783177	172	Deposit	Deposit
Brothers_LC_S014_vRhyme_bin_77	7347	Brothers_LC	Brothers_NWCA	lane7.s142.indexN704.S505.TCCTGAGC.CTCCTTAC.157_debarcode_1.fastq.gz	0.861032	1860	Deposit	Deposit
Brothers_LC_S014_vRhyme_bin_78	4594	Brothers_LC	Brothers_NWCA	lane7.s142.indexN704.S505.TCCTGAGC.CTCCTTAC.157_debarcode_1.fastq.gz	0.707009	195	Deposit	Deposit
Brothers_LC_S014_vRhyme_bin_92	9255	Brothers_LC	ELSC_Tui_Malila	T2_trim_1.fastq.gz	0.789087	183	Deposit	Deposit
Brothers_LC_S014_vRhyme_bin_93	30383	Brothers_LC	Brothers_NWCA	lane7.s142.indexN704.S505.TCCTGAGC.CTCCTTAC.157_debarcode_1.fastq.gz	0.792976	1001	Deposit	Deposit
Brothers_LC_S016_NODE_1363_length_14120_cov_3.294504	14120	Brothers_LC	Brothers_NWCA	lane4.s017.indexN701.S502.TAAGGCGA.ATAGAGAG.318_debarcode_1.fastq.gz	0.715368	1060	Deposit	Deposit
Brothers_LC_S016_NODE_1363_length_14120_cov_3.294504	14120	Brothers_LC	Brothers_NWCA	lane8.s145.indexN707.S508.CTCTCTAC.AGGCTTAG.198_debarcode_1.fastq.gz	0.891572	2083	Deposit	Deposit
Brothers_LC_S016_NODE_13911_length_4836_cov_3.726481	4836	Brothers_LC	Brothers_NWCA	lane8.s145.indexN707.S508.CTCTCTAC.AGGCTTAG.198_debarcode_1.fastq.gz	0.757651	278	Deposit	Deposit
Brothers_LC_S016_NODE_14443_length_4754_cov_138.775016	4754	Brothers_LC	Brothers_Diffuse	lane4.s015.indexN703.S517.AGGCAGAA.TCTTACGC.Green_debarcode_1.fastq.gz	0.774926	109	Deposit	Deposit
Brothers_LC_S016_NODE_17393_length_4364_cov_1.957753	4364	Brothers_LC	Brothers_UC	lane2.s010.indexN708.S505.CAGAGAGG.CTCCTTAC.233_debarcode_1.fastq.gz	0.777498	1991	Deposit	Deposit
Brothers_LC_S016_NODE_17393_length_4364_cov_1.957753	4364	Brothers_LC	Brothers_NWCA	lane3.s013.indexN701.S517.TAAGGCGA.TCTTACGC.128_debarcode_1.fastq.gz	0.812328	654	Deposit	Deposit
Brothers_LC_S016_NODE_17393_length_4364_cov_1.957753	4364	Brothers_LC	Brothers_Diffuse	lane4.s015.indexN703.S517.AGGCAGAA.TCTTACGC.Green_debarcode_1.fastq.gz	0.991063	4863	Deposit	Deposit
Brothers_LC_S016_NODE_18214_length_4267_cov_84.604348	4267	Brothers_LC	Brothers_Diffuse	lane4.s015.indexN703.S517.AGGCAGAA.TCTTACGC.Green_debarcode_1.fastq.gz	0.817202	75	Deposit	Deposit
Brothers_LC_S016_NODE_20185_length_4056_cov_23.288878	4056	Brothers_LC	Brothers_NWCB	lane6.s140.indexN702.S503.CGTACTAG.AGAGGATA.74_debarcode_1.fastq.gz	0.939596	269	Deposit	Deposit
Brothers_LC_S016_NODE_20462_length_4032_cov_294.762868	4032	Brothers_LC	Brothers_Diffuse	lane4.s015.indexN703.S517.AGGCAGAA.TCTTACGC.Green_debarcode_1.fastq.gz	0.909722	114	Deposit	Deposit
Brothers_LC_S016_NODE_22847_length_3815_cov_24.496204	3815	Brothers_LC	ELSC_Abe	A3_trim_1.fastq.gz	0.785583	277	Deposit	Deposit
Brothers_LC_S016_NODE_22847_length_3815_cov_24.496204	3815	Brothers_LC	Brothers_UC	lane2.s011.indexN701.S505.TAAGGCGA.CTCCTTAC.217_debarcode_1.fastq.gz	0.936304	254	Deposit	Deposit
Brothers_LC_S016_NODE_23604_length_3757_cov_3.639945	3757	Brothers_LC	Brothers_Diffuse	lane4.s015.indexN703.S517.AGGCAGAA.TCTTACGC.Green_debarcode_1.fastq.gz	0.8033	566	Deposit	Deposit
Brothers_LC_S016_NODE_23995_length_3727_cov_0.917222	3727	Brothers_LC	Brothers_NWCA	lane3.s013.indexN701.S517.TAAGGCGA.TCTTACGC.128_debarcode_1.fastq.gz	0.846794	139	Deposit	Deposit
Brothers_LC_S016_NODE_24386_length_3698_cov_0.853542	3698	Brothers_LC	Brothers_Diffuse	lane4.s015.indexN703.S517.AGGCAGAA.TCTTACGC.Green_debarcode_1.fastq.gz	0.868037	291	Deposit	Deposit
Brothers_LC_S016_NODE_25668_length_3604_cov_12.974691	3604	Brothers_LC	Brothers_NWCB	lane6.s139.indexN701.S502.TAAGGCGA.ATAGAGAG.31_debarcode_1.fastq.gz	0.820477	685	Deposit	Deposit
Brothers_LC_S016_NODE_25796_length_3595_cov_400.781430	3595	Brothers_LC	Brothers_Diffuse	lane4.s015.indexN703.S517.AGGCAGAA.TCTTACGC.Green_debarcode_1.fastq.gz	0.913491	53	Deposit	Deposit
Brothers_LC_S016_NODE_27990_length_3458_cov_53.832183	3458	Brothers_LC	Brothers_NWCA	lane3.s013.indexN701.S517.TAAGGCGA.TCTTACGC.128_debarcode_1.fastq.gz	0.888953	238	Deposit	Deposit
Brothers_LC_S016_NODE_27990_length_3458_cov_53.832183	3458	Brothers_LC	Brothers_NWCA	lane4.s017.indexN701.S502.TAAGGCGA.ATAGAGAG.318_debarcode_1.fastq.gz	0.781377	2956	Deposit	Deposit
Brothers_LC_S016_NODE_27990_length_3458_cov_53.832183	3458	Brothers_LC	Brothers_NWCA	lane7.s142.indexN704.S505.TCCTGAGC.CTCCTTAC.157_debarcode_1.fastq.gz	0.781377	2933	Deposit	Deposit
Brothers_LC_S016_NODE_27990_length_3458_cov_53.832183	3458	Brothers_LC	Brothers_NWCA	lane7.s144.indexN706.S507.TAGGCATG.TACTCCTT.136_debarcode_1.fastq.gz	0.781377	805	Deposit	Deposit
Brothers_LC_S016_NODE_27990_length_3458_cov_53.832183	3458	Brothers_LC	Brothers_NWCA	lane8.s145.indexN707.S508.CTCTCTAC.AGGCTTAG.198_debarcode_1.fastq.gz	0.782244	15358	Deposit	Deposit
Brothers_LC_S016_NODE_28140_length_3449_cov_9.227875	3449	Brothers_LC	Brothers_UC	lane2.s010.indexN708.S505.CAGAGAGG.CTCCTTAC.233_debarcode_1.fastq.gz	0.990722	339	Deposit	Deposit
Brothers_LC_S016_NODE_28439_length_3431_cov_3.120157	3431	Brothers_LC	ELSC_Abe	A1_trim_1.fastq.gz	0.939668	309	Deposit	Deposit
Brothers_LC_S016_NODE_28439_length_3431_cov_3.120157	3431	Brothers_LC	ELSC_Abe	A3_trim_1.fastq.gz	0.892743	300	Deposit	Deposit
Brothers_LC_S016_NODE_28439_length_3431_cov_3.120157	3431	Brothers_LC	Brothers_NWCA	lane7.s143.indexN705.S506.GGACTCCT.TATGCAGT.106_debarcode_1.fastq.gz	0.953366	896	Deposit	Deposit
Brothers_LC_S016_NODE_28439_length_3431_cov_3.120157	3431	Brothers_LC	Brothers_NWCA	lane7.s144.indexN706.S507.TAGGCATG.TACTCCTT.136_debarcode_1.fastq.gz	0.976392	900	Deposit	Deposit
Brothers_LC_S016_NODE_28439_length_3431_cov_3.120157	3431	Brothers_LC	ELSC_Mariner	M17_trim_1.fastq.gz	0.754882	106	Deposit	Deposit
Brothers_LC_S016_NODE_28439_length_3431_cov_3.120157	3431	Brothers_LC	EPR_PIR-30	SRR7968104_trim_1.fastq.gz	0.937627	201	Deposit	Deposit
Brothers_LC_S016_NODE_28439_length_3431_cov_3.120157	3431	Brothers_LC	Guaymas_4559-240	SRR7968125_trim_1.fastq.gz	0.754591	80	Deposit	Deposit
Brothers_LC_S016_NODE_28439_length_3431_cov_3.120157	3431	Brothers_LC	ELSC_Tui_Malila	SRR8439022_trim_1.fastq.gz	0.706791	81	Deposit	Deposit
Brothers_LC_S016_NODE_28439_length_3431_cov_3.120157	3431	Brothers_LC	MAR_Lucky	SRR8439172_trim_1.fastq.gz	0.960361	384	Deposit	Deposit
Brothers_LC_S016_NODE_28439_length_3431_cov_3.120157	3431	Brothers_LC	ELSC_Tui_Malila	T11_trim_1.fastq.gz	0.753425	384	Deposit	Deposit
Brothers_LC_S016_NODE_28439_length_3431_cov_3.120157	3431	Brothers_LC	ELSC_Tui_Malila	T2_trim_1.fastq.gz	0.877878	272	Deposit	Deposit
Brothers_LC_S016_NODE_29928_length_3348_cov_5.653834	3348	Brothers_LC	Brothers_NWCB	lane6.s139.indexN701.S502.TAAGGCGA.ATAGAGAG.31_debarcode_1.fastq.gz	0.709976	67	Deposit	Deposit
Brothers_LC_S016_NODE_32957_length_3193_cov_1.025766	3193	Brothers_LC	Brothers_UC	lane2.s010.indexN708.S505.CAGAGAGG.CTCCTTAC.233_debarcode_1.fastq.gz	0.72471	98	Deposit	Deposit
Brothers_LC_S016_NODE_32957_length_3193_cov_1.025766	3193	Brothers_LC	Brothers_UC	lane8.s147.indexN709.S502.GCTACGCT.ATAGAGAG.240_debarcode_1.fastq.gz	0.780457	248	Deposit	Deposit
Brothers_LC_S016_NODE_33545_length_3164_cov_1.254198	3164	Brothers_LC	Brothers_NWCA	lane8.s145.indexN707.S508.CTCTCTAC.AGGCTTAG.198_debarcode_1.fastq.gz	0.701327	837	Deposit	Deposit
Brothers_LC_S016_NODE_35730_length_3069_cov_3.697145	3069	Brothers_LC	Brothers_Diffuse	lane4.s015.indexN703.S517.AGGCAGAA.TCTTACGC.Green_debarcode_1.fastq.gz	1	1414	Deposit	Deposit
Brothers_LC_S016_NODE_9128_length_5899_cov_60.574498	5899	Brothers_LC	Brothers_Diffuse	lane4.s015.indexN703.S517.AGGCAGAA.TCTTACGC.Green_debarcode_1.fastq.gz	0.716393	77	Deposit	Deposit
Brothers_LC_S016_NODE_9137_length_5896_cov_291.873808	5896	Brothers_LC	Brothers_Diffuse	lane4.s015.indexN703.S517.AGGCAGAA.TCTTACGC.Green_debarcode_1.fastq.gz	0.946574	218	Deposit	Deposit
Brothers_LC_S016_NODE_9511_length_5790_cov_1.702631	5790	Brothers_LC	Brothers_Diffuse	lane4.s015.indexN703.S517.AGGCAGAA.TCTTACGC.Green_debarcode_1.fastq.gz	0.720035	481	Deposit	Deposit
Brothers_LC_S016_NODE_9978_length_5663_cov_2.832009	5663	Brothers_LC	Brothers_NWCA	lane3.s013.indexN701.S517.TAAGGCGA.TCTTACGC.128_debarcode_1.fastq.gz	0.800812	643	Deposit	Deposit
Brothers_LC_S016_vRhyme_bin_127	10707	Brothers_LC	Brothers_NWCA	lane8.s145.indexN707.S508.CTCTCTAC.AGGCTTAG.198_debarcode_1.fastq.gz	0.809564	740	Deposit	Deposit
Brothers_LC_S016_vRhyme_bin_146	30672	Brothers_LC	Brothers_Diffuse	lane4.s015.indexN703.S517.AGGCAGAA.TCTTACGC.Green_debarcode_1.fastq.gz	0.837344	542	Deposit	Deposit
Brothers_LC_S016_vRhyme_bin_156	7077	Brothers_LC	Brothers_NWCA	lane8.s145.indexN707.S508.CTCTCTAC.AGGCTTAG.198_debarcode_1.fastq.gz	0.784937	804	Deposit	Deposit
Brothers_LC_S016_vRhyme_bin_165	9339	Brothers_LC	Brothers_Diffuse	lane4.s015.indexN703.S517.AGGCAGAA.TCTTACGC.Green_debarcode_1.fastq.gz	0.774173	161	Deposit	Deposit
Brothers_LC_S016_vRhyme_bin_168	7511	Brothers_LC	Brothers_Diffuse	lane4.s015.indexN703.S517.AGGCAGAA.TCTTACGC.Green_debarcode_1.fastq.gz	0.89309	176	Deposit	Deposit
Brothers_LC_S016_vRhyme_bin_190	5533	Brothers_LC	Brothers_UC	lane2.s011.indexN701.S505.TAAGGCGA.CTCCTTAC.217_debarcode_1.fastq.gz	0.776794	459	Deposit	Deposit
Brothers_LC_S016_vRhyme_bin_190	5533	Brothers_LC	Brothers_Diffuse	lane4.s015.indexN703.S517.AGGCAGAA.TCTTACGC.Green_debarcode_1.fastq.gz	0.904573	213	Deposit	Deposit
Brothers_NWCA_S013_NODE_10338_length_3699_cov_10.224244	3699	Brothers_NWCA	Brothers_NWCB	lane6.s139.indexN701.S502.TAAGGCGA.ATAGAGAG.31_debarcode_1.fastq.gz	1	640	Deposit	Deposit
Brothers_NWCA_S013_NODE_10338_length_3699_cov_10.224244	3699	Brothers_NWCA	Brothers_NWCB	lane6.s140.indexN702.S503.CGTACTAG.AGAGGATA.74_debarcode_1.fastq.gz	1	1117	Deposit	Deposit
Brothers_NWCA_S013_NODE_10338_length_3699_cov_10.224244	3699	Brothers_NWCA	Brothers_NWCB	lane8.s146.indexN708.S517.CAGAGAGG.TCTTACGC.172_debarcode_1.fastq.gz	1	1604	Deposit	Deposit
Brothers_NWCA_S013_NODE_10338_length_3699_cov_10.224244	3699	Brothers_NWCA	MAR_Rainbow	SRR7968108_trim_1.fastq.gz	0.937821	1058	Deposit	Deposit
Brothers_NWCA_S013_NODE_10338_length_3699_cov_10.224244	3699	Brothers_NWCA	ELSC_Abe	SRR8439019_trim_1.fastq.gz	1	460	Deposit	Deposit
Brothers_NWCA_S013_NODE_10338_length_3699_cov_10.224244	3699	Brothers_NWCA	ELSC_Tui_Malila	SRR8439053_trim_1.fastq.gz	0.928629	57	Deposit	Deposit
Brothers_NWCA_S013_NODE_10688_length_3634_cov_2.429712	3634	Brothers_NWCA	Brothers_NWCB	lane3.s012.indexN708.S517.CAGAGAGG.TCTTACGC.67_debarcode_1.fastq.gz	0.93093	301	Deposit	Deposit
Brothers_NWCA_S013_NODE_10688_length_3634_cov_2.429712	3634	Brothers_NWCA	Brothers_NWCB	lane6.s141.indexN703.S504.AGGCAGAA.TCTACTCT.151_debarcode_1.fastq.gz	0.88415	108	Deposit	Deposit
Brothers_NWCA_S013_NODE_10984_length_3588_cov_1.055186	3588	Brothers_NWCA	Brothers_LC	lane3.s014.indexN702.S517.CGTACTAG.TCTTACGC.297_debarcode_1.fastq.gz	0.90078	148	Deposit	Deposit
Brothers_NWCA_S013_NODE_11154_length_3559_cov_4.180944	3559	Brothers_NWCA	ELSC_Abe	A3_trim_1.fastq.gz	0.723799	469	Deposit	Deposit
Brothers_NWCA_S013_NODE_11154_length_3559_cov_4.180944	3559	Brothers_NWCA	ELSC_Mariner	M2_trim_1.fastq.gz	0.886204	499	Deposit	Deposit
Brothers_NWCA_S013_NODE_1160_length_11990_cov_7.281969	11990	Brothers_NWCA	Brothers_LC	lane3.s014.indexN702.S517.CGTACTAG.TCTTACGC.297_debarcode_1.fastq.gz	0.714345	9935	Deposit	Deposit
Brothers_NWCA_S013_NODE_12083_length_3418_cov_4.949559	3418	Brothers_NWCA	Brothers_LC	lane3.s014.indexN702.S517.CGTACTAG.TCTTACGC.297_debarcode_1.fastq.gz	0.995319	577	Deposit	Deposit
Brothers_NWCA_S013_NODE_13264_length_3254_cov_15.870163	3254	Brothers_NWCA	Brothers_NWCB	lane3.s012.indexN708.S517.CAGAGAGG.TCTTACGC.67_debarcode_1.fastq.gz	0.736325	92	Deposit	Deposit
Brothers_NWCA_S013_NODE_13264_length_3254_cov_15.870163	3254	Brothers_NWCA	Brothers_LC	lane3.s014.indexN702.S517.CGTACTAG.TCTTACGC.297_debarcode_1.fastq.gz	0.866933	270	Deposit	Deposit
Brothers_NWCA_S013_NODE_1375_length_10872_cov_103.263006	10872	Brothers_NWCA	Brothers_LC	lane3.s014.indexN702.S517.CGTACTAG.TCTTACGC.297_debarcode_1.fastq.gz	0.882726	5958	Deposit	Deposit
Brothers_NWCA_S013_NODE_1375_length_10872_cov_103.263006	10872	Brothers_NWCA	ELSC_Mariner	M10_trim_1.fastq.gz	0.757726	6202	Deposit	Deposit
Brothers_NWCA_S013_NODE_1375_length_10872_cov_103.263006	10872	Brothers_NWCA	ELSC_Mariner	M17_trim_1.fastq.gz	0.73004	673	Deposit	Deposit
Brothers_NWCA_S013_NODE_1375_length_10872_cov_103.263006	10872	Brothers_NWCA	ELSC_Tui_Malila	T11_trim_1.fastq.gz	0.746045	1903	Deposit	Deposit
Brothers_NWCA_S013_NODE_13761_length_3193_cov_1.980104	3193	Brothers_NWCA	Brothers_UC	lane2.s010.indexN708.S505.CAGAGAGG.CTCCTTAC.233_debarcode_1.fastq.gz	0.784529	115	Deposit	Deposit
Brothers_NWCA_S013_NODE_1643_length_9821_cov_24.869610	9821	Brothers_NWCA	Brothers_LC	lane3.s014.indexN702.S517.CGTACTAG.TCTTACGC.297_debarcode_1.fastq.gz	0.955402	2103	Deposit	Deposit
Brothers_NWCA_S013_NODE_1643_length_9821_cov_24.869610	9821	Brothers_NWCA	Brothers_LC	lane4.s016.indexN704.S517.TCCTGAGC.TCTTACGC.324_debarcode_1.fastq.gz	0.7821	461	Deposit	Deposit
Brothers_NWCA_S013_NODE_1951_length_8836_cov_8.053852	8836	Brothers_NWCA	Brothers_LC	lane4.s016.indexN704.S517.TCCTGAGC.TCTTACGC.324_debarcode_1.fastq.gz	0.904369	516	Deposit	Deposit
Brothers_NWCA_S013_NODE_1951_length_8836_cov_8.053852	8836	Brothers_NWCA	ELSC_Mariner	M2_trim_1.fastq.gz	0.818923	12180	Deposit	Deposit
Brothers_NWCA_S013_NODE_2154_length_8351_cov_62.859436	8351	Brothers_NWCA	Brothers_NWCB	lane6.s141.indexN703.S504.AGGCAGAA.TCTACTCT.151_debarcode_1.fastq.gz	0.794037	118	Deposit	Deposit
Brothers_NWCA_S013_NODE_3014_length_6995_cov_18.266308	6995	Brothers_NWCA	Brothers_Diffuse	lane2.s009.indexN705.S505.GGACTCCT.CTCCTTAC.279_debarcode_1.fastq.gz	0.93238	833	Deposit	Deposit
Brothers_NWCA_S013_NODE_3014_length_6995_cov_18.266308	6995	Brothers_NWCA	Brothers_UC	lane2.s010.indexN708.S505.CAGAGAGG.CTCCTTAC.233_debarcode_1.fastq.gz	0.994425	3527	Deposit	Deposit
Brothers_NWCA_S013_NODE_3014_length_6995_cov_18.266308	6995	Brothers_NWCA	Brothers_UC	lane2.s011.indexN701.S505.TAAGGCGA.CTCCTTAC.217_debarcode_1.fastq.gz	0.96183	17414	Deposit	Deposit
Brothers_NWCA_S013_NODE_3014_length_6995_cov_18.266308	6995	Brothers_NWCA	Brothers_LC	lane3.s014.indexN702.S517.CGTACTAG.TCTTACGC.297_debarcode_1.fastq.gz	1	13481	Deposit	Deposit
Brothers_NWCA_S013_NODE_3014_length_6995_cov_18.266308	6995	Brothers_NWCA	Brothers_LC	lane4.s016.indexN704.S517.TCCTGAGC.TCTTACGC.324_debarcode_1.fastq.gz	0.913796	1849	Deposit	Deposit
Brothers_NWCA_S013_NODE_3014_length_6995_cov_18.266308	6995	Brothers_NWCA	Brothers_UC	lane8.s147.indexN709.S502.GCTACGCT.ATAGAGAG.240_debarcode_1.fastq.gz	0.998285	17976	Deposit	Deposit
Brothers_NWCA_S013_NODE_3392_length_6593_cov_1.083050	6593	Brothers_NWCA	ELSC_Mariner	M10_trim_1.fastq.gz	0.78189	425	Deposit	Deposit
Brothers_NWCA_S013_NODE_3392_length_6593_cov_1.083050	6593	Brothers_NWCA	ELSC_Mariner	M17_trim_1.fastq.gz	0.764295	590	Deposit	Deposit
Brothers_NWCA_S013_NODE_3395_length_6590_cov_69.206406	6590	Brothers_NWCA	Brothers_LC	lane3.s014.indexN702.S517.CGTACTAG.TCTTACGC.297_debarcode_1.fastq.gz	0.879363	1173	Deposit	Deposit
Brothers_NWCA_S013_NODE_3616_length_6396_cov_91.193811	6396	Brothers_NWCA	Brothers_LC	lane3.s014.indexN702.S517.CGTACTAG.TCTTACGC.297_debarcode_1.fastq.gz	0.956066	2997	Deposit	Deposit
Brothers_NWCA_S013_NODE_3657_length_6362_cov_6.209944	6362	Brothers_NWCA	ELSC_Mariner	M10_trim_1.fastq.gz	0.930053	660	Deposit	Deposit
Brothers_NWCA_S013_NODE_3657_length_6362_cov_6.209944	6362	Brothers_NWCA	ELSC_Mariner	M17_trim_1.fastq.gz	0.772556	186	Deposit	Deposit
Brothers_NWCA_S013_NODE_3750_length_6259_cov_8.285551	6259	Brothers_NWCA	Brothers_UC	lane2.s010.indexN708.S505.CAGAGAGG.CTCCTTAC.233_debarcode_1.fastq.gz	0.796453	188	Deposit	Deposit
Brothers_NWCA_S013_NODE_3784_length_6231_cov_4.220347	6231	Brothers_NWCA	ELSC_Abe	A1_trim_1.fastq.gz	0.847858	2878	Deposit	Deposit
Brothers_NWCA_S013_NODE_3784_length_6231_cov_4.220347	6231	Brothers_NWCA	Lau_Basin_Abe	Abe_SRR1217463_final_reads_1.fastq.gz	0.755256	492	Deposit	Plume
Brothers_NWCA_S013_NODE_3784_length_6231_cov_4.220347	6231	Brothers_NWCA	Brothers_LC	lane4.s016.indexN704.S517.TCCTGAGC.TCTTACGC.324_debarcode_1.fastq.gz	0.991334	17321	Deposit	Deposit
Brothers_NWCA_S013_NODE_3784_length_6231_cov_4.220347	6231	Brothers_NWCA	ELSC_Mariner	M10_trim_1.fastq.gz	0.760552	751	Deposit	Deposit
Brothers_NWCA_S013_NODE_3784_length_6231_cov_4.220347	6231	Brothers_NWCA	ELSC_Mariner	M17_trim_1.fastq.gz	0.820735	1530	Deposit	Deposit
Brothers_NWCA_S013_NODE_4374_length_5761_cov_2.841143	5761	Brothers_NWCA	Brothers_LC	lane3.s014.indexN702.S517.CGTACTAG.TCTTACGC.297_debarcode_1.fastq.gz	0.776081	6624	Deposit	Deposit
Brothers_NWCA_S013_NODE_4378_length_5757_cov_17.121492	5757	Brothers_NWCA	Brothers_LC	lane3.s014.indexN702.S517.CGTACTAG.TCTTACGC.297_debarcode_1.fastq.gz	0.913149	558	Deposit	Deposit
Brothers_NWCA_S013_NODE_4393_length_5746_cov_1.119238	5746	Brothers_NWCA	Brothers_LC	lane3.s014.indexN702.S517.CGTACTAG.TCTTACGC.297_debarcode_1.fastq.gz	0.711625	113	Deposit	Deposit
Brothers_NWCA_S013_NODE_4396_length_5744_cov_52.083140	5744	Brothers_NWCA	Brothers_NWCB	lane6.s141.indexN703.S504.AGGCAGAA.TCTACTCT.151_debarcode_1.fastq.gz	0.964311	9069	Deposit	Deposit
Brothers_NWCA_S013_NODE_4423_length_5718_cov_83.442318	5718	Brothers_NWCA	Brothers_LC	lane3.s014.indexN702.S517.CGTACTAG.TCTTACGC.297_debarcode_1.fastq.gz	0.963624	3357	Deposit	Deposit
Brothers_NWCA_S013_NODE_4811_length_5481_cov_5.615801	5481	Brothers_NWCA	Brothers_UC	lane2.s010.indexN708.S505.CAGAGAGG.CTCCTTAC.233_debarcode_1.fastq.gz	0.797665	239	Deposit	Deposit
Brothers_NWCA_S013_NODE_4811_length_5481_cov_5.615801	5481	Brothers_NWCA	Brothers_LC	lane3.s014.indexN702.S517.CGTACTAG.TCTTACGC.297_debarcode_1.fastq.gz	0.99927	3948	Deposit	Deposit
Brothers_NWCA_S013_NODE_4811_length_5481_cov_5.615801	5481	Brothers_NWCA	Brothers_UC	lane8.s147.indexN709.S502.GCTACGCT.ATAGAGAG.240_debarcode_1.fastq.gz	0.836526	1418	Deposit	Deposit
Brothers_NWCA_S013_NODE_4995_length_5375_cov_14.537157	5375	Brothers_NWCA	Brothers_Diffuse	lane2.s009.indexN705.S505.GGACTCCT.CTCCTTAC.279_debarcode_1.fastq.gz	0.755163	137	Deposit	Deposit
Brothers_NWCA_S013_NODE_4995_length_5375_cov_14.537157	5375	Brothers_NWCA	Brothers_UC	lane2.s010.indexN708.S505.CAGAGAGG.CTCCTTAC.233_debarcode_1.fastq.gz	0.976744	1751	Deposit	Deposit
Brothers_NWCA_S013_NODE_4995_length_5375_cov_14.537157	5375	Brothers_NWCA	Brothers_UC	lane2.s011.indexN701.S505.TAAGGCGA.CTCCTTAC.217_debarcode_1.fastq.gz	0.862139	1248	Deposit	Deposit
Brothers_NWCA_S013_NODE_4995_length_5375_cov_14.537157	5375	Brothers_NWCA	Brothers_LC	lane3.s014.indexN702.S517.CGTACTAG.TCTTACGC.297_debarcode_1.fastq.gz	1	6904	Deposit	Deposit
Brothers_NWCA_S013_NODE_4995_length_5375_cov_14.537157	5375	Brothers_NWCA	Brothers_LC	lane4.s016.indexN704.S517.TCCTGAGC.TCTTACGC.324_debarcode_1.fastq.gz	1	596	Deposit	Deposit
Brothers_NWCA_S013_NODE_4995_length_5375_cov_14.537157	5375	Brothers_NWCA	Brothers_UC	lane8.s147.indexN709.S502.GCTACGCT.ATAGAGAG.240_debarcode_1.fastq.gz	0.940093	2429	Deposit	Deposit
Brothers_NWCA_S013_NODE_4995_length_5375_cov_14.537157	5375	Brothers_NWCA	ELSC_Mariner	M10_trim_1.fastq.gz	0.859163	9047	Deposit	Deposit
Brothers_NWCA_S013_NODE_4995_length_5375_cov_14.537157	5375	Brothers_NWCA	ELSC_Mariner	M17_trim_1.fastq.gz	0.827163	1368	Deposit	Deposit
Brothers_NWCA_S013_NODE_4995_length_5375_cov_14.537157	5375	Brothers_NWCA	ELSC_Mariner	M1_trim_1.fastq.gz	0.886326	5376	Deposit	Deposit
Brothers_NWCA_S013_NODE_4995_length_5375_cov_14.537157	5375	Brothers_NWCA	ELSC_Mariner	M2_trim_1.fastq.gz	0.900279	13564	Deposit	Deposit
Brothers_NWCA_S013_NODE_4995_length_5375_cov_14.537157	5375	Brothers_NWCA	ELSC_Mariner	SRR7968105_trim_1.fastq.gz	0.858791	1219	Deposit	Deposit
Brothers_NWCA_S013_NODE_4995_length_5375_cov_14.537157	5375	Brothers_NWCA	ELSC_Tui_Malila	SRR8439022_trim_1.fastq.gz	0.802791	447	Deposit	Deposit
Brothers_NWCA_S013_NODE_4995_length_5375_cov_14.537157	5375	Brothers_NWCA	ELSC_Tui_Malila	T2_trim_1.fastq.gz	0.837023	2548	Deposit	Deposit
Brothers_NWCA_S013_NODE_49_length_70663_cov_17.119301	70663	Brothers_NWCA	Brothers_LC	lane3.s014.indexN702.S517.CGTACTAG.TCTTACGC.297_debarcode_1.fastq.gz	0.807452	6175	Deposit	Deposit
Brothers_NWCA_S013_NODE_49_length_70663_cov_17.119301	70663	Brothers_NWCA	Brothers_LC	lane4.s016.indexN704.S517.TCCTGAGC.TCTTACGC.324_debarcode_1.fastq.gz	0.77929	4014	Deposit	Deposit
Brothers_NWCA_S013_NODE_49_length_70663_cov_17.119301	70663	Brothers_NWCA	Brothers_UC	lane8.s147.indexN709.S502.GCTACGCT.ATAGAGAG.240_debarcode_1.fastq.gz	0.770488	58222	Deposit	Deposit
Brothers_NWCA_S013_NODE_5179_length_5278_cov_7.376432	5278	Brothers_NWCA	Brothers_UC	lane2.s010.indexN708.S505.CAGAGAGG.CTCCTTAC.233_debarcode_1.fastq.gz	0.778894	1937	Deposit	Deposit
Brothers_NWCA_S013_NODE_5179_length_5278_cov_7.376432	5278	Brothers_NWCA	Brothers_UC	lane8.s147.indexN709.S502.GCTACGCT.ATAGAGAG.240_debarcode_1.fastq.gz	0.738727	1021	Deposit	Deposit
Brothers_NWCA_S013_NODE_5179_length_5278_cov_7.376432	5278	Brothers_NWCA	ELSC_Mariner	M2_trim_1.fastq.gz	0.768662	5318	Deposit	Deposit
Brothers_NWCA_S013_NODE_5179_length_5278_cov_7.376432	5278	Brothers_NWCA	ELSC_Mariner	SRR7968105_trim_1.fastq.gz	0.72338	599	Deposit	Deposit
Brothers_NWCA_S013_NODE_5192_length_5272_cov_6.995530	5272	Brothers_NWCA	Brothers_LC	lane3.s014.indexN702.S517.CGTACTAG.TCTTACGC.297_debarcode_1.fastq.gz	0.823407	324	Deposit	Deposit
Brothers_NWCA_S013_NODE_5214_length_5264_cov_21.789566	5264	Brothers_NWCA	Brothers_LC	lane3.s014.indexN702.S517.CGTACTAG.TCTTACGC.297_debarcode_1.fastq.gz	0.773936	911	Deposit	Deposit
Brothers_NWCA_S013_NODE_5274_length_5227_cov_37.776667	5227	Brothers_NWCA	Brothers_LC	lane3.s014.indexN702.S517.CGTACTAG.TCTTACGC.297_debarcode_1.fastq.gz	1	7384	Deposit	Deposit
Brothers_NWCA_S013_NODE_53_length_65073_cov_47.672728	65073	Brothers_NWCA	Brothers_LC	lane3.s014.indexN702.S517.CGTACTAG.TCTTACGC.297_debarcode_1.fastq.gz	0.848386	8476	Deposit	Deposit
Brothers_NWCA_S013_NODE_5718_length_5012_cov_1.487615	5012	Brothers_NWCA	Brothers_UC	lane2.s010.indexN708.S505.CAGAGAGG.CTCCTTAC.233_debarcode_1.fastq.gz	0.802674	102	Deposit	Deposit
Brothers_NWCA_S013_NODE_609_length_17436_cov_23.566237	17436	Brothers_NWCA	ELSC_Abe	A1_trim_1.fastq.gz	0.727403	1759	Deposit	Deposit
Brothers_NWCA_S013_NODE_609_length_17436_cov_23.566237	17436	Brothers_NWCA	ELSC_Mariner	M10_trim_1.fastq.gz	0.800126	38935	Deposit	Deposit
Brothers_NWCA_S013_NODE_609_length_17436_cov_23.566237	17436	Brothers_NWCA	ELSC_Mariner	M17_trim_1.fastq.gz	0.787222	58699	Deposit	Deposit
Brothers_NWCA_S013_NODE_6111_length_4834_cov_2.875292	4834	Brothers_NWCA	Brothers_LC	lane3.s014.indexN702.S517.CGTACTAG.TCTTACGC.297_debarcode_1.fastq.gz	0.842367	1549	Deposit	Deposit
Brothers_NWCA_S013_NODE_6446_length_4696_cov_12.365507	4696	Brothers_NWCA	ELSC_Mariner	M10_trim_1.fastq.gz	1	605	Deposit	Deposit
Brothers_NWCA_S013_NODE_7033_length_4488_cov_36.725063	4488	Brothers_NWCA	ELSC_Abe	A1_trim_1.fastq.gz	0.895499	1542	Deposit	Deposit
Brothers_NWCA_S013_NODE_7033_length_4488_cov_36.725063	4488	Brothers_NWCA	ELSC_Mariner	M10_trim_1.fastq.gz	0.961453	15275	Deposit	Deposit
Brothers_NWCA_S013_NODE_707_length_15966_cov_6.735653	15966	Brothers_NWCA	ELSC_Mariner	M10_trim_1.fastq.gz	0.760178	1354	Deposit	Deposit
Brothers_NWCA_S013_NODE_813_length_14802_cov_6.479319	14802	Brothers_NWCA	ELSC_Tui_Malila	T10_trim_1.fastq.gz	0.874004	35897	Deposit	Deposit
Brothers_NWCA_S013_NODE_8395_length_4116_cov_2.556280	4116	Brothers_NWCA	ELSC_Abe	A3_trim_1.fastq.gz	0.913265	1594	Deposit	Deposit
Brothers_NWCA_S013_NODE_8395_length_4116_cov_2.556280	4116	Brothers_NWCA	Brothers_NWCB	lane6.s140.indexN702.S503.CGTACTAG.AGAGGATA.74_debarcode_1.fastq.gz	0.768707	771	Deposit	Deposit
Brothers_NWCA_S013_NODE_8668_length_4053_cov_1.637035	4053	Brothers_NWCA	Brothers_LC	lane4.s016.indexN704.S517.TCCTGAGC.TCTTACGC.324_debarcode_1.fastq.gz	0.847274	131	Deposit	Deposit
Brothers_NWCA_S013_NODE_8830_length_4011_cov_4.623069	4011	Brothers_NWCA	Brothers_LC	lane3.s014.indexN702.S517.CGTACTAG.TCTTACGC.297_debarcode_1.fastq.gz	0.983545	1161	Deposit	Deposit
Brothers_NWCA_S013_NODE_8830_length_4011_cov_4.623069	4011	Brothers_NWCA	ELSC_Mariner	M10_trim_1.fastq.gz	0.773124	947	Deposit	Deposit
Brothers_NWCA_S013_NODE_8830_length_4011_cov_4.623069	4011	Brothers_NWCA	ELSC_Mariner	M17_trim_1.fastq.gz	0.704812	347	Deposit	Deposit
Brothers_NWCA_S013_NODE_8830_length_4011_cov_4.623069	4011	Brothers_NWCA	ELSC_Mariner	M1_trim_1.fastq.gz	0.906756	3736	Deposit	Deposit
Brothers_NWCA_S013_NODE_8830_length_4011_cov_4.623069	4011	Brothers_NWCA	ELSC_Mariner	M2_trim_1.fastq.gz	0.708801	272	Deposit	Deposit
Brothers_NWCA_S013_NODE_9081_length_3950_cov_1.458017	3950	Brothers_NWCA	ELSC_Abe	A1_trim_1.fastq.gz	0.721519	608	Deposit	Deposit
Brothers_NWCA_S013_NODE_9081_length_3950_cov_1.458017	3950	Brothers_NWCA	Brothers_NWCB	lane8.s146.indexN708.S517.CAGAGAGG.TCTTACGC.172_debarcode_1.fastq.gz	0.71443	390	Deposit	Deposit
Brothers_NWCA_S013_NODE_9500_length_3860_cov_25.577016	3860	Brothers_NWCA	ELSC_Abe	A1_trim_1.fastq.gz	0.874093	248	Deposit	Deposit
Brothers_NWCA_S013_NODE_9500_length_3860_cov_25.577016	3860	Brothers_NWCA	Brothers_NWCB	lane6.s141.indexN703.S504.AGGCAGAA.TCTACTCT.151_debarcode_1.fastq.gz	0.823316	88	Deposit	Deposit
Brothers_NWCA_S013_NODE_9500_length_3860_cov_25.577016	3860	Brothers_NWCA	ELSC_Mariner	M10_trim_1.fastq.gz	0.912694	519	Deposit	Deposit
Brothers_NWCA_S013_NODE_9500_length_3860_cov_25.577016	3860	Brothers_NWCA	ELSC_Mariner	M17_trim_1.fastq.gz	0.875907	393	Deposit	Deposit
Brothers_NWCA_S013_NODE_9500_length_3860_cov_25.577016	3860	Brothers_NWCA	ELSC_Mariner	M1_trim_1.fastq.gz	0.903886	617	Deposit	Deposit
Brothers_NWCA_S013_NODE_9500_length_3860_cov_25.577016	3860	Brothers_NWCA	ELSC_Tui_Malila	SRR8439022_trim_1.fastq.gz	0.921503	674	Deposit	Deposit
Brothers_NWCA_S013_NODE_9500_length_3860_cov_25.577016	3860	Brothers_NWCA	ELSC_Tui_Malila	T10_trim_1.fastq.gz	0.727202	442	Deposit	Deposit
Brothers_NWCA_S013_NODE_9500_length_3860_cov_25.577016	3860	Brothers_NWCA	ELSC_Tui_Malila	T11_trim_1.fastq.gz	0.904663	363	Deposit	Deposit
Brothers_NWCA_S013_NODE_9672_length_3825_cov_46.787182	3825	Brothers_NWCA	Brothers_NWCB	lane6.s141.indexN703.S504.AGGCAGAA.TCTACTCT.151_debarcode_1.fastq.gz	0.970457	442	Deposit	Deposit
Brothers_NWCA_S013_vRhyme_bin_13	19026	Brothers_NWCA	Brothers_LC	lane3.s014.indexN702.S517.CGTACTAG.TCTTACGC.297_debarcode_1.fastq.gz	0.900872	19518	Deposit	Deposit
Brothers_NWCA_S013_vRhyme_bin_20	9378	Brothers_NWCA	Brothers_LC	lane3.s014.indexN702.S517.CGTACTAG.TCTTACGC.297_debarcode_1.fastq.gz	0.935167	597	Deposit	Deposit
Brothers_NWCA_S013_vRhyme_bin_2	33300	Brothers_NWCA	Brothers_LC	lane3.s014.indexN702.S517.CGTACTAG.TCTTACGC.297_debarcode_1.fastq.gz	0.828979	19767	Deposit	Deposit
Brothers_NWCA_S013_vRhyme_bin_42	6531	Brothers_NWCA	Brothers_NWCB	lane6.s139.indexN701.S502.TAAGGCGA.ATAGAGAG.31_debarcode_1.fastq.gz	0.818405	194	Deposit	Deposit
Brothers_NWCA_S013_vRhyme_bin_43	7540	Brothers_NWCA	Brothers_LC	lane3.s014.indexN702.S517.CGTACTAG.TCTTACGC.297_debarcode_1.fastq.gz	0.801459	259	Deposit	Deposit
Brothers_NWCA_S013_vRhyme_bin_45	32803	Brothers_NWCA	Brothers_LC	lane3.s014.indexN702.S517.CGTACTAG.TCTTACGC.297_debarcode_1.fastq.gz	0.799805	2458	Deposit	Deposit
Brothers_NWCA_S013_vRhyme_bin_47	21636	Brothers_NWCA	Brothers_LC	lane4.s016.indexN704.S517.TCCTGAGC.TCTTACGC.324_debarcode_1.fastq.gz	0.879137	3866	Deposit	Deposit
Brothers_NWCA_S013_vRhyme_bin_50	33849	Brothers_NWCA	Brothers_LC	lane3.s014.indexN702.S517.CGTACTAG.TCTTACGC.297_debarcode_1.fastq.gz	0.735738	1880	Deposit	Deposit
Brothers_NWCA_S013_vRhyme_bin_52	8884	Brothers_NWCA	ELSC_Mariner	M10_trim_1.fastq.gz	0.78208	148	Deposit	Deposit
Brothers_NWCA_S013_vRhyme_bin_56	29861	Brothers_NWCA	Brothers_LC	lane3.s014.indexN702.S517.CGTACTAG.TCTTACGC.297_debarcode_1.fastq.gz	0.868826	1911	Deposit	Deposit
Brothers_NWCA_S013_vRhyme_bin_57	11186	Brothers_NWCA	Brothers_LC	lane3.s014.indexN702.S517.CGTACTAG.TCTTACGC.297_debarcode_1.fastq.gz	0.890846	283	Deposit	Deposit
Brothers_NWCA_S013_vRhyme_bin_61	9198	Brothers_NWCA	Brothers_LC	lane3.s014.indexN702.S517.CGTACTAG.TCTTACGC.297_debarcode_1.fastq.gz	0.825614	198	Deposit	Deposit
Brothers_NWCA_S013_vRhyme_bin_78	21966	Brothers_NWCA	Brothers_LC	lane3.s014.indexN702.S517.CGTACTAG.TCTTACGC.297_debarcode_1.fastq.gz	0.800191	3957	Deposit	Deposit
Brothers_NWCA_S013_vRhyme_bin_80	6524	Brothers_NWCA	ELSC_Tui_Malila	SRR8439053_trim_1.fastq.gz	0.714592	123	Deposit	Deposit
Brothers_NWCA_S013_vRhyme_bin_81	156721	Brothers_NWCA	Brothers_LC	lane3.s014.indexN702.S517.CGTACTAG.TCTTACGC.297_debarcode_1.fastq.gz	0.851947	16766	Deposit	Deposit
Brothers_NWCA_S013_vRhyme_bin_88	8357	Brothers_NWCA	Brothers_LC	lane3.s014.indexN702.S517.CGTACTAG.TCTTACGC.297_debarcode_1.fastq.gz	0.711739	615	Deposit	Deposit
Brothers_NWCA_S017_NODE_1374_length_4174_cov_45.894737	4174	Brothers_NWCA	Brothers_LC	lane3.s014.indexN702.S517.CGTACTAG.TCTTACGC.297_debarcode_1.fastq.gz	0.826785	208	Deposit	Deposit
Brothers_NWCA_S017_NODE_1374_length_4174_cov_45.894737	4174	Brothers_NWCA	ELSC_Mariner	M10_trim_1.fastq.gz	0.970053	1822	Deposit	Deposit
Brothers_NWCA_S017_NODE_1374_length_4174_cov_45.894737	4174	Brothers_NWCA	ELSC_Mariner	M17_trim_1.fastq.gz	0.927408	179	Deposit	Deposit
Brothers_NWCA_S017_NODE_1374_length_4174_cov_45.894737	4174	Brothers_NWCA	ELSC_Tui_Malila	T11_trim_1.fastq.gz	0.964063	366	Deposit	Deposit
Brothers_NWCA_S017_NODE_1409_length_4127_cov_12.089250	4127	Brothers_NWCA	ELSC_Abe	A1_trim_1.fastq.gz	0.773928	1586	Deposit	Deposit
Brothers_NWCA_S017_NODE_1409_length_4127_cov_12.089250	4127	Brothers_NWCA	ELSC_Abe	A3_trim_1.fastq.gz	0.814878	1879	Deposit	Deposit
Brothers_NWCA_S017_NODE_1409_length_4127_cov_12.089250	4127	Brothers_NWCA	Brothers_Diffuse	lane4.s015.indexN703.S517.AGGCAGAA.TCTTACGC.Green_debarcode_1.fastq.gz	0.995154	848	Deposit	Deposit
Brothers_NWCA_S017_NODE_1409_length_4127_cov_12.089250	4127	Brothers_NWCA	Brothers_LC	lane4.s016.indexN704.S517.TCCTGAGC.TCTTACGC.324_debarcode_1.fastq.gz	1	1026	Deposit	Deposit
Brothers_NWCA_S017_NODE_1409_length_4127_cov_12.089250	4127	Brothers_NWCA	ELSC_Tui_Malila	SRR8439022_trim_1.fastq.gz	0.756724	958	Deposit	Deposit
Brothers_NWCA_S017_NODE_1409_length_4127_cov_12.089250	4127	Brothers_NWCA	ELSC_Tui_Malila	T10_trim_1.fastq.gz	0.796705	10538	Deposit	Deposit
Brothers_NWCA_S017_NODE_1409_length_4127_cov_12.089250	4127	Brothers_NWCA	ELSC_Tui_Malila	T11_trim_1.fastq.gz	0.829658	12103	Deposit	Deposit
Brothers_NWCA_S017_NODE_1409_length_4127_cov_12.089250	4127	Brothers_NWCA	ELSC_Tui_Malila	T2_trim_1.fastq.gz	0.778532	901	Deposit	Deposit
Brothers_NWCA_S017_NODE_1485_length_4029_cov_534.938749	4029	Brothers_NWCA	Brothers_LC	lane3.s014.indexN702.S517.CGTACTAG.TCTTACGC.297_debarcode_1.fastq.gz	0.825763	408	Deposit	Deposit
Brothers_NWCA_S017_NODE_2108_length_3432_cov_20.645688	3432	Brothers_NWCA	ELSC_Abe	A1_trim_1.fastq.gz	0.744755	553	Deposit	Deposit
Brothers_NWCA_S017_NODE_2108_length_3432_cov_20.645688	3432	Brothers_NWCA	ELSC_Abe	A3_trim_1.fastq.gz	0.750874	289	Deposit	Deposit
Brothers_NWCA_S017_NODE_2108_length_3432_cov_20.645688	3432	Brothers_NWCA	Brothers_Diffuse	lane2.s009.indexN705.S505.GGACTCCT.CTCCTTAC.279_debarcode_1.fastq.gz	0.7331	92	Deposit	Deposit
Brothers_NWCA_S017_NODE_2108_length_3432_cov_20.645688	3432	Brothers_NWCA	Brothers_UC	lane2.s010.indexN708.S505.CAGAGAGG.CTCCTTAC.233_debarcode_1.fastq.gz	0.947844	1138	Deposit	Deposit
Brothers_NWCA_S017_NODE_2108_length_3432_cov_20.645688	3432	Brothers_NWCA	Brothers_UC	lane2.s011.indexN701.S505.TAAGGCGA.CTCCTTAC.217_debarcode_1.fastq.gz	0.877914	387	Deposit	Deposit
Brothers_NWCA_S017_NODE_2108_length_3432_cov_20.645688	3432	Brothers_NWCA	Brothers_LC	lane4.s016.indexN704.S517.TCCTGAGC.TCTTACGC.324_debarcode_1.fastq.gz	0.964452	15262	Deposit	Deposit
Brothers_NWCA_S017_NODE_2108_length_3432_cov_20.645688	3432	Brothers_NWCA	Brothers_UC	lane8.s147.indexN709.S502.GCTACGCT.ATAGAGAG.240_debarcode_1.fastq.gz	0.80303	165	Deposit	Deposit
Brothers_NWCA_S017_NODE_2108_length_3432_cov_20.645688	3432	Brothers_NWCA	ELSC_Mariner	M10_trim_1.fastq.gz	0.77972	1052	Deposit	Deposit
Brothers_NWCA_S017_NODE_2108_length_3432_cov_20.645688	3432	Brothers_NWCA	ELSC_Mariner	M17_trim_1.fastq.gz	0.778263	1294	Deposit	Deposit
Brothers_NWCA_S017_NODE_2108_length_3432_cov_20.645688	3432	Brothers_NWCA	ELSC_Tui_Malila	SRR8439022_trim_1.fastq.gz	0.856352	1048	Deposit	Deposit
Brothers_NWCA_S017_NODE_2108_length_3432_cov_20.645688	3432	Brothers_NWCA	ELSC_Tui_Malila	T2_trim_1.fastq.gz	0.814103	965	Deposit	Deposit
Brothers_NWCA_S017_NODE_250_length_10426_cov_16.703758	10426	Brothers_NWCA	Brothers_LC	lane4.s016.indexN704.S517.TCCTGAGC.TCTTACGC.324_debarcode_1.fastq.gz	0.919624	653	Deposit	Deposit
Brothers_NWCA_S017_NODE_2577_length_3127_cov_11.439000	3127	Brothers_NWCA	Brothers_Diffuse	lane2.s009.indexN705.S505.GGACTCCT.CTCCTTAC.279_debarcode_1.fastq.gz	0.995203	608	Deposit	Deposit
Brothers_NWCA_S017_NODE_2577_length_3127_cov_11.439000	3127	Brothers_NWCA	Brothers_UC	lane2.s010.indexN708.S505.CAGAGAGG.CTCCTTAC.233_debarcode_1.fastq.gz	1	5514	Deposit	Deposit
Brothers_NWCA_S017_NODE_2577_length_3127_cov_11.439000	3127	Brothers_NWCA	Brothers_UC	lane2.s011.indexN701.S505.TAAGGCGA.CTCCTTAC.217_debarcode_1.fastq.gz	0.995203	9206	Deposit	Deposit
Brothers_NWCA_S017_NODE_2577_length_3127_cov_11.439000	3127	Brothers_NWCA	Brothers_LC	lane3.s014.indexN702.S517.CGTACTAG.TCTTACGC.297_debarcode_1.fastq.gz	0.964823	1456	Deposit	Deposit
Brothers_NWCA_S017_NODE_2577_length_3127_cov_11.439000	3127	Brothers_NWCA	Brothers_LC	lane4.s016.indexN704.S517.TCCTGAGC.TCTTACGC.324_debarcode_1.fastq.gz	0.970579	211	Deposit	Deposit
Brothers_NWCA_S017_NODE_2577_length_3127_cov_11.439000	3127	Brothers_NWCA	Brothers_UC	lane8.s147.indexN709.S502.GCTACGCT.ATAGAGAG.240_debarcode_1.fastq.gz	1	9257	Deposit	Deposit
Brothers_NWCA_S017_NODE_2577_length_3127_cov_11.439000	3127	Brothers_NWCA	ELSC_Mariner	M1_trim_1.fastq.gz	0.903742	577	Deposit	Deposit
Brothers_NWCA_S017_NODE_2577_length_3127_cov_11.439000	3127	Brothers_NWCA	ELSC_Mariner	M2_trim_1.fastq.gz	0.96898	2724	Deposit	Deposit
Brothers_NWCA_S017_NODE_2577_length_3127_cov_11.439000	3127	Brothers_NWCA	ELSC_Mariner	SRR7968105_trim_1.fastq.gz	0.96898	973	Deposit	Deposit
Brothers_NWCA_S017_NODE_2736_length_3031_cov_8.925275	3031	Brothers_NWCA	Brothers_NWCB	lane6.s141.indexN703.S504.AGGCAGAA.TCTACTCT.151_debarcode_1.fastq.gz	0.995051	571	Deposit	Deposit
Brothers_NWCA_S017_NODE_2787_length_3003_cov_11.880389	3003	Brothers_NWCA	Brothers_LC	lane4.s016.indexN704.S517.TCCTGAGC.TCTTACGC.324_debarcode_1.fastq.gz	0.951382	11559	Deposit	Deposit
Brothers_NWCA_S017_NODE_2787_length_3003_cov_11.880389	3003	Brothers_NWCA	Brothers_UC	lane8.s147.indexN709.S502.GCTACGCT.ATAGAGAG.240_debarcode_1.fastq.gz	0.750916	149	Deposit	Deposit
Brothers_NWCA_S017_NODE_393_length_8099_cov_10.188535	8099	Brothers_NWCA	Brothers_LC	lane4.s016.indexN704.S517.TCCTGAGC.TCTTACGC.324_debarcode_1.fastq.gz	0.895296	317	Deposit	Deposit
Brothers_NWCA_S017_NODE_393_length_8099_cov_10.188535	8099	Brothers_NWCA	ELSC_Mariner	M10_trim_1.fastq.gz	0.991604	10385	Deposit	Deposit
Brothers_NWCA_S017_NODE_393_length_8099_cov_10.188535	8099	Brothers_NWCA	ELSC_Mariner	M17_trim_1.fastq.gz	0.990246	3246	Deposit	Deposit
Brothers_NWCA_S017_NODE_393_length_8099_cov_10.188535	8099	Brothers_NWCA	ELSC_Mariner	SRR7968105_trim_1.fastq.gz	0.935424	291	Deposit	Deposit
Brothers_NWCA_S017_NODE_393_length_8099_cov_10.188535	8099	Brothers_NWCA	ELSC_Tui_Malila	T2_trim_1.fastq.gz	0.815903	162	Deposit	Deposit
Brothers_NWCA_S017_NODE_482_length_7157_cov_29.444523	7157	Brothers_NWCA	Brothers_UC	lane2.s010.indexN708.S505.CAGAGAGG.CTCCTTAC.233_debarcode_1.fastq.gz	0.718597	1856	Deposit	Deposit
Brothers_NWCA_S017_NODE_482_length_7157_cov_29.444523	7157	Brothers_NWCA	Brothers_LC	lane3.s014.indexN702.S517.CGTACTAG.TCTTACGC.297_debarcode_1.fastq.gz	0.9395	4167	Deposit	Deposit
Brothers_NWCA_S017_NODE_482_length_7157_cov_29.444523	7157	Brothers_NWCA	Brothers_LC	lane4.s016.indexN704.S517.TCCTGAGC.TCTTACGC.324_debarcode_1.fastq.gz	0.703367	864	Deposit	Deposit
Brothers_NWCA_S017_NODE_482_length_7157_cov_29.444523	7157	Brothers_NWCA	Brothers_UC	lane8.s147.indexN709.S502.GCTACGCT.ATAGAGAG.240_debarcode_1.fastq.gz	0.786084	6860	Deposit	Deposit
Brothers_NWCA_S017_NODE_523_length_6918_cov_34.657488	6918	Brothers_NWCA	ELSC_Abe	A3_trim_1.fastq.gz	0.712634	289	Deposit	Deposit
Brothers_NWCA_S017_NODE_523_length_6918_cov_34.657488	6918	Brothers_NWCA	ELSC_Tui_Malila	T11_trim_1.fastq.gz	0.799942	280	Deposit	Deposit
Brothers_NWCA_S017_NODE_728_length_5752_cov_18.955200	5752	Brothers_NWCA	Brothers_UC	lane2.s010.indexN708.S505.CAGAGAGG.CTCCTTAC.233_debarcode_1.fastq.gz	0.791029	1132	Deposit	Deposit
Brothers_NWCA_S017_NODE_728_length_5752_cov_18.955200	5752	Brothers_NWCA	Brothers_LC	lane4.s016.indexN704.S517.TCCTGAGC.TCTTACGC.324_debarcode_1.fastq.gz	0.937587	2649	Deposit	Deposit
Brothers_NWCA_S017_NODE_728_length_5752_cov_18.955200	5752	Brothers_NWCA	Brothers_UC	lane8.s147.indexN709.S502.GCTACGCT.ATAGAGAG.240_debarcode_1.fastq.gz	0.867872	311	Deposit	Deposit
Brothers_NWCA_S017_NODE_99_length_16323_cov_66.632749	16323	Brothers_NWCA	ELSC_Mariner	M10_trim_1.fastq.gz	0.713717	20135	Deposit	Deposit
Brothers_NWCA_S017_vRhyme_bin_11	16611	Brothers_NWCA	Brothers_LC	lane4.s016.indexN704.S517.TCCTGAGC.TCTTACGC.324_debarcode_1.fastq.gz	0.977124	2068	Deposit	Deposit
Brothers_NWCA_S017_vRhyme_bin_7	16981	Brothers_NWCA	Brothers_LC	lane4.s016.indexN704.S517.TCCTGAGC.TCTTACGC.324_debarcode_1.fastq.gz	0.739827	367	Deposit	Deposit
Brothers_NWCA_S142_NODE_1089_length_10841_cov_3.588856	10841	Brothers_NWCA	Brothers_LC	lane3.s014.indexN702.S517.CGTACTAG.TCTTACGC.297_debarcode_1.fastq.gz	0.883959	4206	Deposit	Deposit
Brothers_NWCA_S142_NODE_1089_length_10841_cov_3.588856	10841	Brothers_NWCA	ELSC_Mariner	M10_trim_1.fastq.gz	0.758786	4871	Deposit	Deposit
Brothers_NWCA_S142_NODE_1089_length_10841_cov_3.588856	10841	Brothers_NWCA	ELSC_Mariner	M17_trim_1.fastq.gz	0.734434	521	Deposit	Deposit
Brothers_NWCA_S142_NODE_1089_length_10841_cov_3.588856	10841	Brothers_NWCA	ELSC_Tui_Malila	T11_trim_1.fastq.gz	0.747625	1090	Deposit	Deposit
Brothers_NWCA_S142_NODE_117_length_40709_cov_5.629318	40709	Brothers_NWCA	Brothers_LC	lane4.s016.indexN704.S517.TCCTGAGC.TCTTACGC.324_debarcode_1.fastq.gz	0.935715	4091	Deposit	Deposit
Brothers_NWCA_S142_NODE_1198_length_10233_cov_43.426182	10233	Brothers_NWCA	Brothers_UC	lane2.s010.indexN708.S505.CAGAGAGG.CTCCTTAC.233_debarcode_1.fastq.gz	0.813153	1082	Deposit	Deposit
Brothers_NWCA_S142_NODE_1198_length_10233_cov_43.426182	10233	Brothers_NWCA	Brothers_UC	lane8.s147.indexN709.S502.GCTACGCT.ATAGAGAG.240_debarcode_1.fastq.gz	0.803577	1273	Deposit	Deposit
Brothers_NWCA_S142_NODE_120_length_40186_cov_12.494695_fragment_1	24528	Brothers_NWCA	Brothers_UC	lane2.s010.indexN708.S505.CAGAGAGG.CTCCTTAC.233_debarcode_1.fastq.gz	0.751264	2180	Deposit	Deposit
Brothers_NWCA_S142_NODE_1313_length_9684_cov_10.415716	9684	Brothers_NWCA	Brothers_UC	lane2.s010.indexN708.S505.CAGAGAGG.CTCCTTAC.233_debarcode_1.fastq.gz	0.723152	1286	Deposit	Deposit
Brothers_NWCA_S142_NODE_1313_length_9684_cov_10.415716	9684	Brothers_NWCA	Brothers_LC	lane3.s014.indexN702.S517.CGTACTAG.TCTTACGC.297_debarcode_1.fastq.gz	0.825795	1324	Deposit	Deposit
Brothers_NWCA_S142_NODE_1313_length_9684_cov_10.415716	9684	Brothers_NWCA	ELSC_Mariner	M10_trim_1.fastq.gz	0.708798	4047	Deposit	Deposit
Brothers_NWCA_S142_NODE_1313_length_9684_cov_10.415716	9684	Brothers_NWCA	ELSC_Mariner	M2_trim_1.fastq.gz	0.741119	18305	Deposit	Deposit
Brothers_NWCA_S142_NODE_1313_length_9684_cov_10.415716	9684	Brothers_NWCA	ELSC_Mariner	SRR7968105_trim_1.fastq.gz	0.767348	2003	Deposit	Deposit
Brothers_NWCA_S142_NODE_171_length_32836_cov_201.655324	32836	Brothers_NWCA	Brothers_LC	lane3.s014.indexN702.S517.CGTACTAG.TCTTACGC.297_debarcode_1.fastq.gz	0.923742	3337	Deposit	Deposit
Brothers_NWCA_S142_NODE_1866_length_7795_cov_84.789384	7795	Brothers_NWCA	Brothers_LC	lane3.s014.indexN702.S517.CGTACTAG.TCTTACGC.297_debarcode_1.fastq.gz	1	7101	Deposit	Deposit
Brothers_NWCA_S142_NODE_2035_length_7364_cov_15.582147	7364	Brothers_NWCA	Brothers_UC	lane2.s011.indexN701.S505.TAAGGCGA.CTCCTTAC.217_debarcode_1.fastq.gz	0.969174	17760	Deposit	Deposit
Brothers_NWCA_S142_NODE_2035_length_7364_cov_15.582147	7364	Brothers_NWCA	Brothers_LC	lane3.s014.indexN702.S517.CGTACTAG.TCTTACGC.297_debarcode_1.fastq.gz	0.77227	1233	Deposit	Deposit
Brothers_NWCA_S142_NODE_2035_length_7364_cov_15.582147	7364	Brothers_NWCA	Brothers_LC	lane4.s016.indexN704.S517.TCCTGAGC.TCTTACGC.324_debarcode_1.fastq.gz	0.875883	719	Deposit	Deposit
Brothers_NWCA_S142_NODE_2035_length_7364_cov_15.582147	7364	Brothers_NWCA	Brothers_UC	lane8.s147.indexN709.S502.GCTACGCT.ATAGAGAG.240_debarcode_1.fastq.gz	0.964014	9007	Deposit	Deposit
Brothers_NWCA_S142_NODE_2062_length_7316_cov_16.652664	7316	Brothers_NWCA	Brothers_UC	lane2.s010.indexN708.S505.CAGAGAGG.CTCCTTAC.233_debarcode_1.fastq.gz	0.816293	356	Deposit	Deposit
Brothers_NWCA_S142_NODE_2433_length_6619_cov_32.695779	6619	Brothers_NWCA	ELSC_Abe	A1_trim_1.fastq.gz	0.739387	290	Deposit	Deposit
Brothers_NWCA_S142_NODE_2433_length_6619_cov_32.695779	6619	Brothers_NWCA	Brothers_UC	lane2.s010.indexN708.S505.CAGAGAGG.CTCCTTAC.233_debarcode_1.fastq.gz	0.826862	995	Deposit	Deposit
Brothers_NWCA_S142_NODE_2433_length_6619_cov_32.695779	6619	Brothers_NWCA	Brothers_NWCB	lane3.s012.indexN708.S517.CAGAGAGG.TCTTACGC.67_debarcode_1.fastq.gz	0.857682	811	Deposit	Deposit
Brothers_NWCA_S142_NODE_2433_length_6619_cov_32.695779	6619	Brothers_NWCA	Brothers_UC	lane8.s147.indexN709.S502.GCTACGCT.ATAGAGAG.240_debarcode_1.fastq.gz	0.875208	2466	Deposit	Deposit
Brothers_NWCA_S142_NODE_2433_length_6619_cov_32.695779	6619	Brothers_NWCA	ELSC_Mariner	M10_trim_1.fastq.gz	0.914489	1300	Deposit	Deposit
Brothers_NWCA_S142_NODE_2433_length_6619_cov_32.695779	6619	Brothers_NWCA	ELSC_Mariner	M1_trim_1.fastq.gz	0.968122	9350	Deposit	Deposit
Brothers_NWCA_S142_NODE_2433_length_6619_cov_32.695779	6619	Brothers_NWCA	ELSC_Mariner	M2_trim_1.fastq.gz	0.969784	18299	Deposit	Deposit
Brothers_NWCA_S142_NODE_2433_length_6619_cov_32.695779	6619	Brothers_NWCA	ELSC_Mariner	SRR7968105_trim_1.fastq.gz	0.967216	6926	Deposit	Deposit
Brothers_NWCA_S142_NODE_2433_length_6619_cov_32.695779	6619	Brothers_NWCA	ELSC_Tui_Malila	T11_trim_1.fastq.gz	0.876265	659	Deposit	Deposit
Brothers_NWCA_S142_NODE_2449_length_6594_cov_61.845060	6594	Brothers_NWCA	ELSC_Abe	A1_trim_1.fastq.gz	0.912648	1853	Deposit	Deposit
Brothers_NWCA_S142_NODE_2449_length_6594_cov_61.845060	6594	Brothers_NWCA	ELSC_Abe	A3_trim_1.fastq.gz	0.907037	2189	Deposit	Deposit
Brothers_NWCA_S142_NODE_2449_length_6594_cov_61.845060	6594	Brothers_NWCA	Brothers_UC	lane2.s010.indexN708.S505.CAGAGAGG.CTCCTTAC.233_debarcode_1.fastq.gz	0.73946	1480	Deposit	Deposit
Brothers_NWCA_S142_NODE_2449_length_6594_cov_61.845060	6594	Brothers_NWCA	Brothers_UC	lane2.s011.indexN701.S505.TAAGGCGA.CTCCTTAC.217_debarcode_1.fastq.gz	0.80179	1404	Deposit	Deposit
Brothers_NWCA_S142_NODE_2449_length_6594_cov_61.845060	6594	Brothers_NWCA	Brothers_LC	lane3.s014.indexN702.S517.CGTACTAG.TCTTACGC.297_debarcode_1.fastq.gz	0.784501	372	Deposit	Deposit
Brothers_NWCA_S142_NODE_2449_length_6594_cov_61.845060	6594	Brothers_NWCA	Brothers_Diffuse	lane4.s015.indexN703.S517.AGGCAGAA.TCTTACGC.Green_debarcode_1.fastq.gz	0.806036	663	Deposit	Deposit
Brothers_NWCA_S142_NODE_2449_length_6594_cov_61.845060	6594	Brothers_NWCA	Brothers_LC	lane4.s016.indexN704.S517.TCCTGAGC.TCTTACGC.324_debarcode_1.fastq.gz	0.958902	71760	Deposit	Deposit
Brothers_NWCA_S142_NODE_2449_length_6594_cov_61.845060	6594	Brothers_NWCA	ELSC_Mariner	M10_trim_1.fastq.gz	0.787686	1134	Deposit	Deposit
Brothers_NWCA_S142_NODE_2449_length_6594_cov_61.845060	6594	Brothers_NWCA	ELSC_Tui_Malila	SRR8439022_trim_1.fastq.gz	0.877768	6637	Deposit	Deposit
Brothers_NWCA_S142_NODE_2449_length_6594_cov_61.845060	6594	Brothers_NWCA	ELSC_Tui_Malila	T10_trim_1.fastq.gz	0.892326	5565	Deposit	Deposit
Brothers_NWCA_S142_NODE_2449_length_6594_cov_61.845060	6594	Brothers_NWCA	ELSC_Tui_Malila	T11_trim_1.fastq.gz	0.889748	6835	Deposit	Deposit
Brothers_NWCA_S142_NODE_2449_length_6594_cov_61.845060	6594	Brothers_NWCA	ELSC_Tui_Malila	T2_trim_1.fastq.gz	0.908553	7025	Deposit	Deposit
Brothers_NWCA_S142_NODE_2449_length_6594_cov_61.845060	6594	Brothers_NWCA	Lau_Basin_Tui_Malila	TuiMalila_SRR1217462_final_reads_1.fastq.gz	0.754474	334	Deposit	Plume
Brothers_NWCA_S142_NODE_2946_length_5873_cov_11.798468	5873	Brothers_NWCA	ELSC_Abe	A1_trim_1.fastq.gz	0.784267	411	Deposit	Deposit
Brothers_NWCA_S142_NODE_2946_length_5873_cov_11.798468	5873	Brothers_NWCA	ELSC_Abe	A3_trim_1.fastq.gz	0.790567	537	Deposit	Deposit
Brothers_NWCA_S142_NODE_2946_length_5873_cov_11.798468	5873	Brothers_NWCA	Brothers_UC	lane2.s010.indexN708.S505.CAGAGAGG.CTCCTTAC.233_debarcode_1.fastq.gz	0.712583	510	Deposit	Deposit
Brothers_NWCA_S142_NODE_2946_length_5873_cov_11.798468	5873	Brothers_NWCA	Brothers_UC	lane2.s011.indexN701.S505.TAAGGCGA.CTCCTTAC.217_debarcode_1.fastq.gz	0.723651	990	Deposit	Deposit
Brothers_NWCA_S142_NODE_2946_length_5873_cov_11.798468	5873	Brothers_NWCA	Brothers_LC	lane3.s014.indexN702.S517.CGTACTAG.TCTTACGC.297_debarcode_1.fastq.gz	0.742551	1425	Deposit	Deposit
Brothers_NWCA_S142_NODE_2946_length_5873_cov_11.798468	5873	Brothers_NWCA	Brothers_Diffuse	lane4.s015.indexN703.S517.AGGCAGAA.TCTTACGC.Green_debarcode_1.fastq.gz	0.732505	164	Deposit	Deposit
Brothers_NWCA_S142_NODE_2946_length_5873_cov_11.798468	5873	Brothers_NWCA	Brothers_LC	lane4.s016.indexN704.S517.TCCTGAGC.TCTTACGC.324_debarcode_1.fastq.gz	0.813383	11213	Deposit	Deposit
Brothers_NWCA_S142_NODE_2946_length_5873_cov_11.798468	5873	Brothers_NWCA	Brothers_UC	lane8.s147.indexN709.S502.GCTACGCT.ATAGAGAG.240_debarcode_1.fastq.gz	0.721948	421	Deposit	Deposit
Brothers_NWCA_S142_NODE_2946_length_5873_cov_11.798468	5873	Brothers_NWCA	ELSC_Tui_Malila	SRR8439022_trim_1.fastq.gz	0.783075	794	Deposit	Deposit
Brothers_NWCA_S142_NODE_2946_length_5873_cov_11.798468	5873	Brothers_NWCA	ELSC_Tui_Malila	T10_trim_1.fastq.gz	0.725353	447	Deposit	Deposit
Brothers_NWCA_S142_NODE_2946_length_5873_cov_11.798468	5873	Brothers_NWCA	ELSC_Tui_Malila	T2_trim_1.fastq.gz	0.711732	1661	Deposit	Deposit
Brothers_NWCA_S142_NODE_2953_length_5860_cov_17.559393	5860	Brothers_NWCA	Brothers_LC	lane3.s014.indexN702.S517.CGTACTAG.TCTTACGC.297_debarcode_1.fastq.gz	0.843686	1517	Deposit	Deposit
Brothers_NWCA_S142_NODE_2953_length_5860_cov_17.559393	5860	Brothers_NWCA	Brothers_LC	lane4.s016.indexN704.S517.TCCTGAGC.TCTTACGC.324_debarcode_1.fastq.gz	1	8699	Deposit	Deposit
Brothers_NWCA_S142_NODE_3100_length_5703_cov_20.104555	5703	Brothers_NWCA	Brothers_LC	lane4.s016.indexN704.S517.TCCTGAGC.TCTTACGC.324_debarcode_1.fastq.gz	0.704717	183	Deposit	Deposit
Brothers_NWCA_S142_NODE_3183_length_5601_cov_1.462916	5601	Brothers_NWCA	Brothers_LC	lane4.s016.indexN704.S517.TCCTGAGC.TCTTACGC.324_debarcode_1.fastq.gz	0.737725	286	Deposit	Deposit
Brothers_NWCA_S142_NODE_31_length_87330_cov_13.211162_fragment_1	40350	Brothers_NWCA	Brothers_UC	lane2.s010.indexN708.S505.CAGAGAGG.CTCCTTAC.233_debarcode_1.fastq.gz	0.912887	2816	Deposit	Deposit
Brothers_NWCA_S142_NODE_31_length_87330_cov_13.211162_fragment_1	40350	Brothers_NWCA	Brothers_LC	lane3.s014.indexN702.S517.CGTACTAG.TCTTACGC.297_debarcode_1.fastq.gz	0.796406	2162	Deposit	Deposit
Brothers_NWCA_S142_NODE_3884_length_4918_cov_186.142976	4918	Brothers_NWCA	Brothers_LC	lane3.s014.indexN702.S517.CGTACTAG.TCTTACGC.297_debarcode_1.fastq.gz	0.834486	234	Deposit	Deposit
Brothers_NWCA_S142_NODE_4108_length_4744_cov_14.853151	4744	Brothers_NWCA	Brothers_NWCB	lane3.s012.indexN708.S517.CAGAGAGG.TCTTACGC.67_debarcode_1.fastq.gz	0.983347	715	Deposit	Deposit
Brothers_NWCA_S142_NODE_41_length_63975_cov_31.108210_fragment_1	35555	Brothers_NWCA	Brothers_LC	lane3.s014.indexN702.S517.CGTACTAG.TCTTACGC.297_debarcode_1.fastq.gz	0.721164	1794	Deposit	Deposit
Brothers_NWCA_S142_NODE_4565_length_4421_cov_39.657429	4421	Brothers_NWCA	Brothers_UC	lane2.s010.indexN708.S505.CAGAGAGG.CTCCTTAC.233_debarcode_1.fastq.gz	0.748021	1518	Deposit	Deposit
Brothers_NWCA_S142_NODE_4565_length_4421_cov_39.657429	4421	Brothers_NWCA	Brothers_UC	lane2.s011.indexN701.S505.TAAGGCGA.CTCCTTAC.217_debarcode_1.fastq.gz	0.7677	2778	Deposit	Deposit
Brothers_NWCA_S142_NODE_4565_length_4421_cov_39.657429	4421	Brothers_NWCA	Brothers_UC	lane8.s147.indexN709.S502.GCTACGCT.ATAGAGAG.240_debarcode_1.fastq.gz	0.925582	3041	Deposit	Deposit
Brothers_NWCA_S142_NODE_4565_length_4421_cov_39.657429	4421	Brothers_NWCA	ELSC_Mariner	M2_trim_1.fastq.gz	0.940964	2239	Deposit	Deposit
Brothers_NWCA_S142_NODE_4565_length_4421_cov_39.657429	4421	Brothers_NWCA	ELSC_Mariner	SRR7968105_trim_1.fastq.gz	0.980774	1028	Deposit	Deposit
Brothers_NWCA_S142_NODE_4680_length_4338_cov_1.313702	4338	Brothers_NWCA	Brothers_UC	lane8.s147.indexN709.S502.GCTACGCT.ATAGAGAG.240_debarcode_1.fastq.gz	0.762794	519	Deposit	Deposit
Brothers_NWCA_S142_NODE_4_length_167230_cov_137.168208	167230	Brothers_NWCA	Brothers_UC	lane2.s010.indexN708.S505.CAGAGAGG.CTCCTTAC.233_debarcode_1.fastq.gz	0.886581	10644	Deposit	Deposit
Brothers_NWCA_S142_NODE_4_length_167230_cov_137.168208	167230	Brothers_NWCA	Brothers_UC	lane8.s147.indexN709.S502.GCTACGCT.ATAGAGAG.240_debarcode_1.fastq.gz	0.880081	14708	Deposit	Deposit
Brothers_NWCA_S142_NODE_5091_length_4095_cov_4.298639	4095	Brothers_NWCA	Brothers_UC	lane2.s010.indexN708.S505.CAGAGAGG.CTCCTTAC.233_debarcode_1.fastq.gz	0.846154	130	Deposit	Deposit
Brothers_NWCA_S142_NODE_5091_length_4095_cov_4.298639	4095	Brothers_NWCA	Brothers_LC	lane3.s014.indexN702.S517.CGTACTAG.TCTTACGC.297_debarcode_1.fastq.gz	0.999756	8293	Deposit	Deposit
Brothers_NWCA_S142_NODE_5091_length_4095_cov_4.298639	4095	Brothers_NWCA	Brothers_LC	lane4.s016.indexN704.S517.TCCTGAGC.TCTTACGC.324_debarcode_1.fastq.gz	0.995604	1723	Deposit	Deposit
Brothers_NWCA_S142_NODE_5453_length_3900_cov_13.872250	3900	Brothers_NWCA	Brothers_UC	lane2.s010.indexN708.S505.CAGAGAGG.CTCCTTAC.233_debarcode_1.fastq.gz	0.701026	82	Deposit	Deposit
Brothers_NWCA_S142_NODE_5453_length_3900_cov_13.872250	3900	Brothers_NWCA	Brothers_LC	lane3.s014.indexN702.S517.CGTACTAG.TCTTACGC.297_debarcode_1.fastq.gz	0.984615	2445	Deposit	Deposit
Brothers_NWCA_S142_NODE_5453_length_3900_cov_13.872250	3900	Brothers_NWCA	Brothers_UC	lane8.s147.indexN709.S502.GCTACGCT.ATAGAGAG.240_debarcode_1.fastq.gz	0.728462	240	Deposit	Deposit
Brothers_NWCA_S142_NODE_605_length_15681_cov_27.030796	15681	Brothers_NWCA	Brothers_LC	lane3.s014.indexN702.S517.CGTACTAG.TCTTACGC.297_debarcode_1.fastq.gz	0.762579	5619	Deposit	Deposit
Brothers_NWCA_S142_NODE_682_length_14559_cov_3.505335	14559	Brothers_NWCA	Brothers_UC	lane2.s010.indexN708.S505.CAGAGAGG.CTCCTTAC.233_debarcode_1.fastq.gz	0.956522	4730	Deposit	Deposit
Brothers_NWCA_S142_NODE_6855_length_3350_cov_427.364567	3350	Brothers_NWCA	Brothers_Diffuse	lane2.s009.indexN705.S505.GGACTCCT.CTCCTTAC.279_debarcode_1.fastq.gz	0.92597	197	Deposit	Deposit
Brothers_NWCA_S142_NODE_6855_length_3350_cov_427.364567	3350	Brothers_NWCA	Brothers_UC	lane2.s010.indexN708.S505.CAGAGAGG.CTCCTTAC.233_debarcode_1.fastq.gz	0.992537	817	Deposit	Deposit
Brothers_NWCA_S142_NODE_6855_length_3350_cov_427.364567	3350	Brothers_NWCA	Brothers_UC	lane2.s011.indexN701.S505.TAAGGCGA.CTCCTTAC.217_debarcode_1.fastq.gz	1	5760	Deposit	Deposit
Brothers_NWCA_S142_NODE_6855_length_3350_cov_427.364567	3350	Brothers_NWCA	Brothers_LC	lane3.s014.indexN702.S517.CGTACTAG.TCTTACGC.297_debarcode_1.fastq.gz	0.995821	2057	Deposit	Deposit
Brothers_NWCA_S142_NODE_6855_length_3350_cov_427.364567	3350	Brothers_NWCA	Brothers_LC	lane4.s016.indexN704.S517.TCCTGAGC.TCTTACGC.324_debarcode_1.fastq.gz	0.910746	153	Deposit	Deposit
Brothers_NWCA_S142_NODE_6855_length_3350_cov_427.364567	3350	Brothers_NWCA	Brothers_UC	lane8.s147.indexN709.S502.GCTACGCT.ATAGAGAG.240_debarcode_1.fastq.gz	0.97194	6192	Deposit	Deposit
Brothers_NWCA_S142_NODE_7_length_150338_cov_153.796014	150338	Brothers_NWCA	Brothers_LC	lane3.s014.indexN702.S517.CGTACTAG.TCTTACGC.297_debarcode_1.fastq.gz	0.847251	9587	Deposit	Deposit
Brothers_NWCA_S142_vRhyme_bin_18	80449	Brothers_NWCA	Brothers_LC	lane3.s014.indexN702.S517.CGTACTAG.TCTTACGC.297_debarcode_1.fastq.gz	0.791272	7561	Deposit	Deposit
Brothers_NWCA_S142_vRhyme_bin_38	10092	Brothers_NWCA	Brothers_LC	lane3.s014.indexN702.S517.CGTACTAG.TCTTACGC.297_debarcode_1.fastq.gz	0.848494	4935	Deposit	Deposit
Brothers_NWCA_S142_vRhyme_bin_47	9793	Brothers_NWCA	Brothers_UC	lane2.s010.indexN708.S505.CAGAGAGG.CTCCTTAC.233_debarcode_1.fastq.gz	0.87828	2294	Deposit	Deposit
Brothers_NWCA_S142_vRhyme_bin_48	7701	Brothers_NWCA	Brothers_LC	lane3.s014.indexN702.S517.CGTACTAG.TCTTACGC.297_debarcode_1.fastq.gz	0.741852	4244	Deposit	Deposit
Brothers_NWCA_S143_NODE_10083_length_6739_cov_2.563521	6739	Brothers_NWCA	ELSC_Abe	A1_trim_1.fastq.gz	0.70411	337	Deposit	Deposit
Brothers_NWCA_S143_NODE_10083_length_6739_cov_2.563521	6739	Brothers_NWCA	ELSC_Abe	A3_trim_1.fastq.gz	0.968541	550	Deposit	Deposit
Brothers_NWCA_S143_NODE_10083_length_6739_cov_2.563521	6739	Brothers_NWCA	Brothers_NWCB	lane6.s140.indexN702.S503.CGTACTAG.AGAGGATA.74_debarcode_1.fastq.gz	0.826087	451	Deposit	Deposit
Brothers_NWCA_S143_NODE_10083_length_6739_cov_2.563521	6739	Brothers_NWCA	Brothers_NWCB	lane6.s141.indexN703.S504.AGGCAGAA.TCTACTCT.151_debarcode_1.fastq.gz	0.771479	1942	Deposit	Deposit
Brothers_NWCA_S143_NODE_10083_length_6739_cov_2.563521	6739	Brothers_NWCA	Brothers_NWCB	lane8.s146.indexN708.S517.CAGAGAGG.TCTTACGC.172_debarcode_1.fastq.gz	0.94376	815	Deposit	Deposit
Brothers_NWCA_S143_NODE_10083_length_6739_cov_2.563521	6739	Brothers_NWCA	ELSC_Tui_Malila	T2_trim_1.fastq.gz	0.977742	606	Deposit	Deposit
Brothers_NWCA_S143_NODE_10648_length_6549_cov_4.809094	6549	Brothers_NWCA	Brothers_NWCB	lane6.s140.indexN702.S503.CGTACTAG.AGAGGATA.74_debarcode_1.fastq.gz	0.873874	226	Deposit	Deposit
Brothers_NWCA_S143_NODE_10850_length_6489_cov_88.319711	6489	Brothers_NWCA	ELSC_Abe	A1_trim_1.fastq.gz	0.866698	6063	Deposit	Deposit
Brothers_NWCA_S143_NODE_10850_length_6489_cov_88.319711	6489	Brothers_NWCA	ELSC_Abe	A3_trim_1.fastq.gz	0.936354	2730	Deposit	Deposit
Brothers_NWCA_S143_NODE_10850_length_6489_cov_88.319711	6489	Brothers_NWCA	Brothers_NWCB	lane3.s012.indexN708.S517.CAGAGAGG.TCTTACGC.67_debarcode_1.fastq.gz	0.93959	1706	Deposit	Deposit
Brothers_NWCA_S143_NODE_10850_length_6489_cov_88.319711	6489	Brothers_NWCA	Brothers_NWCB	lane6.s139.indexN701.S502.TAAGGCGA.ATAGAGAG.31_debarcode_1.fastq.gz	0.791647	260	Deposit	Deposit
Brothers_NWCA_S143_NODE_10850_length_6489_cov_88.319711	6489	Brothers_NWCA	Brothers_NWCB	lane6.s140.indexN702.S503.CGTACTAG.AGAGGATA.74_debarcode_1.fastq.gz	0.937741	1102	Deposit	Deposit
Brothers_NWCA_S143_NODE_10850_length_6489_cov_88.319711	6489	Brothers_NWCA	Brothers_NWCB	lane8.s146.indexN708.S517.CAGAGAGG.TCTTACGC.172_debarcode_1.fastq.gz	0.776083	372	Deposit	Deposit
Brothers_NWCA_S143_NODE_10850_length_6489_cov_88.319711	6489	Brothers_NWCA	ELSC_Mariner	M10_trim_1.fastq.gz	0.904916	7077	Deposit	Deposit
Brothers_NWCA_S143_NODE_10850_length_6489_cov_88.319711	6489	Brothers_NWCA	ELSC_Mariner	M17_trim_1.fastq.gz	0.923871	2054	Deposit	Deposit
Brothers_NWCA_S143_NODE_10850_length_6489_cov_88.319711	6489	Brothers_NWCA	ELSC_Mariner	M2_trim_1.fastq.gz	0.942672	2154	Deposit	Deposit
Brothers_NWCA_S143_NODE_10850_length_6489_cov_88.319711	6489	Brothers_NWCA	ELSC_Tui_Malila	SRR8439053_trim_1.fastq.gz	0.87579	1141	Deposit	Deposit
Brothers_NWCA_S143_NODE_10850_length_6489_cov_88.319711	6489	Brothers_NWCA	ELSC_Tui_Malila	T10_trim_1.fastq.gz	0.836493	16047	Deposit	Deposit
Brothers_NWCA_S143_NODE_10850_length_6489_cov_88.319711	6489	Brothers_NWCA	ELSC_Tui_Malila	T11_trim_1.fastq.gz	0.711974	966	Deposit	Deposit
Brothers_NWCA_S143_NODE_10850_length_6489_cov_88.319711	6489	Brothers_NWCA	ELSC_Tui_Malila	T2_trim_1.fastq.gz	0.838188	1484	Deposit	Deposit
Brothers_NWCA_S143_NODE_11406_length_6320_cov_1.990635	6320	Brothers_NWCA	ELSC_Abe	A3_trim_1.fastq.gz	0.738766	307	Deposit	Deposit
Brothers_NWCA_S143_NODE_11406_length_6320_cov_1.990635	6320	Brothers_NWCA	ELSC_Mariner	M10_trim_1.fastq.gz	0.789873	302	Deposit	Deposit
Brothers_NWCA_S143_NODE_11406_length_6320_cov_1.990635	6320	Brothers_NWCA	ELSC_Mariner	M17_trim_1.fastq.gz	0.896835	2468	Deposit	Deposit
Brothers_NWCA_S143_NODE_11406_length_6320_cov_1.990635	6320	Brothers_NWCA	ELSC_Tui_Malila	SRR8439053_trim_1.fastq.gz	0.858703	173	Deposit	Deposit
Brothers_NWCA_S143_NODE_11640_length_6254_cov_4.234046	6254	Brothers_NWCA	Brothers_NWCB	lane6.s140.indexN702.S503.CGTACTAG.AGAGGATA.74_debarcode_1.fastq.gz	0.861529	165	Deposit	Deposit
Brothers_NWCA_S143_NODE_11640_length_6254_cov_4.234046	6254	Brothers_NWCA	Brothers_NWCB	lane6.s141.indexN703.S504.AGGCAGAA.TCTACTCT.151_debarcode_1.fastq.gz	0.879757	452	Deposit	Deposit
Brothers_NWCA_S143_NODE_11640_length_6254_cov_4.234046	6254	Brothers_NWCA	ELSC_Mariner	M17_trim_1.fastq.gz	0.710585	1246	Deposit	Deposit
Brothers_NWCA_S143_NODE_11864_length_6196_cov_2.665678	6196	Brothers_NWCA	Brothers_NWCB	lane8.s146.indexN708.S517.CAGAGAGG.TCTTACGC.172_debarcode_1.fastq.gz	0.729826	162	Deposit	Deposit
Brothers_NWCA_S143_NODE_12233_length_6100_cov_6.523690	6100	Brothers_NWCA	Brothers_LC	lane3.s014.indexN702.S517.CGTACTAG.TCTTACGC.297_debarcode_1.fastq.gz	0.700984	2102	Deposit	Deposit
Brothers_NWCA_S143_NODE_12285_length_6086_cov_1.379258	6086	Brothers_NWCA	Brothers_NWCB	lane3.s012.indexN708.S517.CAGAGAGG.TCTTACGC.67_debarcode_1.fastq.gz	0.985212	2469	Deposit	Deposit
Brothers_NWCA_S143_NODE_12285_length_6086_cov_1.379258	6086	Brothers_NWCA	Brothers_NWCB	lane8.s146.indexN708.S517.CAGAGAGG.TCTTACGC.172_debarcode_1.fastq.gz	0.895169	269	Deposit	Deposit
Brothers_NWCA_S143_NODE_12419_length_6050_cov_13.193821	6050	Brothers_NWCA	ELSC_Abe	A1_trim_1.fastq.gz	0.723471	5577	Deposit	Deposit
Brothers_NWCA_S143_NODE_12996_length_5900_cov_1.904036	5900	Brothers_NWCA	ELSC_Abe	A3_trim_1.fastq.gz	0.72661	163	Deposit	Deposit
Brothers_NWCA_S143_NODE_12996_length_5900_cov_1.904036	5900	Brothers_NWCA	Brothers_NWCB	lane6.s140.indexN702.S503.CGTACTAG.AGAGGATA.74_debarcode_1.fastq.gz	0.872203	153	Deposit	Deposit
Brothers_NWCA_S143_NODE_12996_length_5900_cov_1.904036	5900	Brothers_NWCA	Brothers_NWCB	lane6.s141.indexN703.S504.AGGCAGAA.TCTACTCT.151_debarcode_1.fastq.gz	0.975254	886	Deposit	Deposit
Brothers_NWCA_S143_NODE_12996_length_5900_cov_1.904036	5900	Brothers_NWCA	ELSC_Mariner	M17_trim_1.fastq.gz	0.882712	725	Deposit	Deposit
Brothers_NWCA_S143_NODE_12996_length_5900_cov_1.904036	5900	Brothers_NWCA	ELSC_Tui_Malila	SRR8439053_trim_1.fastq.gz	0.853559	282	Deposit	Deposit
Brothers_NWCA_S143_NODE_12996_length_5900_cov_1.904036	5900	Brothers_NWCA	ELSC_Vai_Lili_V2	V2_trim_1.fastq.gz	0.706271	252	Deposit	Deposit
Brothers_NWCA_S143_NODE_13052_length_5887_cov_6.436632	5887	Brothers_NWCA	ELSC_Abe	A1_trim_1.fastq.gz	0.762188	286	Deposit	Deposit
Brothers_NWCA_S143_NODE_13397_length_5811_cov_4.438248	5811	Brothers_NWCA	Brothers_Diffuse	lane4.s015.indexN703.S517.AGGCAGAA.TCTTACGC.Green_debarcode_1.fastq.gz	0.805885	516	Deposit	Deposit
Brothers_NWCA_S143_NODE_13469_length_5795_cov_1.649259	5795	Brothers_NWCA	ELSC_Tui_Malila	SRR8439053_trim_1.fastq.gz	0.942192	272	Deposit	Deposit
Brothers_NWCA_S143_NODE_13602_length_5763_cov_1.237580	5763	Brothers_NWCA	Brothers_NWCB	lane3.s012.indexN708.S517.CAGAGAGG.TCTTACGC.67_debarcode_1.fastq.gz	0.915148	266	Deposit	Deposit
Brothers_NWCA_S143_NODE_13602_length_5763_cov_1.237580	5763	Brothers_NWCA	Brothers_NWCB	lane6.s141.indexN703.S504.AGGCAGAA.TCTACTCT.151_debarcode_1.fastq.gz	0.999826	1539	Deposit	Deposit
Brothers_NWCA_S143_NODE_14175_length_5634_cov_3.739604	5634	Brothers_NWCA	ELSC_Abe	A1_trim_1.fastq.gz	0.844693	209	Deposit	Deposit
Brothers_NWCA_S143_NODE_14175_length_5634_cov_3.739604	5634	Brothers_NWCA	ELSC_Abe	A3_trim_1.fastq.gz	0.979411	3102	Deposit	Deposit
Brothers_NWCA_S143_NODE_14175_length_5634_cov_3.739604	5634	Brothers_NWCA	ELSC_Mariner	M10_trim_1.fastq.gz	0.972843	1105	Deposit	Deposit
Brothers_NWCA_S143_NODE_14175_length_5634_cov_3.739604	5634	Brothers_NWCA	ELSC_Mariner	M17_trim_1.fastq.gz	0.93557	820	Deposit	Deposit
Brothers_NWCA_S143_NODE_14175_length_5634_cov_3.739604	5634	Brothers_NWCA	ELSC_Tui_Malila	SRR8439022_trim_1.fastq.gz	0.909123	226	Deposit	Deposit
Brothers_NWCA_S143_NODE_14175_length_5634_cov_3.739604	5634	Brothers_NWCA	ELSC_Tui_Malila	SRR8439053_trim_1.fastq.gz	0.92847	224	Deposit	Deposit
Brothers_NWCA_S143_NODE_14175_length_5634_cov_3.739604	5634	Brothers_NWCA	ELSC_Tui_Malila	T2_trim_1.fastq.gz	0.991303	1477	Deposit	Deposit
Brothers_NWCA_S143_NODE_14543_length_5560_cov_3.956194	5560	Brothers_NWCA	ELSC_Abe	A1_trim_1.fastq.gz	0.716007	140	Deposit	Deposit
Brothers_NWCA_S143_NODE_14543_length_5560_cov_3.956194	5560	Brothers_NWCA	ELSC_Tui_Malila	T10_trim_1.fastq.gz	0.83741	606	Deposit	Deposit
Brothers_NWCA_S143_NODE_14543_length_5560_cov_3.956194	5560	Brothers_NWCA	ELSC_Vai_Lili_V2	V2_trim_1.fastq.gz	0.806475	203	Deposit	Deposit
Brothers_NWCA_S143_NODE_14881_length_5497_cov_2.203352	5497	Brothers_NWCA	ELSC_Abe	A1_trim_1.fastq.gz	0.75241	804	Deposit	Deposit
Brothers_NWCA_S143_NODE_14881_length_5497_cov_2.203352	5497	Brothers_NWCA	ELSC_Abe	A3_trim_1.fastq.gz	0.72767	382	Deposit	Deposit
Brothers_NWCA_S143_NODE_15317_length_5405_cov_6.519326	5405	Brothers_NWCA	ELSC_Abe	A3_trim_1.fastq.gz	0.856614	169	Deposit	Deposit
Brothers_NWCA_S143_NODE_15317_length_5405_cov_6.519326	5405	Brothers_NWCA	Brothers_NWCB	lane6.s140.indexN702.S503.CGTACTAG.AGAGGATA.74_debarcode_1.fastq.gz	0.874376	185	Deposit	Deposit
Brothers_NWCA_S143_NODE_15317_length_5405_cov_6.519326	5405	Brothers_NWCA	Brothers_NWCB	lane6.s141.indexN703.S504.AGGCAGAA.TCTACTCT.151_debarcode_1.fastq.gz	0.86642	240	Deposit	Deposit
Brothers_NWCA_S143_NODE_15317_length_5405_cov_6.519326	5405	Brothers_NWCA	Brothers_NWCB	lane8.s146.indexN708.S517.CAGAGAGG.TCTTACGC.172_debarcode_1.fastq.gz	0.86975	242	Deposit	Deposit
Brothers_NWCA_S143_NODE_15317_length_5405_cov_6.519326	5405	Brothers_NWCA	ELSC_Tui_Malila	T2_trim_1.fastq.gz	0.872896	222	Deposit	Deposit
Brothers_NWCA_S143_NODE_15735_length_5325_cov_3.505771	5325	Brothers_NWCA	ELSC_Mariner	M17_trim_1.fastq.gz	0.993052	598	Deposit	Deposit
Brothers_NWCA_S143_NODE_15735_length_5325_cov_3.505771	5325	Brothers_NWCA	ELSC_Mariner	M2_trim_1.fastq.gz	0.730892	127	Deposit	Deposit
Brothers_NWCA_S143_NODE_15735_length_5325_cov_3.505771	5325	Brothers_NWCA	ELSC_Tui_Malila	T2_trim_1.fastq.gz	0.833991	116	Deposit	Deposit
Brothers_NWCA_S143_NODE_15866_length_5300_cov_77.361299	5300	Brothers_NWCA	ELSC_Abe	A3_trim_1.fastq.gz	0.986415	1558	Deposit	Deposit
Brothers_NWCA_S143_NODE_15866_length_5300_cov_77.361299	5300	Brothers_NWCA	Brothers_NWCB	lane6.s140.indexN702.S503.CGTACTAG.AGAGGATA.74_debarcode_1.fastq.gz	1	924	Deposit	Deposit
Brothers_NWCA_S143_NODE_15866_length_5300_cov_77.361299	5300	Brothers_NWCA	ELSC_Mariner	M10_trim_1.fastq.gz	1	1462	Deposit	Deposit
Brothers_NWCA_S143_NODE_15866_length_5300_cov_77.361299	5300	Brothers_NWCA	ELSC_Mariner	M17_trim_1.fastq.gz	0.999811	1524	Deposit	Deposit
Brothers_NWCA_S143_NODE_15866_length_5300_cov_77.361299	5300	Brothers_NWCA	ELSC_Abe	SRR8439019_trim_1.fastq.gz	0.958868	114	Deposit	Deposit
Brothers_NWCA_S143_NODE_15866_length_5300_cov_77.361299	5300	Brothers_NWCA	ELSC_Tui_Malila	SRR8439053_trim_1.fastq.gz	0.977359	254	Deposit	Deposit
Brothers_NWCA_S143_NODE_15866_length_5300_cov_77.361299	5300	Brothers_NWCA	ELSC_Tui_Malila	T2_trim_1.fastq.gz	0.833396	620	Deposit	Deposit
Brothers_NWCA_S143_NODE_16056_length_5268_cov_1.411788	5268	Brothers_NWCA	ELSC_Mariner	M17_trim_1.fastq.gz	0.998292	1638	Deposit	Deposit
Brothers_NWCA_S143_NODE_16114_length_5256_cov_12.130435	5256	Brothers_NWCA	ELSC_Abe	A1_trim_1.fastq.gz	0.76503	1259	Deposit	Deposit
Brothers_NWCA_S143_NODE_16222_length_5237_cov_1.756556	5237	Brothers_NWCA	Brothers_NWCB	lane3.s012.indexN708.S517.CAGAGAGG.TCTTACGC.67_debarcode_1.fastq.gz	0.760359	252	Deposit	Deposit
Brothers_NWCA_S143_NODE_16222_length_5237_cov_1.756556	5237	Brothers_NWCA	Brothers_NWCB	lane6.s139.indexN701.S502.TAAGGCGA.ATAGAGAG.31_debarcode_1.fastq.gz	0.977086	508	Deposit	Deposit
Brothers_NWCA_S143_NODE_16222_length_5237_cov_1.756556	5237	Brothers_NWCA	Brothers_NWCB	lane6.s140.indexN702.S503.CGTACTAG.AGAGGATA.74_debarcode_1.fastq.gz	0.756158	133	Deposit	Deposit
Brothers_NWCA_S143_NODE_16222_length_5237_cov_1.756556	5237	Brothers_NWCA	Brothers_NWCB	lane8.s146.indexN708.S517.CAGAGAGG.TCTTACGC.172_debarcode_1.fastq.gz	0.85106	199	Deposit	Deposit
Brothers_NWCA_S143_NODE_16222_length_5237_cov_1.756556	5237	Brothers_NWCA	ELSC_Mariner	M17_trim_1.fastq.gz	0.94558	3602	Deposit	Deposit
Brothers_NWCA_S143_NODE_17876_length_4965_cov_0.965275	4965	Brothers_NWCA	EPR_PIR-30	SRR7968104_trim_1.fastq.gz	0.746626	39	Deposit	Deposit
Brothers_NWCA_S143_NODE_17900_length_4961_cov_1.822094	4961	Brothers_NWCA	ELSC_Abe	A1_trim_1.fastq.gz	0.772425	657	Deposit	Deposit
Brothers_NWCA_S143_NODE_18270_length_4902_cov_24.265759	4902	Brothers_NWCA	Brothers_NWCB	lane6.s141.indexN703.S504.AGGCAGAA.TCTACTCT.151_debarcode_1.fastq.gz	0.74643	236	Deposit	Deposit
Brothers_NWCA_S143_NODE_18299_length_4898_cov_15.363236	4898	Brothers_NWCA	Brothers_NWCB	lane6.s139.indexN701.S502.TAAGGCGA.ATAGAGAG.31_debarcode_1.fastq.gz	0.915476	169	Deposit	Deposit
Brothers_NWCA_S143_NODE_18299_length_4898_cov_15.363236	4898	Brothers_NWCA	ELSC_Mariner	M10_trim_1.fastq.gz	0.902818	125	Deposit	Deposit
Brothers_NWCA_S143_NODE_18319_length_4896_cov_1.453135	4896	Brothers_NWCA	ELSC_Abe	A1_trim_1.fastq.gz	0.816381	628	Deposit	Deposit
Brothers_NWCA_S143_NODE_18341_length_4893_cov_1.874948	4893	Brothers_NWCA	ELSC_Abe	A3_trim_1.fastq.gz	0.712242	286	Deposit	Deposit
Brothers_NWCA_S143_NODE_18341_length_4893_cov_1.874948	4893	Brothers_NWCA	ELSC_Mariner	M17_trim_1.fastq.gz	0.911302	1008	Deposit	Deposit
Brothers_NWCA_S143_NODE_18538_length_4861_cov_4.863540	4861	Brothers_NWCA	ELSC_Abe	A1_trim_1.fastq.gz	0.815264	5284	Deposit	Deposit
Brothers_NWCA_S143_NODE_18538_length_4861_cov_4.863540	4861	Brothers_NWCA	ELSC_Abe	A3_trim_1.fastq.gz	0.972434	5107	Deposit	Deposit
Brothers_NWCA_S143_NODE_18538_length_4861_cov_4.863540	4861	Brothers_NWCA	Brothers_LC	lane4.s016.indexN704.S517.TCCTGAGC.TCTTACGC.324_debarcode_1.fastq.gz	0.98848	656	Deposit	Deposit
Brothers_NWCA_S143_NODE_18538_length_4861_cov_4.863540	4861	Brothers_NWCA	ELSC_Tui_Malila	SRR8439022_trim_1.fastq.gz	0.922444	1242	Deposit	Deposit
Brothers_NWCA_S143_NODE_18538_length_4861_cov_4.863540	4861	Brothers_NWCA	ELSC_Tui_Malila	T11_trim_1.fastq.gz	0.794692	433	Deposit	Deposit
Brothers_NWCA_S143_NODE_18538_length_4861_cov_4.863540	4861	Brothers_NWCA	ELSC_Tui_Malila	T2_trim_1.fastq.gz	0.975931	3558	Deposit	Deposit
Brothers_NWCA_S143_NODE_18828_length_4822_cov_2.347391	4822	Brothers_NWCA	Brothers_NWCB	lane6.s141.indexN703.S504.AGGCAGAA.TCTACTCT.151_debarcode_1.fastq.gz	0.709249	262	Deposit	Deposit
Brothers_NWCA_S143_NODE_18927_length_4805_cov_21.120564	4805	Brothers_NWCA	Brothers_NWCB	lane6.s140.indexN702.S503.CGTACTAG.AGAGGATA.74_debarcode_1.fastq.gz	0.792924	94	Deposit	Deposit
Brothers_NWCA_S143_NODE_19432_length_4736_cov_1.747668	4736	Brothers_NWCA	Brothers_NWCB	lane6.s140.indexN702.S503.CGTACTAG.AGAGGATA.74_debarcode_1.fastq.gz	0.771748	152	Deposit	Deposit
Brothers_NWCA_S143_NODE_19432_length_4736_cov_1.747668	4736	Brothers_NWCA	Brothers_NWCB	lane6.s141.indexN703.S504.AGGCAGAA.TCTACTCT.151_debarcode_1.fastq.gz	0.946579	1180	Deposit	Deposit
Brothers_NWCA_S143_NODE_19432_length_4736_cov_1.747668	4736	Brothers_NWCA	Brothers_NWCB	lane8.s146.indexN708.S517.CAGAGAGG.TCTTACGC.172_debarcode_1.fastq.gz	0.700591	124	Deposit	Deposit
Brothers_NWCA_S143_NODE_194_length_48681_cov_4.987684	48681	Brothers_NWCA	Brothers_LC	lane3.s014.indexN702.S517.CGTACTAG.TCTTACGC.297_debarcode_1.fastq.gz	0.886444	39693	Deposit	Deposit
Brothers_NWCA_S143_NODE_194_length_48681_cov_4.987684	48681	Brothers_NWCA	Brothers_LC	lane4.s016.indexN704.S517.TCCTGAGC.TCTTACGC.324_debarcode_1.fastq.gz	0.914196	13845	Deposit	Deposit
Brothers_NWCA_S143_NODE_20045_length_4656_cov_1.305365	4656	Brothers_NWCA	Brothers_Diffuse	lane4.s015.indexN703.S517.AGGCAGAA.TCTTACGC.Green_debarcode_1.fastq.gz	0.811211	773	Deposit	Deposit
Brothers_NWCA_S143_NODE_20045_length_4656_cov_1.305365	4656	Brothers_NWCA	Brothers_NWCB	lane6.s141.indexN703.S504.AGGCAGAA.TCTACTCT.151_debarcode_1.fastq.gz	0.899485	270	Deposit	Deposit
Brothers_NWCA_S143_NODE_20254_length_4629_cov_9.129498	4629	Brothers_NWCA	ELSC_Abe	A3_trim_1.fastq.gz	0.890905	338	Deposit	Deposit
Brothers_NWCA_S143_NODE_20596_length_4583_cov_6.872756	4583	Brothers_NWCA	ELSC_Abe	A1_trim_1.fastq.gz	0.959197	513	Deposit	Deposit
Brothers_NWCA_S143_NODE_20596_length_4583_cov_6.872756	4583	Brothers_NWCA	ELSC_Mariner	M10_trim_1.fastq.gz	0.720925	74	Deposit	Deposit
Brothers_NWCA_S143_NODE_2078_length_15231_cov_2.010924	15231	Brothers_NWCA	Brothers_NWCB	lane8.s146.indexN708.S517.CAGAGAGG.TCTTACGC.172_debarcode_1.fastq.gz	0.826669	473	Deposit	Deposit
Brothers_NWCA_S143_NODE_21963_length_4424_cov_1.460787	4424	Brothers_NWCA	ELSC_Abe	A1_trim_1.fastq.gz	0.753165	1771	Deposit	Deposit
Brothers_NWCA_S143_NODE_22786_length_4336_cov_2.686149	4336	Brothers_NWCA	ELSC_Abe	A1_trim_1.fastq.gz	0.784363	315	Deposit	Deposit
Brothers_NWCA_S143_NODE_22786_length_4336_cov_2.686149	4336	Brothers_NWCA	ELSC_Abe	A3_trim_1.fastq.gz	0.711716	262	Deposit	Deposit
Brothers_NWCA_S143_NODE_23154_length_4297_cov_2.741007	4297	Brothers_NWCA	ELSC_Mariner	M10_trim_1.fastq.gz	0.814522	288	Deposit	Deposit
Brothers_NWCA_S143_NODE_23154_length_4297_cov_2.741007	4297	Brothers_NWCA	ELSC_Mariner	M17_trim_1.fastq.gz	0.871771	1027	Deposit	Deposit
Brothers_NWCA_S143_NODE_23154_length_4297_cov_2.741007	4297	Brothers_NWCA	ELSC_Tui_Malila	SRR8439053_trim_1.fastq.gz	0.744706	212	Deposit	Deposit
Brothers_NWCA_S143_NODE_23154_length_4297_cov_2.741007	4297	Brothers_NWCA	ELSC_Tui_Malila	T11_trim_1.fastq.gz	0.795904	176	Deposit	Deposit
Brothers_NWCA_S143_NODE_23154_length_4297_cov_2.741007	4297	Brothers_NWCA	ELSC_Tui_Malila	T2_trim_1.fastq.gz	0.789621	332	Deposit	Deposit
Brothers_NWCA_S143_NODE_23404_length_4271_cov_3.524373	4271	Brothers_NWCA	ELSC_Tui_Malila	T10_trim_1.fastq.gz	0.735659	1747	Deposit	Deposit
Brothers_NWCA_S143_NODE_23404_length_4271_cov_3.524373	4271	Brothers_NWCA	ELSC_Tui_Malila	T11_trim_1.fastq.gz	0.731445	123	Deposit	Deposit
Brothers_NWCA_S143_NODE_23586_length_4253_cov_80.388270	4253	Brothers_NWCA	ELSC_Abe	A3_trim_1.fastq.gz	0.993887	825	Deposit	Deposit
Brothers_NWCA_S143_NODE_23586_length_4253_cov_80.388270	4253	Brothers_NWCA	Brothers_NWCB	lane6.s140.indexN702.S503.CGTACTAG.AGAGGATA.74_debarcode_1.fastq.gz	1	653	Deposit	Deposit
Brothers_NWCA_S143_NODE_23586_length_4253_cov_80.388270	4253	Brothers_NWCA	ELSC_Mariner	M10_trim_1.fastq.gz	0.972255	423	Deposit	Deposit
Brothers_NWCA_S143_NODE_23586_length_4253_cov_80.388270	4253	Brothers_NWCA	ELSC_Mariner	M17_trim_1.fastq.gz	0.947096	412	Deposit	Deposit
Brothers_NWCA_S143_NODE_23586_length_4253_cov_80.388270	4253	Brothers_NWCA	ELSC_Tui_Malila	SRR8439053_trim_1.fastq.gz	0.9083	122	Deposit	Deposit
Brothers_NWCA_S143_NODE_23586_length_4253_cov_80.388270	4253	Brothers_NWCA	ELSC_Tui_Malila	T2_trim_1.fastq.gz	0.792147	92	Deposit	Deposit
Brothers_NWCA_S143_NODE_23969_length_4213_cov_9.843857	4213	Brothers_NWCA	ELSC_Abe	A1_trim_1.fastq.gz	1	3316	Deposit	Deposit
Brothers_NWCA_S143_NODE_23969_length_4213_cov_9.843857	4213	Brothers_NWCA	ELSC_Abe	A3_trim_1.fastq.gz	0.882744	226	Deposit	Deposit
Brothers_NWCA_S143_NODE_23969_length_4213_cov_9.843857	4213	Brothers_NWCA	ELSC_Tui_Malila	T10_trim_1.fastq.gz	0.905531	755	Deposit	Deposit
Brothers_NWCA_S143_NODE_23969_length_4213_cov_9.843857	4213	Brothers_NWCA	ELSC_Tui_Malila	T2_trim_1.fastq.gz	0.823404	208	Deposit	Deposit
Brothers_NWCA_S143_NODE_24182_length_4192_cov_15.234932	4192	Brothers_NWCA	ELSC_Abe	A1_trim_1.fastq.gz	0.785544	3545	Deposit	Deposit
Brothers_NWCA_S143_NODE_24182_length_4192_cov_15.234932	4192	Brothers_NWCA	ELSC_Tui_Malila	SRR8439022_trim_1.fastq.gz	0.931536	12025	Deposit	Deposit
Brothers_NWCA_S143_NODE_24182_length_4192_cov_15.234932	4192	Brothers_NWCA	ELSC_Tui_Malila	SRR8439053_trim_1.fastq.gz	0.739981	896	Deposit	Deposit
Brothers_NWCA_S143_NODE_24182_length_4192_cov_15.234932	4192	Brothers_NWCA	ELSC_Tui_Malila	T10_trim_1.fastq.gz	0.831345	3409	Deposit	Deposit
Brothers_NWCA_S143_NODE_24182_length_4192_cov_15.234932	4192	Brothers_NWCA	ELSC_Tui_Malila	T11_trim_1.fastq.gz	0.726622	518	Deposit	Deposit
Brothers_NWCA_S143_NODE_24457_length_4167_cov_4.788614	4167	Brothers_NWCA	Brothers_NWCB	lane3.s012.indexN708.S517.CAGAGAGG.TCTTACGC.67_debarcode_1.fastq.gz	0.942165	114	Deposit	Deposit
Brothers_NWCA_S143_NODE_24457_length_4167_cov_4.788614	4167	Brothers_NWCA	ELSC_Abe	SRR8439019_trim_1.fastq.gz	0.861051	58	Deposit	Deposit
Brothers_NWCA_S143_NODE_24457_length_4167_cov_4.788614	4167	Brothers_NWCA	ELSC_Tui_Malila	SRR8439053_trim_1.fastq.gz	0.806096	57	Deposit	Deposit
Brothers_NWCA_S143_NODE_24457_length_4167_cov_4.788614	4167	Brothers_NWCA	ELSC_Tui_Malila	T10_trim_1.fastq.gz	0.950084	357	Deposit	Deposit
Brothers_NWCA_S143_NODE_24457_length_4167_cov_4.788614	4167	Brothers_NWCA	ELSC_Tui_Malila	T2_trim_1.fastq.gz	0.729302	63	Deposit	Deposit
Brothers_NWCA_S143_NODE_24908_length_4124_cov_3.544658	4124	Brothers_NWCA	ELSC_Abe	A1_trim_1.fastq.gz	0.815955	97	Deposit	Deposit
Brothers_NWCA_S143_NODE_24908_length_4124_cov_3.544658	4124	Brothers_NWCA	ELSC_Tui_Malila	SRR8439053_trim_1.fastq.gz	0.832687	64	Deposit	Deposit
Brothers_NWCA_S143_NODE_26096_length_4020_cov_1.340098	4020	Brothers_NWCA	Brothers_NWCB	lane3.s012.indexN708.S517.CAGAGAGG.TCTTACGC.67_debarcode_1.fastq.gz	0.995771	1069	Deposit	Deposit
Brothers_NWCA_S143_NODE_26096_length_4020_cov_1.340098	4020	Brothers_NWCA	Brothers_NWCB	lane6.s139.indexN701.S502.TAAGGCGA.ATAGAGAG.31_debarcode_1.fastq.gz	0.999502	976	Deposit	Deposit
Brothers_NWCA_S143_NODE_26096_length_4020_cov_1.340098	4020	Brothers_NWCA	Brothers_NWCB	lane6.s140.indexN702.S503.CGTACTAG.AGAGGATA.74_debarcode_1.fastq.gz	0.99801	1153	Deposit	Deposit
Brothers_NWCA_S143_NODE_26096_length_4020_cov_1.340098	4020	Brothers_NWCA	Brothers_NWCB	lane6.s141.indexN703.S504.AGGCAGAA.TCTACTCT.151_debarcode_1.fastq.gz	0.995274	2002	Deposit	Deposit
Brothers_NWCA_S143_NODE_26096_length_4020_cov_1.340098	4020	Brothers_NWCA	Brothers_NWCB	lane8.s146.indexN708.S517.CAGAGAGG.TCTTACGC.172_debarcode_1.fastq.gz	0.997512	1327	Deposit	Deposit
Brothers_NWCA_S143_NODE_26096_length_4020_cov_1.340098	4020	Brothers_NWCA	ELSC_Mariner	M17_trim_1.fastq.gz	0.83209	903	Deposit	Deposit
Brothers_NWCA_S143_NODE_263_length_41881_cov_5.302654	41881	Brothers_NWCA	Brothers_NWCB	lane3.s012.indexN708.S517.CAGAGAGG.TCTTACGC.67_debarcode_1.fastq.gz	0.738975	1527	Deposit	Deposit
Brothers_NWCA_S143_NODE_26635_length_3978_cov_4.484030	3978	Brothers_NWCA	ELSC_Tui_Malila	T2_trim_1.fastq.gz	0.737808	112	Deposit	Deposit
Brothers_NWCA_S143_NODE_26912_length_3954_cov_2.227332	3954	Brothers_NWCA	Brothers_NWCB	lane6.s139.indexN701.S502.TAAGGCGA.ATAGAGAG.31_debarcode_1.fastq.gz	0.732676	71	Deposit	Deposit
Brothers_NWCA_S143_NODE_27324_length_3918_cov_10.185703	3918	Brothers_NWCA	ELSC_Abe	A1_trim_1.fastq.gz	0.999234	1539	Deposit	Deposit
Brothers_NWCA_S143_NODE_27324_length_3918_cov_10.185703	3918	Brothers_NWCA	ELSC_Abe	A3_trim_1.fastq.gz	0.974221	305	Deposit	Deposit
Brothers_NWCA_S143_NODE_27324_length_3918_cov_10.185703	3918	Brothers_NWCA	ELSC_Tui_Malila	SRR8439022_trim_1.fastq.gz	0.927514	138	Deposit	Deposit
Brothers_NWCA_S143_NODE_27324_length_3918_cov_10.185703	3918	Brothers_NWCA	ELSC_Tui_Malila	SRR8439053_trim_1.fastq.gz	0.970138	155	Deposit	Deposit
Brothers_NWCA_S143_NODE_27324_length_3918_cov_10.185703	3918	Brothers_NWCA	ELSC_Tui_Malila	T10_trim_1.fastq.gz	0.973711	2201	Deposit	Deposit
Brothers_NWCA_S143_NODE_27324_length_3918_cov_10.185703	3918	Brothers_NWCA	ELSC_Tui_Malila	T11_trim_1.fastq.gz	0.971924	413	Deposit	Deposit
Brothers_NWCA_S143_NODE_27324_length_3918_cov_10.185703	3918	Brothers_NWCA	ELSC_Tui_Malila	T2_trim_1.fastq.gz	0.973201	1050	Deposit	Deposit
Brothers_NWCA_S143_NODE_27629_length_3893_cov_6.300850	3893	Brothers_NWCA	ELSC_Abe	A1_trim_1.fastq.gz	0.982533	933	Deposit	Deposit
Brothers_NWCA_S143_NODE_27629_length_3893_cov_6.300850	3893	Brothers_NWCA	Brothers_NWCB	lane6.s141.indexN703.S504.AGGCAGAA.TCTACTCT.151_debarcode_1.fastq.gz	0.997945	1120	Deposit	Deposit
Brothers_NWCA_S143_NODE_27629_length_3893_cov_6.300850	3893	Brothers_NWCA	ELSC_Mariner	M10_trim_1.fastq.gz	0.961212	106	Deposit	Deposit
Brothers_NWCA_S143_NODE_27629_length_3893_cov_6.300850	3893	Brothers_NWCA	ELSC_Mariner	M17_trim_1.fastq.gz	0.9869	900	Deposit	Deposit
Brothers_NWCA_S143_NODE_28070_length_3860_cov_1.907045	3860	Brothers_NWCA	ELSC_Abe	A1_trim_1.fastq.gz	0.912435	108	Deposit	Deposit
Brothers_NWCA_S143_NODE_28070_length_3860_cov_1.907045	3860	Brothers_NWCA	ELSC_Tui_Malila	SRR8439022_trim_1.fastq.gz	0.868912	96	Deposit	Deposit
Brothers_NWCA_S143_NODE_29069_length_3786_cov_2.546324	3786	Brothers_NWCA	Brothers_NWCB	lane6.s141.indexN703.S504.AGGCAGAA.TCTACTCT.151_debarcode_1.fastq.gz	0.892235	1559	Deposit	Deposit
Brothers_NWCA_S143_NODE_29304_length_3769_cov_1.328940	3769	Brothers_NWCA	ELSC_Abe	A1_trim_1.fastq.gz	0.815601	237	Deposit	Deposit
Brothers_NWCA_S143_NODE_29694_length_3742_cov_1.212172	3742	Brothers_NWCA	Brothers_NWCB	lane6.s140.indexN702.S503.CGTACTAG.AGAGGATA.74_debarcode_1.fastq.gz	0.998129	211	Deposit	Deposit
Brothers_NWCA_S143_NODE_29694_length_3742_cov_1.212172	3742	Brothers_NWCA	Brothers_NWCB	lane6.s141.indexN703.S504.AGGCAGAA.TCTACTCT.151_debarcode_1.fastq.gz	0.985836	875	Deposit	Deposit
Brothers_NWCA_S143_NODE_30336_length_3695_cov_1.934697	3695	Brothers_NWCA	Brothers_NWCB	lane6.s141.indexN703.S504.AGGCAGAA.TCTACTCT.151_debarcode_1.fastq.gz	0.773478	139	Deposit	Deposit
Brothers_NWCA_S143_NODE_30911_length_3655_cov_14.520125	3655	Brothers_NWCA	Brothers_NWCB	lane6.s140.indexN702.S503.CGTACTAG.AGAGGATA.74_debarcode_1.fastq.gz	0.902326	90	Deposit	Deposit
Brothers_NWCA_S143_NODE_30911_length_3655_cov_14.520125	3655	Brothers_NWCA	ELSC_Mariner	M10_trim_1.fastq.gz	0.725581	102	Deposit	Deposit
Brothers_NWCA_S143_NODE_30911_length_3655_cov_14.520125	3655	Brothers_NWCA	ELSC_Mariner	M17_trim_1.fastq.gz	0.969631	308	Deposit	Deposit
Brothers_NWCA_S143_NODE_30911_length_3655_cov_14.520125	3655	Brothers_NWCA	ELSC_Mariner	M1_trim_1.fastq.gz	0.880438	150	Deposit	Deposit
Brothers_NWCA_S143_NODE_30911_length_3655_cov_14.520125	3655	Brothers_NWCA	ELSC_Mariner	M2_trim_1.fastq.gz	0.999179	1301	Deposit	Deposit
Brothers_NWCA_S143_NODE_30911_length_3655_cov_14.520125	3655	Brothers_NWCA	ELSC_Tui_Malila	SRR8439053_trim_1.fastq.gz	0.854446	107	Deposit	Deposit
Brothers_NWCA_S143_NODE_30942_length_3653_cov_2.787578	3653	Brothers_NWCA	Brothers_NWCB	lane6.s139.indexN701.S502.TAAGGCGA.ATAGAGAG.31_debarcode_1.fastq.gz	0.747057	384	Deposit	Deposit
Brothers_NWCA_S143_NODE_31325_length_3625_cov_3.042310	3625	Brothers_NWCA	Brothers_NWCB	lane6.s141.indexN703.S504.AGGCAGAA.TCTACTCT.151_debarcode_1.fastq.gz	0.729379	128	Deposit	Deposit
Brothers_NWCA_S143_NODE_31712_length_3600_cov_8.568961	3600	Brothers_NWCA	ELSC_Abe	A1_trim_1.fastq.gz	0.919167	807	Deposit	Deposit
Brothers_NWCA_S143_NODE_31712_length_3600_cov_8.568961	3600	Brothers_NWCA	ELSC_Mariner	M10_trim_1.fastq.gz	0.775556	139	Deposit	Deposit
Brothers_NWCA_S143_NODE_31712_length_3600_cov_8.568961	3600	Brothers_NWCA	ELSC_Tui_Malila	T10_trim_1.fastq.gz	0.750556	163	Deposit	Deposit
Brothers_NWCA_S143_NODE_32231_length_3567_cov_1.597384	3567	Brothers_NWCA	ELSC_Abe	A3_trim_1.fastq.gz	0.832072	373	Deposit	Deposit
Brothers_NWCA_S143_NODE_32231_length_3567_cov_1.597384	3567	Brothers_NWCA	ELSC_Tui_Malila	T10_trim_1.fastq.gz	0.792543	242	Deposit	Deposit
Brothers_NWCA_S143_NODE_33654_length_3481_cov_1.562016	3481	Brothers_NWCA	ELSC_Abe	A3_trim_1.fastq.gz	0.887101	531	Deposit	Deposit
Brothers_NWCA_S143_NODE_33654_length_3481_cov_1.562016	3481	Brothers_NWCA	Brothers_NWCB	lane6.s140.indexN702.S503.CGTACTAG.AGAGGATA.74_debarcode_1.fastq.gz	0.998851	155	Deposit	Deposit
Brothers_NWCA_S143_NODE_34888_length_3406_cov_3.591034	3406	Brothers_NWCA	ELSC_Mariner	M10_trim_1.fastq.gz	0.78714	494	Deposit	Deposit
Brothers_NWCA_S143_NODE_35314_length_3384_cov_1.090881	3384	Brothers_NWCA	ELSC_Mariner	M17_trim_1.fastq.gz	0.982861	369	Deposit	Deposit
Brothers_NWCA_S143_NODE_35314_length_3384_cov_1.090881	3384	Brothers_NWCA	ELSC_Tui_Malila	SRR8439053_trim_1.fastq.gz	0.995863	192	Deposit	Deposit
Brothers_NWCA_S143_NODE_353_length_37056_cov_38.825097_fragment_2	24288	Brothers_NWCA	ELSC_Abe	A1_trim_1.fastq.gz	0.766099	19104	Deposit	Deposit
Brothers_NWCA_S143_NODE_353_length_37056_cov_38.825097_fragment_2	24288	Brothers_NWCA	ELSC_Tui_Malila	T11_trim_1.fastq.gz	0.770133	12606	Deposit	Deposit
Brothers_NWCA_S143_NODE_35657_length_3364_cov_53.403151	3364	Brothers_NWCA	Brothers_NWCB	lane3.s012.indexN708.S517.CAGAGAGG.TCTTACGC.67_debarcode_1.fastq.gz	0.775862	79	Deposit	Deposit
Brothers_NWCA_S143_NODE_35657_length_3364_cov_53.403151	3364	Brothers_NWCA	Brothers_NWCB	lane6.s140.indexN702.S503.CGTACTAG.AGAGGATA.74_debarcode_1.fastq.gz	0.850178	93	Deposit	Deposit
Brothers_NWCA_S143_NODE_36466_length_3322_cov_2.036620	3322	Brothers_NWCA	ELSC_Abe	A3_trim_1.fastq.gz	0.866346	135	Deposit	Deposit
Brothers_NWCA_S143_NODE_36466_length_3322_cov_2.036620	3322	Brothers_NWCA	Brothers_NWCB	lane6.s140.indexN702.S503.CGTACTAG.AGAGGATA.74_debarcode_1.fastq.gz	0.989163	111	Deposit	Deposit
Brothers_NWCA_S143_NODE_38781_length_3206_cov_1.753816	3206	Brothers_NWCA	Brothers_NWCB	lane6.s141.indexN703.S504.AGGCAGAA.TCTACTCT.151_debarcode_1.fastq.gz	0.782595	734	Deposit	Deposit
Brothers_NWCA_S143_NODE_39067_length_3192_cov_2.814356	3192	Brothers_NWCA	ELSC_Mariner	M17_trim_1.fastq.gz	0.747807	203	Deposit	Deposit
Brothers_NWCA_S143_NODE_39264_length_3181_cov_8.872954	3181	Brothers_NWCA	ELSC_Abe	A1_trim_1.fastq.gz	1	3871	Deposit	Deposit
Brothers_NWCA_S143_NODE_39264_length_3181_cov_8.872954	3181	Brothers_NWCA	ELSC_Abe	A3_trim_1.fastq.gz	0.806665	130	Deposit	Deposit
Brothers_NWCA_S143_NODE_39264_length_3181_cov_8.872954	3181	Brothers_NWCA	Brothers_NWCB	lane6.s139.indexN701.S502.TAAGGCGA.ATAGAGAG.31_debarcode_1.fastq.gz	0.7221	62	Deposit	Deposit
Brothers_NWCA_S143_NODE_39264_length_3181_cov_8.872954	3181	Brothers_NWCA	ELSC_Mariner	M17_trim_1.fastq.gz	0.96259	140	Deposit	Deposit
Brothers_NWCA_S143_NODE_39264_length_3181_cov_8.872954	3181	Brothers_NWCA	ELSC_Mariner	M2_trim_1.fastq.gz	0.806036	88	Deposit	Deposit
Brothers_NWCA_S143_NODE_39264_length_3181_cov_8.872954	3181	Brothers_NWCA	Guaymas_4559-240	SRR7968125_trim_1.fastq.gz	0.894058	109	Deposit	Deposit
Brothers_NWCA_S143_NODE_39264_length_3181_cov_8.872954	3181	Brothers_NWCA	ELSC_Tui_Malila	SRR8439022_trim_1.fastq.gz	0.805407	51	Deposit	Deposit
Brothers_NWCA_S143_NODE_39264_length_3181_cov_8.872954	3181	Brothers_NWCA	ELSC_Tui_Malila	SRR8439053_trim_1.fastq.gz	0.972336	50	Deposit	Deposit
Brothers_NWCA_S143_NODE_39264_length_3181_cov_8.872954	3181	Brothers_NWCA	ELSC_Tui_Malila	T10_trim_1.fastq.gz	0.998742	1297	Deposit	Deposit
Brothers_NWCA_S143_NODE_39264_length_3181_cov_8.872954	3181	Brothers_NWCA	ELSC_Tui_Malila	T11_trim_1.fastq.gz	0.987111	439	Deposit	Deposit
Brothers_NWCA_S143_NODE_39264_length_3181_cov_8.872954	3181	Brothers_NWCA	ELSC_Tui_Malila	T2_trim_1.fastq.gz	0.998742	365	Deposit	Deposit
Brothers_NWCA_S143_NODE_40212_length_3140_cov_1.132758	3140	Brothers_NWCA	ELSC_Abe	A1_trim_1.fastq.gz	0.809873	313	Deposit	Deposit
Brothers_NWCA_S143_NODE_40212_length_3140_cov_1.132758	3140	Brothers_NWCA	MAR_Lucky	SRR8439172_trim_1.fastq.gz	0.777389	70	Deposit	Deposit
Brothers_NWCA_S143_NODE_40483_length_3128_cov_3.900033	3128	Brothers_NWCA	Brothers_NWCB	lane6.s141.indexN703.S504.AGGCAGAA.TCTACTCT.151_debarcode_1.fastq.gz	0.987532	650	Deposit	Deposit
Brothers_NWCA_S143_NODE_40815_length_3114_cov_2.528959	3114	Brothers_NWCA	ELSC_Abe	A1_trim_1.fastq.gz	0.82948	1102	Deposit	Deposit
Brothers_NWCA_S143_NODE_40815_length_3114_cov_2.528959	3114	Brothers_NWCA	ELSC_Tui_Malila	T10_trim_1.fastq.gz	0.748555	1022	Deposit	Deposit
Brothers_NWCA_S143_NODE_41003_length_3106_cov_3.765358	3106	Brothers_NWCA	ELSC_Abe	A1_trim_1.fastq.gz	0.731165	82	Deposit	Deposit
Brothers_NWCA_S143_NODE_42417_length_3048_cov_3.209517	3048	Brothers_NWCA	ELSC_Abe	A3_trim_1.fastq.gz	0.793963	402	Deposit	Deposit
Brothers_NWCA_S143_NODE_42417_length_3048_cov_3.209517	3048	Brothers_NWCA	Brothers_NWCB	lane6.s140.indexN702.S503.CGTACTAG.AGAGGATA.74_debarcode_1.fastq.gz	0.729987	70	Deposit	Deposit
Brothers_NWCA_S143_NODE_42417_length_3048_cov_3.209517	3048	Brothers_NWCA	Brothers_NWCB	lane6.s141.indexN703.S504.AGGCAGAA.TCTACTCT.151_debarcode_1.fastq.gz	0.746719	2192	Deposit	Deposit
Brothers_NWCA_S143_NODE_42417_length_3048_cov_3.209517	3048	Brothers_NWCA	ELSC_Mariner	M10_trim_1.fastq.gz	0.736549	2173	Deposit	Deposit
Brothers_NWCA_S143_NODE_42417_length_3048_cov_3.209517	3048	Brothers_NWCA	ELSC_Mariner	M17_trim_1.fastq.gz	0.754265	1151	Deposit	Deposit
Brothers_NWCA_S143_NODE_42417_length_3048_cov_3.209517	3048	Brothers_NWCA	ELSC_Mariner	M2_trim_1.fastq.gz	0.7792	1050	Deposit	Deposit
Brothers_NWCA_S143_NODE_42474_length_3046_cov_0.986982	3046	Brothers_NWCA	ELSC_Mariner	M17_trim_1.fastq.gz	0.795469	245	Deposit	Deposit
Brothers_NWCA_S143_NODE_42490_length_3045_cov_3.178204	3045	Brothers_NWCA	Brothers_LC	lane4.s016.indexN704.S517.TCCTGAGC.TCTTACGC.324_debarcode_1.fastq.gz	0.855501	549	Deposit	Deposit
Brothers_NWCA_S143_NODE_43388_length_3008_cov_4.377994	3008	Brothers_NWCA	ELSC_Abe	A1_trim_1.fastq.gz	0.723737	52	Deposit	Deposit
Brothers_NWCA_S143_NODE_5450_length_9331_cov_3.300087	9331	Brothers_NWCA	ELSC_Abe	A1_trim_1.fastq.gz	0.744615	1845	Deposit	Deposit
Brothers_NWCA_S143_NODE_5450_length_9331_cov_3.300087	9331	Brothers_NWCA	ELSC_Tui_Malila	SRR8439022_trim_1.fastq.gz	0.762941	340	Deposit	Deposit
Brothers_NWCA_S143_NODE_5450_length_9331_cov_3.300087	9331	Brothers_NWCA	ELSC_Tui_Malila	T11_trim_1.fastq.gz	0.708499	1478	Deposit	Deposit
Brothers_NWCA_S143_NODE_5640_length_9154_cov_2.377202	9154	Brothers_NWCA	ELSC_Abe	A1_trim_1.fastq.gz	0.885624	2381	Deposit	Deposit
Brothers_NWCA_S143_NODE_5640_length_9154_cov_2.377202	9154	Brothers_NWCA	ELSC_Abe	A3_trim_1.fastq.gz	0.859406	628	Deposit	Deposit
Brothers_NWCA_S143_NODE_5640_length_9154_cov_2.377202	9154	Brothers_NWCA	ELSC_Mariner	M10_trim_1.fastq.gz	0.848154	537	Deposit	Deposit
Brothers_NWCA_S143_NODE_5640_length_9154_cov_2.377202	9154	Brothers_NWCA	ELSC_Mariner	M17_trim_1.fastq.gz	0.849137	8815	Deposit	Deposit
Brothers_NWCA_S143_NODE_5640_length_9154_cov_2.377202	9154	Brothers_NWCA	ELSC_Tui_Malila	SRR8439022_trim_1.fastq.gz	0.902884	2293	Deposit	Deposit
Brothers_NWCA_S143_NODE_5640_length_9154_cov_2.377202	9154	Brothers_NWCA	ELSC_Tui_Malila	SRR8439053_trim_1.fastq.gz	0.930413	2034	Deposit	Deposit
Brothers_NWCA_S143_NODE_5640_length_9154_cov_2.377202	9154	Brothers_NWCA	ELSC_Tui_Malila	T10_trim_1.fastq.gz	0.865086	3528	Deposit	Deposit
Brothers_NWCA_S143_NODE_5640_length_9154_cov_2.377202	9154	Brothers_NWCA	ELSC_Tui_Malila	T11_trim_1.fastq.gz	0.846843	1165	Deposit	Deposit
Brothers_NWCA_S143_NODE_5640_length_9154_cov_2.377202	9154	Brothers_NWCA	ELSC_Tui_Malila	T2_trim_1.fastq.gz	0.85307	1011	Deposit	Deposit
Brothers_NWCA_S143_NODE_5677_length_9131_cov_1.717792	9131	Brothers_NWCA	ELSC_Abe	A1_trim_1.fastq.gz	0.963093	747	Deposit	Deposit
Brothers_NWCA_S143_NODE_5784_length_9038_cov_16.047469	9038	Brothers_NWCA	Brothers_LC	lane4.s016.indexN704.S517.TCCTGAGC.TCTTACGC.324_debarcode_1.fastq.gz	0.824076	1838	Deposit	Deposit
Brothers_NWCA_S143_NODE_641_length_28261_cov_3.321995	28261	Brothers_NWCA	Brothers_NWCB	lane6.s140.indexN702.S503.CGTACTAG.AGAGGATA.74_debarcode_1.fastq.gz	0.780121	4247	Deposit	Deposit
Brothers_NWCA_S143_NODE_6718_length_8351_cov_6.738448	8351	Brothers_NWCA	Brothers_NWCB	lane6.s141.indexN703.S504.AGGCAGAA.TCTACTCT.151_debarcode_1.fastq.gz	0.703149	90	Deposit	Deposit
Brothers_NWCA_S143_NODE_6814_length_8292_cov_1.494060	8292	Brothers_NWCA	ELSC_Mariner	M17_trim_1.fastq.gz	0.930174	1026	Deposit	Deposit
Brothers_NWCA_S143_NODE_6916_length_8216_cov_15.779206	8216	Brothers_NWCA	ELSC_Abe	A1_trim_1.fastq.gz	0.917356	20150	Deposit	Deposit
Brothers_NWCA_S143_NODE_6916_length_8216_cov_15.779206	8216	Brothers_NWCA	ELSC_Abe	A3_trim_1.fastq.gz	0.70813	542	Deposit	Deposit
Brothers_NWCA_S143_NODE_6916_length_8216_cov_15.779206	8216	Brothers_NWCA	ELSC_Tui_Malila	SRR8439022_trim_1.fastq.gz	0.843354	3507	Deposit	Deposit
Brothers_NWCA_S143_NODE_6916_length_8216_cov_15.779206	8216	Brothers_NWCA	ELSC_Tui_Malila	SRR8439053_trim_1.fastq.gz	0.91833	2320	Deposit	Deposit
Brothers_NWCA_S143_NODE_6916_length_8216_cov_15.779206	8216	Brothers_NWCA	ELSC_Tui_Malila	T10_trim_1.fastq.gz	0.891188	7315	Deposit	Deposit
Brothers_NWCA_S143_NODE_6916_length_8216_cov_15.779206	8216	Brothers_NWCA	ELSC_Tui_Malila	T11_trim_1.fastq.gz	0.803432	849	Deposit	Deposit
Brothers_NWCA_S143_NODE_6916_length_8216_cov_15.779206	8216	Brothers_NWCA	ELSC_Tui_Malila	T2_trim_1.fastq.gz	0.812561	2163	Deposit	Deposit
Brothers_NWCA_S143_NODE_7234_length_8032_cov_1.551929	8032	Brothers_NWCA	ELSC_Abe	A1_trim_1.fastq.gz	0.781748	564	Deposit	Deposit
Brothers_NWCA_S143_NODE_7234_length_8032_cov_1.551929	8032	Brothers_NWCA	ELSC_Mariner	M2_trim_1.fastq.gz	0.999876	996	Deposit	Deposit
Brothers_NWCA_S143_NODE_7349_length_7967_cov_6.069133	7967	Brothers_NWCA	Brothers_NWCB	lane6.s140.indexN702.S503.CGTACTAG.AGAGGATA.74_debarcode_1.fastq.gz	0.82189	230	Deposit	Deposit
Brothers_NWCA_S143_NODE_7405_length_7935_cov_1.537782	7935	Brothers_NWCA	Brothers_NWCB	lane6.s139.indexN701.S502.TAAGGCGA.ATAGAGAG.31_debarcode_1.fastq.gz	0.757908	203	Deposit	Deposit
Brothers_NWCA_S143_NODE_7612_length_7828_cov_1.936242	7828	Brothers_NWCA	ELSC_Abe	A1_trim_1.fastq.gz	0.944686	1049	Deposit	Deposit
Brothers_NWCA_S143_NODE_7612_length_7828_cov_1.936242	7828	Brothers_NWCA	ELSC_Abe	A3_trim_1.fastq.gz	0.765968	795	Deposit	Deposit
Brothers_NWCA_S143_NODE_7612_length_7828_cov_1.936242	7828	Brothers_NWCA	ELSC_Tui_Malila	T11_trim_1.fastq.gz	0.911855	519	Deposit	Deposit
Brothers_NWCA_S143_NODE_7612_length_7828_cov_1.936242	7828	Brothers_NWCA	ELSC_Tui_Malila	T2_trim_1.fastq.gz	0.951073	1720	Deposit	Deposit
Brothers_NWCA_S143_NODE_8620_length_7336_cov_4.611042	7336	Brothers_NWCA	Brothers_LC	lane3.s014.indexN702.S517.CGTACTAG.TCTTACGC.297_debarcode_1.fastq.gz	0.991821	13512	Deposit	Deposit
Brothers_NWCA_S143_NODE_8620_length_7336_cov_4.611042	7336	Brothers_NWCA	Brothers_LC	lane4.s016.indexN704.S517.TCCTGAGC.TCTTACGC.324_debarcode_1.fastq.gz	0.907852	1554	Deposit	Deposit
Brothers_NWCA_S143_NODE_8909_length_7201_cov_4.790783	7201	Brothers_NWCA	ELSC_Abe	A1_trim_1.fastq.gz	0.788502	2324	Deposit	Deposit
Brothers_NWCA_S143_NODE_9274_length_7052_cov_1.673646	7052	Brothers_NWCA	ELSC_Abe	A1_trim_1.fastq.gz	0.716676	813	Deposit	Deposit
Brothers_NWCA_S143_NODE_9274_length_7052_cov_1.673646	7052	Brothers_NWCA	ELSC_Abe	A3_trim_1.fastq.gz	0.802893	1300	Deposit	Deposit
Brothers_NWCA_S143_NODE_9532_length_6941_cov_3.860728	6941	Brothers_NWCA	ELSC_Abe	A1_trim_1.fastq.gz	0.782452	992	Deposit	Deposit
Brothers_NWCA_S143_NODE_9532_length_6941_cov_3.860728	6941	Brothers_NWCA	ELSC_Abe	A3_trim_1.fastq.gz	0.886472	536	Deposit	Deposit
Brothers_NWCA_S143_NODE_9590_length_6918_cov_13.797379	6918	Brothers_NWCA	ELSC_Abe	A3_trim_1.fastq.gz	0.739086	302	Deposit	Deposit
Brothers_NWCA_S143_NODE_9590_length_6918_cov_13.797379	6918	Brothers_NWCA	ELSC_Tui_Malila	T11_trim_1.fastq.gz	0.778982	222	Deposit	Deposit
Brothers_NWCA_S143_NODE_9783_length_6841_cov_1.777629	6841	Brothers_NWCA	ELSC_Mariner	M17_trim_1.fastq.gz	0.774302	1624	Deposit	Deposit
Brothers_NWCA_S143_NODE_9783_length_6841_cov_1.777629	6841	Brothers_NWCA	ELSC_Tui_Malila	SRR8439053_trim_1.fastq.gz	0.702383	337	Deposit	Deposit
Brothers_NWCA_S143_vRhyme_bin_120	4946	Brothers_NWCA	ELSC_Abe	A3_trim_1.fastq.gz	1	3568	Deposit	Deposit
Brothers_NWCA_S143_vRhyme_bin_120	4946	Brothers_NWCA	ELSC_Tui_Malila	T2_trim_1.fastq.gz	0.979377	1015	Deposit	Deposit
Brothers_NWCA_S143_vRhyme_bin_125	5861	Brothers_NWCA	Brothers_NWCB	lane6.s141.indexN703.S504.AGGCAGAA.TCTACTCT.151_debarcode_1.fastq.gz	0.734516	712	Deposit	Deposit
Brothers_NWCA_S143_vRhyme_bin_129	5126	Brothers_NWCA	Brothers_NWCB	lane3.s012.indexN708.S517.CAGAGAGG.TCTTACGC.67_debarcode_1.fastq.gz	0.746391	175	Deposit	Deposit
Brothers_NWCA_S143_vRhyme_bin_131	57424	Brothers_NWCA	Brothers_NWCB	lane8.s146.indexN708.S517.CAGAGAGG.TCTTACGC.172_debarcode_1.fastq.gz	0.717905	2067	Deposit	Deposit
Brothers_NWCA_S143_vRhyme_bin_135	5959	Brothers_NWCA	Brothers_NWCB	lane6.s141.indexN703.S504.AGGCAGAA.TCTACTCT.151_debarcode_1.fastq.gz	0.869106	289	Deposit	Deposit
Brothers_NWCA_S143_vRhyme_bin_137	30101	Brothers_NWCA	ELSC_Abe	A1_trim_1.fastq.gz	0.71001	1676	Deposit	Deposit
Brothers_NWCA_S143_vRhyme_bin_143	5861	Brothers_NWCA	Brothers_NWCB	lane6.s140.indexN702.S503.CGTACTAG.AGAGGATA.74_debarcode_1.fastq.gz	0.857192	165	Deposit	Deposit
Brothers_NWCA_S143_vRhyme_bin_144	8529	Brothers_NWCA	Brothers_NWCB	lane6.s139.indexN701.S502.TAAGGCGA.ATAGAGAG.31_debarcode_1.fastq.gz	0.788252	276	Deposit	Deposit
Brothers_NWCA_S143_vRhyme_bin_144	8529	Brothers_NWCA	Brothers_NWCB	lane8.s146.indexN708.S517.CAGAGAGG.TCTTACGC.172_debarcode_1.fastq.gz	0.843358	396	Deposit	Deposit
Brothers_NWCA_S143_vRhyme_bin_145	7769	Brothers_NWCA	ELSC_Abe	A3_trim_1.fastq.gz	0.765607	241	Deposit	Deposit
Brothers_NWCA_S143_vRhyme_bin_145	7769	Brothers_NWCA	Brothers_NWCB	lane6.s140.indexN702.S503.CGTACTAG.AGAGGATA.74_debarcode_1.fastq.gz	0.811945	222	Deposit	Deposit
Brothers_NWCA_S143_vRhyme_bin_145	7769	Brothers_NWCA	Brothers_NWCB	lane6.s141.indexN703.S504.AGGCAGAA.TCTACTCT.151_debarcode_1.fastq.gz	0.873729	1324	Deposit	Deposit
Brothers_NWCA_S143_vRhyme_bin_145	7769	Brothers_NWCA	Brothers_NWCB	lane8.s146.indexN708.S517.CAGAGAGG.TCTTACGC.172_debarcode_1.fastq.gz	0.734457	138	Deposit	Deposit
Brothers_NWCA_S143_vRhyme_bin_145	7769	Brothers_NWCA	ELSC_Mariner	M10_trim_1.fastq.gz	0.76625	499	Deposit	Deposit
Brothers_NWCA_S143_vRhyme_bin_145	7769	Brothers_NWCA	ELSC_Mariner	M2_trim_1.fastq.gz	0.713219	163	Deposit	Deposit
Brothers_NWCA_S143_vRhyme_bin_145	7769	Brothers_NWCA	EPR_PIR-30	SRR7968104_trim_1.fastq.gz	0.812202	199	Deposit	Deposit
Brothers_NWCA_S143_vRhyme_bin_145	7769	Brothers_NWCA	Guaymas_4559-240	SRR7968125_trim_1.fastq.gz	0.796241	113	Deposit	Deposit
Brothers_NWCA_S143_vRhyme_bin_146	5463	Brothers_NWCA	ELSC_Abe	A1_trim_1.fastq.gz	0.871499	847	Deposit	Deposit
Brothers_NWCA_S143_vRhyme_bin_146	5463	Brothers_NWCA	Brothers_NWCB	lane6.s141.indexN703.S504.AGGCAGAA.TCTACTCT.151_debarcode_1.fastq.gz	0.962841	705	Deposit	Deposit
Brothers_NWCA_S143_vRhyme_bin_146	5463	Brothers_NWCA	ELSC_Mariner	M17_trim_1.fastq.gz	0.854842	425	Deposit	Deposit
Brothers_NWCA_S143_vRhyme_bin_146	5463	Brothers_NWCA	ELSC_Tui_Malila	SRR8439053_trim_1.fastq.gz	0.829215	347	Deposit	Deposit
Brothers_NWCA_S143_vRhyme_bin_146	5463	Brothers_NWCA	ELSC_Tui_Malila	T10_trim_1.fastq.gz	0.779791	408	Deposit	Deposit
Brothers_NWCA_S143_vRhyme_bin_146	5463	Brothers_NWCA	ELSC_Tui_Malila	T2_trim_1.fastq.gz	0.796083	262	Deposit	Deposit
Brothers_NWCA_S143_vRhyme_bin_147	5806	Brothers_NWCA	Brothers_NWCB	lane6.s141.indexN703.S504.AGGCAGAA.TCTACTCT.151_debarcode_1.fastq.gz	0.995694	1158	Deposit	Deposit
Brothers_NWCA_S143_vRhyme_bin_17	4447	Brothers_NWCA	Brothers_NWCB	lane6.s141.indexN703.S504.AGGCAGAA.TCTACTCT.151_debarcode_1.fastq.gz	0.72993	644	Deposit	Deposit
Brothers_NWCA_S143_vRhyme_bin_45	12953	Brothers_NWCA	Brothers_NWCB	lane3.s012.indexN708.S517.CAGAGAGG.TCTTACGC.67_debarcode_1.fastq.gz	0.993438	9990	Deposit	Deposit
Brothers_NWCA_S143_vRhyme_bin_45	12953	Brothers_NWCA	Brothers_NWCB	lane6.s139.indexN701.S502.TAAGGCGA.ATAGAGAG.31_debarcode_1.fastq.gz	0.990041	1225	Deposit	Deposit
Brothers_NWCA_S143_vRhyme_bin_45	12953	Brothers_NWCA	Brothers_NWCB	lane6.s140.indexN702.S503.CGTACTAG.AGAGGATA.74_debarcode_1.fastq.gz	0.847912	520	Deposit	Deposit
Brothers_NWCA_S143_vRhyme_bin_45	12953	Brothers_NWCA	Brothers_NWCB	lane6.s141.indexN703.S504.AGGCAGAA.TCTACTCT.151_debarcode_1.fastq.gz	1	15926	Deposit	Deposit
Brothers_NWCA_S143_vRhyme_bin_45	12953	Brothers_NWCA	Brothers_NWCB	lane8.s146.indexN708.S517.CAGAGAGG.TCTTACGC.172_debarcode_1.fastq.gz	0.977843	768	Deposit	Deposit
Brothers_NWCA_S143_vRhyme_bin_48	25435	Brothers_NWCA	Brothers_NWCB	lane8.s146.indexN708.S517.CAGAGAGG.TCTTACGC.172_debarcode_1.fastq.gz	0.754158	669	Deposit	Deposit
Brothers_NWCA_S143_vRhyme_bin_58	22773	Brothers_NWCA	ELSC_Mariner	M17_trim_1.fastq.gz	0.736091	1317	Deposit	Deposit
Brothers_NWCA_S143_vRhyme_bin_59	11389	Brothers_NWCA	ELSC_Tui_Malila	SRR8439053_trim_1.fastq.gz	0.748968	335	Deposit	Deposit
Brothers_NWCA_S143_vRhyme_bin_62	8929	Brothers_NWCA	ELSC_Mariner	M17_trim_1.fastq.gz	0.830328	1908	Deposit	Deposit
Brothers_NWCA_S143_vRhyme_bin_62	8929	Brothers_NWCA	ELSC_Tui_Malila	SRR8439053_trim_1.fastq.gz	0.794938	351	Deposit	Deposit
Brothers_NWCA_S143_vRhyme_bin_70	11548	Brothers_NWCA	Brothers_NWCB	lane6.s141.indexN703.S504.AGGCAGAA.TCTACTCT.151_debarcode_1.fastq.gz	0.733374	1183	Deposit	Deposit
Brothers_NWCA_S143_vRhyme_bin_71	14428	Brothers_NWCA	ELSC_Abe	A3_trim_1.fastq.gz	0.829429	593	Deposit	Deposit
Brothers_NWCA_S143_vRhyme_bin_71	14428	Brothers_NWCA	Brothers_NWCB	lane6.s140.indexN702.S503.CGTACTAG.AGAGGATA.74_debarcode_1.fastq.gz	0.711672	232	Deposit	Deposit
Brothers_NWCA_S143_vRhyme_bin_71	14428	Brothers_NWCA	Brothers_NWCB	lane6.s141.indexN703.S504.AGGCAGAA.TCTACTCT.151_debarcode_1.fastq.gz	0.853687	350	Deposit	Deposit
Brothers_NWCA_S143_vRhyme_bin_71	14428	Brothers_NWCA	ELSC_Mariner	M17_trim_1.fastq.gz	0.989673	6991	Deposit	Deposit
Brothers_NWCA_S143_vRhyme_bin_71	14428	Brothers_NWCA	ELSC_Tui_Malila	SRR8439053_trim_1.fastq.gz	0.871431	848	Deposit	Deposit
Brothers_NWCA_S143_vRhyme_bin_72	6005	Brothers_NWCA	Brothers_NWCB	lane6.s141.indexN703.S504.AGGCAGAA.TCTACTCT.151_debarcode_1.fastq.gz	0.885096	165	Deposit	Deposit
Brothers_NWCA_S143_vRhyme_bin_72	6005	Brothers_NWCA	ELSC_Mariner	M17_trim_1.fastq.gz	0.890591	1145	Deposit	Deposit
Brothers_NWCA_S143_vRhyme_bin_72	6005	Brothers_NWCA	ELSC_Tui_Malila	SRR8439053_trim_1.fastq.gz	0.909742	239	Deposit	Deposit
Brothers_NWCA_S143_vRhyme_bin_79	27103	Brothers_NWCA	ELSC_Abe	A1_trim_1.fastq.gz	0.980703	16895	Deposit	Deposit
Brothers_NWCA_S143_vRhyme_bin_79	27103	Brothers_NWCA	ELSC_Abe	A3_trim_1.fastq.gz	0.928421	3095	Deposit	Deposit
Brothers_NWCA_S143_vRhyme_bin_79	27103	Brothers_NWCA	ELSC_Tui_Malila	SRR8439053_trim_1.fastq.gz	0.825776	1159	Deposit	Deposit
Brothers_NWCA_S143_vRhyme_bin_79	27103	Brothers_NWCA	ELSC_Tui_Malila	T10_trim_1.fastq.gz	0.774748	5999	Deposit	Deposit
Brothers_NWCA_S143_vRhyme_bin_79	27103	Brothers_NWCA	ELSC_Tui_Malila	T2_trim_1.fastq.gz	0.748847	1826	Deposit	Deposit
Brothers_NWCA_S143_vRhyme_bin_82	10906	Brothers_NWCA	Brothers_NWCB	lane6.s141.indexN703.S504.AGGCAGAA.TCTACTCT.151_debarcode_1.fastq.gz	0.809554	416	Deposit	Deposit
Brothers_NWCA_S143_vRhyme_bin_84	9778	Brothers_NWCA	ELSC_Mariner	M17_trim_1.fastq.gz	0.735733	3192	Deposit	Deposit
Brothers_NWCA_S143_vRhyme_bin_91	49552	Brothers_NWCA	Brothers_NWCB	lane6.s140.indexN702.S503.CGTACTAG.AGAGGATA.74_debarcode_1.fastq.gz	0.703786	1295	Deposit	Deposit
Brothers_NWCA_S144_NODE_10285_length_6028_cov_1.089815	6028	Brothers_NWCA	Brothers_NWCB	lane8.s146.indexN708.S517.CAGAGAGG.TCTTACGC.172_debarcode_1.fastq.gz	0.958195	283	Deposit	Deposit
Brothers_NWCA_S144_NODE_10505_length_5971_cov_2.671458	5971	Brothers_NWCA	Brothers_NWCB	lane3.s012.indexN708.S517.CAGAGAGG.TCTTACGC.67_debarcode_1.fastq.gz	1	18643	Deposit	Deposit
Brothers_NWCA_S144_NODE_10505_length_5971_cov_2.671458	5971	Brothers_NWCA	Brothers_NWCB	lane6.s139.indexN701.S502.TAAGGCGA.ATAGAGAG.31_debarcode_1.fastq.gz	1	6181	Deposit	Deposit
Brothers_NWCA_S144_NODE_10505_length_5971_cov_2.671458	5971	Brothers_NWCA	Brothers_NWCB	lane6.s140.indexN702.S503.CGTACTAG.AGAGGATA.74_debarcode_1.fastq.gz	1	1328	Deposit	Deposit
Brothers_NWCA_S144_NODE_10505_length_5971_cov_2.671458	5971	Brothers_NWCA	Brothers_NWCB	lane6.s141.indexN703.S504.AGGCAGAA.TCTACTCT.151_debarcode_1.fastq.gz	1	113595	Deposit	Deposit
Brothers_NWCA_S144_NODE_10505_length_5971_cov_2.671458	5971	Brothers_NWCA	Brothers_NWCB	lane8.s146.indexN708.S517.CAGAGAGG.TCTTACGC.172_debarcode_1.fastq.gz	0.96416	446	Deposit	Deposit
Brothers_NWCA_S144_NODE_10534_length_5963_cov_1.363263	5963	Brothers_NWCA	Brothers_NWCB	lane3.s012.indexN708.S517.CAGAGAGG.TCTTACGC.67_debarcode_1.fastq.gz	0.937448	230	Deposit	Deposit
Brothers_NWCA_S144_NODE_10534_length_5963_cov_1.363263	5963	Brothers_NWCA	Brothers_NWCB	lane6.s139.indexN701.S502.TAAGGCGA.ATAGAGAG.31_debarcode_1.fastq.gz	0.791212	202	Deposit	Deposit
Brothers_NWCA_S144_NODE_10534_length_5963_cov_1.363263	5963	Brothers_NWCA	Brothers_NWCB	lane6.s140.indexN702.S503.CGTACTAG.AGAGGATA.74_debarcode_1.fastq.gz	0.953547	227	Deposit	Deposit
Brothers_NWCA_S144_NODE_10534_length_5963_cov_1.363263	5963	Brothers_NWCA	Brothers_NWCB	lane8.s146.indexN708.S517.CAGAGAGG.TCTTACGC.172_debarcode_1.fastq.gz	0.989099	485	Deposit	Deposit
Brothers_NWCA_S144_NODE_10792_length_5883_cov_1.439541	5883	Brothers_NWCA	ELSC_Abe	A3_trim_1.fastq.gz	0.99728	4262	Deposit	Deposit
Brothers_NWCA_S144_NODE_10792_length_5883_cov_1.439541	5883	Brothers_NWCA	ELSC_Tui_Malila	T2_trim_1.fastq.gz	0.958865	6924	Deposit	Deposit
Brothers_NWCA_S144_NODE_114_length_41746_cov_6.706985	41746	Brothers_NWCA	Brothers_NWCB	lane6.s139.indexN701.S502.TAAGGCGA.ATAGAGAG.31_debarcode_1.fastq.gz	0.703037	2285	Deposit	Deposit
Brothers_NWCA_S144_NODE_114_length_41746_cov_6.706985	41746	Brothers_NWCA	Brothers_NWCB	lane8.s146.indexN708.S517.CAGAGAGG.TCTTACGC.172_debarcode_1.fastq.gz	0.898481	6579	Deposit	Deposit
Brothers_NWCA_S144_NODE_11923_length_5595_cov_1.122165	5595	Brothers_NWCA	Brothers_NWCB	lane8.s146.indexN708.S517.CAGAGAGG.TCTTACGC.172_debarcode_1.fastq.gz	0.970509	257	Deposit	Deposit
Brothers_NWCA_S144_NODE_12074_length_5564_cov_1.819937	5564	Brothers_NWCA	Brothers_NWCB	lane3.s012.indexN708.S517.CAGAGAGG.TCTTACGC.67_debarcode_1.fastq.gz	0.831416	171	Deposit	Deposit
Brothers_NWCA_S144_NODE_12074_length_5564_cov_1.819937	5564	Brothers_NWCA	Brothers_NWCB	lane6.s139.indexN701.S502.TAAGGCGA.ATAGAGAG.31_debarcode_1.fastq.gz	0.919482	138	Deposit	Deposit
Brothers_NWCA_S144_NODE_12074_length_5564_cov_1.819937	5564	Brothers_NWCA	Brothers_NWCB	lane8.s146.indexN708.S517.CAGAGAGG.TCTTACGC.172_debarcode_1.fastq.gz	0.796369	115	Deposit	Deposit
Brothers_NWCA_S144_NODE_12701_length_5432_cov_1.920641	5432	Brothers_NWCA	ELSC_Tui_Malila	SRR8439022_trim_1.fastq.gz	0.730486	430	Deposit	Deposit
Brothers_NWCA_S144_NODE_12701_length_5432_cov_1.920641	5432	Brothers_NWCA	ELSC_Tui_Malila	T10_trim_1.fastq.gz	0.851252	916	Deposit	Deposit
Brothers_NWCA_S144_NODE_12701_length_5432_cov_1.920641	5432	Brothers_NWCA	ELSC_Tui_Malila	T11_trim_1.fastq.gz	0.892857	883	Deposit	Deposit
Brothers_NWCA_S144_NODE_128_length_40417_cov_36.285406_fragment_2	8477	Brothers_NWCA	ELSC_Abe	A3_trim_1.fastq.gz	0.774802	343	Deposit	Deposit
Brothers_NWCA_S144_NODE_12914_length_5387_cov_3.102091	5387	Brothers_NWCA	ELSC_Abe	A1_trim_1.fastq.gz	0.965287	208	Deposit	Deposit
Brothers_NWCA_S144_NODE_12914_length_5387_cov_3.102091	5387	Brothers_NWCA	Brothers_UC	lane2.s010.indexN708.S505.CAGAGAGG.CTCCTTAC.233_debarcode_1.fastq.gz	0.871543	152	Deposit	Deposit
Brothers_NWCA_S144_NODE_12914_length_5387_cov_3.102091	5387	Brothers_NWCA	Brothers_NWCB	lane6.s140.indexN702.S503.CGTACTAG.AGAGGATA.74_debarcode_1.fastq.gz	0.908483	129	Deposit	Deposit
Brothers_NWCA_S144_NODE_12914_length_5387_cov_3.102091	5387	Brothers_NWCA	ELSC_Mariner	M10_trim_1.fastq.gz	0.938184	192	Deposit	Deposit
Brothers_NWCA_S144_NODE_12914_length_5387_cov_3.102091	5387	Brothers_NWCA	ELSC_Mariner	M17_trim_1.fastq.gz	0.97364	9880	Deposit	Deposit
Brothers_NWCA_S144_NODE_12914_length_5387_cov_3.102091	5387	Brothers_NWCA	ELSC_Tui_Malila	SRR8439053_trim_1.fastq.gz	0.824763	85	Deposit	Deposit
Brothers_NWCA_S144_NODE_12914_length_5387_cov_3.102091	5387	Brothers_NWCA	ELSC_Tui_Malila	T10_trim_1.fastq.gz	0.999629	923	Deposit	Deposit
Brothers_NWCA_S144_NODE_12914_length_5387_cov_3.102091	5387	Brothers_NWCA	ELSC_Tui_Malila	T2_trim_1.fastq.gz	0.87377	125	Deposit	Deposit
Brothers_NWCA_S144_NODE_13037_length_5363_cov_1.821429	5363	Brothers_NWCA	Brothers_NWCB	lane3.s012.indexN708.S517.CAGAGAGG.TCTTACGC.67_debarcode_1.fastq.gz	0.983218	456	Deposit	Deposit
Brothers_NWCA_S144_NODE_13037_length_5363_cov_1.821429	5363	Brothers_NWCA	Brothers_NWCB	lane6.s139.indexN701.S502.TAAGGCGA.ATAGAGAG.31_debarcode_1.fastq.gz	0.999627	648	Deposit	Deposit
Brothers_NWCA_S144_NODE_13037_length_5363_cov_1.821429	5363	Brothers_NWCA	Brothers_NWCB	lane6.s140.indexN702.S503.CGTACTAG.AGAGGATA.74_debarcode_1.fastq.gz	0.755734	74	Deposit	Deposit
Brothers_NWCA_S144_NODE_13037_length_5363_cov_1.821429	5363	Brothers_NWCA	Brothers_NWCB	lane6.s141.indexN703.S504.AGGCAGAA.TCTACTCT.151_debarcode_1.fastq.gz	0.983405	196	Deposit	Deposit
Brothers_NWCA_S144_NODE_1306_length_15448_cov_1.827426	15448	Brothers_NWCA	Brothers_NWCB	lane3.s012.indexN708.S517.CAGAGAGG.TCTTACGC.67_debarcode_1.fastq.gz	0.962325	738	Deposit	Deposit
Brothers_NWCA_S144_NODE_1306_length_15448_cov_1.827426	15448	Brothers_NWCA	Brothers_NWCB	lane6.s140.indexN702.S503.CGTACTAG.AGAGGATA.74_debarcode_1.fastq.gz	0.748058	288	Deposit	Deposit
Brothers_NWCA_S144_NODE_13170_length_5336_cov_1.560760	5336	Brothers_NWCA	ELSC_Abe	A1_trim_1.fastq.gz	0.973388	1370	Deposit	Deposit
Brothers_NWCA_S144_NODE_13170_length_5336_cov_1.560760	5336	Brothers_NWCA	ELSC_Tui_Malila	T2_trim_1.fastq.gz	0.763868	137	Deposit	Deposit
Brothers_NWCA_S144_NODE_13185_length_5333_cov_24.436227	5333	Brothers_NWCA	Brothers_UC	lane2.s010.indexN708.S505.CAGAGAGG.CTCCTTAC.233_debarcode_1.fastq.gz	0.92012	2046	Deposit	Deposit
Brothers_NWCA_S144_NODE_13185_length_5333_cov_24.436227	5333	Brothers_NWCA	Brothers_UC	lane2.s011.indexN701.S505.TAAGGCGA.CTCCTTAC.217_debarcode_1.fastq.gz	0.881118	1265	Deposit	Deposit
Brothers_NWCA_S144_NODE_13185_length_5333_cov_24.436227	5333	Brothers_NWCA	Brothers_LC	lane4.s016.indexN704.S517.TCCTGAGC.TCTTACGC.324_debarcode_1.fastq.gz	0.84174	239	Deposit	Deposit
Brothers_NWCA_S144_NODE_13185_length_5333_cov_24.436227	5333	Brothers_NWCA	Brothers_UC	lane8.s147.indexN709.S502.GCTACGCT.ATAGAGAG.240_debarcode_1.fastq.gz	0.983874	4153	Deposit	Deposit
Brothers_NWCA_S144_NODE_13185_length_5333_cov_24.436227	5333	Brothers_NWCA	ELSC_Mariner	M10_trim_1.fastq.gz	0.813801	816	Deposit	Deposit
Brothers_NWCA_S144_NODE_13185_length_5333_cov_24.436227	5333	Brothers_NWCA	ELSC_Mariner	M17_trim_1.fastq.gz	0.889743	1597	Deposit	Deposit
Brothers_NWCA_S144_NODE_13185_length_5333_cov_24.436227	5333	Brothers_NWCA	ELSC_Mariner	SRR7968105_trim_1.fastq.gz	0.830864	309	Deposit	Deposit
Brothers_NWCA_S144_NODE_13185_length_5333_cov_24.436227	5333	Brothers_NWCA	ELSC_Tui_Malila	T2_trim_1.fastq.gz	0.710107	272	Deposit	Deposit
Brothers_NWCA_S144_NODE_1321_length_15334_cov_1.193266	15334	Brothers_NWCA	Brothers_NWCB	lane8.s146.indexN708.S517.CAGAGAGG.TCTTACGC.172_debarcode_1.fastq.gz	0.846811	707	Deposit	Deposit
Brothers_NWCA_S144_NODE_13296_length_5309_cov_2.247009	5309	Brothers_NWCA	ELSC_Mariner	M10_trim_1.fastq.gz	0.953099	287	Deposit	Deposit
Brothers_NWCA_S144_NODE_13296_length_5309_cov_2.247009	5309	Brothers_NWCA	ELSC_Mariner	M17_trim_1.fastq.gz	0.87945	144	Deposit	Deposit
Brothers_NWCA_S144_NODE_135_length_39322_cov_2.066309	39322	Brothers_NWCA	Brothers_NWCB	lane6.s140.indexN702.S503.CGTACTAG.AGAGGATA.74_debarcode_1.fastq.gz	0.830477	3762	Deposit	Deposit
Brothers_NWCA_S144_NODE_14107_length_5153_cov_1.365101	5153	Brothers_NWCA	ELSC_Abe	A3_trim_1.fastq.gz	0.789249	159	Deposit	Deposit
Brothers_NWCA_S144_NODE_14107_length_5153_cov_1.365101	5153	Brothers_NWCA	Brothers_NWCB	lane6.s140.indexN702.S503.CGTACTAG.AGAGGATA.74_debarcode_1.fastq.gz	0.841063	153	Deposit	Deposit
Brothers_NWCA_S144_NODE_14107_length_5153_cov_1.365101	5153	Brothers_NWCA	Brothers_NWCB	lane8.s146.indexN708.S517.CAGAGAGG.TCTTACGC.172_debarcode_1.fastq.gz	0.78595	163	Deposit	Deposit
Brothers_NWCA_S144_NODE_14107_length_5153_cov_1.365101	5153	Brothers_NWCA	ELSC_Tui_Malila	SRR8439053_trim_1.fastq.gz	0.948574	775	Deposit	Deposit
Brothers_NWCA_S144_NODE_14107_length_5153_cov_1.365101	5153	Brothers_NWCA	ELSC_Tui_Malila	T2_trim_1.fastq.gz	0.846885	396	Deposit	Deposit
Brothers_NWCA_S144_NODE_14239_length_5129_cov_1.119552	5129	Brothers_NWCA	ELSC_Tui_Malila	SRR8439022_trim_1.fastq.gz	0.921427	156	Deposit	Deposit
Brothers_NWCA_S144_NODE_14239_length_5129_cov_1.119552	5129	Brothers_NWCA	ELSC_Tui_Malila	T2_trim_1.fastq.gz	0.868005	459	Deposit	Deposit
Brothers_NWCA_S144_NODE_14315_length_5116_cov_0.941471	5116	Brothers_NWCA	Brothers_Diffuse	lane2.s009.indexN705.S505.GGACTCCT.CTCCTTAC.279_debarcode_1.fastq.gz	0.800625	70	Deposit	Deposit
Brothers_NWCA_S144_NODE_14315_length_5116_cov_0.941471	5116	Brothers_NWCA	Brothers_UC	lane2.s010.indexN708.S505.CAGAGAGG.CTCCTTAC.233_debarcode_1.fastq.gz	0.990813	1323	Deposit	Deposit
Brothers_NWCA_S144_NODE_14315_length_5116_cov_0.941471	5116	Brothers_NWCA	Brothers_UC	lane2.s011.indexN701.S505.TAAGGCGA.CTCCTTAC.217_debarcode_1.fastq.gz	0.963448	574	Deposit	Deposit
Brothers_NWCA_S144_NODE_14315_length_5116_cov_0.941471	5116	Brothers_NWCA	Brothers_UC	lane8.s147.indexN709.S502.GCTACGCT.ATAGAGAG.240_debarcode_1.fastq.gz	0.729672	93	Deposit	Deposit
Brothers_NWCA_S144_NODE_14390_length_5101_cov_3.785485	5101	Brothers_NWCA	Brothers_NWCB	lane6.s141.indexN703.S504.AGGCAGAA.TCTACTCT.151_debarcode_1.fastq.gz	0.713782	220	Deposit	Deposit
Brothers_NWCA_S144_NODE_144_length_38264_cov_2.011092	38264	Brothers_NWCA	Brothers_NWCB	lane6.s139.indexN701.S502.TAAGGCGA.ATAGAGAG.31_debarcode_1.fastq.gz	0.932443	5008	Deposit	Deposit
Brothers_NWCA_S144_NODE_144_length_38264_cov_2.011092	38264	Brothers_NWCA	ELSC_Tui_Malila	T2_trim_1.fastq.gz	0.804124	1337	Deposit	Deposit
Brothers_NWCA_S144_NODE_14592_length_5068_cov_2.074681	5068	Brothers_NWCA	Brothers_NWCB	lane6.s140.indexN702.S503.CGTACTAG.AGAGGATA.74_debarcode_1.fastq.gz	0.797356	146	Deposit	Deposit
Brothers_NWCA_S144_NODE_14912_length_5015_cov_1.451514	5015	Brothers_NWCA	Brothers_NWCB	lane6.s140.indexN702.S503.CGTACTAG.AGAGGATA.74_debarcode_1.fastq.gz	0.805384	151	Deposit	Deposit
Brothers_NWCA_S144_NODE_14915_length_5014_cov_1.493145	5014	Brothers_NWCA	Brothers_NWCB	lane6.s140.indexN702.S503.CGTACTAG.AGAGGATA.74_debarcode_1.fastq.gz	0.921221	332	Deposit	Deposit
Brothers_NWCA_S144_NODE_149_length_37951_cov_6.669707	37951	Brothers_NWCA	Brothers_NWCB	lane8.s146.indexN708.S517.CAGAGAGG.TCTTACGC.172_debarcode_1.fastq.gz	0.853732	1031	Deposit	Deposit
Brothers_NWCA_S144_NODE_15065_length_4988_cov_1.370294	4988	Brothers_NWCA	ELSC_Mariner	M17_trim_1.fastq.gz	0.833601	821	Deposit	Deposit
Brothers_NWCA_S144_NODE_1507_length_14441_cov_1.877672	14441	Brothers_NWCA	Brothers_NWCB	lane3.s012.indexN708.S517.CAGAGAGG.TCTTACGC.67_debarcode_1.fastq.gz	1	15912	Deposit	Deposit
Brothers_NWCA_S144_NODE_1507_length_14441_cov_1.877672	14441	Brothers_NWCA	Brothers_NWCB	lane6.s139.indexN701.S502.TAAGGCGA.ATAGAGAG.31_debarcode_1.fastq.gz	0.99813	31200	Deposit	Deposit
Brothers_NWCA_S144_NODE_1507_length_14441_cov_1.877672	14441	Brothers_NWCA	Brothers_NWCB	lane6.s140.indexN702.S503.CGTACTAG.AGAGGATA.74_debarcode_1.fastq.gz	1	4633	Deposit	Deposit
Brothers_NWCA_S144_NODE_1507_length_14441_cov_1.877672	14441	Brothers_NWCA	Brothers_NWCB	lane6.s141.indexN703.S504.AGGCAGAA.TCTACTCT.151_debarcode_1.fastq.gz	0.74427	239	Deposit	Deposit
Brothers_NWCA_S144_NODE_1507_length_14441_cov_1.877672	14441	Brothers_NWCA	Brothers_NWCB	lane8.s146.indexN708.S517.CAGAGAGG.TCTTACGC.172_debarcode_1.fastq.gz	0.997853	2002	Deposit	Deposit
Brothers_NWCA_S144_NODE_1507_length_14441_cov_1.877672	14441	Brothers_NWCA	ELSC_Abe	SRR8439019_trim_1.fastq.gz	0.804515	882	Deposit	Deposit
Brothers_NWCA_S144_NODE_15201_length_4968_cov_0.994423	4968	Brothers_NWCA	Brothers_NWCB	lane6.s140.indexN702.S503.CGTACTAG.AGAGGATA.74_debarcode_1.fastq.gz	0.784823	192	Deposit	Deposit
Brothers_NWCA_S144_NODE_15250_length_4960_cov_1.705773	4960	Brothers_NWCA	ELSC_Abe	A3_trim_1.fastq.gz	0.756048	85	Deposit	Deposit
Brothers_NWCA_S144_NODE_15250_length_4960_cov_1.705773	4960	Brothers_NWCA	Brothers_NWCB	lane3.s012.indexN708.S517.CAGAGAGG.TCTTACGC.67_debarcode_1.fastq.gz	0.746976	151	Deposit	Deposit
Brothers_NWCA_S144_NODE_15250_length_4960_cov_1.705773	4960	Brothers_NWCA	Brothers_NWCB	lane6.s139.indexN701.S502.TAAGGCGA.ATAGAGAG.31_debarcode_1.fastq.gz	0.719556	93	Deposit	Deposit
Brothers_NWCA_S144_NODE_15250_length_4960_cov_1.705773	4960	Brothers_NWCA	ELSC_Mariner	M17_trim_1.fastq.gz	0.876815	162	Deposit	Deposit
Brothers_NWCA_S144_NODE_15250_length_4960_cov_1.705773	4960	Brothers_NWCA	ELSC_Tui_Malila	SRR8439053_trim_1.fastq.gz	0.765726	87	Deposit	Deposit
Brothers_NWCA_S144_NODE_15296_length_4952_cov_0.987979	4952	Brothers_NWCA	Brothers_NWCB	lane3.s012.indexN708.S517.CAGAGAGG.TCTTACGC.67_debarcode_1.fastq.gz	0.964459	190	Deposit	Deposit
Brothers_NWCA_S144_NODE_15296_length_4952_cov_0.987979	4952	Brothers_NWCA	Brothers_NWCB	lane6.s139.indexN701.S502.TAAGGCGA.ATAGAGAG.31_debarcode_1.fastq.gz	1	1399	Deposit	Deposit
Brothers_NWCA_S144_NODE_15296_length_4952_cov_0.987979	4952	Brothers_NWCA	Brothers_NWCB	lane6.s140.indexN702.S503.CGTACTAG.AGAGGATA.74_debarcode_1.fastq.gz	1	317	Deposit	Deposit
Brothers_NWCA_S144_NODE_15296_length_4952_cov_0.987979	4952	Brothers_NWCA	ELSC_Mariner	M2_trim_1.fastq.gz	0.740711	729	Deposit	Deposit
Brothers_NWCA_S144_NODE_15360_length_4940_cov_5.882194	4940	Brothers_NWCA	Brothers_NWCB	lane6.s140.indexN702.S503.CGTACTAG.AGAGGATA.74_debarcode_1.fastq.gz	0.771458	188	Deposit	Deposit
Brothers_NWCA_S144_NODE_15410_length_4932_cov_2.799584	4932	Brothers_NWCA	Brothers_LC	lane4.s016.indexN704.S517.TCCTGAGC.TCTTACGC.324_debarcode_1.fastq.gz	0.857259	175	Deposit	Deposit
Brothers_NWCA_S144_NODE_15410_length_4932_cov_2.799584	4932	Brothers_NWCA	ELSC_Mariner	M10_trim_1.fastq.gz	0.865369	1261	Deposit	Deposit
Brothers_NWCA_S144_NODE_15410_length_4932_cov_2.799584	4932	Brothers_NWCA	ELSC_Mariner	M17_trim_1.fastq.gz	0.879359	793	Deposit	Deposit
Brothers_NWCA_S144_NODE_15410_length_4932_cov_2.799584	4932	Brothers_NWCA	ELSC_Mariner	M1_trim_1.fastq.gz	0.779603	559	Deposit	Deposit
Brothers_NWCA_S144_NODE_15410_length_4932_cov_2.799584	4932	Brothers_NWCA	ELSC_Mariner	M2_trim_1.fastq.gz	0.823601	474	Deposit	Deposit
Brothers_NWCA_S144_NODE_1560_length_14241_cov_10.712838	14241	Brothers_NWCA	ELSC_Abe	A3_trim_1.fastq.gz	0.748192	595	Deposit	Deposit
Brothers_NWCA_S144_NODE_1560_length_14241_cov_10.712838	14241	Brothers_NWCA	ELSC_Tui_Malila	SRR8439053_trim_1.fastq.gz	0.85289	688	Deposit	Deposit
Brothers_NWCA_S144_NODE_1560_length_14241_cov_10.712838	14241	Brothers_NWCA	ELSC_Tui_Malila	T2_trim_1.fastq.gz	0.807317	888	Deposit	Deposit
Brothers_NWCA_S144_NODE_15617_length_4901_cov_0.891705	4901	Brothers_NWCA	ELSC_Mariner	M10_trim_1.fastq.gz	0.788002	88	Deposit	Deposit
Brothers_NWCA_S144_NODE_15766_length_4876_cov_1.177932	4876	Brothers_NWCA	Brothers_NWCB	lane6.s141.indexN703.S504.AGGCAGAA.TCTACTCT.151_debarcode_1.fastq.gz	0.863823	1034	Deposit	Deposit
Brothers_NWCA_S144_NODE_15766_length_4876_cov_1.177932	4876	Brothers_NWCA	Brothers_NWCB	lane8.s146.indexN708.S517.CAGAGAGG.TCTTACGC.172_debarcode_1.fastq.gz	0.791222	510	Deposit	Deposit
Brothers_NWCA_S144_NODE_15789_length_4872_cov_1.379136	4872	Brothers_NWCA	Brothers_NWCB	lane3.s012.indexN708.S517.CAGAGAGG.TCTTACGC.67_debarcode_1.fastq.gz	0.789409	502	Deposit	Deposit
Brothers_NWCA_S144_NODE_15789_length_4872_cov_1.379136	4872	Brothers_NWCA	Brothers_NWCB	lane6.s139.indexN701.S502.TAAGGCGA.ATAGAGAG.31_debarcode_1.fastq.gz	0.883826	412	Deposit	Deposit
Brothers_NWCA_S144_NODE_15789_length_4872_cov_1.379136	4872	Brothers_NWCA	Brothers_NWCB	lane6.s140.indexN702.S503.CGTACTAG.AGAGGATA.74_debarcode_1.fastq.gz	0.949713	344	Deposit	Deposit
Brothers_NWCA_S144_NODE_15789_length_4872_cov_1.379136	4872	Brothers_NWCA	Brothers_NWCB	lane6.s141.indexN703.S504.AGGCAGAA.TCTACTCT.151_debarcode_1.fastq.gz	0.778736	231	Deposit	Deposit
Brothers_NWCA_S144_NODE_15789_length_4872_cov_1.379136	4872	Brothers_NWCA	Brothers_NWCB	lane8.s146.indexN708.S517.CAGAGAGG.TCTTACGC.172_debarcode_1.fastq.gz	0.777915	374	Deposit	Deposit
Brothers_NWCA_S144_NODE_1580_length_14174_cov_1.729408	14174	Brothers_NWCA	ELSC_Abe	A3_trim_1.fastq.gz	0.723296	581	Deposit	Deposit
Brothers_NWCA_S144_NODE_15895_length_4853_cov_0.899492	4853	Brothers_NWCA	Brothers_NWCB	lane6.s141.indexN703.S504.AGGCAGAA.TCTACTCT.151_debarcode_1.fastq.gz	0.890583	125	Deposit	Deposit
Brothers_NWCA_S144_NODE_15895_length_4853_cov_0.899492	4853	Brothers_NWCA	Brothers_NWCB	lane8.s146.indexN708.S517.CAGAGAGG.TCTTACGC.172_debarcode_1.fastq.gz	0.954667	322	Deposit	Deposit
Brothers_NWCA_S144_NODE_16425_length_4764_cov_0.836101	4764	Brothers_NWCA	Brothers_NWCB	lane6.s140.indexN702.S503.CGTACTAG.AGAGGATA.74_debarcode_1.fastq.gz	0.7966	109	Deposit	Deposit
Brothers_NWCA_S144_NODE_16683_length_4720_cov_1.817113	4720	Brothers_NWCA	Brothers_NWCB	lane6.s140.indexN702.S503.CGTACTAG.AGAGGATA.74_debarcode_1.fastq.gz	0.984958	352	Deposit	Deposit
Brothers_NWCA_S144_NODE_16683_length_4720_cov_1.817113	4720	Brothers_NWCA	Brothers_NWCB	lane8.s146.indexN708.S517.CAGAGAGG.TCTTACGC.172_debarcode_1.fastq.gz	0.928814	169	Deposit	Deposit
Brothers_NWCA_S144_NODE_16941_length_4686_cov_1.236894	4686	Brothers_NWCA	Brothers_NWCB	lane6.s140.indexN702.S503.CGTACTAG.AGAGGATA.74_debarcode_1.fastq.gz	0.914212	158	Deposit	Deposit
Brothers_NWCA_S144_NODE_16941_length_4686_cov_1.236894	4686	Brothers_NWCA	Brothers_NWCB	lane8.s146.indexN708.S517.CAGAGAGG.TCTTACGC.172_debarcode_1.fastq.gz	0.887111	285	Deposit	Deposit
Brothers_NWCA_S144_NODE_16941_length_4686_cov_1.236894	4686	Brothers_NWCA	ELSC_Tui_Malila	T2_trim_1.fastq.gz	0.730474	409	Deposit	Deposit
Brothers_NWCA_S144_NODE_1745_length_13616_cov_2.330936_fragment_1	6734	Brothers_NWCA	Brothers_NWCB	lane6.s140.indexN702.S503.CGTACTAG.AGAGGATA.74_debarcode_1.fastq.gz	0.773686	111	Deposit	Deposit
Brothers_NWCA_S144_NODE_17480_length_4613_cov_1.174320	4613	Brothers_NWCA	ELSC_Tui_Malila	SRR8439053_trim_1.fastq.gz	0.986993	335	Deposit	Deposit
Brothers_NWCA_S144_NODE_17754_length_4578_cov_2.059088	4578	Brothers_NWCA	Brothers_NWCB	lane8.s146.indexN708.S517.CAGAGAGG.TCTTACGC.172_debarcode_1.fastq.gz	0.834207	138	Deposit	Deposit
Brothers_NWCA_S144_NODE_17754_length_4578_cov_2.059088	4578	Brothers_NWCA	ELSC_Abe	SRR8439019_trim_1.fastq.gz	0.754696	59	Deposit	Deposit
Brothers_NWCA_S144_NODE_1814_length_13394_cov_2.597347	13394	Brothers_NWCA	Brothers_NWCB	lane6.s140.indexN702.S503.CGTACTAG.AGAGGATA.74_debarcode_1.fastq.gz	0.846498	271	Deposit	Deposit
Brothers_NWCA_S144_NODE_1814_length_13394_cov_2.597347	13394	Brothers_NWCA	Brothers_NWCB	lane8.s146.indexN708.S517.CAGAGAGG.TCTTACGC.172_debarcode_1.fastq.gz	0.748619	731	Deposit	Deposit
Brothers_NWCA_S144_NODE_18545_length_4479_cov_0.953585	4479	Brothers_NWCA	Brothers_NWCB	lane6.s140.indexN702.S503.CGTACTAG.AGAGGATA.74_debarcode_1.fastq.gz	0.925876	119	Deposit	Deposit
Brothers_NWCA_S144_NODE_18798_length_4451_cov_1.022895	4451	Brothers_NWCA	Brothers_NWCB	lane8.s146.indexN708.S517.CAGAGAGG.TCTTACGC.172_debarcode_1.fastq.gz	0.938665	158	Deposit	Deposit
Brothers_NWCA_S144_NODE_1884_length_13180_cov_1.693097	13180	Brothers_NWCA	Brothers_NWCB	lane6.s140.indexN702.S503.CGTACTAG.AGAGGATA.74_debarcode_1.fastq.gz	0.775341	160	Deposit	Deposit
Brothers_NWCA_S144_NODE_18908_length_4439_cov_1.528293	4439	Brothers_NWCA	Brothers_NWCB	lane6.s140.indexN702.S503.CGTACTAG.AGAGGATA.74_debarcode_1.fastq.gz	0.708268	288	Deposit	Deposit
Brothers_NWCA_S144_NODE_19550_length_4362_cov_1.769067	4362	Brothers_NWCA	Brothers_NWCB	lane6.s140.indexN702.S503.CGTACTAG.AGAGGATA.74_debarcode_1.fastq.gz	0.795507	111	Deposit	Deposit
Brothers_NWCA_S144_NODE_19550_length_4362_cov_1.769067	4362	Brothers_NWCA	Brothers_NWCB	lane6.s141.indexN703.S504.AGGCAGAA.TCTACTCT.151_debarcode_1.fastq.gz	0.944062	929	Deposit	Deposit
Brothers_NWCA_S144_NODE_19550_length_4362_cov_1.769067	4362	Brothers_NWCA	Brothers_NWCB	lane8.s146.indexN708.S517.CAGAGAGG.TCTTACGC.172_debarcode_1.fastq.gz	0.796653	168	Deposit	Deposit
Brothers_NWCA_S144_NODE_19804_length_4336_cov_1.208838	4336	Brothers_NWCA	Brothers_NWCB	lane6.s140.indexN702.S503.CGTACTAG.AGAGGATA.74_debarcode_1.fastq.gz	0.704797	70	Deposit	Deposit
Brothers_NWCA_S144_NODE_19804_length_4336_cov_1.208838	4336	Brothers_NWCA	Brothers_NWCB	lane6.s141.indexN703.S504.AGGCAGAA.TCTACTCT.151_debarcode_1.fastq.gz	0.976015	281	Deposit	Deposit
Brothers_NWCA_S144_NODE_19804_length_4336_cov_1.208838	4336	Brothers_NWCA	Brothers_NWCB	lane8.s146.indexN708.S517.CAGAGAGG.TCTTACGC.172_debarcode_1.fastq.gz	0.98155	204	Deposit	Deposit
Brothers_NWCA_S144_NODE_20455_length_4266_cov_1.368688	4266	Brothers_NWCA	Brothers_NWCB	lane3.s012.indexN708.S517.CAGAGAGG.TCTTACGC.67_debarcode_1.fastq.gz	0.966714	1512	Deposit	Deposit
Brothers_NWCA_S144_NODE_20455_length_4266_cov_1.368688	4266	Brothers_NWCA	Brothers_NWCB	lane6.s139.indexN701.S502.TAAGGCGA.ATAGAGAG.31_debarcode_1.fastq.gz	0.927098	439	Deposit	Deposit
Brothers_NWCA_S144_NODE_20455_length_4266_cov_1.368688	4266	Brothers_NWCA	Brothers_NWCB	lane6.s141.indexN703.S504.AGGCAGAA.TCTACTCT.151_debarcode_1.fastq.gz	0.982185	543	Deposit	Deposit
Brothers_NWCA_S144_NODE_20934_length_4217_cov_0.923227	4217	Brothers_NWCA	Brothers_NWCB	lane6.s141.indexN703.S504.AGGCAGAA.TCTACTCT.151_debarcode_1.fastq.gz	0.955418	558	Deposit	Deposit
Brothers_NWCA_S144_NODE_20953_length_4214_cov_20.313983	4214	Brothers_NWCA	Brothers_Diffuse	lane4.s015.indexN703.S517.AGGCAGAA.TCTTACGC.Green_debarcode_1.fastq.gz	0.742525	119	Deposit	Deposit
Brothers_NWCA_S144_NODE_211_length_32956_cov_7.529989	32956	Brothers_NWCA	Brothers_NWCB	lane6.s139.indexN701.S502.TAAGGCGA.ATAGAGAG.31_debarcode_1.fastq.gz	0.735435	624	Deposit	Deposit
Brothers_NWCA_S144_NODE_21227_length_4186_cov_1.375216	4186	Brothers_NWCA	Brothers_NWCB	lane6.s140.indexN702.S503.CGTACTAG.AGAGGATA.74_debarcode_1.fastq.gz	0.772814	954	Deposit	Deposit
Brothers_NWCA_S144_NODE_21318_length_4176_cov_1.147691	4176	Brothers_NWCA	Brothers_NWCB	lane6.s141.indexN703.S504.AGGCAGAA.TCTACTCT.151_debarcode_1.fastq.gz	0.94181	185	Deposit	Deposit
Brothers_NWCA_S144_NODE_21318_length_4176_cov_1.147691	4176	Brothers_NWCA	Brothers_NWCB	lane8.s146.indexN708.S517.CAGAGAGG.TCTTACGC.172_debarcode_1.fastq.gz	0.710728	44	Deposit	Deposit
Brothers_NWCA_S144_NODE_21397_length_4168_cov_1.346449	4168	Brothers_NWCA	ELSC_Abe	A1_trim_1.fastq.gz	0.877639	980	Deposit	Deposit
Brothers_NWCA_S144_NODE_21397_length_4168_cov_1.346449	4168	Brothers_NWCA	ELSC_Mariner	M10_trim_1.fastq.gz	0.978407	475	Deposit	Deposit
Brothers_NWCA_S144_NODE_21397_length_4168_cov_1.346449	4168	Brothers_NWCA	ELSC_Mariner	M2_trim_1.fastq.gz	0.867322	258	Deposit	Deposit
Brothers_NWCA_S144_NODE_21448_length_4161_cov_1.517105	4161	Brothers_NWCA	Brothers_UC	lane2.s010.indexN708.S505.CAGAGAGG.CTCCTTAC.233_debarcode_1.fastq.gz	0.942802	179	Deposit	Deposit
Brothers_NWCA_S144_NODE_21448_length_4161_cov_1.517105	4161	Brothers_NWCA	Brothers_LC	lane4.s016.indexN704.S517.TCCTGAGC.TCTTACGC.324_debarcode_1.fastq.gz	0.97044	1315	Deposit	Deposit
Brothers_NWCA_S144_NODE_22313_length_4080_cov_1.369593	4080	Brothers_NWCA	Brothers_NWCB	lane3.s012.indexN708.S517.CAGAGAGG.TCTTACGC.67_debarcode_1.fastq.gz	0.782353	125	Deposit	Deposit
Brothers_NWCA_S144_NODE_22313_length_4080_cov_1.369593	4080	Brothers_NWCA	Brothers_NWCB	lane6.s139.indexN701.S502.TAAGGCGA.ATAGAGAG.31_debarcode_1.fastq.gz	0.857598	182	Deposit	Deposit
Brothers_NWCA_S144_NODE_22313_length_4080_cov_1.369593	4080	Brothers_NWCA	Brothers_NWCB	lane6.s140.indexN702.S503.CGTACTAG.AGAGGATA.74_debarcode_1.fastq.gz	0.967892	211	Deposit	Deposit
Brothers_NWCA_S144_NODE_22322_length_4079_cov_1.337551	4079	Brothers_NWCA	ELSC_Abe	A1_trim_1.fastq.gz	0.915911	557	Deposit	Deposit
Brothers_NWCA_S144_NODE_22322_length_4079_cov_1.337551	4079	Brothers_NWCA	ELSC_Abe	A3_trim_1.fastq.gz	0.732533	170	Deposit	Deposit
Brothers_NWCA_S144_NODE_22414_length_4070_cov_1.967284	4070	Brothers_NWCA	ELSC_Abe	A3_trim_1.fastq.gz	0.923833	1410	Deposit	Deposit
Brothers_NWCA_S144_NODE_22414_length_4070_cov_1.967284	4070	Brothers_NWCA	ELSC_Tui_Malila	SRR8439053_trim_1.fastq.gz	0.74742	365	Deposit	Deposit
Brothers_NWCA_S144_NODE_22706_length_4042_cov_1.876117	4042	Brothers_NWCA	Brothers_NWCB	lane8.s146.indexN708.S517.CAGAGAGG.TCTTACGC.172_debarcode_1.fastq.gz	0.883968	153	Deposit	Deposit
Brothers_NWCA_S144_NODE_22706_length_4042_cov_1.876117	4042	Brothers_NWCA	ELSC_Abe	SRR8439019_trim_1.fastq.gz	0.836715	59	Deposit	Deposit
Brothers_NWCA_S144_NODE_22752_length_4037_cov_0.921483	4037	Brothers_NWCA	Brothers_NWCB	lane6.s140.indexN702.S503.CGTACTAG.AGAGGATA.74_debarcode_1.fastq.gz	0.987862	313	Deposit	Deposit
Brothers_NWCA_S144_NODE_22752_length_4037_cov_0.921483	4037	Brothers_NWCA	Brothers_NWCB	lane8.s146.indexN708.S517.CAGAGAGG.TCTTACGC.172_debarcode_1.fastq.gz	0.979193	731	Deposit	Deposit
Brothers_NWCA_S144_NODE_23004_length_4013_cov_4.017241	4013	Brothers_NWCA	ELSC_Abe	A1_trim_1.fastq.gz	0.95988	7182	Deposit	Deposit
Brothers_NWCA_S144_NODE_23004_length_4013_cov_4.017241	4013	Brothers_NWCA	ELSC_Abe	A3_trim_1.fastq.gz	0.822577	297	Deposit	Deposit
Brothers_NWCA_S144_NODE_23004_length_4013_cov_4.017241	4013	Brothers_NWCA	ELSC_Mariner	M10_trim_1.fastq.gz	0.822826	215	Deposit	Deposit
Brothers_NWCA_S144_NODE_23004_length_4013_cov_4.017241	4013	Brothers_NWCA	ELSC_Mariner	M17_trim_1.fastq.gz	0.894593	1150	Deposit	Deposit
Brothers_NWCA_S144_NODE_23004_length_4013_cov_4.017241	4013	Brothers_NWCA	ELSC_Tui_Malila	SRR8439053_trim_1.fastq.gz	0.764266	131	Deposit	Deposit
Brothers_NWCA_S144_NODE_23004_length_4013_cov_4.017241	4013	Brothers_NWCA	ELSC_Tui_Malila	T2_trim_1.fastq.gz	0.728881	189	Deposit	Deposit
Brothers_NWCA_S144_NODE_230_length_31641_cov_3.028178	31641	Brothers_NWCA	Brothers_NWCB	lane8.s146.indexN708.S517.CAGAGAGG.TCTTACGC.172_debarcode_1.fastq.gz	0.852881	3941	Deposit	Deposit
Brothers_NWCA_S144_NODE_23226_length_3995_cov_0.732937	3995	Brothers_NWCA	Brothers_NWCB	lane6.s139.indexN701.S502.TAAGGCGA.ATAGAGAG.31_debarcode_1.fastq.gz	0.888611	165	Deposit	Deposit
Brothers_NWCA_S144_NODE_2345_length_11966_cov_1.426303	11966	Brothers_NWCA	ELSC_Mariner	M2_trim_1.fastq.gz	0.784473	756	Deposit	Deposit
Brothers_NWCA_S144_NODE_23647_length_3957_cov_1.115927	3957	Brothers_NWCA	Brothers_NWCB	lane8.s146.indexN708.S517.CAGAGAGG.TCTTACGC.172_debarcode_1.fastq.gz	0.928481	205	Deposit	Deposit
Brothers_NWCA_S144_NODE_2383_length_11889_cov_3.651675	11889	Brothers_NWCA	Brothers_NWCB	lane3.s012.indexN708.S517.CAGAGAGG.TCTTACGC.67_debarcode_1.fastq.gz	0.701405	497	Deposit	Deposit
Brothers_NWCA_S144_NODE_24056_length_3922_cov_1.713834	3922	Brothers_NWCA	Brothers_NWCB	lane6.s140.indexN702.S503.CGTACTAG.AGAGGATA.74_debarcode_1.fastq.gz	0.835033	67	Deposit	Deposit
Brothers_NWCA_S144_NODE_24056_length_3922_cov_1.713834	3922	Brothers_NWCA	Brothers_NWCB	lane6.s141.indexN703.S504.AGGCAGAA.TCTACTCT.151_debarcode_1.fastq.gz	0.993881	374	Deposit	Deposit
Brothers_NWCA_S144_NODE_24056_length_3922_cov_1.713834	3922	Brothers_NWCA	Brothers_NWCB	lane8.s146.indexN708.S517.CAGAGAGG.TCTTACGC.172_debarcode_1.fastq.gz	0.838348	77	Deposit	Deposit
Brothers_NWCA_S144_NODE_24260_length_3905_cov_1.621228	3905	Brothers_NWCA	Brothers_NWCB	lane6.s140.indexN702.S503.CGTACTAG.AGAGGATA.74_debarcode_1.fastq.gz	0.997695	127	Deposit	Deposit
Brothers_NWCA_S144_NODE_24260_length_3905_cov_1.621228	3905	Brothers_NWCA	Brothers_NWCB	lane6.s141.indexN703.S504.AGGCAGAA.TCTACTCT.151_debarcode_1.fastq.gz	1	991	Deposit	Deposit
Brothers_NWCA_S144_NODE_24260_length_3905_cov_1.621228	3905	Brothers_NWCA	Brothers_NWCB	lane8.s146.indexN708.S517.CAGAGAGG.TCTTACGC.172_debarcode_1.fastq.gz	0.980794	245	Deposit	Deposit
Brothers_NWCA_S144_NODE_24291_length_3903_cov_1.067267	3903	Brothers_NWCA	Brothers_NWCB	lane6.s139.indexN701.S502.TAAGGCGA.ATAGAGAG.31_debarcode_1.fastq.gz	0.778119	399	Deposit	Deposit
Brothers_NWCA_S144_NODE_24291_length_3903_cov_1.067267	3903	Brothers_NWCA	Brothers_NWCB	lane6.s140.indexN702.S503.CGTACTAG.AGAGGATA.74_debarcode_1.fastq.gz	0.714322	69	Deposit	Deposit
Brothers_NWCA_S144_NODE_2433_length_11780_cov_2.754570	11780	Brothers_NWCA	Brothers_NWCB	lane6.s140.indexN702.S503.CGTACTAG.AGAGGATA.74_debarcode_1.fastq.gz	0.776486	198	Deposit	Deposit
Brothers_NWCA_S144_NODE_24424_length_3892_cov_5.326428	3892	Brothers_NWCA	ELSC_Abe	A3_trim_1.fastq.gz	0.955293	4329	Deposit	Deposit
Brothers_NWCA_S144_NODE_24424_length_3892_cov_5.326428	3892	Brothers_NWCA	Brothers_NWCB	lane6.s140.indexN702.S503.CGTACTAG.AGAGGATA.74_debarcode_1.fastq.gz	0.973535	1086	Deposit	Deposit
Brothers_NWCA_S144_NODE_24424_length_3892_cov_5.326428	3892	Brothers_NWCA	ELSC_Mariner	M10_trim_1.fastq.gz	0.945015	1145	Deposit	Deposit
Brothers_NWCA_S144_NODE_24424_length_3892_cov_5.326428	3892	Brothers_NWCA	ELSC_Mariner	M17_trim_1.fastq.gz	0.932426	966	Deposit	Deposit
Brothers_NWCA_S144_NODE_24424_length_3892_cov_5.326428	3892	Brothers_NWCA	ELSC_Tui_Malila	SRR8439053_trim_1.fastq.gz	0.762076	280	Deposit	Deposit
Brothers_NWCA_S144_NODE_25454_length_3809_cov_2.915263	3809	Brothers_NWCA	Brothers_NWCB	lane6.s141.indexN703.S504.AGGCAGAA.TCTACTCT.151_debarcode_1.fastq.gz	0.852455	350	Deposit	Deposit
Brothers_NWCA_S144_NODE_25712_length_3791_cov_1.249727	3791	Brothers_NWCA	ELSC_Mariner	M2_trim_1.fastq.gz	0.725402	160	Deposit	Deposit
Brothers_NWCA_S144_NODE_25945_length_3775_cov_1.187500	3775	Brothers_NWCA	ELSC_Mariner	M2_trim_1.fastq.gz	0.772185	223	Deposit	Deposit
Brothers_NWCA_S144_NODE_26084_length_3765_cov_1.614623	3765	Brothers_NWCA	Brothers_NWCB	lane6.s139.indexN701.S502.TAAGGCGA.ATAGAGAG.31_debarcode_1.fastq.gz	0.767596	153	Deposit	Deposit
Brothers_NWCA_S144_NODE_26084_length_3765_cov_1.614623	3765	Brothers_NWCA	Brothers_NWCB	lane6.s141.indexN703.S504.AGGCAGAA.TCTACTCT.151_debarcode_1.fastq.gz	0.981673	362	Deposit	Deposit
Brothers_NWCA_S144_NODE_26084_length_3765_cov_1.614623	3765	Brothers_NWCA	ELSC_Tui_Malila	T2_trim_1.fastq.gz	0.741833	51	Deposit	Deposit
Brothers_NWCA_S144_NODE_26236_length_3754_cov_9.088779	3754	Brothers_NWCA	ELSC_Abe	A3_trim_1.fastq.gz	0.768514	255	Deposit	Deposit
Brothers_NWCA_S144_NODE_26236_length_3754_cov_9.088779	3754	Brothers_NWCA	Brothers_UC	lane2.s010.indexN708.S505.CAGAGAGG.CTCCTTAC.233_debarcode_1.fastq.gz	0.852424	460	Deposit	Deposit
Brothers_NWCA_S144_NODE_26236_length_3754_cov_9.088779	3754	Brothers_NWCA	Brothers_LC	lane3.s014.indexN702.S517.CGTACTAG.TCTTACGC.297_debarcode_1.fastq.gz	0.841502	307	Deposit	Deposit
Brothers_NWCA_S144_NODE_26236_length_3754_cov_9.088779	3754	Brothers_NWCA	Brothers_LC	lane4.s016.indexN704.S517.TCCTGAGC.TCTTACGC.324_debarcode_1.fastq.gz	0.822856	328	Deposit	Deposit
Brothers_NWCA_S144_NODE_26236_length_3754_cov_9.088779	3754	Brothers_NWCA	Brothers_NWCB	lane6.s141.indexN703.S504.AGGCAGAA.TCTACTCT.151_debarcode_1.fastq.gz	0.73122	67	Deposit	Deposit
Brothers_NWCA_S144_NODE_26236_length_3754_cov_9.088779	3754	Brothers_NWCA	ELSC_Mariner	M10_trim_1.fastq.gz	0.928876	3699	Deposit	Deposit
Brothers_NWCA_S144_NODE_26236_length_3754_cov_9.088779	3754	Brothers_NWCA	ELSC_Mariner	M17_trim_1.fastq.gz	0.948855	2825	Deposit	Deposit
Brothers_NWCA_S144_NODE_26236_length_3754_cov_9.088779	3754	Brothers_NWCA	ELSC_Mariner	M2_trim_1.fastq.gz	0.777571	2875	Deposit	Deposit
Brothers_NWCA_S144_NODE_26236_length_3754_cov_9.088779	3754	Brothers_NWCA	ELSC_Tui_Malila	SRR8439022_trim_1.fastq.gz	0.816995	106	Deposit	Deposit
Brothers_NWCA_S144_NODE_26236_length_3754_cov_9.088779	3754	Brothers_NWCA	ELSC_Tui_Malila	SRR8439053_trim_1.fastq.gz	0.849494	117	Deposit	Deposit
Brothers_NWCA_S144_NODE_26236_length_3754_cov_9.088779	3754	Brothers_NWCA	ELSC_Tui_Malila	T2_trim_1.fastq.gz	0.868407	451	Deposit	Deposit
Brothers_NWCA_S144_NODE_262_length_29746_cov_3.017691	29746	Brothers_NWCA	Brothers_NWCB	lane6.s140.indexN702.S503.CGTACTAG.AGAGGATA.74_debarcode_1.fastq.gz	0.932596	1068	Deposit	Deposit
Brothers_NWCA_S144_NODE_262_length_29746_cov_3.017691	29746	Brothers_NWCA	Brothers_NWCB	lane8.s146.indexN708.S517.CAGAGAGG.TCTTACGC.172_debarcode_1.fastq.gz	0.909433	2868	Deposit	Deposit
Brothers_NWCA_S144_NODE_26453_length_3737_cov_2.183934	3737	Brothers_NWCA	ELSC_Abe	A1_trim_1.fastq.gz	0.833824	332	Deposit	Deposit
Brothers_NWCA_S144_NODE_26453_length_3737_cov_2.183934	3737	Brothers_NWCA	ELSC_Abe	A3_trim_1.fastq.gz	0.850147	435	Deposit	Deposit
Brothers_NWCA_S144_NODE_26453_length_3737_cov_2.183934	3737	Brothers_NWCA	Brothers_UC	lane2.s010.indexN708.S505.CAGAGAGG.CTCCTTAC.233_debarcode_1.fastq.gz	0.837303	468	Deposit	Deposit
Brothers_NWCA_S144_NODE_26453_length_3737_cov_2.183934	3737	Brothers_NWCA	Brothers_UC	lane2.s011.indexN701.S505.TAAGGCGA.CTCCTTAC.217_debarcode_1.fastq.gz	0.822853	729	Deposit	Deposit
Brothers_NWCA_S144_NODE_26453_length_3737_cov_2.183934	3737	Brothers_NWCA	Brothers_LC	lane3.s014.indexN702.S517.CGTACTAG.TCTTACGC.297_debarcode_1.fastq.gz	0.708857	1115	Deposit	Deposit
Brothers_NWCA_S144_NODE_26453_length_3737_cov_2.183934	3737	Brothers_NWCA	Brothers_Diffuse	lane4.s015.indexN703.S517.AGGCAGAA.TCTTACGC.Green_debarcode_1.fastq.gz	0.819909	395	Deposit	Deposit
Brothers_NWCA_S144_NODE_26453_length_3737_cov_2.183934	3737	Brothers_NWCA	Brothers_LC	lane4.s016.indexN704.S517.TCCTGAGC.TCTTACGC.324_debarcode_1.fastq.gz	0.870217	21145	Deposit	Deposit
Brothers_NWCA_S144_NODE_26453_length_3737_cov_2.183934	3737	Brothers_NWCA	Brothers_UC	lane8.s147.indexN709.S502.GCTACGCT.ATAGAGAG.240_debarcode_1.fastq.gz	0.840781	522	Deposit	Deposit
Brothers_NWCA_S144_NODE_26453_length_3737_cov_2.183934	3737	Brothers_NWCA	ELSC_Mariner	M10_trim_1.fastq.gz	0.717956	484	Deposit	Deposit
Brothers_NWCA_S144_NODE_26453_length_3737_cov_2.183934	3737	Brothers_NWCA	ELSC_Tui_Malila	SRR8439022_trim_1.fastq.gz	0.767193	580	Deposit	Deposit
Brothers_NWCA_S144_NODE_26453_length_3737_cov_2.183934	3737	Brothers_NWCA	ELSC_Tui_Malila	T10_trim_1.fastq.gz	0.712604	527	Deposit	Deposit
Brothers_NWCA_S144_NODE_26453_length_3737_cov_2.183934	3737	Brothers_NWCA	ELSC_Tui_Malila	T11_trim_1.fastq.gz	0.802248	338	Deposit	Deposit
Brothers_NWCA_S144_NODE_26453_length_3737_cov_2.183934	3737	Brothers_NWCA	ELSC_Tui_Malila	T2_trim_1.fastq.gz	0.816698	1072	Deposit	Deposit
Brothers_NWCA_S144_NODE_26505_length_3734_cov_1.136124	3734	Brothers_NWCA	Brothers_NWCB	lane6.s141.indexN703.S504.AGGCAGAA.TCTACTCT.151_debarcode_1.fastq.gz	0.998929	787	Deposit	Deposit
Brothers_NWCA_S144_NODE_26577_length_3728_cov_1.534296	3728	Brothers_NWCA	ELSC_Abe	A1_trim_1.fastq.gz	0.788895	131	Deposit	Deposit
Brothers_NWCA_S144_NODE_26577_length_3728_cov_1.534296	3728	Brothers_NWCA	ELSC_Abe	A3_trim_1.fastq.gz	0.890826	261	Deposit	Deposit
Brothers_NWCA_S144_NODE_26577_length_3728_cov_1.534296	3728	Brothers_NWCA	ELSC_Tui_Malila	SRR8439022_trim_1.fastq.gz	0.885998	305	Deposit	Deposit
Brothers_NWCA_S144_NODE_26577_length_3728_cov_1.534296	3728	Brothers_NWCA	ELSC_Tui_Malila	T2_trim_1.fastq.gz	0.766094	111	Deposit	Deposit
Brothers_NWCA_S144_NODE_26710_length_3719_cov_4.011136	3719	Brothers_NWCA	Brothers_NWCB	lane6.s140.indexN702.S503.CGTACTAG.AGAGGATA.74_debarcode_1.fastq.gz	0.776822	112	Deposit	Deposit
Brothers_NWCA_S144_NODE_26710_length_3719_cov_4.011136	3719	Brothers_NWCA	Brothers_NWCB	lane6.s141.indexN703.S504.AGGCAGAA.TCTACTCT.151_debarcode_1.fastq.gz	0.972842	203	Deposit	Deposit
Brothers_NWCA_S144_NODE_26710_length_3719_cov_4.011136	3719	Brothers_NWCA	ELSC_Mariner	M10_trim_1.fastq.gz	0.981178	564	Deposit	Deposit
Brothers_NWCA_S144_NODE_26710_length_3719_cov_4.011136	3719	Brothers_NWCA	ELSC_Mariner	M17_trim_1.fastq.gz	0.989782	1762	Deposit	Deposit
Brothers_NWCA_S144_NODE_26710_length_3719_cov_4.011136	3719	Brothers_NWCA	ELSC_Tui_Malila	SRR8439053_trim_1.fastq.gz	0.840011	74	Deposit	Deposit
Brothers_NWCA_S144_NODE_27018_length_3696_cov_0.880919	3696	Brothers_NWCA	Brothers_NWCB	lane6.s140.indexN702.S503.CGTACTAG.AGAGGATA.74_debarcode_1.fastq.gz	0.838745	83	Deposit	Deposit
Brothers_NWCA_S144_NODE_27018_length_3696_cov_0.880919	3696	Brothers_NWCA	ELSC_Mariner	M2_trim_1.fastq.gz	0.920996	149	Deposit	Deposit
Brothers_NWCA_S144_NODE_27180_length_3684_cov_0.929435	3684	Brothers_NWCA	Brothers_NWCB	lane6.s139.indexN701.S502.TAAGGCGA.ATAGAGAG.31_debarcode_1.fastq.gz	0.835233	807	Deposit	Deposit
Brothers_NWCA_S144_NODE_27516_length_3659_cov_1.003964	3659	Brothers_NWCA	Brothers_NWCB	lane6.s141.indexN703.S504.AGGCAGAA.TCTACTCT.151_debarcode_1.fastq.gz	0.99918	2586	Deposit	Deposit
Brothers_NWCA_S144_NODE_27516_length_3659_cov_1.003964	3659	Brothers_NWCA	Brothers_NWCB	lane8.s146.indexN708.S517.CAGAGAGG.TCTTACGC.172_debarcode_1.fastq.gz	0.925389	833	Deposit	Deposit
Brothers_NWCA_S144_NODE_27603_length_3652_cov_1.064397	3652	Brothers_NWCA	Brothers_NWCB	lane6.s141.indexN703.S504.AGGCAGAA.TCTACTCT.151_debarcode_1.fastq.gz	0.87322	102	Deposit	Deposit
Brothers_NWCA_S144_NODE_27614_length_3651_cov_1.017594	3651	Brothers_NWCA	Brothers_NWCB	lane6.s141.indexN703.S504.AGGCAGAA.TCTACTCT.151_debarcode_1.fastq.gz	0.967954	1299	Deposit	Deposit
Brothers_NWCA_S144_NODE_27614_length_3651_cov_1.017594	3651	Brothers_NWCA	Brothers_NWCB	lane8.s146.indexN708.S517.CAGAGAGG.TCTTACGC.172_debarcode_1.fastq.gz	0.907697	531	Deposit	Deposit
Brothers_NWCA_S144_NODE_28197_length_3607_cov_1.870115	3607	Brothers_NWCA	Brothers_NWCB	lane6.s140.indexN702.S503.CGTACTAG.AGAGGATA.74_debarcode_1.fastq.gz	0.941503	153	Deposit	Deposit
Brothers_NWCA_S144_NODE_28314_length_3599_cov_2.876728	3599	Brothers_NWCA	ELSC_Abe	A1_trim_1.fastq.gz	0.989164	18762	Deposit	Deposit
Brothers_NWCA_S144_NODE_28314_length_3599_cov_2.876728	3599	Brothers_NWCA	ELSC_Abe	A3_trim_1.fastq.gz	0.962767	12134	Deposit	Deposit
Brothers_NWCA_S144_NODE_28314_length_3599_cov_2.876728	3599	Brothers_NWCA	Brothers_LC	lane4.s016.indexN704.S517.TCCTGAGC.TCTTACGC.324_debarcode_1.fastq.gz	0.709364	1276	Deposit	Deposit
Brothers_NWCA_S144_NODE_28314_length_3599_cov_2.876728	3599	Brothers_NWCA	ELSC_Mariner	M10_trim_1.fastq.gz	0.93137	5655	Deposit	Deposit
Brothers_NWCA_S144_NODE_28314_length_3599_cov_2.876728	3599	Brothers_NWCA	ELSC_Mariner	M17_trim_1.fastq.gz	0.910809	3037	Deposit	Deposit
Brothers_NWCA_S144_NODE_28314_length_3599_cov_2.876728	3599	Brothers_NWCA	ELSC_Tui_Malila	SRR8439022_trim_1.fastq.gz	0.963879	9405	Deposit	Deposit
Brothers_NWCA_S144_NODE_28314_length_3599_cov_2.876728	3599	Brothers_NWCA	ELSC_Tui_Malila	SRR8439053_trim_1.fastq.gz	0.881634	1152	Deposit	Deposit
Brothers_NWCA_S144_NODE_28314_length_3599_cov_2.876728	3599	Brothers_NWCA	ELSC_Tui_Malila	T10_trim_1.fastq.gz	0.820784	8667	Deposit	Deposit
Brothers_NWCA_S144_NODE_28314_length_3599_cov_2.876728	3599	Brothers_NWCA	ELSC_Tui_Malila	T11_trim_1.fastq.gz	0.852181	6730	Deposit	Deposit
Brothers_NWCA_S144_NODE_28314_length_3599_cov_2.876728	3599	Brothers_NWCA	ELSC_Tui_Malila	T2_trim_1.fastq.gz	0.999722	28546	Deposit	Deposit
Brothers_NWCA_S144_NODE_28935_length_3557_cov_23.107872	3557	Brothers_NWCA	Brothers_Diffuse	lane2.s009.indexN705.S505.GGACTCCT.CTCCTTAC.279_debarcode_1.fastq.gz	1	504	Deposit	Deposit
Brothers_NWCA_S144_NODE_28935_length_3557_cov_23.107872	3557	Brothers_NWCA	Brothers_UC	lane2.s010.indexN708.S505.CAGAGAGG.CTCCTTAC.233_debarcode_1.fastq.gz	1	4282	Deposit	Deposit
Brothers_NWCA_S144_NODE_28935_length_3557_cov_23.107872	3557	Brothers_NWCA	Brothers_UC	lane2.s011.indexN701.S505.TAAGGCGA.CTCCTTAC.217_debarcode_1.fastq.gz	1	2514	Deposit	Deposit
Brothers_NWCA_S144_NODE_28935_length_3557_cov_23.107872	3557	Brothers_NWCA	Brothers_LC	lane3.s014.indexN702.S517.CGTACTAG.TCTTACGC.297_debarcode_1.fastq.gz	0.771718	183	Deposit	Deposit
Brothers_NWCA_S144_NODE_28935_length_3557_cov_23.107872	3557	Brothers_NWCA	Brothers_LC	lane4.s016.indexN704.S517.TCCTGAGC.TCTTACGC.324_debarcode_1.fastq.gz	0.989036	419	Deposit	Deposit
Brothers_NWCA_S144_NODE_28935_length_3557_cov_23.107872	3557	Brothers_NWCA	Brothers_UC	lane8.s147.indexN709.S502.GCTACGCT.ATAGAGAG.240_debarcode_1.fastq.gz	1	8046	Deposit	Deposit
Brothers_NWCA_S144_NODE_28935_length_3557_cov_23.107872	3557	Brothers_NWCA	ELSC_Mariner	M10_trim_1.fastq.gz	1	1139	Deposit	Deposit
Brothers_NWCA_S144_NODE_28935_length_3557_cov_23.107872	3557	Brothers_NWCA	ELSC_Mariner	M17_trim_1.fastq.gz	1	2448	Deposit	Deposit
Brothers_NWCA_S144_NODE_28935_length_3557_cov_23.107872	3557	Brothers_NWCA	ELSC_Mariner	SRR7968105_trim_1.fastq.gz	1	551	Deposit	Deposit
Brothers_NWCA_S144_NODE_28935_length_3557_cov_23.107872	3557	Brothers_NWCA	ELSC_Tui_Malila	T2_trim_1.fastq.gz	0.894574	202	Deposit	Deposit
Brothers_NWCA_S144_NODE_2917_length_10871_cov_1.140916	10871	Brothers_NWCA	Brothers_NWCB	lane6.s140.indexN702.S503.CGTACTAG.AGAGGATA.74_debarcode_1.fastq.gz	0.828075	287	Deposit	Deposit
Brothers_NWCA_S144_NODE_2917_length_10871_cov_1.140916	10871	Brothers_NWCA	Brothers_NWCB	lane8.s146.indexN708.S517.CAGAGAGG.TCTTACGC.172_debarcode_1.fastq.gz	0.81906	261	Deposit	Deposit
Brothers_NWCA_S144_NODE_29620_length_3511_cov_2.674054	3511	Brothers_NWCA	Brothers_NWCB	lane6.s141.indexN703.S504.AGGCAGAA.TCTACTCT.151_debarcode_1.fastq.gz	0.986044	1037	Deposit	Deposit
Brothers_NWCA_S144_NODE_29620_length_3511_cov_2.674054	3511	Brothers_NWCA	ELSC_Mariner	M10_trim_1.fastq.gz	0.994304	883	Deposit	Deposit
Brothers_NWCA_S144_NODE_29620_length_3511_cov_2.674054	3511	Brothers_NWCA	ELSC_Mariner	M17_trim_1.fastq.gz	0.999715	5700	Deposit	Deposit
Brothers_NWCA_S144_NODE_29878_length_3495_cov_0.912708	3495	Brothers_NWCA	ELSC_Abe	A3_trim_1.fastq.gz	0.865522	107	Deposit	Deposit
Brothers_NWCA_S144_NODE_29878_length_3495_cov_0.912708	3495	Brothers_NWCA	Brothers_NWCB	lane6.s139.indexN701.S502.TAAGGCGA.ATAGAGAG.31_debarcode_1.fastq.gz	0.7897	91	Deposit	Deposit
Brothers_NWCA_S144_NODE_29878_length_3495_cov_0.912708	3495	Brothers_NWCA	ELSC_Mariner	M1_trim_1.fastq.gz	0.828326	113	Deposit	Deposit
Brothers_NWCA_S144_NODE_29878_length_3495_cov_0.912708	3495	Brothers_NWCA	ELSC_Mariner	M2_trim_1.fastq.gz	1	4126	Deposit	Deposit
Brothers_NWCA_S144_NODE_29886_length_3494_cov_1.886546	3494	Brothers_NWCA	Brothers_NWCB	lane3.s012.indexN708.S517.CAGAGAGG.TCTTACGC.67_debarcode_1.fastq.gz	0.991986	1928	Deposit	Deposit
Brothers_NWCA_S144_NODE_29942_length_3491_cov_1.463734	3491	Brothers_NWCA	ELSC_Mariner	M10_trim_1.fastq.gz	0.864222	207	Deposit	Deposit
Brothers_NWCA_S144_NODE_30401_length_3464_cov_0.872340	3464	Brothers_NWCA	ELSC_Abe	A1_trim_1.fastq.gz	0.999423	1052	Deposit	Deposit
Brothers_NWCA_S144_NODE_30401_length_3464_cov_0.872340	3464	Brothers_NWCA	ELSC_Abe	A3_trim_1.fastq.gz	0.999423	358	Deposit	Deposit
Brothers_NWCA_S144_NODE_30401_length_3464_cov_0.872340	3464	Brothers_NWCA	ELSC_Mariner	M10_trim_1.fastq.gz	0.970266	152	Deposit	Deposit
Brothers_NWCA_S144_NODE_30401_length_3464_cov_0.872340	3464	Brothers_NWCA	ELSC_Mariner	M17_trim_1.fastq.gz	0.998268	1694	Deposit	Deposit
Brothers_NWCA_S144_NODE_30401_length_3464_cov_0.872340	3464	Brothers_NWCA	ELSC_Tui_Malila	SRR8439053_trim_1.fastq.gz	0.997113	607	Deposit	Deposit
Brothers_NWCA_S144_NODE_30401_length_3464_cov_0.872340	3464	Brothers_NWCA	ELSC_Tui_Malila	T10_trim_1.fastq.gz	0.997113	1702	Deposit	Deposit
Brothers_NWCA_S144_NODE_30401_length_3464_cov_0.872340	3464	Brothers_NWCA	ELSC_Tui_Malila	T11_trim_1.fastq.gz	0.97142	151	Deposit	Deposit
Brothers_NWCA_S144_NODE_30401_length_3464_cov_0.872340	3464	Brothers_NWCA	ELSC_Tui_Malila	T2_trim_1.fastq.gz	0.997113	306	Deposit	Deposit
Brothers_NWCA_S144_NODE_30401_length_3464_cov_0.872340	3464	Brothers_NWCA	ELSC_Vai_Lili_V2	V2_trim_1.fastq.gz	0.951212	151	Deposit	Deposit
Brothers_NWCA_S144_NODE_30490_length_3458_cov_1.138697	3458	Brothers_NWCA	ELSC_Abe	A1_trim_1.fastq.gz	1	4984	Deposit	Deposit
Brothers_NWCA_S144_NODE_30490_length_3458_cov_1.138697	3458	Brothers_NWCA	ELSC_Abe	A3_trim_1.fastq.gz	0.999711	664	Deposit	Deposit
Brothers_NWCA_S144_NODE_30490_length_3458_cov_1.138697	3458	Brothers_NWCA	ELSC_Tui_Malila	SRR8439053_trim_1.fastq.gz	0.971371	200	Deposit	Deposit
Brothers_NWCA_S144_NODE_30490_length_3458_cov_1.138697	3458	Brothers_NWCA	ELSC_Tui_Malila	T10_trim_1.fastq.gz	0.998554	3304	Deposit	Deposit
Brothers_NWCA_S144_NODE_30490_length_3458_cov_1.138697	3458	Brothers_NWCA	ELSC_Tui_Malila	T2_trim_1.fastq.gz	0.998843	524	Deposit	Deposit
Brothers_NWCA_S144_NODE_30490_length_3458_cov_1.138697	3458	Brothers_NWCA	ELSC_Vai_Lili_V2	V2_trim_1.fastq.gz	0.87941	124	Deposit	Deposit
Brothers_NWCA_S144_NODE_3167_length_10497_cov_1.297011	10497	Brothers_NWCA	Brothers_NWCB	lane8.s146.indexN708.S517.CAGAGAGG.TCTTACGC.172_debarcode_1.fastq.gz	0.882347	306	Deposit	Deposit
Brothers_NWCA_S144_NODE_31781_length_3384_cov_1.071538	3384	Brothers_NWCA	Brothers_NWCB	lane3.s012.indexN708.S517.CAGAGAGG.TCTTACGC.67_debarcode_1.fastq.gz	0.786939	704	Deposit	Deposit
Brothers_NWCA_S144_NODE_32364_length_3354_cov_1.336226	3354	Brothers_NWCA	Brothers_NWCB	lane8.s146.indexN708.S517.CAGAGAGG.TCTTACGC.172_debarcode_1.fastq.gz	0.900716	138	Deposit	Deposit
Brothers_NWCA_S144_NODE_32364_length_3354_cov_1.336226	3354	Brothers_NWCA	ELSC_Tui_Malila	T2_trim_1.fastq.gz	0.759392	225	Deposit	Deposit
Brothers_NWCA_S144_NODE_32836_length_3328_cov_0.872852	3328	Brothers_NWCA	ELSC_Abe	A3_trim_1.fastq.gz	0.783353	262	Deposit	Deposit
Brothers_NWCA_S144_NODE_32836_length_3328_cov_0.872852	3328	Brothers_NWCA	ELSC_Mariner	M2_trim_1.fastq.gz	0.896635	152	Deposit	Deposit
Brothers_NWCA_S144_NODE_32836_length_3328_cov_0.872852	3328	Brothers_NWCA	ELSC_Tui_Malila	T2_trim_1.fastq.gz	0.991887	1287	Deposit	Deposit
Brothers_NWCA_S144_NODE_32928_length_3323_cov_1.076971	3323	Brothers_NWCA	Brothers_NWCB	lane3.s012.indexN708.S517.CAGAGAGG.TCTTACGC.67_debarcode_1.fastq.gz	0.789949	61	Deposit	Deposit
Brothers_NWCA_S144_NODE_32928_length_3323_cov_1.076971	3323	Brothers_NWCA	Brothers_NWCB	lane6.s140.indexN702.S503.CGTACTAG.AGAGGATA.74_debarcode_1.fastq.gz	0.870298	78	Deposit	Deposit
Brothers_NWCA_S144_NODE_32928_length_3323_cov_1.076971	3323	Brothers_NWCA	Brothers_NWCB	lane6.s141.indexN703.S504.AGGCAGAA.TCTACTCT.151_debarcode_1.fastq.gz	0.710202	36	Deposit	Deposit
Brothers_NWCA_S144_NODE_32928_length_3323_cov_1.076971	3323	Brothers_NWCA	Brothers_NWCB	lane8.s146.indexN708.S517.CAGAGAGG.TCTTACGC.172_debarcode_1.fastq.gz	0.910021	156	Deposit	Deposit
Brothers_NWCA_S144_NODE_3318_length_10279_cov_1.664007	10279	Brothers_NWCA	ELSC_Mariner	M17_trim_1.fastq.gz	0.718066	1245	Deposit	Deposit
Brothers_NWCA_S144_NODE_33236_length_3306_cov_1.012268	3306	Brothers_NWCA	Brothers_NWCB	lane3.s012.indexN708.S517.CAGAGAGG.TCTTACGC.67_debarcode_1.fastq.gz	0.990018	744	Deposit	Deposit
Brothers_NWCA_S144_NODE_33236_length_3306_cov_1.012268	3306	Brothers_NWCA	Brothers_NWCB	lane6.s139.indexN701.S502.TAAGGCGA.ATAGAGAG.31_debarcode_1.fastq.gz	0.986086	261	Deposit	Deposit
Brothers_NWCA_S144_NODE_33236_length_3306_cov_1.012268	3306	Brothers_NWCA	MAR_Lucky	SRR8439172_trim_1.fastq.gz	0.989413	213	Deposit	Deposit
Brothers_NWCA_S144_NODE_33334_length_3300_cov_1.483454	3300	Brothers_NWCA	ELSC_Mariner	M10_trim_1.fastq.gz	0.840303	59	Deposit	Deposit
Brothers_NWCA_S144_NODE_33334_length_3300_cov_1.483454	3300	Brothers_NWCA	ELSC_Mariner	M17_trim_1.fastq.gz	0.949091	167	Deposit	Deposit
Brothers_NWCA_S144_NODE_33334_length_3300_cov_1.483454	3300	Brothers_NWCA	ELSC_Mariner	M2_trim_1.fastq.gz	0.928182	656	Deposit	Deposit
Brothers_NWCA_S144_NODE_3333_length_10262_cov_1.247459	10262	Brothers_NWCA	Brothers_NWCB	lane8.s146.indexN708.S517.CAGAGAGG.TCTTACGC.172_debarcode_1.fastq.gz	0.964237	427	Deposit	Deposit
Brothers_NWCA_S144_NODE_3335_length_10260_cov_0.913451	10260	Brothers_NWCA	Brothers_NWCB	lane8.s146.indexN708.S517.CAGAGAGG.TCTTACGC.172_debarcode_1.fastq.gz	0.889474	387	Deposit	Deposit
Brothers_NWCA_S144_NODE_33375_length_3298_cov_0.859981	3298	Brothers_NWCA	Brothers_NWCB	lane8.s146.indexN708.S517.CAGAGAGG.TCTTACGC.172_debarcode_1.fastq.gz	0.821104	72	Deposit	Deposit
Brothers_NWCA_S144_NODE_33547_length_3287_cov_1.511076	3287	Brothers_NWCA	Brothers_NWCB	lane6.s140.indexN702.S503.CGTACTAG.AGAGGATA.74_debarcode_1.fastq.gz	0.980529	149	Deposit	Deposit
Brothers_NWCA_S144_NODE_33547_length_3287_cov_1.511076	3287	Brothers_NWCA	Brothers_NWCB	lane8.s146.indexN708.S517.CAGAGAGG.TCTTACGC.172_debarcode_1.fastq.gz	0.910253	115	Deposit	Deposit
Brothers_NWCA_S144_NODE_3439_length_10122_cov_1.349875	10122	Brothers_NWCA	Brothers_NWCB	lane6.s141.indexN703.S504.AGGCAGAA.TCTACTCT.151_debarcode_1.fastq.gz	0.768326	739	Deposit	Deposit
Brothers_NWCA_S144_NODE_3439_length_10122_cov_1.349875	10122	Brothers_NWCA	Brothers_NWCB	lane8.s146.indexN708.S517.CAGAGAGG.TCTTACGC.172_debarcode_1.fastq.gz	0.806758	446	Deposit	Deposit
Brothers_NWCA_S144_NODE_34463_length_3242_cov_0.934831	3242	Brothers_NWCA	Brothers_NWCB	lane6.s140.indexN702.S503.CGTACTAG.AGAGGATA.74_debarcode_1.fastq.gz	0.917952	85	Deposit	Deposit
Brothers_NWCA_S144_NODE_34463_length_3242_cov_0.934831	3242	Brothers_NWCA	Brothers_NWCB	lane8.s146.indexN708.S517.CAGAGAGG.TCTTACGC.172_debarcode_1.fastq.gz	0.996607	254	Deposit	Deposit
Brothers_NWCA_S144_NODE_34801_length_3224_cov_13.349047	3224	Brothers_NWCA	Brothers_UC	lane2.s010.indexN708.S505.CAGAGAGG.CTCCTTAC.233_debarcode_1.fastq.gz	0.829094	688	Deposit	Deposit
Brothers_NWCA_S144_NODE_34801_length_3224_cov_13.349047	3224	Brothers_NWCA	Brothers_UC	lane2.s011.indexN701.S505.TAAGGCGA.CTCCTTAC.217_debarcode_1.fastq.gz	0.704094	211	Deposit	Deposit
Brothers_NWCA_S144_NODE_34801_length_3224_cov_13.349047	3224	Brothers_NWCA	Brothers_LC	lane4.s016.indexN704.S517.TCCTGAGC.TCTTACGC.324_debarcode_1.fastq.gz	0.907878	6830	Deposit	Deposit
Brothers_NWCA_S144_NODE_34893_length_3220_cov_1.153249	3220	Brothers_NWCA	Brothers_NWCB	lane8.s146.indexN708.S517.CAGAGAGG.TCTTACGC.172_debarcode_1.fastq.gz	0.885404	112	Deposit	Deposit
Brothers_NWCA_S144_NODE_35461_length_3193_cov_0.726027	3193	Brothers_NWCA	Brothers_NWCB	lane3.s012.indexN708.S517.CAGAGAGG.TCTTACGC.67_debarcode_1.fastq.gz	0.970561	179	Deposit	Deposit
Brothers_NWCA_S144_NODE_35461_length_3193_cov_0.726027	3193	Brothers_NWCA	Brothers_NWCB	lane6.s139.indexN701.S502.TAAGGCGA.ATAGAGAG.31_debarcode_1.fastq.gz	0.917319	109	Deposit	Deposit
Brothers_NWCA_S144_NODE_35843_length_3172_cov_6.699507	3172	Brothers_NWCA	Brothers_NWCB	lane3.s012.indexN708.S517.CAGAGAGG.TCTTACGC.67_debarcode_1.fastq.gz	0.99338	204	Deposit	Deposit
Brothers_NWCA_S144_NODE_35843_length_3172_cov_6.699507	3172	Brothers_NWCA	ELSC_Mariner	M17_trim_1.fastq.gz	0.767024	597	Deposit	Deposit
Brothers_NWCA_S144_NODE_35843_length_3172_cov_6.699507	3172	Brothers_NWCA	ELSC_Mariner	M2_trim_1.fastq.gz	0.762295	241	Deposit	Deposit
Brothers_NWCA_S144_NODE_36806_length_3127_cov_1.939667	3127	Brothers_NWCA	Brothers_NWCB	lane6.s140.indexN702.S503.CGTACTAG.AGAGGATA.74_debarcode_1.fastq.gz	0.815478	51	Deposit	Deposit
Brothers_NWCA_S144_NODE_36806_length_3127_cov_1.939667	3127	Brothers_NWCA	Brothers_NWCB	lane6.s141.indexN703.S504.AGGCAGAA.TCTACTCT.151_debarcode_1.fastq.gz	0.990086	239	Deposit	Deposit
Brothers_NWCA_S144_NODE_36806_length_3127_cov_1.939667	3127	Brothers_NWCA	Brothers_NWCB	lane8.s146.indexN708.S517.CAGAGAGG.TCTTACGC.172_debarcode_1.fastq.gz	0.888391	71	Deposit	Deposit
Brothers_NWCA_S144_NODE_37334_length_3102_cov_0.984538	3102	Brothers_NWCA	ELSC_Abe	A1_trim_1.fastq.gz	1	6530	Deposit	Deposit
Brothers_NWCA_S144_NODE_37334_length_3102_cov_0.984538	3102	Brothers_NWCA	ELSC_Abe	A3_trim_1.fastq.gz	1	832	Deposit	Deposit
Brothers_NWCA_S144_NODE_37334_length_3102_cov_0.984538	3102	Brothers_NWCA	ELSC_Tui_Malila	SRR8439053_trim_1.fastq.gz	0.996454	229	Deposit	Deposit
Brothers_NWCA_S144_NODE_37334_length_3102_cov_0.984538	3102	Brothers_NWCA	ELSC_Tui_Malila	T10_trim_1.fastq.gz	0.996454	2950	Deposit	Deposit
Brothers_NWCA_S144_NODE_37334_length_3102_cov_0.984538	3102	Brothers_NWCA	ELSC_Tui_Malila	T11_trim_1.fastq.gz	0.997099	660	Deposit	Deposit
Brothers_NWCA_S144_NODE_37334_length_3102_cov_0.984538	3102	Brothers_NWCA	ELSC_Tui_Malila	T2_trim_1.fastq.gz	0.997099	856	Deposit	Deposit
Brothers_NWCA_S144_NODE_37334_length_3102_cov_0.984538	3102	Brothers_NWCA	ELSC_Vai_Lili_V2	V2_trim_1.fastq.gz	0.777241	97	Deposit	Deposit
Brothers_NWCA_S144_NODE_37696_length_3084_cov_0.788299	3084	Brothers_NWCA	Brothers_NWCB	lane3.s012.indexN708.S517.CAGAGAGG.TCTTACGC.67_debarcode_1.fastq.gz	0.998054	269	Deposit	Deposit
Brothers_NWCA_S144_NODE_37761_length_3081_cov_0.740014	3081	Brothers_NWCA	Brothers_NWCB	lane6.s140.indexN702.S503.CGTACTAG.AGAGGATA.74_debarcode_1.fastq.gz	0.94742	205	Deposit	Deposit
Brothers_NWCA_S144_NODE_37761_length_3081_cov_0.740014	3081	Brothers_NWCA	Brothers_NWCB	lane8.s146.indexN708.S517.CAGAGAGG.TCTTACGC.172_debarcode_1.fastq.gz	0.867251	484	Deposit	Deposit
Brothers_NWCA_S144_NODE_37785_length_3080_cov_0.768033	3080	Brothers_NWCA	Brothers_NWCB	lane6.s139.indexN701.S502.TAAGGCGA.ATAGAGAG.31_debarcode_1.fastq.gz	0.875649	84	Deposit	Deposit
Brothers_NWCA_S144_NODE_37785_length_3080_cov_0.768033	3080	Brothers_NWCA	Brothers_NWCB	lane6.s140.indexN702.S503.CGTACTAG.AGAGGATA.74_debarcode_1.fastq.gz	1	984	Deposit	Deposit
Brothers_NWCA_S144_NODE_37785_length_3080_cov_0.768033	3080	Brothers_NWCA	Brothers_NWCB	lane6.s141.indexN703.S504.AGGCAGAA.TCTACTCT.151_debarcode_1.fastq.gz	1	293	Deposit	Deposit
Brothers_NWCA_S144_NODE_37785_length_3080_cov_0.768033	3080	Brothers_NWCA	Brothers_NWCB	lane8.s146.indexN708.S517.CAGAGAGG.TCTTACGC.172_debarcode_1.fastq.gz	1	2985	Deposit	Deposit
Brothers_NWCA_S144_NODE_37785_length_3080_cov_0.768033	3080	Brothers_NWCA	ELSC_Abe	SRR8439019_trim_1.fastq.gz	1	730	Deposit	Deposit
Brothers_NWCA_S144_NODE_38226_length_3062_cov_3.955707	3062	Brothers_NWCA	Brothers_Diffuse	lane4.s015.indexN703.S517.AGGCAGAA.TCTTACGC.Green_debarcode_1.fastq.gz	0.75147	128	Deposit	Deposit
Brothers_NWCA_S144_NODE_38226_length_3062_cov_3.955707	3062	Brothers_NWCA	ELSC_Tui_Malila	T2_trim_1.fastq.gz	0.754409	211	Deposit	Deposit
Brothers_NWCA_S144_NODE_39109_length_3023_cov_1.027279	3023	Brothers_NWCA	Brothers_NWCB	lane6.s140.indexN702.S503.CGTACTAG.AGAGGATA.74_debarcode_1.fastq.gz	0.898114	207	Deposit	Deposit
Brothers_NWCA_S144_NODE_39109_length_3023_cov_1.027279	3023	Brothers_NWCA	Brothers_NWCB	lane8.s146.indexN708.S517.CAGAGAGG.TCTTACGC.172_debarcode_1.fastq.gz	0.996361	1921	Deposit	Deposit
Brothers_NWCA_S144_NODE_39564_length_3002_cov_2.782609	3002	Brothers_NWCA	Brothers_NWCB	lane6.s139.indexN701.S502.TAAGGCGA.ATAGAGAG.31_debarcode_1.fastq.gz	0.741839	3724	Deposit	Deposit
Brothers_NWCA_S144_NODE_39564_length_3002_cov_2.782609	3002	Brothers_NWCA	Brothers_NWCB	lane6.s140.indexN702.S503.CGTACTAG.AGAGGATA.74_debarcode_1.fastq.gz	0.998668	538	Deposit	Deposit
Brothers_NWCA_S144_NODE_39564_length_3002_cov_2.782609	3002	Brothers_NWCA	Brothers_NWCB	lane6.s141.indexN703.S504.AGGCAGAA.TCTACTCT.151_debarcode_1.fastq.gz	0.9004	227	Deposit	Deposit
Brothers_NWCA_S144_NODE_39564_length_3002_cov_2.782609	3002	Brothers_NWCA	Brothers_NWCB	lane8.s146.indexN708.S517.CAGAGAGG.TCTTACGC.172_debarcode_1.fastq.gz	0.797802	549	Deposit	Deposit
Brothers_NWCA_S144_NODE_39564_length_3002_cov_2.782609	3002	Brothers_NWCA	ELSC_Tui_Malila	T2_trim_1.fastq.gz	0.708861	378	Deposit	Deposit
Brothers_NWCA_S144_NODE_4249_length_9154_cov_1.674975	9154	Brothers_NWCA	Brothers_NWCB	lane6.s140.indexN702.S503.CGTACTAG.AGAGGATA.74_debarcode_1.fastq.gz	0.786541	157	Deposit	Deposit
Brothers_NWCA_S144_NODE_4249_length_9154_cov_1.674975	9154	Brothers_NWCA	Brothers_NWCB	lane6.s141.indexN703.S504.AGGCAGAA.TCTACTCT.151_debarcode_1.fastq.gz	1	3000	Deposit	Deposit
Brothers_NWCA_S144_NODE_4249_length_9154_cov_1.674975	9154	Brothers_NWCA	Brothers_NWCB	lane8.s146.indexN708.S517.CAGAGAGG.TCTTACGC.172_debarcode_1.fastq.gz	0.883002	375	Deposit	Deposit
Brothers_NWCA_S144_NODE_4280_length_9122_cov_1.540856	9122	Brothers_NWCA	Brothers_NWCB	lane8.s146.indexN708.S517.CAGAGAGG.TCTTACGC.172_debarcode_1.fastq.gz	0.890156	399	Deposit	Deposit
Brothers_NWCA_S144_NODE_4392_length_9011_cov_1.287033	9011	Brothers_NWCA	ELSC_Abe	A3_trim_1.fastq.gz	0.997892	1976	Deposit	Deposit
Brothers_NWCA_S144_NODE_4392_length_9011_cov_1.287033	9011	Brothers_NWCA	ELSC_Tui_Malila	SRR8439053_trim_1.fastq.gz	0.988237	773	Deposit	Deposit
Brothers_NWCA_S144_NODE_4392_length_9011_cov_1.287033	9011	Brothers_NWCA	ELSC_Tui_Malila	T2_trim_1.fastq.gz	0.987016	2704	Deposit	Deposit
Brothers_NWCA_S144_NODE_4568_length_8845_cov_1.087864	8845	Brothers_NWCA	Brothers_NWCB	lane6.s140.indexN702.S503.CGTACTAG.AGAGGATA.74_debarcode_1.fastq.gz	0.96563	381	Deposit	Deposit
Brothers_NWCA_S144_NODE_4568_length_8845_cov_1.087864	8845	Brothers_NWCA	Brothers_NWCB	lane8.s146.indexN708.S517.CAGAGAGG.TCTTACGC.172_debarcode_1.fastq.gz	0.984285	1013	Deposit	Deposit
Brothers_NWCA_S144_NODE_4996_length_8507_cov_2.277804	8507	Brothers_NWCA	Brothers_NWCB	lane6.s140.indexN702.S503.CGTACTAG.AGAGGATA.74_debarcode_1.fastq.gz	0.984248	806	Deposit	Deposit
Brothers_NWCA_S144_NODE_4996_length_8507_cov_2.277804	8507	Brothers_NWCA	Brothers_NWCB	lane6.s141.indexN703.S504.AGGCAGAA.TCTACTCT.151_debarcode_1.fastq.gz	0.999882	19319	Deposit	Deposit
Brothers_NWCA_S144_NODE_4996_length_8507_cov_2.277804	8507	Brothers_NWCA	Brothers_NWCB	lane8.s146.indexN708.S517.CAGAGAGG.TCTTACGC.172_debarcode_1.fastq.gz	0.938404	342	Deposit	Deposit
Brothers_NWCA_S144_NODE_500_length_23268_cov_2.079513	23268	Brothers_NWCA	Brothers_NWCB	lane8.s146.indexN708.S517.CAGAGAGG.TCTTACGC.172_debarcode_1.fastq.gz	0.805656	800	Deposit	Deposit
Brothers_NWCA_S144_NODE_5422_length_8196_cov_2.353575	8196	Brothers_NWCA	ELSC_Mariner	M10_trim_1.fastq.gz	0.819668	271	Deposit	Deposit
Brothers_NWCA_S144_NODE_5672_length_8029_cov_3.005568	8029	Brothers_NWCA	Brothers_UC	lane2.s010.indexN708.S505.CAGAGAGG.CTCCTTAC.233_debarcode_1.fastq.gz	0.845311	189	Deposit	Deposit
Brothers_NWCA_S144_NODE_5672_length_8029_cov_3.005568	8029	Brothers_NWCA	ELSC_Tui_Malila	SRR8439022_trim_1.fastq.gz	0.787396	339	Deposit	Deposit
Brothers_NWCA_S144_NODE_6111_length_7744_cov_2.206380	7744	Brothers_NWCA	Brothers_NWCB	lane6.s140.indexN702.S503.CGTACTAG.AGAGGATA.74_debarcode_1.fastq.gz	0.934659	1316	Deposit	Deposit
Brothers_NWCA_S144_NODE_6147_length_7727_cov_1.756184	7727	Brothers_NWCA	Brothers_NWCB	lane6.s139.indexN701.S502.TAAGGCGA.ATAGAGAG.31_debarcode_1.fastq.gz	0.994953	5120	Deposit	Deposit
Brothers_NWCA_S144_NODE_658_length_21096_cov_14.171444	21096	Brothers_NWCA	Brothers_LC	lane4.s016.indexN704.S517.TCCTGAGC.TCTTACGC.324_debarcode_1.fastq.gz	0.808305	974	Deposit	Deposit
Brothers_NWCA_S144_NODE_6718_length_7399_cov_1.093372	7399	Brothers_NWCA	Brothers_NWCB	lane6.s139.indexN701.S502.TAAGGCGA.ATAGAGAG.31_debarcode_1.fastq.gz	0.756589	670	Deposit	Deposit
Brothers_NWCA_S144_NODE_6718_length_7399_cov_1.093372	7399	Brothers_NWCA	Brothers_NWCB	lane6.s140.indexN702.S503.CGTACTAG.AGAGGATA.74_debarcode_1.fastq.gz	0.802135	132	Deposit	Deposit
Brothers_NWCA_S144_NODE_6883_length_7316_cov_1.176937	7316	Brothers_NWCA	ELSC_Mariner	M2_trim_1.fastq.gz	0.714051	527	Deposit	Deposit
Brothers_NWCA_S144_NODE_7273_length_7114_cov_0.934879	7114	Brothers_NWCA	Brothers_NWCB	lane6.s140.indexN702.S503.CGTACTAG.AGAGGATA.74_debarcode_1.fastq.gz	0.967951	331	Deposit	Deposit
Brothers_NWCA_S144_NODE_7273_length_7114_cov_0.934879	7114	Brothers_NWCA	Brothers_NWCB	lane8.s146.indexN708.S517.CAGAGAGG.TCTTACGC.172_debarcode_1.fastq.gz	0.991004	505	Deposit	Deposit
Brothers_NWCA_S144_NODE_7392_length_7056_cov_0.776735	7056	Brothers_NWCA	Brothers_NWCB	lane6.s140.indexN702.S503.CGTACTAG.AGAGGATA.74_debarcode_1.fastq.gz	0.888322	192	Deposit	Deposit
Brothers_NWCA_S144_NODE_740_length_20048_cov_1.193213	20048	Brothers_NWCA	Brothers_NWCB	lane6.s139.indexN701.S502.TAAGGCGA.ATAGAGAG.31_debarcode_1.fastq.gz	0.778581	5798	Deposit	Deposit
Brothers_NWCA_S144_NODE_7416_length_7045_cov_18.464874	7045	Brothers_NWCA	ELSC_Abe	A3_trim_1.fastq.gz	0.744216	1469	Deposit	Deposit
Brothers_NWCA_S144_NODE_7416_length_7045_cov_18.464874	7045	Brothers_NWCA	Brothers_NWCB	lane3.s012.indexN708.S517.CAGAGAGG.TCTTACGC.67_debarcode_1.fastq.gz	0.999432	5194	Deposit	Deposit
Brothers_NWCA_S144_NODE_7416_length_7045_cov_18.464874	7045	Brothers_NWCA	Brothers_NWCB	lane6.s139.indexN701.S502.TAAGGCGA.ATAGAGAG.31_debarcode_1.fastq.gz	0.999716	6208	Deposit	Deposit
Brothers_NWCA_S144_NODE_7416_length_7045_cov_18.464874	7045	Brothers_NWCA	Brothers_NWCB	lane6.s140.indexN702.S503.CGTACTAG.AGAGGATA.74_debarcode_1.fastq.gz	0.999716	5799	Deposit	Deposit
Brothers_NWCA_S144_NODE_7416_length_7045_cov_18.464874	7045	Brothers_NWCA	Brothers_NWCB	lane6.s141.indexN703.S504.AGGCAGAA.TCTACTCT.151_debarcode_1.fastq.gz	1	9955	Deposit	Deposit
Brothers_NWCA_S144_NODE_7416_length_7045_cov_18.464874	7045	Brothers_NWCA	Brothers_NWCB	lane8.s146.indexN708.S517.CAGAGAGG.TCTTACGC.172_debarcode_1.fastq.gz	0.999716	7322	Deposit	Deposit
Brothers_NWCA_S144_NODE_7416_length_7045_cov_18.464874	7045	Brothers_NWCA	ELSC_Mariner	M17_trim_1.fastq.gz	0.851384	8638	Deposit	Deposit
Brothers_NWCA_S144_NODE_7820_length_6877_cov_1.120296	6877	Brothers_NWCA	ELSC_Tui_Malila	SRR8439053_trim_1.fastq.gz	0.75469	141	Deposit	Deposit
Brothers_NWCA_S144_NODE_8106_length_6761_cov_1.935635	6761	Brothers_NWCA	Brothers_NWCB	lane6.s140.indexN702.S503.CGTACTAG.AGAGGATA.74_debarcode_1.fastq.gz	0.893359	222	Deposit	Deposit
Brothers_NWCA_S144_NODE_8391_length_6651_cov_1.453556	6651	Brothers_NWCA	Brothers_NWCB	lane6.s140.indexN702.S503.CGTACTAG.AGAGGATA.74_debarcode_1.fastq.gz	0.847842	110	Deposit	Deposit
Brothers_NWCA_S144_NODE_89_length_45962_cov_3.404800	45962	Brothers_NWCA	Brothers_NWCB	lane8.s146.indexN708.S517.CAGAGAGG.TCTTACGC.172_debarcode_1.fastq.gz	0.753318	1315	Deposit	Deposit
Brothers_NWCA_S144_NODE_9186_length_6382_cov_1.470024	6382	Brothers_NWCA	Brothers_NWCB	lane6.s139.indexN701.S502.TAAGGCGA.ATAGAGAG.31_debarcode_1.fastq.gz	0.742087	86	Deposit	Deposit
Brothers_NWCA_S144_NODE_9536_length_6260_cov_2.510843	6260	Brothers_NWCA	Brothers_NWCB	lane6.s140.indexN702.S503.CGTACTAG.AGAGGATA.74_debarcode_1.fastq.gz	0.726997	72	Deposit	Deposit
Brothers_NWCA_S144_NODE_9605_length_6236_cov_1.236045	6236	Brothers_NWCA	Brothers_NWCB	lane3.s012.indexN708.S517.CAGAGAGG.TCTTACGC.67_debarcode_1.fastq.gz	0.838839	167	Deposit	Deposit
Brothers_NWCA_S144_NODE_9605_length_6236_cov_1.236045	6236	Brothers_NWCA	Brothers_NWCB	lane6.s140.indexN702.S503.CGTACTAG.AGAGGATA.74_debarcode_1.fastq.gz	0.855035	161	Deposit	Deposit
Brothers_NWCA_S144_NODE_9605_length_6236_cov_1.236045	6236	Brothers_NWCA	Brothers_NWCB	lane6.s141.indexN703.S504.AGGCAGAA.TCTACTCT.151_debarcode_1.fastq.gz	0.796183	103	Deposit	Deposit
Brothers_NWCA_S144_NODE_9605_length_6236_cov_1.236045	6236	Brothers_NWCA	Brothers_NWCB	lane8.s146.indexN708.S517.CAGAGAGG.TCTTACGC.172_debarcode_1.fastq.gz	0.886947	254	Deposit	Deposit
Brothers_NWCA_S144_NODE_9904_length_6146_cov_1.381957	6146	Brothers_NWCA	Brothers_NWCB	lane6.s140.indexN702.S503.CGTACTAG.AGAGGATA.74_debarcode_1.fastq.gz	0.749756	195	Deposit	Deposit
Brothers_NWCA_S144_NODE_9936_length_6135_cov_1.190246	6135	Brothers_NWCA	Brothers_NWCB	lane3.s012.indexN708.S517.CAGAGAGG.TCTTACGC.67_debarcode_1.fastq.gz	0.975224	2132	Deposit	Deposit
Brothers_NWCA_S144_NODE_9936_length_6135_cov_1.190246	6135	Brothers_NWCA	Brothers_NWCB	lane6.s139.indexN701.S502.TAAGGCGA.ATAGAGAG.31_debarcode_1.fastq.gz	0.802282	183	Deposit	Deposit
Brothers_NWCA_S144_NODE_9936_length_6135_cov_1.190246	6135	Brothers_NWCA	ELSC_Mariner	M2_trim_1.fastq.gz	0.924857	4863	Deposit	Deposit
Brothers_NWCA_S144_NODE_9980_length_6122_cov_1.566972	6122	Brothers_NWCA	Brothers_NWCB	lane6.s139.indexN701.S502.TAAGGCGA.ATAGAGAG.31_debarcode_1.fastq.gz	0.934989	634	Deposit	Deposit
Brothers_NWCA_S144_NODE_9980_length_6122_cov_1.566972	6122	Brothers_NWCA	Brothers_NWCB	lane6.s141.indexN703.S504.AGGCAGAA.TCTACTCT.151_debarcode_1.fastq.gz	0.824894	179	Deposit	Deposit
Brothers_NWCA_S144_vRhyme_bin_104	17752	Brothers_NWCA	ELSC_Abe	A3_trim_1.fastq.gz	0.757774	7658	Deposit	Deposit
Brothers_NWCA_S144_vRhyme_bin_104	17752	Brothers_NWCA	Brothers_NWCB	lane3.s012.indexN708.S517.CAGAGAGG.TCTTACGC.67_debarcode_1.fastq.gz	0.833709	25794	Deposit	Deposit
Brothers_NWCA_S144_vRhyme_bin_104	17752	Brothers_NWCA	Brothers_NWCB	lane6.s139.indexN701.S502.TAAGGCGA.ATAGAGAG.31_debarcode_1.fastq.gz	0.998873	9801	Deposit	Deposit
Brothers_NWCA_S144_vRhyme_bin_104	17752	Brothers_NWCA	Brothers_NWCB	lane6.s140.indexN702.S503.CGTACTAG.AGAGGATA.74_debarcode_1.fastq.gz	0.861762	4782	Deposit	Deposit
Brothers_NWCA_S144_vRhyme_bin_104	17752	Brothers_NWCA	Brothers_NWCB	lane6.s141.indexN703.S504.AGGCAGAA.TCTACTCT.151_debarcode_1.fastq.gz	0.840919	35656	Deposit	Deposit
Brothers_NWCA_S144_vRhyme_bin_104	17752	Brothers_NWCA	Brothers_NWCB	lane8.s146.indexN708.S517.CAGAGAGG.TCTTACGC.172_debarcode_1.fastq.gz	0.806106	27930	Deposit	Deposit
Brothers_NWCA_S144_vRhyme_bin_106	7894	Brothers_NWCA	ELSC_Mariner	M10_trim_1.fastq.gz	0.763111	123	Deposit	Deposit
Brothers_NWCA_S144_vRhyme_bin_110	5791	Brothers_NWCA	Brothers_NWCB	lane6.s140.indexN702.S503.CGTACTAG.AGAGGATA.74_debarcode_1.fastq.gz	0.731653	320	Deposit	Deposit
Brothers_NWCA_S144_vRhyme_bin_111	16251	Brothers_NWCA	Brothers_NWCB	lane6.s140.indexN702.S503.CGTACTAG.AGAGGATA.74_debarcode_1.fastq.gz	0.726478	263	Deposit	Deposit
Brothers_NWCA_S144_vRhyme_bin_114	4900	Brothers_NWCA	Brothers_NWCB	lane3.s012.indexN708.S517.CAGAGAGG.TCTTACGC.67_debarcode_1.fastq.gz	0.807347	158	Deposit	Deposit
Brothers_NWCA_S144_vRhyme_bin_114	4900	Brothers_NWCA	Brothers_NWCB	lane6.s140.indexN702.S503.CGTACTAG.AGAGGATA.74_debarcode_1.fastq.gz	0.731225	145	Deposit	Deposit
Brothers_NWCA_S144_vRhyme_bin_114	4900	Brothers_NWCA	Brothers_NWCB	lane8.s146.indexN708.S517.CAGAGAGG.TCTTACGC.172_debarcode_1.fastq.gz	0.848776	146	Deposit	Deposit
Brothers_NWCA_S144_vRhyme_bin_115	8215	Brothers_NWCA	Brothers_UC	lane2.s010.indexN708.S505.CAGAGAGG.CTCCTTAC.233_debarcode_1.fastq.gz	0.74437	701	Deposit	Deposit
Brothers_NWCA_S144_vRhyme_bin_115	8215	Brothers_NWCA	Brothers_LC	lane4.s016.indexN704.S517.TCCTGAGC.TCTTACGC.324_debarcode_1.fastq.gz	0.989653	20390	Deposit	Deposit
Brothers_NWCA_S144_vRhyme_bin_15	17582	Brothers_NWCA	Brothers_NWCB	lane8.s146.indexN708.S517.CAGAGAGG.TCTTACGC.172_debarcode_1.fastq.gz	0.784154	481	Deposit	Deposit
Brothers_NWCA_S144_vRhyme_bin_17	19508	Brothers_NWCA	Brothers_NWCB	lane3.s012.indexN708.S517.CAGAGAGG.TCTTACGC.67_debarcode_1.fastq.gz	0.820638	2117	Deposit	Deposit
Brothers_NWCA_S144_vRhyme_bin_17	19508	Brothers_NWCA	Brothers_NWCB	lane6.s139.indexN701.S502.TAAGGCGA.ATAGAGAG.31_debarcode_1.fastq.gz	0.714784	1103	Deposit	Deposit
Brothers_NWCA_S144_vRhyme_bin_17	19508	Brothers_NWCA	Brothers_NWCB	lane8.s146.indexN708.S517.CAGAGAGG.TCTTACGC.172_debarcode_1.fastq.gz	0.715963	445	Deposit	Deposit
Brothers_NWCA_S144_vRhyme_bin_23	6690	Brothers_NWCA	Brothers_NWCB	lane3.s012.indexN708.S517.CAGAGAGG.TCTTACGC.67_debarcode_1.fastq.gz	0.78849	141	Deposit	Deposit
Brothers_NWCA_S144_vRhyme_bin_23	6690	Brothers_NWCA	Brothers_NWCB	lane6.s139.indexN701.S502.TAAGGCGA.ATAGAGAG.31_debarcode_1.fastq.gz	0.759641	211	Deposit	Deposit
Brothers_NWCA_S144_vRhyme_bin_24	8603	Brothers_NWCA	Brothers_NWCB	lane6.s140.indexN702.S503.CGTACTAG.AGAGGATA.74_debarcode_1.fastq.gz	0.749738	226	Deposit	Deposit
Brothers_NWCA_S144_vRhyme_bin_24	8603	Brothers_NWCA	Brothers_NWCB	lane6.s141.indexN703.S504.AGGCAGAA.TCTACTCT.151_debarcode_1.fastq.gz	0.854004	247	Deposit	Deposit
Brothers_NWCA_S144_vRhyme_bin_34	6324	Brothers_NWCA	Brothers_UC	lane8.s147.indexN709.S502.GCTACGCT.ATAGAGAG.240_debarcode_1.fastq.gz	0.790797	161	Deposit	Deposit
Brothers_NWCA_S144_vRhyme_bin_36	33537	Brothers_NWCA	Brothers_NWCB	lane6.s140.indexN702.S503.CGTACTAG.AGAGGATA.74_debarcode_1.fastq.gz	0.873692	942	Deposit	Deposit
Brothers_NWCA_S144_vRhyme_bin_36	33537	Brothers_NWCA	Brothers_NWCB	lane8.s146.indexN708.S517.CAGAGAGG.TCTTACGC.172_debarcode_1.fastq.gz	0.856397	2617	Deposit	Deposit
Brothers_NWCA_S144_vRhyme_bin_51	10781	Brothers_NWCA	Brothers_NWCB	lane6.s139.indexN701.S502.TAAGGCGA.ATAGAGAG.31_debarcode_1.fastq.gz	0.980521	1878	Deposit	Deposit
Brothers_NWCA_S144_vRhyme_bin_51	10781	Brothers_NWCA	Brothers_NWCB	lane6.s140.indexN702.S503.CGTACTAG.AGAGGATA.74_debarcode_1.fastq.gz	0.984695	2857	Deposit	Deposit
Brothers_NWCA_S144_vRhyme_bin_51	10781	Brothers_NWCA	Brothers_NWCB	lane6.s141.indexN703.S504.AGGCAGAA.TCTACTCT.151_debarcode_1.fastq.gz	0.972823	9623	Deposit	Deposit
Brothers_NWCA_S144_vRhyme_bin_51	10781	Brothers_NWCA	Brothers_NWCB	lane8.s146.indexN708.S517.CAGAGAGG.TCTTACGC.172_debarcode_1.fastq.gz	0.989333	16027	Deposit	Deposit
Brothers_NWCA_S144_vRhyme_bin_52	22123	Brothers_NWCA	Brothers_NWCB	lane6.s139.indexN701.S502.TAAGGCGA.ATAGAGAG.31_debarcode_1.fastq.gz	0.709081	1183	Deposit	Deposit
Brothers_NWCA_S144_vRhyme_bin_52	22123	Brothers_NWCA	Brothers_NWCB	lane6.s140.indexN702.S503.CGTACTAG.AGAGGATA.74_debarcode_1.fastq.gz	0.70985	2925	Deposit	Deposit
Brothers_NWCA_S144_vRhyme_bin_52	22123	Brothers_NWCA	Brothers_NWCB	lane6.s141.indexN703.S504.AGGCAGAA.TCTACTCT.151_debarcode_1.fastq.gz	0.888803	5691	Deposit	Deposit
Brothers_NWCA_S144_vRhyme_bin_52	22123	Brothers_NWCA	Brothers_NWCB	lane8.s146.indexN708.S517.CAGAGAGG.TCTTACGC.172_debarcode_1.fastq.gz	0.934503	17161	Deposit	Deposit
Brothers_NWCA_S144_vRhyme_bin_54	12164	Brothers_NWCA	Brothers_NWCB	lane3.s012.indexN708.S517.CAGAGAGG.TCTTACGC.67_debarcode_1.fastq.gz	0.986764	7058	Deposit	Deposit
Brothers_NWCA_S144_vRhyme_bin_54	12164	Brothers_NWCA	Brothers_NWCB	lane6.s139.indexN701.S502.TAAGGCGA.ATAGAGAG.31_debarcode_1.fastq.gz	0.971884	2742	Deposit	Deposit
Brothers_NWCA_S144_vRhyme_bin_54	12164	Brothers_NWCA	Brothers_NWCB	lane6.s140.indexN702.S503.CGTACTAG.AGAGGATA.74_debarcode_1.fastq.gz	0.977063	2265	Deposit	Deposit
Brothers_NWCA_S144_vRhyme_bin_54	12164	Brothers_NWCA	Brothers_NWCB	lane6.s141.indexN703.S504.AGGCAGAA.TCTACTCT.151_debarcode_1.fastq.gz	1	19819	Deposit	Deposit
Brothers_NWCA_S144_vRhyme_bin_54	12164	Brothers_NWCA	Brothers_NWCB	lane8.s146.indexN708.S517.CAGAGAGG.TCTTACGC.172_debarcode_1.fastq.gz	0.988408	5349	Deposit	Deposit
Brothers_NWCA_S144_vRhyme_bin_55	9774	Brothers_NWCA	Brothers_NWCB	lane6.s140.indexN702.S503.CGTACTAG.AGAGGATA.74_debarcode_1.fastq.gz	0.975547	427	Deposit	Deposit
Brothers_NWCA_S144_vRhyme_bin_61	14581	Brothers_NWCA	ELSC_Abe	A3_trim_1.fastq.gz	0.812359	462	Deposit	Deposit
Brothers_NWCA_S144_vRhyme_bin_61	14581	Brothers_NWCA	Brothers_NWCB	lane6.s140.indexN702.S503.CGTACTAG.AGAGGATA.74_debarcode_1.fastq.gz	0.723544	171	Deposit	Deposit
Brothers_NWCA_S144_vRhyme_bin_61	14581	Brothers_NWCA	Brothers_NWCB	lane6.s141.indexN703.S504.AGGCAGAA.TCTACTCT.151_debarcode_1.fastq.gz	0.8592	391	Deposit	Deposit
Brothers_NWCA_S144_vRhyme_bin_61	14581	Brothers_NWCA	ELSC_Mariner	M17_trim_1.fastq.gz	0.995268	5671	Deposit	Deposit
Brothers_NWCA_S144_vRhyme_bin_61	14581	Brothers_NWCA	ELSC_Tui_Malila	SRR8439053_trim_1.fastq.gz	0.843152	759	Deposit	Deposit
Brothers_NWCA_S144_vRhyme_bin_61	14581	Brothers_NWCA	ELSC_Tui_Malila	T2_trim_1.fastq.gz	0.704821	208	Deposit	Deposit
Brothers_NWCA_S144_vRhyme_bin_62	11122	Brothers_NWCA	ELSC_Mariner	M17_trim_1.fastq.gz	0.870797	2549	Deposit	Deposit
Brothers_NWCA_S144_vRhyme_bin_62	11122	Brothers_NWCA	ELSC_Tui_Malila	SRR8439053_trim_1.fastq.gz	0.827549	452	Deposit	Deposit
Brothers_NWCA_S144_vRhyme_bin_63	16539	Brothers_NWCA	ELSC_Abe	A3_trim_1.fastq.gz	0.727734	402	Deposit	Deposit
Brothers_NWCA_S144_vRhyme_bin_63	16539	Brothers_NWCA	Brothers_NWCB	lane6.s140.indexN702.S503.CGTACTAG.AGAGGATA.74_debarcode_1.fastq.gz	0.793035	381	Deposit	Deposit
Brothers_NWCA_S144_vRhyme_bin_63	16539	Brothers_NWCA	Brothers_NWCB	lane6.s141.indexN703.S504.AGGCAGAA.TCTACTCT.151_debarcode_1.fastq.gz	0.841768	896	Deposit	Deposit
Brothers_NWCA_S144_vRhyme_bin_63	16539	Brothers_NWCA	Brothers_NWCB	lane8.s146.indexN708.S517.CAGAGAGG.TCTTACGC.172_debarcode_1.fastq.gz	0.873451	678	Deposit	Deposit
Brothers_NWCA_S144_vRhyme_bin_63	16539	Brothers_NWCA	MAR_Lucky	SRR7968113_trim_1.fastq.gz	0.700949	316	Deposit	Deposit
Brothers_NWCA_S144_vRhyme_bin_63	16539	Brothers_NWCA	ELSC_Tui_Malila	T2_trim_1.fastq.gz	0.812141	492	Deposit	Deposit
Brothers_NWCA_S144_vRhyme_bin_69	8532	Brothers_NWCA	Brothers_NWCB	lane6.s139.indexN701.S502.TAAGGCGA.ATAGAGAG.31_debarcode_1.fastq.gz	0.740858	223	Deposit	Deposit
Brothers_NWCA_S144_vRhyme_bin_69	8532	Brothers_NWCA	Brothers_NWCB	lane6.s140.indexN702.S503.CGTACTAG.AGAGGATA.74_debarcode_1.fastq.gz	0.933427	373	Deposit	Deposit
Brothers_NWCA_S144_vRhyme_bin_70	32832	Brothers_NWCA	Brothers_NWCB	lane6.s141.indexN703.S504.AGGCAGAA.TCTACTCT.151_debarcode_1.fastq.gz	0.7267	760	Deposit	Deposit
Brothers_NWCA_S144_vRhyme_bin_76	41390	Brothers_NWCA	Brothers_NWCB	lane8.s146.indexN708.S517.CAGAGAGG.TCTTACGC.172_debarcode_1.fastq.gz	0.805557	1681	Deposit	Deposit
Brothers_NWCA_S144_vRhyme_bin_80	13845	Brothers_NWCA	Brothers_NWCB	lane6.s140.indexN702.S503.CGTACTAG.AGAGGATA.74_debarcode_1.fastq.gz	0.733189	191	Deposit	Deposit
Brothers_NWCA_S144_vRhyme_bin_82	21807	Brothers_NWCA	Brothers_NWCB	lane3.s012.indexN708.S517.CAGAGAGG.TCTTACGC.67_debarcode_1.fastq.gz	0.709222	1784	Deposit	Deposit
Brothers_NWCA_S144_vRhyme_bin_82	21807	Brothers_NWCA	Brothers_NWCB	lane6.s139.indexN701.S502.TAAGGCGA.ATAGAGAG.31_debarcode_1.fastq.gz	0.712294	3131	Deposit	Deposit
Brothers_NWCA_S144_vRhyme_bin_84	13540	Brothers_NWCA	ELSC_Abe	A3_trim_1.fastq.gz	0.702585	11453	Deposit	Deposit
Brothers_NWCA_S144_vRhyme_bin_84	13540	Brothers_NWCA	ELSC_Tui_Malila	T2_trim_1.fastq.gz	0.725628	1961	Deposit	Deposit
Brothers_NWCA_S144_vRhyme_bin_87	9712	Brothers_NWCA	Brothers_NWCB	lane6.s141.indexN703.S504.AGGCAGAA.TCTACTCT.151_debarcode_1.fastq.gz	0.901256	446	Deposit	Deposit
Brothers_NWCA_S144_vRhyme_bin_89	8999	Brothers_NWCA	Brothers_NWCB	lane6.s140.indexN702.S503.CGTACTAG.AGAGGATA.74_debarcode_1.fastq.gz	0.807423	197	Deposit	Deposit
Brothers_NWCA_S144_vRhyme_bin_98	11413	Brothers_NWCA	ELSC_Mariner	M17_trim_1.fastq.gz	0.876632	401	Deposit	Deposit
Brothers_NWCA_S145_NODE_10194_length_4927_cov_23.630625	4927	Brothers_NWCA	Brothers_LC	lane4.s016.indexN704.S517.TCCTGAGC.TCTTACGC.324_debarcode_1.fastq.gz	0.726608	134	Deposit	Deposit
Brothers_NWCA_S145_NODE_10450_length_4860_cov_1.964293	4860	Brothers_NWCA	ELSC_Abe	A1_trim_1.fastq.gz	0.981687	3907	Deposit	Deposit
Brothers_NWCA_S145_NODE_10450_length_4860_cov_1.964293	4860	Brothers_NWCA	ELSC_Abe	A3_trim_1.fastq.gz	0.98786	1913	Deposit	Deposit
Brothers_NWCA_S145_NODE_10450_length_4860_cov_1.964293	4860	Brothers_NWCA	ELSC_Mariner	M10_trim_1.fastq.gz	0.926132	356	Deposit	Deposit
Brothers_NWCA_S145_NODE_10450_length_4860_cov_1.964293	4860	Brothers_NWCA	ELSC_Mariner	M17_trim_1.fastq.gz	0.886008	188	Deposit	Deposit
Brothers_NWCA_S145_NODE_10450_length_4860_cov_1.964293	4860	Brothers_NWCA	ELSC_Mariner	M2_trim_1.fastq.gz	0.902675	305	Deposit	Deposit
Brothers_NWCA_S145_NODE_10450_length_4860_cov_1.964293	4860	Brothers_NWCA	EPR_PIR-30	SRR7968104_trim_1.fastq.gz	0.95144	286	Deposit	Deposit
Brothers_NWCA_S145_NODE_10450_length_4860_cov_1.964293	4860	Brothers_NWCA	ELSC_Tui_Malila	SRR8439022_trim_1.fastq.gz	0.925926	680	Deposit	Deposit
Brothers_NWCA_S145_NODE_10450_length_4860_cov_1.964293	4860	Brothers_NWCA	ELSC_Tui_Malila	T10_trim_1.fastq.gz	0.714198	215	Deposit	Deposit
Brothers_NWCA_S145_NODE_10450_length_4860_cov_1.964293	4860	Brothers_NWCA	ELSC_Tui_Malila	T11_trim_1.fastq.gz	0.98107	774	Deposit	Deposit
Brothers_NWCA_S145_NODE_10450_length_4860_cov_1.964293	4860	Brothers_NWCA	ELSC_Tui_Malila	T2_trim_1.fastq.gz	0.986008	1392	Deposit	Deposit
Brothers_NWCA_S145_NODE_10862_length_4753_cov_7.209901	4753	Brothers_NWCA	Brothers_UC	lane2.s010.indexN708.S505.CAGAGAGG.CTCCTTAC.233_debarcode_1.fastq.gz	0.748369	23069	Deposit	Deposit
Brothers_NWCA_S145_NODE_10862_length_4753_cov_7.209901	4753	Brothers_NWCA	Brothers_UC	lane2.s011.indexN701.S505.TAAGGCGA.CTCCTTAC.217_debarcode_1.fastq.gz	0.706712	13690	Deposit	Deposit
Brothers_NWCA_S145_NODE_10862_length_4753_cov_7.209901	4753	Brothers_NWCA	Brothers_UC	lane8.s147.indexN709.S502.GCTACGCT.ATAGAGAG.240_debarcode_1.fastq.gz	0.774669	29246	Deposit	Deposit
Brothers_NWCA_S145_NODE_11366_length_4631_cov_50.010435	4631	Brothers_NWCA	Brothers_UC	lane2.s010.indexN708.S505.CAGAGAGG.CTCCTTAC.233_debarcode_1.fastq.gz	0.768517	263	Deposit	Deposit
Brothers_NWCA_S145_NODE_11366_length_4631_cov_50.010435	4631	Brothers_NWCA	Brothers_LC	lane3.s014.indexN702.S517.CGTACTAG.TCTTACGC.297_debarcode_1.fastq.gz	0.79119	312	Deposit	Deposit
Brothers_NWCA_S145_NODE_11366_length_4631_cov_50.010435	4631	Brothers_NWCA	Brothers_UC	lane8.s147.indexN709.S502.GCTACGCT.ATAGAGAG.240_debarcode_1.fastq.gz	0.711725	89	Deposit	Deposit
Brothers_NWCA_S145_NODE_11370_length_4631_cov_2.365231	4631	Brothers_NWCA	ELSC_Tui_Malila	SRR8439022_trim_1.fastq.gz	0.767653	178	Deposit	Deposit
Brothers_NWCA_S145_NODE_11370_length_4631_cov_2.365231	4631	Brothers_NWCA	ELSC_Tui_Malila	T2_trim_1.fastq.gz	0.737854	186	Deposit	Deposit
Brothers_NWCA_S145_NODE_11880_length_4517_cov_27.433257	4517	Brothers_NWCA	Brothers_NWCB	lane3.s012.indexN708.S517.CAGAGAGG.TCTTACGC.67_debarcode_1.fastq.gz	0.914988	596	Deposit	Deposit
Brothers_NWCA_S145_NODE_11998_length_4494_cov_2.412411	4494	Brothers_NWCA	Brothers_UC	lane2.s010.indexN708.S505.CAGAGAGG.CTCCTTAC.233_debarcode_1.fastq.gz	0.820872	180	Deposit	Deposit
Brothers_NWCA_S145_NODE_11998_length_4494_cov_2.412411	4494	Brothers_NWCA	Brothers_LC	lane4.s016.indexN704.S517.TCCTGAGC.TCTTACGC.324_debarcode_1.fastq.gz	0.804406	214	Deposit	Deposit
Brothers_NWCA_S145_NODE_11998_length_4494_cov_2.412411	4494	Brothers_NWCA	Brothers_UC	lane8.s147.indexN709.S502.GCTACGCT.ATAGAGAG.240_debarcode_1.fastq.gz	0.846462	321	Deposit	Deposit
Brothers_NWCA_S145_NODE_12569_length_4369_cov_2.654173	4369	Brothers_NWCA	Brothers_LC	lane4.s016.indexN704.S517.TCCTGAGC.TCTTACGC.324_debarcode_1.fastq.gz	0.982834	355	Deposit	Deposit
Brothers_NWCA_S145_NODE_12646_length_4353_cov_1.336962	4353	Brothers_NWCA	Brothers_Diffuse	lane4.s015.indexN703.S517.AGGCAGAA.TCTTACGC.Green_debarcode_1.fastq.gz	0.838043	1464	Deposit	Deposit
Brothers_NWCA_S145_NODE_13417_length_4202_cov_2.188957	4202	Brothers_NWCA	Brothers_LC	lane3.s014.indexN702.S517.CGTACTAG.TCTTACGC.297_debarcode_1.fastq.gz	0.871728	214	Deposit	Deposit
Brothers_NWCA_S145_NODE_13718_length_4146_cov_22.186116	4146	Brothers_NWCA	Brothers_LC	lane4.s016.indexN704.S517.TCCTGAGC.TCTTACGC.324_debarcode_1.fastq.gz	0.70574	52	Deposit	Deposit
Brothers_NWCA_S145_NODE_1390_length_14747_cov_8.763611	14747	Brothers_NWCA	ELSC_Abe	A1_trim_1.fastq.gz	0.925205	8574	Deposit	Deposit
Brothers_NWCA_S145_NODE_14111_length_4080_cov_6.051859	4080	Brothers_NWCA	ELSC_Abe	A1_trim_1.fastq.gz	0.998529	2410	Deposit	Deposit
Brothers_NWCA_S145_NODE_14111_length_4080_cov_6.051859	4080	Brothers_NWCA	ELSC_Abe	A3_trim_1.fastq.gz	0.992157	2258	Deposit	Deposit
Brothers_NWCA_S145_NODE_14111_length_4080_cov_6.051859	4080	Brothers_NWCA	Brothers_UC	lane2.s010.indexN708.S505.CAGAGAGG.CTCCTTAC.233_debarcode_1.fastq.gz	0.744608	146	Deposit	Deposit
Brothers_NWCA_S145_NODE_14111_length_4080_cov_6.051859	4080	Brothers_NWCA	Brothers_Diffuse	lane4.s015.indexN703.S517.AGGCAGAA.TCTTACGC.Green_debarcode_1.fastq.gz	0.773529	323	Deposit	Deposit
Brothers_NWCA_S145_NODE_14111_length_4080_cov_6.051859	4080	Brothers_NWCA	Brothers_LC	lane4.s016.indexN704.S517.TCCTGAGC.TCTTACGC.324_debarcode_1.fastq.gz	0.95	488	Deposit	Deposit
Brothers_NWCA_S145_NODE_14111_length_4080_cov_6.051859	4080	Brothers_NWCA	Brothers_NWCB	lane6.s140.indexN702.S503.CGTACTAG.AGAGGATA.74_debarcode_1.fastq.gz	0.753676	56	Deposit	Deposit
Brothers_NWCA_S145_NODE_14111_length_4080_cov_6.051859	4080	Brothers_NWCA	ELSC_Mariner	M10_trim_1.fastq.gz	0.91348	406	Deposit	Deposit
Brothers_NWCA_S145_NODE_14111_length_4080_cov_6.051859	4080	Brothers_NWCA	ELSC_Mariner	M17_trim_1.fastq.gz	0.780637	190	Deposit	Deposit
Brothers_NWCA_S145_NODE_14111_length_4080_cov_6.051859	4080	Brothers_NWCA	ELSC_Mariner	M2_trim_1.fastq.gz	0.871324	364	Deposit	Deposit
Brothers_NWCA_S145_NODE_14111_length_4080_cov_6.051859	4080	Brothers_NWCA	EPR_PIR-30	SRR7968104_trim_1.fastq.gz	0.846569	182	Deposit	Deposit
Brothers_NWCA_S145_NODE_14111_length_4080_cov_6.051859	4080	Brothers_NWCA	MAR_Rainbow	SRR7968110_trim_1.fastq.gz	0.709069	171	Deposit	Deposit
Brothers_NWCA_S145_NODE_14111_length_4080_cov_6.051859	4080	Brothers_NWCA	ELSC_Tui_Malila	SRR8439022_trim_1.fastq.gz	0.986765	1135	Deposit	Deposit
Brothers_NWCA_S145_NODE_14111_length_4080_cov_6.051859	4080	Brothers_NWCA	ELSC_Tui_Malila	SRR8439053_trim_1.fastq.gz	0.893382	103	Deposit	Deposit
Brothers_NWCA_S145_NODE_14111_length_4080_cov_6.051859	4080	Brothers_NWCA	MAR_Lucky	SRR8439172_trim_1.fastq.gz	0.716176	153	Deposit	Deposit
Brothers_NWCA_S145_NODE_14111_length_4080_cov_6.051859	4080	Brothers_NWCA	ELSC_Tui_Malila	T10_trim_1.fastq.gz	0.866422	553	Deposit	Deposit
Brothers_NWCA_S145_NODE_14111_length_4080_cov_6.051859	4080	Brothers_NWCA	ELSC_Tui_Malila	T11_trim_1.fastq.gz	0.958578	477	Deposit	Deposit
Brothers_NWCA_S145_NODE_14111_length_4080_cov_6.051859	4080	Brothers_NWCA	ELSC_Tui_Malila	T2_trim_1.fastq.gz	0.987255	3024	Deposit	Deposit
Brothers_NWCA_S145_NODE_14478_length_4019_cov_37.106115	4019	Brothers_NWCA	Brothers_UC	lane2.s010.indexN708.S505.CAGAGAGG.CTCCTTAC.233_debarcode_1.fastq.gz	0.860164	2879	Deposit	Deposit
Brothers_NWCA_S145_NODE_14478_length_4019_cov_37.106115	4019	Brothers_NWCA	Brothers_LC	lane4.s016.indexN704.S517.TCCTGAGC.TCTTACGC.324_debarcode_1.fastq.gz	0.976611	51287	Deposit	Deposit
Brothers_NWCA_S145_NODE_14752_length_3977_cov_3.806234	3977	Brothers_NWCA	ELSC_Abe	A1_trim_1.fastq.gz	0.825748	344	Deposit	Deposit
Brothers_NWCA_S145_NODE_14752_length_3977_cov_3.806234	3977	Brothers_NWCA	ELSC_Tui_Malila	SRR8439022_trim_1.fastq.gz	0.979381	337	Deposit	Deposit
Brothers_NWCA_S145_NODE_14752_length_3977_cov_3.806234	3977	Brothers_NWCA	ELSC_Tui_Malila	T10_trim_1.fastq.gz	0.811416	552	Deposit	Deposit
Brothers_NWCA_S145_NODE_14752_length_3977_cov_3.806234	3977	Brothers_NWCA	ELSC_Tui_Malila	T2_trim_1.fastq.gz	0.979381	733	Deposit	Deposit
Brothers_NWCA_S145_NODE_14820_length_3965_cov_4.986712	3965	Brothers_NWCA	Brothers_LC	lane3.s014.indexN702.S517.CGTACTAG.TCTTACGC.297_debarcode_1.fastq.gz	0.798991	125	Deposit	Deposit
Brothers_NWCA_S145_NODE_15017_length_3936_cov_2.049882	3936	Brothers_NWCA	Brothers_UC	lane2.s010.indexN708.S505.CAGAGAGG.CTCCTTAC.233_debarcode_1.fastq.gz	0.712144	98	Deposit	Deposit
Brothers_NWCA_S145_NODE_15072_length_3927_cov_2.120263	3927	Brothers_NWCA	Brothers_LC	lane3.s014.indexN702.S517.CGTACTAG.TCTTACGC.297_debarcode_1.fastq.gz	0.895595	1646	Deposit	Deposit
Brothers_NWCA_S145_NODE_15072_length_3927_cov_2.120263	3927	Brothers_NWCA	Brothers_LC	lane4.s016.indexN704.S517.TCCTGAGC.TCTTACGC.324_debarcode_1.fastq.gz	0.885918	261	Deposit	Deposit
Brothers_NWCA_S145_NODE_15465_length_3868_cov_1.002406	3868	Brothers_NWCA	Brothers_NWCB	lane6.s139.indexN701.S502.TAAGGCGA.ATAGAGAG.31_debarcode_1.fastq.gz	0.700103	86	Deposit	Deposit
Brothers_NWCA_S145_NODE_15465_length_3868_cov_1.002406	3868	Brothers_NWCA	Brothers_NWCB	lane8.s146.indexN708.S517.CAGAGAGG.TCTTACGC.172_debarcode_1.fastq.gz	0.711479	76	Deposit	Deposit
Brothers_NWCA_S145_NODE_15550_length_3857_cov_1.520912	3857	Brothers_NWCA	ELSC_Abe	A1_trim_1.fastq.gz	0.889551	460	Deposit	Deposit
Brothers_NWCA_S145_NODE_15550_length_3857_cov_1.520912	3857	Brothers_NWCA	ELSC_Abe	A3_trim_1.fastq.gz	0.890589	246	Deposit	Deposit
Brothers_NWCA_S145_NODE_15550_length_3857_cov_1.520912	3857	Brothers_NWCA	ELSC_Tui_Malila	T2_trim_1.fastq.gz	0.789992	261	Deposit	Deposit
Brothers_NWCA_S145_NODE_16134_length_3773_cov_1.741635	3773	Brothers_NWCA	Brothers_NWCB	lane3.s012.indexN708.S517.CAGAGAGG.TCTTACGC.67_debarcode_1.fastq.gz	0.996289	2735	Deposit	Deposit
Brothers_NWCA_S145_NODE_17194_length_3627_cov_9.032857	3627	Brothers_NWCA	Brothers_UC	lane2.s010.indexN708.S505.CAGAGAGG.CTCCTTAC.233_debarcode_1.fastq.gz	0.989799	851	Deposit	Deposit
Brothers_NWCA_S145_NODE_17194_length_3627_cov_9.032857	3627	Brothers_NWCA	ELSC_Tui_Malila	SRR8439022_trim_1.fastq.gz	0.882272	280	Deposit	Deposit
Brothers_NWCA_S145_NODE_17194_length_3627_cov_9.032857	3627	Brothers_NWCA	ELSC_Tui_Malila	SRR8439053_trim_1.fastq.gz	0.791839	47	Deposit	Deposit
Brothers_NWCA_S145_NODE_17194_length_3627_cov_9.032857	3627	Brothers_NWCA	ELSC_Tui_Malila	T10_trim_1.fastq.gz	0.756548	203	Deposit	Deposit
Brothers_NWCA_S145_NODE_17194_length_3627_cov_9.032857	3627	Brothers_NWCA	ELSC_Tui_Malila	T11_trim_1.fastq.gz	0.863524	201	Deposit	Deposit
Brothers_NWCA_S145_NODE_17194_length_3627_cov_9.032857	3627	Brothers_NWCA	ELSC_Tui_Malila	T2_trim_1.fastq.gz	0.890543	944	Deposit	Deposit
Brothers_NWCA_S145_NODE_17254_length_3619_cov_1.840206	3619	Brothers_NWCA	Brothers_LC	lane3.s014.indexN702.S517.CGTACTAG.TCTTACGC.297_debarcode_1.fastq.gz	0.982316	133	Deposit	Deposit
Brothers_NWCA_S145_NODE_180_length_41001_cov_95.652322	41001	Brothers_NWCA	Brothers_LC	lane4.s016.indexN704.S517.TCCTGAGC.TCTTACGC.324_debarcode_1.fastq.gz	0.763981	1526	Deposit	Deposit
Brothers_NWCA_S145_NODE_180_length_41001_cov_95.652322	41001	Brothers_NWCA	ELSC_Tui_Malila	T2_trim_1.fastq.gz	0.75786	1986	Deposit	Deposit
Brothers_NWCA_S145_NODE_18731_length_3447_cov_5.289458	3447	Brothers_NWCA	Brothers_Diffuse	lane2.s009.indexN705.S505.GGACTCCT.CTCCTTAC.279_debarcode_1.fastq.gz	0.877285	294	Deposit	Deposit
Brothers_NWCA_S145_NODE_18731_length_3447_cov_5.289458	3447	Brothers_NWCA	Brothers_UC	lane2.s010.indexN708.S505.CAGAGAGG.CTCCTTAC.233_debarcode_1.fastq.gz	0.983754	4491	Deposit	Deposit
Brothers_NWCA_S145_NODE_18731_length_3447_cov_5.289458	3447	Brothers_NWCA	Brothers_UC	lane2.s011.indexN701.S505.TAAGGCGA.CTCCTTAC.217_debarcode_1.fastq.gz	0.991877	2504	Deposit	Deposit
Brothers_NWCA_S145_NODE_199_length_39669_cov_9.026832	39669	Brothers_NWCA	Brothers_UC	lane2.s010.indexN708.S505.CAGAGAGG.CTCCTTAC.233_debarcode_1.fastq.gz	0.830724	8451	Deposit	Deposit
Brothers_NWCA_S145_NODE_20330_length_3279_cov_36.568211	3279	Brothers_NWCA	Brothers_UC	lane2.s010.indexN708.S505.CAGAGAGG.CTCCTTAC.233_debarcode_1.fastq.gz	1	946	Deposit	Deposit
Brothers_NWCA_S145_NODE_20330_length_3279_cov_36.568211	3279	Brothers_NWCA	Brothers_UC	lane2.s011.indexN701.S505.TAAGGCGA.CTCCTTAC.217_debarcode_1.fastq.gz	0.825862	365	Deposit	Deposit
Brothers_NWCA_S145_NODE_20330_length_3279_cov_36.568211	3279	Brothers_NWCA	Brothers_LC	lane4.s016.indexN704.S517.TCCTGAGC.TCTTACGC.324_debarcode_1.fastq.gz	1	977	Deposit	Deposit
Brothers_NWCA_S145_NODE_20330_length_3279_cov_36.568211	3279	Brothers_NWCA	ELSC_Tui_Malila	SRR8439022_trim_1.fastq.gz	0.714547	270	Deposit	Deposit
Brothers_NWCA_S145_NODE_20986_length_3218_cov_0.982853	3218	Brothers_NWCA	Brothers_NWCB	lane6.s141.indexN703.S504.AGGCAGAA.TCTACTCT.151_debarcode_1.fastq.gz	0.994406	727	Deposit	Deposit
Brothers_NWCA_S145_NODE_20986_length_3218_cov_0.982853	3218	Brothers_NWCA	Brothers_NWCB	lane8.s146.indexN708.S517.CAGAGAGG.TCTTACGC.172_debarcode_1.fastq.gz	0.753574	92	Deposit	Deposit
Brothers_NWCA_S145_NODE_209_length_38950_cov_22.928934	38950	Brothers_NWCA	Brothers_LC	lane3.s014.indexN702.S517.CGTACTAG.TCTTACGC.297_debarcode_1.fastq.gz	0.757253	9621	Deposit	Deposit
Brothers_NWCA_S145_NODE_209_length_38950_cov_22.928934	38950	Brothers_NWCA	Brothers_LC	lane4.s016.indexN704.S517.TCCTGAGC.TCTTACGC.324_debarcode_1.fastq.gz	0.760385	5089	Deposit	Deposit
Brothers_NWCA_S145_NODE_21400_length_3177_cov_2.071475	3177	Brothers_NWCA	Brothers_NWCB	lane3.s012.indexN708.S517.CAGAGAGG.TCTTACGC.67_debarcode_1.fastq.gz	0.88039	852	Deposit	Deposit
Brothers_NWCA_S145_NODE_21400_length_3177_cov_2.071475	3177	Brothers_NWCA	Brothers_NWCB	lane6.s140.indexN702.S503.CGTACTAG.AGAGGATA.74_debarcode_1.fastq.gz	0.74882	65	Deposit	Deposit
Brothers_NWCA_S145_NODE_21400_length_3177_cov_2.071475	3177	Brothers_NWCA	ELSC_Mariner	M17_trim_1.fastq.gz	0.975449	287	Deposit	Deposit
Brothers_NWCA_S145_NODE_21400_length_3177_cov_2.071475	3177	Brothers_NWCA	ELSC_Mariner	M1_trim_1.fastq.gz	0.77526	169	Deposit	Deposit
Brothers_NWCA_S145_NODE_21400_length_3177_cov_2.071475	3177	Brothers_NWCA	ELSC_Mariner	M2_trim_1.fastq.gz	1	4076	Deposit	Deposit
Brothers_NWCA_S145_NODE_21400_length_3177_cov_2.071475	3177	Brothers_NWCA	ELSC_Tui_Malila	SRR8439022_trim_1.fastq.gz	0.861819	94	Deposit	Deposit
Brothers_NWCA_S145_NODE_21705_length_3150_cov_2.585511	3150	Brothers_NWCA	Brothers_Diffuse	lane2.s009.indexN705.S505.GGACTCCT.CTCCTTAC.279_debarcode_1.fastq.gz	0.963175	355	Deposit	Deposit
Brothers_NWCA_S145_NODE_21705_length_3150_cov_2.585511	3150	Brothers_NWCA	Brothers_UC	lane2.s010.indexN708.S505.CAGAGAGG.CTCCTTAC.233_debarcode_1.fastq.gz	1	4579	Deposit	Deposit
Brothers_NWCA_S145_NODE_21705_length_3150_cov_2.585511	3150	Brothers_NWCA	Brothers_UC	lane2.s011.indexN701.S505.TAAGGCGA.CTCCTTAC.217_debarcode_1.fastq.gz	1	2140	Deposit	Deposit
Brothers_NWCA_S145_NODE_21705_length_3150_cov_2.585511	3150	Brothers_NWCA	Brothers_LC	lane4.s016.indexN704.S517.TCCTGAGC.TCTTACGC.324_debarcode_1.fastq.gz	0.997778	411	Deposit	Deposit
Brothers_NWCA_S145_NODE_21705_length_3150_cov_2.585511	3150	Brothers_NWCA	Brothers_UC	lane8.s147.indexN709.S502.GCTACGCT.ATAGAGAG.240_debarcode_1.fastq.gz	0.920318	6867	Deposit	Deposit
Brothers_NWCA_S145_NODE_21705_length_3150_cov_2.585511	3150	Brothers_NWCA	ELSC_Mariner	M2_trim_1.fastq.gz	0.949841	1532	Deposit	Deposit
Brothers_NWCA_S145_NODE_21705_length_3150_cov_2.585511	3150	Brothers_NWCA	ELSC_Mariner	SRR7968105_trim_1.fastq.gz	0.92	303	Deposit	Deposit
Brothers_NWCA_S145_NODE_21727_length_3148_cov_1.423701	3148	Brothers_NWCA	Brothers_UC	lane2.s010.indexN708.S505.CAGAGAGG.CTCCTTAC.233_debarcode_1.fastq.gz	0.92122	104	Deposit	Deposit
Brothers_NWCA_S145_NODE_22707_length_3057_cov_13.464505	3057	Brothers_NWCA	Brothers_UC	lane8.s147.indexN709.S502.GCTACGCT.ATAGAGAG.240_debarcode_1.fastq.gz	0.822375	211	Deposit	Deposit
Brothers_NWCA_S145_NODE_2346_length_11183_cov_2.968162	11183	Brothers_NWCA	ELSC_Mariner	M10_trim_1.fastq.gz	0.914066	13680	Deposit	Deposit
Brothers_NWCA_S145_NODE_2346_length_11183_cov_2.968162	11183	Brothers_NWCA	ELSC_Mariner	M17_trim_1.fastq.gz	0.854064	29833	Deposit	Deposit
Brothers_NWCA_S145_NODE_278_length_33832_cov_11.473046_fragment_1	10585	Brothers_NWCA	Brothers_Diffuse	lane2.s009.indexN705.S505.GGACTCCT.CTCCTTAC.279_debarcode_1.fastq.gz	0.946623	440	Deposit	Deposit
Brothers_NWCA_S145_NODE_278_length_33832_cov_11.473046_fragment_1	10585	Brothers_NWCA	Brothers_UC	lane2.s010.indexN708.S505.CAGAGAGG.CTCCTTAC.233_debarcode_1.fastq.gz	1	8854	Deposit	Deposit
Brothers_NWCA_S145_NODE_278_length_33832_cov_11.473046_fragment_1	10585	Brothers_NWCA	Brothers_UC	lane2.s011.indexN701.S505.TAAGGCGA.CTCCTTAC.217_debarcode_1.fastq.gz	1	3420	Deposit	Deposit
Brothers_NWCA_S145_NODE_278_length_33832_cov_11.473046_fragment_1	10585	Brothers_NWCA	Brothers_LC	lane4.s016.indexN704.S517.TCCTGAGC.TCTTACGC.324_debarcode_1.fastq.gz	0.98035	857	Deposit	Deposit
Brothers_NWCA_S145_NODE_278_length_33832_cov_11.473046_fragment_1	10585	Brothers_NWCA	ELSC_Mariner	M10_trim_1.fastq.gz	0.729334	1532	Deposit	Deposit
Brothers_NWCA_S145_NODE_278_length_33832_cov_11.473046_fragment_1	10585	Brothers_NWCA	ELSC_Mariner	M17_trim_1.fastq.gz	0.720359	1165	Deposit	Deposit
Brothers_NWCA_S145_NODE_278_length_33832_cov_11.473046_fragment_1	10585	Brothers_NWCA	ELSC_Tui_Malila	SRR8439022_trim_1.fastq.gz	0.811431	431	Deposit	Deposit
Brothers_NWCA_S145_NODE_278_length_33832_cov_11.473046_fragment_1	10585	Brothers_NWCA	ELSC_Tui_Malila	T2_trim_1.fastq.gz	0.809353	565	Deposit	Deposit
Brothers_NWCA_S145_NODE_317_length_31545_cov_36.578586	31545	Brothers_NWCA	Brothers_LC	lane3.s014.indexN702.S517.CGTACTAG.TCTTACGC.297_debarcode_1.fastq.gz	0.934411	1394	Deposit	Deposit
Brothers_NWCA_S145_NODE_322_length_31212_cov_2.953000	31212	Brothers_NWCA	Brothers_LC	lane3.s014.indexN702.S517.CGTACTAG.TCTTACGC.297_debarcode_1.fastq.gz	0.854255	1638	Deposit	Deposit
Brothers_NWCA_S145_NODE_3671_length_8864_cov_3.439052	8864	Brothers_NWCA	Brothers_LC	lane3.s014.indexN702.S517.CGTACTAG.TCTTACGC.297_debarcode_1.fastq.gz	0.814756	172	Deposit	Deposit
Brothers_NWCA_S145_NODE_3680_length_8848_cov_1.758514	8848	Brothers_NWCA	Brothers_LC	lane4.s016.indexN704.S517.TCCTGAGC.TCTTACGC.324_debarcode_1.fastq.gz	0.705922	223	Deposit	Deposit
Brothers_NWCA_S145_NODE_4064_length_8357_cov_16.580316	8357	Brothers_NWCA	Brothers_UC	lane8.s147.indexN709.S502.GCTACGCT.ATAGAGAG.240_debarcode_1.fastq.gz	0.816441	739	Deposit	Deposit
Brothers_NWCA_S145_NODE_4889_length_7537_cov_5.074359	7537	Brothers_NWCA	Brothers_LC	lane3.s014.indexN702.S517.CGTACTAG.TCTTACGC.297_debarcode_1.fastq.gz	0.843439	1421	Deposit	Deposit
Brothers_NWCA_S145_NODE_5378_length_7121_cov_2.549757	7121	Brothers_NWCA	ELSC_Abe	A1_trim_1.fastq.gz	0.987221	2735	Deposit	Deposit
Brothers_NWCA_S145_NODE_5378_length_7121_cov_2.549757	7121	Brothers_NWCA	ELSC_Abe	A3_trim_1.fastq.gz	0.992557	869	Deposit	Deposit
Brothers_NWCA_S145_NODE_5378_length_7121_cov_2.549757	7121	Brothers_NWCA	ELSC_Tui_Malila	SRR8439022_trim_1.fastq.gz	0.971774	254	Deposit	Deposit
Brothers_NWCA_S145_NODE_5378_length_7121_cov_2.549757	7121	Brothers_NWCA	ELSC_Tui_Malila	SRR8439053_trim_1.fastq.gz	0.938913	296	Deposit	Deposit
Brothers_NWCA_S145_NODE_5378_length_7121_cov_2.549757	7121	Brothers_NWCA	ELSC_Tui_Malila	T10_trim_1.fastq.gz	0.978795	5387	Deposit	Deposit
Brothers_NWCA_S145_NODE_5378_length_7121_cov_2.549757	7121	Brothers_NWCA	ELSC_Tui_Malila	T11_trim_1.fastq.gz	0.993821	3265	Deposit	Deposit
Brothers_NWCA_S145_NODE_5378_length_7121_cov_2.549757	7121	Brothers_NWCA	ELSC_Tui_Malila	T2_trim_1.fastq.gz	0.980621	5709	Deposit	Deposit
Brothers_NWCA_S145_NODE_5400_length_7107_cov_3.083381	7107	Brothers_NWCA	Brothers_UC	lane2.s010.indexN708.S505.CAGAGAGG.CTCCTTAC.233_debarcode_1.fastq.gz	0.952723	392	Deposit	Deposit
Brothers_NWCA_S145_NODE_5400_length_7107_cov_3.083381	7107	Brothers_NWCA	Brothers_NWCB	lane3.s012.indexN708.S517.CAGAGAGG.TCTTACGC.67_debarcode_1.fastq.gz	0.96806	1203	Deposit	Deposit
Brothers_NWCA_S145_NODE_5400_length_7107_cov_3.083381	7107	Brothers_NWCA	Brothers_UC	lane8.s147.indexN709.S502.GCTACGCT.ATAGAGAG.240_debarcode_1.fastq.gz	1	2557	Deposit	Deposit
Brothers_NWCA_S145_NODE_5590_length_6980_cov_5.513352	6980	Brothers_NWCA	Brothers_Diffuse	lane2.s009.indexN705.S505.GGACTCCT.CTCCTTAC.279_debarcode_1.fastq.gz	0.817049	315	Deposit	Deposit
Brothers_NWCA_S145_NODE_5590_length_6980_cov_5.513352	6980	Brothers_NWCA	Brothers_UC	lane2.s010.indexN708.S505.CAGAGAGG.CTCCTTAC.233_debarcode_1.fastq.gz	1	1866	Deposit	Deposit
Brothers_NWCA_S145_NODE_5590_length_6980_cov_5.513352	6980	Brothers_NWCA	Brothers_UC	lane2.s011.indexN701.S505.TAAGGCGA.CTCCTTAC.217_debarcode_1.fastq.gz	0.965329	4752	Deposit	Deposit
Brothers_NWCA_S145_NODE_5590_length_6980_cov_5.513352	6980	Brothers_NWCA	Brothers_LC	lane3.s014.indexN702.S517.CGTACTAG.TCTTACGC.297_debarcode_1.fastq.gz	0.998997	10528	Deposit	Deposit
Brothers_NWCA_S145_NODE_5590_length_6980_cov_5.513352	6980	Brothers_NWCA	Brothers_LC	lane4.s016.indexN704.S517.TCCTGAGC.TCTTACGC.324_debarcode_1.fastq.gz	0.994126	1921	Deposit	Deposit
Brothers_NWCA_S145_NODE_5590_length_6980_cov_5.513352	6980	Brothers_NWCA	Brothers_UC	lane8.s147.indexN709.S502.GCTACGCT.ATAGAGAG.240_debarcode_1.fastq.gz	0.987106	10216	Deposit	Deposit
Brothers_NWCA_S145_NODE_623_length_22350_cov_2.601899	22350	Brothers_NWCA	Brothers_LC	lane4.s016.indexN704.S517.TCCTGAGC.TCTTACGC.324_debarcode_1.fastq.gz	0.866443	703	Deposit	Deposit
Brothers_NWCA_S145_NODE_6752_length_6248_cov_73.607580	6248	Brothers_NWCA	Brothers_Diffuse	lane2.s009.indexN705.S505.GGACTCCT.CTCCTTAC.279_debarcode_1.fastq.gz	0.701184	88	Deposit	Deposit
Brothers_NWCA_S145_NODE_6752_length_6248_cov_73.607580	6248	Brothers_NWCA	Brothers_UC	lane2.s010.indexN708.S505.CAGAGAGG.CTCCTTAC.233_debarcode_1.fastq.gz	1	1309	Deposit	Deposit
Brothers_NWCA_S145_NODE_6752_length_6248_cov_73.607580	6248	Brothers_NWCA	Brothers_UC	lane2.s011.indexN701.S505.TAAGGCGA.CTCCTTAC.217_debarcode_1.fastq.gz	0.904289	451	Deposit	Deposit
Brothers_NWCA_S145_NODE_6752_length_6248_cov_73.607580	6248	Brothers_NWCA	Brothers_LC	lane4.s016.indexN704.S517.TCCTGAGC.TCTTACGC.324_debarcode_1.fastq.gz	0.99888	5197	Deposit	Deposit
Brothers_NWCA_S145_NODE_6964_length_6137_cov_18.160899	6137	Brothers_NWCA	ELSC_Abe	A1_trim_1.fastq.gz	0.991364	4413	Deposit	Deposit
Brothers_NWCA_S145_NODE_6964_length_6137_cov_18.160899	6137	Brothers_NWCA	ELSC_Abe	A3_trim_1.fastq.gz	0.999348	3847	Deposit	Deposit
Brothers_NWCA_S145_NODE_6964_length_6137_cov_18.160899	6137	Brothers_NWCA	Brothers_UC	lane2.s010.indexN708.S505.CAGAGAGG.CTCCTTAC.233_debarcode_1.fastq.gz	0.852534	319	Deposit	Deposit
Brothers_NWCA_S145_NODE_6964_length_6137_cov_18.160899	6137	Brothers_NWCA	Brothers_Diffuse	lane4.s015.indexN703.S517.AGGCAGAA.TCTTACGC.Green_debarcode_1.fastq.gz	0.816197	636	Deposit	Deposit
Brothers_NWCA_S145_NODE_6964_length_6137_cov_18.160899	6137	Brothers_NWCA	Brothers_LC	lane4.s016.indexN704.S517.TCCTGAGC.TCTTACGC.324_debarcode_1.fastq.gz	0.964478	1240	Deposit	Deposit
Brothers_NWCA_S145_NODE_6964_length_6137_cov_18.160899	6137	Brothers_NWCA	ELSC_Mariner	M10_trim_1.fastq.gz	0.93417	565	Deposit	Deposit
Brothers_NWCA_S145_NODE_6964_length_6137_cov_18.160899	6137	Brothers_NWCA	ELSC_Mariner	M17_trim_1.fastq.gz	0.895552	346	Deposit	Deposit
Brothers_NWCA_S145_NODE_6964_length_6137_cov_18.160899	6137	Brothers_NWCA	ELSC_Mariner	M2_trim_1.fastq.gz	0.917875	516	Deposit	Deposit
Brothers_NWCA_S145_NODE_6964_length_6137_cov_18.160899	6137	Brothers_NWCA	EPR_PIR-30	SRR7968104_trim_1.fastq.gz	0.916735	382	Deposit	Deposit
Brothers_NWCA_S145_NODE_6964_length_6137_cov_18.160899	6137	Brothers_NWCA	MAR_Rainbow	SRR7968110_trim_1.fastq.gz	0.816686	318	Deposit	Deposit
Brothers_NWCA_S145_NODE_6964_length_6137_cov_18.160899	6137	Brothers_NWCA	ELSC_Tui_Malila	SRR8439022_trim_1.fastq.gz	0.980609	1854	Deposit	Deposit
Brothers_NWCA_S145_NODE_6964_length_6137_cov_18.160899	6137	Brothers_NWCA	ELSC_Tui_Malila	SRR8439053_trim_1.fastq.gz	0.901255	184	Deposit	Deposit
Brothers_NWCA_S145_NODE_6964_length_6137_cov_18.160899	6137	Brothers_NWCA	MAR_Lucky	SRR8439172_trim_1.fastq.gz	0.796643	309	Deposit	Deposit
Brothers_NWCA_S145_NODE_6964_length_6137_cov_18.160899	6137	Brothers_NWCA	ELSC_Tui_Malila	T10_trim_1.fastq.gz	0.758025	723	Deposit	Deposit
Brothers_NWCA_S145_NODE_6964_length_6137_cov_18.160899	6137	Brothers_NWCA	ELSC_Tui_Malila	T11_trim_1.fastq.gz	0.949976	796	Deposit	Deposit
Brothers_NWCA_S145_NODE_6964_length_6137_cov_18.160899	6137	Brothers_NWCA	ELSC_Tui_Malila	T2_trim_1.fastq.gz	0.997556	4569	Deposit	Deposit
Brothers_NWCA_S145_NODE_7006_length_6113_cov_113.585533	6113	Brothers_NWCA	ELSC_Mariner	M10_trim_1.fastq.gz	0.802879	28665	Deposit	Deposit
Brothers_NWCA_S145_NODE_7006_length_6113_cov_113.585533	6113	Brothers_NWCA	ELSC_Mariner	M17_trim_1.fastq.gz	0.744806	3094	Deposit	Deposit
Brothers_NWCA_S145_NODE_7006_length_6113_cov_113.585533	6113	Brothers_NWCA	ELSC_Tui_Malila	SRR8439022_trim_1.fastq.gz	0.774252	520	Deposit	Deposit
Brothers_NWCA_S145_NODE_7700_length_5775_cov_40.309844	5775	Brothers_NWCA	Brothers_LC	lane3.s014.indexN702.S517.CGTACTAG.TCTTACGC.297_debarcode_1.fastq.gz	0.949091	1464	Deposit	Deposit
Brothers_NWCA_S145_NODE_7700_length_5775_cov_40.309844	5775	Brothers_NWCA	Brothers_UC	lane8.s147.indexN709.S502.GCTACGCT.ATAGAGAG.240_debarcode_1.fastq.gz	0.757576	6791	Deposit	Deposit
Brothers_NWCA_S145_NODE_7846_length_5716_cov_1.580068	5716	Brothers_NWCA	Brothers_Diffuse	lane4.s015.indexN703.S517.AGGCAGAA.TCTTACGC.Green_debarcode_1.fastq.gz	0.73373	161	Deposit	Deposit
Brothers_NWCA_S145_NODE_7903_length_5693_cov_55.704995	5693	Brothers_NWCA	Brothers_UC	lane2.s010.indexN708.S505.CAGAGAGG.CTCCTTAC.233_debarcode_1.fastq.gz	0.757948	178	Deposit	Deposit
Brothers_NWCA_S145_NODE_7903_length_5693_cov_55.704995	5693	Brothers_NWCA	Brothers_UC	lane2.s011.indexN701.S505.TAAGGCGA.CTCCTTAC.217_debarcode_1.fastq.gz	0.819954	375	Deposit	Deposit
Brothers_NWCA_S145_NODE_7903_length_5693_cov_55.704995	5693	Brothers_NWCA	Brothers_LC	lane4.s016.indexN704.S517.TCCTGAGC.TCTTACGC.324_debarcode_1.fastq.gz	0.741613	232	Deposit	Deposit
Brothers_NWCA_S145_NODE_7903_length_5693_cov_55.704995	5693	Brothers_NWCA	Brothers_UC	lane8.s147.indexN709.S502.GCTACGCT.ATAGAGAG.240_debarcode_1.fastq.gz	0.89935	1064	Deposit	Deposit
Brothers_NWCA_S145_NODE_7903_length_5693_cov_55.704995	5693	Brothers_NWCA	ELSC_Mariner	SRR7968105_trim_1.fastq.gz	0.702266	6231	Deposit	Deposit
Brothers_NWCA_S145_NODE_85_length_61955_cov_49.906062_fragment_2	11401	Brothers_NWCA	Brothers_LC	lane4.s016.indexN704.S517.TCCTGAGC.TCTTACGC.324_debarcode_1.fastq.gz	0.95246	566	Deposit	Deposit
Brothers_NWCA_S145_NODE_85_length_61955_cov_49.906062_fragment_2	11401	Brothers_NWCA	ELSC_Tui_Malila	SRR8439022_trim_1.fastq.gz	0.735462	646	Deposit	Deposit
Brothers_NWCA_S145_NODE_85_length_61955_cov_49.906062_fragment_2	11401	Brothers_NWCA	ELSC_Tui_Malila	T2_trim_1.fastq.gz	0.742303	1440	Deposit	Deposit
Brothers_NWCA_S145_NODE_9016_length_5293_cov_13.010066	5293	Brothers_NWCA	Brothers_UC	lane2.s010.indexN708.S505.CAGAGAGG.CTCCTTAC.233_debarcode_1.fastq.gz	0.761005	202	Deposit	Deposit
Brothers_NWCA_S145_NODE_9016_length_5293_cov_13.010066	5293	Brothers_NWCA	Brothers_LC	lane3.s014.indexN702.S517.CGTACTAG.TCTTACGC.297_debarcode_1.fastq.gz	0.924617	29629	Deposit	Deposit
Brothers_NWCA_S145_NODE_9016_length_5293_cov_13.010066	5293	Brothers_NWCA	Brothers_LC	lane4.s016.indexN704.S517.TCCTGAGC.TCTTACGC.324_debarcode_1.fastq.gz	0.874362	1588	Deposit	Deposit
Brothers_NWCA_S145_NODE_9016_length_5293_cov_13.010066	5293	Brothers_NWCA	Brothers_UC	lane8.s147.indexN709.S502.GCTACGCT.ATAGAGAG.240_debarcode_1.fastq.gz	0.837899	530	Deposit	Deposit
Brothers_NWCA_S145_NODE_9325_length_5195_cov_107.499605	5195	Brothers_NWCA	ELSC_Abe	A3_trim_1.fastq.gz	0.777863	160	Deposit	Deposit
Brothers_NWCA_S145_NODE_9325_length_5195_cov_107.499605	5195	Brothers_NWCA	ELSC_Mariner	M10_trim_1.fastq.gz	0.983638	38123	Deposit	Deposit
Brothers_NWCA_S145_NODE_9325_length_5195_cov_107.499605	5195	Brothers_NWCA	ELSC_Mariner	M17_trim_1.fastq.gz	0.964389	4046	Deposit	Deposit
Brothers_NWCA_S145_NODE_9325_length_5195_cov_107.499605	5195	Brothers_NWCA	ELSC_Tui_Malila	SRR8439022_trim_1.fastq.gz	0.762271	154	Deposit	Deposit
Brothers_NWCA_S145_NODE_9325_length_5195_cov_107.499605	5195	Brothers_NWCA	ELSC_Tui_Malila	T2_trim_1.fastq.gz	0.930318	278	Deposit	Deposit
Brothers_NWCA_S145_NODE_9739_length_5062_cov_1.753191	5062	Brothers_NWCA	Brothers_LC	lane3.s014.indexN702.S517.CGTACTAG.TCTTACGC.297_debarcode_1.fastq.gz	0.817661	190	Deposit	Deposit
Brothers_NWCA_S145_vRhyme_bin_16	49564	Brothers_NWCA	Brothers_LC	lane3.s014.indexN702.S517.CGTACTAG.TCTTACGC.297_debarcode_1.fastq.gz	0.767472	3982	Deposit	Deposit
Brothers_NWCA_S145_vRhyme_bin_33	205660	Brothers_NWCA	Brothers_LC	lane4.s016.indexN704.S517.TCCTGAGC.TCTTACGC.324_debarcode_1.fastq.gz	0.721472	4667	Deposit	Deposit
Brothers_NWCA_S145_vRhyme_bin_34	42820	Brothers_NWCA	Brothers_LC	lane3.s014.indexN702.S517.CGTACTAG.TCTTACGC.297_debarcode_1.fastq.gz	0.861537	13539	Deposit	Deposit
Brothers_NWCA_S145_vRhyme_bin_45	22464	Brothers_NWCA	Brothers_LC	lane4.s016.indexN704.S517.TCCTGAGC.TCTTACGC.324_debarcode_1.fastq.gz	0.775062	959	Deposit	Deposit
Brothers_NWCA_S145_vRhyme_bin_52	27173	Brothers_NWCA	Brothers_LC	lane3.s014.indexN702.S517.CGTACTAG.TCTTACGC.297_debarcode_1.fastq.gz	0.786994	1100	Deposit	Deposit
Brothers_NWCA_S145_vRhyme_bin_64	4278	Brothers_NWCA	Brothers_LC	lane3.s014.indexN702.S517.CGTACTAG.TCTTACGC.297_debarcode_1.fastq.gz	0.981767	740	Deposit	Deposit
Brothers_NWCA_S145_vRhyme_bin_65	12916	Brothers_NWCA	Brothers_UC	lane2.s010.indexN708.S505.CAGAGAGG.CTCCTTAC.233_debarcode_1.fastq.gz	0.81612	1889	Deposit	Deposit
Brothers_NWCA_S145_vRhyme_bin_67	15807	Brothers_NWCA	Brothers_LC	lane3.s014.indexN702.S517.CGTACTAG.TCTTACGC.297_debarcode_1.fastq.gz	0.902701	6603	Deposit	Deposit
Brothers_NWCA_S145_vRhyme_bin_69	22375	Brothers_NWCA	Brothers_LC	lane3.s014.indexN702.S517.CGTACTAG.TCTTACGC.297_debarcode_1.fastq.gz	0.788514	1810	Deposit	Deposit
Brothers_NWCA_S145_vRhyme_bin_70	15805	Brothers_NWCA	Brothers_LC	lane4.s016.indexN704.S517.TCCTGAGC.TCTTACGC.324_debarcode_1.fastq.gz	0.919266	4774	Deposit	Deposit
Brothers_NWCA_S145_vRhyme_bin_70	15805	Brothers_NWCA	ELSC_Tui_Malila	SRR8439022_trim_1.fastq.gz	0.802721	4398	Deposit	Deposit
Brothers_NWCA_S145_vRhyme_bin_70	15805	Brothers_NWCA	ELSC_Tui_Malila	T2_trim_1.fastq.gz	0.875356	8548	Deposit	Deposit
Brothers_NWCA_S145_vRhyme_bin_73	16255	Brothers_NWCA	Brothers_UC	lane2.s010.indexN708.S505.CAGAGAGG.CTCCTTAC.233_debarcode_1.fastq.gz	0.819994	1407	Deposit	Deposit
Brothers_NWCA_S145_vRhyme_bin_74	16050	Brothers_NWCA	Brothers_Diffuse	lane4.s015.indexN703.S517.AGGCAGAA.TCTTACGC.Green_debarcode_1.fastq.gz	0.707975	380	Deposit	Deposit
Brothers_NWCA_S145_vRhyme_bin_82	26966	Brothers_NWCA	Brothers_LC	lane4.s016.indexN704.S517.TCCTGAGC.TCTTACGC.324_debarcode_1.fastq.gz	0.946266	1543	Deposit	Deposit
Brothers_NWCA_S145_vRhyme_bin_83	8970	Brothers_NWCA	Brothers_LC	lane4.s016.indexN704.S517.TCCTGAGC.TCTTACGC.324_debarcode_1.fastq.gz	0.866778	1833	Deposit	Deposit
Brothers_NWCA_S145_vRhyme_bin_84	11099	Brothers_NWCA	Brothers_LC	lane3.s014.indexN702.S517.CGTACTAG.TCTTACGC.297_debarcode_1.fastq.gz	0.791873	19491	Deposit	Deposit
Brothers_NWCA_S145_vRhyme_bin_85	11299	Brothers_NWCA	ELSC_Abe	A3_trim_1.fastq.gz	0.718028	552	Deposit	Deposit
Brothers_NWCA_S145_vRhyme_bin_85	11299	Brothers_NWCA	ELSC_Tui_Malila	SRR8439022_trim_1.fastq.gz	0.721922	673	Deposit	Deposit
Brothers_NWCA_S145_vRhyme_bin_85	11299	Brothers_NWCA	ELSC_Tui_Malila	T2_trim_1.fastq.gz	0.831666	3335	Deposit	Deposit
Brothers_NWCB_S012_NODE_10316_length_6160_cov_1.740428	6160	Brothers_NWCB	ELSC_Abe	SRR8439019_trim_1.fastq.gz	0.963149	157	Deposit	Deposit
Brothers_NWCB_S012_NODE_10364_length_6142_cov_3.337988	6142	Brothers_NWCB	Brothers_NWCA	lane3.s013.indexN701.S517.TAAGGCGA.TCTTACGC.128_debarcode_1.fastq.gz	0.773689	1053	Deposit	Deposit
Brothers_NWCB_S012_NODE_10364_length_6142_cov_3.337988	6142	Brothers_NWCB	ELSC_Mariner	M17_trim_1.fastq.gz	0.852328	5249	Deposit	Deposit
Brothers_NWCB_S012_NODE_10364_length_6142_cov_3.337988	6142	Brothers_NWCB	ELSC_Tui_Malila	SRR8439053_trim_1.fastq.gz	0.703191	407	Deposit	Deposit
Brothers_NWCB_S012_NODE_10562_length_6081_cov_1.836916	6081	Brothers_NWCB	ELSC_Abe	A3_trim_1.fastq.gz	0.721263	295	Deposit	Deposit
Brothers_NWCB_S012_NODE_10562_length_6081_cov_1.836916	6081	Brothers_NWCB	Brothers_NWCA	lane7.s144.indexN706.S507.TAGGCATG.TACTCCTT.136_debarcode_1.fastq.gz	0.862029	141	Deposit	Deposit
Brothers_NWCB_S012_NODE_10562_length_6081_cov_1.836916	6081	Brothers_NWCB	ELSC_Abe	SRR8439019_trim_1.fastq.gz	0.864989	217	Deposit	Deposit
Brothers_NWCB_S012_NODE_11246_length_5856_cov_2.417176	5856	Brothers_NWCB	ELSC_Mariner	M2_trim_1.fastq.gz	0.784494	212	Deposit	Deposit
Brothers_NWCB_S012_NODE_11293_length_5844_cov_5.999300	5844	Brothers_NWCB	ELSC_Mariner	M17_trim_1.fastq.gz	0.929843	806	Deposit	Deposit
Brothers_NWCB_S012_NODE_11676_length_5740_cov_3.356850	5740	Brothers_NWCB	Brothers_NWCA	lane7.s144.indexN706.S507.TAGGCATG.TACTCCTT.136_debarcode_1.fastq.gz	0.761847	470	Deposit	Deposit
Brothers_NWCB_S012_NODE_11676_length_5740_cov_3.356850	5740	Brothers_NWCB	ELSC_Mariner	M17_trim_1.fastq.gz	0.976829	518	Deposit	Deposit
Brothers_NWCB_S012_NODE_11785_length_5714_cov_2.442277	5714	Brothers_NWCB	Brothers_LC	lane4.s016.indexN704.S517.TCCTGAGC.TCTTACGC.324_debarcode_1.fastq.gz	0.716836	502	Deposit	Deposit
Brothers_NWCB_S012_NODE_11785_length_5714_cov_2.442277	5714	Brothers_NWCB	Guaymas_4561	SRR7968106_trim_1.fastq.gz	0.731887	68	Deposit	Deposit
Brothers_NWCB_S012_NODE_11785_length_5714_cov_2.442277	5714	Brothers_NWCB	Guaymas_4561	SRR7968107_trim_1.fastq.gz	0.714386	118	Deposit	Deposit
Brothers_NWCB_S012_NODE_11785_length_5714_cov_2.442277	5714	Brothers_NWCB	ELSC_Tui_Malila	SRR8439022_trim_1.fastq.gz	0.771439	91	Deposit	Deposit
Brothers_NWCB_S012_NODE_122_length_67297_cov_45.473500_fragment_1	16407	Brothers_NWCB	Brothers_NWCA	lane7.s143.indexN705.S506.GGACTCCT.TATGCAGT.106_debarcode_1.fastq.gz	0.991528	4731	Deposit	Deposit
Brothers_NWCB_S012_NODE_122_length_67297_cov_45.473500_fragment_1	16407	Brothers_NWCB	Brothers_NWCA	lane7.s144.indexN706.S507.TAGGCATG.TACTCCTT.136_debarcode_1.fastq.gz	0.992808	4022	Deposit	Deposit
Brothers_NWCB_S012_NODE_12961_length_5401_cov_1.878840	5401	Brothers_NWCB	Brothers_NWCA	lane7.s144.indexN706.S507.TAGGCATG.TACTCCTT.136_debarcode_1.fastq.gz	0.76634	288	Deposit	Deposit
Brothers_NWCB_S012_NODE_12961_length_5401_cov_1.878840	5401	Brothers_NWCB	ELSC_Mariner	M2_trim_1.fastq.gz	0.820404	1452	Deposit	Deposit
Brothers_NWCB_S012_NODE_1302_length_20438_cov_3.577667_fragment_1	10882	Brothers_NWCB	ELSC_Mariner	M2_trim_1.fastq.gz	0.882558	1025	Deposit	Deposit
Brothers_NWCB_S012_NODE_1302_length_20438_cov_3.577667_fragment_1	10882	Brothers_NWCB	ELSC_Mariner	SRR7968105_trim_1.fastq.gz	0.724315	218	Deposit	Deposit
Brothers_NWCB_S012_NODE_13183_length_5346_cov_4.534010	5346	Brothers_NWCB	ELSC_Abe	A3_trim_1.fastq.gz	0.784512	4291	Deposit	Deposit
Brothers_NWCB_S012_NODE_13498_length_5278_cov_2.957096	5278	Brothers_NWCB	ELSC_Mariner	M17_trim_1.fastq.gz	0.738348	119	Deposit	Deposit
Brothers_NWCB_S012_NODE_13681_length_5236_cov_4.085927	5236	Brothers_NWCB	ELSC_Abe	SRR8439019_trim_1.fastq.gz	0.709129	138	Deposit	Deposit
Brothers_NWCB_S012_NODE_13713_length_5229_cov_24.561936	5229	Brothers_NWCB	Brothers_NWCA	lane7.s144.indexN706.S507.TAGGCATG.TACTCCTT.136_debarcode_1.fastq.gz	0.773571	139	Deposit	Deposit
Brothers_NWCB_S012_NODE_13726_length_5227_cov_1.407255	5227	Brothers_NWCB	ELSC_Abe	A3_trim_1.fastq.gz	0.792807	222	Deposit	Deposit
Brothers_NWCB_S012_NODE_13726_length_5227_cov_1.407255	5227	Brothers_NWCB	Brothers_NWCA	lane7.s144.indexN706.S507.TAGGCATG.TACTCCTT.136_debarcode_1.fastq.gz	0.724507	152	Deposit	Deposit
Brothers_NWCB_S012_NODE_13726_length_5227_cov_1.407255	5227	Brothers_NWCB	ELSC_Mariner	M17_trim_1.fastq.gz	0.876985	236	Deposit	Deposit
Brothers_NWCB_S012_NODE_13726_length_5227_cov_1.407255	5227	Brothers_NWCB	ELSC_Mariner	M2_trim_1.fastq.gz	0.955041	441	Deposit	Deposit
Brothers_NWCB_S012_NODE_13726_length_5227_cov_1.407255	5227	Brothers_NWCB	ELSC_Tui_Malila	SRR8439053_trim_1.fastq.gz	0.761431	88	Deposit	Deposit
Brothers_NWCB_S012_NODE_13726_length_5227_cov_1.407255	5227	Brothers_NWCB	ELSC_Tui_Malila	T2_trim_1.fastq.gz	0.996939	610	Deposit	Deposit
Brothers_NWCB_S012_NODE_14072_length_5144_cov_1.749452	5144	Brothers_NWCB	ELSC_Mariner	M2_trim_1.fastq.gz	0.759331	338	Deposit	Deposit
Brothers_NWCB_S012_NODE_14258_length_5102_cov_6.730452	5102	Brothers_NWCB	Brothers_NWCA	lane7.s144.indexN706.S507.TAGGCATG.TACTCCTT.136_debarcode_1.fastq.gz	0.712466	83	Deposit	Deposit
Brothers_NWCB_S012_NODE_14258_length_5102_cov_6.730452	5102	Brothers_NWCB	ELSC_Tui_Malila	T2_trim_1.fastq.gz	0.981184	588	Deposit	Deposit
Brothers_NWCB_S012_NODE_14645_length_5022_cov_1.787538	5022	Brothers_NWCB	Brothers_NWCA	lane7.s143.indexN705.S506.GGACTCCT.TATGCAGT.106_debarcode_1.fastq.gz	0.985663	537	Deposit	Deposit
Brothers_NWCB_S012_NODE_14645_length_5022_cov_1.787538	5022	Brothers_NWCB	Brothers_NWCA	lane7.s144.indexN706.S507.TAGGCATG.TACTCCTT.136_debarcode_1.fastq.gz	0.945639	274	Deposit	Deposit
Brothers_NWCB_S012_NODE_14645_length_5022_cov_1.787538	5022	Brothers_NWCB	ELSC_Tui_Malila	SRR8439053_trim_1.fastq.gz	0.810832	106	Deposit	Deposit
Brothers_NWCB_S012_NODE_15055_length_4942_cov_1.035514	4942	Brothers_NWCB	ELSC_Mariner	M2_trim_1.fastq.gz	0.908539	366	Deposit	Deposit
Brothers_NWCB_S012_NODE_15_length_143894_cov_10.181300_fragment_2	77078	Brothers_NWCB	Brothers_Diffuse	lane2.s009.indexN705.S505.GGACTCCT.CTCCTTAC.279_debarcode_1.fastq.gz	0.827448	37388	Deposit	Deposit
Brothers_NWCB_S012_NODE_16194_length_4740_cov_2.310427	4740	Brothers_NWCB	Brothers_NWCA	lane7.s144.indexN706.S507.TAGGCATG.TACTCCTT.136_debarcode_1.fastq.gz	0.872152	174	Deposit	Deposit
Brothers_NWCB_S012_NODE_16194_length_4740_cov_2.310427	4740	Brothers_NWCB	Brothers_NWCA	lane8.s145.indexN707.S508.CTCTCTAC.AGGCTTAG.198_debarcode_1.fastq.gz	0.725316	116	Deposit	Deposit
Brothers_NWCB_S012_NODE_16389_length_4705_cov_4.424858	4705	Brothers_NWCB	ELSC_Mariner	M2_trim_1.fastq.gz	0.708183	226	Deposit	Deposit
Brothers_NWCB_S012_NODE_17794_length_4486_cov_1.623767	4486	Brothers_NWCB	Brothers_NWCA	lane7.s143.indexN705.S506.GGACTCCT.TATGCAGT.106_debarcode_1.fastq.gz	0.983058	875	Deposit	Deposit
Brothers_NWCB_S012_NODE_18024_length_4453_cov_37.347203	4453	Brothers_NWCB	Brothers_NWCA	lane7.s144.indexN706.S507.TAGGCATG.TACTCCTT.136_debarcode_1.fastq.gz	0.829329	127	Deposit	Deposit
Brothers_NWCB_S012_NODE_18074_length_4447_cov_4.313194	4447	Brothers_NWCB	Brothers_NWCA	lane7.s143.indexN705.S506.GGACTCCT.TATGCAGT.106_debarcode_1.fastq.gz	0.818754	1550	Deposit	Deposit
Brothers_NWCB_S012_NODE_18595_length_4375_cov_3.690913	4375	Brothers_NWCB	Brothers_NWCA	lane7.s144.indexN706.S507.TAGGCATG.TACTCCTT.136_debarcode_1.fastq.gz	0.910171	168	Deposit	Deposit
Brothers_NWCB_S012_NODE_19209_length_4294_cov_1.335493	4294	Brothers_NWCB	Brothers_NWCA	lane7.s143.indexN705.S506.GGACTCCT.TATGCAGT.106_debarcode_1.fastq.gz	0.96367	156	Deposit	Deposit
Brothers_NWCB_S012_NODE_19320_length_4280_cov_1.924633	4280	Brothers_NWCB	ELSC_Mariner	M17_trim_1.fastq.gz	0.730374	234	Deposit	Deposit
Brothers_NWCB_S012_NODE_19320_length_4280_cov_1.924633	4280	Brothers_NWCB	ELSC_Tui_Malila	SRR8439053_trim_1.fastq.gz	0.780841	111	Deposit	Deposit
Brothers_NWCB_S012_NODE_19403_length_4268_cov_1.193432	4268	Brothers_NWCB	ELSC_Abe	A3_trim_1.fastq.gz	0.786551	144	Deposit	Deposit
Brothers_NWCB_S012_NODE_19403_length_4268_cov_1.193432	4268	Brothers_NWCB	ELSC_Tui_Malila	T2_trim_1.fastq.gz	0.972352	318	Deposit	Deposit
Brothers_NWCB_S012_NODE_19631_length_4237_cov_1.196594	4237	Brothers_NWCB	Brothers_NWCA	lane7.s144.indexN706.S507.TAGGCATG.TACTCCTT.136_debarcode_1.fastq.gz	0.954921	181	Deposit	Deposit
Brothers_NWCB_S012_NODE_19786_length_4214_cov_4.586738	4214	Brothers_NWCB	ELSC_Abe	SRR8439019_trim_1.fastq.gz	0.790698	68	Deposit	Deposit
Brothers_NWCB_S012_NODE_20177_length_4166_cov_5.056450	4166	Brothers_NWCB	ELSC_Tui_Malila	T2_trim_1.fastq.gz	0.770283	71	Deposit	Deposit
Brothers_NWCB_S012_NODE_20435_length_4135_cov_22.455589	4135	Brothers_NWCB	Brothers_NWCA	lane7.s144.indexN706.S507.TAGGCATG.TACTCCTT.136_debarcode_1.fastq.gz	0.847642	55	Deposit	Deposit
Brothers_NWCB_S012_NODE_21664_length_3992_cov_17.374903	3992	Brothers_NWCB	Brothers_NWCA	lane7.s144.indexN706.S507.TAGGCATG.TACTCCTT.136_debarcode_1.fastq.gz	0.830912	70	Deposit	Deposit
Brothers_NWCB_S012_NODE_21881_length_3969_cov_6.213431	3969	Brothers_NWCB	ELSC_Mariner	M2_trim_1.fastq.gz	0.726631	424	Deposit	Deposit
Brothers_NWCB_S012_NODE_22240_length_3933_cov_2.680767	3933	Brothers_NWCB	ELSC_Mariner	M17_trim_1.fastq.gz	0.743453	55	Deposit	Deposit
Brothers_NWCB_S012_NODE_22640_length_3892_cov_1.937317	3892	Brothers_NWCB	ELSC_Abe	A1_trim_1.fastq.gz	0.93037	657	Deposit	Deposit
Brothers_NWCB_S012_NODE_22640_length_3892_cov_1.937317	3892	Brothers_NWCB	ELSC_Abe	A3_trim_1.fastq.gz	0.904419	298	Deposit	Deposit
Brothers_NWCB_S012_NODE_22640_length_3892_cov_1.937317	3892	Brothers_NWCB	Brothers_NWCA	lane7.s143.indexN705.S506.GGACTCCT.TATGCAGT.106_debarcode_1.fastq.gz	0.961202	2192	Deposit	Deposit
Brothers_NWCB_S012_NODE_22640_length_3892_cov_1.937317	3892	Brothers_NWCB	Brothers_NWCA	lane7.s144.indexN706.S507.TAGGCATG.TACTCCTT.136_debarcode_1.fastq.gz	0.987153	316	Deposit	Deposit
Brothers_NWCB_S012_NODE_22640_length_3892_cov_1.937317	3892	Brothers_NWCB	ELSC_Mariner	M10_trim_1.fastq.gz	0.869733	1010	Deposit	Deposit
Brothers_NWCB_S012_NODE_22640_length_3892_cov_1.937317	3892	Brothers_NWCB	ELSC_Mariner	M17_trim_1.fastq.gz	0.889003	1282	Deposit	Deposit
Brothers_NWCB_S012_NODE_22640_length_3892_cov_1.937317	3892	Brothers_NWCB	ELSC_Mariner	M2_trim_1.fastq.gz	0.833762	369	Deposit	Deposit
Brothers_NWCB_S012_NODE_22640_length_3892_cov_1.937317	3892	Brothers_NWCB	ELSC_Tui_Malila	SRR8439022_trim_1.fastq.gz	0.763875	69	Deposit	Deposit
Brothers_NWCB_S012_NODE_22640_length_3892_cov_1.937317	3892	Brothers_NWCB	ELSC_Tui_Malila	T10_trim_1.fastq.gz	0.868705	1090	Deposit	Deposit
Brothers_NWCB_S012_NODE_22640_length_3892_cov_1.937317	3892	Brothers_NWCB	ELSC_Tui_Malila	T11_trim_1.fastq.gz	0.882066	666	Deposit	Deposit
Brothers_NWCB_S012_NODE_22640_length_3892_cov_1.937317	3892	Brothers_NWCB	ELSC_Tui_Malila	T2_trim_1.fastq.gz	0.826824	175	Deposit	Deposit
Brothers_NWCB_S012_NODE_22689_length_3888_cov_7.303643	3888	Brothers_NWCB	Brothers_NWCA	lane7.s144.indexN706.S507.TAGGCATG.TACTCCTT.136_debarcode_1.fastq.gz	0.703704	80	Deposit	Deposit
Brothers_NWCB_S012_NODE_2286_length_14879_cov_7.067177	14879	Brothers_NWCB	Brothers_NWCA	lane7.s142.indexN704.S505.TCCTGAGC.CTCCTTAC.157_debarcode_1.fastq.gz	0.996304	16233	Deposit	Deposit
Brothers_NWCB_S012_NODE_2286_length_14879_cov_7.067177	14879	Brothers_NWCB	Brothers_NWCA	lane7.s143.indexN705.S506.GGACTCCT.TATGCAGT.106_debarcode_1.fastq.gz	0.947039	1643	Deposit	Deposit
Brothers_NWCB_S012_NODE_23736_length_3790_cov_17.073437	3790	Brothers_NWCB	Brothers_NWCA	lane7.s144.indexN706.S507.TAGGCATG.TACTCCTT.136_debarcode_1.fastq.gz	0.791557	64	Deposit	Deposit
Brothers_NWCB_S012_NODE_23914_length_3775_cov_4.091557	3775	Brothers_NWCB	Brothers_NWCA	lane7.s144.indexN706.S507.TAGGCATG.TACTCCTT.136_debarcode_1.fastq.gz	0.828874	113	Deposit	Deposit
Brothers_NWCB_S012_NODE_2498_length_14166_cov_4.505805	14166	Brothers_NWCB	ELSC_Mariner	M17_trim_1.fastq.gz	0.703021	865	Deposit	Deposit
Brothers_NWCB_S012_NODE_2504_length_14158_cov_1.896301	14158	Brothers_NWCB	ELSC_Abe	SRR8439019_trim_1.fastq.gz	0.917926	350	Deposit	Deposit
Brothers_NWCB_S012_NODE_25420_length_3634_cov_15.647277	3634	Brothers_NWCB	Brothers_NWCA	lane7.s144.indexN706.S507.TAGGCATG.TACTCCTT.136_debarcode_1.fastq.gz	0.824436	56	Deposit	Deposit
Brothers_NWCB_S012_NODE_27229_length_3490_cov_1.466250	3490	Brothers_NWCB	ELSC_Abe	SRR8439019_trim_1.fastq.gz	0.906304	88	Deposit	Deposit
Brothers_NWCB_S012_NODE_275_length_46483_cov_23.950815	46483	Brothers_NWCB	Brothers_NWCA	lane7.s144.indexN706.S507.TAGGCATG.TACTCCTT.136_debarcode_1.fastq.gz	0.842179	1584	Deposit	Deposit
Brothers_NWCB_S012_NODE_28973_length_3365_cov_2.269302	3365	Brothers_NWCB	Brothers_NWCA	lane7.s143.indexN705.S506.GGACTCCT.TATGCAGT.106_debarcode_1.fastq.gz	1	4552	Deposit	Deposit
Brothers_NWCB_S012_NODE_28973_length_3365_cov_2.269302	3365	Brothers_NWCB	Brothers_NWCA	lane7.s144.indexN706.S507.TAGGCATG.TACTCCTT.136_debarcode_1.fastq.gz	1	1966	Deposit	Deposit
Brothers_NWCB_S012_NODE_29224_length_3345_cov_2.894344	3345	Brothers_NWCB	Brothers_NWCA	lane7.s144.indexN706.S507.TAGGCATG.TACTCCTT.136_debarcode_1.fastq.gz	0.796114	50	Deposit	Deposit
Brothers_NWCB_S012_NODE_29224_length_3345_cov_2.894344	3345	Brothers_NWCB	ELSC_Mariner	M2_trim_1.fastq.gz	1	739	Deposit	Deposit
Brothers_NWCB_S012_NODE_29224_length_3345_cov_2.894344	3345	Brothers_NWCB	ELSC_Tui_Malila	SRR8439053_trim_1.fastq.gz	0.875037	52	Deposit	Deposit
Brothers_NWCB_S012_NODE_29468_length_3328_cov_2.814433	3328	Brothers_NWCB	ELSC_Mariner	M17_trim_1.fastq.gz	0.74369	37	Deposit	Deposit
Brothers_NWCB_S012_NODE_31469_length_3202_cov_2.846179	3202	Brothers_NWCB	Brothers_NWCA	lane7.s144.indexN706.S507.TAGGCATG.TACTCCTT.136_debarcode_1.fastq.gz	0.738601	54	Deposit	Deposit
Brothers_NWCB_S012_NODE_31469_length_3202_cov_2.846179	3202	Brothers_NWCB	ELSC_Mariner	M2_trim_1.fastq.gz	0.95128	211	Deposit	Deposit
Brothers_NWCB_S012_NODE_31469_length_3202_cov_2.846179	3202	Brothers_NWCB	ELSC_Tui_Malila	SRR8439053_trim_1.fastq.gz	0.718301	51	Deposit	Deposit
Brothers_NWCB_S012_NODE_31690_length_3186_cov_22.690095	3186	Brothers_NWCB	ELSC_Abe	A3_trim_1.fastq.gz	0.998745	387	Deposit	Deposit
Brothers_NWCB_S012_NODE_31690_length_3186_cov_22.690095	3186	Brothers_NWCB	Brothers_UC	lane2.s010.indexN708.S505.CAGAGAGG.CTCCTTAC.233_debarcode_1.fastq.gz	0.951036	2384	Deposit	Deposit
Brothers_NWCB_S012_NODE_31690_length_3186_cov_22.690095	3186	Brothers_NWCB	Brothers_NWCA	lane7.s142.indexN704.S505.TCCTGAGC.CTCCTTAC.157_debarcode_1.fastq.gz	0.720967	112	Deposit	Deposit
Brothers_NWCB_S012_NODE_31690_length_3186_cov_22.690095	3186	Brothers_NWCB	Brothers_NWCA	lane7.s144.indexN706.S507.TAGGCATG.TACTCCTT.136_debarcode_1.fastq.gz	1	2955	Deposit	Deposit
Brothers_NWCB_S012_NODE_31690_length_3186_cov_22.690095	3186	Brothers_NWCB	Brothers_UC	lane8.s147.indexN709.S502.GCTACGCT.ATAGAGAG.240_debarcode_1.fastq.gz	0.850283	1436	Deposit	Deposit
Brothers_NWCB_S012_NODE_31690_length_3186_cov_22.690095	3186	Brothers_NWCB	ELSC_Mariner	M10_trim_1.fastq.gz	0.817954	71	Deposit	Deposit
Brothers_NWCB_S012_NODE_31690_length_3186_cov_22.690095	3186	Brothers_NWCB	ELSC_Mariner	M17_trim_1.fastq.gz	0.968613	195	Deposit	Deposit
Brothers_NWCB_S012_NODE_31690_length_3186_cov_22.690095	3186	Brothers_NWCB	ELSC_Mariner	M1_trim_1.fastq.gz	1	599	Deposit	Deposit
Brothers_NWCB_S012_NODE_31690_length_3186_cov_22.690095	3186	Brothers_NWCB	ELSC_Mariner	M2_trim_1.fastq.gz	0.998745	4017	Deposit	Deposit
Brothers_NWCB_S012_NODE_31690_length_3186_cov_22.690095	3186	Brothers_NWCB	ELSC_Mariner	SRR7968105_trim_1.fastq.gz	0.998745	391	Deposit	Deposit
Brothers_NWCB_S012_NODE_33063_length_3107_cov_1.527852	3107	Brothers_NWCB	ELSC_Abe	A3_trim_1.fastq.gz	0.88542	375	Deposit	Deposit
Brothers_NWCB_S012_NODE_33063_length_3107_cov_1.527852	3107	Brothers_NWCB	Brothers_NWCA	lane7.s144.indexN706.S507.TAGGCATG.TACTCCTT.136_debarcode_1.fastq.gz	1	370	Deposit	Deposit
Brothers_NWCB_S012_NODE_33063_length_3107_cov_1.527852	3107	Brothers_NWCB	ELSC_Abe	SRR8439019_trim_1.fastq.gz	0.751529	51	Deposit	Deposit
Brothers_NWCB_S012_NODE_33336_length_3091_cov_6.480094	3091	Brothers_NWCB	ELSC_Abe	A1_trim_1.fastq.gz	0.964413	2767	Deposit	Deposit
Brothers_NWCB_S012_NODE_33336_length_3091_cov_6.480094	3091	Brothers_NWCB	ELSC_Abe	A3_trim_1.fastq.gz	0.88968	221	Deposit	Deposit
Brothers_NWCB_S012_NODE_33336_length_3091_cov_6.480094	3091	Brothers_NWCB	Brothers_NWCA	lane7.s143.indexN705.S506.GGACTCCT.TATGCAGT.106_debarcode_1.fastq.gz	0.971854	2960	Deposit	Deposit
Brothers_NWCB_S012_NODE_33336_length_3091_cov_6.480094	3091	Brothers_NWCB	Brothers_NWCA	lane7.s144.indexN706.S507.TAGGCATG.TACTCCTT.136_debarcode_1.fastq.gz	0.71595	75	Deposit	Deposit
Brothers_NWCB_S012_NODE_33336_length_3091_cov_6.480094	3091	Brothers_NWCB	ELSC_Tui_Malila	SRR8439053_trim_1.fastq.gz	0.937237	858	Deposit	Deposit
Brothers_NWCB_S012_NODE_34368_length_3034_cov_1.342965	3034	Brothers_NWCB	ELSC_Mariner	M17_trim_1.fastq.gz	0.724127	45	Deposit	Deposit
Brothers_NWCB_S012_NODE_3606_length_11361_cov_11.758056	11361	Brothers_NWCB	ELSC_Abe	SRR8439019_trim_1.fastq.gz	0.720975	103	Deposit	Deposit
Brothers_NWCB_S012_NODE_3720_length_11159_cov_2.860225	11159	Brothers_NWCB	ELSC_Abe	A3_trim_1.fastq.gz	0.749619	793	Deposit	Deposit
Brothers_NWCB_S012_NODE_388_length_39964_cov_162.726460	39964	Brothers_NWCB	Brothers_NWCA	lane3.s013.indexN701.S517.TAAGGCGA.TCTTACGC.128_debarcode_1.fastq.gz	0.76116	546	Deposit	Deposit
Brothers_NWCB_S012_NODE_3916_length_10807_cov_435.783521	10807	Brothers_NWCB	Brothers_NWCA	lane3.s013.indexN701.S517.TAAGGCGA.TCTTACGC.128_debarcode_1.fastq.gz	0.85167	203	Deposit	Deposit
Brothers_NWCB_S012_NODE_3916_length_10807_cov_435.783521	10807	Brothers_NWCB	Brothers_LC	lane3.s014.indexN702.S517.CGTACTAG.TCTTACGC.297_debarcode_1.fastq.gz	0.762839	125	Deposit	Deposit
Brothers_NWCB_S012_NODE_4177_length_10465_cov_11.419714	10465	Brothers_NWCB	Brothers_NWCA	lane7.s144.indexN706.S507.TAGGCATG.TACTCCTT.136_debarcode_1.fastq.gz	0.782322	470	Deposit	Deposit
Brothers_NWCB_S012_NODE_4555_length_9994_cov_2.315699	9994	Brothers_NWCB	Brothers_NWCA	lane7.s144.indexN706.S507.TAGGCATG.TACTCCTT.136_debarcode_1.fastq.gz	0.91625	346	Deposit	Deposit
Brothers_NWCB_S012_NODE_4555_length_9994_cov_2.315699	9994	Brothers_NWCB	ELSC_Mariner	M2_trim_1.fastq.gz	0.987392	670	Deposit	Deposit
Brothers_NWCB_S012_NODE_4762_length_9719_cov_3.117285	9719	Brothers_NWCB	Brothers_NWCA	lane7.s143.indexN705.S506.GGACTCCT.TATGCAGT.106_debarcode_1.fastq.gz	0.724251	183	Deposit	Deposit
Brothers_NWCB_S012_NODE_4913_length_9552_cov_10.632149	9552	Brothers_NWCB	Brothers_NWCA	lane7.s144.indexN706.S507.TAGGCATG.TACTCCTT.136_debarcode_1.fastq.gz	0.784757	401	Deposit	Deposit
Brothers_NWCB_S012_NODE_5049_length_9389_cov_2.285144	9389	Brothers_NWCB	ELSC_Mariner	M17_trim_1.fastq.gz	0.886569	579	Deposit	Deposit
Brothers_NWCB_S012_NODE_5149_length_9283_cov_6.503386	9283	Brothers_NWCB	ELSC_Abe	A3_trim_1.fastq.gz	0.856297	2279	Deposit	Deposit
Brothers_NWCB_S012_NODE_5149_length_9283_cov_6.503386	9283	Brothers_NWCB	Brothers_NWCA	lane7.s144.indexN706.S507.TAGGCATG.TACTCCTT.136_debarcode_1.fastq.gz	0.72315	1605	Deposit	Deposit
Brothers_NWCB_S012_NODE_5535_length_8881_cov_3.761024	8881	Brothers_NWCB	Brothers_NWCA	lane3.s013.indexN701.S517.TAAGGCGA.TCTTACGC.128_debarcode_1.fastq.gz	0.94629	974	Deposit	Deposit
Brothers_NWCB_S012_NODE_5535_length_8881_cov_3.761024	8881	Brothers_NWCB	Brothers_NWCA	lane4.s017.indexN701.S502.TAAGGCGA.ATAGAGAG.318_debarcode_1.fastq.gz	0.700146	1042	Deposit	Deposit
Brothers_NWCB_S012_NODE_5535_length_8881_cov_3.761024	8881	Brothers_NWCB	Brothers_NWCA	lane7.s143.indexN705.S506.GGACTCCT.TATGCAGT.106_debarcode_1.fastq.gz	0.788988	530	Deposit	Deposit
Brothers_NWCB_S012_NODE_5535_length_8881_cov_3.761024	8881	Brothers_NWCB	Brothers_NWCA	lane7.s144.indexN706.S507.TAGGCATG.TACTCCTT.136_debarcode_1.fastq.gz	0.888864	634	Deposit	Deposit
Brothers_NWCB_S012_NODE_595_length_32060_cov_4.487082_fragment_1	7463	Brothers_NWCB	Brothers_NWCA	lane7.s144.indexN706.S507.TAGGCATG.TACTCCTT.136_debarcode_1.fastq.gz	0.999196	464	Deposit	Deposit
Brothers_NWCB_S012_NODE_6581_length_7979_cov_3.988156	7979	Brothers_NWCB	ELSC_Mariner	M17_trim_1.fastq.gz	0.722522	287	Deposit	Deposit
Brothers_NWCB_S012_NODE_6581_length_7979_cov_3.988156	7979	Brothers_NWCB	ELSC_Tui_Malila	T2_trim_1.fastq.gz	0.945231	1450	Deposit	Deposit
Brothers_NWCB_S012_NODE_6652_length_7934_cov_8.615217	7934	Brothers_NWCB	ELSC_Abe	SRR8439019_trim_1.fastq.gz	0.751954	170	Deposit	Deposit
Brothers_NWCB_S012_NODE_69_length_82981_cov_18.844027_fragment_2	10997	Brothers_NWCB	ELSC_Mariner	M2_trim_1.fastq.gz	0.788579	1697	Deposit	Deposit
Brothers_NWCB_S012_NODE_7261_length_7553_cov_1.567600	7553	Brothers_NWCB	ELSC_Abe	A1_trim_1.fastq.gz	0.855157	748	Deposit	Deposit
Brothers_NWCB_S012_NODE_7261_length_7553_cov_1.567600	7553	Brothers_NWCB	ELSC_Abe	A3_trim_1.fastq.gz	0.924401	1466	Deposit	Deposit
Brothers_NWCB_S012_NODE_7261_length_7553_cov_1.567600	7553	Brothers_NWCB	Brothers_LC	lane4.s016.indexN704.S517.TCCTGAGC.TCTTACGC.324_debarcode_1.fastq.gz	0.777175	435	Deposit	Deposit
Brothers_NWCB_S012_NODE_7261_length_7553_cov_1.567600	7553	Brothers_NWCB	Brothers_NWCA	lane7.s143.indexN705.S506.GGACTCCT.TATGCAGT.106_debarcode_1.fastq.gz	0.883622	537	Deposit	Deposit
Brothers_NWCB_S012_NODE_7261_length_7553_cov_1.567600	7553	Brothers_NWCB	Brothers_NWCA	lane7.s144.indexN706.S507.TAGGCATG.TACTCCTT.136_debarcode_1.fastq.gz	0.957765	1871	Deposit	Deposit
Brothers_NWCB_S012_NODE_7261_length_7553_cov_1.567600	7553	Brothers_NWCB	ELSC_Mariner	M2_trim_1.fastq.gz	0.772541	759	Deposit	Deposit
Brothers_NWCB_S012_NODE_7261_length_7553_cov_1.567600	7553	Brothers_NWCB	EPR_PIR-30	SRR7968104_trim_1.fastq.gz	0.77413	284	Deposit	Deposit
Brothers_NWCB_S012_NODE_7261_length_7553_cov_1.567600	7553	Brothers_NWCB	MAR_Rainbow	SRR7968108_trim_1.fastq.gz	0.857275	146	Deposit	Deposit
Brothers_NWCB_S012_NODE_7261_length_7553_cov_1.567600	7553	Brothers_NWCB	MAR_Lucky	SRR7968113_trim_1.fastq.gz	0.937773	833	Deposit	Deposit
Brothers_NWCB_S012_NODE_7261_length_7553_cov_1.567600	7553	Brothers_NWCB	MAR_Lucky	SRR8439172_trim_1.fastq.gz	0.832384	294	Deposit	Deposit
Brothers_NWCB_S012_NODE_7261_length_7553_cov_1.567600	7553	Brothers_NWCB	ELSC_Tui_Malila	T2_trim_1.fastq.gz	0.843903	391	Deposit	Deposit
Brothers_NWCB_S012_NODE_7418_length_7470_cov_2.048618	7470	Brothers_NWCB	ELSC_Mariner	M2_trim_1.fastq.gz	0.903882	680	Deposit	Deposit
Brothers_NWCB_S012_NODE_7496_length_7424_cov_11.116623	7424	Brothers_NWCB	ELSC_Abe	SRR8439019_trim_1.fastq.gz	0.833917	509	Deposit	Deposit
Brothers_NWCB_S012_NODE_7735_length_7283_cov_3.625489	7283	Brothers_NWCB	Brothers_NWCA	lane7.s143.indexN705.S506.GGACTCCT.TATGCAGT.106_debarcode_1.fastq.gz	0.949609	314	Deposit	Deposit
Brothers_NWCB_S012_NODE_7833_length_7230_cov_1.295931	7230	Brothers_NWCB	Brothers_NWCA	lane7.s143.indexN705.S506.GGACTCCT.TATGCAGT.106_debarcode_1.fastq.gz	0.988243	628	Deposit	Deposit
Brothers_NWCB_S012_NODE_7833_length_7230_cov_1.295931	7230	Brothers_NWCB	Brothers_NWCA	lane7.s144.indexN706.S507.TAGGCATG.TACTCCTT.136_debarcode_1.fastq.gz	0.946611	330	Deposit	Deposit
Brothers_NWCB_S012_NODE_8104_length_7087_cov_1.726293	7087	Brothers_NWCB	Brothers_NWCA	lane7.s143.indexN705.S506.GGACTCCT.TATGCAGT.106_debarcode_1.fastq.gz	0.962749	359	Deposit	Deposit
Brothers_NWCB_S012_NODE_8111_length_7083_cov_2.048879	7083	Brothers_NWCB	ELSC_Abe	SRR8439019_trim_1.fastq.gz	0.730905	321	Deposit	Deposit
Brothers_NWCB_S012_NODE_8378_length_6957_cov_9.098975	6957	Brothers_NWCB	Brothers_NWCA	lane7.s143.indexN705.S506.GGACTCCT.TATGCAGT.106_debarcode_1.fastq.gz	0.784102	371	Deposit	Deposit
Brothers_NWCB_S012_NODE_936_length_24884_cov_12.758816	24884	Brothers_NWCB	ELSC_Tui_Malila	T2_trim_1.fastq.gz	0.79304	1344	Deposit	Deposit
Brothers_NWCB_S012_NODE_9398_length_6520_cov_5.734084	6520	Brothers_NWCB	ELSC_Abe	SRR8439019_trim_1.fastq.gz	0.963037	1203	Deposit	Deposit
Brothers_NWCB_S012_NODE_9532_length_6456_cov_36.183915	6456	Brothers_NWCB	Brothers_NWCA	lane7.s144.indexN706.S507.TAGGCATG.TACTCCTT.136_debarcode_1.fastq.gz	0.858271	196	Deposit	Deposit
Brothers_NWCB_S012_vRhyme_bin_111	9942	Brothers_NWCB	ELSC_Abe	SRR8439019_trim_1.fastq.gz	0.713538	156	Deposit	Deposit
Brothers_NWCB_S012_vRhyme_bin_128	61244	Brothers_NWCB	ELSC_Abe	SRR8439019_trim_1.fastq.gz	0.741673	913	Deposit	Deposit
Brothers_NWCB_S012_vRhyme_bin_138	4295	Brothers_NWCB	ELSC_Abe	SRR8439019_trim_1.fastq.gz	0.776484	69	Deposit	Deposit
Brothers_NWCB_S012_vRhyme_bin_144	12320	Brothers_NWCB	ELSC_Abe	A3_trim_1.fastq.gz	0.803896	400	Deposit	Deposit
Brothers_NWCB_S012_vRhyme_bin_144	12320	Brothers_NWCB	ELSC_Mariner	M2_trim_1.fastq.gz	0.867776	2522	Deposit	Deposit
Brothers_NWCB_S012_vRhyme_bin_144	12320	Brothers_NWCB	MAR_Rainbow	SRR7968108_trim_1.fastq.gz	0.745373	484	Deposit	Deposit
Brothers_NWCB_S012_vRhyme_bin_151	15821	Brothers_NWCB	Brothers_LC	lane4.s016.indexN704.S517.TCCTGAGC.TCTTACGC.324_debarcode_1.fastq.gz	0.890968	538	Deposit	Deposit
Brothers_NWCB_S012_vRhyme_bin_151	15821	Brothers_NWCB	ELSC_Mariner	SRR7968105_trim_1.fastq.gz	0.716326	213	Deposit	Deposit
Brothers_NWCB_S012_vRhyme_bin_153	10997	Brothers_NWCB	ELSC_Mariner	M1_trim_1.fastq.gz	0.755752	1237	Deposit	Deposit
Brothers_NWCB_S012_vRhyme_bin_153	10997	Brothers_NWCB	ELSC_Mariner	M2_trim_1.fastq.gz	0.757752	452	Deposit	Deposit
Brothers_NWCB_S012_vRhyme_bin_159	16941	Brothers_NWCB	Brothers_NWCA	lane7.s144.indexN706.S507.TAGGCATG.TACTCCTT.136_debarcode_1.fastq.gz	0.766484	362	Deposit	Deposit
Brothers_NWCB_S012_vRhyme_bin_161	10109	Brothers_NWCB	Brothers_NWCA	lane7.s144.indexN706.S507.TAGGCATG.TACTCCTT.136_debarcode_1.fastq.gz	0.791374	222	Deposit	Deposit
Brothers_NWCB_S012_vRhyme_bin_168	4568	Brothers_NWCB	Brothers_NWCA	lane7.s144.indexN706.S507.TAGGCATG.TACTCCTT.136_debarcode_1.fastq.gz	0.846979	160	Deposit	Deposit
Brothers_NWCB_S012_vRhyme_bin_171	29823	Brothers_NWCB	Brothers_NWCA	lane7.s144.indexN706.S507.TAGGCATG.TACTCCTT.136_debarcode_1.fastq.gz	0.794219	1297	Deposit	Deposit
Brothers_NWCB_S012_vRhyme_bin_176	8127	Brothers_NWCB	ELSC_Abe	A3_trim_1.fastq.gz	0.725852	708	Deposit	Deposit
Brothers_NWCB_S012_vRhyme_bin_176	8127	Brothers_NWCB	Brothers_NWCA	lane7.s143.indexN705.S506.GGACTCCT.TATGCAGT.106_debarcode_1.fastq.gz	0.709241	1027	Deposit	Deposit
Brothers_NWCB_S012_vRhyme_bin_180	5078	Brothers_NWCB	Brothers_NWCA	lane7.s144.indexN706.S507.TAGGCATG.TACTCCTT.136_debarcode_1.fastq.gz	0.86924	136	Deposit	Deposit
Brothers_NWCB_S012_vRhyme_bin_181	8790	Brothers_NWCB	Brothers_NWCA	lane7.s144.indexN706.S507.TAGGCATG.TACTCCTT.136_debarcode_1.fastq.gz	0.708532	243	Deposit	Deposit
Brothers_NWCB_S012_vRhyme_bin_182	16353	Brothers_NWCB	Brothers_NWCA	lane7.s144.indexN706.S507.TAGGCATG.TACTCCTT.136_debarcode_1.fastq.gz	0.865774	439	Deposit	Deposit
Brothers_NWCB_S012_vRhyme_bin_186	72371	Brothers_NWCB	Brothers_NWCA	lane3.s013.indexN701.S517.TAAGGCGA.TCTTACGC.128_debarcode_1.fastq.gz	0.798068	1132	Deposit	Deposit
Brothers_NWCB_S012_vRhyme_bin_18	56974	Brothers_NWCB	Brothers_NWCA	lane7.s144.indexN706.S507.TAGGCATG.TACTCCTT.136_debarcode_1.fastq.gz	0.745515	2458	Deposit	Deposit
Brothers_NWCB_S012_vRhyme_bin_36	29379	Brothers_NWCB	Brothers_NWCA	lane7.s143.indexN705.S506.GGACTCCT.TATGCAGT.106_debarcode_1.fastq.gz	0.712346	1563	Deposit	Deposit
Brothers_NWCB_S012_vRhyme_bin_38	5619	Brothers_NWCB	Brothers_NWCA	lane7.s143.indexN705.S506.GGACTCCT.TATGCAGT.106_debarcode_1.fastq.gz	0.886457	274	Deposit	Deposit
Brothers_NWCB_S012_vRhyme_bin_46	19360	Brothers_NWCB	ELSC_Mariner	M2_trim_1.fastq.gz	0.889308	3109	Deposit	Deposit
Brothers_NWCB_S012_vRhyme_bin_48	14015	Brothers_NWCB	ELSC_Mariner	M2_trim_1.fastq.gz	0.725366	1226	Deposit	Deposit
Brothers_NWCB_S012_vRhyme_bin_98	10417	Brothers_NWCB	ELSC_Abe	A3_trim_1.fastq.gz	0.800614	301	Deposit	Deposit
Brothers_NWCB_S139_NODE_10145_length_8592_cov_2.837921	8592	Brothers_NWCB	Brothers_NWCA	lane7.s144.indexN706.S507.TAGGCATG.TACTCCTT.136_debarcode_1.fastq.gz	0.866387	222	Deposit	Deposit
Brothers_NWCB_S139_NODE_10774_length_8303_cov_3.337696	8303	Brothers_NWCB	ELSC_Abe	SRR8439019_trim_1.fastq.gz	0.914007	185	Deposit	Deposit
Brothers_NWCB_S139_NODE_11281_length_8094_cov_1.090122	8094	Brothers_NWCB	Brothers_NWCA	lane7.s144.indexN706.S507.TAGGCATG.TACTCCTT.136_debarcode_1.fastq.gz	0.85063	191	Deposit	Deposit
Brothers_NWCB_S139_NODE_11395_length_8045_cov_5.484971	8045	Brothers_NWCB	ELSC_Mariner	M17_trim_1.fastq.gz	0.777129	196	Deposit	Deposit
Brothers_NWCB_S139_NODE_11395_length_8045_cov_5.484971	8045	Brothers_NWCB	ELSC_Abe	SRR8439019_trim_1.fastq.gz	0.973151	423	Deposit	Deposit
Brothers_NWCB_S139_NODE_11687_length_7928_cov_1.966799	7928	Brothers_NWCB	Brothers_NWCA	lane7.s144.indexN706.S507.TAGGCATG.TACTCCTT.136_debarcode_1.fastq.gz	0.819627	189	Deposit	Deposit
Brothers_NWCB_S139_NODE_11736_length_7908_cov_4.569850	7908	Brothers_NWCB	ELSC_Abe	A3_trim_1.fastq.gz	0.942084	401	Deposit	Deposit
Brothers_NWCB_S139_NODE_11736_length_7908_cov_4.569850	7908	Brothers_NWCB	Brothers_NWCA	lane7.s144.indexN706.S507.TAGGCATG.TACTCCTT.136_debarcode_1.fastq.gz	0.970157	431	Deposit	Deposit
Brothers_NWCB_S139_NODE_11736_length_7908_cov_4.569850	7908	Brothers_NWCB	ELSC_Mariner	M2_trim_1.fastq.gz	0.999747	1772	Deposit	Deposit
Brothers_NWCB_S139_NODE_11778_length_7892_cov_1.056021	7892	Brothers_NWCB	Brothers_NWCA	lane7.s144.indexN706.S507.TAGGCATG.TACTCCTT.136_debarcode_1.fastq.gz	0.73188	155	Deposit	Deposit
Brothers_NWCB_S139_NODE_12586_length_7602_cov_3.745953	7602	Brothers_NWCB	ELSC_Abe	A3_trim_1.fastq.gz	0.735333	198	Deposit	Deposit
Brothers_NWCB_S139_NODE_12586_length_7602_cov_3.745953	7602	Brothers_NWCB	Brothers_NWCA	lane7.s144.indexN706.S507.TAGGCATG.TACTCCTT.136_debarcode_1.fastq.gz	0.896869	283	Deposit	Deposit
Brothers_NWCB_S139_NODE_13405_length_7348_cov_1.021742	7348	Brothers_NWCB	Brothers_NWCA	lane7.s144.indexN706.S507.TAGGCATG.TACTCCTT.136_debarcode_1.fastq.gz	0.862548	139	Deposit	Deposit
Brothers_NWCB_S139_NODE_13405_length_7348_cov_1.021742	7348	Brothers_NWCB	ELSC_Mariner	M2_trim_1.fastq.gz	0.933179	303	Deposit	Deposit
Brothers_NWCB_S139_NODE_13614_length_7289_cov_5.419436	7289	Brothers_NWCB	Brothers_NWCA	lane7.s143.indexN705.S506.GGACTCCT.TATGCAGT.106_debarcode_1.fastq.gz	0.998354	1262	Deposit	Deposit
Brothers_NWCB_S139_NODE_13614_length_7289_cov_5.419436	7289	Brothers_NWCB	Brothers_NWCA	lane7.s144.indexN706.S507.TAGGCATG.TACTCCTT.136_debarcode_1.fastq.gz	0.997393	975	Deposit	Deposit
Brothers_NWCB_S139_NODE_14541_length_7043_cov_2.976576	7043	Brothers_NWCB	Brothers_NWCA	lane7.s143.indexN705.S506.GGACTCCT.TATGCAGT.106_debarcode_1.fastq.gz	0.805481	683	Deposit	Deposit
Brothers_NWCB_S139_NODE_14920_length_6940_cov_8.274769	6940	Brothers_NWCB	Brothers_NWCA	lane7.s144.indexN706.S507.TAGGCATG.TACTCCTT.136_debarcode_1.fastq.gz	0.884582	209	Deposit	Deposit
Brothers_NWCB_S139_NODE_14920_length_6940_cov_8.274769	6940	Brothers_NWCB	ELSC_Tui_Malila	SRR8439053_trim_1.fastq.gz	0.889481	227	Deposit	Deposit
Brothers_NWCB_S139_NODE_15622_length_6765_cov_20.824345	6765	Brothers_NWCB	Brothers_NWCA	lane7.s144.indexN706.S507.TAGGCATG.TACTCCTT.136_debarcode_1.fastq.gz	0.884405	1026	Deposit	Deposit
Brothers_NWCB_S139_NODE_15670_length_6755_cov_1.883826	6755	Brothers_NWCB	ELSC_Mariner	M17_trim_1.fastq.gz	0.985196	486	Deposit	Deposit
Brothers_NWCB_S139_NODE_15670_length_6755_cov_1.883826	6755	Brothers_NWCB	MAR_Rainbow	SRR7968108_trim_1.fastq.gz	0.943893	163	Deposit	Deposit
Brothers_NWCB_S139_NODE_15670_length_6755_cov_1.883826	6755	Brothers_NWCB	ELSC_Abe	SRR8439019_trim_1.fastq.gz	0.746854	63	Deposit	Deposit
Brothers_NWCB_S139_NODE_15972_length_6681_cov_6.731004	6681	Brothers_NWCB	Brothers_UC	lane2.s010.indexN708.S505.CAGAGAGG.CTCCTTAC.233_debarcode_1.fastq.gz	0.708726	327	Deposit	Deposit
Brothers_NWCB_S139_NODE_15972_length_6681_cov_6.731004	6681	Brothers_NWCB	ELSC_Abe	SRR8439019_trim_1.fastq.gz	0.8837	520	Deposit	Deposit
Brothers_NWCB_S139_NODE_16441_length_6572_cov_20.564934	6572	Brothers_NWCB	ELSC_Abe	SRR8439019_trim_1.fastq.gz	0.784388	1037	Deposit	Deposit
Brothers_NWCB_S139_NODE_16554_length_6548_cov_2.543996	6548	Brothers_NWCB	Brothers_NWCA	lane7.s144.indexN706.S507.TAGGCATG.TACTCCTT.136_debarcode_1.fastq.gz	0.937538	263	Deposit	Deposit
Brothers_NWCB_S139_NODE_18248_length_6193_cov_1.149522	6193	Brothers_NWCB	ELSC_Mariner	M17_trim_1.fastq.gz	0.823026	591	Deposit	Deposit
Brothers_NWCB_S139_NODE_1844_length_21305_cov_16.441496_fragment_1	10879	Brothers_NWCB	ELSC_Tui_Malila	SRR8439053_trim_1.fastq.gz	0.812023	1432	Deposit	Deposit
Brothers_NWCB_S139_NODE_18622_length_6121_cov_33.532533	6121	Brothers_NWCB	Brothers_NWCA	lane7.s143.indexN705.S506.GGACTCCT.TATGCAGT.106_debarcode_1.fastq.gz	0.924195	174	Deposit	Deposit
Brothers_NWCB_S139_NODE_18622_length_6121_cov_33.532533	6121	Brothers_NWCB	Brothers_NWCA	lane7.s144.indexN706.S507.TAGGCATG.TACTCCTT.136_debarcode_1.fastq.gz	1	2097	Deposit	Deposit
Brothers_NWCB_S139_NODE_18622_length_6121_cov_33.532533	6121	Brothers_NWCB	ELSC_Mariner	M17_trim_1.fastq.gz	0.813266	2670	Deposit	Deposit
Brothers_NWCB_S139_NODE_188_length_66584_cov_32.062552_fragment_1	10456	Brothers_NWCB	Brothers_NWCA	lane7.s143.indexN705.S506.GGACTCCT.TATGCAGT.106_debarcode_1.fastq.gz	0.993018	791	Deposit	Deposit
Brothers_NWCB_S139_NODE_188_length_66584_cov_32.062552_fragment_1	10456	Brothers_NWCB	Brothers_NWCA	lane7.s144.indexN706.S507.TAGGCATG.TACTCCTT.136_debarcode_1.fastq.gz	1	9919	Deposit	Deposit
Brothers_NWCB_S139_NODE_188_length_66584_cov_32.062552_fragment_1	10456	Brothers_NWCB	ELSC_Mariner	M17_trim_1.fastq.gz	0.73049	2456	Deposit	Deposit
Brothers_NWCB_S139_NODE_19707_length_5924_cov_0.989650	5924	Brothers_NWCB	Brothers_NWCA	lane7.s144.indexN706.S507.TAGGCATG.TACTCCTT.136_debarcode_1.fastq.gz	0.71607	121	Deposit	Deposit
Brothers_NWCB_S139_NODE_19707_length_5924_cov_0.989650	5924	Brothers_NWCB	ELSC_Mariner	M2_trim_1.fastq.gz	0.895172	283	Deposit	Deposit
Brothers_NWCB_S139_NODE_20246_length_5830_cov_35.206733	5830	Brothers_NWCB	Brothers_NWCA	lane7.s144.indexN706.S507.TAGGCATG.TACTCCTT.136_debarcode_1.fastq.gz	0.876329	1539	Deposit	Deposit
Brothers_NWCB_S139_NODE_20727_length_5750_cov_10.343589	5750	Brothers_NWCB	Brothers_NWCA	lane7.s144.indexN706.S507.TAGGCATG.TACTCCTT.136_debarcode_1.fastq.gz	0.870957	107	Deposit	Deposit
Brothers_NWCB_S139_NODE_22750_length_5456_cov_6.802214	5456	Brothers_NWCB	ELSC_Abe	A3_trim_1.fastq.gz	0.931818	246	Deposit	Deposit
Brothers_NWCB_S139_NODE_22750_length_5456_cov_6.802214	5456	Brothers_NWCB	Brothers_NWCA	lane7.s144.indexN706.S507.TAGGCATG.TACTCCTT.136_debarcode_1.fastq.gz	0.995968	403	Deposit	Deposit
Brothers_NWCB_S139_NODE_22750_length_5456_cov_6.802214	5456	Brothers_NWCB	ELSC_Mariner	M2_trim_1.fastq.gz	0.961144	1250	Deposit	Deposit
Brothers_NWCB_S139_NODE_22938_length_5431_cov_1.427225	5431	Brothers_NWCB	Brothers_NWCA	lane7.s144.indexN706.S507.TAGGCATG.TACTCCTT.136_debarcode_1.fastq.gz	0.920088	168	Deposit	Deposit
Brothers_NWCB_S139_NODE_23143_length_5406_cov_2.476984	5406	Brothers_NWCB	ELSC_Abe	A3_trim_1.fastq.gz	0.902886	579	Deposit	Deposit
Brothers_NWCB_S139_NODE_23143_length_5406_cov_2.476984	5406	Brothers_NWCB	Brothers_NWCA	lane7.s144.indexN706.S507.TAGGCATG.TACTCCTT.136_debarcode_1.fastq.gz	0.995006	482	Deposit	Deposit
Brothers_NWCB_S139_NODE_23143_length_5406_cov_2.476984	5406	Brothers_NWCB	ELSC_Mariner	M2_trim_1.fastq.gz	0.707362	151	Deposit	Deposit
Brothers_NWCB_S139_NODE_23143_length_5406_cov_2.476984	5406	Brothers_NWCB	ELSC_Abe	SRR8439019_trim_1.fastq.gz	0.724935	55	Deposit	Deposit
Brothers_NWCB_S139_NODE_23143_length_5406_cov_2.476984	5406	Brothers_NWCB	ELSC_Tui_Malila	SRR8439053_trim_1.fastq.gz	0.827044	150	Deposit	Deposit
Brothers_NWCB_S139_NODE_23223_length_5396_cov_2.901499	5396	Brothers_NWCB	Brothers_NWCA	lane7.s144.indexN706.S507.TAGGCATG.TACTCCTT.136_debarcode_1.fastq.gz	0.838028	131	Deposit	Deposit
Brothers_NWCB_S139_NODE_23907_length_5308_cov_1.334684	5308	Brothers_NWCB	Brothers_NWCA	lane7.s143.indexN705.S506.GGACTCCT.TATGCAGT.106_debarcode_1.fastq.gz	0.821025	137	Deposit	Deposit
Brothers_NWCB_S139_NODE_24733_length_5203_cov_5.317770	5203	Brothers_NWCB	Brothers_NWCA	lane7.s144.indexN706.S507.TAGGCATG.TACTCCTT.136_debarcode_1.fastq.gz	0.807611	156	Deposit	Deposit
Brothers_NWCB_S139_NODE_24743_length_5202_cov_0.952906	5202	Brothers_NWCB	Brothers_NWCA	lane7.s144.indexN706.S507.TAGGCATG.TACTCCTT.136_debarcode_1.fastq.gz	0.762976	120	Deposit	Deposit
Brothers_NWCB_S139_NODE_24862_length_5187_cov_2.216403	5187	Brothers_NWCB	ELSC_Abe	A3_trim_1.fastq.gz	0.749373	736	Deposit	Deposit
Brothers_NWCB_S139_NODE_24899_length_5183_cov_1.230419	5183	Brothers_NWCB	ELSC_Tui_Malila	SRR8439053_trim_1.fastq.gz	0.709049	79	Deposit	Deposit
Brothers_NWCB_S139_NODE_24899_length_5183_cov_1.230419	5183	Brothers_NWCB	ELSC_Tui_Malila	T2_trim_1.fastq.gz	0.964499	1982	Deposit	Deposit
Brothers_NWCB_S139_NODE_25345_length_5129_cov_3.508996	5129	Brothers_NWCB	ELSC_Tui_Malila	T2_trim_1.fastq.gz	0.795867	631	Deposit	Deposit
Brothers_NWCB_S139_NODE_25403_length_5122_cov_13.320921	5122	Brothers_NWCB	ELSC_Abe	A3_trim_1.fastq.gz	0.759469	118	Deposit	Deposit
Brothers_NWCB_S139_NODE_25403_length_5122_cov_13.320921	5122	Brothers_NWCB	ELSC_Mariner	M2_trim_1.fastq.gz	0.886763	608	Deposit	Deposit
Brothers_NWCB_S139_NODE_25403_length_5122_cov_13.320921	5122	Brothers_NWCB	ELSC_Tui_Malila	SRR8439053_trim_1.fastq.gz	0.955486	377	Deposit	Deposit
Brothers_NWCB_S139_NODE_25403_length_5122_cov_13.320921	5122	Brothers_NWCB	ELSC_Tui_Malila	T2_trim_1.fastq.gz	0.881101	319	Deposit	Deposit
Brothers_NWCB_S139_NODE_25943_length_5058_cov_2.476171	5058	Brothers_NWCB	ELSC_Tui_Malila	T10_trim_1.fastq.gz	0.794385	314	Deposit	Deposit
Brothers_NWCB_S139_NODE_25943_length_5058_cov_2.476171	5058	Brothers_NWCB	ELSC_Tui_Malila	T2_trim_1.fastq.gz	0.786477	124	Deposit	Deposit
Brothers_NWCB_S139_NODE_26446_length_5003_cov_7.581419	5003	Brothers_NWCB	Brothers_NWCA	lane7.s144.indexN706.S507.TAGGCATG.TACTCCTT.136_debarcode_1.fastq.gz	0.870678	96	Deposit	Deposit
Brothers_NWCB_S139_NODE_26894_length_4955_cov_1.534797	4955	Brothers_NWCB	Brothers_NWCA	lane7.s144.indexN706.S507.TAGGCATG.TACTCCTT.136_debarcode_1.fastq.gz	0.720888	76	Deposit	Deposit
Brothers_NWCB_S139_NODE_27314_length_4908_cov_14.614934	4908	Brothers_NWCB	Brothers_NWCA	lane7.s144.indexN706.S507.TAGGCATG.TACTCCTT.136_debarcode_1.fastq.gz	0.857376	95	Deposit	Deposit
Brothers_NWCB_S139_NODE_27850_length_4853_cov_10.415785	4853	Brothers_NWCB	Brothers_NWCA	lane7.s144.indexN706.S507.TAGGCATG.TACTCCTT.136_debarcode_1.fastq.gz	0.756645	113	Deposit	Deposit
Brothers_NWCB_S139_NODE_28112_length_4826_cov_1.490743	4826	Brothers_NWCB	ELSC_Tui_Malila	T2_trim_1.fastq.gz	0.871529	354	Deposit	Deposit
Brothers_NWCB_S139_NODE_28235_length_4814_cov_1.869426	4814	Brothers_NWCB	ELSC_Mariner	M17_trim_1.fastq.gz	0.990237	611	Deposit	Deposit
Brothers_NWCB_S139_NODE_28682_length_4769_cov_2.625162	4769	Brothers_NWCB	Brothers_NWCA	lane7.s144.indexN706.S507.TAGGCATG.TACTCCTT.136_debarcode_1.fastq.gz	0.925771	233	Deposit	Deposit
Brothers_NWCB_S139_NODE_28682_length_4769_cov_2.625162	4769	Brothers_NWCB	ELSC_Tui_Malila	T2_trim_1.fastq.gz	0.955966	169	Deposit	Deposit
Brothers_NWCB_S139_NODE_29273_length_4709_cov_3.151026	4709	Brothers_NWCB	ELSC_Abe	SRR8439019_trim_1.fastq.gz	0.716713	55	Deposit	Deposit
Brothers_NWCB_S139_NODE_29293_length_4708_cov_0.818380	4708	Brothers_NWCB	ELSC_Abe	SRR8439019_trim_1.fastq.gz	0.885089	305	Deposit	Deposit
Brothers_NWCB_S139_NODE_29498_length_4688_cov_2.626836	4688	Brothers_NWCB	ELSC_Abe	SRR8439019_trim_1.fastq.gz	0.728882	649	Deposit	Deposit
Brothers_NWCB_S139_NODE_2953_length_16576_cov_2.809046_fragment_1	6889	Brothers_NWCB	MAR_Rainbow	SRR7968108_trim_1.fastq.gz	0.72144	116	Deposit	Deposit
Brothers_NWCB_S139_NODE_29687_length_4670_cov_2.346687	4670	Brothers_NWCB	ELSC_Abe	SRR8439019_trim_1.fastq.gz	0.936831	407	Deposit	Deposit
Brothers_NWCB_S139_NODE_298_length_53854_cov_11.034303	53854	Brothers_NWCB	Brothers_NWCA	lane7.s144.indexN706.S507.TAGGCATG.TACTCCTT.136_debarcode_1.fastq.gz	0.798214	1635	Deposit	Deposit
Brothers_NWCB_S139_NODE_30345_length_4610_cov_9.671202	4610	Brothers_NWCB	Brothers_NWCA	lane7.s143.indexN705.S506.GGACTCCT.TATGCAGT.106_debarcode_1.fastq.gz	0.712798	179	Deposit	Deposit
Brothers_NWCB_S139_NODE_30345_length_4610_cov_9.671202	4610	Brothers_NWCB	ELSC_Mariner	M17_trim_1.fastq.gz	0.73449	128	Deposit	Deposit
Brothers_NWCB_S139_NODE_30345_length_4610_cov_9.671202	4610	Brothers_NWCB	ELSC_Mariner	M2_trim_1.fastq.gz	0.885033	655	Deposit	Deposit
Brothers_NWCB_S139_NODE_30398_length_4605_cov_1.873381	4605	Brothers_NWCB	Brothers_NWCA	lane7.s144.indexN706.S507.TAGGCATG.TACTCCTT.136_debarcode_1.fastq.gz	0.715744	77	Deposit	Deposit
Brothers_NWCB_S139_NODE_30398_length_4605_cov_1.873381	4605	Brothers_NWCB	ELSC_Mariner	M17_trim_1.fastq.gz	0.889685	313	Deposit	Deposit
Brothers_NWCB_S139_NODE_30681_length_4578_cov_2.922265	4578	Brothers_NWCB	Brothers_NWCA	lane7.s143.indexN705.S506.GGACTCCT.TATGCAGT.106_debarcode_1.fastq.gz	0.74858	94	Deposit	Deposit
Brothers_NWCB_S139_NODE_30681_length_4578_cov_2.922265	4578	Brothers_NWCB	Brothers_NWCA	lane7.s144.indexN706.S507.TAGGCATG.TACTCCTT.136_debarcode_1.fastq.gz	0.770424	200	Deposit	Deposit
Brothers_NWCB_S139_NODE_30681_length_4578_cov_2.922265	4578	Brothers_NWCB	ELSC_Mariner	M17_trim_1.fastq.gz	0.921363	804	Deposit	Deposit
Brothers_NWCB_S139_NODE_30681_length_4578_cov_2.922265	4578	Brothers_NWCB	ELSC_Tui_Malila	SRR8439053_trim_1.fastq.gz	0.756662	120	Deposit	Deposit
Brothers_NWCB_S139_NODE_30927_length_4555_cov_1.443089	4555	Brothers_NWCB	Brothers_NWCA	lane7.s144.indexN706.S507.TAGGCATG.TACTCCTT.136_debarcode_1.fastq.gz	0.939627	177	Deposit	Deposit
Brothers_NWCB_S139_NODE_30927_length_4555_cov_1.443089	4555	Brothers_NWCB	ELSC_Mariner	M17_trim_1.fastq.gz	0.720746	91	Deposit	Deposit
Brothers_NWCB_S139_NODE_31426_length_4509_cov_2.377681	4509	Brothers_NWCB	Brothers_NWCA	lane7.s144.indexN706.S507.TAGGCATG.TACTCCTT.136_debarcode_1.fastq.gz	0.885784	175	Deposit	Deposit
Brothers_NWCB_S139_NODE_31565_length_4499_cov_0.979186	4499	Brothers_NWCB	ELSC_Mariner	M17_trim_1.fastq.gz	0.723272	54	Deposit	Deposit
Brothers_NWCB_S139_NODE_31842_length_4475_cov_41.033579	4475	Brothers_NWCB	ELSC_Abe	SRR8439019_trim_1.fastq.gz	0.957095	583	Deposit	Deposit
Brothers_NWCB_S139_NODE_31842_length_4475_cov_41.033579	4475	Brothers_NWCB	ELSC_Tui_Malila	T2_trim_1.fastq.gz	0.773855	178	Deposit	Deposit
Brothers_NWCB_S139_NODE_32604_length_4413_cov_2.521465	4413	Brothers_NWCB	ELSC_Abe	A3_trim_1.fastq.gz	0.849989	97	Deposit	Deposit
Brothers_NWCB_S139_NODE_32604_length_4413_cov_2.521465	4413	Brothers_NWCB	ELSC_Abe	SRR8439019_trim_1.fastq.gz	0.97802	210	Deposit	Deposit
Brothers_NWCB_S139_NODE_327_length_51053_cov_8.030809	51053	Brothers_NWCB	Brothers_NWCA	lane7.s144.indexN706.S507.TAGGCATG.TACTCCTT.136_debarcode_1.fastq.gz	0.76685	1355	Deposit	Deposit
Brothers_NWCB_S139_NODE_32877_length_4393_cov_62.644866	4393	Brothers_NWCB	Brothers_NWCA	lane7.s144.indexN706.S507.TAGGCATG.TACTCCTT.136_debarcode_1.fastq.gz	1	697	Deposit	Deposit
Brothers_NWCB_S139_NODE_32945_length_4389_cov_1.249413	4389	Brothers_NWCB	ELSC_Tui_Malila	T2_trim_1.fastq.gz	0.847346	85	Deposit	Deposit
Brothers_NWCB_S139_NODE_33411_length_4350_cov_2.678428	4350	Brothers_NWCB	Brothers_NWCA	lane3.s013.indexN701.S517.TAAGGCGA.TCTTACGC.128_debarcode_1.fastq.gz	0.977701	470	Deposit	Deposit
Brothers_NWCB_S139_NODE_33411_length_4350_cov_2.678428	4350	Brothers_NWCB	ELSC_Abe	SRR8439019_trim_1.fastq.gz	0.972644	165	Deposit	Deposit
Brothers_NWCB_S139_NODE_341_length_50131_cov_34.859451_fragment_1	40502	Brothers_NWCB	ELSC_Abe	A3_trim_1.fastq.gz	0.726038	9288	Deposit	Deposit
Brothers_NWCB_S139_NODE_34994_length_4233_cov_1.829518	4233	Brothers_NWCB	ELSC_Mariner	M17_trim_1.fastq.gz	0.963383	251	Deposit	Deposit
Brothers_NWCB_S139_NODE_35807_length_4169_cov_2.763236	4169	Brothers_NWCB	ELSC_Abe	SRR8439019_trim_1.fastq.gz	0.880307	2666	Deposit	Deposit
Brothers_NWCB_S139_NODE_36122_length_4146_cov_6.781538	4146	Brothers_NWCB	Brothers_NWCA	lane7.s144.indexN706.S507.TAGGCATG.TACTCCTT.136_debarcode_1.fastq.gz	0.883261	160	Deposit	Deposit
Brothers_NWCB_S139_NODE_36122_length_4146_cov_6.781538	4146	Brothers_NWCB	ELSC_Abe	SRR8439019_trim_1.fastq.gz	0.940666	105	Deposit	Deposit
Brothers_NWCB_S139_NODE_36207_length_4140_cov_1.188388	4140	Brothers_NWCB	ELSC_Abe	A3_trim_1.fastq.gz	0.851449	213	Deposit	Deposit
Brothers_NWCB_S139_NODE_36207_length_4140_cov_1.188388	4140	Brothers_NWCB	ELSC_Abe	SRR8439019_trim_1.fastq.gz	0.892029	129	Deposit	Deposit
Brothers_NWCB_S139_NODE_36207_length_4140_cov_1.188388	4140	Brothers_NWCB	ELSC_Tui_Malila	T2_trim_1.fastq.gz	0.928986	146	Deposit	Deposit
Brothers_NWCB_S139_NODE_37173_length_4073_cov_2.624176	4073	Brothers_NWCB	Brothers_NWCA	lane7.s144.indexN706.S507.TAGGCATG.TACTCCTT.136_debarcode_1.fastq.gz	0.803339	82	Deposit	Deposit
Brothers_NWCB_S139_NODE_37173_length_4073_cov_2.624176	4073	Brothers_NWCB	ELSC_Tui_Malila	T2_trim_1.fastq.gz	0.838448	109	Deposit	Deposit
Brothers_NWCB_S139_NODE_37343_length_4062_cov_0.724015	4062	Brothers_NWCB	Brothers_NWCA	lane7.s144.indexN706.S507.TAGGCATG.TACTCCTT.136_debarcode_1.fastq.gz	0.800837	274	Deposit	Deposit
Brothers_NWCB_S139_NODE_37635_length_4044_cov_2.213173	4044	Brothers_NWCB	Brothers_NWCA	lane7.s144.indexN706.S507.TAGGCATG.TACTCCTT.136_debarcode_1.fastq.gz	0.928041	108	Deposit	Deposit
Brothers_NWCB_S139_NODE_37635_length_4044_cov_2.213173	4044	Brothers_NWCB	ELSC_Tui_Malila	SRR8439053_trim_1.fastq.gz	0.851879	71	Deposit	Deposit
Brothers_NWCB_S139_NODE_38750_length_3973_cov_3.179927	3973	Brothers_NWCB	Brothers_UC	lane2.s010.indexN708.S505.CAGAGAGG.CTCCTTAC.233_debarcode_1.fastq.gz	0.795872	606	Deposit	Deposit
Brothers_NWCB_S139_NODE_38798_length_3970_cov_2.794692	3970	Brothers_NWCB	Brothers_NWCA	lane7.s144.indexN706.S507.TAGGCATG.TACTCCTT.136_debarcode_1.fastq.gz	0.995466	245	Deposit	Deposit
Brothers_NWCB_S139_NODE_38798_length_3970_cov_2.794692	3970	Brothers_NWCB	ELSC_Mariner	M17_trim_1.fastq.gz	0.783879	256	Deposit	Deposit
Brothers_NWCB_S139_NODE_38798_length_3970_cov_2.794692	3970	Brothers_NWCB	ELSC_Tui_Malila	SRR8439053_trim_1.fastq.gz	0.832242	90	Deposit	Deposit
Brothers_NWCB_S139_NODE_38798_length_3970_cov_2.794692	3970	Brothers_NWCB	ELSC_Tui_Malila	T2_trim_1.fastq.gz	0.922418	488	Deposit	Deposit
Brothers_NWCB_S139_NODE_38807_length_3969_cov_24.234774	3969	Brothers_NWCB	ELSC_Abe	A3_trim_1.fastq.gz	0.899975	4807	Deposit	Deposit
Brothers_NWCB_S139_NODE_38807_length_3969_cov_24.234774	3969	Brothers_NWCB	Brothers_NWCA	lane7.s144.indexN706.S507.TAGGCATG.TACTCCTT.136_debarcode_1.fastq.gz	0.999244	2156	Deposit	Deposit
Brothers_NWCB_S139_NODE_38807_length_3969_cov_24.234774	3969	Brothers_NWCB	ELSC_Abe	SRR8439019_trim_1.fastq.gz	0.770219	2917	Deposit	Deposit
Brothers_NWCB_S139_NODE_39328_length_3937_cov_1.439370	3937	Brothers_NWCB	Brothers_NWCA	lane7.s144.indexN706.S507.TAGGCATG.TACTCCTT.136_debarcode_1.fastq.gz	0.846838	97	Deposit	Deposit
Brothers_NWCB_S139_NODE_39430_length_3931_cov_1.789432	3931	Brothers_NWCB	ELSC_Abe	SRR8439019_trim_1.fastq.gz	0.827525	91	Deposit	Deposit
Brothers_NWCB_S139_NODE_40473_length_3868_cov_0.963379	3868	Brothers_NWCB	Brothers_NWCA	lane7.s144.indexN706.S507.TAGGCATG.TACTCCTT.136_debarcode_1.fastq.gz	0.762668	156	Deposit	Deposit
Brothers_NWCB_S139_NODE_4178_length_13851_cov_3.804066	13851	Brothers_NWCB	Brothers_NWCA	lane7.s144.indexN706.S507.TAGGCATG.TACTCCTT.136_debarcode_1.fastq.gz	0.767526	366	Deposit	Deposit
Brothers_NWCB_S139_NODE_42172_length_3769_cov_6.642779	3769	Brothers_NWCB	Brothers_NWCA	lane7.s144.indexN706.S507.TAGGCATG.TACTCCTT.136_debarcode_1.fastq.gz	0.850889	71	Deposit	Deposit
Brothers_NWCB_S139_NODE_42624_length_3743_cov_2.784569	3743	Brothers_NWCB	ELSC_Abe	A3_trim_1.fastq.gz	0.721614	54	Deposit	Deposit
Brothers_NWCB_S139_NODE_42745_length_3736_cov_1.253533	3736	Brothers_NWCB	ELSC_Abe	A3_trim_1.fastq.gz	0.764989	120	Deposit	Deposit
Brothers_NWCB_S139_NODE_42745_length_3736_cov_1.253533	3736	Brothers_NWCB	ELSC_Abe	SRR8439019_trim_1.fastq.gz	0.788812	56	Deposit	Deposit
Brothers_NWCB_S139_NODE_42745_length_3736_cov_1.253533	3736	Brothers_NWCB	ELSC_Tui_Malila	T2_trim_1.fastq.gz	0.754015	149	Deposit	Deposit
Brothers_NWCB_S139_NODE_436_length_44186_cov_10.413264	44186	Brothers_NWCB	Brothers_NWCA	lane7.s144.indexN706.S507.TAGGCATG.TACTCCTT.136_debarcode_1.fastq.gz	0.709388	1420	Deposit	Deposit
Brothers_NWCB_S139_NODE_44139_length_3666_cov_12.632382	3666	Brothers_NWCB	Brothers_NWCA	lane7.s144.indexN706.S507.TAGGCATG.TACTCCTT.136_debarcode_1.fastq.gz	1	320	Deposit	Deposit
Brothers_NWCB_S139_NODE_44139_length_3666_cov_12.632382	3666	Brothers_NWCB	ELSC_Mariner	M2_trim_1.fastq.gz	0.979815	241	Deposit	Deposit
Brothers_NWCB_S139_NODE_45404_length_3599_cov_0.890553	3599	Brothers_NWCB	ELSC_Abe	SRR8439019_trim_1.fastq.gz	0.735482	32	Deposit	Deposit
Brothers_NWCB_S139_NODE_46208_length_3560_cov_2.530149	3560	Brothers_NWCB	ELSC_Abe	A3_trim_1.fastq.gz	0.89073	399	Deposit	Deposit
Brothers_NWCB_S139_NODE_46208_length_3560_cov_2.530149	3560	Brothers_NWCB	ELSC_Mariner	M2_trim_1.fastq.gz	0.969663	315	Deposit	Deposit
Brothers_NWCB_S139_NODE_46208_length_3560_cov_2.530149	3560	Brothers_NWCB	ELSC_Tui_Malila	T2_trim_1.fastq.gz	0.930899	122	Deposit	Deposit
Brothers_NWCB_S139_NODE_46273_length_3556_cov_4.160105	3556	Brothers_NWCB	Brothers_NWCA	lane7.s143.indexN705.S506.GGACTCCT.TATGCAGT.106_debarcode_1.fastq.gz	0.86108	263	Deposit	Deposit
Brothers_NWCB_S139_NODE_46295_length_3555_cov_9.862602	3555	Brothers_NWCB	Brothers_NWCA	lane7.s144.indexN706.S507.TAGGCATG.TACTCCTT.136_debarcode_1.fastq.gz	0.742335	69	Deposit	Deposit
Brothers_NWCB_S139_NODE_46295_length_3555_cov_9.862602	3555	Brothers_NWCB	ELSC_Abe	SRR8439019_trim_1.fastq.gz	0.732771	30	Deposit	Deposit
Brothers_NWCB_S139_NODE_46964_length_3522_cov_10.498969	3522	Brothers_NWCB	Brothers_NWCA	lane7.s144.indexN706.S507.TAGGCATG.TACTCCTT.136_debarcode_1.fastq.gz	1	478	Deposit	Deposit
Brothers_NWCB_S139_NODE_46964_length_3522_cov_10.498969	3522	Brothers_NWCB	ELSC_Mariner	M17_trim_1.fastq.gz	0.983816	121	Deposit	Deposit
Brothers_NWCB_S139_NODE_46964_length_3522_cov_10.498969	3522	Brothers_NWCB	ELSC_Abe	SRR8439019_trim_1.fastq.gz	0.973595	95	Deposit	Deposit
Brothers_NWCB_S139_NODE_46964_length_3522_cov_10.498969	3522	Brothers_NWCB	ELSC_Tui_Malila	T10_trim_1.fastq.gz	0.99858	965	Deposit	Deposit
Brothers_NWCB_S139_NODE_46964_length_3522_cov_10.498969	3522	Brothers_NWCB	ELSC_Tui_Malila	T2_trim_1.fastq.gz	0.99858	276	Deposit	Deposit
Brothers_NWCB_S139_NODE_47436_length_3502_cov_1.587259	3502	Brothers_NWCB	ELSC_Mariner	M17_trim_1.fastq.gz	0.994289	208	Deposit	Deposit
Brothers_NWCB_S139_NODE_47436_length_3502_cov_1.587259	3502	Brothers_NWCB	MAR_Rainbow	SRR7968108_trim_1.fastq.gz	0.88321	79	Deposit	Deposit
Brothers_NWCB_S139_NODE_47874_length_3483_cov_0.903456	3483	Brothers_NWCB	ELSC_Mariner	M17_trim_1.fastq.gz	0.951191	174	Deposit	Deposit
Brothers_NWCB_S139_NODE_47874_length_3483_cov_0.903456	3483	Brothers_NWCB	ELSC_Tui_Malila	T2_trim_1.fastq.gz	0.790985	108	Deposit	Deposit
Brothers_NWCB_S139_NODE_49132_length_3425_cov_1.701031	3425	Brothers_NWCB	Brothers_NWCA	lane7.s144.indexN706.S507.TAGGCATG.TACTCCTT.136_debarcode_1.fastq.gz	0.807299	119	Deposit	Deposit
Brothers_NWCB_S139_NODE_49132_length_3425_cov_1.701031	3425	Brothers_NWCB	ELSC_Abe	SRR8439019_trim_1.fastq.gz	0.96438	261	Deposit	Deposit
Brothers_NWCB_S139_NODE_49132_length_3425_cov_1.701031	3425	Brothers_NWCB	ELSC_Tui_Malila	SRR8439053_trim_1.fastq.gz	0.715036	38	Deposit	Deposit
Brothers_NWCB_S139_NODE_49132_length_3425_cov_1.701031	3425	Brothers_NWCB	ELSC_Tui_Malila	T2_trim_1.fastq.gz	0.928175	597	Deposit	Deposit
Brothers_NWCB_S139_NODE_50303_length_3374_cov_1.912535	3374	Brothers_NWCB	ELSC_Mariner	M2_trim_1.fastq.gz	0.791049	92	Deposit	Deposit
Brothers_NWCB_S139_NODE_51132_length_3340_cov_1.143480	3340	Brothers_NWCB	ELSC_Abe	SRR8439019_trim_1.fastq.gz	0.967964	701	Deposit	Deposit
Brothers_NWCB_S139_NODE_51740_length_3315_cov_0.622020	3315	Brothers_NWCB	ELSC_Abe	SRR8439019_trim_1.fastq.gz	0.79457	71	Deposit	Deposit
Brothers_NWCB_S139_NODE_53052_length_3263_cov_0.850128	3263	Brothers_NWCB	ELSC_Abe	A1_trim_1.fastq.gz	0.8578	77	Deposit	Deposit
Brothers_NWCB_S139_NODE_53052_length_3263_cov_0.850128	3263	Brothers_NWCB	ELSC_Abe	A3_trim_1.fastq.gz	0.723567	121	Deposit	Deposit
Brothers_NWCB_S139_NODE_53052_length_3263_cov_0.850128	3263	Brothers_NWCB	ELSC_Tui_Malila	T2_trim_1.fastq.gz	0.732761	175	Deposit	Deposit
Brothers_NWCB_S139_NODE_53534_length_3243_cov_1.082478	3243	Brothers_NWCB	MAR_Lucky	SRR7968113_trim_1.fastq.gz	0.900401	227	Deposit	Deposit
[truncated: 15,715 more rows]
