# Supplementary material for: Endemism shapes viral ecology and evolution in globally distributed hydrothermal vent ecosystems
Source: Nat Commun. 2025 May 1;16:4076. doi: 10.1038/s41467-025-59154-x (PMC12043954; doi:10.1038/s41467-025-59154-x)
Supplement: Supplementary file 13 — Supplementary Dataset 9 [file 41467_2025_59154_MOESM13_ESM.xlsx]

## Sheet: Sheet1
Supplementary Data 9. Nucleotide clustering results of the viruses recovered in this study compared to the GOV 2.0 dataset.
id	ANI_mean	Site	depth_m	latitude_dd	longitude_dd	Virus
2831	0.9145634125	MSP112	4002.4	15.909	-124.474	7153.1.61927.TGTGA_Malaspina_NODE_3210_length_6363_cov_4.273306
2831	0.9145634125	MSP118	3103.1	12	-108.06	7154.1.61923.CACCT_Malaspina_NODE_3730_length_6363_cov_5.983455
2831	0.9145634125	MSP134	4002.7	19.99	-52.637	7035.1.59396.CACAC_Malaspina_NODE_2620_length_6363_cov_10.455138
2831	0.9145634125	MSP144	4003.5	29.97	-23.69	7034.1.59397.GTGTT_Malaspina_NODE_3176_length_6362_cov_9.372951
2831	0.9145634125	MSP146	4002	32.0788	-17.2662	7058.1.60048.TGTGA_Malaspina_NODE_2429_length_6379_cov_11.524754
2831	0.9145634125	Cayman_Shallow	2041-2327	18.37636667	-81.79808333	Cayman_Shallow_k95_697936_flag_0_multi_20.0094_len_4895
2831	0.9145634125	Cayman_Shallow	2041-2327	18.37636667	-81.79808333	Cayman_Shallow_k95_706420_flag_0_multi_7.0141_len_4855
4715	0.7384457466666666	MSP109	4004	18.04	-133.26	7036.1.59404.TTCAG_Malaspina_NODE_685_length_12002_cov_10.015178
4715	0.7384457466666666	MSP114	294	14.53	-118.77	7151.1.61919.ACAAA_Malaspina_NODE_1389_length_10014_cov_7.226930
4715	0.7384457466666666	158_MES	651	67.1675	0.2177	Station158_MES_ALL_assembly_NODE_9917_length_9745_cov_128.435088
4715	0.7384457466666666	39_MES	270	18.7341	66.3896	Station39_MES_ALL_assembly_NODE_1806_length_10136_cov_33.296895
4715	0.7384457466666666	Guaymas_Basin	1993	27.51583333	-111.425	Guaymas_Basin_k95_503093_flag_1_multi_3.0033_len_9278
5357	0.7230702625000001	123_MIX	150	-8.9109	-140.2845	Station123_MXL_ALL_assembly_NODE_6052_length_7050_cov_9.773267
5357	0.7230702625000001	189_MES	299	78.0391	116.4105	Station189_MES_ALL_assembly_NODE_20085_length_6379_cov_10.992568
5357	0.7230702625000001	85_DCM	90	-62.2231	-49.2139	Station85_DCM_COMBINED_FINAL_NODE_8549_length_7574_cov_7.052268
5357	0.7230702625000001	Guaymas_Basin	1993	27.51583333	-111.425	Guaymas_Basin_k95_973076_flag_0_multi_10.4987_len_5351
5357	0.7230702625000001	Guaymas_Basin	1993	27.51583333	-111.425	Guaymas_Basin_k95_419858_flag_0_multi_13.9464_len_5467
6497	0.789606925	158_DCM	25	67.161	0.3964	Station158_DCM_ALL_assembly_NODE_17582_length_5931_cov_21.429884
6497	0.789606925	210_SRF	5	61.5427	-55.9869	Station210_SUR_ALL_assembly_NODE_28220_length_5257_cov_8.811034
6497	0.789606925	210_SRF	5	61.5427	-55.9869	Station210_SUR_ALL_assembly_NODE_27940_length_5302_cov_4.541643
6497	0.789606925	Cayman_Shallow	2041-2327	18.37636667	-81.79808333	Cayman_Shallow_k95_769918_flag_1_multi_5.0000_len_4898
10047	0.7405235533333333	189_MES	299	78.0391	116.4105	Station189_MES_ALL_assembly_NODE_25379_length_5388_cov_3.719857
10047	0.7405235533333333	194_DCM	35	73.3275	-168.8142	Station194_DCM_ALL_assembly_NODE_17921_length_5105_cov_2.431881
10047	0.7405235533333333	Lau_Basin_Abe	1960-2159	-20.76121472	-176.1905736	Lau_Basin_Abe_k95_1482207_flag_0_multi_6.9892_len_5652
10242	0.7150386150000001	155_MES	751	54.5742	-16.8345	Station155_MES_ALL_assembly_NODE_18619_length_7254_cov_9.902070
10242	0.7150386150000001	189_MES	299	78.0391	116.4105	Station189_MES_ALL_assembly_NODE_16892_length_7241_cov_4.398692
10242	0.7150386150000001	Guaymas_Basin	1993	27.51583333	-111.425	Guaymas_Basin_k95_484632_flag_1_multi_4.0000_len_9364
10564	0.74737292	76_SRF	5	-20.9354	-35.1803	Station76_SUR_ALL_assembly_NODE_3014_length_10093_cov_22.103307
10564	0.74737292	Cayman_Shallow	2041-2327	18.37636667	-81.79808333	Cayman_Shallow_k95_510317_flag_0_multi_14.0024_len_10731
10564	0.74737292	Cayman_Deep	4869-4950	18.54650167	-81.71823333	Cayman_Deep_k95_355451_flag_0_multi_14.0654_len_14371
14681	0.8428720000000001	76_MES	800	-20.9315	-35.1794	Station76_MES_COMBINED_FINAL_NODE_9400_length_7233_cov_16.223879
14681	0.8428720000000001	78_MES	800	-30.1471	-43.2915	Station78_MES_DO_NOT_POOL_NODE_9287_length_7044_cov_7.667191
14681	0.8428720000000001	Guaymas_Basin	1993	27.51583333	-111.425	Guaymas_Basin_k95_1130908_flag_1_multi_4.0000_len_9589
17187	0.75137154	158_MES	651	67.1675	0.2177	Station158_MES_ALL_assembly_NODE_1348_length_45472_cov_2.931567
17187	0.75137154	Guaymas_Basin	1993	27.51583333	-111.425	Guaymas_Basin_k95_949621_flag_1_multi_6.0000_len_55546
17192	0.73528665	158_MES	651	67.1675	0.2177	Station158_MES_ALL_assembly_NODE_4437_length_18604_cov_2.919780
17192	0.73528665	Guaymas_Basin	1993	27.51583333	-111.425	Guaymas_Basin_k95_86129_flag_1_multi_6.0000_len_24950
18828	0.78375532	MSP114	294	14.53	-118.77	7151.1.61919.ACAAA_Malaspina_NODE_3142_length_6107_cov_3.938474
18828	0.78375532	Guaymas_Basin	1993	27.51583333	-111.425	Guaymas_Basin_k95_996565_flag_1_multi_5.4328_len_6255
19453	0.73690497	76_MES	800	-20.9315	-35.1794	Station76_MES_COMBINED_FINAL_NODE_11116_length_6208_cov_8.564278
19453	0.73690497	Lau_Basin_Tahi_Moana	800-2229	-20.68156833	-176.1823411	Lau_Basin_Tahi_Moana_k95_1047490_flag_3_multi_17.0036_len_4789
19792	0.71680306	85_MES	790	-61.9689	-49.5017	Station85_MES_COMBINED_FINAL_NODE_11747_length_6940_cov_8.028177
19792	0.71680306	Guaymas_Basin	1993	27.51583333	-111.425	Guaymas_Basin_k95_258128_flag_1_multi_4.0000_len_6937
20291	0.75327476	189_MES	299	78.0391	116.4105	Station189_MES_ALL_assembly_NODE_19845_length_6439_cov_14.349937
20291	0.75327476	Guaymas_Basin	1993	27.51583333	-111.425	Guaymas_Basin_k95_656077_flag_0_multi_6.8213_len_6084
21027	0.769505	Axial_Plume	1500	45.9335667	-130.013667	Axial_Plume_NODE_792_length_10372_cov_1.289409
21027	0.769505	168_ZZZ	NA	NA	NA	Station168_IZZ_ALL_assembly_NODE_11353_length_10920_cov_2.850161
21432	0.7225762	173_DCM	35	78.9354	79.0604	Station173_DCM_ALL_assembly_NODE_7412_length_14825_cov_4.394854
21432	0.7225762	Guaymas_Basin	1993	27.51583333	-111.425	Guaymas_Basin_k95_949424_flag_0_multi_5.0048_len_17042
22726	0.78773094	78_MES	800	-30.1471	-43.2915	Station78_MES_DO_NOT_POOL_NODE_14329_length_5044_cov_6.645620
22726	0.78773094	Lau_Basin_Abe	1960-2159	-20.76121472	-176.1905736	Lau_Basin_Abe_k95_1719406_flag_0_multi_8.0507_len_4220
23002	0.81989198	82_SRF	5	-47.1863	-58.2902	Station82_SUR_COMBINED_FINAL_NODE_5684_length_8418_cov_4.499223
23002	0.81989198	Guaymas_Basin	1993	27.51583333	-111.425	Guaymas_Basin_k95_467396_flag_0_multi_10.7703_len_7902
26472	0.77616084	85_DCM	90	-62.2231	-49.2139	Station85_DCM_COMBINED_FINAL_NODE_9290_length_7106_cov_33.012622
26472	0.77616084	Guaymas_Basin	1993	27.51583333	-111.425	Guaymas_Basin_k95_804371_flag_0_multi_16.1098_len_7735
27988	0.79301986	189_MES	299	78.0391	116.4105	Station189_MES_ALL_assembly_NODE_5632_length_15821_cov_2.652607
27988	0.79301986	Guaymas_Basin	1993	27.51583333	-111.425	Guaymas_Basin_k95_996827_flag_0_multi_5.1088_len_14945
28867	0.74247152	MSP121	3007.9	10.093	-99.246	7152.1.61920.GTGGC_Malaspina_NODE_1927_length_7256_cov_3.146121
28867	0.74247152	Guaymas_Basin	1993	27.51583333	-111.425	Guaymas_Basin_k95_759213_flag_0_multi_6.2053_len_8163
29127	0.9833462	122_MES	600	-8.9729	-139.2393	Station122_MES_COMBINED_FINAL_NODE_16059_length_4820_cov_18.081217
29127	0.9833462	Lau_Basin_Mariner	1785-1890	-20.18030488	-176.6014404	Lau_Basin_Mariner_k95_490607_flag_3_multi_10.0021_len_4860
29863	0.7378	155_DCM	40	54.5451	-16.7943	Station155_DCM_ALL_assembly_NODE_14012_length_7186_cov_18.648156
29863	0.7378	Cayman_Shallow	2041-2327	18.37636667	-81.79808333	Cayman_Shallow_k95_774366_flag_0_multi_15.7258_len_9699
29931	0.74018448	155_MES	751	54.5742	-16.8345	Station155_MES_ALL_assembly_NODE_24442_length_5904_cov_59.943067
29931	0.74018448	Guaymas_Basin	1993	27.51583333	-111.425	Guaymas_Basin_k95_1235557_flag_1_multi_4.0000_len_5692
30060	0.71475336	158_MES	651	67.1675	0.2177	Station158_MES_ALL_assembly_NODE_15472_length_6806_cov_5.933491
30060	0.71475336	Guaymas_Basin	1993	27.51583333	-111.425	Guaymas_Basin_k95_818260_flag_0_multi_6.9657_len_7557
30275	0.86344076	123_MIX	150	-8.9109	-140.2845	Station123_MXL_ALL_assembly_NODE_9853_length_4870_cov_7.519418
30275	0.86344076	Lau_Basin_Tahi_Moana	800-2229	-20.68156833	-176.1823411	Lau_Basin_Tahi_Moana_k95_922361_flag_3_multi_7.0015_len_4898
31443	0.73529148	189_MES	299	78.0391	116.4105	Station189_MES_ALL_assembly_NODE_19089_length_6629_cov_5.646790
31443	0.73529148	Guaymas_Basin	1993	27.51583333	-111.425	Guaymas_Basin_k95_837181_flag_1_multi_4.0000_len_5382
31783	0.71785485	155_MES	751	54.5742	-16.8345	Station155_MES_ALL_assembly_NODE_14165_length_8945_cov_66.317548
31783	0.71785485	Guaymas_Basin	1993	27.51583333	-111.425	Guaymas_Basin_k95_1082649_flag_1_multi_4.0000_len_11385
32038	0.7894444	137_MES	375	14.2025	-116.6433	Station137_MES_COMBINED_FINAL_NODE_14453_length_7170_cov_8.783696
32038	0.7894444	Guaymas_Basin	1993	27.51583333	-111.425	Guaymas_Basin_k95_1059885_flag_1_multi_6.8016_len_7261
32603	0.9974	155_MES	751	54.5742	-16.8345	Station155_MES_ALL_assembly_NODE_42948_length_3816_cov_9.265355
32603	0.9974	Lau_Basin_Kilo_Moana	2315-2639	-20.05382503	-176.1335894	Lau_Basin_Kilo_Moana_k95_1327512_flag_0_multi_67.0000_len_3845
32986	0.9497936	189_MES	299	78.0391	116.4105	Station189_MES_ALL_assembly_NODE_7215_length_13267_cov_5.556615
32986	0.9497936	Guaymas_Basin	1993	27.51583333	-111.425	Guaymas_Basin_k95_469441_flag_0_multi_7.9218_len_13070
33210	0.7680512	64_MES	1000	-29.5046	37.9599	Station64_MES_COMBINED_FINAL_NODE_1713_length_28152_cov_3.981813
33210	0.7680512	Guaymas_Basin	1993	27.51583333	-111.425	Guaymas_Basin_k95_477590_flag_0_multi_13.2355_len_29679
33212	0.81180091	68_MES	700	-31.0198	4.6685	Station68_MES_DO_NOT_POOL_NODE_19630_length_4732_cov_8.969852
33212	0.81180091	Lau_Basin_Abe	1960-2159	-20.76121472	-176.1905736	Lau_Basin_Abe_k95_1016528_flag_3_multi_7.0015_len_4782
33213	0.9456	122_MES	600	-8.9729	-139.2393	Station122_MES_COMBINED_FINAL_NODE_16656_length_4712_cov_5.858063
33213	0.9456	Lau_Basin_Abe	1960-2159	-20.76121472	-176.1905736	Lau_Basin_Abe_k95_688401_flag_3_multi_14.0030_len_4750
34364	0.79073904	78_MES	800	-30.1471	-43.2915	Station78_MES_DO_NOT_POOL_NODE_13112_length_5396_cov_29.314173
34364	0.79073904	Lau_Basin_Kilo_Moana	2315-2639	-20.05382503	-176.1335894	Lau_Basin_Kilo_Moana_k95_1119561_flag_1_multi_9.0000_len_4902
37945	0.70021168	102_MES	480	-5.261	-85.1678	Station102_MES_ALL_assembly_NODE_6380_length_5592_cov_5.144663
37945	0.70021168	Lau_Basin_Tahi_Moana	800-2229	-20.68156833	-176.1823411	Lau_Basin_Tahi_Moana_k95_579383_flag_1_multi_4.0000_len_4511
