# Supplementary material for: Endemism shapes viral ecology and evolution in globally distributed hydrothermal vent ecosystems
Source: Nat Commun. 2025 May 1;16:4076. doi: 10.1038/s41467-025-59154-x (PMC12043954; doi:10.1038/s41467-025-59154-x)
Supplement: Supplementary file 14 — Supplementary Dataset 10 [file 41467_2025_59154_MOESM14_ESM.xlsx]

## Sheet: Sheet1
Supplementary Data 10. Mmseqs protein clusters that are shared between geographically separated vents and between plume and deposit samples. Annotations are shown when identified, and represent the best hit to the protein from the VOG, KEGG, and pfam databases, searched by VIBRANT.
id	protein	protein_no_vRhyme	PD	Site	anno_id	anno
3	Axial_Plume_NODE_10667_length_2502_cov_0.295579_2	Axial_Plume_NODE_10667_length_2502_cov_0.295579_2	Plume	Axial	VOG00404	sp|P9WGD4|SSB_MYCTO Single-stranded DNA-binding protein
3	Guaymas_Basin_k95_521317_flag_1_multi_5.0000_len_4643_6	Guaymas_Basin_k95_521317_flag_1_multi_5.0000_len_4643_6	Plume	Guaymas	VOG00404	sp|P9WGD4|SSB_MYCTO Single-stranded DNA-binding protein
4	Axial_Plume_NODE_10811_length_2485_cov_1.380407_1	Axial_Plume_NODE_10811_length_2485_cov_1.380407_1	Plume	Axial	K03091	sigH; RNA polymerase sporulation-specific sigma factor
4	Guaymas_Basin_k95_882128_flag_0_multi_4.7352_len_3852_3	Guaymas_Basin_k95_882128_flag_0_multi_4.7352_len_3852_3	Plume	Guaymas	K03087	rpoS; RNA polymerase nonessential primary-like sigma factor
5	Axial_Plume_NODE_10811_length_2485_cov_1.380407_2	Axial_Plume_NODE_10811_length_2485_cov_1.380407_2	Plume	Axial	PF04404.12	ERF superfamily
5	Guaymas_Basin_k95_882128_flag_0_multi_4.7352_len_3852_2	Guaymas_Basin_k95_882128_flag_0_multi_4.7352_len_3852_2	Plume	Guaymas	PF04404.12	ERF superfamily
6	Axial_Plume_NODE_108_length_25463_cov_17.755920_17	Axial_Plume_NODE_108_length_25463_cov_17.755920_17	Plume	Axial	NA	NA
6	vRhyme_135__Lau_Basin_Tahi_Moana_k95_565167_flag_0_multi_7.3980_len_8630_2	Lau_Basin_Tahi_Moana_k95_565167_flag_0_multi_7.3980_len_8630_2	Plume	Lau_Basin	NA	NA
7	Axial_Plume_NODE_108_length_25463_cov_17.755920_18	Axial_Plume_NODE_108_length_25463_cov_17.755920_18	Plume	Axial	NA	NA
7	vRhyme_135__Lau_Basin_Tahi_Moana_k95_565167_flag_0_multi_7.3980_len_8630_3	Lau_Basin_Tahi_Moana_k95_565167_flag_0_multi_7.3980_len_8630_3	Plume	Lau_Basin	NA	NA
8	Axial_Plume_NODE_108_length_25463_cov_17.755920_19	Axial_Plume_NODE_108_length_25463_cov_17.755920_19	Plume	Axial	NA	NA
8	vRhyme_135__Lau_Basin_Tahi_Moana_k95_565167_flag_0_multi_7.3980_len_8630_4	Lau_Basin_Tahi_Moana_k95_565167_flag_0_multi_7.3980_len_8630_4	Plume	Lau_Basin	NA	NA
9	Axial_Plume_NODE_108_length_25463_cov_17.755920_20	Axial_Plume_NODE_108_length_25463_cov_17.755920_20	Plume	Axial	NA	NA
9	vRhyme_135__Lau_Basin_Tahi_Moana_k95_565167_flag_0_multi_7.3980_len_8630_5	Lau_Basin_Tahi_Moana_k95_565167_flag_0_multi_7.3980_len_8630_5	Plume	Lau_Basin	NA	NA
10	Axial_Plume_NODE_108_length_25463_cov_17.755920_22	Axial_Plume_NODE_108_length_25463_cov_17.755920_22	Plume	Axial	K00527	rtpR; ribonucleoside-triphosphate reductase (thioredoxin) [EC:1.17.4.2]
10	vRhyme_135__Lau_Basin_Tahi_Moana_k95_565167_flag_0_multi_7.3980_len_8630_7	Lau_Basin_Tahi_Moana_k95_565167_flag_0_multi_7.3980_len_8630_7	Plume	Lau_Basin	K00527	rtpR; ribonucleoside-triphosphate reductase (thioredoxin) [EC:1.17.4.2]
11	Axial_Plume_NODE_108_length_25463_cov_17.755920_23	Axial_Plume_NODE_108_length_25463_cov_17.755920_23	Plume	Axial	VOG00557	sp|P04530|VG41_BPT4 ATP-dependent helicase 41
11	vRhyme_135__Lau_Basin_Tahi_Moana_k95_565167_flag_0_multi_7.3980_len_8630_8	Lau_Basin_Tahi_Moana_k95_565167_flag_0_multi_7.3980_len_8630_8	Plume	Lau_Basin	VOG00557	sp|P04530|VG41_BPT4 ATP-dependent helicase 41
19	Axial_Plume_NODE_11128_length_2449_cov_1.760982_3	Axial_Plume_NODE_11128_length_2449_cov_1.760982_3	Plume	Axial	VOG11574	REFSEQ hypothetical protein
19	Axial_Plume_NODE_22104_length_1764_cov_0.495418_2	Axial_Plume_NODE_22104_length_1764_cov_0.495418_2	Plume	Axial	VOG11574	REFSEQ hypothetical protein
19	vRhyme_22__Guaymas_Basin_k95_710235_flag_1_multi_5.0000_len_19963_23	Guaymas_Basin_k95_710235_flag_1_multi_5.0000_len_19963_23	Plume	Guaymas	VOG11574	REFSEQ hypothetical protein
19	Lau_Basin_Abe_k95_1040331_flag_1_multi_7.0000_len_2568_6	Lau_Basin_Abe_k95_1040331_flag_1_multi_7.0000_len_2568_6	Plume	Lau_Basin	VOG11574	REFSEQ hypothetical protein
19	vRhyme_11__Lau_Basin_Abe_k95_988942_flag_0_multi_51.9729_len_3308_4	Lau_Basin_Abe_k95_988942_flag_0_multi_51.9729_len_3308_4	Plume	Lau_Basin	VOG11574	REFSEQ hypothetical protein
19	vRhyme_11__Lau_Basin_Kilo_Moana_k95_1078671_flag_0_multi_51.1858_len_2743_3	Lau_Basin_Kilo_Moana_k95_1078671_flag_0_multi_51.1858_len_2743_3	Plume	Lau_Basin	VOG11574	REFSEQ hypothetical protein
19	Lau_Basin_Kilo_Moana_k95_1419915_flag_1_multi_10.5985_len_2130_2	Lau_Basin_Kilo_Moana_k95_1419915_flag_1_multi_10.5985_len_2130_2	Plume	Lau_Basin	VOG11574	REFSEQ hypothetical protein
19	vRhyme_11__Lau_Basin_Mariner_k95_389561_flag_1_multi_4.0011_len_2725_1	Lau_Basin_Mariner_k95_389561_flag_1_multi_4.0011_len_2725_1	Plume	Lau_Basin	VOG11574	REFSEQ hypothetical protein
19	vRhyme_15__Lau_Basin_Mariner_k95_618546_flag_0_multi_16.4473_len_11571_4	Lau_Basin_Mariner_k95_618546_flag_0_multi_16.4473_len_11571_4	Plume	Lau_Basin	VOG11574	REFSEQ hypothetical protein
19	Lau_Basin_Tahi_Moana_k95_145136_flag_0_multi_40.7554_len_9148_4	Lau_Basin_Tahi_Moana_k95_145136_flag_0_multi_40.7554_len_9148_4	Plume	Lau_Basin	VOG11574	REFSEQ hypothetical protein
19	vRhyme_22__Lau_Basin_Tahi_Moana_k95_840561_flag_0_multi_7.2161_len_3339_6	Lau_Basin_Tahi_Moana_k95_840561_flag_0_multi_7.2161_len_3339_6	Plume	Lau_Basin	VOG11574	REFSEQ hypothetical protein
20	Axial_Plume_NODE_1127_length_8451_cov_1.174315_4	Axial_Plume_NODE_1127_length_8451_cov_1.174315_4	Plume	Axial	NA	NA
20	Axial_Plume_NODE_32778_length_1474_cov_0.965108_3	Axial_Plume_NODE_32778_length_1474_cov_0.965108_3	Plume	Axial	NA	NA
20	Guaymas_Basin_k95_1046012_flag_0_multi_3.8942_len_1881_2	Guaymas_Basin_k95_1046012_flag_0_multi_3.8942_len_1881_2	Plume	Guaymas	NA	NA
21	Axial_Plume_NODE_11394_length_2421_cov_1.228858_2	Axial_Plume_NODE_11394_length_2421_cov_1.228858_2	Plume	Axial	NA	NA
21	vRhyme_28__Lau_Basin_Abe_k95_867682_flag_0_multi_13.9363_len_4383_4	Lau_Basin_Abe_k95_867682_flag_0_multi_13.9363_len_4383_4	Plume	Lau_Basin	NA	NA
22	Axial_Plume_NODE_11394_length_2421_cov_1.228858_4	Axial_Plume_NODE_11394_length_2421_cov_1.228858_4	Plume	Axial	NA	NA
22	Guaymas_Basin_k95_284477_flag_0_multi_6.3207_len_8034_10	Guaymas_Basin_k95_284477_flag_0_multi_6.3207_len_8034_10	Plume	Guaymas	NA	NA
23	Axial_Plume_NODE_11529_length_2408_cov_0.307321_1	Axial_Plume_NODE_11529_length_2408_cov_0.307321_1	Plume	Axial	NA	NA
23	vRhyme_53__Lau_Basin_Abe_k95_1828513_flag_1_multi_5.0000_len_3368_1	Lau_Basin_Abe_k95_1828513_flag_1_multi_5.0000_len_3368_1	Plume	Lau_Basin	NA	NA
24	Axial_Plume_NODE_11529_length_2408_cov_0.307321_2	Axial_Plume_NODE_11529_length_2408_cov_0.307321_2	Plume	Axial	VOG01144	sp|P19060|BP06_BPT4 Baseplate wedge protein gp6
24	vRhyme_86__Lau_Basin_Kilo_Moana_k95_239414_flag_1_multi_4.0000_len_3662_4	Lau_Basin_Kilo_Moana_k95_239414_flag_1_multi_4.0000_len_3662_4	Plume	Lau_Basin	VOG01144	sp|P19060|BP06_BPT4 Baseplate wedge protein gp6
27	Axial_Plume_NODE_11853_length_2373_cov_0.485307_4	Axial_Plume_NODE_11853_length_2373_cov_0.485307_4	Plume	Axial	K00526	E1.17.4.1B, nrdB, nrdF; ribonucleoside-diphosphate reductase beta chain [EC:1.17.4.1]
27	Guaymas_4561-384_scaffold_282_c1_28	Guaymas_4561-384_scaffold_282_c1_28	Deposit	Guaymas	VOG00398	sp|P69924|RIR2_ECOLI Ribonucleoside-diphosphate reductase 1 subunit beta
28	Axial_Plume_NODE_11880_length_2369_cov_0.624888_4	Axial_Plume_NODE_11880_length_2369_cov_0.624888_4	Plume	Axial	VOG03432	REFSEQ hypothetical protein
28	Axial_Seawater_NODE_9952_length_1943_cov_0.811674_2	Axial_Seawater_NODE_9952_length_1943_cov_0.811674_2	Plume	Axial	VOG03432	REFSEQ hypothetical protein
28	Guaymas_Basin_k95_704521_flag_1_multi_3.0000_len_2605_2	Guaymas_Basin_k95_704521_flag_1_multi_3.0000_len_2605_2	Plume	Guaymas	VOG03432	REFSEQ hypothetical protein
29	Axial_Plume_NODE_11992_length_2358_cov_1.095025_7	Axial_Plume_NODE_11992_length_2358_cov_1.095025_7	Plume	Axial	NA	NA
29	vRhyme_87__Lau_Basin_Kilo_Moana_k95_1488873_flag_0_multi_7.5658_len_2449_7	Lau_Basin_Kilo_Moana_k95_1488873_flag_0_multi_7.5658_len_2449_7	Plume	Lau_Basin	NA	NA
67	Axial_Plume_NODE_1212_length_8152_cov_1.870031_4	Axial_Plume_NODE_1212_length_8152_cov_1.870031_4	Plume	Axial	K07451	mcrA; 5-methylcytosine-specific restriction enzyme A [EC:3.1.21.-]
67	vRhyme_15__Lau_Basin_Mariner_k95_280634_flag_0_multi_11.3953_len_2582_3	Lau_Basin_Mariner_k95_280634_flag_0_multi_11.3953_len_2582_3	Plume	Lau_Basin	K07451	mcrA; 5-methylcytosine-specific restriction enzyme A [EC:3.1.21.-]
68	Axial_Plume_NODE_12229_length_2335_cov_0.198822_7	Axial_Plume_NODE_12229_length_2335_cov_0.198822_7	Plume	Axial	NA	NA
68	Lau_Basin_Tahi_Moana_k95_142346_flag_1_multi_3.0000_len_1228_2	Lau_Basin_Tahi_Moana_k95_142346_flag_1_multi_3.0000_len_1228_2	Plume	Lau_Basin	NA	NA
69	Axial_Plume_NODE_12352_length_2323_cov_1.131148_1	Axial_Plume_NODE_12352_length_2323_cov_1.131148_1	Plume	Axial	VOG10133	REFSEQ hypothetical protein
69	Axial_Plume_NODE_5153_length_3601_cov_1.283247_3	Axial_Plume_NODE_5153_length_3601_cov_1.283247_3	Plume	Axial	VOG10133	REFSEQ hypothetical protein
69	vRhyme_49__Guaymas_Basin_k95_500218_flag_1_multi_2.2872_len_4096_1	Guaymas_Basin_k95_500218_flag_1_multi_2.2872_len_4096_1	Plume	Guaymas	VOG10133	REFSEQ hypothetical protein
70	Axial_Plume_NODE_12665_length_2296_cov_0.563854_2	Axial_Plume_NODE_12665_length_2296_cov_0.563854_2	Plume	Axial	NA	NA
70	Guaymas_4559-240_scaffold_33_c1_112	Guaymas_4559-240_scaffold_33_c1_112	Deposit	Guaymas	NA	NA
71	Axial_Plume_NODE_126_length_24237_cov_3.122480_12	Axial_Plume_NODE_126_length_24237_cov_3.122480_12	Plume	Axial	NA	NA
71	vRhyme_5__Lau_Basin_Mariner_k95_470597_flag_1_multi_4.0000_len_5404_8	Lau_Basin_Mariner_k95_470597_flag_1_multi_4.0000_len_5404_8	Plume	Lau_Basin	NA	NA
72	Axial_Plume_NODE_126_length_24237_cov_3.122480_13	Axial_Plume_NODE_126_length_24237_cov_3.122480_13	Plume	Axial	K01160	rusA; crossover junction endodeoxyribonuclease RusA [EC:3.1.22.4]
72	vRhyme_5__Lau_Basin_Mariner_k95_470597_flag_1_multi_4.0000_len_5404_9	Lau_Basin_Mariner_k95_470597_flag_1_multi_4.0000_len_5404_9	Plume	Lau_Basin	K01160	rusA; crossover junction endodeoxyribonuclease RusA [EC:3.1.22.4]
73	Axial_Plume_NODE_126_length_24237_cov_3.122480_14	Axial_Plume_NODE_126_length_24237_cov_3.122480_14	Plume	Axial	NA	NA
73	vRhyme_5__Lau_Basin_Mariner_k95_470597_flag_1_multi_4.0000_len_5404_10	Lau_Basin_Mariner_k95_470597_flag_1_multi_4.0000_len_5404_10	Plume	Lau_Basin	NA	NA
75	Axial_Plume_NODE_126_length_24237_cov_3.122480_19	Axial_Plume_NODE_126_length_24237_cov_3.122480_19	Plume	Axial	VOG00213	sp|Q05220|PORTL_BPML5 Portal protein
75	Brothers_Diffuse_S015_NODE_1756_length_7723_cov_2.357688_5	Brothers_Diffuse_S015_NODE_1756_length_7723_cov_2.357688_5	Deposit	Brothers	VOG00213	sp|Q05220|PORTL_BPML5 Portal protein
76	Axial_Plume_NODE_126_length_24237_cov_3.122480_38	Axial_Plume_NODE_126_length_24237_cov_3.122480_38	Plume	Axial	NA	NA
76	Lau_Basin_Mariner_k95_753121_flag_1_multi_5.5045_len_9839_11	Lau_Basin_Mariner_k95_753121_flag_1_multi_5.5045_len_9839_11	Plume	Lau_Basin	NA	NA
77	Axial_Plume_NODE_126_length_24237_cov_3.122480_39	Axial_Plume_NODE_126_length_24237_cov_3.122480_39	Plume	Axial	NA	NA
77	Lau_Basin_Mariner_k95_753121_flag_1_multi_5.5045_len_9839_12	Lau_Basin_Mariner_k95_753121_flag_1_multi_5.5045_len_9839_12	Plume	Lau_Basin	NA	NA
78	Axial_Plume_NODE_12902_length_2273_cov_0.712022_2	Axial_Plume_NODE_12902_length_2273_cov_0.712022_2	Plume	Axial	NA	NA
78	Lau_Basin_Kilo_Moana_k95_28365_flag_0_multi_8.0167_len_3816_4	Lau_Basin_Kilo_Moana_k95_28365_flag_0_multi_8.0167_len_3816_4	Plume	Lau_Basin	NA	NA
78	Guaymas_Basin_k95_985281_flag_0_multi_9.2261_len_20832_8	Guaymas_Basin_k95_985281_flag_0_multi_9.2261_len_20832_8	Plume	Guaymas	NA	NA
78	Lau_Basin_Tahi_Moana_k95_566510_flag_1_multi_4.0000_len_1561_1	Lau_Basin_Tahi_Moana_k95_566510_flag_1_multi_4.0000_len_1561_1	Plume	Lau_Basin	NA	NA
78	Lau_Basin_Abe_k95_96082_flag_1_multi_7.4522_len_4029_4	Lau_Basin_Abe_k95_96082_flag_1_multi_7.4522_len_4029_4	Plume	Lau_Basin	NA	NA
78	Lau_Basin_Abe_k95_286885_flag_0_multi_71.4071_len_3109_3	Lau_Basin_Abe_k95_286885_flag_0_multi_71.4071_len_3109_3	Plume	Lau_Basin	NA	NA
81	Axial_Plume_NODE_13042_length_2261_cov_0.684161_4	Axial_Plume_NODE_13042_length_2261_cov_0.684161_4	Plume	Axial	VOG00719	sp|A3N1T0|CLPP_ACTP2 ATP-dependent Clp protease proteolytic subunit
81	Guaymas_4559-240_scaffold_33_c1_103	Guaymas_4559-240_scaffold_33_c1_103	Deposit	Guaymas	VOG00719	sp|A3N1T0|CLPP_ACTP2 ATP-dependent Clp protease proteolytic subunit
82	Axial_Plume_NODE_13107_length_2256_cov_0.673556_5	Axial_Plume_NODE_13107_length_2256_cov_0.673556_5	Plume	Axial	VOG01646	sp|P19192|CAPSD_BPCHP Capsid protein VP1
82	Axial_Plume_NODE_9857_length_2605_cov_8.250202_1	Axial_Plume_NODE_9857_length_2605_cov_8.250202_1	Plume	Axial	VOG01646	sp|P19192|CAPSD_BPCHP Capsid protein VP1
82	vRhyme_114__Lau_Basin_Kilo_Moana_k95_678076_flag_1_multi_4.3139_len_4013_7	Lau_Basin_Kilo_Moana_k95_678076_flag_1_multi_4.3139_len_4013_7	Plume	Lau_Basin	VOG01646	sp|P19192|CAPSD_BPCHP Capsid protein VP1
83	Axial_Plume_NODE_13673_length_2214_cov_0.705319_3	Axial_Plume_NODE_13673_length_2214_cov_0.705319_3	Plume	Axial	NA	NA
83	Lau_Basin_Mariner_k95_583545_flag_0_multi_10.3750_len_3223_2	Lau_Basin_Mariner_k95_583545_flag_0_multi_10.3750_len_3223_2	Plume	Lau_Basin	NA	NA
83	vRhyme_13__Axial_Plume_NODE_192_length_20225_cov_1.612250_11	Axial_Plume_NODE_192_length_20225_cov_1.612250_11	Plume	Axial	NA	NA
83	Lau_Basin_Tahi_Moana_k95_485925_flag_1_multi_13.9032_len_3029_1	Lau_Basin_Tahi_Moana_k95_485925_flag_1_multi_13.9032_len_3029_1	Plume	Lau_Basin	NA	NA
83	Lau_Basin_Tahi_Moana_k95_712698_flag_0_multi_33.3087_len_10238_10	Lau_Basin_Tahi_Moana_k95_712698_flag_0_multi_33.3087_len_10238_10	Plume	Lau_Basin	NA	NA
83	Lau_Basin_Kilo_Moana_k95_1271759_flag_0_multi_17.1946_len_2125_2	Lau_Basin_Kilo_Moana_k95_1271759_flag_0_multi_17.1946_len_2125_2	Plume	Lau_Basin	NA	NA
83	vRhyme_128__Guaymas_Basin_k95_1219168_flag_0_multi_6.9928_len_8396_2	Guaymas_Basin_k95_1219168_flag_0_multi_6.9928_len_8396_2	Plume	Guaymas	NA	NA
83	Lau_Basin_Tahi_Moana_k95_191117_flag_0_multi_20.0091_len_5067_4	Lau_Basin_Tahi_Moana_k95_191117_flag_0_multi_20.0091_len_5067_4	Plume	Lau_Basin	NA	NA
83	Lau_Basin_Kilo_Moana_k95_355560_flag_0_multi_43.0497_len_3134_2	Lau_Basin_Kilo_Moana_k95_355560_flag_0_multi_43.0497_len_3134_2	Plume	Lau_Basin	NA	NA
83	Lau_Basin_Mariner_k95_226453_flag_0_multi_29.7295_len_3541_2	Lau_Basin_Mariner_k95_226453_flag_0_multi_29.7295_len_3541_2	Plume	Lau_Basin	NA	NA
83	vRhyme_63__Lau_Basin_Abe_k95_389053_flag_0_multi_14.9943_len_3768_6	Lau_Basin_Abe_k95_389053_flag_0_multi_14.9943_len_3768_6	Plume	Lau_Basin	NA	NA
83	Lau_Basin_Abe_k95_867739_flag_0_multi_30.2810_len_3134_2	Lau_Basin_Abe_k95_867739_flag_0_multi_30.2810_len_3134_2	Plume	Lau_Basin	NA	NA
84	Axial_Plume_NODE_13875_length_2198_cov_0.763882_3	Axial_Plume_NODE_13875_length_2198_cov_0.763882_3	Plume	Axial	K03704	cspA; cold shock protein
84	Axial_Plume_NODE_28241_length_1578_cov_0.703653_4	Axial_Plume_NODE_28241_length_1578_cov_0.703653_4	Plume	Axial	K03704	cspA; cold shock protein
84	Lau_Basin_Tahi_Moana_k95_140331_flag_0_multi_3.9896_len_1061_5	Lau_Basin_Tahi_Moana_k95_140331_flag_0_multi_3.9896_len_1061_5	Plume	Lau_Basin	K03704	cspA; cold shock protein
85	Axial_Plume_NODE_13918_length_2195_cov_0.535783_4	Axial_Plume_NODE_13918_length_2195_cov_0.535783_4	Plume	Axial	VOG11584	sp|Q6QGD4|ENDON_BPT5 Nicking endonuclease
85	Lau_Basin_Tahi_Moana_k95_456845_flag_1_multi_5.0000_len_11695_16	Lau_Basin_Tahi_Moana_k95_456845_flag_1_multi_5.0000_len_11695_16	Plume	Lau_Basin	VOG11584	sp|Q6QGD4|ENDON_BPT5 Nicking endonuclease
88	Axial_Plume_NODE_14339_length_2164_cov_0.590083_4	Axial_Plume_NODE_14339_length_2164_cov_0.590083_4	Plume	Axial	NA	NA
88	Guaymas_Basin_k95_928119_flag_1_multi_3.0000_len_4778_6	Guaymas_Basin_k95_928119_flag_1_multi_3.0000_len_4778_6	Plume	Guaymas	NA	NA
89	Axial_Plume_NODE_14442_length_2156_cov_1.311483_2	Axial_Plume_NODE_14442_length_2156_cov_1.311483_2	Plume	Axial	VOG00064	sp|P13333|TUBE_BPT4 Tail tube protein gp19
89	Guaymas_Basin_k95_630366_flag_0_multi_3.9998_len_6204_7	Guaymas_Basin_k95_630366_flag_0_multi_3.9998_len_6204_7	Plume	Guaymas	VOG00064	sp|P13333|TUBE_BPT4 Tail tube protein gp19
90	Axial_Plume_NODE_14442_length_2156_cov_1.311483_4	Axial_Plume_NODE_14442_length_2156_cov_1.311483_4	Plume	Axial	VOG00771	sp|P15075|VG50_BPT4 Head completion protein Gp50
90	Guaymas_Basin_k95_630366_flag_0_multi_3.9998_len_6204_5	Guaymas_Basin_k95_630366_flag_0_multi_3.9998_len_6204_5	Plume	Guaymas	VOG00771	sp|P15075|VG50_BPT4 Head completion protein Gp50
90	Guaymas_Basin_k95_808340_flag_0_multi_4.9676_len_7253_6	Guaymas_Basin_k95_808340_flag_0_multi_4.9676_len_7253_6	Plume	Guaymas	VOG00771	sp|P15075|VG50_BPT4 Head completion protein Gp50
91	Axial_Plume_NODE_14637_length_2143_cov_0.424603_4	Axial_Plume_NODE_14637_length_2143_cov_0.424603_4	Plume	Axial	NA	NA
91	Lau_Basin_Abe_k95_1266748_flag_1_multi_3.0000_len_2250_1	Lau_Basin_Abe_k95_1266748_flag_1_multi_3.0000_len_2250_1	Plume	Lau_Basin	NA	NA
92	Axial_Plume_NODE_1466_length_7389_cov_2.839438_5	Axial_Plume_NODE_1466_length_7389_cov_2.839438_5	Plume	Axial	NA	NA
92	Guaymas_Basin_k95_687961_flag_0_multi_7.0580_len_3509_1	Guaymas_Basin_k95_687961_flag_0_multi_7.0580_len_3509_1	Plume	Guaymas	NA	NA
92	Guaymas_Basin_k95_524373_flag_0_multi_4.9984_len_13044_8	Guaymas_Basin_k95_524373_flag_0_multi_4.9984_len_13044_8	Plume	Guaymas	NA	NA
93	Axial_Plume_NODE_14807_length_2131_cov_0.531936_2	Axial_Plume_NODE_14807_length_2131_cov_0.531936_2	Plume	Axial	NA	NA
93	Lau_Basin_Kilo_Moana_k95_921799_flag_0_multi_2.9920_len_2598_2	Lau_Basin_Kilo_Moana_k95_921799_flag_0_multi_2.9920_len_2598_2	Plume	Lau_Basin	NA	NA
94	Axial_Plume_NODE_14807_length_2131_cov_0.531936_3	Axial_Plume_NODE_14807_length_2131_cov_0.531936_3	Plume	Axial	VOG02673	REFSEQ scaffolding protein
94	Lau_Basin_Kilo_Moana_k95_921799_flag_0_multi_2.9920_len_2598_3	Lau_Basin_Kilo_Moana_k95_921799_flag_0_multi_2.9920_len_2598_3	Plume	Lau_Basin	VOG02673	REFSEQ scaffolding protein
95	Axial_Plume_NODE_15006_length_2117_cov_0.529146_2	Axial_Plume_NODE_15006_length_2117_cov_0.529146_2	Plume	Axial	NA	NA
95	Lau_Basin_Kilo_Moana_k95_344151_flag_0_multi_7.9927_len_9654_10	Lau_Basin_Kilo_Moana_k95_344151_flag_0_multi_7.9927_len_9654_10	Plume	Lau_Basin	NA	NA
96	Axial_Plume_NODE_15006_length_2117_cov_0.529146_3	Axial_Plume_NODE_15006_length_2117_cov_0.529146_3	Plume	Axial	NA	NA
96	Lau_Basin_Kilo_Moana_k95_344151_flag_0_multi_7.9927_len_9654_11	Lau_Basin_Kilo_Moana_k95_344151_flag_0_multi_7.9927_len_9654_11	Plume	Lau_Basin	NA	NA
101	Axial_Plume_NODE_15419_length_2089_cov_0.779817_1	Axial_Plume_NODE_15419_length_2089_cov_0.779817_1	Plume	Axial	VOG11855	REFSEQ hypothetical protein
101	vRhyme_22__Guaymas_Basin_k95_671797_flag_1_multi_5.0000_len_6736_12	Guaymas_Basin_k95_671797_flag_1_multi_5.0000_len_6736_12	Plume	Guaymas	VOG11855	REFSEQ hypothetical protein
102	Axial_Plume_NODE_15419_length_2089_cov_0.779817_4	Axial_Plume_NODE_15419_length_2089_cov_0.779817_4	Plume	Axial	NA	NA
102	vRhyme_22__Guaymas_Basin_k95_671797_flag_1_multi_5.0000_len_6736_9	Guaymas_Basin_k95_671797_flag_1_multi_5.0000_len_6736_9	Plume	Guaymas	NA	NA
103	Axial_Plume_NODE_15453_length_2087_cov_0.974490_2	Axial_Plume_NODE_15453_length_2087_cov_0.974490_2	Plume	Axial	K01493	comEB; dCMP deaminase [EC:3.5.4.12]
103	vRhyme_150__Guaymas_Basin_k95_1034839_flag_0_multi_4.9655_len_4158_9	Guaymas_Basin_k95_1034839_flag_0_multi_4.9655_len_4158_9	Plume	Guaymas	K01493	comEB; dCMP deaminase [EC:3.5.4.12]
104	Axial_Plume_NODE_15453_length_2087_cov_0.974490_3	Axial_Plume_NODE_15453_length_2087_cov_0.974490_3	Plume	Axial	NA	NA
104	vRhyme_150__Guaymas_Basin_k95_1034839_flag_0_multi_4.9655_len_4158_8	Guaymas_Basin_k95_1034839_flag_0_multi_4.9655_len_4158_8	Plume	Guaymas	NA	NA
105	Axial_Plume_NODE_1576_length_7039_cov_2.308449_6	Axial_Plume_NODE_1576_length_7039_cov_2.308449_6	Plume	Axial	NA	NA
105	Lau_Basin_Kilo_Moana_k95_718010_flag_1_multi_8.0000_len_4750_1	Lau_Basin_Kilo_Moana_k95_718010_flag_1_multi_8.0000_len_4750_1	Plume	Lau_Basin	NA	NA
106	Axial_Plume_NODE_1576_length_7039_cov_2.308449_8	Axial_Plume_NODE_1576_length_7039_cov_2.308449_8	Plume	Axial	NA	NA
106	Guaymas_Basin_k95_549899_flag_0_multi_5.1811_len_1155_2	Guaymas_Basin_k95_549899_flag_0_multi_5.1811_len_1155_2	Plume	Guaymas	NA	NA
106	Guaymas_Basin_k95_897881_flag_0_multi_7.9842_len_8971_2	Guaymas_Basin_k95_897881_flag_0_multi_7.9842_len_8971_2	Plume	Guaymas	NA	NA
106	Guaymas_Basin_k95_1233145_flag_0_multi_8.4345_len_2546_3	Guaymas_Basin_k95_1233145_flag_0_multi_8.4345_len_2546_3	Plume	Guaymas	NA	NA
107	Axial_Plume_NODE_157_length_22107_cov_4.490628_13	Axial_Plume_NODE_157_length_22107_cov_4.490628_13	Plume	Axial	NA	NA
107	Guaymas_Basin_k95_695154_flag_0_multi_9.9809_len_5529_3	Guaymas_Basin_k95_695154_flag_0_multi_9.9809_len_5529_3	Plume	Guaymas	NA	NA
108	Axial_Plume_NODE_15808_length_2064_cov_0.980898_1	Axial_Plume_NODE_15808_length_2064_cov_0.980898_1	Plume	Axial	VOG00120	sp|P00452|RIR1_ECOLI Ribonucleoside-diphosphate reductase 1 subunit alpha
108	Lau_Basin_Mariner_k95_533404_flag_0_multi_9.4616_len_6336_8	Lau_Basin_Mariner_k95_533404_flag_0_multi_9.4616_len_6336_8	Plume	Lau_Basin	VOG00120	sp|P00452|RIR1_ECOLI Ribonucleoside-diphosphate reductase 1 subunit alpha
108	Lau_Basin_Tahi_Moana_k95_195080_flag_1_multi_12.0631_len_11673_1	Lau_Basin_Tahi_Moana_k95_195080_flag_1_multi_12.0631_len_11673_1	Plume	Lau_Basin	VOG00120	sp|P00452|RIR1_ECOLI Ribonucleoside-diphosphate reductase 1 subunit alpha
109	Axial_Plume_NODE_15981_length_2052_cov_1.306494_3	Axial_Plume_NODE_15981_length_2052_cov_1.306494_3	Plume	Axial	VOG03187	REFSEQ hypothetical protein
109	vRhyme_124__Guaymas_Basin_k95_441602_flag_0_multi_5.1743_len_2401_2	Guaymas_Basin_k95_441602_flag_0_multi_5.1743_len_2401_2	Plume	Guaymas	VOG03187	REFSEQ hypothetical protein
110	Axial_Plume_NODE_16030_length_2050_cov_0.479459_2	Axial_Plume_NODE_16030_length_2050_cov_0.479459_2	Plume	Axial	K03091	sigH; RNA polymerase sporulation-specific sigma factor
110	Axial_Seawater_NODE_14305_length_1684_cov_0.561978_2	Axial_Seawater_NODE_14305_length_1684_cov_0.561978_2	Plume	Axial	K03091	sigH; RNA polymerase sporulation-specific sigma factor
110	Guaymas_Basin_k95_493159_flag_0_multi_8.4475_len_8919_13	Guaymas_Basin_k95_493159_flag_0_multi_8.4475_len_8919_13	Plume	Guaymas	K03091	sigH; RNA polymerase sporulation-specific sigma factor
110	Guaymas_Basin_k95_718170_flag_1_multi_3.0000_len_3108_8	Guaymas_Basin_k95_718170_flag_1_multi_3.0000_len_3108_8	Plume	Guaymas	K03091	sigH; RNA polymerase sporulation-specific sigma factor
110	vRhyme_85__Guaymas_Basin_k95_591892_flag_0_multi_21.9481_len_21446_44	Guaymas_Basin_k95_591892_flag_0_multi_21.9481_len_21446_44	Plume	Guaymas	K03087	rpoS; RNA polymerase nonessential primary-like sigma factor
111	Axial_Plume_NODE_16044_length_2049_cov_0.700832_3	Axial_Plume_NODE_16044_length_2049_cov_0.700832_3	Plume	Axial	VOG01261	REFSEQ hypothetical protein
111	vRhyme_76__Guaymas_Basin_k95_417530_flag_0_multi_16.4104_len_4420_7	Guaymas_Basin_k95_417530_flag_0_multi_16.4104_len_4420_7	Plume	Guaymas	VOG01261	REFSEQ hypothetical protein
111	Guaymas_Basin_k95_630378_flag_1_multi_5.9675_len_7448_3	Guaymas_Basin_k95_630378_flag_1_multi_5.9675_len_7448_3	Plume	Guaymas	VOG01261	REFSEQ hypothetical protein
111	vRhyme_129__Guaymas_Basin_k95_665753_flag_0_multi_6.7152_len_9434_7	Guaymas_Basin_k95_665753_flag_0_multi_6.7152_len_9434_7	Plume	Guaymas	VOG01261	REFSEQ hypothetical protein
111	Guaymas_Basin_k95_908994_flag_0_multi_4.9868_len_1843_4	Guaymas_Basin_k95_908994_flag_0_multi_4.9868_len_1843_4	Plume	Guaymas	VOG01261	REFSEQ hypothetical protein
112	Axial_Plume_NODE_16109_length_2045_cov_0.566736_2	Axial_Plume_NODE_16109_length_2045_cov_0.566736_2	Plume	Axial	VOG24530	REFSEQ hypothetical protein
112	Lau_Basin_Mariner_k95_215470_flag_1_multi_3.0062_len_1227_3	Lau_Basin_Mariner_k95_215470_flag_1_multi_3.0062_len_1227_3	Plume	Lau_Basin	VOG24530	REFSEQ hypothetical protein
113	Axial_Plume_NODE_16178_length_2040_cov_1.356508_5	Axial_Plume_NODE_16178_length_2040_cov_1.356508_5	Plume	Axial	NA	NA
113	Lau_Basin_Tui_Malila_k95_502502_flag_0_multi_6.6260_len_1750_4	Lau_Basin_Tui_Malila_k95_502502_flag_0_multi_6.6260_len_1750_4	Plume	Lau_Basin	NA	NA
113	Guaymas_Basin_k95_589426_flag_0_multi_7.6349_len_1303_1	Guaymas_Basin_k95_589426_flag_0_multi_7.6349_len_1303_1	Plume	Guaymas	NA	NA
114	Axial_Plume_NODE_16494_length_2022_cov_0.148285_2	Axial_Plume_NODE_16494_length_2022_cov_0.148285_2	Plume	Axial	NA	NA
114	Lau_Basin_Kilo_Moana_k95_220257_flag_1_multi_1.9535_len_1580_4	Lau_Basin_Kilo_Moana_k95_220257_flag_1_multi_1.9535_len_1580_4	Plume	Lau_Basin	NA	NA
114	vRhyme_153__Lau_Basin_Abe_k95_681116_flag_1_multi_3.0000_len_2556_3	Lau_Basin_Abe_k95_681116_flag_1_multi_3.0000_len_2556_3	Plume	Lau_Basin	NA	NA
115	Axial_Plume_NODE_16494_length_2022_cov_0.148285_3	Axial_Plume_NODE_16494_length_2022_cov_0.148285_3	Plume	Axial	NA	NA
115	vRhyme_153__Lau_Basin_Abe_k95_681116_flag_1_multi_3.0000_len_2556_4	Lau_Basin_Abe_k95_681116_flag_1_multi_3.0000_len_2556_4	Plume	Lau_Basin	NA	NA
116	Axial_Plume_NODE_1661_length_6831_cov_1.223150_1	Axial_Plume_NODE_1661_length_6831_cov_1.223150_1	Plume	Axial	VOG03061	sp|P13319|RNH_BPT4 Ribonuclease H
116	vRhyme_216__Guaymas_Basin_k95_305706_flag_0_multi_8.5848_len_33114_28	Guaymas_Basin_k95_305706_flag_0_multi_8.5848_len_33114_28	Plume	Guaymas	VOG03061	sp|P13319|RNH_BPT4 Ribonuclease H
117	Axial_Plume_NODE_1661_length_6831_cov_1.223150_2	Axial_Plume_NODE_1661_length_6831_cov_1.223150_2	Plume	Axial	VOG00715	sp|Q05259|THYX_BPML5 Probable flavin-dependent thymidylate synthase
117	vRhyme_216__Guaymas_Basin_k95_305706_flag_0_multi_8.5848_len_33114_29	Guaymas_Basin_k95_305706_flag_0_multi_8.5848_len_33114_29	Plume	Guaymas	VOG00715	sp|Q05259|THYX_BPML5 Probable flavin-dependent thymidylate synthase
118	Axial_Plume_NODE_16628_length_2014_cov_0.301007_6	Axial_Plume_NODE_16628_length_2014_cov_0.301007_6	Plume	Axial	NA	NA
118	Guaymas_Basin_k95_895099_flag_0_multi_8.5503_len_3257_3	Guaymas_Basin_k95_895099_flag_0_multi_8.5503_len_3257_3	Plume	Guaymas	NA	NA
119	Axial_Plume_NODE_16628_length_2014_cov_0.301007_7	Axial_Plume_NODE_16628_length_2014_cov_0.301007_7	Plume	Axial	NA	NA
119	Guaymas_Basin_k95_895099_flag_0_multi_8.5503_len_3257_2	Guaymas_Basin_k95_895099_flag_0_multi_8.5503_len_3257_2	Plume	Guaymas	NA	NA
120	Axial_Plume_NODE_16754_length_2006_cov_1.112826_2	Axial_Plume_NODE_16754_length_2006_cov_1.112826_2	Plume	Axial	NA	NA
120	Guaymas_Basin_k95_808488_flag_1_multi_3.0000_len_1820_4	Guaymas_Basin_k95_808488_flag_1_multi_3.0000_len_1820_4	Plume	Guaymas	NA	NA
120	Axial_Seawater_NODE_12136_length_1796_cov_1.207310_3	Axial_Seawater_NODE_12136_length_1796_cov_1.207310_3	Plume	Axial	NA	NA
125	Axial_Plume_NODE_17023_length_1992_cov_0.423592_4	Axial_Plume_NODE_17023_length_1992_cov_0.423592_4	Plume	Axial	VOG11134	REFSEQ putative single-stranded DNA-binding protein
125	Guaymas_Basin_k95_1047540_flag_1_multi_3.0000_len_1000_2	Guaymas_Basin_k95_1047540_flag_1_multi_3.0000_len_1000_2	Plume	Guaymas	VOG11134	REFSEQ putative single-stranded DNA-binding protein
126	Axial_Plume_NODE_17185_length_1982_cov_0.884636_3	Axial_Plume_NODE_17185_length_1982_cov_0.884636_3	Plume	Axial	VOG15624	REFSEQ S-layer domain protein
126	Axial_Plume_NODE_37818_length_1380_cov_1.106943_4	Axial_Plume_NODE_37818_length_1380_cov_1.106943_4	Plume	Axial	VOG15624	REFSEQ S-layer domain protein
126	Guaymas_Basin_k95_385977_flag_1_multi_3.0000_len_3374_2	Guaymas_Basin_k95_385977_flag_1_multi_3.0000_len_3374_2	Plume	Guaymas	VOG15624	REFSEQ S-layer domain protein
127	Axial_Plume_NODE_17218_length_1981_cov_0.193096_2	Axial_Plume_NODE_17218_length_1981_cov_0.193096_2	Plume	Axial	VOG00771	sp|P15075|VG50_BPT4 Head completion protein Gp50
127	vRhyme_110__Guaymas_Basin_k95_1119142_flag_0_multi_5.5772_len_4012_2	Guaymas_Basin_k95_1119142_flag_0_multi_5.5772_len_4012_2	Plume	Guaymas	VOG00771	sp|P15075|VG50_BPT4 Head completion protein Gp50
127	Guaymas_Basin_k95_543374_flag_0_multi_15.7793_len_2039_3	Guaymas_Basin_k95_543374_flag_0_multi_15.7793_len_2039_3	Plume	Guaymas	VOG00771	sp|P15075|VG50_BPT4 Head completion protein Gp50
127	Guaymas_Basin_k95_818786_flag_0_multi_16.1994_len_2853_3	Guaymas_Basin_k95_818786_flag_0_multi_16.1994_len_2853_3	Plume	Guaymas	VOG00771	sp|P15075|VG50_BPT4 Head completion protein Gp50
128	Axial_Plume_NODE_17218_length_1981_cov_0.193096_3	Axial_Plume_NODE_17218_length_1981_cov_0.193096_3	Plume	Axial	VOG02569	sp|P15076|DNAPR_BPT4 Terminal DNA protecting protein
128	Guaymas_Basin_k95_543374_flag_0_multi_15.7793_len_2039_2	Guaymas_Basin_k95_543374_flag_0_multi_15.7793_len_2039_2	Plume	Guaymas	VOG02569	sp|P15076|DNAPR_BPT4 Terminal DNA protecting protein
129	Axial_Plume_NODE_17259_length_1979_cov_0.356371_4	Axial_Plume_NODE_17259_length_1979_cov_0.356371_4	Plume	Axial	VOG00394	sp|P39504|SPAN1_BPT4 Spanin, inner membrane subunit
129	Axial_Plume_NODE_34794_length_1434_cov_0.442999_3	Axial_Plume_NODE_34794_length_1434_cov_0.442999_3	Plume	Axial	VOG00394	sp|P39504|SPAN1_BPT4 Spanin, inner membrane subunit
129	Cayman_Deep_k95_244910_flag_1_multi_1.9434_len_1209_4	Cayman_Deep_k95_244910_flag_1_multi_1.9434_len_1209_4	Plume	Cayman	VOG00394	sp|P39504|SPAN1_BPT4 Spanin, inner membrane subunit
129	Cayman_Deep_k95_245402_flag_0_multi_4.9576_len_1605_4	Cayman_Deep_k95_245402_flag_0_multi_4.9576_len_1605_4	Plume	Cayman	VOG00394	sp|P39504|SPAN1_BPT4 Spanin, inner membrane subunit
130	Axial_Plume_NODE_17623_length_1961_cov_0.520720_1	Axial_Plume_NODE_17623_length_1961_cov_0.520720_1	Plume	Axial	VOG01029	sp|Q58294|RFCL_METJA Replication factor C large subunit
130	Axial_Plume_NODE_5144_length_3606_cov_0.499856_4	Axial_Plume_NODE_5144_length_3606_cov_0.499856_4	Plume	Axial	VOG01029	sp|Q58294|RFCL_METJA Replication factor C large subunit
130	vRhyme_37__Lau_Basin_Mariner_k95_381242_flag_1_multi_3.9898_len_3027_2	Lau_Basin_Mariner_k95_381242_flag_1_multi_3.9898_len_3027_2	Plume	Lau_Basin	VOG01029	sp|Q58294|RFCL_METJA Replication factor C large subunit
131	Axial_Plume_NODE_17722_length_1956_cov_0.277747_5	Axial_Plume_NODE_17722_length_1956_cov_0.277747_5	Plume	Axial	NA	NA
131	vRhyme_132__Guaymas_Basin_k95_644578_flag_0_multi_7.0015_len_51619_59	Guaymas_Basin_k95_644578_flag_0_multi_7.0015_len_51619_59	Plume	Guaymas	NA	NA
132	Axial_Plume_NODE_17739_length_1955_cov_0.282276_1	Axial_Plume_NODE_17739_length_1955_cov_0.282276_1	Plume	Axial	NA	NA
132	vRhyme_84__Lau_Basin_Kilo_Moana_k95_1293447_flag_1_multi_5.8350_len_2156_6	Lau_Basin_Kilo_Moana_k95_1293447_flag_1_multi_5.8350_len_2156_6	Plume	Lau_Basin	NA	NA
133	Axial_Plume_NODE_17859_length_1949_cov_0.295280_2	Axial_Plume_NODE_17859_length_1949_cov_0.295280_2	Plume	Axial	VOG01972	REFSEQ hypothetical protein
133	Lau_Basin_Kilo_Moana_k95_1471887_flag_1_multi_3.0000_len_3199_3	Lau_Basin_Kilo_Moana_k95_1471887_flag_1_multi_3.0000_len_3199_3	Plume	Lau_Basin	VOG01972	REFSEQ hypothetical protein
135	Axial_Plume_NODE_18255_length_1928_cov_0.498612_3	Axial_Plume_NODE_18255_length_1928_cov_0.498612_3	Plume	Axial	NA	NA
135	Axial_Plume_NODE_43120_length_1299_cov_0.542662_4	Axial_Plume_NODE_43120_length_1299_cov_0.542662_4	Plume	Axial	NA	NA
135	Axial_Plume_NODE_26029_length_1637_cov_0.331126_5	Axial_Plume_NODE_26029_length_1637_cov_0.331126_5	Plume	Axial	NA	NA
135	vRhyme_134__Guaymas_Basin_k95_1053135_flag_0_multi_7.3793_len_14932_19	Guaymas_Basin_k95_1053135_flag_0_multi_7.3793_len_14932_19	Plume	Guaymas	NA	NA
135	Axial_Plume_NODE_28414_length_1574_cov_0.351762_2	Axial_Plume_NODE_28414_length_1574_cov_0.351762_2	Plume	Axial	NA	NA
135	vRhyme_9__Axial_Plume_NODE_15017_length_2116_cov_0.666164_4	Axial_Plume_NODE_15017_length_2116_cov_0.666164_4	Plume	Axial	NA	NA
135	Guaymas_Basin_k95_1202500_flag_0_multi_4.0000_len_2411_3	Guaymas_Basin_k95_1202500_flag_0_multi_4.0000_len_2411_3	Plume	Guaymas	NA	NA
137	Axial_Plume_NODE_18716_length_1906_cov_0.856099_1	Axial_Plume_NODE_18716_length_1906_cov_0.856099_1	Plume	Axial	VOG09809	sp|P11112|COMPL_BPT4 Tail completion protein gp15
137	vRhyme_51__Guaymas_Basin_k95_786972_flag_1_multi_3.0000_len_2747_2	Guaymas_Basin_k95_786972_flag_1_multi_3.0000_len_2747_2	Plume	Guaymas	VOG09809	sp|P11112|COMPL_BPT4 Tail completion protein gp15
138	Axial_Plume_NODE_18716_length_1906_cov_0.856099_2	Axial_Plume_NODE_18716_length_1906_cov_0.856099_2	Plume	Axial	VOG03528	sp|P17311|TERS_BPT4 Terminase, small subunit
138	vRhyme_51__Guaymas_Basin_k95_786972_flag_1_multi_3.0000_len_2747_3	Guaymas_Basin_k95_786972_flag_1_multi_3.0000_len_2747_3	Plume	Guaymas	VOG03528	sp|P17311|TERS_BPT4 Terminase, small subunit
139	Axial_Plume_NODE_18716_length_1906_cov_0.856099_4	Axial_Plume_NODE_18716_length_1906_cov_0.856099_4	Plume	Axial	NA	NA
139	vRhyme_51__Guaymas_Basin_k95_786972_flag_1_multi_3.0000_len_2747_5	Guaymas_Basin_k95_786972_flag_1_multi_3.0000_len_2747_5	Plume	Guaymas	NA	NA
140	Axial_Plume_NODE_18716_length_1906_cov_0.856099_5	Axial_Plume_NODE_18716_length_1906_cov_0.856099_5	Plume	Axial	NA	NA
140	Guaymas_Basin_k95_1197352_flag_0_multi_361.3656_len_1728_5	Guaymas_Basin_k95_1197352_flag_0_multi_361.3656_len_1728_5	Plume	Guaymas	NA	NA
141	Axial_Plume_NODE_18793_length_1903_cov_0.569257_2	Axial_Plume_NODE_18793_length_1903_cov_0.569257_2	Plume	Axial	NA	NA
141	vRhyme_36__Axial_Plume_NODE_16334_length_2031_cov_0.306723_5	Axial_Plume_NODE_16334_length_2031_cov_0.306723_5	Plume	Axial	NA	NA
141	Lau_Basin_Tahi_Moana_k95_1043875_flag_1_multi_1.7374_len_1363_2	Lau_Basin_Tahi_Moana_k95_1043875_flag_1_multi_1.7374_len_1363_2	Plume	Lau_Basin	NA	NA
142	Axial_Plume_NODE_18839_length_1901_cov_0.430665_3	Axial_Plume_NODE_18839_length_1901_cov_0.430665_3	Plume	Axial	VOG00456	sp|P59935|53DR_BPKV4 Putative 5'(3')-deoxyribonucleotidase
142	vRhyme_154__Guaymas_Basin_k95_831762_flag_1_multi_3.0000_len_2752_5	Guaymas_Basin_k95_831762_flag_1_multi_3.0000_len_2752_5	Plume	Guaymas	VOG00456	sp|P59935|53DR_BPKV4 Putative 5'(3')-deoxyribonucleotidase
142	Lau_Basin_Tahi_Moana_k95_333140_flag_0_multi_4.0000_len_1980_2	Lau_Basin_Tahi_Moana_k95_333140_flag_0_multi_4.0000_len_1980_2	Plume	Lau_Basin	VOG00456	sp|P59935|53DR_BPKV4 Putative 5'(3')-deoxyribonucleotidase
143	Axial_Plume_NODE_18920_length_1897_cov_0.985876_4	Axial_Plume_NODE_18920_length_1897_cov_0.985876_4	Plume	Axial	VOG01880	sp|Q9ZXI1|SCAF_BPAR1 Capsid assembly scaffolding protein
143	vRhyme_13__Guaymas_Basin_k95_989603_flag_0_multi_5.3673_len_8031_11	Guaymas_Basin_k95_989603_flag_0_multi_5.3673_len_8031_11	Plume	Guaymas	VOG01880	sp|Q9ZXI1|SCAF_BPAR1 Capsid assembly scaffolding protein
145	Axial_Plume_NODE_19300_length_1880_cov_0.951512_3	Axial_Plume_NODE_19300_length_1880_cov_0.951512_3	Plume	Axial	VOG00542	REFSEQ hypothetical protein
145	Axial_Plume_NODE_40569_length_1335_cov_0.403974_2	Axial_Plume_NODE_40569_length_1335_cov_0.403974_2	Plume	Axial	VOG00542	REFSEQ hypothetical protein
145	Axial_Seawater_NODE_21540_length_1437_cov_0.877099_1	Axial_Seawater_NODE_21540_length_1437_cov_0.877099_1	Plume	Axial	VOG00542	REFSEQ hypothetical protein
145	Lau_Basin_Abe_k95_993004_flag_1_multi_12.2152_len_1503_2	Lau_Basin_Abe_k95_993004_flag_1_multi_12.2152_len_1503_2	Plume	Lau_Basin	VOG00542	REFSEQ hypothetical protein
146	Axial_Plume_NODE_19300_length_1880_cov_0.951512_5	Axial_Plume_NODE_19300_length_1880_cov_0.951512_5	Plume	Axial	NA	NA
146	Axial_Seawater_NODE_21315_length_1443_cov_0.446809_4	Axial_Seawater_NODE_21315_length_1443_cov_0.446809_4	Plume	Axial	NA	NA
146	Guaymas_Basin_k95_746321_flag_0_multi_4.7915_len_1318_4	Guaymas_Basin_k95_746321_flag_0_multi_4.7915_len_1318_4	Plume	Guaymas	NA	NA
146	Lau_Basin_Kilo_Moana_k95_1433921_flag_1_multi_2.0000_len_1641_3	Lau_Basin_Kilo_Moana_k95_1433921_flag_1_multi_2.0000_len_1641_3	Plume	Lau_Basin	NA	NA
146	Lau_Basin_Tahi_Moana_k95_1048657_flag_1_multi_2.0000_len_1026_3	Lau_Basin_Tahi_Moana_k95_1048657_flag_1_multi_2.0000_len_1026_3	Plume	Lau_Basin	NA	NA
146	Guaymas_Basin_k95_976378_flag_0_multi_1.9688_len_2367_3	Guaymas_Basin_k95_976378_flag_0_multi_1.9688_len_2367_3	Plume	Guaymas	NA	NA
146	Axial_Plume_NODE_66754_length_1069_cov_0.378981_3	Axial_Plume_NODE_66754_length_1069_cov_0.378981_3	Plume	Axial	NA	NA
146	Axial_Seawater_NODE_21540_length_1437_cov_0.877099_3	Axial_Seawater_NODE_21540_length_1437_cov_0.877099_3	Plume	Axial	NA	NA
148	Axial_Plume_NODE_19991_length_1848_cov_0.486926_5	Axial_Plume_NODE_19991_length_1848_cov_0.486926_5	Plume	Axial	NA	NA
148	Guaymas_Basin_k95_528039_flag_0_multi_10.0938_len_3879_5	Guaymas_Basin_k95_528039_flag_0_multi_10.0938_len_3879_5	Plume	Guaymas	NA	NA
149	Axial_Plume_NODE_20695_length_1818_cov_0.454760_3	Axial_Plume_NODE_20695_length_1818_cov_0.454760_3	Plume	Axial	PF02511.15	Thymidylate synthase complementing protein
149	Guaymas_4561-384_scaffold_282_c1_34	Guaymas_4561-384_scaffold_282_c1_34	Deposit	Guaymas	PF02511.15	Thymidylate synthase complementing protein
150	Axial_Plume_NODE_20774_length_1814_cov_0.670421_1	Axial_Plume_NODE_20774_length_1814_cov_0.670421_1	Plume	Axial	NA	NA
150	vRhyme_17__Cayman_Shallow_k95_674414_flag_1_multi_6.0000_len_4637_7	Cayman_Shallow_k95_674414_flag_1_multi_6.0000_len_4637_7	Plume	Cayman	NA	NA
151	Axial_Plume_NODE_20774_length_1814_cov_0.670421_2	Axial_Plume_NODE_20774_length_1814_cov_0.670421_2	Plume	Axial	NA	NA
151	vRhyme_17__Cayman_Shallow_k95_674414_flag_1_multi_6.0000_len_4637_5	Cayman_Shallow_k95_674414_flag_1_multi_6.0000_len_4637_5	Plume	Cayman	NA	NA
157	Axial_Plume_NODE_2121_length_5934_cov_1.204408_10	Axial_Plume_NODE_2121_length_5934_cov_1.204408_10	Plume	Axial	NA	NA
157	Guaymas_Basin_k95_680850_flag_1_multi_3.0000_len_2439_5	Guaymas_Basin_k95_680850_flag_1_multi_3.0000_len_2439_5	Plume	Guaymas	NA	NA
158	Axial_Plume_NODE_2121_length_5934_cov_1.204408_11	Axial_Plume_NODE_2121_length_5934_cov_1.204408_11	Plume	Axial	NA	NA
158	Guaymas_Basin_k95_680850_flag_1_multi_3.0000_len_2439_4	Guaymas_Basin_k95_680850_flag_1_multi_3.0000_len_2439_4	Plume	Guaymas	NA	NA
159	Axial_Plume_NODE_2121_length_5934_cov_1.204408_12	Axial_Plume_NODE_2121_length_5934_cov_1.204408_12	Plume	Axial	VOG00423	sp|Q5UPT5|YL246_MIMIV Uncharacterized protein L246
159	Guaymas_Basin_k95_680850_flag_1_multi_3.0000_len_2439_3	Guaymas_Basin_k95_680850_flag_1_multi_3.0000_len_2439_3	Plume	Guaymas	VOG00423	sp|Q5UPT5|YL246_MIMIV Uncharacterized protein L246
160	Axial_Plume_NODE_2121_length_5934_cov_1.204408_13	Axial_Plume_NODE_2121_length_5934_cov_1.204408_13	Plume	Axial	NA	NA
160	Guaymas_Basin_k95_680850_flag_1_multi_3.0000_len_2439_2	Guaymas_Basin_k95_680850_flag_1_multi_3.0000_len_2439_2	Plume	Guaymas	NA	NA
161	Axial_Plume_NODE_2121_length_5934_cov_1.204408_2	Axial_Plume_NODE_2121_length_5934_cov_1.204408_2	Plume	Axial	NA	NA
161	Guaymas_Basin_k95_970006_flag_1_multi_3.6946_len_2430_4	Guaymas_Basin_k95_970006_flag_1_multi_3.6946_len_2430_4	Plume	Guaymas	NA	NA
162	Axial_Plume_NODE_2121_length_5934_cov_1.204408_3	Axial_Plume_NODE_2121_length_5934_cov_1.204408_3	Plume	Axial	NA	NA
162	Guaymas_Basin_k95_970006_flag_1_multi_3.6946_len_2430_5	Guaymas_Basin_k95_970006_flag_1_multi_3.6946_len_2430_5	Plume	Guaymas	NA	NA
163	Axial_Plume_NODE_2121_length_5934_cov_1.204408_4	Axial_Plume_NODE_2121_length_5934_cov_1.204408_4	Plume	Axial	NA	NA
163	Guaymas_Basin_k95_970006_flag_1_multi_3.6946_len_2430_6	Guaymas_Basin_k95_970006_flag_1_multi_3.6946_len_2430_6	Plume	Guaymas	NA	NA
163	vRhyme_119__Guaymas_Basin_k95_868162_flag_0_multi_4.9873_len_4107_6	Guaymas_Basin_k95_868162_flag_0_multi_4.9873_len_4107_6	Plume	Guaymas	NA	NA
165	Axial_Plume_NODE_2142_length_5902_cov_5.491255_3	Axial_Plume_NODE_2142_length_5902_cov_5.491255_3	Plume	Axial	VOG00923	sp|A0A0H5AXT3|CAPSD_BPK21 Major capsid protein
165	vRhyme_12__Lau_Basin_Abe_k95_1314028_flag_0_multi_26.2279_len_3316_1	Lau_Basin_Abe_k95_1314028_flag_0_multi_26.2279_len_3316_1	Plume	Lau_Basin	VOG00923	sp|A0A0H5AXT3|CAPSD_BPK21 Major capsid protein
165	vRhyme_5__Lau_Basin_Abe_k95_401619_flag_0_multi_48.6488_len_3250_2	Lau_Basin_Abe_k95_401619_flag_0_multi_48.6488_len_3250_2	Plume	Lau_Basin	VOG00923	sp|A0A0H5AXT3|CAPSD_BPK21 Major capsid protein
165	vRhyme_16__Lau_Basin_Kilo_Moana_k95_346049_flag_0_multi_193.4449_len_4118_4	Lau_Basin_Kilo_Moana_k95_346049_flag_0_multi_193.4449_len_4118_4	Plume	Lau_Basin	VOG00923	sp|A0A0H5AXT3|CAPSD_BPK21 Major capsid protein
165	Lau_Basin_Mariner_k95_230578_flag_0_multi_8.0603_len_14367_4	Lau_Basin_Mariner_k95_230578_flag_0_multi_8.0603_len_14367_4	Plume	Lau_Basin	VOG00923	sp|A0A0H5AXT3|CAPSD_BPK21 Major capsid protein
166	Axial_Plume_NODE_2142_length_5902_cov_5.491255_5	Axial_Plume_NODE_2142_length_5902_cov_5.491255_5	Plume	Axial	VOG11128	REFSEQ hypothetical protein
166	vRhyme_26__Lau_Basin_Abe_k95_658902_flag_0_multi_15.7042_len_4114_3	Lau_Basin_Abe_k95_658902_flag_0_multi_15.7042_len_4114_3	Plume	Lau_Basin	VOG11128	REFSEQ hypothetical protein
166	Lau_Basin_Mariner_k95_230578_flag_0_multi_8.0603_len_14367_6	Lau_Basin_Mariner_k95_230578_flag_0_multi_8.0603_len_14367_6	Plume	Lau_Basin	VOG11128	REFSEQ hypothetical protein
167	Axial_Plume_NODE_21468_length_1789_cov_0.525872_2	Axial_Plume_NODE_21468_length_1789_cov_0.525872_2	Plume	Axial	VOG01130	REFSEQ hypothetical protein
167	Axial_Plume_NODE_26029_length_1637_cov_0.331126_4	Axial_Plume_NODE_26029_length_1637_cov_0.331126_4	Plume	Axial	VOG01130	REFSEQ hypothetical protein
167	vRhyme_134__Guaymas_Basin_k95_1053135_flag_0_multi_7.3793_len_14932_18	Guaymas_Basin_k95_1053135_flag_0_multi_7.3793_len_14932_18	Plume	Guaymas	VOG01130	REFSEQ hypothetical protein
171	Axial_Plume_NODE_2169_length_5854_cov_1.474419_1	Axial_Plume_NODE_2169_length_5854_cov_1.474419_1	Plume	Axial	NA	NA
171	Lau_Basin_Tahi_Moana_k95_695448_flag_0_multi_8.9563_len_4233_5	Lau_Basin_Tahi_Moana_k95_695448_flag_0_multi_8.9563_len_4233_5	Plume	Lau_Basin	NA	NA
171	Lau_Basin_Abe_k95_1319268_flag_1_multi_2.0000_len_1791_4	Lau_Basin_Abe_k95_1319268_flag_1_multi_2.0000_len_1791_4	Plume	Lau_Basin	NA	NA
171	Axial_Plume_NODE_24133_length_1693_cov_12.154534_2	Axial_Plume_NODE_24133_length_1693_cov_12.154534_2	Plume	Axial	NA	NA
171	vRhyme_63__Axial_Plume_NODE_1570_length_7047_cov_5.021387_8	Axial_Plume_NODE_1570_length_7047_cov_5.021387_8	Plume	Axial	NA	NA
171	Axial_Plume_NODE_35908_length_1413_cov_0.953344_4	Axial_Plume_NODE_35908_length_1413_cov_0.953344_4	Plume	Axial	NA	NA
172	Axial_Plume_NODE_2169_length_5854_cov_1.474419_15	Axial_Plume_NODE_2169_length_5854_cov_1.474419_15	Plume	Axial	NA	NA
172	vRhyme_181__Lau_Basin_Kilo_Moana_k95_995362_flag_1_multi_9.5994_len_2596_5	Lau_Basin_Kilo_Moana_k95_995362_flag_1_multi_9.5994_len_2596_5	Plume	Lau_Basin	NA	NA
173	Axial_Plume_NODE_21741_length_1778_cov_0.771654_2	Axial_Plume_NODE_21741_length_1778_cov_0.771654_2	Plume	Axial	NA	NA
173	vRhyme_27__Lau_Basin_Kilo_Moana_k95_1133861_flag_0_multi_12.9627_len_7542_2	Lau_Basin_Kilo_Moana_k95_1133861_flag_0_multi_12.9627_len_7542_2	Plume	Lau_Basin	NA	NA
174	Axial_Plume_NODE_21741_length_1778_cov_0.771654_3	Axial_Plume_NODE_21741_length_1778_cov_0.771654_3	Plume	Axial	NA	NA
174	vRhyme_27__Lau_Basin_Kilo_Moana_k95_1133861_flag_0_multi_12.9627_len_7542_3	Lau_Basin_Kilo_Moana_k95_1133861_flag_0_multi_12.9627_len_7542_3	Plume	Lau_Basin	NA	NA
175	Axial_Plume_NODE_21741_length_1778_cov_0.771654_4	Axial_Plume_NODE_21741_length_1778_cov_0.771654_4	Plume	Axial	VOG11084	REFSEQ hypothetical protein
175	vRhyme_27__Lau_Basin_Kilo_Moana_k95_1133861_flag_0_multi_12.9627_len_7542_5	Lau_Basin_Kilo_Moana_k95_1133861_flag_0_multi_12.9627_len_7542_5	Plume	Lau_Basin	VOG11084	REFSEQ hypothetical protein
175	vRhyme_104__Lau_Basin_Kilo_Moana_k95_547229_flag_0_multi_13.0658_len_6126_17	Lau_Basin_Kilo_Moana_k95_547229_flag_0_multi_13.0658_len_6126_17	Plume	Lau_Basin	VOG11084	REFSEQ hypothetical protein
176	Axial_Plume_NODE_21741_length_1778_cov_0.771654_5	Axial_Plume_NODE_21741_length_1778_cov_0.771654_5	Plume	Axial	NA	NA
176	vRhyme_27__Lau_Basin_Kilo_Moana_k95_1133861_flag_0_multi_12.9627_len_7542_6	Lau_Basin_Kilo_Moana_k95_1133861_flag_0_multi_12.9627_len_7542_6	Plume	Lau_Basin	NA	NA
177	Axial_Plume_NODE_21776_length_1777_cov_0.459394_3	Axial_Plume_NODE_21776_length_1777_cov_0.459394_3	Plume	Axial	NA	NA
177	Cayman_Deep_k95_318927_flag_1_multi_2.0000_len_1185_3	Cayman_Deep_k95_318927_flag_1_multi_2.0000_len_1185_3	Plume	Cayman	NA	NA
178	Axial_Plume_NODE_21776_length_1777_cov_0.459394_4	Axial_Plume_NODE_21776_length_1777_cov_0.459394_4	Plume	Axial	NA	NA
178	Cayman_Deep_k95_318927_flag_1_multi_2.0000_len_1185_2	Cayman_Deep_k95_318927_flag_1_multi_2.0000_len_1185_2	Plume	Cayman	NA	NA
179	Axial_Plume_NODE_22029_length_1767_cov_0.404878_2	Axial_Plume_NODE_22029_length_1767_cov_0.404878_2	Plume	Axial	VOG00653	REFSEQ hypothetical protein
179	Axial_Plume_NODE_29424_length_1549_cov_0.625879_3	Axial_Plume_NODE_29424_length_1549_cov_0.625879_3	Plume	Axial	VOG00653	REFSEQ hypothetical protein
179	Guaymas_Basin_k95_879132_flag_1_multi_3.0000_len_3994_2	Guaymas_Basin_k95_879132_flag_1_multi_3.0000_len_3994_2	Plume	Guaymas	VOG00653	REFSEQ hypothetical protein
180	Axial_Plume_NODE_22029_length_1767_cov_0.404878_3	Axial_Plume_NODE_22029_length_1767_cov_0.404878_3	Plume	Axial	NA	NA
180	Guaymas_Basin_k95_879132_flag_1_multi_3.0000_len_3994_3	Guaymas_Basin_k95_879132_flag_1_multi_3.0000_len_3994_3	Plume	Guaymas	NA	NA
186	Axial_Plume_NODE_2244_length_5748_cov_1.176837_4	Axial_Plume_NODE_2244_length_5748_cov_1.176837_4	Plume	Axial	NA	NA
186	vRhyme_34__Lau_Basin_Kilo_Moana_k95_261835_flag_0_multi_7.5870_len_3662_7	Lau_Basin_Kilo_Moana_k95_261835_flag_0_multi_7.5870_len_3662_7	Plume	Lau_Basin	NA	NA
187	Axial_Plume_NODE_2244_length_5748_cov_1.176837_9	Axial_Plume_NODE_2244_length_5748_cov_1.176837_9	Plume	Axial	NA	NA
187	Lau_Basin_Abe_k95_1383976_flag_0_multi_6.2030_len_4439_5	Lau_Basin_Abe_k95_1383976_flag_0_multi_6.2030_len_4439_5	Plume	Lau_Basin	NA	NA
187	vRhyme_34__Lau_Basin_Kilo_Moana_k95_261835_flag_0_multi_7.5870_len_3662_2	Lau_Basin_Kilo_Moana_k95_261835_flag_0_multi_7.5870_len_3662_2	Plume	Lau_Basin	NA	NA
188	Lau_Basin_Tahi_Moana_k95_568146_flag_1_multi_5.0000_len_2424_1	Lau_Basin_Tahi_Moana_k95_568146_flag_1_multi_5.0000_len_2424_1	Plume	Lau_Basin	VOG14337	REFSEQ hypothetical protein
188	Axial_Plume_NODE_22956_length_1733_cov_0.635118_1	Axial_Plume_NODE_22956_length_1733_cov_0.635118_1	Plume	Axial	NA	NA
189	Axial_Plume_NODE_22956_length_1733_cov_0.635118_4	Axial_Plume_NODE_22956_length_1733_cov_0.635118_4	Plume	Axial	VOG11769	REFSEQ hypothetical protein
189	Lau_Basin_Kilo_Moana_k95_1474832_flag_1_multi_6.0000_len_2123_3	Lau_Basin_Kilo_Moana_k95_1474832_flag_1_multi_6.0000_len_2123_3	Plume	Lau_Basin	VOG11769	REFSEQ hypothetical protein
190	Axial_Plume_NODE_23135_length_1726_cov_1.002502_2	Axial_Plume_NODE_23135_length_1726_cov_1.002502_2	Plume	Axial	VOG00412	REFSEQ hypothetical protein
190	Guaymas_Basin_k95_469223_flag_1_multi_2.9987_len_3244_3	Guaymas_Basin_k95_469223_flag_1_multi_2.9987_len_3244_3	Plume	Guaymas	VOG00412	REFSEQ hypothetical protein
191	Axial_Plume_NODE_23300_length_1721_cov_0.597867_5	Axial_Plume_NODE_23300_length_1721_cov_0.597867_5	Plume	Axial	NA	NA
191	Lau_Basin_Kilo_Moana_k95_1073465_flag_0_multi_9.9897_len_2533_3	Lau_Basin_Kilo_Moana_k95_1073465_flag_0_multi_9.9897_len_2533_3	Plume	Lau_Basin	NA	NA
192	Axial_Plume_NODE_23300_length_1721_cov_0.597867_6	Axial_Plume_NODE_23300_length_1721_cov_0.597867_6	Plume	Axial	NA	NA
192	Lau_Basin_Kilo_Moana_k95_1073465_flag_0_multi_9.9897_len_2533_4	Lau_Basin_Kilo_Moana_k95_1073465_flag_0_multi_9.9897_len_2533_4	Plume	Lau_Basin	NA	NA
193	Axial_Plume_NODE_23342_length_1720_cov_0.212178_2	Axial_Plume_NODE_23342_length_1720_cov_0.212178_2	Plume	Axial	NA	NA
193	Guaymas_Basin_k95_561088_flag_0_multi_5.0019_len_25453_34	Guaymas_Basin_k95_561088_flag_0_multi_5.0019_len_25453_34	Plume	Guaymas	NA	NA
194	Axial_Plume_NODE_23342_length_1720_cov_0.212178_4	Axial_Plume_NODE_23342_length_1720_cov_0.212178_4	Plume	Axial	K03111	ssb; single-strand DNA-binding protein
194	Guaymas_Basin_k95_662963_flag_1_multi_3.0000_len_2830_2	Guaymas_Basin_k95_662963_flag_1_multi_3.0000_len_2830_2	Plume	Guaymas	K03111	ssb; single-strand DNA-binding protein
195	Axial_Plume_NODE_23342_length_1720_cov_0.212178_5	Axial_Plume_NODE_23342_length_1720_cov_0.212178_5	Plume	Axial	VOG04102	REFSEQ hypothetical protein
195	Guaymas_Basin_k95_662963_flag_1_multi_3.0000_len_2830_4	Guaymas_Basin_k95_662963_flag_1_multi_3.0000_len_2830_4	Plume	Guaymas	VOG04102	REFSEQ hypothetical protein
198	Axial_Plume_NODE_24133_length_1693_cov_12.154534_1	Axial_Plume_NODE_24133_length_1693_cov_12.154534_1	Plume	Axial	VOG00959	sp|O64325|COMPL_BPN15 Tail completion protein
198	Axial_Plume_NODE_47204_length_1247_cov_0.782143_5	Axial_Plume_NODE_47204_length_1247_cov_0.782143_5	Plume	Axial	VOG00959	sp|O64325|COMPL_BPN15 Tail completion protein
198	Lau_Basin_Kilo_Moana_k95_559061_flag_0_multi_9.5136_len_1341_4	Lau_Basin_Kilo_Moana_k95_559061_flag_0_multi_9.5136_len_1341_4	Plume	Lau_Basin	VOG00959	sp|O64325|COMPL_BPN15 Tail completion protein
199	Axial_Plume_NODE_24417_length_1685_cov_0.616175_3	Axial_Plume_NODE_24417_length_1685_cov_0.616175_3	Plume	Axial	VOG20629	REFSEQ hypothetical protein
199	vRhyme_41__Lau_Basin_Mariner_k95_220527_flag_0_multi_21.5281_len_5734_6	Lau_Basin_Mariner_k95_220527_flag_0_multi_21.5281_len_5734_6	Plume	Lau_Basin	VOG20629	REFSEQ hypothetical protein
199	vRhyme_29__Lau_Basin_Tui_Malila_k95_306290_flag_1_multi_3.0000_len_2328_2	Lau_Basin_Tui_Malila_k95_306290_flag_1_multi_3.0000_len_2328_2	Plume	Lau_Basin	VOG20629	REFSEQ hypothetical protein
200	Axial_Plume_NODE_25080_length_1666_cov_0.248213_3	Axial_Plume_NODE_25080_length_1666_cov_0.248213_3	Plume	Axial	VOG00456	sp|P59935|53DR_BPKV4 Putative 5'(3')-deoxyribonucleotidase
200	Guaymas_Basin_k95_537129_flag_0_multi_24.4287_len_1730_3	Guaymas_Basin_k95_537129_flag_0_multi_24.4287_len_1730_3	Plume	Guaymas	VOG00456	sp|P59935|53DR_BPKV4 Putative 5'(3')-deoxyribonucleotidase
201	Axial_Plume_NODE_25080_length_1666_cov_0.248213_4	Axial_Plume_NODE_25080_length_1666_cov_0.248213_4	Plume	Axial	NA	NA
201	Guaymas_Basin_k95_537129_flag_0_multi_24.4287_len_1730_4	Guaymas_Basin_k95_537129_flag_0_multi_24.4287_len_1730_4	Plume	Guaymas	NA	NA
203	Axial_Plume_NODE_2557_length_5326_cov_0.921716_2	Axial_Plume_NODE_2557_length_5326_cov_0.921716_2	Plume	Axial	PF06067.11	Domain of unknown function (DUF932)
203	Guaymas_Basin_k95_1030720_flag_1_multi_3.0000_len_3867_6	Guaymas_Basin_k95_1030720_flag_1_multi_3.0000_len_3867_6	Plume	Guaymas	PF06067.11	Domain of unknown function (DUF932)
204	Axial_Plume_NODE_2557_length_5326_cov_0.921716_3	Axial_Plume_NODE_2557_length_5326_cov_0.921716_3	Plume	Axial	NA	NA
204	Guaymas_Basin_k95_1030720_flag_1_multi_3.0000_len_3867_5	Guaymas_Basin_k95_1030720_flag_1_multi_3.0000_len_3867_5	Plume	Guaymas	NA	NA
205	Axial_Plume_NODE_2557_length_5326_cov_0.921716_4	Axial_Plume_NODE_2557_length_5326_cov_0.921716_4	Plume	Axial	NA	NA
205	Guaymas_Basin_k95_1030720_flag_1_multi_3.0000_len_3867_4	Guaymas_Basin_k95_1030720_flag_1_multi_3.0000_len_3867_4	Plume	Guaymas	NA	NA
205	vRhyme_66__Axial_Plume_NODE_5547_length_3465_cov_1.237268_10	Axial_Plume_NODE_5547_length_3465_cov_1.237268_10	Plume	Axial	NA	NA
206	Axial_Plume_NODE_2557_length_5326_cov_0.921716_5	Axial_Plume_NODE_2557_length_5326_cov_0.921716_5	Plume	Axial	NA	NA
206	Guaymas_Basin_k95_1030720_flag_1_multi_3.0000_len_3867_3	Guaymas_Basin_k95_1030720_flag_1_multi_3.0000_len_3867_3	Plume	Guaymas	NA	NA
207	Axial_Plume_NODE_2557_length_5326_cov_0.921716_7	Axial_Plume_NODE_2557_length_5326_cov_0.921716_7	Plume	Axial	NA	NA
207	Guaymas_Basin_k95_1030720_flag_1_multi_3.0000_len_3867_1	Guaymas_Basin_k95_1030720_flag_1_multi_3.0000_len_3867_1	Plume	Guaymas	NA	NA
208	Axial_Plume_NODE_25703_length_1646_cov_0.537196_2	Axial_Plume_NODE_25703_length_1646_cov_0.537196_2	Plume	Axial	NA	NA
208	vRhyme_23__Guaymas_Basin_k95_765704_flag_0_multi_3.9989_len_5449_3	Guaymas_Basin_k95_765704_flag_0_multi_3.9989_len_5449_3	Plume	Guaymas	NA	NA
208	Lau_Basin_Abe_k95_637713_flag_1_multi_3.0000_len_1405_2	Lau_Basin_Abe_k95_637713_flag_1_multi_3.0000_len_1405_2	Plume	Lau_Basin	NA	NA
209	Axial_Plume_NODE_25703_length_1646_cov_0.537196_3	Axial_Plume_NODE_25703_length_1646_cov_0.537196_3	Plume	Axial	VOG16347	REFSEQ hypothetical protein
209	vRhyme_23__Guaymas_Basin_k95_765704_flag_0_multi_3.9989_len_5449_2	Guaymas_Basin_k95_765704_flag_0_multi_3.9989_len_5449_2	Plume	Guaymas	VOG16347	REFSEQ hypothetical protein
209	Lau_Basin_Abe_k95_637713_flag_1_multi_3.0000_len_1405_1	Lau_Basin_Abe_k95_637713_flag_1_multi_3.0000_len_1405_1	Plume	Lau_Basin	VOG16347	REFSEQ hypothetical protein
210	Axial_Plume_NODE_25703_length_1646_cov_0.537196_4	Axial_Plume_NODE_25703_length_1646_cov_0.537196_4	Plume	Axial	NA	NA
210	Lau_Basin_Kilo_Moana_k95_299981_flag_1_multi_19.3684_len_2139_1	Lau_Basin_Kilo_Moana_k95_299981_flag_1_multi_19.3684_len_2139_1	Plume	Lau_Basin	NA	NA
210	vRhyme_66__Lau_Basin_Kilo_Moana_k95_741703_flag_0_multi_11.0783_len_2484_3	Lau_Basin_Kilo_Moana_k95_741703_flag_0_multi_11.0783_len_2484_3	Plume	Lau_Basin	NA	NA
210	Lau_Basin_Abe_k95_1726349_flag_1_multi_4.0000_len_1400_3	Lau_Basin_Abe_k95_1726349_flag_1_multi_4.0000_len_1400_3	Plume	Lau_Basin	NA	NA
210	Lau_Basin_Tahi_Moana_k95_799972_flag_0_multi_9.2247_len_1933_2	Lau_Basin_Tahi_Moana_k95_799972_flag_0_multi_9.2247_len_1933_2	Plume	Lau_Basin	NA	NA
210	Lau_Basin_Tahi_Moana_k95_930797_flag_1_multi_3.0000_len_1441_2	Lau_Basin_Tahi_Moana_k95_930797_flag_1_multi_3.0000_len_1441_2	Plume	Lau_Basin	NA	NA
211	Axial_Plume_NODE_2574_length_5302_cov_22.225507_2	Axial_Plume_NODE_2574_length_5302_cov_22.225507_2	Plume	Axial	NA	NA
211	Lau_Basin_Tahi_Moana_k95_311150_flag_1_multi_5.0827_len_3663_7	Lau_Basin_Tahi_Moana_k95_311150_flag_1_multi_5.0827_len_3663_7	Plume	Lau_Basin	NA	NA
212	Axial_Plume_NODE_2574_length_5302_cov_22.225507_3	Axial_Plume_NODE_2574_length_5302_cov_22.225507_3	Plume	Axial	NA	NA
212	Lau_Basin_Tahi_Moana_k95_311150_flag_1_multi_5.0827_len_3663_8	Lau_Basin_Tahi_Moana_k95_311150_flag_1_multi_5.0827_len_3663_8	Plume	Lau_Basin	NA	NA
213	Axial_Plume_NODE_25940_length_1639_cov_0.904101_3	Axial_Plume_NODE_25940_length_1639_cov_0.904101_3	Plume	Axial	VOG00286	sp|Q5UQE7|YL479_MIMIV Uncharacterized protein L479
213	Guaymas_4559-240_scaffold_33_c1_99	Guaymas_4559-240_scaffold_33_c1_99	Deposit	Guaymas	VOG00286	sp|Q5UQE7|YL479_MIMIV Uncharacterized protein L479
214	Axial_Plume_NODE_1127_length_8451_cov_1.174315_18	Axial_Plume_NODE_1127_length_8451_cov_1.174315_18	Plume	Axial	K01358	clpP, CLPP; ATP-dependent Clp protease, protease subunit [EC:3.4.21.92]
214	Axial_Plume_NODE_26177_length_1632_cov_0.718272_3	Axial_Plume_NODE_26177_length_1632_cov_0.718272_3	Plume	Axial	K01358	clpP, CLPP; ATP-dependent Clp protease, protease subunit [EC:3.4.21.92]
214	Axial_Plume_NODE_41522_length_1321_cov_0.525963_3	Axial_Plume_NODE_41522_length_1321_cov_0.525963_3	Plume	Axial	K01358	clpP, CLPP; ATP-dependent Clp protease, protease subunit [EC:3.4.21.92]
214	Guaymas_Basin_k95_870446_flag_0_multi_7.2161_len_2862_1	Guaymas_Basin_k95_870446_flag_0_multi_7.2161_len_2862_1	Plume	Guaymas	PF00574.23	Clp protease
215	Axial_Plume_NODE_26270_length_1630_cov_0.439122_1	Axial_Plume_NODE_26270_length_1630_cov_0.439122_1	Plume	Axial	VOG04393	REFSEQ putative tail fiber protein
215	Guaymas_Basin_k95_1200361_flag_0_multi_15.0000_len_3609_6	Guaymas_Basin_k95_1200361_flag_0_multi_15.0000_len_3609_6	Plume	Guaymas	VOG04393	REFSEQ putative tail fiber protein
216	Axial_Plume_NODE_26270_length_1630_cov_0.439122_2	Axial_Plume_NODE_26270_length_1630_cov_0.439122_2	Plume	Axial	NA	NA
216	Guaymas_Basin_k95_1200361_flag_0_multi_15.0000_len_3609_5	Guaymas_Basin_k95_1200361_flag_0_multi_15.0000_len_3609_5	Plume	Guaymas	NA	NA
217	Axial_Plume_NODE_26270_length_1630_cov_0.439122_3	Axial_Plume_NODE_26270_length_1630_cov_0.439122_3	Plume	Axial	VOG00716	REFSEQ hypothetical protein
217	Guaymas_Basin_k95_1200361_flag_0_multi_15.0000_len_3609_4	Guaymas_Basin_k95_1200361_flag_0_multi_15.0000_len_3609_4	Plume	Guaymas	VOG00716	REFSEQ hypothetical protein
218	Axial_Plume_NODE_26873_length_1613_cov_0.401750_5	Axial_Plume_NODE_26873_length_1613_cov_0.401750_5	Plume	Axial	VOG09980	REFSEQ hypothetical protein
218	Guaymas_Basin_k95_85055_flag_0_multi_11.3021_len_5831_2	Guaymas_Basin_k95_85055_flag_0_multi_11.3021_len_5831_2	Plume	Guaymas	VOG09980	REFSEQ hypothetical protein
219	Axial_Plume_NODE_27554_length_1596_cov_0.350579_2	Axial_Plume_NODE_27554_length_1596_cov_0.350579_2	Plume	Axial	VOG13885	REFSEQ hypothetical protein
219	Guaymas_Basin_k95_651349_flag_0_multi_4.5504_len_2606_4	Guaymas_Basin_k95_651349_flag_0_multi_4.5504_len_2606_4	Plume	Guaymas	VOG13885	REFSEQ hypothetical protein
219	vRhyme_159__Guaymas_Basin_k95_76537_flag_1_multi_3.1753_len_3449_2	Guaymas_Basin_k95_76537_flag_1_multi_3.1753_len_3449_2	Plume	Guaymas	VOG13885	REFSEQ hypothetical protein
220	Axial_Plume_NODE_27610_length_1594_cov_1.824131_3	Axial_Plume_NODE_27610_length_1594_cov_1.824131_3	Plume	Axial	NA	NA
220	Guaymas_Basin_k95_1050880_flag_0_multi_2.9929_len_2912_6	Guaymas_Basin_k95_1050880_flag_0_multi_2.9929_len_2912_6	Plume	Guaymas	NA	NA
222	Axial_Plume_NODE_27_length_39607_cov_4.978774_23	Axial_Plume_NODE_27_length_39607_cov_4.978774_23	Plume	Axial	NA	NA
222	Guaymas_Basin_k95_242717_flag_0_multi_14.8786_len_2961_1	Guaymas_Basin_k95_242717_flag_0_multi_14.8786_len_2961_1	Plume	Guaymas	NA	NA
223	Axial_Plume_NODE_27_length_39607_cov_4.978774_29	Axial_Plume_NODE_27_length_39607_cov_4.978774_29	Plume	Axial	NA	NA
223	Guaymas_Basin_k95_661289_flag_0_multi_8.6942_len_1766_3	Guaymas_Basin_k95_661289_flag_0_multi_8.6942_len_1766_3	Plume	Guaymas	NA	NA
224	Axial_Plume_NODE_27_length_39607_cov_4.978774_32	Axial_Plume_NODE_27_length_39607_cov_4.978774_32	Plume	Axial	NA	NA
224	Guaymas_Basin_k95_661289_flag_0_multi_8.6942_len_1766_5	Guaymas_Basin_k95_661289_flag_0_multi_8.6942_len_1766_5	Plume	Guaymas	NA	NA
225	Axial_Plume_NODE_27_length_39607_cov_4.978774_5	Axial_Plume_NODE_27_length_39607_cov_4.978774_5	Plume	Axial	NA	NA
225	Guaymas_Basin_k95_719635_flag_0_multi_15.6524_len_7071_4	Guaymas_Basin_k95_719635_flag_0_multi_15.6524_len_7071_4	Plume	Guaymas	NA	NA
226	Axial_Plume_NODE_27_length_39607_cov_4.978774_52	Axial_Plume_NODE_27_length_39607_cov_4.978774_52	Plume	Axial	VOG03853	REFSEQ hypothetical protein
226	Guaymas_Basin_k95_598525_flag_0_multi_8.2191_len_6084_6	Guaymas_Basin_k95_598525_flag_0_multi_8.2191_len_6084_6	Plume	Guaymas	VOG03853	REFSEQ hypothetical protein
227	Axial_Plume_NODE_28340_length_1576_cov_0.150449_3	Axial_Plume_NODE_28340_length_1576_cov_0.150449_3	Plume	Axial	NA	NA
227	Guaymas_Basin_k95_935665_flag_0_multi_8.0409_len_4736_9	Guaymas_Basin_k95_935665_flag_0_multi_8.0409_len_4736_9	Plume	Guaymas	NA	NA
228	Axial_Plume_NODE_28340_length_1576_cov_0.150449_4	Axial_Plume_NODE_28340_length_1576_cov_0.150449_4	Plume	Axial	VOG00716	REFSEQ hypothetical protein
228	Guaymas_Basin_k95_935665_flag_0_multi_8.0409_len_4736_8	Guaymas_Basin_k95_935665_flag_0_multi_8.0409_len_4736_8	Plume	Guaymas	VOG00716	REFSEQ hypothetical protein
230	Axial_Plume_NODE_28605_length_1570_cov_0.221760_4	Axial_Plume_NODE_28605_length_1570_cov_0.221760_4	Plume	Axial	VOG02569	sp|P15076|DNAPR_BPT4 Terminal DNA protecting protein
230	Guaymas_Basin_k95_744823_flag_0_multi_12.0127_len_1911_5	Guaymas_Basin_k95_744823_flag_0_multi_12.0127_len_1911_5	Plume	Guaymas	VOG02569	sp|P15076|DNAPR_BPT4 Terminal DNA protecting protein
232	Axial_Plume_NODE_29184_length_1555_cov_0.443277_3	Axial_Plume_NODE_29184_length_1555_cov_0.443277_3	Plume	Axial	PF16945.5	Putative lactococcus lactis phage r1t holin
232	Guaymas_Basin_k95_1183966_flag_1_multi_2.0000_len_2453_4	Guaymas_Basin_k95_1183966_flag_1_multi_2.0000_len_2453_4	Plume	Guaymas	PF16945.5	Putative lactococcus lactis phage r1t holin
232	Guaymas_Basin_k95_1229980_flag_1_multi_3.0000_len_2934_3	Guaymas_Basin_k95_1229980_flag_1_multi_3.0000_len_2934_3	Plume	Guaymas	VOG00951	sp|Q38134|HOLIN_BPR1T Holin
234	Axial_Plume_NODE_29662_length_1543_cov_0.685734_3	Axial_Plume_NODE_29662_length_1543_cov_0.685734_3	Plume	Axial	VOG00458	REFSEQ hypothetical protein
234	Axial_Plume_NODE_71548_length_1037_cov_0.264835_3	Axial_Plume_NODE_71548_length_1037_cov_0.264835_3	Plume	Axial	VOG00458	REFSEQ hypothetical protein
234	Guaymas_Basin_k95_1066666_flag_1_multi_3.0000_len_2990_1	Guaymas_Basin_k95_1066666_flag_1_multi_3.0000_len_2990_1	Plume	Guaymas	VOG00458	REFSEQ hypothetical protein
235	Axial_Plume_NODE_29961_length_1536_cov_0.882186_4	Axial_Plume_NODE_29961_length_1536_cov_0.882186_4	Plume	Axial	NA	NA
235	Axial_Plume_NODE_55278_length_1162_cov_1.103382_3	Axial_Plume_NODE_55278_length_1162_cov_1.103382_3	Plume	Axial	NA	NA
235	Guaymas_Basin_k95_758512_flag_0_multi_6.0000_len_6710_13	Guaymas_Basin_k95_758512_flag_0_multi_6.0000_len_6710_13	Plume	Guaymas	NA	NA
236	Axial_Plume_NODE_29_length_39014_cov_15.848510_2	Axial_Plume_NODE_29_length_39014_cov_15.848510_2	Plume	Axial	VOG00056	sp|P04520|PRIM_BPT4 DNA primase
236	Lau_Basin_Tahi_Moana_k95_567501_flag_1_multi_4.0000_len_2240_2	Lau_Basin_Tahi_Moana_k95_567501_flag_1_multi_4.0000_len_2240_2	Plume	Lau_Basin	VOG00056	sp|P04520|PRIM_BPT4 DNA primase
239	Axial_Plume_NODE_29_length_39014_cov_15.848510_3	Axial_Plume_NODE_29_length_39014_cov_15.848510_3	Plume	Axial	VOG00069	sp|P13004|YLYS_BPPHV Uncharacterized protein near lysin gene (Fragment)
239	Lau_Basin_Tahi_Moana_k95_567501_flag_1_multi_4.0000_len_2240_3	Lau_Basin_Tahi_Moana_k95_567501_flag_1_multi_4.0000_len_2240_3	Plume	Lau_Basin	VOG00069	sp|P13004|YLYS_BPPHV Uncharacterized protein near lysin gene (Fragment)
245	Axial_Plume_NODE_30464_length_1525_cov_0.246066_5	Axial_Plume_NODE_30464_length_1525_cov_0.246066_5	Plume	Axial	VOG00542	REFSEQ hypothetical protein
245	Guaymas_Basin_k95_488820_flag_1_multi_10.5275_len_2645_3	Guaymas_Basin_k95_488820_flag_1_multi_10.5275_len_2645_3	Plume	Guaymas	VOG00542	REFSEQ hypothetical protein
253	Axial_Plume_NODE_3156_length_4681_cov_2.285683_2	Axial_Plume_NODE_3156_length_4681_cov_2.285683_2	Plume	Axial	NA	NA
253	Guaymas_Basin_k95_1192996_flag_0_multi_5.2101_len_4398_5	Guaymas_Basin_k95_1192996_flag_0_multi_5.2101_len_4398_5	Plume	Guaymas	NA	NA
254	Axial_Plume_NODE_3156_length_4681_cov_2.285683_3	Axial_Plume_NODE_3156_length_4681_cov_2.285683_3	Plume	Axial	PF01555.18	DNA methylase
254	Guaymas_Basin_k95_1192996_flag_0_multi_5.2101_len_4398_4	Guaymas_Basin_k95_1192996_flag_0_multi_5.2101_len_4398_4	Plume	Guaymas	PF01555.18	DNA methylase
255	Axial_Plume_NODE_3156_length_4681_cov_2.285683_4	Axial_Plume_NODE_3156_length_4681_cov_2.285683_4	Plume	Axial	NA	NA
255	Guaymas_Basin_k95_1192996_flag_0_multi_5.2101_len_4398_3	Guaymas_Basin_k95_1192996_flag_0_multi_5.2101_len_4398_3	Plume	Guaymas	NA	NA
256	Axial_Plume_NODE_3156_length_4681_cov_2.285683_6	Axial_Plume_NODE_3156_length_4681_cov_2.285683_6	Plume	Axial	NA	NA
256	Guaymas_Basin_k95_1192996_flag_0_multi_5.2101_len_4398_1	Guaymas_Basin_k95_1192996_flag_0_multi_5.2101_len_4398_1	Plume	Guaymas	NA	NA
256	Guaymas_Basin_k95_1183288_flag_0_multi_6.2583_len_5422_1	Guaymas_Basin_k95_1183288_flag_0_multi_6.2583_len_5422_1	Plume	Guaymas	NA	NA
258	Axial_Plume_NODE_3181_length_4664_cov_1.331056_1	Axial_Plume_NODE_3181_length_4664_cov_1.331056_1	Plume	Axial	VOG09809	sp|P11112|COMPL_BPT4 Tail completion protein gp15
258	Guaymas_Basin_k95_794811_flag_1_multi_3.9527_len_4725_2	Guaymas_Basin_k95_794811_flag_1_multi_3.9527_len_4725_2	Plume	Guaymas	VOG09809	sp|P11112|COMPL_BPT4 Tail completion protein gp15
259	Axial_Plume_NODE_32000_length_1491_cov_0.269795_2	Axial_Plume_NODE_32000_length_1491_cov_0.269795_2	Plume	Axial	NA	NA
259	vRhyme_61__Guaymas_Basin_k95_893360_flag_0_multi_13.7543_len_6323_7	Guaymas_Basin_k95_893360_flag_0_multi_13.7543_len_6323_7	Plume	Guaymas	NA	NA
259	vRhyme_24__Lau_Basin_Abe_k95_765262_flag_0_multi_13.9866_len_4119_7	Lau_Basin_Abe_k95_765262_flag_0_multi_13.9866_len_4119_7	Plume	Lau_Basin	NA	NA
259	Lau_Basin_Mariner_k95_408562_flag_1_multi_5.9949_len_4008_8	Lau_Basin_Mariner_k95_408562_flag_1_multi_5.9949_len_4008_8	Plume	Lau_Basin	NA	NA
260	Axial_Plume_NODE_32101_length_1489_cov_0.286344_1	Axial_Plume_NODE_32101_length_1489_cov_0.286344_1	Plume	Axial	NA	NA
260	vRhyme_73__Lau_Basin_Tahi_Moana_k95_741093_flag_0_multi_7.6813_len_3132_4	Lau_Basin_Tahi_Moana_k95_741093_flag_0_multi_7.6813_len_3132_4	Plume	Lau_Basin	NA	NA
262	Axial_Plume_NODE_3219_length_4640_cov_2.721028_10	Axial_Plume_NODE_3219_length_4640_cov_2.721028_10	Plume	Axial	NA	NA
262	Guaymas_Basin_k95_562336_flag_1_multi_4.0000_len_5373_9	Guaymas_Basin_k95_562336_flag_1_multi_4.0000_len_5373_9	Plume	Guaymas	NA	NA
263	Axial_Plume_NODE_32571_length_1479_cov_0.343195_4	Axial_Plume_NODE_32571_length_1479_cov_0.343195_4	Plume	Axial	K02970	RP-S21, MRPS21, rpsU; small subunit ribosomal protein S21
263	vRhyme_94__Guaymas_Basin_k95_715726_flag_0_multi_8.2781_len_9349_2	Guaymas_Basin_k95_715726_flag_0_multi_8.2781_len_9349_2	Plume	Guaymas	K02970	RP-S21, MRPS21, rpsU; small subunit ribosomal protein S21
265	Axial_Plume_NODE_33195_length_1466_cov_0.274085_4	Axial_Plume_NODE_33195_length_1466_cov_0.274085_4	Plume	Axial	NA	NA
265	Axial_Seawater_NODE_15074_length_1649_cov_0.741130_2	Axial_Seawater_NODE_15074_length_1649_cov_0.741130_2	Plume	Axial	NA	NA
265	Lau_Basin_Tahi_Moana_k95_776651_flag_0_multi_11.1965_len_3591_2	Lau_Basin_Tahi_Moana_k95_776651_flag_0_multi_11.1965_len_3591_2	Plume	Lau_Basin	NA	NA
265	Lau_Basin_Abe_k95_132698_flag_0_multi_10.4172_len_1708_2	Lau_Basin_Abe_k95_132698_flag_0_multi_10.4172_len_1708_2	Plume	Lau_Basin	NA	NA
265	Lau_Basin_Kilo_Moana_k95_1163874_flag_0_multi_7.3299_len_4427_4	Lau_Basin_Kilo_Moana_k95_1163874_flag_0_multi_7.3299_len_4427_4	Plume	Lau_Basin	NA	NA
272	Axial_Plume_NODE_34416_length_1441_cov_0.541096_4	Axial_Plume_NODE_34416_length_1441_cov_0.541096_4	Plume	Axial	VOG00479	sp|O48499|D14_BPT5 Protein D14
272	vRhyme_161__Guaymas_Basin_k95_1092171_flag_1_multi_4.0000_len_5102_6	Guaymas_Basin_k95_1092171_flag_1_multi_4.0000_len_5102_6	Plume	Guaymas	VOG00479	sp|O48499|D14_BPT5 Protein D14
273	Axial_Plume_NODE_34416_length_1441_cov_0.541096_5	Axial_Plume_NODE_34416_length_1441_cov_0.541096_5	Plume	Axial	NA	NA
273	vRhyme_161__Guaymas_Basin_k95_1092171_flag_1_multi_4.0000_len_5102_5	Guaymas_Basin_k95_1092171_flag_1_multi_4.0000_len_5102_5	Plume	Guaymas	NA	NA
274	Axial_Plume_NODE_34738_length_1435_cov_0.450306_2	Axial_Plume_NODE_34738_length_1435_cov_0.450306_2	Plume	Axial	VOG00025	sp|A4XQF5|Y803_PSEMY PKHD-type hydroxylase Pmen_0803
274	Lau_Basin_Kilo_Moana_k95_1061699_flag_1_multi_5.0000_len_2446_2	Lau_Basin_Kilo_Moana_k95_1061699_flag_1_multi_5.0000_len_2446_2	Plume	Lau_Basin	VOG00025	sp|A4XQF5|Y803_PSEMY PKHD-type hydroxylase Pmen_0803
275	Axial_Plume_NODE_34738_length_1435_cov_0.450306_3	Axial_Plume_NODE_34738_length_1435_cov_0.450306_3	Plume	Axial	NA	NA
275	Lau_Basin_Kilo_Moana_k95_1061699_flag_1_multi_5.0000_len_2446_3	Lau_Basin_Kilo_Moana_k95_1061699_flag_1_multi_5.0000_len_2446_3	Plume	Lau_Basin	NA	NA
276	Axial_Plume_NODE_3486_length_4433_cov_1.213888_1	Axial_Plume_NODE_3486_length_4433_cov_1.213888_1	Plume	Axial	VOG01109	sp|P04529|UVSX_BPT4 Recombination and repair protein
276	Guaymas_Basin_k95_818262_flag_1_multi_4.9707_len_7889_13	Guaymas_Basin_k95_818262_flag_1_multi_4.9707_len_7889_13	Plume	Guaymas	VOG01109	sp|P04529|UVSX_BPT4 Recombination and repair protein
277	Axial_Plume_NODE_3486_length_4433_cov_1.213888_4	Axial_Plume_NODE_3486_length_4433_cov_1.213888_4	Plume	Axial	VOG00214	REFSEQ hypothetical protein
277	Guaymas_Basin_k95_785398_flag_0_multi_4.6091_len_2313_2	Guaymas_Basin_k95_785398_flag_0_multi_4.6091_len_2313_2	Plume	Guaymas	VOG00214	REFSEQ hypothetical protein
282	Axial_Plume_NODE_35268_length_1426_cov_0.250962_4	Axial_Plume_NODE_35268_length_1426_cov_0.250962_4	Plume	Axial	VOG00771	sp|P15075|VG50_BPT4 Head completion protein Gp50
282	Guaymas_Basin_k95_1223060_flag_1_multi_4.2717_len_4670_1	Guaymas_Basin_k95_1223060_flag_1_multi_4.2717_len_4670_1	Plume	Guaymas	VOG00771	sp|P15075|VG50_BPT4 Head completion protein Gp50
282	Guaymas_Basin_k95_507764_flag_1_multi_2.5141_len_1906_2	Guaymas_Basin_k95_507764_flag_1_multi_2.5141_len_1906_2	Plume	Guaymas	VOG00771	sp|P15075|VG50_BPT4 Head completion protein Gp50
282	Guaymas_Basin_k95_800344_flag_0_multi_12.1819_len_2255_4	Guaymas_Basin_k95_800344_flag_0_multi_12.1819_len_2255_4	Plume	Guaymas	VOG00771	sp|P15075|VG50_BPT4 Head completion protein Gp50
285	Axial_Plume_NODE_35453_length_1422_cov_0.570656_4	Axial_Plume_NODE_35453_length_1422_cov_0.570656_4	Plume	Axial	NA	NA
285	vRhyme_47__Lau_Basin_Kilo_Moana_k95_818628_flag_0_multi_12.8365_len_2046_1	Lau_Basin_Kilo_Moana_k95_818628_flag_0_multi_12.8365_len_2046_1	Plume	Lau_Basin	NA	NA
285	Lau_Basin_Tui_Malila_k95_93514_flag_0_multi_6.9112_len_1751_4	Lau_Basin_Tui_Malila_k95_93514_flag_0_multi_6.9112_len_1751_4	Plume	Lau_Basin	NA	NA
292	Axial_Plume_NODE_3647_length_4322_cov_1.314422_4	Axial_Plume_NODE_3647_length_4322_cov_1.314422_4	Plume	Axial	NA	NA
292	Guaymas_Basin_k95_832000_flag_1_multi_3.0000_len_2418_2	Guaymas_Basin_k95_832000_flag_1_multi_3.0000_len_2418_2	Plume	Guaymas	NA	NA
293	Axial_Plume_NODE_3647_length_4322_cov_1.314422_5	Axial_Plume_NODE_3647_length_4322_cov_1.314422_5	Plume	Axial	NA	NA
293	Guaymas_Basin_k95_832000_flag_1_multi_3.0000_len_2418_3	Guaymas_Basin_k95_832000_flag_1_multi_3.0000_len_2418_3	Plume	Guaymas	NA	NA
294	Axial_Plume_NODE_37818_length_1380_cov_1.106943_2	Axial_Plume_NODE_37818_length_1380_cov_1.106943_2	Plume	Axial	NA	NA
294	Guaymas_Basin_k95_385977_flag_1_multi_3.0000_len_3374_4	Guaymas_Basin_k95_385977_flag_1_multi_3.0000_len_3374_4	Plume	Guaymas	NA	NA
295	Axial_Plume_NODE_37818_length_1380_cov_1.106943_3	Axial_Plume_NODE_37818_length_1380_cov_1.106943_3	Plume	Axial	NA	NA
295	Guaymas_Basin_k95_385977_flag_1_multi_3.0000_len_3374_3	Guaymas_Basin_k95_385977_flag_1_multi_3.0000_len_3374_3	Plume	Guaymas	NA	NA
298	Axial_Plume_NODE_37854_length_1380_cov_0.163607_4	Axial_Plume_NODE_37854_length_1380_cov_0.163607_4	Plume	Axial	VOG00214	REFSEQ hypothetical protein
298	Guaymas_Basin_k95_1088878_flag_0_multi_7.4429_len_7570_7	Guaymas_Basin_k95_1088878_flag_0_multi_7.4429_len_7570_7	Plume	Guaymas	VOG00214	REFSEQ hypothetical protein
299	Axial_Plume_NODE_3790_length_4233_cov_1.159036_4	Axial_Plume_NODE_3790_length_4233_cov_1.159036_4	Plume	Axial	NA	NA
299	vRhyme_216__Guaymas_Basin_k95_305706_flag_0_multi_8.5848_len_33114_9	Guaymas_Basin_k95_305706_flag_0_multi_8.5848_len_33114_9	Plume	Guaymas	NA	NA
300	Axial_Plume_NODE_3790_length_4233_cov_1.159036_6	Axial_Plume_NODE_3790_length_4233_cov_1.159036_6	Plume	Axial	VOG01131	REFSEQ hypothetical protein
300	vRhyme_216__Guaymas_Basin_k95_305706_flag_0_multi_8.5848_len_33114_8	Guaymas_Basin_k95_305706_flag_0_multi_8.5848_len_33114_8	Plume	Guaymas	VOG01131	REFSEQ hypothetical protein
301	Axial_Plume_NODE_3790_length_4233_cov_1.159036_7	Axial_Plume_NODE_3790_length_4233_cov_1.159036_7	Plume	Axial	VOG00677	sp|P10310|TERL_BPT3 Terminase, large subunit gp19
301	vRhyme_216__Guaymas_Basin_k95_305706_flag_0_multi_8.5848_len_33114_7	Guaymas_Basin_k95_305706_flag_0_multi_8.5848_len_33114_7	Plume	Guaymas	VOG00677	sp|P10310|TERL_BPT3 Terminase, large subunit gp19
302	Axial_Plume_NODE_3809_length_4223_cov_0.927490_6	Axial_Plume_NODE_3809_length_4223_cov_0.927490_6	Plume	Axial	NA	NA
302	vRhyme_105__Lau_Basin_Kilo_Moana_k95_1246397_flag_1_multi_5.0000_len_5816_1	Lau_Basin_Kilo_Moana_k95_1246397_flag_1_multi_5.0000_len_5816_1	Plume	Lau_Basin	NA	NA
302	Lau_Basin_Abe_k95_1796486_flag_0_multi_5.9300_len_2551_1	Lau_Basin_Abe_k95_1796486_flag_0_multi_5.9300_len_2551_1	Plume	Lau_Basin	NA	NA
302	Lau_Basin_Kilo_Moana_k95_475780_flag_0_multi_10.8360_len_3442_6	Lau_Basin_Kilo_Moana_k95_475780_flag_0_multi_10.8360_len_3442_6	Plume	Lau_Basin	NA	NA
303	Axial_Plume_NODE_3809_length_4223_cov_0.927490_7	Axial_Plume_NODE_3809_length_4223_cov_0.927490_7	Plume	Axial	NA	NA
303	Axial_Plume_NODE_1302_length_7861_cov_9.945306_5	Axial_Plume_NODE_1302_length_7861_cov_9.945306_5	Plume	Axial	NA	NA
303	Lau_Basin_Kilo_Moana_k95_475780_flag_0_multi_10.8360_len_3442_7	Lau_Basin_Kilo_Moana_k95_475780_flag_0_multi_10.8360_len_3442_7	Plume	Lau_Basin	NA	NA
304	Axial_Plume_NODE_38118_length_1375_cov_0.738782_2	Axial_Plume_NODE_38118_length_1375_cov_0.738782_2	Plume	Axial	NA	NA
304	Guaymas_Basin_k95_1181960_flag_0_multi_5.3859_len_17386_26	Guaymas_Basin_k95_1181960_flag_0_multi_5.3859_len_17386_26	Plume	Guaymas	NA	NA
307	Axial_Plume_NODE_383_length_15357_cov_1.817991_3	Axial_Plume_NODE_383_length_15357_cov_1.817991_3	Plume	Axial	NA	NA
307	Lau_Basin_Kilo_Moana_k95_739904_flag_0_multi_24.3743_len_27376_6	Lau_Basin_Kilo_Moana_k95_739904_flag_0_multi_24.3743_len_27376_6	Plume	Lau_Basin	NA	NA
307	Lau_Basin_Tui_Malila_k95_207110_flag_0_multi_12.1635_len_25811_12	Lau_Basin_Tui_Malila_k95_207110_flag_0_multi_12.1635_len_25811_12	Plume	Lau_Basin	NA	NA
307	vRhyme_121__Lau_Basin_Tahi_Moana_k95_209612_flag_1_multi_6.0000_len_13870_12	Lau_Basin_Tahi_Moana_k95_209612_flag_1_multi_6.0000_len_13870_12	Plume	Lau_Basin	NA	NA
307	vRhyme_93__Lau_Basin_Abe_k95_649989_flag_0_multi_17.5689_len_21923_6	Lau_Basin_Abe_k95_649989_flag_0_multi_17.5689_len_21923_6	Plume	Lau_Basin	NA	NA
307	Lau_Basin_Kilo_Moana_k95_203356_flag_0_multi_25.6748_len_14721_3	Lau_Basin_Kilo_Moana_k95_203356_flag_0_multi_25.6748_len_14721_3	Plume	Lau_Basin	NA	NA
307	vRhyme_25__Lau_Basin_Tui_Malila_k95_563870_flag_1_multi_7.5118_len_8639_15	Lau_Basin_Tui_Malila_k95_563870_flag_1_multi_7.5118_len_8639_15	Plume	Lau_Basin	NA	NA
307	Lau_Basin_Abe_k95_1783570_flag_0_multi_18.0000_len_15170_4	Lau_Basin_Abe_k95_1783570_flag_0_multi_18.0000_len_15170_4	Plume	Lau_Basin	NA	NA
307	Lau_Basin_Tahi_Moana_k95_464315_flag_0_multi_9.9900_len_8655_10	Lau_Basin_Tahi_Moana_k95_464315_flag_0_multi_9.9900_len_8655_10	Plume	Lau_Basin	NA	NA
308	Axial_Plume_NODE_3866_length_4184_cov_18.618191_3	Axial_Plume_NODE_3866_length_4184_cov_18.618191_3	Plume	Axial	VOG01487	REFSEQ hypothetical protein
308	Lau_Basin_Tahi_Moana_k95_441996_flag_0_multi_7.9914_len_1380_3	Lau_Basin_Tahi_Moana_k95_441996_flag_0_multi_7.9914_len_1380_3	Plume	Lau_Basin	VOG01487	REFSEQ hypothetical protein
309	Axial_Plume_NODE_3866_length_4184_cov_18.618191_4	Axial_Plume_NODE_3866_length_4184_cov_18.618191_4	Plume	Axial	VOG00290	REFSEQ hypothetical protein
309	Lau_Basin_Abe_k95_1213089_flag_0_multi_11.3803_len_11972_5	Lau_Basin_Abe_k95_1213089_flag_0_multi_11.3803_len_11972_5	Plume	Lau_Basin	VOG00290	REFSEQ hypothetical protein
309	Lau_Basin_Kilo_Moana_k95_311905_flag_0_multi_12.0662_len_6483_8	Lau_Basin_Kilo_Moana_k95_311905_flag_0_multi_12.0662_len_6483_8	Plume	Lau_Basin	VOG00290	REFSEQ hypothetical protein
309	Lau_Basin_Tahi_Moana_k95_441996_flag_0_multi_7.9914_len_1380_4	Lau_Basin_Tahi_Moana_k95_441996_flag_0_multi_7.9914_len_1380_4	Plume	Lau_Basin	VOG00290	REFSEQ hypothetical protein
309	Lau_Basin_Tahi_Moana_k95_882767_flag_0_multi_10.7123_len_2625_5	Lau_Basin_Tahi_Moana_k95_882767_flag_0_multi_10.7123_len_2625_5	Plume	Lau_Basin	VOG00290	REFSEQ hypothetical protein
314	Axial_Plume_NODE_3884_length_4175_cov_1.051136_8	Axial_Plume_NODE_3884_length_4175_cov_1.051136_8	Plume	Axial	NA	NA
314	Axial_Seawater_NODE_2783_length_3174_cov_0.800459_3	Axial_Seawater_NODE_2783_length_3174_cov_0.800459_3	Plume	Axial	NA	NA
314	Axial_Seawater_NODE_12666_length_1768_cov_0.943327_6	Axial_Seawater_NODE_12666_length_1768_cov_0.943327_6	Plume	Axial	NA	NA
314	vRhyme_55__Axial_Plume_NODE_3589_length_4357_cov_0.682270_8	Axial_Plume_NODE_3589_length_4357_cov_0.682270_8	Plume	Axial	NA	NA
314	vRhyme_58__Axial_Plume_NODE_5859_length_3376_cov_1.061557_1	Axial_Plume_NODE_5859_length_3376_cov_1.061557_1	Plume	Axial	NA	NA
314	Guaymas_Basin_k95_1223014_flag_1_multi_4.0000_len_2776_3	Guaymas_Basin_k95_1223014_flag_1_multi_4.0000_len_2776_3	Plume	Guaymas	NA	NA
315	Axial_Plume_NODE_39005_length_1360_cov_0.197891_2	Axial_Plume_NODE_39005_length_1360_cov_0.197891_2	Plume	Axial	VOG00716	REFSEQ hypothetical protein
315	Guaymas_Basin_k95_1062530_flag_0_multi_6.0803_len_1987_2	Guaymas_Basin_k95_1062530_flag_0_multi_6.0803_len_1987_2	Plume	Guaymas	VOG00716	REFSEQ hypothetical protein
316	Axial_Plume_NODE_39005_length_1360_cov_0.197891_3	Axial_Plume_NODE_39005_length_1360_cov_0.197891_3	Plume	Axial	NA	NA
316	Guaymas_Basin_k95_1062530_flag_0_multi_6.0803_len_1987_3	Guaymas_Basin_k95_1062530_flag_0_multi_6.0803_len_1987_3	Plume	Guaymas	NA	NA
317	Axial_Plume_NODE_39005_length_1360_cov_0.197891_4	Axial_Plume_NODE_39005_length_1360_cov_0.197891_4	Plume	Axial	NA	NA
317	Axial_Plume_NODE_68486_length_1057_cov_0.275269_3	Axial_Plume_NODE_68486_length_1057_cov_0.275269_3	Plume	Axial	NA	NA
317	Guaymas_Basin_k95_1062530_flag_0_multi_6.0803_len_1987_4	Guaymas_Basin_k95_1062530_flag_0_multi_6.0803_len_1987_4	Plume	Guaymas	NA	NA
318	Axial_Plume_NODE_39125_length_1358_cov_0.226645_2	Axial_Plume_NODE_39125_length_1358_cov_0.226645_2	Plume	Axial	NA	NA
318	Brothers_LC_S014_NODE_39911_length_2155_cov_9.164694_5	Brothers_LC_S014_NODE_39911_length_2155_cov_9.164694_5	Deposit	Brothers	NA	NA
319	Axial_Plume_NODE_39158_length_1357_cov_0.869919_3	Axial_Plume_NODE_39158_length_1357_cov_0.869919_3	Plume	Axial	NA	NA
319	Guaymas_Basin_k95_591677_flag_0_multi_8.8531_len_1239_3	Guaymas_Basin_k95_591677_flag_0_multi_8.8531_len_1239_3	Plume	Guaymas	NA	NA
320	Axial_Plume_NODE_3915_length_4160_cov_2.134391_4	Axial_Plume_NODE_3915_length_4160_cov_2.134391_4	Plume	Axial	NA	NA
320	Lau_Basin_Tahi_Moana_k95_416350_flag_0_multi_5.8407_len_4597_2	Lau_Basin_Tahi_Moana_k95_416350_flag_0_multi_5.8407_len_4597_2	Plume	Lau_Basin	NA	NA
321	Axial_Plume_NODE_3915_length_4160_cov_2.134391_5	Axial_Plume_NODE_3915_length_4160_cov_2.134391_5	Plume	Axial	PF12236.8	Bacteriophage head to tail connecting protein
321	vRhyme_7__Cayman_Shallow_k95_638531_flag_1_multi_4.0000_len_9983_11	Cayman_Shallow_k95_638531_flag_1_multi_4.0000_len_9983_11	Plume	Cayman	PF12236.8	Bacteriophage head to tail connecting protein
321	vRhyme_31__Lau_Basin_Abe_k95_138730_flag_0_multi_7.5419_len_6820_3	Lau_Basin_Abe_k95_138730_flag_0_multi_7.5419_len_6820_3	Plume	Lau_Basin	PF12236.8	Bacteriophage head to tail connecting protein
321	vRhyme_154__Lau_Basin_Abe_k95_453638_flag_0_multi_23.1886_len_5626_6	Lau_Basin_Abe_k95_453638_flag_0_multi_23.1886_len_5626_6	Plume	Lau_Basin	PF12236.8	Bacteriophage head to tail connecting protein
321	Lau_Basin_Kilo_Moana_k95_1175280_flag_1_multi_9.4411_len_3781_3	Lau_Basin_Kilo_Moana_k95_1175280_flag_1_multi_9.4411_len_3781_3	Plume	Lau_Basin	PF12236.8	Bacteriophage head to tail connecting protein
321	Lau_Basin_Kilo_Moana_k95_683868_flag_0_multi_70.1367_len_4617_5	Lau_Basin_Kilo_Moana_k95_683868_flag_0_multi_70.1367_len_4617_5	Plume	Lau_Basin	PF12236.8	Bacteriophage head to tail connecting protein
321	Lau_Basin_Tahi_Moana_k95_416350_flag_0_multi_5.8407_len_4597_1	Lau_Basin_Tahi_Moana_k95_416350_flag_0_multi_5.8407_len_4597_1	Plume	Lau_Basin	PF12236.8	Bacteriophage head to tail connecting protein
321	Lau_Basin_Tahi_Moana_k95_968411_flag_0_multi_18.5770_len_5740_7	Lau_Basin_Tahi_Moana_k95_968411_flag_0_multi_18.5770_len_5740_7	Plume	Lau_Basin	PF12236.8	Bacteriophage head to tail connecting protein
321	Lau_Basin_Tahi_Moana_k95_981745_flag_0_multi_10.9039_len_6805_7	Lau_Basin_Tahi_Moana_k95_981745_flag_0_multi_10.9039_len_6805_7	Plume	Lau_Basin	PF12236.8	Bacteriophage head to tail connecting protein
322	Axial_Plume_NODE_39283_length_1355_cov_0.739414_2	Axial_Plume_NODE_39283_length_1355_cov_0.739414_2	Plume	Axial	VOG11084	REFSEQ hypothetical protein
322	Lau_Basin_Kilo_Moana_k95_240099_flag_0_multi_9.4431_len_1686_2	Lau_Basin_Kilo_Moana_k95_240099_flag_0_multi_9.4431_len_1686_2	Plume	Lau_Basin	VOG11084	REFSEQ hypothetical protein
323	Axial_Plume_NODE_39283_length_1355_cov_0.739414_3	Axial_Plume_NODE_39283_length_1355_cov_0.739414_3	Plume	Axial	NA	NA
323	Lau_Basin_Kilo_Moana_k95_240099_flag_0_multi_9.4431_len_1686_3	Lau_Basin_Kilo_Moana_k95_240099_flag_0_multi_9.4431_len_1686_3	Plume	Lau_Basin	NA	NA
326	Axial_Plume_NODE_39921_length_1345_cov_0.587849_1	Axial_Plume_NODE_39921_length_1345_cov_0.587849_1	Plume	Axial	VOG00040	REFSEQ hypothetical protein
326	Cayman_Deep_k95_188764_flag_0_multi_23.3191_len_1499_1	Cayman_Deep_k95_188764_flag_0_multi_23.3191_len_1499_1	Plume	Cayman	VOG00040	REFSEQ hypothetical protein
326	Lau_Basin_Kilo_Moana_k95_788786_flag_0_multi_139.4233_len_1307_4	Lau_Basin_Kilo_Moana_k95_788786_flag_0_multi_139.4233_len_1307_4	Plume	Lau_Basin	VOG00040	REFSEQ hypothetical protein
326	Lau_Basin_Mariner_k95_196107_flag_0_multi_18.0004_len_2377_1	Lau_Basin_Mariner_k95_196107_flag_0_multi_18.0004_len_2377_1	Plume	Lau_Basin	VOG00040	REFSEQ hypothetical protein
326	Lau_Basin_Tahi_Moana_k95_772542_flag_0_multi_29.5057_len_1232_1	Lau_Basin_Tahi_Moana_k95_772542_flag_0_multi_29.5057_len_1232_1	Plume	Lau_Basin	VOG00040	REFSEQ hypothetical protein
327	Axial_Plume_NODE_39921_length_1345_cov_0.587849_2	Axial_Plume_NODE_39921_length_1345_cov_0.587849_2	Plume	Axial	NA	NA
327	Lau_Basin_Tui_Malila_k95_51931_flag_0_multi_54.4392_len_1206_2	Lau_Basin_Tui_Malila_k95_51931_flag_0_multi_54.4392_len_1206_2	Plume	Lau_Basin	NA	NA
327	Lau_Basin_Mariner_k95_196107_flag_0_multi_18.0004_len_2377_2	Lau_Basin_Mariner_k95_196107_flag_0_multi_18.0004_len_2377_2	Plume	Lau_Basin	NA	NA
327	Lau_Basin_Abe_k95_1465524_flag_0_multi_26.9565_len_1519_2	Lau_Basin_Abe_k95_1465524_flag_0_multi_26.9565_len_1519_2	Plume	Lau_Basin	NA	NA
327	Lau_Basin_Kilo_Moana_k95_788786_flag_0_multi_139.4233_len_1307_3	Lau_Basin_Kilo_Moana_k95_788786_flag_0_multi_139.4233_len_1307_3	Plume	Lau_Basin	NA	NA
327	Cayman_Deep_k95_188764_flag_0_multi_23.3191_len_1499_2	Cayman_Deep_k95_188764_flag_0_multi_23.3191_len_1499_2	Plume	Cayman	NA	NA
327	Lau_Basin_Tahi_Moana_k95_772542_flag_0_multi_29.5057_len_1232_2	Lau_Basin_Tahi_Moana_k95_772542_flag_0_multi_29.5057_len_1232_2	Plume	Lau_Basin	NA	NA
328	Axial_Plume_NODE_39921_length_1345_cov_0.587849_3	Axial_Plume_NODE_39921_length_1345_cov_0.587849_3	Plume	Axial	NA	NA
328	Cayman_Shallow_k95_659632_flag_1_multi_3.0000_len_1574_3	Cayman_Shallow_k95_659632_flag_1_multi_3.0000_len_1574_3	Plume	Cayman	NA	NA
328	Lau_Basin_Tui_Malila_k95_51931_flag_0_multi_54.4392_len_1206_3	Lau_Basin_Tui_Malila_k95_51931_flag_0_multi_54.4392_len_1206_3	Plume	Lau_Basin	NA	NA
328	Lau_Basin_Mariner_k95_196107_flag_0_multi_18.0004_len_2377_3	Lau_Basin_Mariner_k95_196107_flag_0_multi_18.0004_len_2377_3	Plume	Lau_Basin	NA	NA
328	Lau_Basin_Kilo_Moana_k95_788786_flag_0_multi_139.4233_len_1307_2	Lau_Basin_Kilo_Moana_k95_788786_flag_0_multi_139.4233_len_1307_2	Plume	Lau_Basin	NA	NA
328	Lau_Basin_Abe_k95_1465524_flag_0_multi_26.9565_len_1519_3	Lau_Basin_Abe_k95_1465524_flag_0_multi_26.9565_len_1519_3	Plume	Lau_Basin	NA	NA
328	Cayman_Deep_k95_188764_flag_0_multi_23.3191_len_1499_3	Cayman_Deep_k95_188764_flag_0_multi_23.3191_len_1499_3	Plume	Cayman	NA	NA
328	Lau_Basin_Tahi_Moana_k95_772542_flag_0_multi_29.5057_len_1232_3	Lau_Basin_Tahi_Moana_k95_772542_flag_0_multi_29.5057_len_1232_3	Plume	Lau_Basin	NA	NA
329	Axial_Plume_NODE_39921_length_1345_cov_0.587849_4	Axial_Plume_NODE_39921_length_1345_cov_0.587849_4	Plume	Axial	NA	NA
329	Lau_Basin_Mariner_k95_196107_flag_0_multi_18.0004_len_2377_4	Lau_Basin_Mariner_k95_196107_flag_0_multi_18.0004_len_2377_4	Plume	Lau_Basin	NA	NA
329	Lau_Basin_Abe_k95_1465524_flag_0_multi_26.9565_len_1519_4	Lau_Basin_Abe_k95_1465524_flag_0_multi_26.9565_len_1519_4	Plume	Lau_Basin	NA	NA
330	Axial_Plume_NODE_40659_length_1333_cov_1.996683_1	Axial_Plume_NODE_40659_length_1333_cov_1.996683_1	Plume	Axial	VOG10951	sp|P03747|TUBE2_BPT7 Tail tubular protein gp12
330	vRhyme_91__Lau_Basin_Tahi_Moana_k95_716866_flag_0_multi_4.1974_len_2243_5	Lau_Basin_Tahi_Moana_k95_716866_flag_0_multi_4.1974_len_2243_5	Plume	Lau_Basin	VOG10951	sp|P03747|TUBE2_BPT7 Tail tubular protein gp12
331	Axial_Plume_NODE_4097_length_4058_cov_1.405749_6	Axial_Plume_NODE_4097_length_4058_cov_1.405749_6	Plume	Axial	VOG01556	REFSEQ hypothetical protein
331	Guaymas_Basin_k95_803469_flag_1_multi_3.7778_len_3417_2	Guaymas_Basin_k95_803469_flag_1_multi_3.7778_len_3417_2	Plume	Guaymas	VOG01556	REFSEQ hypothetical protein
331	Guaymas_Basin_k95_441976_flag_0_multi_27.4966_len_2425_4	Guaymas_Basin_k95_441976_flag_0_multi_27.4966_len_2425_4	Plume	Guaymas	NA	NA
331	Guaymas_Basin_k95_580438_flag_0_multi_25.4221_len_9599_10	Guaymas_Basin_k95_580438_flag_0_multi_25.4221_len_9599_10	Plume	Guaymas	NA	NA
333	Axial_Plume_NODE_41962_length_1315_cov_1.377104_3	Axial_Plume_NODE_41962_length_1315_cov_1.377104_3	Plume	Axial	NA	NA
333	Guaymas_Basin_k95_758512_flag_0_multi_6.0000_len_6710_11	Guaymas_Basin_k95_758512_flag_0_multi_6.0000_len_6710_11	Plume	Guaymas	NA	NA
334	Axial_Plume_NODE_42317_length_1310_cov_1.120879_1	Axial_Plume_NODE_42317_length_1310_cov_1.120879_1	Plume	Axial	NA	NA
334	vRhyme_101__Guaymas_Basin_k95_523662_flag_0_multi_10.0244_len_9947_14	Guaymas_Basin_k95_523662_flag_0_multi_10.0244_len_9947_14	Plume	Guaymas	NA	NA
335	Axial_Plume_NODE_4349_length_3929_cov_1.198580_8	Axial_Plume_NODE_4349_length_3929_cov_1.198580_8	Plume	Axial	NA	NA
335	Guaymas_Basin_k95_1099781_flag_0_multi_5.0000_len_2641_3	Guaymas_Basin_k95_1099781_flag_0_multi_5.0000_len_2641_3	Plume	Guaymas	NA	NA
335	Guaymas_Basin_k95_772476_flag_0_multi_4.2831_len_5718_5	Guaymas_Basin_k95_772476_flag_0_multi_4.2831_len_5718_5	Plume	Guaymas	NA	NA
335	vRhyme_5__Axial_Plume_NODE_9413_length_2664_cov_0.484430_3	Axial_Plume_NODE_9413_length_2664_cov_0.484430_3	Plume	Axial	NA	NA
335	Cayman_Shallow_k95_866421_flag_1_multi_3.0000_len_1244_4	Cayman_Shallow_k95_866421_flag_1_multi_3.0000_len_1244_4	Plume	Cayman	NA	NA
336	Axial_Plume_NODE_43970_length_1288_cov_0.442722_1	Axial_Plume_NODE_43970_length_1288_cov_0.442722_1	Plume	Axial	VOG09850	REFSEQ hypothetical protein
336	Lau_Basin_Abe_k95_1502936_flag_1_multi_5.0000_len_1794_3	Lau_Basin_Abe_k95_1502936_flag_1_multi_5.0000_len_1794_3	Plume	Lau_Basin	VOG09850	REFSEQ hypothetical protein
337	Axial_Plume_NODE_43_length_34052_cov_73.669300_21	Axial_Plume_NODE_43_length_34052_cov_73.669300_21	Plume	Axial	VOG00100	REFSEQ hypothetical protein
337	Lau_Basin_Abe_k95_1478374_flag_0_multi_31.5014_len_29641_29	Lau_Basin_Abe_k95_1478374_flag_0_multi_31.5014_len_29641_29	Plume	Lau_Basin	VOG00100	REFSEQ hypothetical protein
337	Lau_Basin_Abe_k95_1882453_flag_0_multi_6.0041_len_4774_8	Lau_Basin_Abe_k95_1882453_flag_0_multi_6.0041_len_4774_8	Plume	Lau_Basin	VOG00100	REFSEQ hypothetical protein
337	Lau_Basin_Kilo_Moana_k95_350231_flag_0_multi_20.0654_len_7694_21	Lau_Basin_Kilo_Moana_k95_350231_flag_0_multi_20.0654_len_7694_21	Plume	Lau_Basin	VOG00100	REFSEQ hypothetical protein
337	Lau_Basin_Kilo_Moana_k95_533417_flag_0_multi_6.9848_len_4041_7	Lau_Basin_Kilo_Moana_k95_533417_flag_0_multi_6.9848_len_4041_7	Plume	Lau_Basin	VOG00100	REFSEQ hypothetical protein
337	vRhyme_6__Lau_Basin_Mariner_k95_590578_flag_1_multi_7.7508_len_28639_24	Lau_Basin_Mariner_k95_590578_flag_1_multi_7.7508_len_28639_24	Plume	Lau_Basin	VOG00100	REFSEQ hypothetical protein
337	Lau_Basin_Tahi_Moana_k95_148006_flag_0_multi_14.2250_len_6074_5	Lau_Basin_Tahi_Moana_k95_148006_flag_0_multi_14.2250_len_6074_5	Plume	Lau_Basin	VOG00100	REFSEQ hypothetical protein
337	Lau_Basin_Tahi_Moana_k95_82612_flag_0_multi_22.4074_len_7530_1	Lau_Basin_Tahi_Moana_k95_82612_flag_0_multi_22.4074_len_7530_1	Plume	Lau_Basin	VOG00100	REFSEQ hypothetical protein
338	Lau_Basin_Tui_Malila_k95_233618_flag_0_multi_10.0848_len_1121_1	Lau_Basin_Tui_Malila_k95_233618_flag_0_multi_10.0848_len_1121_1	Plume	Lau_Basin	PF04404.12	ERF superfamily
338	Axial_Plume_NODE_43_length_34052_cov_73.669300_25	Axial_Plume_NODE_43_length_34052_cov_73.669300_25	Plume	Axial	VOG09746	sp|P04892|ERF_BPP22 Essential recombination function protein
338	Brothers_Diffuse_S015_NODE_134378_length_1398_cov_1.900865_2	Brothers_Diffuse_S015_NODE_134378_length_1398_cov_1.900865_2	Deposit	Brothers	VOG09746	sp|P04892|ERF_BPP22 Essential recombination function protein
338	vRhyme_92__Guaymas_Basin_k95_490049_flag_0_multi_9.3884_len_2394_5	Guaymas_Basin_k95_490049_flag_0_multi_9.3884_len_2394_5	Plume	Guaymas	VOG09746	sp|P04892|ERF_BPP22 Essential recombination function protein
338	Lau_Basin_Abe_k95_1640509_flag_1_multi_7.7418_len_4901_7	Lau_Basin_Abe_k95_1640509_flag_1_multi_7.7418_len_4901_7	Plume	Lau_Basin	VOG09746	sp|P04892|ERF_BPP22 Essential recombination function protein
338	Lau_Basin_Abe_k95_414146_flag_0_multi_16.5877_len_2690_4	Lau_Basin_Abe_k95_414146_flag_0_multi_16.5877_len_2690_4	Plume	Lau_Basin	VOG09746	sp|P04892|ERF_BPP22 Essential recombination function protein
338	Lau_Basin_Abe_k95_434301_flag_1_multi_7.0771_len_3077_1	Lau_Basin_Abe_k95_434301_flag_1_multi_7.0771_len_3077_1	Plume	Lau_Basin	VOG09746	sp|P04892|ERF_BPP22 Essential recombination function protein
338	Lau_Basin_Kilo_Moana_k95_259010_flag_0_multi_24.1491_len_2778_4	Lau_Basin_Kilo_Moana_k95_259010_flag_0_multi_24.1491_len_2778_4	Plume	Lau_Basin	VOG09746	sp|P04892|ERF_BPP22 Essential recombination function protein
338	Lau_Basin_Kilo_Moana_k95_264837_flag_0_multi_7.7997_len_3839_13	Lau_Basin_Kilo_Moana_k95_264837_flag_0_multi_7.7997_len_3839_13	Plume	Lau_Basin	VOG09746	sp|P04892|ERF_BPP22 Essential recombination function protein
338	Lau_Basin_Mariner_k95_355399_flag_0_multi_32.6822_len_5910_1	Lau_Basin_Mariner_k95_355399_flag_0_multi_32.6822_len_5910_1	Plume	Lau_Basin	VOG09746	sp|P04892|ERF_BPP22 Essential recombination function protein
338	vRhyme_19__Lau_Basin_Mariner_k95_637554_flag_0_multi_12.3887_len_5904_7	Lau_Basin_Mariner_k95_637554_flag_0_multi_12.3887_len_5904_7	Plume	Lau_Basin	VOG09746	sp|P04892|ERF_BPP22 Essential recombination function protein
338	vRhyme_54__Lau_Basin_Tahi_Moana_k95_121377_flag_0_multi_26.0682_len_2778_4	Lau_Basin_Tahi_Moana_k95_121377_flag_0_multi_26.0682_len_2778_4	Plume	Lau_Basin	VOG09746	sp|P04892|ERF_BPP22 Essential recombination function protein
338	Lau_Basin_Tahi_Moana_k95_148006_flag_0_multi_14.2250_len_6074_1	Lau_Basin_Tahi_Moana_k95_148006_flag_0_multi_14.2250_len_6074_1	Plume	Lau_Basin	VOG09746	sp|P04892|ERF_BPP22 Essential recombination function protein
338	Lau_Basin_Tahi_Moana_k95_224271_flag_0_multi_62.1924_len_1867_2	Lau_Basin_Tahi_Moana_k95_224271_flag_0_multi_62.1924_len_1867_2	Plume	Lau_Basin	VOG09746	sp|P04892|ERF_BPP22 Essential recombination function protein
338	Lau_Basin_Tui_Malila_k95_281441_flag_0_multi_5.6861_len_2956_1	Lau_Basin_Tui_Malila_k95_281441_flag_0_multi_5.6861_len_2956_1	Plume	Lau_Basin	VOG09746	sp|P04892|ERF_BPP22 Essential recombination function protein
339	Axial_Plume_NODE_43_length_34052_cov_73.669300_26	Axial_Plume_NODE_43_length_34052_cov_73.669300_26	Plume	Axial	NA	NA
339	Lau_Basin_Kilo_Moana_k95_264837_flag_0_multi_7.7997_len_3839_11	Lau_Basin_Kilo_Moana_k95_264837_flag_0_multi_7.7997_len_3839_11	Plume	Lau_Basin	NA	NA
339	Lau_Basin_Tui_Malila_k95_233618_flag_0_multi_10.0848_len_1121_3	Lau_Basin_Tui_Malila_k95_233618_flag_0_multi_10.0848_len_1121_3	Plume	Lau_Basin	NA	NA
339	Lau_Basin_Abe_k95_434301_flag_1_multi_7.0771_len_3077_3	Lau_Basin_Abe_k95_434301_flag_1_multi_7.0771_len_3077_3	Plume	Lau_Basin	NA	NA
339	Lau_Basin_Tui_Malila_k95_183595_flag_0_multi_5.1519_len_1379_3	Lau_Basin_Tui_Malila_k95_183595_flag_0_multi_5.1519_len_1379_3	Plume	Lau_Basin	NA	NA
340	Axial_Plume_NODE_44117_length_1286_cov_0.490078_2	Axial_Plume_NODE_44117_length_1286_cov_0.490078_2	Plume	Axial	VOG02556	REFSEQ hypothetical protein
340	vRhyme_17__Cayman_Shallow_k95_907286_flag_1_multi_7.2721_len_16076_2	Cayman_Shallow_k95_907286_flag_1_multi_7.2721_len_16076_2	Plume	Cayman	VOG02556	REFSEQ hypothetical protein
342	Axial_Plume_NODE_4453_length_3889_cov_1.297182_5	Axial_Plume_NODE_4453_length_3889_cov_1.297182_5	Plume	Axial	VOG00153	REFSEQ hypothetical protein
342	Guaymas_Basin_k95_605725_flag_1_multi_3.0000_len_2484_4	Guaymas_Basin_k95_605725_flag_1_multi_3.0000_len_2484_4	Plume	Guaymas	VOG00153	REFSEQ hypothetical protein
343	Axial_Plume_NODE_4453_length_3889_cov_1.297182_6	Axial_Plume_NODE_4453_length_3889_cov_1.297182_6	Plume	Axial	VOG00567	sp|P17308|Y13B_BPT4 Uncharacterized 11.5 kDa protein in Gp31-cd intergenic region
343	Guaymas_Basin_k95_605725_flag_1_multi_3.0000_len_2484_3	Guaymas_Basin_k95_605725_flag_1_multi_3.0000_len_2484_3	Plume	Guaymas	VOG00567	sp|P17308|Y13B_BPT4 Uncharacterized 11.5 kDa protein in Gp31-cd intergenic region
345	Axial_Plume_NODE_4458_length_3887_cov_0.955053_3	Axial_Plume_NODE_4458_length_3887_cov_0.955053_3	Plume	Axial	VOG03311	REFSEQ hypothetical protein
345	Lau_Basin_Abe_k95_1393296_flag_1_multi_5.0000_len_2664_7	Lau_Basin_Abe_k95_1393296_flag_1_multi_5.0000_len_2664_7	Plume	Lau_Basin	VOG03311	REFSEQ hypothetical protein
345	Lau_Basin_Tahi_Moana_k95_1042547_flag_0_multi_15.4154_len_12255_18	Lau_Basin_Tahi_Moana_k95_1042547_flag_0_multi_15.4154_len_12255_18	Plume	Lau_Basin	VOG03311	REFSEQ hypothetical protein
346	Axial_Plume_NODE_44650_length_1279_cov_0.485243_3	Axial_Plume_NODE_44650_length_1279_cov_0.485243_3	Plume	Axial	NA	NA
346	vRhyme_169__Guaymas_Basin_k95_712891_flag_1_multi_3.0000_len_3482_3	Guaymas_Basin_k95_712891_flag_1_multi_3.0000_len_3482_3	Plume	Guaymas	NA	NA
347	Axial_Plume_NODE_44708_length_1278_cov_1.006082_3	Axial_Plume_NODE_44708_length_1278_cov_1.006082_3	Plume	Axial	VOG03528	sp|P17311|TERS_BPT4 Terminase, small subunit
347	Cayman_Shallow_k95_676768_flag_1_multi_2.8421_len_1843_2	Cayman_Shallow_k95_676768_flag_1_multi_2.8421_len_1843_2	Plume	Cayman	VOG03528	sp|P17311|TERS_BPT4 Terminase, small subunit
348	Axial_Plume_NODE_4471_length_3880_cov_4.811351_4	Axial_Plume_NODE_4471_length_3880_cov_4.811351_4	Plume	Axial	NA	NA
348	Lau_Basin_Tahi_Moana_k95_239129_flag_0_multi_5.0000_len_1118_3	Lau_Basin_Tahi_Moana_k95_239129_flag_0_multi_5.0000_len_1118_3	Plume	Lau_Basin	NA	NA
349	Axial_Plume_NODE_44775_length_1277_cov_2.464348_2	Axial_Plume_NODE_44775_length_1277_cov_2.464348_2	Plume	Axial	NA	NA
349	Lau_Basin_Mariner_k95_425948_flag_1_multi_8.7050_len_3698_3	Lau_Basin_Mariner_k95_425948_flag_1_multi_8.7050_len_3698_3	Plume	Lau_Basin	NA	NA
349	vRhyme_45__Lau_Basin_Abe_k95_1407730_flag_1_multi_3.9435_len_4128_6	Lau_Basin_Abe_k95_1407730_flag_1_multi_3.9435_len_4128_6	Plume	Lau_Basin	NA	NA
355	Axial_Plume_NODE_45341_length_1271_cov_0.195804_3	Axial_Plume_NODE_45341_length_1271_cov_0.195804_3	Plume	Axial	VOG00106	sp|Q7Y5D9|FIBL2_BPT5 L-shaped tail fiber protein p132
355	Lau_Basin_Tahi_Moana_k95_185450_flag_1_multi_2.0000_len_1151_3	Lau_Basin_Tahi_Moana_k95_185450_flag_1_multi_2.0000_len_1151_3	Plume	Lau_Basin	VOG00106	sp|Q7Y5D9|FIBL2_BPT5 L-shaped tail fiber protein p132
356	Axial_Plume_NODE_45341_length_1271_cov_0.195804_4	Axial_Plume_NODE_45341_length_1271_cov_0.195804_4	Plume	Axial	NA	NA
356	Lau_Basin_Tahi_Moana_k95_185450_flag_1_multi_2.0000_len_1151_4	Lau_Basin_Tahi_Moana_k95_185450_flag_1_multi_2.0000_len_1151_4	Plume	Lau_Basin	NA	NA
357	Axial_Plume_NODE_45611_length_1267_cov_0.581579_3	Axial_Plume_NODE_45611_length_1267_cov_0.581579_3	Plume	Axial	NA	NA
357	Lau_Basin_Tahi_Moana_k95_330233_flag_1_multi_7.2510_len_2944_2	Lau_Basin_Tahi_Moana_k95_330233_flag_1_multi_7.2510_len_2944_2	Plume	Lau_Basin	NA	NA
357	Lau_Basin_Mariner_k95_361330_flag_1_multi_5.0000_len_1445_3	Lau_Basin_Mariner_k95_361330_flag_1_multi_5.0000_len_1445_3	Plume	Lau_Basin	NA	NA
359	Axial_Plume_NODE_46966_length_1250_cov_0.734639_3	Axial_Plume_NODE_46966_length_1250_cov_0.734639_3	Plume	Axial	NA	NA
359	Lau_Basin_Abe_k95_1554653_flag_1_multi_2.0000_len_1166_4	Lau_Basin_Abe_k95_1554653_flag_1_multi_2.0000_len_1166_4	Plume	Lau_Basin	NA	NA
362	Axial_Plume_NODE_47204_length_1247_cov_0.782143_2	Axial_Plume_NODE_47204_length_1247_cov_0.782143_2	Plume	Axial	NA	NA
362	Axial_Plume_NODE_2169_length_5854_cov_1.474419_3	Axial_Plume_NODE_2169_length_5854_cov_1.474419_3	Plume	Axial	NA	NA
362	Lau_Basin_Tahi_Moana_k95_695448_flag_0_multi_8.9563_len_4233_7	Lau_Basin_Tahi_Moana_k95_695448_flag_0_multi_8.9563_len_4233_7	Plume	Lau_Basin	NA	NA
362	Lau_Basin_Kilo_Moana_k95_559061_flag_0_multi_9.5136_len_1341_2	Lau_Basin_Kilo_Moana_k95_559061_flag_0_multi_9.5136_len_1341_2	Plume	Lau_Basin	NA	NA
362	Axial_Plume_NODE_24133_length_1693_cov_12.154534_4	Axial_Plume_NODE_24133_length_1693_cov_12.154534_4	Plume	Axial	NA	NA
362	Axial_Plume_NODE_35908_length_1413_cov_0.953344_2	Axial_Plume_NODE_35908_length_1413_cov_0.953344_2	Plume	Axial	NA	NA
363	Axial_Plume_NODE_47249_length_1247_cov_0.215179_1	Axial_Plume_NODE_47249_length_1247_cov_0.215179_1	Plume	Axial	NA	NA
363	Guaymas_Basin_k95_473662_flag_0_multi_15.1485_len_2310_1	Guaymas_Basin_k95_473662_flag_0_multi_15.1485_len_2310_1	Plume	Guaymas	NA	NA
364	Axial_Plume_NODE_47620_length_1242_cov_0.824215_2	Axial_Plume_NODE_47620_length_1242_cov_0.824215_2	Plume	Axial	NA	NA
364	Guaymas_Basin_k95_930751_flag_0_multi_11.9282_len_16450_27	Guaymas_Basin_k95_930751_flag_0_multi_11.9282_len_16450_27	Plume	Guaymas	NA	NA
365	Axial_Plume_NODE_47620_length_1242_cov_0.824215_4	Axial_Plume_NODE_47620_length_1242_cov_0.824215_4	Plume	Axial	NA	NA
365	Guaymas_Basin_k95_930751_flag_0_multi_11.9282_len_16450_29	Guaymas_Basin_k95_930751_flag_0_multi_11.9282_len_16450_29	Plume	Guaymas	NA	NA
365	Axial_Plume_NODE_58481_length_1133_cov_0.531809_3	Axial_Plume_NODE_58481_length_1133_cov_0.531809_3	Plume	Axial	NA	NA
366	Axial_Plume_NODE_16708_length_2009_cov_1.435707_3	Axial_Plume_NODE_16708_length_2009_cov_1.435707_3	Plume	Axial	VOG13885	REFSEQ hypothetical protein
366	Axial_Plume_NODE_47620_length_1242_cov_0.824215_5	Axial_Plume_NODE_47620_length_1242_cov_0.824215_5	Plume	Axial	VOG13885	REFSEQ hypothetical protein
366	Guaymas_Basin_k95_930751_flag_0_multi_11.9282_len_16450_30	Guaymas_Basin_k95_930751_flag_0_multi_11.9282_len_16450_30	Plume	Guaymas	VOG13885	REFSEQ hypothetical protein
367	Axial_Plume_NODE_18920_length_1897_cov_0.985876_3	Axial_Plume_NODE_18920_length_1897_cov_0.985876_3	Plume	Axial	VOG00158	sp|P06807|PCPP_BPT4 Prohead core protein protease
367	Axial_Plume_NODE_47964_length_1238_cov_1.021602_2	Axial_Plume_NODE_47964_length_1238_cov_1.021602_2	Plume	Axial	VOG00158	sp|P06807|PCPP_BPT4 Prohead core protein protease
367	vRhyme_90__Guaymas_Basin_k95_1041103_flag_0_multi_40.7634_len_8355_9	Guaymas_Basin_k95_1041103_flag_0_multi_40.7634_len_8355_9	Plume	Guaymas	VOG00158	sp|P06807|PCPP_BPT4 Prohead core protein protease
367	Guaymas_Basin_k95_1047992_flag_0_multi_12.0821_len_9896_6	Guaymas_Basin_k95_1047992_flag_0_multi_12.0821_len_9896_6	Plume	Guaymas	VOG00158	sp|P06807|PCPP_BPT4 Prohead core protein protease
367	vRhyme_13__Guaymas_Basin_k95_989603_flag_0_multi_5.3673_len_8031_10	Guaymas_Basin_k95_989603_flag_0_multi_5.3673_len_8031_10	Plume	Guaymas	VOG00158	sp|P06807|PCPP_BPT4 Prohead core protein protease
368	Axial_Plume_NODE_4815_length_3724_cov_1.135669_4	Axial_Plume_NODE_4815_length_3724_cov_1.135669_4	Plume	Axial	NA	NA
368	vRhyme_4__Guaymas_Basin_k95_990709_flag_1_multi_2.0000_len_4861_8	Guaymas_Basin_k95_990709_flag_1_multi_2.0000_len_4861_8	Plume	Guaymas	NA	NA
369	Axial_Plume_NODE_4815_length_3724_cov_1.135669_5	Axial_Plume_NODE_4815_length_3724_cov_1.135669_5	Plume	Axial	VOG15041	REFSEQ hypothetical protein
369	vRhyme_4__Guaymas_Basin_k95_990709_flag_1_multi_2.0000_len_4861_7	Guaymas_Basin_k95_990709_flag_1_multi_2.0000_len_4861_7	Plume	Guaymas	VOG15041	REFSEQ hypothetical protein
370	Axial_Plume_NODE_4815_length_3724_cov_1.135669_6	Axial_Plume_NODE_4815_length_3724_cov_1.135669_6	Plume	Axial	NA	NA
370	vRhyme_4__Guaymas_Basin_k95_990709_flag_1_multi_2.0000_len_4861_6	Guaymas_Basin_k95_990709_flag_1_multi_2.0000_len_4861_6	Plume	Guaymas	NA	NA
371	Axial_Plume_NODE_4815_length_3724_cov_1.135669_7	Axial_Plume_NODE_4815_length_3724_cov_1.135669_7	Plume	Axial	K02970	RP-S21, MRPS21, rpsU; small subunit ribosomal protein S21
371	vRhyme_4__Guaymas_Basin_k95_990709_flag_1_multi_2.0000_len_4861_5	Guaymas_Basin_k95_990709_flag_1_multi_2.0000_len_4861_5	Plume	Guaymas	K02970	RP-S21, MRPS21, rpsU; small subunit ribosomal protein S21
372	Axial_Plume_NODE_4815_length_3724_cov_1.135669_8	Axial_Plume_NODE_4815_length_3724_cov_1.135669_8	Plume	Axial	K04771	degP, htrA; serine protease Do [EC:3.4.21.107]
372	vRhyme_4__Guaymas_Basin_k95_990709_flag_1_multi_2.0000_len_4861_4	Guaymas_Basin_k95_990709_flag_1_multi_2.0000_len_4861_4	Plume	Guaymas	K04771	degP, htrA; serine protease Do [EC:3.4.21.107]
373	Axial_Plume_NODE_48252_length_1235_cov_0.295126_2	Axial_Plume_NODE_48252_length_1235_cov_0.295126_2	Plume	Axial	NA	NA
373	Lau_Basin_Abe_k95_468516_flag_0_multi_9.3721_len_3659_2	Lau_Basin_Abe_k95_468516_flag_0_multi_9.3721_len_3659_2	Plume	Lau_Basin	NA	NA
373	Lau_Basin_Abe_k95_1827339_flag_1_multi_6.3523_len_1148_2	Lau_Basin_Abe_k95_1827339_flag_1_multi_6.3523_len_1148_2	Plume	Lau_Basin	NA	NA
373	Cayman_Shallow_k95_914653_flag_1_multi_2.0000_len_1224_2	Cayman_Shallow_k95_914653_flag_1_multi_2.0000_len_1224_2	Plume	Cayman	NA	NA
373	Cayman_Deep_k95_378201_flag_1_multi_3.0000_len_2088_4	Cayman_Deep_k95_378201_flag_1_multi_3.0000_len_2088_4	Plume	Cayman	NA	NA
374	Axial_Plume_NODE_48415_length_1233_cov_0.426763_3	Axial_Plume_NODE_48415_length_1233_cov_0.426763_3	Plume	Axial	NA	NA
374	Guaymas_Basin_k95_358958_flag_0_multi_5.0000_len_6449_7	Guaymas_Basin_k95_358958_flag_0_multi_5.0000_len_6449_7	Plume	Guaymas	NA	NA
374	Axial_Plume_NODE_26029_length_1637_cov_0.331126_6	Axial_Plume_NODE_26029_length_1637_cov_0.331126_6	Plume	Axial	NA	NA
375	Axial_Plume_NODE_48750_length_1229_cov_0.492740_3	Axial_Plume_NODE_48750_length_1229_cov_0.492740_3	Plume	Axial	NA	NA
375	Guaymas_Basin_k95_490066_flag_0_multi_14.0742_len_1430_2	Guaymas_Basin_k95_490066_flag_0_multi_14.0742_len_1430_2	Plume	Guaymas	NA	NA
375	Guaymas_Basin_k95_566870_flag_0_multi_2.9827_len_1253_2	Guaymas_Basin_k95_566870_flag_0_multi_2.9827_len_1253_2	Plume	Guaymas	NA	NA
376	Axial_Plume_NODE_49092_length_1225_cov_0.591985_3	Axial_Plume_NODE_49092_length_1225_cov_0.591985_3	Plume	Axial	NA	NA
376	vRhyme_132__Guaymas_Basin_k95_644578_flag_0_multi_7.0015_len_51619_54	Guaymas_Basin_k95_644578_flag_0_multi_7.0015_len_51619_54	Plume	Guaymas	NA	NA
378	Axial_Plume_NODE_49225_length_1224_cov_0.290793_2	Axial_Plume_NODE_49225_length_1224_cov_0.290793_2	Plume	Axial	VOG16083	REFSEQ hypothetical protein
378	Cayman_Shallow_k95_792624_flag_1_multi_3.0000_len_2622_4	Cayman_Shallow_k95_792624_flag_1_multi_3.0000_len_2622_4	Plume	Cayman	VOG16083	REFSEQ hypothetical protein
379	Axial_Plume_NODE_50012_length_1215_cov_1.296875_3	Axial_Plume_NODE_50012_length_1215_cov_1.296875_3	Plume	Axial	NA	NA
379	Axial_Plume_NODE_68410_length_1057_cov_0.880645_2	Axial_Plume_NODE_68410_length_1057_cov_0.880645_2	Plume	Axial	NA	NA
379	vRhyme_111__Guaymas_Basin_k95_1182887_flag_0_multi_6.0000_len_2170_3	Guaymas_Basin_k95_1182887_flag_0_multi_6.0000_len_2170_3	Plume	Guaymas	NA	NA
380	Axial_Plume_NODE_50012_length_1215_cov_1.296875_4	Axial_Plume_NODE_50012_length_1215_cov_1.296875_4	Plume	Axial	VOG00051	sp|P68692|GLRX1_VACCW Glutaredoxin-1
380	Axial_Plume_NODE_68410_length_1057_cov_0.880645_3	Axial_Plume_NODE_68410_length_1057_cov_0.880645_3	Plume	Axial	VOG00051	sp|P68692|GLRX1_VACCW Glutaredoxin-1
380	vRhyme_111__Guaymas_Basin_k95_1182887_flag_0_multi_6.0000_len_2170_4	Guaymas_Basin_k95_1182887_flag_0_multi_6.0000_len_2170_4	Plume	Guaymas	VOG00051	sp|P68692|GLRX1_VACCW Glutaredoxin-1
381	Axial_Plume_NODE_50208_length_1213_cov_0.568140_3	Axial_Plume_NODE_50208_length_1213_cov_0.568140_3	Plume	Axial	NA	NA
381	Axial_Seawater_NODE_14140_length_1693_cov_0.351852_2	Axial_Seawater_NODE_14140_length_1693_cov_0.351852_2	Plume	Axial	NA	NA
381	Lau_Basin_Abe_k95_317681_flag_1_multi_5.0000_len_3560_4	Lau_Basin_Abe_k95_317681_flag_1_multi_5.0000_len_3560_4	Plume	Lau_Basin	NA	NA
382	Axial_Plume_NODE_5062_length_3634_cov_0.926718_6	Axial_Plume_NODE_5062_length_3634_cov_0.926718_6	Plume	Axial	VOG24830	REFSEQ hypothetical protein
382	vRhyme_17__Cayman_Shallow_k95_907286_flag_1_multi_7.2721_len_16076_10	Cayman_Shallow_k95_907286_flag_1_multi_7.2721_len_16076_10	Plume	Cayman	VOG24830	REFSEQ hypothetical protein
382	vRhyme_181__Lau_Basin_Kilo_Moana_k95_835116_flag_0_multi_25.4922_len_2653_3	Lau_Basin_Kilo_Moana_k95_835116_flag_0_multi_25.4922_len_2653_3	Plume	Lau_Basin	NA	NA
382	Axial_Plume_NODE_334_length_16239_cov_10.686259_11	Axial_Plume_NODE_334_length_16239_cov_10.686259_11	Plume	Axial	NA	NA
382	vRhyme_152__Lau_Basin_Abe_k95_1275718_flag_0_multi_19.6158_len_2807_5	Lau_Basin_Abe_k95_1275718_flag_0_multi_19.6158_len_2807_5	Plume	Lau_Basin	NA	NA
382	Lau_Basin_Abe_k95_936953_flag_0_multi_18.2275_len_2811_5	Lau_Basin_Abe_k95_936953_flag_0_multi_18.2275_len_2811_5	Plume	Lau_Basin	NA	NA
382	vRhyme_143__Lau_Basin_Kilo_Moana_k95_624326_flag_0_multi_50.5854_len_2145_3	Lau_Basin_Kilo_Moana_k95_624326_flag_0_multi_50.5854_len_2145_3	Plume	Lau_Basin	NA	NA
382	Guaymas_Basin_k95_759864_flag_1_multi_4.0000_len_8404_6	Guaymas_Basin_k95_759864_flag_1_multi_4.0000_len_8404_6	Plume	Guaymas	NA	NA
382	Lau_Basin_Tahi_Moana_k95_397735_flag_0_multi_47.4844_len_2917_2	Lau_Basin_Tahi_Moana_k95_397735_flag_0_multi_47.4844_len_2917_2	Plume	Lau_Basin	NA	NA
385	Axial_Plume_NODE_5144_length_3606_cov_0.499856_2	Axial_Plume_NODE_5144_length_3606_cov_0.499856_2	Plume	Axial	NA	NA
385	vRhyme_37__Lau_Basin_Mariner_k95_758990_flag_1_multi_3.3409_len_2084_2	Lau_Basin_Mariner_k95_758990_flag_1_multi_3.3409_len_2084_2	Plume	Lau_Basin	NA	NA
385	vRhyme_240__Guaymas_Basin_k95_593606_flag_0_multi_9.8291_len_5718_11	Guaymas_Basin_k95_593606_flag_0_multi_9.8291_len_5718_11	Plume	Guaymas	NA	NA
386	Axial_Plume_NODE_5144_length_3606_cov_0.499856_5	Axial_Plume_NODE_5144_length_3606_cov_0.499856_5	Plume	Axial	NA	NA
386	vRhyme_37__Lau_Basin_Mariner_k95_381242_flag_1_multi_3.9898_len_3027_1	Lau_Basin_Mariner_k95_381242_flag_1_multi_3.9898_len_3027_1	Plume	Lau_Basin	NA	NA
388	Axial_Plume_NODE_5168_length_3596_cov_0.665321_2	Axial_Plume_NODE_5168_length_3596_cov_0.665321_2	Plume	Axial	VOG09773	sp|P04527|DPA62_BPT4 Sliding-clamp-loader gp44 subunit
388	Lau_Basin_Kilo_Moana_k95_600457_flag_1_multi_3.0000_len_1707_2	Lau_Basin_Kilo_Moana_k95_600457_flag_1_multi_3.0000_len_1707_2	Plume	Lau_Basin	VOG09773	sp|P04527|DPA62_BPT4 Sliding-clamp-loader gp44 subunit
389	Axial_Plume_NODE_52430_length_1190_cov_0.810913_5	Axial_Plume_NODE_52430_length_1190_cov_0.810913_5	Plume	Axial	VOG11930	REFSEQ hypothetical protein
389	Axial_Plume_NODE_52845_length_1186_cov_0.398489_1	Axial_Plume_NODE_52845_length_1186_cov_0.398489_1	Plume	Axial	VOG11930	REFSEQ hypothetical protein
389	Lau_Basin_Tahi_Moana_k95_373589_flag_1_multi_2.9723_len_1179_2	Lau_Basin_Tahi_Moana_k95_373589_flag_1_multi_2.9723_len_1179_2	Plume	Lau_Basin	VOG11930	REFSEQ hypothetical protein
390	Axial_Plume_NODE_52713_length_1187_cov_0.744340_3	Axial_Plume_NODE_52713_length_1187_cov_0.744340_3	Plume	Axial	NA	NA
390	Guaymas_Basin_k95_677766_flag_0_multi_5.0097_len_22355_46	Guaymas_Basin_k95_677766_flag_0_multi_5.0097_len_22355_46	Plume	Guaymas	NA	NA
392	Axial_Plume_NODE_53573_length_1179_cov_0.580798_2	Axial_Plume_NODE_53573_length_1179_cov_0.580798_2	Plume	Axial	NA	NA
392	Axial_Seawater_NODE_24570_length_1367_cov_0.625000_2	Axial_Seawater_NODE_24570_length_1367_cov_0.625000_2	Plume	Axial	NA	NA
392	Guaymas_Basin_k95_713048_flag_0_multi_13.9739_len_3125_4	Guaymas_Basin_k95_713048_flag_0_multi_13.9739_len_3125_4	Plume	Guaymas	NA	NA
393	Axial_Plume_NODE_54925_length_1166_cov_0.401347_4	Axial_Plume_NODE_54925_length_1166_cov_0.401347_4	Plume	Axial	PF08291.11	Peptidase M15
393	vRhyme_85__Guaymas_Basin_k95_591892_flag_0_multi_21.9481_len_21446_9	Guaymas_Basin_k95_591892_flag_0_multi_21.9481_len_21446_9	Plume	Guaymas	PF08291.11	Peptidase M15
393	Guaymas_Basin_k95_876602_flag_0_multi_9.9063_len_10904_9	Guaymas_Basin_k95_876602_flag_0_multi_9.9063_len_10904_9	Plume	Guaymas	PF08291.11	Peptidase M15
394	Axial_Plume_NODE_54955_length_1166_cov_0.181906_3	Axial_Plume_NODE_54955_length_1166_cov_0.181906_3	Plume	Axial	VOG00326	sp|P09425|BP25_BPT4 Baseplate wedge protein gp25
394	Guaymas_Basin_k95_1028733_flag_1_multi_3.0000_len_2594_3	Guaymas_Basin_k95_1028733_flag_1_multi_3.0000_len_2594_3	Plume	Guaymas	VOG00326	sp|P09425|BP25_BPT4 Baseplate wedge protein gp25
397	Axial_Plume_NODE_54996_length_1165_cov_0.705202_2	Axial_Plume_NODE_54996_length_1165_cov_0.705202_2	Plume	Axial	NA	NA
397	Guaymas_Basin_k95_992054_flag_1_multi_3.0000_len_1892_3	Guaymas_Basin_k95_992054_flag_1_multi_3.0000_len_1892_3	Plume	Guaymas	NA	NA
398	Axial_Plume_NODE_5513_length_3477_cov_1.859701_2	Axial_Plume_NODE_5513_length_3477_cov_1.859701_2	Plume	Axial	VOG00810	REFSEQ hypothetical protein
398	Guaymas_Basin_k95_630366_flag_0_multi_3.9998_len_6204_9	Guaymas_Basin_k95_630366_flag_0_multi_3.9998_len_6204_9	Plume	Guaymas	VOG00810	REFSEQ hypothetical protein
398	vRhyme_104__Guaymas_Basin_k95_947831_flag_0_multi_7.0860_len_3350_4	Guaymas_Basin_k95_947831_flag_0_multi_7.0860_len_3350_4	Plume	Guaymas	VOG00810	REFSEQ hypothetical protein
399	Axial_Plume_NODE_56591_length_1150_cov_0.398827_1	Axial_Plume_NODE_56591_length_1150_cov_0.398827_1	Plume	Axial	VOG01396	sp|P39228|Y01K_BPT4 Uncharacterized 5.9 kDa protein in Gp58-sp intergenic region
399	Lau_Basin_Tahi_Moana_k95_677991_flag_1_multi_2.0000_len_1091_4	Lau_Basin_Tahi_Moana_k95_677991_flag_1_multi_2.0000_len_1091_4	Plume	Lau_Basin	VOG01396	sp|P39228|Y01K_BPT4 Uncharacterized 5.9 kDa protein in Gp58-sp intergenic region
402	Axial_Plume_NODE_5710_length_3415_cov_1.517640_4	Axial_Plume_NODE_5710_length_3415_cov_1.517640_4	Plume	Axial	VOG04208	REFSEQ hypothetical protein
402	Cayman_Shallow_k95_553873_flag_1_multi_3.0000_len_2223_3	Cayman_Shallow_k95_553873_flag_1_multi_3.0000_len_2223_3	Plume	Cayman	VOG04208	REFSEQ hypothetical protein
402	Lau_Basin_Kilo_Moana_k95_798918_flag_0_multi_6.9671_len_1918_2	Lau_Basin_Kilo_Moana_k95_798918_flag_0_multi_6.9671_len_1918_2	Plume	Lau_Basin	VOG04208	REFSEQ hypothetical protein
403	Axial_Plume_NODE_5710_length_3415_cov_1.517640_5	Axial_Plume_NODE_5710_length_3415_cov_1.517640_5	Plume	Axial	NA	NA
403	Lau_Basin_Kilo_Moana_k95_798918_flag_0_multi_6.9671_len_1918_1	Lau_Basin_Kilo_Moana_k95_798918_flag_0_multi_6.9671_len_1918_1	Plume	Lau_Basin	NA	NA
405	Axial_Plume_NODE_58150_length_1136_cov_0.358771_1	Axial_Plume_NODE_58150_length_1136_cov_0.358771_1	Plume	Axial	K03671	trxA; thioredoxin 1
405	Cayman_Deep_k95_46702_flag_1_multi_4.0000_len_2391_5	Cayman_Deep_k95_46702_flag_1_multi_4.0000_len_2391_5	Plume	Cayman	K03671	trxA; thioredoxin 1
405	vRhyme_71__Guaymas_Basin_k95_561038_flag_0_multi_14.0079_len_3265_8	Guaymas_Basin_k95_561038_flag_0_multi_14.0079_len_3265_8	Plume	Guaymas	K03671	trxA; thioredoxin 1
405	Guaymas_Basin_k95_837485_flag_0_multi_10.5751_len_10049_3	Guaymas_Basin_k95_837485_flag_0_multi_10.5751_len_10049_3	Plume	Guaymas	K03671	trxA; thioredoxin 1
406	Axial_Plume_NODE_58150_length_1136_cov_0.358771_3	Axial_Plume_NODE_58150_length_1136_cov_0.358771_3	Plume	Axial	VOG00559	sp|O64200|VG04_BPMD2 Gene 4 protein
406	Cayman_Deep_k95_46702_flag_1_multi_4.0000_len_2391_3	Cayman_Deep_k95_46702_flag_1_multi_4.0000_len_2391_3	Plume	Cayman	VOG00559	sp|O64200|VG04_BPMD2 Gene 4 protein
406	vRhyme_71__Guaymas_Basin_k95_561038_flag_0_multi_14.0079_len_3265_6	Guaymas_Basin_k95_561038_flag_0_multi_14.0079_len_3265_6	Plume	Guaymas	VOG00559	sp|O64200|VG04_BPMD2 Gene 4 protein
407	Axial_Plume_NODE_58150_length_1136_cov_0.358771_4	Axial_Plume_NODE_58150_length_1136_cov_0.358771_4	Plume	Axial	NA	NA
407	Cayman_Deep_k95_46702_flag_1_multi_4.0000_len_2391_2	Cayman_Deep_k95_46702_flag_1_multi_4.0000_len_2391_2	Plume	Cayman	NA	NA
407	vRhyme_71__Guaymas_Basin_k95_561038_flag_0_multi_14.0079_len_3265_5	Guaymas_Basin_k95_561038_flag_0_multi_14.0079_len_3265_5	Plume	Guaymas	NA	NA
408	Axial_Plume_NODE_58950_length_1129_cov_0.558882_3	Axial_Plume_NODE_58950_length_1129_cov_0.558882_3	Plume	Axial	NA	NA
408	vRhyme_126__Guaymas_Basin_k95_781277_flag_0_multi_5.4701_len_4688_4	Guaymas_Basin_k95_781277_flag_0_multi_5.4701_len_4688_4	Plume	Guaymas	NA	NA
410	Axial_Plume_NODE_5897_length_3364_cov_1.382762_7	Axial_Plume_NODE_5897_length_3364_cov_1.382762_7	Plume	Axial	VOG00956	REFSEQ hypothetical protein
410	Guaymas_Basin_k95_560038_flag_1_multi_1.8028_len_1363_3	Guaymas_Basin_k95_560038_flag_1_multi_1.8028_len_1363_3	Plume	Guaymas	VOG00956	REFSEQ hypothetical protein
411	Axial_Plume_NODE_5897_length_3364_cov_1.382762_8	Axial_Plume_NODE_5897_length_3364_cov_1.382762_8	Plume	Axial	NA	NA
411	Guaymas_Basin_k95_560038_flag_1_multi_1.8028_len_1363_4	Guaymas_Basin_k95_560038_flag_1_multi_1.8028_len_1363_4	Plume	Guaymas	NA	NA
413	Axial_Plume_NODE_5945_length_3351_cov_0.571960_6	Axial_Plume_NODE_5945_length_3351_cov_0.571960_6	Plume	Axial	NA	NA
413	Lau_Basin_Kilo_Moana_k95_1140744_flag_1_multi_3.0000_len_1976_3	Lau_Basin_Kilo_Moana_k95_1140744_flag_1_multi_3.0000_len_1976_3	Plume	Lau_Basin	NA	NA
414	Axial_Plume_NODE_5945_length_3351_cov_0.571960_7	Axial_Plume_NODE_5945_length_3351_cov_0.571960_7	Plume	Axial	NA	NA
414	Lau_Basin_Kilo_Moana_k95_1140744_flag_1_multi_3.0000_len_1976_2	Lau_Basin_Kilo_Moana_k95_1140744_flag_1_multi_3.0000_len_1976_2	Plume	Lau_Basin	NA	NA
417	Axial_Plume_NODE_59796_length_1122_cov_0.447236_2	Axial_Plume_NODE_59796_length_1122_cov_0.447236_2	Plume	Axial	NA	NA
417	vRhyme_213__Guaymas_Basin_k95_1233075_flag_0_multi_44.7565_len_5946_8	Guaymas_Basin_k95_1233075_flag_0_multi_44.7565_len_5946_8	Plume	Guaymas	NA	NA
417	vRhyme_3__Lau_Basin_Abe_k95_378758_flag_0_multi_45.8854_len_4144_8	Lau_Basin_Abe_k95_378758_flag_0_multi_45.8854_len_4144_8	Plume	Lau_Basin	NA	NA
417	Lau_Basin_Kilo_Moana_k95_98576_flag_0_multi_65.4721_len_3641_7	Lau_Basin_Kilo_Moana_k95_98576_flag_0_multi_65.4721_len_3641_7	Plume	Lau_Basin	NA	NA
417	vRhyme_10__Lau_Basin_Tui_Malila_k95_344590_flag_0_multi_5.0000_len_7717_13	Lau_Basin_Tui_Malila_k95_344590_flag_0_multi_5.0000_len_7717_13	Plume	Lau_Basin	NA	NA
417	vRhyme_153__Lau_Basin_Tahi_Moana_k95_156548_flag_0_multi_38.3311_len_3641_7	Lau_Basin_Tahi_Moana_k95_156548_flag_0_multi_38.3311_len_3641_7	Plume	Lau_Basin	NA	NA
418	Axial_Plume_NODE_6081_length_3308_cov_1.720214_4	Axial_Plume_NODE_6081_length_3308_cov_1.720214_4	Plume	Axial	VOG02877	sp|P04535|CAPSH_BPT4 Major capsid protein
418	vRhyme_11__Axial_Plume_NODE_9554_length_2645_cov_1.411835_4	Axial_Plume_NODE_9554_length_2645_cov_1.411835_4	Plume	Axial	VOG02877	sp|P04535|CAPSH_BPT4 Major capsid protein
418	Guaymas_Basin_k95_1047992_flag_0_multi_12.0821_len_9896_8	Guaymas_Basin_k95_1047992_flag_0_multi_12.0821_len_9896_8	Plume	Guaymas	VOG02877	sp|P04535|CAPSH_BPT4 Major capsid protein
418	vRhyme_57__Guaymas_Basin_k95_1185024_flag_1_multi_5.6140_len_2437_2	Guaymas_Basin_k95_1185024_flag_1_multi_5.6140_len_2437_2	Plume	Guaymas	VOG02877	sp|P04535|CAPSH_BPT4 Major capsid protein
419	Axial_Plume_NODE_6096_length_3305_cov_0.815922_2	Axial_Plume_NODE_6096_length_3305_cov_0.815922_2	Plume	Axial	VOG00717	REFSEQ hypothetical protein
419	vRhyme_161__Guaymas_Basin_k95_891992_flag_1_multi_3.0000_len_8041_1	Guaymas_Basin_k95_891992_flag_1_multi_3.0000_len_8041_1	Plume	Guaymas	VOG00717	REFSEQ hypothetical protein
422	Axial_Plume_NODE_6113_length_3300_cov_45.298456_1	Axial_Plume_NODE_6113_length_3300_cov_45.298456_1	Plume	Axial	VOG00125	sp|Q6QGE9|BPPB3_BPT5 Probable baseplate hub protein
422	Lau_Basin_Abe_k95_1213089_flag_0_multi_11.3803_len_11972_12	Lau_Basin_Abe_k95_1213089_flag_0_multi_11.3803_len_11972_12	Plume	Lau_Basin	VOG00125	sp|Q6QGE9|BPPB3_BPT5 Probable baseplate hub protein
423	Axial_Plume_NODE_6113_length_3300_cov_45.298456_4	Axial_Plume_NODE_6113_length_3300_cov_45.298456_4	Plume	Axial	NA	NA
423	Lau_Basin_Tahi_Moana_k95_941940_flag_0_multi_19.8177_len_2344_4	Lau_Basin_Tahi_Moana_k95_941940_flag_0_multi_19.8177_len_2344_4	Plume	Lau_Basin	NA	NA
424	Axial_Plume_NODE_61294_length_1110_cov_0.390641_3	Axial_Plume_NODE_61294_length_1110_cov_0.390641_3	Plume	Axial	VOG02152	sp|O31995|YOKL_BACSU SPBc2 prophage-derived uncharacterized N-acetyltransferase YokL
424	Guaymas_Basin_k95_829032_flag_0_multi_9.1986_len_4686_2	Guaymas_Basin_k95_829032_flag_0_multi_9.1986_len_4686_2	Plume	Guaymas	VOG02152	sp|O31995|YOKL_BACSU SPBc2 prophage-derived uncharacterized N-acetyltransferase YokL
424	vRhyme_61__Lau_Basin_Abe_k95_339142_flag_0_multi_14.2395_len_21451_18	Lau_Basin_Abe_k95_339142_flag_0_multi_14.2395_len_21451_18	Plume	Lau_Basin	VOG02152	sp|O31995|YOKL_BACSU SPBc2 prophage-derived uncharacterized N-acetyltransferase YokL
424	Lau_Basin_Kilo_Moana_k95_887703_flag_0_multi_15.1331_len_20437_16	Lau_Basin_Kilo_Moana_k95_887703_flag_0_multi_15.1331_len_20437_16	Plume	Lau_Basin	VOG02152	sp|O31995|YOKL_BACSU SPBc2 prophage-derived uncharacterized N-acetyltransferase YokL
424	Lau_Basin_Mariner_k95_387704_flag_1_multi_6.1215_len_4332_3	Lau_Basin_Mariner_k95_387704_flag_1_multi_6.1215_len_4332_3	Plume	Lau_Basin	VOG02152	sp|O31995|YOKL_BACSU SPBc2 prophage-derived uncharacterized N-acetyltransferase YokL
424	vRhyme_35__Lau_Basin_Tahi_Moana_k95_750790_flag_1_multi_9.6773_len_12425_19	Lau_Basin_Tahi_Moana_k95_750790_flag_1_multi_9.6773_len_12425_19	Plume	Lau_Basin	VOG02152	sp|O31995|YOKL_BACSU SPBc2 prophage-derived uncharacterized N-acetyltransferase YokL
429	Axial_Plume_NODE_6290_length_3254_cov_1.300288_1	Axial_Plume_NODE_6290_length_3254_cov_1.300288_1	Plume	Axial	K09882	cobS; cobaltochelatase CobS [EC:6.6.1.2]
429	Guaymas_Basin_k95_818262_flag_1_multi_4.9707_len_7889_1	Guaymas_Basin_k95_818262_flag_1_multi_4.9707_len_7889_1	Plume	Guaymas	K09882	cobS; cobaltochelatase CobS [EC:6.6.1.2]
430	Axial_Plume_NODE_63132_length_1095_cov_7.324380_4	Axial_Plume_NODE_63132_length_1095_cov_7.324380_4	Plume	Axial	NA	NA
430	Lau_Basin_Tahi_Moana_k95_497463_flag_0_multi_2.8663_len_1898_4	Lau_Basin_Tahi_Moana_k95_497463_flag_0_multi_2.8663_len_1898_4	Plume	Lau_Basin	NA	NA
431	Axial_Plume_NODE_6349_length_3239_cov_0.290167_6	Axial_Plume_NODE_6349_length_3239_cov_0.290167_6	Plume	Axial	NA	NA
431	Guaymas_Basin_k95_669777_flag_1_multi_6.0000_len_8468_8	Guaymas_Basin_k95_669777_flag_1_multi_6.0000_len_8468_8	Plume	Guaymas	NA	NA
432	Axial_Plume_NODE_63823_length_1090_cov_0.851506_4	Axial_Plume_NODE_63823_length_1090_cov_0.851506_4	Plume	Axial	VOG01833	sp|P04526|DPA44_BPT4 Sliding-clamp-loader gp44 subunit
432	Brothers_Diffuse_S015_NODE_41947_length_2176_cov_1.597853_1	Brothers_Diffuse_S015_NODE_41947_length_2176_cov_1.597853_1	Deposit	Brothers	VOG01833	sp|P04526|DPA44_BPT4 Sliding-clamp-loader gp44 subunit
441	Axial_Plume_NODE_66180_length_1073_cov_0.495772_3	Axial_Plume_NODE_66180_length_1073_cov_0.495772_3	Plume	Axial	NA	NA
441	Lau_Basin_Kilo_Moana_k95_496599_flag_1_multi_3.0000_len_1333_4	Lau_Basin_Kilo_Moana_k95_496599_flag_1_multi_3.0000_len_1333_4	Plume	Lau_Basin	NA	NA
441	Axial_Seawater_NODE_31222_length_1246_cov_0.239500_3	Axial_Seawater_NODE_31222_length_1246_cov_0.239500_3	Plume	Axial	NA	NA
441	Lau_Basin_Tahi_Moana_k95_823050_flag_1_multi_3.2122_len_1240_2	Lau_Basin_Tahi_Moana_k95_823050_flag_1_multi_3.2122_len_1240_2	Plume	Lau_Basin	NA	NA
443	Axial_Plume_NODE_66754_length_1069_cov_0.378981_2	Axial_Plume_NODE_66754_length_1069_cov_0.378981_2	Plume	Axial	VOG20968	REFSEQ hypothetical protein
443	Lau_Basin_Kilo_Moana_k95_1448871_flag_1_multi_3.0000_len_1158_2	Lau_Basin_Kilo_Moana_k95_1448871_flag_1_multi_3.0000_len_1158_2	Plume	Lau_Basin	VOG20968	REFSEQ hypothetical protein
444	Axial_Plume_NODE_19300_length_1880_cov_0.951512_6	Axial_Plume_NODE_19300_length_1880_cov_0.951512_6	Plume	Axial	VOG20967	REFSEQ hypothetical protein
444	Axial_Plume_NODE_66754_length_1069_cov_0.378981_4	Axial_Plume_NODE_66754_length_1069_cov_0.378981_4	Plume	Axial	VOG20967	REFSEQ hypothetical protein
444	Axial_Seawater_NODE_21540_length_1437_cov_0.877099_4	Axial_Seawater_NODE_21540_length_1437_cov_0.877099_4	Plume	Axial	VOG20967	REFSEQ hypothetical protein
444	Cayman_Shallow_k95_708551_flag_1_multi_4.0000_len_1384_1	Cayman_Shallow_k95_708551_flag_1_multi_4.0000_len_1384_1	Plume	Cayman	VOG20967	REFSEQ hypothetical protein
444	Lau_Basin_Kilo_Moana_k95_1448871_flag_1_multi_3.0000_len_1158_3	Lau_Basin_Kilo_Moana_k95_1448871_flag_1_multi_3.0000_len_1158_3	Plume	Lau_Basin	VOG20967	REFSEQ hypothetical protein
444	Lau_Basin_Tahi_Moana_k95_140331_flag_0_multi_3.9896_len_1061_3	Lau_Basin_Tahi_Moana_k95_140331_flag_0_multi_3.9896_len_1061_3	Plume	Lau_Basin	VOG20967	REFSEQ hypothetical protein
444	Lau_Basin_Tahi_Moana_k95_52651_flag_1_multi_7.8537_len_1455_1	Lau_Basin_Tahi_Moana_k95_52651_flag_1_multi_7.8537_len_1455_1	Plume	Lau_Basin	VOG20967	REFSEQ hypothetical protein
444	Axial_Plume_NODE_50664_length_1208_cov_0.629972_2	Axial_Plume_NODE_50664_length_1208_cov_0.629972_2	Plume	Axial	NA	NA
445	Axial_Plume_NODE_67230_length_1066_cov_0.152290_2	Axial_Plume_NODE_67230_length_1066_cov_0.152290_2	Plume	Axial	VOG01092	REFSEQ hypothetical protein
445	vRhyme_74__Guaymas_Basin_k95_491948_flag_0_multi_10.7677_len_4326_7	Guaymas_Basin_k95_491948_flag_0_multi_10.7677_len_4326_7	Plume	Guaymas	VOG01092	REFSEQ hypothetical protein
446	Axial_Plume_NODE_6742_length_3142_cov_1.031177_1	Axial_Plume_NODE_6742_length_3142_cov_1.031177_1	Plume	Axial	VOG00398	sp|P69924|RIR2_ECOLI Ribonucleoside-diphosphate reductase 1 subunit beta
446	vRhyme_111__Guaymas_Basin_k95_1182887_flag_0_multi_6.0000_len_2170_5	Guaymas_Basin_k95_1182887_flag_0_multi_6.0000_len_2170_5	Plume	Guaymas	VOG00398	sp|P69924|RIR2_ECOLI Ribonucleoside-diphosphate reductase 1 subunit beta
447	Axial_Plume_NODE_6742_length_3142_cov_1.031177_5	Axial_Plume_NODE_6742_length_3142_cov_1.031177_5	Plume	Axial	VOG03061	sp|P13319|RNH_BPT4 Ribonuclease H
447	vRhyme_111__Guaymas_Basin_k95_1182887_flag_0_multi_6.0000_len_2170_1	Guaymas_Basin_k95_1182887_flag_0_multi_6.0000_len_2170_1	Plume	Guaymas	VOG03061	sp|P13319|RNH_BPT4 Ribonuclease H
449	Axial_Plume_NODE_68459_length_1057_cov_0.377419_2	Axial_Plume_NODE_68459_length_1057_cov_0.377419_2	Plume	Axial	NA	NA
449	Guaymas_Basin_k95_1038929_flag_0_multi_19.4638_len_3743_3	Guaymas_Basin_k95_1038929_flag_0_multi_19.4638_len_3743_3	Plume	Guaymas	NA	NA
450	Axial_Plume_NODE_68699_length_1055_cov_0.885776_2	Axial_Plume_NODE_68699_length_1055_cov_0.885776_2	Plume	Axial	NA	NA
450	vRhyme_73__Guaymas_Basin_k95_850555_flag_0_multi_15.6266_len_3092_2	Guaymas_Basin_k95_850555_flag_0_multi_15.6266_len_3092_2	Plume	Guaymas	NA	NA
450	Axial_Plume_NODE_43126_length_1299_cov_0.450512_4	Axial_Plume_NODE_43126_length_1299_cov_0.450512_4	Plume	Axial	NA	NA
452	Axial_Plume_NODE_70906_length_1041_cov_0.388403_3	Axial_Plume_NODE_70906_length_1041_cov_0.388403_3	Plume	Axial	NA	NA
452	vRhyme_22__Guaymas_Basin_k95_1129733_flag_0_multi_4.9993_len_10834_4	Guaymas_Basin_k95_1129733_flag_0_multi_4.9993_len_10834_4	Plume	Guaymas	NA	NA
453	Axial_Plume_NODE_71119_length_1040_cov_0.222344_2	Axial_Plume_NODE_71119_length_1040_cov_0.222344_2	Plume	Axial	NA	NA
453	vRhyme_132__Guaymas_Basin_k95_644578_flag_0_multi_7.0015_len_51619_44	Guaymas_Basin_k95_644578_flag_0_multi_7.0015_len_51619_44	Plume	Guaymas	NA	NA
454	Axial_Plume_NODE_71119_length_1040_cov_0.222344_3	Axial_Plume_NODE_71119_length_1040_cov_0.222344_3	Plume	Axial	VOG00194	sp|P07719|V17_BPT3 Gene 1.7 protein
454	vRhyme_132__Guaymas_Basin_k95_644578_flag_0_multi_7.0015_len_51619_45	Guaymas_Basin_k95_644578_flag_0_multi_7.0015_len_51619_45	Plume	Guaymas	VOG00194	sp|P07719|V17_BPT3 Gene 1.7 protein
455	Axial_Plume_NODE_7121_length_3062_cov_46.243952_3	Axial_Plume_NODE_7121_length_3062_cov_46.243952_3	Plume	Axial	VOG01507	sp|P03765|NINB_LAMBD Protein ninB
455	Lau_Basin_Tahi_Moana_k95_134289_flag_0_multi_14.2206_len_1292_3	Lau_Basin_Tahi_Moana_k95_134289_flag_0_multi_14.2206_len_1292_3	Plume	Lau_Basin	VOG01507	sp|P03765|NINB_LAMBD Protein ninB
455	Lau_Basin_Abe_k95_1741873_flag_0_multi_8.0642_len_1045_3	Lau_Basin_Abe_k95_1741873_flag_0_multi_8.0642_len_1045_3	Plume	Lau_Basin	NA	NA
455	vRhyme_104__Lau_Basin_Kilo_Moana_k95_936576_flag_0_multi_14.1422_len_7091_4	Lau_Basin_Kilo_Moana_k95_936576_flag_0_multi_14.1422_len_7091_4	Plume	Lau_Basin	NA	NA
455	vRhyme_45__Lau_Basin_Tahi_Moana_k95_81574_flag_0_multi_15.2538_len_7145_4	Lau_Basin_Tahi_Moana_k95_81574_flag_0_multi_15.2538_len_7145_4	Plume	Lau_Basin	NA	NA
455	Lau_Basin_Abe_k95_1817655_flag_0_multi_11.6259_len_5494_11	Lau_Basin_Abe_k95_1817655_flag_0_multi_11.6259_len_5494_11	Plume	Lau_Basin	NA	NA
456	Axial_Plume_NODE_7121_length_3062_cov_46.243952_8	Axial_Plume_NODE_7121_length_3062_cov_46.243952_8	Plume	Axial	NA	NA
456	vRhyme_4__Lau_Basin_Tahi_Moana_k95_820024_flag_0_multi_11.2932_len_2858_5	Lau_Basin_Tahi_Moana_k95_820024_flag_0_multi_11.2932_len_2858_5	Plume	Lau_Basin	NA	NA
456	Lau_Basin_Tahi_Moana_k95_258340_flag_0_multi_14.5505_len_5203_3	Lau_Basin_Tahi_Moana_k95_258340_flag_0_multi_14.5505_len_5203_3	Plume	Lau_Basin	NA	NA
456	vRhyme_92__Lau_Basin_Tahi_Moana_k95_33663_flag_1_multi_3.2394_len_3286_3	Lau_Basin_Tahi_Moana_k95_33663_flag_1_multi_3.2394_len_3286_3	Plume	Lau_Basin	NA	NA
456	vRhyme_27__Lau_Basin_Kilo_Moana_k95_1133861_flag_0_multi_12.9627_len_7542_20	Lau_Basin_Kilo_Moana_k95_1133861_flag_0_multi_12.9627_len_7542_20	Plume	Lau_Basin	NA	NA
456	vRhyme_87__Lau_Basin_Kilo_Moana_k95_1488873_flag_0_multi_7.5658_len_2449_6	Lau_Basin_Kilo_Moana_k95_1488873_flag_0_multi_7.5658_len_2449_6	Plume	Lau_Basin	NA	NA
456	Axial_Plume_NODE_11992_length_2358_cov_1.095025_6	Axial_Plume_NODE_11992_length_2358_cov_1.095025_6	Plume	Axial	NA	NA
456	vRhyme_60__Lau_Basin_Tahi_Moana_k95_159750_flag_0_multi_20.1053_len_2622_3	Lau_Basin_Tahi_Moana_k95_159750_flag_0_multi_20.1053_len_2622_3	Plume	Lau_Basin	NA	NA
456	vRhyme_150__Lau_Basin_Abe_k95_751114_flag_0_multi_12.9388_len_3281_7	Lau_Basin_Abe_k95_751114_flag_0_multi_12.9388_len_3281_7	Plume	Lau_Basin	NA	NA
456	vRhyme_104__Lau_Basin_Kilo_Moana_k95_547229_flag_0_multi_13.0658_len_6126_3	Lau_Basin_Kilo_Moana_k95_547229_flag_0_multi_13.0658_len_6126_3	Plume	Lau_Basin	NA	NA
456	Lau_Basin_Abe_k95_457835_flag_0_multi_9.7471_len_2384_3	Lau_Basin_Abe_k95_457835_flag_0_multi_9.7471_len_2384_3	Plume	Lau_Basin	NA	NA
457	Axial_Plume_NODE_7123_length_3062_cov_1.711073_6	Axial_Plume_NODE_7123_length_3062_cov_1.711073_6	Plume	Axial	K17680	PEO1; twinkle protein [EC:3.6.4.12]
457	vRhyme_25__Guaymas_Basin_k95_1058373_flag_1_multi_3.3453_len_5643_6	Guaymas_Basin_k95_1058373_flag_1_multi_3.3453_len_5643_6	Plume	Guaymas	K17680	PEO1; twinkle protein [EC:3.6.4.12]
457	Guaymas_Basin_k95_467396_flag_0_multi_10.7703_len_7902_7	Guaymas_Basin_k95_467396_flag_0_multi_10.7703_len_7902_7	Plume	Guaymas	K17680	PEO1; twinkle protein [EC:3.6.4.12]
457	Guaymas_Basin_k95_493159_flag_0_multi_8.4475_len_8919_18	Guaymas_Basin_k95_493159_flag_0_multi_8.4475_len_8919_18	Plume	Guaymas	K17680	PEO1; twinkle protein [EC:3.6.4.12]
457	vRhyme_85__Guaymas_Basin_k95_591892_flag_0_multi_21.9481_len_21446_49	Guaymas_Basin_k95_591892_flag_0_multi_21.9481_len_21446_49	Plume	Guaymas	K17680	PEO1; twinkle protein [EC:3.6.4.12]
463	Axial_Plume_NODE_75193_length_1014_cov_0.719278_3	Axial_Plume_NODE_75193_length_1014_cov_0.719278_3	Plume	Axial	NA	NA
463	Guaymas_Basin_k95_677766_flag_0_multi_5.0097_len_22355_19	Guaymas_Basin_k95_677766_flag_0_multi_5.0097_len_22355_19	Plume	Guaymas	NA	NA
465	Axial_Plume_NODE_7689_length_2942_cov_0.589698_2	Axial_Plume_NODE_7689_length_2942_cov_0.589698_2	Plume	Axial	NA	NA
465	Guaymas_Basin_k95_1029796_flag_1_multi_3.0000_len_4478_6	Guaymas_Basin_k95_1029796_flag_1_multi_3.0000_len_4478_6	Plume	Guaymas	NA	NA
465	Axial_Seawater_NODE_10416_length_1910_cov_0.841840_2	Axial_Seawater_NODE_10416_length_1910_cov_0.841840_2	Plume	Axial	NA	NA
468	Axial_Plume_NODE_77071_length_1003_cov_0.567352_2	Axial_Plume_NODE_77071_length_1003_cov_0.567352_2	Plume	Axial	VOG00333	sp|P07072|TEV2_BPT4 Intron-associated endonuclease 2
468	Cayman_Deep_k95_215913_flag_1_multi_2.9581_len_5058_5	Cayman_Deep_k95_215913_flag_1_multi_2.9581_len_5058_5	Plume	Cayman	VOG00333	sp|P07072|TEV2_BPT4 Intron-associated endonuclease 2
468	Cayman_Shallow_k95_666735_flag_0_multi_4.0000_len_1590_3	Cayman_Shallow_k95_666735_flag_0_multi_4.0000_len_1590_3	Plume	Cayman	VOG00333	sp|P07072|TEV2_BPT4 Intron-associated endonuclease 2
471	Axial_Plume_NODE_8316_length_2833_cov_0.820030_4	Axial_Plume_NODE_8316_length_2833_cov_0.820030_4	Plume	Axial	VOG19559	REFSEQ hypothetical protein
471	Axial_Seawater_NODE_15863_length_1618_cov_0.619718_1	Axial_Seawater_NODE_15863_length_1618_cov_0.619718_1	Plume	Axial	VOG19559	REFSEQ hypothetical protein
471	Guaymas_Basin_k95_58902_flag_1_multi_2.0000_len_2286_6	Guaymas_Basin_k95_58902_flag_1_multi_2.0000_len_2286_6	Plume	Guaymas	VOG19559	REFSEQ hypothetical protein
472	Axial_Plume_NODE_8316_length_2833_cov_0.820030_6	Axial_Plume_NODE_8316_length_2833_cov_0.820030_6	Plume	Axial	NA	NA
472	Guaymas_Basin_k95_58902_flag_1_multi_2.0000_len_2286_4	Guaymas_Basin_k95_58902_flag_1_multi_2.0000_len_2286_4	Plume	Guaymas	NA	NA
473	Axial_Plume_NODE_8316_length_2833_cov_0.820030_7	Axial_Plume_NODE_8316_length_2833_cov_0.820030_7	Plume	Axial	NA	NA
473	Guaymas_Basin_k95_58902_flag_1_multi_2.0000_len_2286_3	Guaymas_Basin_k95_58902_flag_1_multi_2.0000_len_2286_3	Plume	Guaymas	NA	NA
474	Axial_Plume_NODE_8334_length_2829_cov_10.996299_3	Axial_Plume_NODE_8334_length_2829_cov_10.996299_3	Plume	Axial	NA	NA
474	vRhyme_46__Lau_Basin_Tahi_Moana_k95_159522_flag_0_multi_13.7068_len_3072_4	Lau_Basin_Tahi_Moana_k95_159522_flag_0_multi_13.7068_len_3072_4	Plume	Lau_Basin	NA	NA
479	Axial_Plume_NODE_871_length_9861_cov_1.375591_7	Axial_Plume_NODE_871_length_9861_cov_1.375591_7	Plume	Axial	NA	NA
479	Guaymas_Basin_k95_722597_flag_0_multi_3.9957_len_7101_2	Guaymas_Basin_k95_722597_flag_0_multi_3.9957_len_7101_2	Plume	Guaymas	NA	NA
480	Axial_Plume_NODE_871_length_9861_cov_1.375591_8	Axial_Plume_NODE_871_length_9861_cov_1.375591_8	Plume	Axial	PF00145.17	C-5 cytosine-specific DNA methylase
480	vRhyme_92__Lau_Basin_Tahi_Moana_k95_96873_flag_1_multi_4.0000_len_5689_5	Lau_Basin_Tahi_Moana_k95_96873_flag_1_multi_4.0000_len_5689_5	Plume	Lau_Basin	PF00145.17	C-5 cytosine-specific DNA methylase
481	Axial_Plume_NODE_8790_length_2753_cov_1.225057_4	Axial_Plume_NODE_8790_length_2753_cov_1.225057_4	Plume	Axial	VOG00557	sp|P04530|VG41_BPT4 ATP-dependent helicase 41
481	vRhyme_28__Guaymas_Basin_k95_822642_flag_0_multi_4.9967_len_3730_3	Guaymas_Basin_k95_822642_flag_0_multi_4.9967_len_3730_3	Plume	Guaymas	VOG00557	sp|P04530|VG41_BPT4 ATP-dependent helicase 41
481	vRhyme_74__Guaymas_Basin_k95_847676_flag_0_multi_11.4282_len_11987_14	Guaymas_Basin_k95_847676_flag_0_multi_11.4282_len_11987_14	Plume	Guaymas	VOG00557	sp|P04530|VG41_BPT4 ATP-dependent helicase 41
481	Guaymas_Basin_k95_905711_flag_0_multi_5.9883_len_4472_4	Guaymas_Basin_k95_905711_flag_0_multi_5.9883_len_4472_4	Plume	Guaymas	VOG00557	sp|P04530|VG41_BPT4 ATP-dependent helicase 41
486	Axial_Plume_NODE_9145_length_2701_cov_0.958042_2	Axial_Plume_NODE_9145_length_2701_cov_0.958042_2	Plume	Axial	VOG01132	sp|P03697|EXO_LAMBD Exonuclease
486	Guaymas_Basin_k95_414328_flag_0_multi_2.9190_len_3083_3	Guaymas_Basin_k95_414328_flag_0_multi_2.9190_len_3083_3	Plume	Guaymas	VOG01132	sp|P03697|EXO_LAMBD Exonuclease
487	Axial_Plume_NODE_9145_length_2701_cov_0.958042_3	Axial_Plume_NODE_9145_length_2701_cov_0.958042_3	Plume	Axial	NA	NA
487	Guaymas_Basin_k95_414328_flag_0_multi_2.9190_len_3083_2	Guaymas_Basin_k95_414328_flag_0_multi_2.9190_len_3083_2	Plume	Guaymas	NA	NA
488	Axial_Plume_NODE_9145_length_2701_cov_0.958042_4	Axial_Plume_NODE_9145_length_2701_cov_0.958042_4	Plume	Axial	VOG02771	sp|P03034|RPC1_LAMBD Repressor protein cI
488	Guaymas_Basin_k95_414328_flag_0_multi_2.9190_len_3083_1	Guaymas_Basin_k95_414328_flag_0_multi_2.9190_len_3083_1	Plume	Guaymas	VOG02771	sp|P03034|RPC1_LAMBD Repressor protein cI
489	Axial_Plume_NODE_9260_length_2686_cov_0.551778_3	Axial_Plume_NODE_9260_length_2686_cov_0.551778_3	Plume	Axial	NA	NA
489	vRhyme_10__Lau_Basin_Tui_Malila_k95_344590_flag_0_multi_5.0000_len_7717_8	Lau_Basin_Tui_Malila_k95_344590_flag_0_multi_5.0000_len_7717_8	Plume	Lau_Basin	NA	NA
491	Axial_Plume_NODE_945_length_9380_cov_3.367340_18	Axial_Plume_NODE_945_length_9380_cov_3.367340_18	Plume	Axial	NA	NA
491	Lau_Basin_Tahi_Moana_k95_474135_flag_0_multi_14.4438_len_5972_3	Lau_Basin_Tahi_Moana_k95_474135_flag_0_multi_14.4438_len_5972_3	Plume	Lau_Basin	NA	NA
492	Axial_Plume_NODE_945_length_9380_cov_3.367340_20	Axial_Plume_NODE_945_length_9380_cov_3.367340_20	Plume	Axial	NA	NA
492	Lau_Basin_Tahi_Moana_k95_474135_flag_0_multi_14.4438_len_5972_1	Lau_Basin_Tahi_Moana_k95_474135_flag_0_multi_14.4438_len_5972_1	Plume	Lau_Basin	NA	NA
493	vRhyme_68__Axial_Plume_NODE_251_length_18061_cov_249.744062_13	Axial_Plume_NODE_251_length_18061_cov_249.744062_13	Plume	Axial	VOG01196	sp|Q8QL42|Y207_SIRV1 Uncharacterized protein 207
493	Axial_Plume_NODE_945_length_9380_cov_3.367340_5	Axial_Plume_NODE_945_length_9380_cov_3.367340_5	Plume	Axial	VOG01196	sp|Q8QL42|Y207_SIRV1 Uncharacterized protein 207
493	Lau_Basin_Mariner_k95_447198_flag_0_multi_4.9240_len_3554_3	Lau_Basin_Mariner_k95_447198_flag_0_multi_4.9240_len_3554_3	Plume	Lau_Basin	VOG01196	sp|Q8QL42|Y207_SIRV1 Uncharacterized protein 207
493	vRhyme_14__Lau_Basin_Tui_Malila_k95_113723_flag_1_multi_3.9994_len_3279_3	Lau_Basin_Tui_Malila_k95_113723_flag_1_multi_3.9994_len_3279_3	Plume	Lau_Basin	VOG01196	sp|Q8QL42|Y207_SIRV1 Uncharacterized protein 207
493	vRhyme_3__Lau_Basin_Tui_Malila_k95_566581_flag_1_multi_6.1469_len_6527_10	Lau_Basin_Tui_Malila_k95_566581_flag_1_multi_6.1469_len_6527_10	Plume	Lau_Basin	VOG01196	sp|Q8QL42|Y207_SIRV1 Uncharacterized protein 207
494	vRhyme_68__Axial_Plume_NODE_251_length_18061_cov_249.744062_10	Axial_Plume_NODE_251_length_18061_cov_249.744062_10	Plume	Axial	VOG00557	sp|P04530|VG41_BPT4 ATP-dependent helicase 41
494	Axial_Plume_NODE_945_length_9380_cov_3.367340_8	Axial_Plume_NODE_945_length_9380_cov_3.367340_8	Plume	Axial	VOG00557	sp|P04530|VG41_BPT4 ATP-dependent helicase 41
494	Lau_Basin_Abe_k95_731959_flag_0_multi_6.2941_len_5019_2	Lau_Basin_Abe_k95_731959_flag_0_multi_6.2941_len_5019_2	Plume	Lau_Basin	VOG00557	sp|P04530|VG41_BPT4 ATP-dependent helicase 41
494	Lau_Basin_Tahi_Moana_k95_474135_flag_0_multi_14.4438_len_5972_14	Lau_Basin_Tahi_Moana_k95_474135_flag_0_multi_14.4438_len_5972_14	Plume	Lau_Basin	VOG00557	sp|P04530|VG41_BPT4 ATP-dependent helicase 41
494	vRhyme_3__Lau_Basin_Tui_Malila_k95_566581_flag_1_multi_6.1469_len_6527_6	Lau_Basin_Tui_Malila_k95_566581_flag_1_multi_6.1469_len_6527_6	Plume	Lau_Basin	VOG00557	sp|P04530|VG41_BPT4 ATP-dependent helicase 41
495	Axial_Plume_NODE_9875_length_2602_cov_1.925657_2	Axial_Plume_NODE_9875_length_2602_cov_1.925657_2	Plume	Axial	NA	NA
495	Guaymas_Basin_k95_1121894_flag_0_multi_7.6765_len_3155_5	Guaymas_Basin_k95_1121894_flag_0_multi_7.6765_len_3155_5	Plume	Guaymas	NA	NA
500	Axial_Seawater_NODE_10258_length_1921_cov_0.709030_6	Axial_Seawater_NODE_10258_length_1921_cov_0.709030_6	Plume	Axial	VOG01196	sp|Q8QL42|Y207_SIRV1 Uncharacterized protein 207
500	Guaymas_Basin_k95_965537_flag_0_multi_8.0230_len_7565_8	Guaymas_Basin_k95_965537_flag_0_multi_8.0230_len_7565_8	Plume	Guaymas	VOG01196	sp|Q8QL42|Y207_SIRV1 Uncharacterized protein 207
500	Lau_Basin_Abe_k95_917702_flag_0_multi_39.3167_len_6624_6	Lau_Basin_Abe_k95_917702_flag_0_multi_39.3167_len_6624_6	Plume	Lau_Basin	VOG01196	sp|Q8QL42|Y207_SIRV1 Uncharacterized protein 207
500	Lau_Basin_Kilo_Moana_k95_434235_flag_0_multi_21.6146_len_6624_6	Lau_Basin_Kilo_Moana_k95_434235_flag_0_multi_21.6146_len_6624_6	Plume	Lau_Basin	VOG01196	sp|Q8QL42|Y207_SIRV1 Uncharacterized protein 207
500	Lau_Basin_Tahi_Moana_k95_105437_flag_0_multi_23.4711_len_6624_6	Lau_Basin_Tahi_Moana_k95_105437_flag_0_multi_23.4711_len_6624_6	Plume	Lau_Basin	VOG01196	sp|Q8QL42|Y207_SIRV1 Uncharacterized protein 207
501	Axial_Plume_NODE_7689_length_2942_cov_0.589698_3	Axial_Plume_NODE_7689_length_2942_cov_0.589698_3	Plume	Axial	VOG03401	REFSEQ hypothetical protein
501	Axial_Seawater_NODE_10416_length_1910_cov_0.841840_3	Axial_Seawater_NODE_10416_length_1910_cov_0.841840_3	Plume	Axial	VOG03401	REFSEQ hypothetical protein
501	Guaymas_Basin_k95_1029796_flag_1_multi_3.0000_len_4478_7	Guaymas_Basin_k95_1029796_flag_1_multi_3.0000_len_4478_7	Plume	Guaymas	VOG03401	REFSEQ hypothetical protein
504	vRhyme_46__Axial_Plume_NODE_3004_length_4845_cov_3.208987_5	Axial_Plume_NODE_3004_length_4845_cov_3.208987_5	Plume	Axial	VOG00241	sp|P19727|CAPSB_BPT7 Minor capsid protein
504	Axial_Plume_NODE_43_length_34052_cov_73.669300_44	Axial_Plume_NODE_43_length_34052_cov_73.669300_44	Plume	Axial	VOG00241	sp|P19727|CAPSB_BPT7 Minor capsid protein
504	Axial_Seawater_NODE_11396_length_1843_cov_0.998834_3	Axial_Seawater_NODE_11396_length_1843_cov_0.998834_3	Plume	Axial	VOG00241	sp|P19727|CAPSB_BPT7 Minor capsid protein
504	Lau_Basin_Abe_k95_1506817_flag_0_multi_2.8437_len_1893_5	Lau_Basin_Abe_k95_1506817_flag_0_multi_2.8437_len_1893_5	Plume	Lau_Basin	VOG00241	sp|P19727|CAPSB_BPT7 Minor capsid protein
504	Lau_Basin_Abe_k95_536177_flag_0_multi_7.9746_len_2494_3	Lau_Basin_Abe_k95_536177_flag_0_multi_7.9746_len_2494_3	Plume	Lau_Basin	VOG00241	sp|P19727|CAPSB_BPT7 Minor capsid protein
504	Lau_Basin_Mariner_k95_151902_flag_0_multi_10.1288_len_9337_8	Lau_Basin_Mariner_k95_151902_flag_0_multi_10.1288_len_9337_8	Plume	Lau_Basin	VOG00241	sp|P19727|CAPSB_BPT7 Minor capsid protein
504	Lau_Basin_Tahi_Moana_k95_453617_flag_0_multi_12.4436_len_4356_4	Lau_Basin_Tahi_Moana_k95_453617_flag_0_multi_12.4436_len_4356_4	Plume	Lau_Basin	VOG00241	sp|P19727|CAPSB_BPT7 Minor capsid protein
504	Lau_Basin_Tui_Malila_k95_490278_flag_0_multi_9.4397_len_6217_6	Lau_Basin_Tui_Malila_k95_490278_flag_0_multi_9.4397_len_6217_6	Plume	Lau_Basin	VOG00241	sp|P19727|CAPSB_BPT7 Minor capsid protein
508	Axial_Seawater_NODE_12136_length_1796_cov_1.207310_2	Axial_Seawater_NODE_12136_length_1796_cov_1.207310_2	Plume	Axial	NA	NA
508	Axial_Plume_NODE_16754_length_2006_cov_1.112826_1	Axial_Plume_NODE_16754_length_2006_cov_1.112826_1	Plume	Axial	NA	NA
508	Guaymas_Basin_k95_808488_flag_1_multi_3.0000_len_1820_3	Guaymas_Basin_k95_808488_flag_1_multi_3.0000_len_1820_3	Plume	Guaymas	NA	NA
510	Axial_Plume_NODE_44292_length_1283_cov_1.290657_2	Axial_Plume_NODE_44292_length_1283_cov_1.290657_2	Plume	Axial	VOG11572	REFSEQ D2 protein
510	Axial_Seawater_NODE_12145_length_1796_cov_0.635710_4	Axial_Seawater_NODE_12145_length_1796_cov_0.635710_4	Plume	Axial	VOG11572	REFSEQ D2 protein
510	vRhyme_22__Guaymas_Basin_k95_710235_flag_1_multi_5.0000_len_19963_21	Guaymas_Basin_k95_710235_flag_1_multi_5.0000_len_19963_21	Plume	Guaymas	VOG11572	REFSEQ D2 protein
512	Axial_Seawater_NODE_12375_length_1783_cov_0.852053_5	Axial_Seawater_NODE_12375_length_1783_cov_0.852053_5	Plume	Axial	NA	NA
512	vRhyme_57__Axial_Plume_NODE_12060_length_2351_cov_0.790018_1	Axial_Plume_NODE_12060_length_2351_cov_0.790018_1	Plume	Axial	NA	NA
512	Guaymas_Basin_k95_808488_flag_1_multi_3.0000_len_1820_2	Guaymas_Basin_k95_808488_flag_1_multi_3.0000_len_1820_2	Plume	Guaymas	NA	NA
513	vRhyme_44__Axial_Plume_NODE_8130_length_2866_cov_0.921869_5	Axial_Plume_NODE_8130_length_2866_cov_0.921869_5	Plume	Axial	VOG00048	sp|Q5UQL9|YR423_MIMIV Uncharacterized protein R423
513	Lau_Basin_Kilo_Moana_k95_257360_flag_0_multi_10.4066_len_8334_5	Lau_Basin_Kilo_Moana_k95_257360_flag_0_multi_10.4066_len_8334_5	Plume	Lau_Basin	VOG00048	sp|Q5UQL9|YR423_MIMIV Uncharacterized protein R423
513	vRhyme_19__Lau_Basin_Tui_Malila_k95_495449_flag_0_multi_8.1768_len_9509_4	Lau_Basin_Tui_Malila_k95_495449_flag_0_multi_8.1768_len_9509_4	Plume	Lau_Basin	VOG00048	sp|Q5UQL9|YR423_MIMIV Uncharacterized protein R423
513	Axial_Seawater_NODE_13045_length_1747_cov_0.845679_3	Axial_Seawater_NODE_13045_length_1747_cov_0.845679_3	Plume	Axial	VOG00760	sp|P39420|Y01B_BPT4 Uncharacterized 29.0 kDa protein in dda-modA intergenic region
514	Axial_Seawater_NODE_13045_length_1747_cov_0.845679_4	Axial_Seawater_NODE_13045_length_1747_cov_0.845679_4	Plume	Axial	NA	NA
514	vRhyme_90__Lau_Basin_Abe_k95_364271_flag_0_multi_8.0000_len_9525_4	Lau_Basin_Abe_k95_364271_flag_0_multi_8.0000_len_9525_4	Plume	Lau_Basin	NA	NA
514	Lau_Basin_Kilo_Moana_k95_257360_flag_0_multi_10.4066_len_8334_4	Lau_Basin_Kilo_Moana_k95_257360_flag_0_multi_10.4066_len_8334_4	Plume	Lau_Basin	NA	NA
514	vRhyme_121__Lau_Basin_Tahi_Moana_k95_381191_flag_0_multi_5.0000_len_8849_10	Lau_Basin_Tahi_Moana_k95_381191_flag_0_multi_5.0000_len_8849_10	Plume	Lau_Basin	NA	NA
514	vRhyme_19__Lau_Basin_Tui_Malila_k95_495449_flag_0_multi_8.1768_len_9509_3	Lau_Basin_Tui_Malila_k95_495449_flag_0_multi_8.1768_len_9509_3	Plume	Lau_Basin	NA	NA
514	vRhyme_44__Axial_Plume_NODE_8130_length_2866_cov_0.921869_4	Axial_Plume_NODE_8130_length_2866_cov_0.921869_4	Plume	Axial	NA	NA
515	Axial_Seawater_NODE_13447_length_1728_cov_0.290443_3	Axial_Seawater_NODE_13447_length_1728_cov_0.290443_3	Plume	Axial	VOG03764	REFSEQ hypothetical protein
515	vRhyme_65__Lau_Basin_Kilo_Moana_k95_1090847_flag_0_multi_2.9921_len_2636_1	Lau_Basin_Kilo_Moana_k95_1090847_flag_0_multi_2.9921_len_2636_1	Plume	Lau_Basin	VOG03764	REFSEQ hypothetical protein
515	Lau_Basin_Kilo_Moana_k95_474060_flag_1_multi_2.8900_len_1895_3	Lau_Basin_Kilo_Moana_k95_474060_flag_1_multi_2.8900_len_1895_3	Plume	Lau_Basin	VOG03764	REFSEQ hypothetical protein
515	Lau_Basin_Tahi_Moana_k95_1026507_flag_0_multi_8.4574_len_3549_3	Lau_Basin_Tahi_Moana_k95_1026507_flag_0_multi_8.4574_len_3549_3	Plume	Lau_Basin	VOG03764	REFSEQ hypothetical protein
515	Lau_Basin_Tahi_Moana_k95_415040_flag_0_multi_4.9835_len_2521_3	Lau_Basin_Tahi_Moana_k95_415040_flag_0_multi_4.9835_len_2521_3	Plume	Lau_Basin	VOG03764	REFSEQ hypothetical protein
515	Lau_Basin_Tahi_Moana_k95_954396_flag_1_multi_6.7616_len_2784_3	Lau_Basin_Tahi_Moana_k95_954396_flag_1_multi_6.7616_len_2784_3	Plume	Lau_Basin	VOG03764	REFSEQ hypothetical protein
518	Axial_Plume_NODE_16030_length_2050_cov_0.479459_3	Axial_Plume_NODE_16030_length_2050_cov_0.479459_3	Plume	Axial	PF04404.12	ERF superfamily
518	Axial_Seawater_NODE_14305_length_1684_cov_0.561978_1	Axial_Seawater_NODE_14305_length_1684_cov_0.561978_1	Plume	Axial	PF04404.12	ERF superfamily
518	Guaymas_Basin_k95_493159_flag_0_multi_8.4475_len_8919_14	Guaymas_Basin_k95_493159_flag_0_multi_8.4475_len_8919_14	Plume	Guaymas	PF04404.12	ERF superfamily
518	vRhyme_85__Guaymas_Basin_k95_591892_flag_0_multi_21.9481_len_21446_45	Guaymas_Basin_k95_591892_flag_0_multi_21.9481_len_21446_45	Plume	Guaymas	PF04404.12	ERF superfamily
519	Axial_Seawater_NODE_14572_length_1673_cov_0.518111_3	Axial_Seawater_NODE_14572_length_1673_cov_0.518111_3	Plume	Axial	VOG03414	REFSEQ hypothetical protein
519	Guaymas_Basin_k95_935665_flag_0_multi_8.0409_len_4736_6	Guaymas_Basin_k95_935665_flag_0_multi_8.0409_len_4736_6	Plume	Guaymas	VOG03414	REFSEQ hypothetical protein
520	Axial_Seawater_NODE_1483_length_4120_cov_0.704984_1	Axial_Seawater_NODE_1483_length_4120_cov_0.704984_1	Plume	Axial	K03465	thyX, thy1; thymidylate synthase (FAD) [EC:2.1.1.148]
520	vRhyme_98__Lau_Basin_Tahi_Moana_k95_971854_flag_1_multi_1.9636_len_4166_1	Lau_Basin_Tahi_Moana_k95_971854_flag_1_multi_1.9636_len_4166_1	Plume	Lau_Basin	VOG00715	sp|Q05259|THYX_BPML5 Probable flavin-dependent thymidylate synthase
529	Axial_Seawater_NODE_1819_length_3754_cov_0.403915_2	Axial_Seawater_NODE_1819_length_3754_cov_0.403915_2	Plume	Axial	VOG03528	sp|P17311|TERS_BPT4 Terminase, small subunit
529	Guaymas_Basin_k95_60501_flag_0_multi_13.2517_len_3719_2	Guaymas_Basin_k95_60501_flag_0_multi_13.2517_len_3719_2	Plume	Guaymas	VOG03528	sp|P17311|TERS_BPT4 Terminase, small subunit
530	Axial_Seawater_NODE_1819_length_3754_cov_0.403915_3	Axial_Seawater_NODE_1819_length_3754_cov_0.403915_3	Plume	Axial	VOG00991	sp|P17312|TERL_BPT4 Terminase, large subunit
530	Guaymas_Basin_k95_60501_flag_0_multi_13.2517_len_3719_3	Guaymas_Basin_k95_60501_flag_0_multi_13.2517_len_3719_3	Plume	Guaymas	VOG00991	sp|P17312|TERL_BPT4 Terminase, large subunit
530	Guaymas_Basin_k95_936795_flag_0_multi_4.0000_len_2776_2	Guaymas_Basin_k95_936795_flag_0_multi_4.0000_len_2776_2	Plume	Guaymas	VOG00991	sp|P17312|TERL_BPT4 Terminase, large subunit
531	Axial_Seawater_NODE_18244_length_1531_cov_0.396011_1	Axial_Seawater_NODE_18244_length_1531_cov_0.396011_1	Plume	Axial	VOG00060	REFSEQ hypothetical protein
531	Cayman_Deep_k95_298773_flag_0_multi_8.0000_len_2350_4	Cayman_Deep_k95_298773_flag_0_multi_8.0000_len_2350_4	Plume	Cayman	VOG00060	REFSEQ hypothetical protein
535	Axial_Seawater_NODE_22827_length_1405_cov_0.950704_3	Axial_Seawater_NODE_22827_length_1405_cov_0.950704_3	Plume	Axial	VOG02735	REFSEQ hypothetical protein
535	Lau_Basin_Mariner_k95_182687_flag_0_multi_38.4736_len_153290_fragment_1_109	Lau_Basin_Mariner_k95_182687_flag_0_multi_38.4736_len_153290_fragment_1_109	Plume	Lau_Basin	VOG02735	REFSEQ hypothetical protein
535	Lau_Basin_Tahi_Moana_k95_155757_flag_0_multi_26.3053_len_244348_fragment_1_82	Lau_Basin_Tahi_Moana_k95_155757_flag_0_multi_26.3053_len_244348_fragment_1_82	Plume	Lau_Basin	VOG02735	REFSEQ hypothetical protein
537	Axial_Seawater_NODE_23403_length_1393_cov_0.556082_3	Axial_Seawater_NODE_23403_length_1393_cov_0.556082_3	Plume	Axial	NA	NA
537	Axial_Plume_NODE_43120_length_1299_cov_0.542662_3	Axial_Plume_NODE_43120_length_1299_cov_0.542662_3	Plume	Axial	NA	NA
537	Axial_Plume_NODE_18255_length_1928_cov_0.498612_2	Axial_Plume_NODE_18255_length_1928_cov_0.498612_2	Plume	Axial	NA	NA
537	Axial_Plume_NODE_70259_length_1045_cov_0.360566_2	Axial_Plume_NODE_70259_length_1045_cov_0.360566_2	Plume	Axial	NA	NA
537	vRhyme_134__Guaymas_Basin_k95_1053135_flag_0_multi_7.3793_len_14932_20	Guaymas_Basin_k95_1053135_flag_0_multi_7.3793_len_14932_20	Plume	Guaymas	NA	NA
537	Guaymas_Basin_k95_1202500_flag_0_multi_4.0000_len_2411_4	Guaymas_Basin_k95_1202500_flag_0_multi_4.0000_len_2411_4	Plume	Guaymas	NA	NA
537	vRhyme_9__Axial_Plume_NODE_15017_length_2116_cov_0.666164_3	Axial_Plume_NODE_15017_length_2116_cov_0.666164_3	Plume	Axial	NA	NA
537	Axial_Plume_NODE_21468_length_1789_cov_0.525872_3	Axial_Plume_NODE_21468_length_1789_cov_0.525872_3	Plume	Axial	NA	NA
542	Axial_Seawater_NODE_24570_length_1367_cov_0.625000_3	Axial_Seawater_NODE_24570_length_1367_cov_0.625000_3	Plume	Axial	NA	NA
542	Guaymas_Basin_k95_713048_flag_0_multi_13.9739_len_3125_3	Guaymas_Basin_k95_713048_flag_0_multi_13.9739_len_3125_3	Plume	Guaymas	NA	NA
542	Axial_Plume_NODE_53573_length_1179_cov_0.580798_3	Axial_Plume_NODE_53573_length_1179_cov_0.580798_3	Plume	Axial	NA	NA
544	Axial_Seawater_NODE_25766_length_1343_cov_0.477796_2	Axial_Seawater_NODE_25766_length_1343_cov_0.477796_2	Plume	Axial	NA	NA
544	Guaymas_Basin_k95_443992_flag_0_multi_6.8293_len_5151_8	Guaymas_Basin_k95_443992_flag_0_multi_6.8293_len_5151_8	Plume	Guaymas	NA	NA
546	Axial_Seawater_NODE_27455_length_1310_cov_0.566357_2	Axial_Seawater_NODE_27455_length_1310_cov_0.566357_2	Plume	Axial	NA	NA
546	Lau_Basin_Tahi_Moana_k95_96349_flag_0_multi_20.4553_len_2432_2	Lau_Basin_Tahi_Moana_k95_96349_flag_0_multi_20.4553_len_2432_2	Plume	Lau_Basin	NA	NA
551	Axial_Seawater_NODE_29089_length_1281_cov_0.444541_1	Axial_Seawater_NODE_29089_length_1281_cov_0.444541_1	Plume	Axial	VOG01150	sp|O64245|VG54_BPMD2 Gene 54 protein
551	Guaymas_Basin_k95_664926_flag_0_multi_3.8644_len_1975_5	Guaymas_Basin_k95_664926_flag_0_multi_3.8644_len_1975_5	Plume	Guaymas	VOG01150	sp|O64245|VG54_BPMD2 Gene 54 protein
552	Axial_Plume_NODE_18335_length_1924_cov_0.700612_3	Axial_Plume_NODE_18335_length_1924_cov_0.700612_3	Plume	Axial	VOG01244	REFSEQ hypothetical protein
552	Axial_Seawater_NODE_29467_length_1274_cov_0.869224_2	Axial_Seawater_NODE_29467_length_1274_cov_0.869224_2	Plume	Axial	VOG00651	REFSEQ tail fiber protein
552	Guaymas_Basin_k95_561088_flag_0_multi_5.0019_len_25453_40	Guaymas_Basin_k95_561088_flag_0_multi_5.0019_len_25453_40	Plume	Guaymas	VOG00651	REFSEQ tail fiber protein
553	Axial_Seawater_NODE_29521_length_1273_cov_0.916230_2	Axial_Seawater_NODE_29521_length_1273_cov_0.916230_2	Plume	Axial	NA	NA
553	Lau_Basin_Tahi_Moana_k95_155757_flag_0_multi_26.3053_len_244348_fragment_1_151	Lau_Basin_Tahi_Moana_k95_155757_flag_0_multi_26.3053_len_244348_fragment_1_151	Plume	Lau_Basin	NA	NA
553	Lau_Basin_Mariner_k95_182687_flag_0_multi_38.4736_len_153290_fragment_1_40	Lau_Basin_Mariner_k95_182687_flag_0_multi_38.4736_len_153290_fragment_1_40	Plume	Lau_Basin	NA	NA
554	Axial_Seawater_NODE_29521_length_1273_cov_0.916230_3	Axial_Seawater_NODE_29521_length_1273_cov_0.916230_3	Plume	Axial	NA	NA
554	Lau_Basin_Tahi_Moana_k95_155757_flag_0_multi_26.3053_len_244348_fragment_1_150	Lau_Basin_Tahi_Moana_k95_155757_flag_0_multi_26.3053_len_244348_fragment_1_150	Plume	Lau_Basin	NA	NA
554	Lau_Basin_Mariner_k95_182687_flag_0_multi_38.4736_len_153290_fragment_1_41	Lau_Basin_Mariner_k95_182687_flag_0_multi_38.4736_len_153290_fragment_1_41	Plume	Lau_Basin	NA	NA
555	Axial_Seawater_NODE_29521_length_1273_cov_0.916230_4	Axial_Seawater_NODE_29521_length_1273_cov_0.916230_4	Plume	Axial	VOG02556	REFSEQ hypothetical protein
555	Lau_Basin_Mariner_k95_182687_flag_0_multi_38.4736_len_153290_fragment_1_42	Lau_Basin_Mariner_k95_182687_flag_0_multi_38.4736_len_153290_fragment_1_42	Plume	Lau_Basin	VOG02556	REFSEQ hypothetical protein
555	Lau_Basin_Tahi_Moana_k95_155757_flag_0_multi_26.3053_len_244348_fragment_1_149	Lau_Basin_Tahi_Moana_k95_155757_flag_0_multi_26.3053_len_244348_fragment_1_149	Plume	Lau_Basin	VOG02556	REFSEQ hypothetical protein
556	Axial_Seawater_NODE_2962_length_3098_cov_0.484349_2	Axial_Seawater_NODE_2962_length_3098_cov_0.484349_2	Plume	Axial	VOG00479	sp|O48499|D14_BPT5 Protein D14
556	vRhyme_59__Guaymas_Basin_k95_446099_flag_0_multi_12.3260_len_19781_5	Guaymas_Basin_k95_446099_flag_0_multi_12.3260_len_19781_5	Plume	Guaymas	VOG00479	sp|O48499|D14_BPT5 Protein D14
557	Axial_Seawater_NODE_2962_length_3098_cov_0.484349_3	Axial_Seawater_NODE_2962_length_3098_cov_0.484349_3	Plume	Axial	PF00166.21	Chaperonin 10 Kd subunit
557	vRhyme_59__Guaymas_Basin_k95_446099_flag_0_multi_12.3260_len_19781_6	Guaymas_Basin_k95_446099_flag_0_multi_12.3260_len_19781_6	Plume	Guaymas	PF00166.21	Chaperonin 10 Kd subunit
558	Axial_Seawater_NODE_2962_length_3098_cov_0.484349_5	Axial_Seawater_NODE_2962_length_3098_cov_0.484349_5	Plume	Axial	VOG00654	sp|P04522|EXO2_BPT4 Exonuclease subunit 2
558	vRhyme_59__Guaymas_Basin_k95_446099_flag_0_multi_12.3260_len_19781_8	Guaymas_Basin_k95_446099_flag_0_multi_12.3260_len_19781_8	Plume	Guaymas	VOG00654	sp|P04522|EXO2_BPT4 Exonuclease subunit 2
562	Axial_Seawater_NODE_3042_length_3071_cov_0.720109_1	Axial_Seawater_NODE_3042_length_3071_cov_0.720109_1	Plume	Axial	PF17338.2	Gene product 88
562	Lau_Basin_Abe_k95_1693788_flag_0_multi_5.0000_len_2663_4	Lau_Basin_Abe_k95_1693788_flag_0_multi_5.0000_len_2663_4	Plume	Lau_Basin	PF17338.2	Gene product 88
564	Axial_Seawater_NODE_30724_length_1254_cov_0.627329_1	Axial_Seawater_NODE_30724_length_1254_cov_0.627329_1	Plume	Axial	NA	NA
564	Guaymas_Basin_k95_523931_flag_0_multi_6.1722_len_2545_5	Guaymas_Basin_k95_523931_flag_0_multi_6.1722_len_2545_5	Plume	Guaymas	NA	NA
565	Axial_Seawater_NODE_31222_length_1246_cov_0.239500_1	Axial_Seawater_NODE_31222_length_1246_cov_0.239500_1	Plume	Axial	VOG16542	REFSEQ hypothetical protein
565	Lau_Basin_Abe_k95_1707159_flag_1_multi_5.4817_len_1135_4	Lau_Basin_Abe_k95_1707159_flag_1_multi_5.4817_len_1135_4	Plume	Lau_Basin	VOG16542	REFSEQ hypothetical protein
566	Axial_Seawater_NODE_31803_length_1237_cov_0.237838_4	Axial_Seawater_NODE_31803_length_1237_cov_0.237838_4	Plume	Axial	NA	NA
566	Lau_Basin_Tahi_Moana_k95_623974_flag_0_multi_3.5046_len_1607_5	Lau_Basin_Tahi_Moana_k95_623974_flag_0_multi_3.5046_len_1607_5	Plume	Lau_Basin	NA	NA
573	Axial_Seawater_NODE_3326_length_2966_cov_1.696724_4	Axial_Seawater_NODE_3326_length_2966_cov_1.696724_4	Plume	Axial	NA	NA
573	vRhyme_43__Axial_Plume_NODE_1403_length_7573_cov_2.181977_2	Axial_Plume_NODE_1403_length_7573_cov_2.181977_2	Plume	Axial	NA	NA
573	vRhyme_25__Lau_Basin_Tui_Malila_k95_41924_flag_0_multi_6.2700_len_6868_1	Lau_Basin_Tui_Malila_k95_41924_flag_0_multi_6.2700_len_6868_1	Plume	Lau_Basin	NA	NA
573	Lau_Basin_Tahi_Moana_k95_398487_flag_1_multi_7.0000_len_6363_7	Lau_Basin_Tahi_Moana_k95_398487_flag_1_multi_7.0000_len_6363_7	Plume	Lau_Basin	NA	NA
575	Axial_Seawater_NODE_33289_length_1215_cov_1.289522_4	Axial_Seawater_NODE_33289_length_1215_cov_1.289522_4	Plume	Axial	NA	NA
575	Lau_Basin_Kilo_Moana_k95_440100_flag_0_multi_7.9692_len_1070_3	Lau_Basin_Kilo_Moana_k95_440100_flag_0_multi_7.9692_len_1070_3	Plume	Lau_Basin	NA	NA
575	Lau_Basin_Tahi_Moana_k95_863864_flag_0_multi_4.9445_len_1212_3	Lau_Basin_Tahi_Moana_k95_863864_flag_0_multi_4.9445_len_1212_3	Plume	Lau_Basin	NA	NA
576	Axial_Seawater_NODE_33374_length_1214_cov_0.641214_2	Axial_Seawater_NODE_33374_length_1214_cov_0.641214_2	Plume	Axial	NA	NA
576	Guaymas_Basin_k95_490066_flag_0_multi_14.0742_len_1430_4	Guaymas_Basin_k95_490066_flag_0_multi_14.0742_len_1430_4	Plume	Guaymas	NA	NA
576	Cayman_Shallow_k95_676768_flag_1_multi_2.8421_len_1843_1	Cayman_Shallow_k95_676768_flag_1_multi_2.8421_len_1843_1	Plume	Cayman	NA	NA
576	Axial_Plume_NODE_44708_length_1278_cov_1.006082_2	Axial_Plume_NODE_44708_length_1278_cov_1.006082_2	Plume	Axial	NA	NA
580	Axial_Seawater_NODE_34135_length_1204_cov_0.267409_4	Axial_Seawater_NODE_34135_length_1204_cov_0.267409_4	Plume	Axial	NA	NA
580	Lau_Basin_Tahi_Moana_k95_775705_flag_0_multi_4.9977_len_1864_4	Lau_Basin_Tahi_Moana_k95_775705_flag_0_multi_4.9977_len_1864_4	Plume	Lau_Basin	NA	NA
583	Axial_Seawater_NODE_4128_length_2732_cov_0.674856_1	Axial_Seawater_NODE_4128_length_2732_cov_0.674856_1	Plume	Axial	NA	NA
583	vRhyme_154__Guaymas_Basin_k95_1011169_flag_1_multi_4.0000_len_6705_12	Guaymas_Basin_k95_1011169_flag_1_multi_4.0000_len_6705_12	Plume	Guaymas	NA	NA
598	Axial_Plume_NODE_4349_length_3929_cov_1.198580_2	Axial_Plume_NODE_4349_length_3929_cov_1.198580_2	Plume	Axial	VOG03346	REFSEQ hypothetical protein
598	Axial_Seawater_NODE_42691_length_1103_cov_1.284836_4	Axial_Seawater_NODE_42691_length_1103_cov_1.284836_4	Plume	Axial	VOG03346	REFSEQ hypothetical protein
598	Cayman_Deep_k95_306010_flag_0_multi_4.9555_len_1443_2	Cayman_Deep_k95_306010_flag_0_multi_4.9555_len_1443_2	Plume	Cayman	VOG03346	REFSEQ hypothetical protein
598	Guaymas_Basin_k95_1044843_flag_0_multi_5.4397_len_1671_3	Guaymas_Basin_k95_1044843_flag_0_multi_5.4397_len_1671_3	Plume	Guaymas	VOG03346	REFSEQ hypothetical protein
598	vRhyme_64__Guaymas_Basin_k95_1212680_flag_0_multi_11.6742_len_2001_1	Guaymas_Basin_k95_1212680_flag_0_multi_11.6742_len_2001_1	Plume	Guaymas	VOG03346	REFSEQ hypothetical protein
598	Guaymas_Basin_k95_512397_flag_0_multi_14.9685_len_1397_4	Guaymas_Basin_k95_512397_flag_0_multi_14.9685_len_1397_4	Plume	Guaymas	VOG03346	REFSEQ hypothetical protein
598	Guaymas_Basin_k95_538690_flag_0_multi_5.8207_len_2855_9	Guaymas_Basin_k95_538690_flag_0_multi_5.8207_len_2855_9	Plume	Guaymas	VOG03346	REFSEQ hypothetical protein
598	Guaymas_Basin_k95_721894_flag_0_multi_16.9866_len_1368_2	Guaymas_Basin_k95_721894_flag_0_multi_16.9866_len_1368_2	Plume	Guaymas	VOG03346	REFSEQ hypothetical protein
598	Guaymas_Basin_k95_772476_flag_0_multi_4.2831_len_5718_2	Guaymas_Basin_k95_772476_flag_0_multi_4.2831_len_5718_2	Plume	Guaymas	VOG03346	REFSEQ hypothetical protein
598	Guaymas_Basin_k95_830730_flag_0_multi_3.9752_len_1303_4	Guaymas_Basin_k95_830730_flag_0_multi_3.9752_len_1303_4	Plume	Guaymas	VOG03346	REFSEQ hypothetical protein
598	Guaymas_Basin_k95_959269_flag_0_multi_13.1319_len_1990_2	Guaymas_Basin_k95_959269_flag_0_multi_13.1319_len_1990_2	Plume	Guaymas	VOG03346	REFSEQ hypothetical protein
608	Axial_Seawater_NODE_4959_length_2551_cov_0.933581_5	Axial_Seawater_NODE_4959_length_2551_cov_0.933581_5	Plume	Axial	VOG01196	sp|Q8QL42|Y207_SIRV1 Uncharacterized protein 207
608	Guaymas_Basin_k95_406391_flag_0_multi_5.7577_len_5208_4	Guaymas_Basin_k95_406391_flag_0_multi_5.7577_len_5208_4	Plume	Guaymas	VOG01196	sp|Q8QL42|Y207_SIRV1 Uncharacterized protein 207
609	Axial_Seawater_NODE_4959_length_2551_cov_0.933581_6	Axial_Seawater_NODE_4959_length_2551_cov_0.933581_6	Plume	Axial	PF02945.15	Recombination endonuclease VII
609	Guaymas_Basin_k95_406391_flag_0_multi_5.7577_len_5208_3	Guaymas_Basin_k95_406391_flag_0_multi_5.7577_len_5208_3	Plume	Guaymas	PF02945.15	Recombination endonuclease VII
617	Axial_Plume_NODE_13321_length_2241_cov_0.896878_3	Axial_Plume_NODE_13321_length_2241_cov_0.896878_3	Plume	Axial	VOG11575	REFSEQ hypothetical protein
617	Axial_Seawater_NODE_5242_length_2498_cov_1.004218_3	Axial_Seawater_NODE_5242_length_2498_cov_1.004218_3	Plume	Axial	VOG11575	REFSEQ hypothetical protein
617	vRhyme_22__Guaymas_Basin_k95_710235_flag_1_multi_5.0000_len_19963_31	Guaymas_Basin_k95_710235_flag_1_multi_5.0000_len_19963_31	Plume	Guaymas	VOG11575	REFSEQ hypothetical protein
618	Axial_Seawater_NODE_5242_length_2498_cov_1.004218_4	Axial_Seawater_NODE_5242_length_2498_cov_1.004218_4	Plume	Axial	K02335	polA; DNA polymerase I [EC:2.7.7.7]
618	Lau_Basin_Mariner_k95_396324_flag_1_multi_8.2941_len_1472_4	Lau_Basin_Mariner_k95_396324_flag_1_multi_8.2941_len_1472_4	Plume	Lau_Basin	K02335	polA; DNA polymerase I [EC:2.7.7.7]
619	Axial_Seawater_NODE_54308_length_1004_cov_0.880274_2	Axial_Seawater_NODE_54308_length_1004_cov_0.880274_2	Plume	Axial	VOG00106	sp|Q7Y5D9|FIBL2_BPT5 L-shaped tail fiber protein p132
619	Guaymas_Basin_k95_286371_flag_1_multi_4.0000_len_5768_7	Guaymas_Basin_k95_286371_flag_1_multi_4.0000_len_5768_7	Plume	Guaymas	VOG00106	sp|Q7Y5D9|FIBL2_BPT5 L-shaped tail fiber protein p132
620	Axial_Seawater_NODE_5637_length_2433_cov_0.745880_6	Axial_Seawater_NODE_5637_length_2433_cov_0.745880_6	Plume	Axial	NA	NA
620	vRhyme_121__Lau_Basin_Kilo_Moana_k95_517949_flag_1_multi_4.7321_len_5594_10	Lau_Basin_Kilo_Moana_k95_517949_flag_1_multi_4.7321_len_5594_10	Plume	Lau_Basin	NA	NA
633	Axial_Plume_NODE_8049_length_2882_cov_0.881670_1	Axial_Plume_NODE_8049_length_2882_cov_0.881670_1	Plume	Axial	VOG09810	sp|P17312|TERL_BPT4 Terminase, large subunit
633	Axial_Seawater_NODE_16850_length_1579_cov_2.360882_2	Axial_Seawater_NODE_16850_length_1579_cov_2.360882_2	Plume	Axial	VOG01489	sp|P17312|TERL_BPT4 Terminase, large subunit
633	Axial_Seawater_NODE_7610_length_2163_cov_0.758841_4	Axial_Seawater_NODE_7610_length_2163_cov_0.758841_4	Plume	Axial	VOG01489	sp|P17312|TERL_BPT4 Terminase, large subunit
633	Axial_Seawater_NODE_8940_length_2030_cov_0.788755_1	Axial_Seawater_NODE_8940_length_2030_cov_0.788755_1	Plume	Axial	VOG01489	sp|P17312|TERL_BPT4 Terminase, large subunit
633	Guaymas_Basin_k95_465956_flag_1_multi_4.0000_len_4163_3	Guaymas_Basin_k95_465956_flag_1_multi_4.0000_len_4163_3	Plume	Guaymas	VOG01489	sp|P17312|TERL_BPT4 Terminase, large subunit
633	Guaymas_Basin_k95_503093_flag_1_multi_3.0033_len_9278_9	Guaymas_Basin_k95_503093_flag_1_multi_3.0033_len_9278_9	Plume	Guaymas	VOG01489	sp|P17312|TERL_BPT4 Terminase, large subunit
641	Axial_Seawater_NODE_8859_length_2036_cov_0.819277_2	Axial_Seawater_NODE_8859_length_2036_cov_0.819277_2	Plume	Axial	NA	NA
641	Axial_Plume_NODE_18361_length_1923_cov_0.443764_4	Axial_Plume_NODE_18361_length_1923_cov_0.443764_4	Plume	Axial	NA	NA
641	Guaymas_Basin_k95_704521_flag_1_multi_3.0000_len_2605_6	Guaymas_Basin_k95_704521_flag_1_multi_3.0000_len_2605_6	Plume	Guaymas	NA	NA
651	Brothers_Diffuse_S009_NODE_10118_length_2349_cov_0.548155_1	Brothers_Diffuse_S009_NODE_10118_length_2349_cov_0.548155_1	Deposit	Brothers	K10873	RAD52; DNA repair and recombination protein RAD52
651	vRhyme_79__ELSC_Bowl_M2_NODE_84344_length_2745_cov_4.223453_5	ELSC_Bowl_M2_NODE_84344_length_2745_cov_4.223453_5	Deposit	Lau_Basin	K10873	RAD52; DNA repair and recombination protein RAD52
651	Guaymas_4561-384_scaffold_16719_c1_4	Guaymas_4561-384_scaffold_16719_c1_4	Deposit	Guaymas	K10873	RAD52; DNA repair and recombination protein RAD52
656	Brothers_Diffuse_S009_NODE_10646_length_2294_cov_6.266267_2	Brothers_Diffuse_S009_NODE_10646_length_2294_cov_6.266267_2	Deposit	Brothers	NA	NA
656	ELSC_Mariner_131-447_scaffold_8933_c1_8	ELSC_Mariner_131-447_scaffold_8933_c1_8	Deposit	Lau_Basin	NA	NA
656	Brothers_UC_S011_NODE_21914_length_1713_cov_103.956494_4	Brothers_UC_S011_NODE_21914_length_1713_cov_103.956494_4	Deposit	Brothers	NA	NA
659	Brothers_Diffuse_S009_NODE_10665_length_2292_cov_8.273441_4	Brothers_Diffuse_S009_NODE_10665_length_2292_cov_8.273441_4	Deposit	Brothers	NA	NA
659	ELSC_Mariner_131-447_scaffold_18990_c1_3	ELSC_Mariner_131-447_scaffold_18990_c1_3	Deposit	Lau_Basin	NA	NA
669	Brothers_Diffuse_S009_NODE_10963_length_2262_cov_1.373302_2	Brothers_Diffuse_S009_NODE_10963_length_2262_cov_1.373302_2	Deposit	Brothers	NA	NA
669	ELSC_Mariner_M17_NODE_293_length_49626_cov_20.974808_26	ELSC_Mariner_M17_NODE_293_length_49626_cov_20.974808_26	Deposit	Lau_Basin	NA	NA
669	vRhyme_123__Brothers_UC_S010_NODE_2663_length_9283_cov_35.181193_11	Brothers_UC_S010_NODE_2663_length_9283_cov_35.181193_11	Deposit	Brothers	NA	NA
675	Brothers_Diffuse_S009_NODE_11_length_29156_cov_61.873058_13	Brothers_Diffuse_S009_NODE_11_length_29156_cov_61.873058_13	Deposit	Brothers	NA	NA
675	Brothers_NWCB_S140_NODE_109_length_38130_cov_19.284399_56	Brothers_NWCB_S140_NODE_109_length_38130_cov_19.284399_56	Deposit	Brothers	NA	NA
675	ELSC_Mariner_M17_NODE_32164_length_4120_cov_0.841222_10	ELSC_Mariner_M17_NODE_32164_length_4120_cov_0.841222_10	Deposit	Lau_Basin	NA	NA
675	Brothers_NWCB_S146_NODE_111_length_41894_cov_71.765820_33	Brothers_NWCB_S146_NODE_111_length_41894_cov_71.765820_33	Deposit	Brothers	NA	NA
683	Brothers_Diffuse_S009_NODE_11_length_29156_cov_61.873058_35	Brothers_Diffuse_S009_NODE_11_length_29156_cov_61.873058_35	Deposit	Brothers	NA	NA
683	ELSC_Mariner_M17_NODE_40490_length_3540_cov_1.008497_4	ELSC_Mariner_M17_NODE_40490_length_3540_cov_1.008497_4	Deposit	Lau_Basin	NA	NA
683	Brothers_NWCB_S146_NODE_111_length_41894_cov_71.765820_55	Brothers_NWCB_S146_NODE_111_length_41894_cov_71.765820_55	Deposit	Brothers	NA	NA
710	Brothers_Diffuse_S009_NODE_15894_length_1869_cov_21.958668_1	Brothers_Diffuse_S009_NODE_15894_length_1869_cov_21.958668_1	Deposit	Brothers	VOG23038	sp|P44190|Y1419_HAEIN Uncharacterized protein HI_1419
710	vRhyme_60__Brothers_NWCB_S012_NODE_11890_length_5683_cov_10.508639_1	Brothers_NWCB_S012_NODE_11890_length_5683_cov_10.508639_1	Deposit	Brothers	VOG23038	sp|P44190|Y1419_HAEIN Uncharacterized protein HI_1419
710	vRhyme_47__Brothers_NWCB_S012_NODE_14110_length_5137_cov_4.225948_1	Brothers_NWCB_S012_NODE_14110_length_5137_cov_4.225948_1	Deposit	Brothers	VOG23038	sp|P44190|Y1419_HAEIN Uncharacterized protein HI_1419
710	ELSC_Bowl_M1_NODE_8651_length_3633_cov_1.363948_3	ELSC_Bowl_M1_NODE_8651_length_3633_cov_1.363948_3	Deposit	Lau_Basin	VOG23038	sp|P44190|Y1419_HAEIN Uncharacterized protein HI_1419
727	Brothers_Diffuse_S009_NODE_1923_length_4927_cov_1.481875_9	Brothers_Diffuse_S009_NODE_1923_length_4927_cov_1.481875_9	Deposit	Brothers	K00558	DNMT1, dcm; DNA (cytosine-5)-methyltransferase 1 [EC:2.1.1.37]
727	vRhyme_95__ELSC_Bowl_M1_NODE_21484_length_2023_cov_1.726793_3	ELSC_Bowl_M1_NODE_21484_length_2023_cov_1.726793_3	Deposit	Lau_Basin	K00558	DNMT1, dcm; DNA (cytosine-5)-methyltransferase 1 [EC:2.1.1.37]
727	ELSC_Bowl_M1_NODE_795_length_16997_cov_2.843924_24	ELSC_Bowl_M1_NODE_795_length_16997_cov_2.843924_24	Deposit	Lau_Basin	K00558	DNMT1, dcm; DNA (cytosine-5)-methyltransferase 1 [EC:2.1.1.37]
727	ELSC_Bowl_M2_NODE_2969_length_19003_cov_44.805997_24	ELSC_Bowl_M2_NODE_2969_length_19003_cov_44.805997_24	Deposit	Lau_Basin	K00558	DNMT1, dcm; DNA (cytosine-5)-methyltransferase 1 [EC:2.1.1.37]
737	Brothers_Diffuse_S009_NODE_21319_length_1606_cov_0.794456_2	Brothers_Diffuse_S009_NODE_21319_length_1606_cov_0.794456_2	Deposit	Brothers	VOG02556	REFSEQ hypothetical protein
737	vRhyme_16__Brothers_NWCA_S144_NODE_45689_length_2764_cov_1.737960_3	Brothers_NWCA_S144_NODE_45689_length_2764_cov_1.737960_3	Deposit	Brothers	VOG02556	REFSEQ hypothetical protein
737	vRhyme_32__Brothers_UC_S010_NODE_291_length_29635_cov_12.270130_13	Brothers_UC_S010_NODE_291_length_29635_cov_12.270130_13	Deposit	Brothers	VOG02556	REFSEQ hypothetical protein
737	vRhyme_48__ELSC_Abe_A3_NODE_12888_length_7103_cov_1.410837_4	ELSC_Abe_A3_NODE_12888_length_7103_cov_1.410837_4	Deposit	Lau_Basin	VOG02556	REFSEQ hypothetical protein
738	Brothers_Diffuse_S009_NODE_21319_length_1606_cov_0.794456_3	Brothers_Diffuse_S009_NODE_21319_length_1606_cov_0.794456_3	Deposit	Brothers	VOG00069	sp|P13004|YLYS_BPPHV Uncharacterized protein near lysin gene (Fragment)
738	vRhyme_32__Brothers_UC_S010_NODE_291_length_29635_cov_12.270130_12	Brothers_UC_S010_NODE_291_length_29635_cov_12.270130_12	Deposit	Brothers	VOG00069	sp|P13004|YLYS_BPPHV Uncharacterized protein near lysin gene (Fragment)
738	vRhyme_48__ELSC_Abe_A3_NODE_12888_length_7103_cov_1.410837_5	ELSC_Abe_A3_NODE_12888_length_7103_cov_1.410837_5	Deposit	Lau_Basin	VOG00069	sp|P13004|YLYS_BPPHV Uncharacterized protein near lysin gene (Fragment)
752	Brothers_Diffuse_S009_NODE_22500_length_1561_cov_1.132497_4	Brothers_Diffuse_S009_NODE_22500_length_1561_cov_1.132497_4	Deposit	Brothers	VOG04208	REFSEQ hypothetical protein
752	vRhyme_99__Brothers_UC_S010_NODE_15516_length_3637_cov_18.643020_1	Brothers_UC_S010_NODE_15516_length_3637_cov_18.643020_1	Deposit	Brothers	VOG04208	REFSEQ hypothetical protein
752	MAR_Lucky_356-284_scaffold_73458_c1_3	MAR_Lucky_356-284_scaffold_73458_c1_3	Deposit	MAR	VOG04208	REFSEQ hypothetical protein
752	MAR_Rainbow_355-202_scaffold_18875_c1_7	MAR_Rainbow_355-202_scaffold_18875_c1_7	Deposit	MAR	VOG04208	REFSEQ hypothetical protein
782	Brothers_Diffuse_S009_NODE_27483_length_1411_cov_0.827882_1	Brothers_Diffuse_S009_NODE_27483_length_1411_cov_0.827882_1	Deposit	Brothers	VOG20041	REFSEQ hypothetical protein
782	MAR_Rainbow_355-202_scaffold_26325_c1_5	MAR_Rainbow_355-202_scaffold_26325_c1_5	Deposit	MAR	VOG20041	REFSEQ hypothetical protein
794	Brothers_Diffuse_S009_NODE_3035_length_4081_cov_2.758472_8	Brothers_Diffuse_S009_NODE_3035_length_4081_cov_2.758472_8	Deposit	Brothers	PF02661.18	Fic/DOC family
794	Brothers_UC_S011_NODE_3261_length_4978_cov_3.086374_8	Brothers_UC_S011_NODE_3261_length_4978_cov_3.086374_8	Deposit	Brothers	PF02661.18	Fic/DOC family
794	ELSC_Mariner_M17_NODE_38760_length_3644_cov_6.023600_6	ELSC_Mariner_M17_NODE_38760_length_3644_cov_6.023600_6	Deposit	Lau_Basin	PF02661.18	Fic/DOC family
797	Brothers_Diffuse_S009_NODE_3603_length_3792_cov_7.729877_5	Brothers_Diffuse_S009_NODE_3603_length_3792_cov_7.729877_5	Deposit	Brothers	VOG00120	sp|P00452|RIR1_ECOLI Ribonucleoside-diphosphate reductase 1 subunit alpha
797	ELSC_Mariner_131-447_scaffold_1566_c1_6	ELSC_Mariner_131-447_scaffold_1566_c1_6	Deposit	Lau_Basin	VOG00120	sp|P00452|RIR1_ECOLI Ribonucleoside-diphosphate reductase 1 subunit alpha
804	Brothers_Diffuse_S009_NODE_374_length_9167_cov_1.479867_10	Brothers_Diffuse_S009_NODE_374_length_9167_cov_1.479867_10	Deposit	Brothers	NA	NA
804	Brothers_UC_S011_NODE_11770_length_2463_cov_2.018408_2	Brothers_UC_S011_NODE_11770_length_2463_cov_2.018408_2	Deposit	Brothers	NA	NA
804	vRhyme_23__ELSC_Tui_Malila_T2_NODE_8121_length_10593_cov_1.840722_13	ELSC_Tui_Malila_T2_NODE_8121_length_10593_cov_1.840722_13	Deposit	Lau_Basin	NA	NA
804	ELSC_Mariner_M10_NODE_2817_length_11701_cov_1.390530_16	ELSC_Mariner_M10_NODE_2817_length_11701_cov_1.390530_16	Deposit	Lau_Basin	NA	NA
804	vRhyme_100__Brothers_UC_S010_NODE_1491_length_12807_cov_30.118454_12	Brothers_UC_S010_NODE_1491_length_12807_cov_30.118454_12	Deposit	Brothers	NA	NA
805	Brothers_Diffuse_S009_NODE_374_length_9167_cov_1.479867_5	Brothers_Diffuse_S009_NODE_374_length_9167_cov_1.479867_5	Deposit	Brothers	VOG00671	REFSEQ hypothetical protein
805	vRhyme_100__Brothers_UC_S010_NODE_1491_length_12807_cov_30.118454_7	Brothers_UC_S010_NODE_1491_length_12807_cov_30.118454_7	Deposit	Brothers	VOG00671	REFSEQ hypothetical protein
805	vRhyme_37__Brothers_UC_S011_NODE_6542_length_3410_cov_2.846786_4	Brothers_UC_S011_NODE_6542_length_3410_cov_2.846786_4	Deposit	Brothers	VOG00671	REFSEQ hypothetical protein
805	ELSC_Mariner_M17_NODE_54129_length_2907_cov_2.433094_2	ELSC_Mariner_M17_NODE_54129_length_2907_cov_2.433094_2	Deposit	Lau_Basin	VOG00671	REFSEQ hypothetical protein
805	ELSC_Tui_Malila_T2_NODE_432789_length_1168_cov_0.999039_1	ELSC_Tui_Malila_T2_NODE_432789_length_1168_cov_0.999039_1	Deposit	Lau_Basin	VOG00671	REFSEQ hypothetical protein
805	vRhyme_7__EPR_PIR-30_scaffold_4736_c1_10	EPR_PIR-30_scaffold_4736_c1_10	Deposit	EPR	VOG00671	REFSEQ hypothetical protein
807	Brothers_Diffuse_S009_NODE_374_length_9167_cov_1.479867_9	Brothers_Diffuse_S009_NODE_374_length_9167_cov_1.479867_9	Deposit	Brothers	K02078	acpP; acyl carrier protein
807	Brothers_NWCA_S145_NODE_13229_length_4236_cov_2.357508_2	Brothers_NWCA_S145_NODE_13229_length_4236_cov_2.357508_2	Deposit	Brothers	K02078	acpP; acyl carrier protein
807	vRhyme_100__Brothers_UC_S010_NODE_1491_length_12807_cov_30.118454_11	Brothers_UC_S010_NODE_1491_length_12807_cov_30.118454_11	Deposit	Brothers	K02078	acpP; acyl carrier protein
807	Brothers_UC_S011_NODE_11770_length_2463_cov_2.018408_4	Brothers_UC_S011_NODE_11770_length_2463_cov_2.018408_4	Deposit	Brothers	K02078	acpP; acyl carrier protein
807	ELSC_Mariner_M10_NODE_2817_length_11701_cov_1.390530_14	ELSC_Mariner_M10_NODE_2817_length_11701_cov_1.390530_14	Deposit	Lau_Basin	K02078	acpP; acyl carrier protein
807	vRhyme_23__ELSC_Tui_Malila_T2_NODE_8121_length_10593_cov_1.840722_15	ELSC_Tui_Malila_T2_NODE_8121_length_10593_cov_1.840722_15	Deposit	Lau_Basin	K02078	acpP; acyl carrier protein
835	Brothers_Diffuse_S009_NODE_4169_length_3562_cov_1.700728_3	Brothers_Diffuse_S009_NODE_4169_length_3562_cov_1.700728_3	Deposit	Brothers	NA	NA
835	Brothers_NWCA_S145_NODE_8136_length_5601_cov_1.864450_4	Brothers_NWCA_S145_NODE_8136_length_5601_cov_1.864450_4	Deposit	Brothers	NA	NA
835	Brothers_NWCA_S145_NODE_2570_length_10680_cov_3.018004_12	Brothers_NWCA_S145_NODE_2570_length_10680_cov_3.018004_12	Deposit	Brothers	NA	NA
835	vRhyme_331__ELSC_Bowl_M2_NODE_53391_length_3642_cov_9.888762_1	ELSC_Bowl_M2_NODE_53391_length_3642_cov_9.888762_1	Deposit	Lau_Basin	NA	NA
835	ELSC_Mariner_M17_NODE_43477_length_3371_cov_1.170469_4	ELSC_Mariner_M17_NODE_43477_length_3371_cov_1.170469_4	Deposit	Lau_Basin	NA	NA
835	Brothers_UC_S011_NODE_4261_length_4317_cov_16.782339_7	Brothers_UC_S011_NODE_4261_length_4317_cov_16.782339_7	Deposit	Brothers	NA	NA
835	ELSC_Mariner_M17_NODE_51311_length_3017_cov_1.917647_2	ELSC_Mariner_M17_NODE_51311_length_3017_cov_1.917647_2	Deposit	Lau_Basin	NA	NA
835	ELSC_Bowl_M2_NODE_44966_length_4046_cov_4.901761_3	ELSC_Bowl_M2_NODE_44966_length_4046_cov_4.901761_3	Deposit	Lau_Basin	NA	NA
835	vRhyme_63__ELSC_Mariner_M10_NODE_7026_length_6791_cov_1.433673_2	ELSC_Mariner_M10_NODE_7026_length_6791_cov_1.433673_2	Deposit	Lau_Basin	NA	NA
835	Brothers_UC_S010_NODE_60363_length_1688_cov_22.740551_4	Brothers_UC_S010_NODE_60363_length_1688_cov_22.740551_4	Deposit	Brothers	NA	NA
835	vRhyme_64__Brothers_UC_S010_NODE_17107_length_3443_cov_17.790410_2	Brothers_UC_S010_NODE_17107_length_3443_cov_17.790410_2	Deposit	Brothers	NA	NA
837	Brothers_Diffuse_S009_NODE_4179_length_3554_cov_8.004085_3	Brothers_Diffuse_S009_NODE_4179_length_3554_cov_8.004085_3	Deposit	Brothers	VOG09773	sp|P04527|DPA62_BPT4 Sliding-clamp-loader gp44 subunit
837	ELSC_Mariner_131-447_scaffold_2628_c1_6	ELSC_Mariner_131-447_scaffold_2628_c1_6	Deposit	Lau_Basin	VOG09773	sp|P04527|DPA62_BPT4 Sliding-clamp-loader gp44 subunit
838	Brothers_Diffuse_S009_NODE_4179_length_3554_cov_8.004085_4	Brothers_Diffuse_S009_NODE_4179_length_3554_cov_8.004085_4	Deposit	Brothers	K07097	K07097; uncharacterized protein
838	ELSC_Mariner_131-447_scaffold_2628_c1_5	ELSC_Mariner_131-447_scaffold_2628_c1_5	Deposit	Lau_Basin	K07097	K07097; uncharacterized protein
841	Brothers_Diffuse_S009_NODE_43098_length_1107_cov_12.136735_2	Brothers_Diffuse_S009_NODE_43098_length_1107_cov_12.136735_2	Deposit	Brothers	NA	NA
841	ELSC_Bowl_M2_NODE_80077_length_2835_cov_2.255170_3	ELSC_Bowl_M2_NODE_80077_length_2835_cov_2.255170_3	Deposit	Lau_Basin	NA	NA
842	Brothers_Diffuse_S009_NODE_43098_length_1107_cov_12.136735_4	Brothers_Diffuse_S009_NODE_43098_length_1107_cov_12.136735_4	Deposit	Brothers	VOG01507	sp|P03765|NINB_LAMBD Protein ninB
842	ELSC_Bowl_M2_NODE_80077_length_2835_cov_2.255170_1	ELSC_Bowl_M2_NODE_80077_length_2835_cov_2.255170_1	Deposit	Lau_Basin	VOG01507	sp|P03765|NINB_LAMBD Protein ninB
843	Brothers_Diffuse_S009_NODE_4377_length_3489_cov_3.021118_2	Brothers_Diffuse_S009_NODE_4377_length_3489_cov_3.021118_2	Deposit	Brothers	NA	NA
843	vRhyme_99__Brothers_UC_S010_NODE_26016_length_2749_cov_20.145690_2	Brothers_UC_S010_NODE_26016_length_2749_cov_20.145690_2	Deposit	Brothers	NA	NA
843	ELSC_Tui_Malila_134-614_scaffold_14848_c1_3	ELSC_Tui_Malila_134-614_scaffold_14848_c1_3	Deposit	Lau_Basin	NA	NA
843	Brothers_LC_S014_NODE_14573_length_3758_cov_1.925365_5	Brothers_LC_S014_NODE_14573_length_3758_cov_1.925365_5	Deposit	Brothers	NA	NA
846	Brothers_Diffuse_S009_NODE_4424_length_3472_cov_2.140209_4	Brothers_Diffuse_S009_NODE_4424_length_3472_cov_2.140209_4	Deposit	Brothers	NA	NA
846	Brothers_UC_S010_NODE_33147_length_2400_cov_51.747030_4	Brothers_UC_S010_NODE_33147_length_2400_cov_51.747030_4	Deposit	Brothers	NA	NA
846	vRhyme_67__ELSC_Bowl_M1_NODE_13512_length_2735_cov_1.803298_4	ELSC_Bowl_M1_NODE_13512_length_2735_cov_1.803298_4	Deposit	Lau_Basin	NA	NA
846	ELSC_Bowl_M2_NODE_23043_length_6064_cov_4.247263_4	ELSC_Bowl_M2_NODE_23043_length_6064_cov_4.247263_4	Deposit	Lau_Basin	NA	NA
875	Brothers_Diffuse_S009_NODE_5647_length_3096_cov_0.711014_2	Brothers_Diffuse_S009_NODE_5647_length_3096_cov_0.711014_2	Deposit	Brothers	NA	NA
875	vRhyme_34__Brothers_UC_S010_NODE_1837_length_11405_cov_13.598244_2	Brothers_UC_S010_NODE_1837_length_11405_cov_13.598244_2	Deposit	Brothers	NA	NA
875	Brothers_UC_S147_NODE_16_length_49596_cov_7.861853_39	Brothers_UC_S147_NODE_16_length_49596_cov_7.861853_39	Deposit	Brothers	NA	NA
875	vRhyme_77__Guaymas_4561-384_scaffold_323_c1_36	Guaymas_4561-384_scaffold_323_c1_36	Deposit	Guaymas	NA	NA
875	Guaymas_4559-240_scaffold_4133_c1_2	Guaymas_4559-240_scaffold_4133_c1_2	Deposit	Guaymas	NA	NA
875	Brothers_UC_S147_NODE_32762_length_1544_cov_7.481299_2	Brothers_UC_S147_NODE_32762_length_1544_cov_7.481299_2	Deposit	Brothers	NA	NA
880	vRhyme_23__ELSC_Abe_128-326_scaffold_819_c1_17	ELSC_Abe_128-326_scaffold_819_c1_17	Deposit	Lau_Basin	VOG00241	sp|P19727|CAPSB_BPT7 Minor capsid protein
880	Brothers_Diffuse_S009_NODE_5726_length_3075_cov_20.321574_6	Brothers_Diffuse_S009_NODE_5726_length_3075_cov_20.321574_6	Deposit	Brothers	VOG00744	sp|Q6KGI8|CAPSD_BPFO1 Major capsid protein
888	Brothers_Diffuse_S009_NODE_6470_length_2907_cov_0.814388_2	Brothers_Diffuse_S009_NODE_6470_length_2907_cov_0.814388_2	Deposit	Brothers	NA	NA
888	Brothers_UC_S011_NODE_354_length_16524_cov_14.959322_21	Brothers_UC_S011_NODE_354_length_16524_cov_14.959322_21	Deposit	Brothers	NA	NA
888	vRhyme_119__Brothers_UC_S010_NODE_13795_length_3870_cov_1.347315_4	Brothers_UC_S010_NODE_13795_length_3870_cov_1.347315_4	Deposit	Brothers	NA	NA
888	ELSC_Bowl_M2_NODE_124_length_94132_cov_25.378884_106	ELSC_Bowl_M2_NODE_124_length_94132_cov_25.378884_106	Deposit	Lau_Basin	NA	NA
896	Brothers_Diffuse_S009_NODE_7595_length_2695_cov_6.174455_2	Brothers_Diffuse_S009_NODE_7595_length_2695_cov_6.174455_2	Deposit	Brothers	VOG00947	sp|P11110|NECK1_BPT4 Neck protein gp13
896	vRhyme_16__Guaymas_4559-240_scaffold_104_c1_5	Guaymas_4559-240_scaffold_104_c1_5	Deposit	Guaymas	VOG00947	sp|P11110|NECK1_BPT4 Neck protein gp13
897	Brothers_Diffuse_S009_NODE_759_length_7033_cov_1.031422_5	Brothers_Diffuse_S009_NODE_759_length_7033_cov_1.031422_5	Deposit	Brothers	NA	NA
897	ELSC_Mariner_M17_NODE_293_length_49626_cov_20.974808_11	ELSC_Mariner_M17_NODE_293_length_49626_cov_20.974808_11	Deposit	Lau_Basin	NA	NA
897	vRhyme_123__Brothers_UC_S010_NODE_16187_length_3545_cov_34.787010_1	Brothers_UC_S010_NODE_16187_length_3545_cov_34.787010_1	Deposit	Brothers	NA	NA
900	Brothers_Diffuse_S009_NODE_7817_length_2661_cov_3.260063_3	Brothers_Diffuse_S009_NODE_7817_length_2661_cov_3.260063_3	Deposit	Brothers	NA	NA
900	Guaymas_4559-240_scaffold_44587_c1_2	Guaymas_4559-240_scaffold_44587_c1_2	Deposit	Guaymas	NA	NA
901	Brothers_Diffuse_S009_NODE_796_length_6939_cov_2.683940_1	Brothers_Diffuse_S009_NODE_796_length_6939_cov_2.683940_1	Deposit	Brothers	NA	NA
901	Guaymas_4559-240_scaffold_18663_c1_5	Guaymas_4559-240_scaffold_18663_c1_5	Deposit	Guaymas	NA	NA
903	Brothers_Diffuse_S009_NODE_796_length_6939_cov_2.683940_2	Brothers_Diffuse_S009_NODE_796_length_6939_cov_2.683940_2	Deposit	Brothers	NA	NA
903	Guaymas_4559-240_scaffold_18663_c1_4	Guaymas_4559-240_scaffold_18663_c1_4	Deposit	Guaymas	NA	NA
909	Brothers_Diffuse_S009_NODE_8404_length_2570_cov_0.893983_4	Brothers_Diffuse_S009_NODE_8404_length_2570_cov_0.893983_4	Deposit	Brothers	NA	NA
909	Brothers_UC_S010_NODE_54747_length_1791_cov_24.798678_4	Brothers_UC_S010_NODE_54747_length_1791_cov_24.798678_4	Deposit	Brothers	NA	NA
909	ELSC_Mariner_M17_NODE_293_length_49626_cov_20.974808_56	ELSC_Mariner_M17_NODE_293_length_49626_cov_20.974808_56	Deposit	Lau_Basin	NA	NA
912	Brothers_Diffuse_S009_NODE_9614_length_2407_cov_0.628509_5	Brothers_Diffuse_S009_NODE_9614_length_2407_cov_0.628509_5	Deposit	Brothers	NA	NA
912	Brothers_UC_S010_NODE_22751_length_2958_cov_12.872483_3	Brothers_UC_S010_NODE_22751_length_2958_cov_12.872483_3	Deposit	Brothers	NA	NA
912	ELSC_Mariner_M10_NODE_57122_length_1666_cov_0.627680_1	ELSC_Mariner_M10_NODE_57122_length_1666_cov_0.627680_1	Deposit	Lau_Basin	NA	NA
912	vRhyme_127__ELSC_Mariner_M17_NODE_10041_length_8469_cov_15.642172_3	ELSC_Mariner_M17_NODE_10041_length_8469_cov_15.642172_3	Deposit	Lau_Basin	NA	NA
914	Brothers_Diffuse_S009_NODE_9756_length_2388_cov_0.907121_4	Brothers_Diffuse_S009_NODE_9756_length_2388_cov_0.907121_4	Deposit	Brothers	PF11351.8	Holin of 3TMs, for gene-transfer release
914	Brothers_NWCA_S142_NODE_13887_length_2044_cov_3.940010_5	Brothers_NWCA_S142_NODE_13887_length_2044_cov_3.940010_5	Deposit	Brothers	PF11351.8	Holin of 3TMs, for gene-transfer release
914	Brothers_NWCA_S145_NODE_157_length_43853_cov_9.014362_26	Brothers_NWCA_S145_NODE_157_length_43853_cov_9.014362_26	Deposit	Brothers	PF11351.8	Holin of 3TMs, for gene-transfer release
914	vRhyme_66__Brothers_UC_S010_NODE_2069_length_10652_cov_14.462708_15	Brothers_UC_S010_NODE_2069_length_10652_cov_14.462708_15	Deposit	Brothers	PF11351.8	Holin of 3TMs, for gene-transfer release
914	Brothers_UC_S147_NODE_29005_length_1667_cov_37.420130_3	Brothers_UC_S147_NODE_29005_length_1667_cov_37.420130_3	Deposit	Brothers	PF11351.8	Holin of 3TMs, for gene-transfer release
914	ELSC_Bowl_M1_NODE_11348_length_3062_cov_1.526746_5	ELSC_Bowl_M1_NODE_11348_length_3062_cov_1.526746_5	Deposit	Lau_Basin	PF11351.8	Holin of 3TMs, for gene-transfer release
914	vRhyme_42__ELSC_Bowl_M1_NODE_9424_length_3439_cov_2.737621_2	ELSC_Bowl_M1_NODE_9424_length_3439_cov_2.737621_2	Deposit	Lau_Basin	PF11351.8	Holin of 3TMs, for gene-transfer release
914	ELSC_Bowl_M2_NODE_5236_length_14071_cov_9.334696_5	ELSC_Bowl_M2_NODE_5236_length_14071_cov_9.334696_5	Deposit	Lau_Basin	PF11351.8	Holin of 3TMs, for gene-transfer release
914	vRhyme_47__ELSC_Mariner_131-447_scaffold_1444_c1_6	ELSC_Mariner_131-447_scaffold_1444_c1_6	Deposit	Lau_Basin	PF11351.8	Holin of 3TMs, for gene-transfer release
914	ELSC_Mariner_131-447_scaffold_17384_c1_2	ELSC_Mariner_131-447_scaffold_17384_c1_2	Deposit	Lau_Basin	PF11351.8	Holin of 3TMs, for gene-transfer release
914	ELSC_Mariner_M10_NODE_53011_length_1759_cov_22.993260_2	ELSC_Mariner_M10_NODE_53011_length_1759_cov_22.993260_2	Deposit	Lau_Basin	PF11351.8	Holin of 3TMs, for gene-transfer release
914	ELSC_Mariner_M10_NODE_61538_length_1576_cov_0.919255_2	ELSC_Mariner_M10_NODE_61538_length_1576_cov_0.919255_2	Deposit	Lau_Basin	PF11351.8	Holin of 3TMs, for gene-transfer release
916	Brothers_Diffuse_S009_NODE_9912_length_2370_cov_0.909496_3	Brothers_Diffuse_S009_NODE_9912_length_2370_cov_0.909496_3	Deposit	Brothers	VOG13668	REFSEQ hypothetical protein
916	Brothers_UC_S147_NODE_9869_length_3136_cov_61.923230_1	Brothers_UC_S147_NODE_9869_length_3136_cov_61.923230_1	Deposit	Brothers	VOG13668	REFSEQ hypothetical protein
916	ELSC_Bowl_M1_NODE_992_length_14684_cov_31.526757_7	ELSC_Bowl_M1_NODE_992_length_14684_cov_31.526757_7	Deposit	Lau_Basin	VOG13668	REFSEQ hypothetical protein
916	vRhyme_30__ELSC_Bowl_M2_NODE_17613_length_7083_cov_67.724554_9	ELSC_Bowl_M2_NODE_17613_length_7083_cov_67.724554_9	Deposit	Lau_Basin	VOG13668	REFSEQ hypothetical protein
916	vRhyme_113__ELSC_Mariner_131-447_scaffold_8530_c1_4	ELSC_Mariner_131-447_scaffold_8530_c1_4	Deposit	Lau_Basin	VOG13668	REFSEQ hypothetical protein
921	Brothers_Diffuse_S015_NODE_10054_length_3875_cov_3.822305_4	Brothers_Diffuse_S015_NODE_10054_length_3875_cov_3.822305_4	Deposit	Brothers	NA	NA
921	ELSC_Tui_Malila_T2_NODE_21899_length_6367_cov_5.904006_3	ELSC_Tui_Malila_T2_NODE_21899_length_6367_cov_5.904006_3	Deposit	Lau_Basin	NA	NA
921	ELSC_Tui_Malila_T11_NODE_4326_length_9184_cov_1.697251_8	ELSC_Tui_Malila_T11_NODE_4326_length_9184_cov_1.697251_8	Deposit	Lau_Basin	NA	NA
921	vRhyme_85__Brothers_NWCA_S145_NODE_3716_length_8801_cov_25.235416_10	Brothers_NWCA_S145_NODE_3716_length_8801_cov_25.235416_10	Deposit	Brothers	NA	NA
925	Brothers_Diffuse_S015_NODE_101710_length_1553_cov_1.124825_3	Brothers_Diffuse_S015_NODE_101710_length_1553_cov_1.124825_3	Deposit	Brothers	NA	NA
925	ELSC_Abe_A3_NODE_216909_length_1738_cov_1.709497_3	ELSC_Abe_A3_NODE_216909_length_1738_cov_1.709497_3	Deposit	Lau_Basin	NA	NA
925	vRhyme_20__Brothers_Diffuse_S015_NODE_11676_length_3655_cov_3.363946_9	Brothers_Diffuse_S015_NODE_11676_length_3655_cov_3.363946_9	Deposit	Brothers	NA	NA
926	Brothers_Diffuse_S015_NODE_101710_length_1553_cov_1.124825_4	Brothers_Diffuse_S015_NODE_101710_length_1553_cov_1.124825_4	Deposit	Brothers	NA	NA
926	ELSC_Abe_A3_NODE_216909_length_1738_cov_1.709497_4	ELSC_Abe_A3_NODE_216909_length_1738_cov_1.709497_4	Deposit	Lau_Basin	NA	NA
935	Brothers_Diffuse_S015_NODE_1045_length_9383_cov_1.935825_2	Brothers_Diffuse_S015_NODE_1045_length_9383_cov_1.935825_2	Deposit	Brothers	VOG01621	REFSEQ hypothetical protein
935	vRhyme_185__ELSC_Abe_A3_NODE_1977_length_16550_cov_18.467637_1	ELSC_Abe_A3_NODE_1977_length_16550_cov_18.467637_1	Deposit	Lau_Basin	VOG01621	REFSEQ hypothetical protein
947	Brothers_Diffuse_S015_NODE_10_length_48499_cov_4.785372_10	Brothers_Diffuse_S015_NODE_10_length_48499_cov_4.785372_10	Deposit	Brothers	NA	NA
947	Brothers_NWCA_S143_NODE_190_length_49308_cov_3.739208_35	Brothers_NWCA_S143_NODE_190_length_49308_cov_3.739208_35	Deposit	Brothers	NA	NA
947	ELSC_Tui_Malila_T11_NODE_159_length_48525_cov_5.434687_46	ELSC_Tui_Malila_T11_NODE_159_length_48525_cov_5.434687_46	Deposit	Lau_Basin	NA	NA
948	Brothers_Diffuse_S015_NODE_10_length_48499_cov_4.785372_18	Brothers_Diffuse_S015_NODE_10_length_48499_cov_4.785372_18	Deposit	Brothers	NA	NA
948	Brothers_NWCA_S143_NODE_190_length_49308_cov_3.739208_27	Brothers_NWCA_S143_NODE_190_length_49308_cov_3.739208_27	Deposit	Brothers	NA	NA
948	ELSC_Tui_Malila_T11_NODE_159_length_48525_cov_5.434687_38	ELSC_Tui_Malila_T11_NODE_159_length_48525_cov_5.434687_38	Deposit	Lau_Basin	NA	NA
949	Brothers_Diffuse_S015_NODE_10_length_48499_cov_4.785372_24	Brothers_Diffuse_S015_NODE_10_length_48499_cov_4.785372_24	Deposit	Brothers	K01448	amiABC; N-acetylmuramoyl-L-alanine amidase [EC:3.5.1.28]
949	Brothers_NWCA_S143_NODE_190_length_49308_cov_3.739208_21	Brothers_NWCA_S143_NODE_190_length_49308_cov_3.739208_21	Deposit	Brothers	K01448	amiABC; N-acetylmuramoyl-L-alanine amidase [EC:3.5.1.28]
949	ELSC_Tui_Malila_134-614_scaffold_131_c1_44	ELSC_Tui_Malila_134-614_scaffold_131_c1_44	Deposit	Lau_Basin	K01448	amiABC; N-acetylmuramoyl-L-alanine amidase [EC:3.5.1.28]
949	ELSC_Tui_Malila_T11_NODE_159_length_48525_cov_5.434687_32	ELSC_Tui_Malila_T11_NODE_159_length_48525_cov_5.434687_32	Deposit	Lau_Basin	K01448	amiABC; N-acetylmuramoyl-L-alanine amidase [EC:3.5.1.28]
950	Brothers_Diffuse_S015_NODE_10_length_48499_cov_4.785372_32	Brothers_Diffuse_S015_NODE_10_length_48499_cov_4.785372_32	Deposit	Brothers	VOG00502	sp|O31948|YONJ_BACSU SPBc2 prophage-derived uncharacterized protein YonJ
950	Brothers_NWCA_S143_NODE_190_length_49308_cov_3.739208_13	Brothers_NWCA_S143_NODE_190_length_49308_cov_3.739208_13	Deposit	Brothers	VOG00502	sp|O31948|YONJ_BACSU SPBc2 prophage-derived uncharacterized protein YonJ
950	ELSC_Tui_Malila_T11_NODE_159_length_48525_cov_5.434687_24	ELSC_Tui_Malila_T11_NODE_159_length_48525_cov_5.434687_24	Deposit	Lau_Basin	VOG00502	sp|O31948|YONJ_BACSU SPBc2 prophage-derived uncharacterized protein YonJ
954	Brothers_Diffuse_S015_NODE_10_length_48499_cov_4.785372_47	Brothers_Diffuse_S015_NODE_10_length_48499_cov_4.785372_47	Deposit	Brothers	NA	NA
954	Brothers_NWCA_S143_NODE_190_length_49308_cov_3.739208_73	Brothers_NWCA_S143_NODE_190_length_49308_cov_3.739208_73	Deposit	Brothers	NA	NA
954	ELSC_Tui_Malila_T11_NODE_159_length_48525_cov_5.434687_9	ELSC_Tui_Malila_T11_NODE_159_length_48525_cov_5.434687_9	Deposit	Lau_Basin	NA	NA
955	Brothers_Diffuse_S015_NODE_10_length_48499_cov_4.785372_48	Brothers_Diffuse_S015_NODE_10_length_48499_cov_4.785372_48	Deposit	Brothers	NA	NA
955	Brothers_NWCA_S143_NODE_190_length_49308_cov_3.739208_72	Brothers_NWCA_S143_NODE_190_length_49308_cov_3.739208_72	Deposit	Brothers	NA	NA
955	ELSC_Tui_Malila_T11_NODE_159_length_48525_cov_5.434687_8	ELSC_Tui_Malila_T11_NODE_159_length_48525_cov_5.434687_8	Deposit	Lau_Basin	NA	NA
956	Brothers_Diffuse_S015_NODE_10_length_48499_cov_4.785372_53	Brothers_Diffuse_S015_NODE_10_length_48499_cov_4.785372_53	Deposit	Brothers	NA	NA
956	Brothers_NWCA_S143_NODE_190_length_49308_cov_3.739208_67	Brothers_NWCA_S143_NODE_190_length_49308_cov_3.739208_67	Deposit	Brothers	NA	NA
956	ELSC_Tui_Malila_T11_NODE_159_length_48525_cov_5.434687_2	ELSC_Tui_Malila_T11_NODE_159_length_48525_cov_5.434687_2	Deposit	Lau_Basin	NA	NA
957	Brothers_Diffuse_S015_NODE_10_length_48499_cov_4.785372_58	Brothers_Diffuse_S015_NODE_10_length_48499_cov_4.785372_58	Deposit	Brothers	NA	NA
957	Brothers_NWCA_S143_NODE_190_length_49308_cov_3.739208_62	Brothers_NWCA_S143_NODE_190_length_49308_cov_3.739208_62	Deposit	Brothers	NA	NA
957	ELSC_Tui_Malila_T11_NODE_159_length_48525_cov_5.434687_72	ELSC_Tui_Malila_T11_NODE_159_length_48525_cov_5.434687_72	Deposit	Lau_Basin	NA	NA
963	Brothers_Diffuse_S015_NODE_110040_length_1507_cov_3.063043_2	Brothers_Diffuse_S015_NODE_110040_length_1507_cov_3.063043_2	Deposit	Brothers	NA	NA
963	vRhyme_365__Brothers_Diffuse_S015_NODE_19429_length_2959_cov_15.217514_2	Brothers_Diffuse_S015_NODE_19429_length_2959_cov_15.217514_2	Deposit	Brothers	NA	NA
963	Brothers_NWCA_S144_NODE_159800_length_1287_cov_0.650000_4	Brothers_NWCA_S144_NODE_159800_length_1287_cov_0.650000_4	Deposit	Brothers	NA	NA
963	vRhyme_178__Brothers_Diffuse_S015_NODE_14550_length_3341_cov_2.920971_2	Brothers_Diffuse_S015_NODE_14550_length_3341_cov_2.920971_2	Deposit	Brothers	NA	NA
963	ELSC_Abe_A3_NODE_73655_length_3056_cov_1.317515_2	ELSC_Abe_A3_NODE_73655_length_3056_cov_1.317515_2	Deposit	Lau_Basin	NA	NA
963	Brothers_Diffuse_S015_NODE_145687_length_1356_cov_3.621644_4	Brothers_Diffuse_S015_NODE_145687_length_1356_cov_3.621644_4	Deposit	Brothers	NA	NA
985	Brothers_Diffuse_S015_NODE_11571_length_3669_cov_5.549407_1	Brothers_Diffuse_S015_NODE_11571_length_3669_cov_5.549407_1	Deposit	Brothers	NA	NA
985	vRhyme_102__ELSC_Mariner_M17_NODE_5_length_276322_cov_9.917131_3	ELSC_Mariner_M17_NODE_5_length_276322_cov_9.917131_3	Deposit	Lau_Basin	NA	NA
995	Brothers_Diffuse_S015_NODE_119215_length_1463_cov_0.799401_1	Brothers_Diffuse_S015_NODE_119215_length_1463_cov_0.799401_1	Deposit	Brothers	VOG00819	sp|P13334|PORTL_BPT4 Portal protein
995	Lau_Basin_Kilo_Moana_k95_1235057_flag_0_multi_19.9846_len_1525_1	Lau_Basin_Kilo_Moana_k95_1235057_flag_0_multi_19.9846_len_1525_1	Plume	Lau_Basin	VOG00819	sp|P13334|PORTL_BPT4 Portal protein
999	Guaymas_4561-384_scaffold_363_c1_13	Guaymas_4561-384_scaffold_363_c1_13	Deposit	Guaymas	K01495	GCH1, folE; GTP cyclohydrolase IA [EC:3.5.4.16]
999	Brothers_Diffuse_S015_NODE_11_length_45518_cov_7.428345_18	Brothers_Diffuse_S015_NODE_11_length_45518_cov_7.428345_18	Deposit	Brothers	VOG00911	sp|Q2Y6B3|GCH1_NITMU GTP cyclohydrolase 1
1027	Brothers_Diffuse_S015_NODE_13246_length_3474_cov_2.716463_4	Brothers_Diffuse_S015_NODE_13246_length_3474_cov_2.716463_4	Deposit	Brothers	NA	NA
1027	ELSC_Abe_A3_NODE_2914_length_13958_cov_17.710361_3	ELSC_Abe_A3_NODE_2914_length_13958_cov_17.710361_3	Deposit	Lau_Basin	NA	NA
1030	Brothers_Diffuse_S015_NODE_134943_length_1396_cov_1.425532_1	Brothers_Diffuse_S015_NODE_134943_length_1396_cov_1.425532_1	Deposit	Brothers	NA	NA
1030	Lau_Basin_Tahi_Moana_k95_236273_flag_0_multi_40.7904_len_1183_3	Lau_Basin_Tahi_Moana_k95_236273_flag_0_multi_40.7904_len_1183_3	Plume	Lau_Basin	NA	NA
1030	vRhyme_19__Lau_Basin_Mariner_k95_637554_flag_0_multi_12.3887_len_5904_13	Lau_Basin_Mariner_k95_637554_flag_0_multi_12.3887_len_5904_13	Plume	Lau_Basin	NA	NA
1030	Lau_Basin_Tui_Malila_k95_502502_flag_0_multi_6.6260_len_1750_3	Lau_Basin_Tui_Malila_k95_502502_flag_0_multi_6.6260_len_1750_3	Plume	Lau_Basin	NA	NA
1030	Guaymas_Basin_k95_589426_flag_0_multi_7.6349_len_1303_2	Guaymas_Basin_k95_589426_flag_0_multi_7.6349_len_1303_2	Plume	Guaymas	NA	NA
1030	Axial_Plume_NODE_16178_length_2040_cov_1.356508_3	Axial_Plume_NODE_16178_length_2040_cov_1.356508_3	Plume	Axial	NA	NA
1031	Brothers_Diffuse_S015_NODE_134943_length_1396_cov_1.425532_3	Brothers_Diffuse_S015_NODE_134943_length_1396_cov_1.425532_3	Deposit	Brothers	PF07102.12	Protein of unknown function (DUF1364)
1031	Lau_Basin_Abe_k95_1792094_flag_1_multi_7.4206_len_2596_2	Lau_Basin_Abe_k95_1792094_flag_1_multi_7.4206_len_2596_2	Plume	Lau_Basin	PF07102.12	Protein of unknown function (DUF1364)
1031	Lau_Basin_Abe_k95_548533_flag_0_multi_13.3778_len_3576_2	Lau_Basin_Abe_k95_548533_flag_0_multi_13.3778_len_3576_2	Plume	Lau_Basin	PF07102.12	Protein of unknown function (DUF1364)
1031	Lau_Basin_Abe_k95_633132_flag_0_multi_53.8755_len_1075_2	Lau_Basin_Abe_k95_633132_flag_0_multi_53.8755_len_1075_2	Plume	Lau_Basin	PF07102.12	Protein of unknown function (DUF1364)
1031	Lau_Basin_Mariner_k95_269324_flag_0_multi_6.1713_len_1910_2	Lau_Basin_Mariner_k95_269324_flag_0_multi_6.1713_len_1910_2	Plume	Lau_Basin	PF07102.12	Protein of unknown function (DUF1364)
1031	Lau_Basin_Mariner_k95_701888_flag_1_multi_2.0000_len_1328_2	Lau_Basin_Mariner_k95_701888_flag_1_multi_2.0000_len_1328_2	Plume	Lau_Basin	PF07102.12	Protein of unknown function (DUF1364)
1031	Lau_Basin_Tahi_Moana_k95_321273_flag_0_multi_43.8388_len_1075_2	Lau_Basin_Tahi_Moana_k95_321273_flag_0_multi_43.8388_len_1075_2	Plume	Lau_Basin	PF07102.12	Protein of unknown function (DUF1364)
1037	Brothers_Diffuse_S015_NODE_13724_length_3426_cov_1.921794_2	Brothers_Diffuse_S015_NODE_13724_length_3426_cov_1.921794_2	Deposit	Brothers	NA	NA
1037	ELSC_Abe_A1_NODE_19873_length_4792_cov_2.610718_5	ELSC_Abe_A1_NODE_19873_length_4792_cov_2.610718_5	Deposit	Lau_Basin	NA	NA
1056	Brothers_Diffuse_S015_NODE_144987_length_1359_cov_1.259740_3	Brothers_Diffuse_S015_NODE_144987_length_1359_cov_1.259740_3	Deposit	Brothers	NA	NA
1056	vRhyme_92__ELSC_Tui_Malila_T11_NODE_5304_length_8201_cov_2.658657_7	ELSC_Tui_Malila_T11_NODE_5304_length_8201_cov_2.658657_7	Deposit	Lau_Basin	NA	NA
1069	Brothers_Diffuse_S015_NODE_149941_length_1342_cov_1.192593_4	Brothers_Diffuse_S015_NODE_149941_length_1342_cov_1.192593_4	Deposit	Brothers	NA	NA
1069	vRhyme_21__Lau_Basin_Abe_k95_926445_flag_0_multi_38.9181_len_4013_6	Lau_Basin_Abe_k95_926445_flag_0_multi_38.9181_len_4013_6	Plume	Lau_Basin	NA	NA
1069	Lau_Basin_Tahi_Moana_k95_825556_flag_0_multi_34.1930_len_4013_6	Lau_Basin_Tahi_Moana_k95_825556_flag_0_multi_34.1930_len_4013_6	Plume	Lau_Basin	NA	NA
1074	Brothers_Diffuse_S015_NODE_155053_length_1325_cov_1.498331_2	Brothers_Diffuse_S015_NODE_155053_length_1325_cov_1.498331_2	Deposit	Brothers	K03704	cspA; cold shock protein
1074	ELSC_Abe_A1_NODE_10155_length_6506_cov_2.255996_4	ELSC_Abe_A1_NODE_10155_length_6506_cov_2.255996_4	Deposit	Lau_Basin	K03704	cspA; cold shock protein
1074	vRhyme_102__ELSC_Mariner_M17_NODE_5_length_276322_cov_9.917131_309	ELSC_Mariner_M17_NODE_5_length_276322_cov_9.917131_309	Deposit	Lau_Basin	K03704	cspA; cold shock protein
1078	Brothers_Diffuse_S015_NODE_156_length_18308_cov_2.791981_6	Brothers_Diffuse_S015_NODE_156_length_18308_cov_2.791981_6	Deposit	Brothers	NA	NA
1078	vRhyme_35__ELSC_Mariner_M17_NODE_2317_length_19178_cov_4.127080_5	ELSC_Mariner_M17_NODE_2317_length_19178_cov_4.127080_5	Deposit	Lau_Basin	NA	NA
1079	Brothers_Diffuse_S015_NODE_156_length_18308_cov_2.791981_8	Brothers_Diffuse_S015_NODE_156_length_18308_cov_2.791981_8	Deposit	Brothers	VOG00557	sp|P04530|VG41_BPT4 ATP-dependent helicase 41
1079	vRhyme_35__ELSC_Mariner_M17_NODE_2317_length_19178_cov_4.127080_3	ELSC_Mariner_M17_NODE_2317_length_19178_cov_4.127080_3	Deposit	Lau_Basin	VOG00557	sp|P04530|VG41_BPT4 ATP-dependent helicase 41
1081	Brothers_Diffuse_S015_NODE_15982_length_3213_cov_1.140311_2	Brothers_Diffuse_S015_NODE_15982_length_3213_cov_1.140311_2	Deposit	Brothers	VOG00064	sp|P13333|TUBE_BPT4 Tail tube protein gp19
1081	ELSC_Mariner_131-447_scaffold_23_c1_fragment_1_103	ELSC_Mariner_131-447_scaffold_23_c1_fragment_1_103	Deposit	Lau_Basin	VOG00064	sp|P13333|TUBE_BPT4 Tail tube protein gp19
1081	ELSC_Mariner_M10_NODE_117_length_71795_cov_4.270734_66	ELSC_Mariner_M10_NODE_117_length_71795_cov_4.270734_66	Deposit	Lau_Basin	VOG00064	sp|P13333|TUBE_BPT4 Tail tube protein gp19
1082	Brothers_Diffuse_S015_NODE_15_length_40070_cov_7.128809_15	Brothers_Diffuse_S015_NODE_15_length_40070_cov_7.128809_15	Deposit	Brothers	NA	NA
1082	ELSC_Mariner_M17_NODE_19983_length_5586_cov_1.964462_3	ELSC_Mariner_M17_NODE_19983_length_5586_cov_1.964462_3	Deposit	Lau_Basin	NA	NA
1083	Brothers_Diffuse_S015_NODE_15_length_40070_cov_7.128809_16	Brothers_Diffuse_S015_NODE_15_length_40070_cov_7.128809_16	Deposit	Brothers	NA	NA
1083	ELSC_Mariner_M17_NODE_19983_length_5586_cov_1.964462_4	ELSC_Mariner_M17_NODE_19983_length_5586_cov_1.964462_4	Deposit	Lau_Basin	NA	NA
1084	Brothers_Diffuse_S015_NODE_15_length_40070_cov_7.128809_18	Brothers_Diffuse_S015_NODE_15_length_40070_cov_7.128809_18	Deposit	Brothers	NA	NA
1084	ELSC_Mariner_M17_NODE_19983_length_5586_cov_1.964462_6	ELSC_Mariner_M17_NODE_19983_length_5586_cov_1.964462_6	Deposit	Lau_Basin	NA	NA
1085	Brothers_Diffuse_S015_NODE_15_length_40070_cov_7.128809_20	Brothers_Diffuse_S015_NODE_15_length_40070_cov_7.128809_20	Deposit	Brothers	NA	NA
1085	ELSC_Mariner_M17_NODE_6415_length_10976_cov_1.941838_20	ELSC_Mariner_M17_NODE_6415_length_10976_cov_1.941838_20	Deposit	Lau_Basin	NA	NA
1085	ELSC_Tui_Malila_132-544_scaffold_14584_c1_2	ELSC_Tui_Malila_132-544_scaffold_14584_c1_2	Deposit	Lau_Basin	NA	NA
1086	Brothers_Diffuse_S015_NODE_15_length_40070_cov_7.128809_33	Brothers_Diffuse_S015_NODE_15_length_40070_cov_7.128809_33	Deposit	Brothers	NA	NA
1086	ELSC_Mariner_M17_NODE_6415_length_10976_cov_1.941838_3	ELSC_Mariner_M17_NODE_6415_length_10976_cov_1.941838_3	Deposit	Lau_Basin	NA	NA
1087	Brothers_Diffuse_S015_NODE_15_length_40070_cov_7.128809_37	Brothers_Diffuse_S015_NODE_15_length_40070_cov_7.128809_37	Deposit	Brothers	VOG02486	sp|A0MZE1|PORTL_BPN4 Probable portal protein
1087	vRhyme_244__ELSC_Mariner_M17_NODE_4995_length_12677_cov_2.024861_13	ELSC_Mariner_M17_NODE_4995_length_12677_cov_2.024861_13	Deposit	Lau_Basin	VOG02486	sp|A0MZE1|PORTL_BPN4 Probable portal protein
1088	Brothers_Diffuse_S015_NODE_15_length_40070_cov_7.128809_38	Brothers_Diffuse_S015_NODE_15_length_40070_cov_7.128809_38	Deposit	Brothers	K06909	xtmB; phage terminase large subunit
1088	vRhyme_244__ELSC_Mariner_M17_NODE_4995_length_12677_cov_2.024861_12	ELSC_Mariner_M17_NODE_4995_length_12677_cov_2.024861_12	Deposit	Lau_Basin	K06909	xtmB; phage terminase large subunit
1089	Brothers_Diffuse_S015_NODE_15_length_40070_cov_7.128809_43	Brothers_Diffuse_S015_NODE_15_length_40070_cov_7.128809_43	Deposit	Brothers	VOG00554	REFSEQ hypothetical protein
1089	vRhyme_244__ELSC_Mariner_M17_NODE_4995_length_12677_cov_2.024861_7	ELSC_Mariner_M17_NODE_4995_length_12677_cov_2.024861_7	Deposit	Lau_Basin	VOG00554	REFSEQ hypothetical protein
1096	Brothers_Diffuse_S015_NODE_16442_length_3178_cov_1.637496_3	Brothers_Diffuse_S015_NODE_16442_length_3178_cov_1.637496_3	Deposit	Brothers	VOG23038	sp|P44190|Y1419_HAEIN Uncharacterized protein HI_1419
1096	ELSC_Bowl_M2_NODE_192261_length_1620_cov_1.528466_2	ELSC_Bowl_M2_NODE_192261_length_1620_cov_1.528466_2	Deposit	Lau_Basin	VOG23038	sp|P44190|Y1419_HAEIN Uncharacterized protein HI_1419
1096	ELSC_Tui_Malila_T2_NODE_284490_length_1533_cov_4.756757_3	ELSC_Tui_Malila_T2_NODE_284490_length_1533_cov_4.756757_3	Deposit	Lau_Basin	VOG23038	sp|P44190|Y1419_HAEIN Uncharacterized protein HI_1419
1109	Brothers_Diffuse_S015_NODE_166107_length_1291_cov_1.134021_1	Brothers_Diffuse_S015_NODE_166107_length_1291_cov_1.134021_1	Deposit	Brothers	NA	NA
1109	ELSC_Abe_A1_NODE_258447_length_1299_cov_4.539249_3	ELSC_Abe_A1_NODE_258447_length_1299_cov_4.539249_3	Deposit	Lau_Basin	NA	NA
1109	vRhyme_48__ELSC_Tui_Malila_T10_NODE_32624_length_2940_cov_8.268041_7	ELSC_Tui_Malila_T10_NODE_32624_length_2940_cov_8.268041_7	Deposit	Lau_Basin	NA	NA
1109	ELSC_Abe_A3_NODE_327589_length_1390_cov_3.081552_1	ELSC_Abe_A3_NODE_327589_length_1390_cov_3.081552_1	Deposit	Lau_Basin	NA	NA
1111	ELSC_Tui_Malila_T2_NODE_39534_length_4714_cov_2.057554_6	ELSC_Tui_Malila_T2_NODE_39534_length_4714_cov_2.057554_6	Deposit	Lau_Basin	PF01381.22	Helix-turn-helix
1111	Brothers_Diffuse_S015_NODE_166768_length_1289_cov_1.184165_1	Brothers_Diffuse_S015_NODE_166768_length_1289_cov_1.184165_1	Deposit	Brothers	NA	NA
1116	Brothers_Diffuse_S015_NODE_16845_length_3145_cov_2.456594_2	Brothers_Diffuse_S015_NODE_16845_length_3145_cov_2.456594_2	Deposit	Brothers	NA	NA
1116	ELSC_Tui_Malila_132-544_scaffold_74324_c1_3	ELSC_Tui_Malila_132-544_scaffold_74324_c1_3	Deposit	Lau_Basin	NA	NA
1117	Brothers_Diffuse_S015_NODE_16845_length_3145_cov_2.456594_6	Brothers_Diffuse_S015_NODE_16845_length_3145_cov_2.456594_6	Deposit	Brothers	PF09669.10	Phage regulatory protein Rha (Phage_pRha)
1117	vRhyme_77__Brothers_NWCA_S143_NODE_77257_length_2115_cov_3.939135_3	Brothers_NWCA_S143_NODE_77257_length_2115_cov_3.939135_3	Deposit	Brothers	PF09669.10	Phage regulatory protein Rha (Phage_pRha)
1117	vRhyme_159__ELSC_Mariner_M17_NODE_52968_length_2951_cov_0.995042_5	ELSC_Mariner_M17_NODE_52968_length_2951_cov_0.995042_5	Deposit	Lau_Basin	PF09669.10	Phage regulatory protein Rha (Phage_pRha)
1124	Brothers_Diffuse_S015_NODE_172063_length_1273_cov_4.487784_3	Brothers_Diffuse_S015_NODE_172063_length_1273_cov_4.487784_3	Deposit	Brothers	VOG03076	sp|P43641|MTMU_MYCSP Modification methylase MunI
1124	ELSC_Abe_A3_NODE_43267_length_3983_cov_3.418828_4	ELSC_Abe_A3_NODE_43267_length_3983_cov_3.418828_4	Deposit	Lau_Basin	VOG03076	sp|P43641|MTMU_MYCSP Modification methylase MunI
1129	Brothers_Diffuse_S015_NODE_1756_length_7723_cov_2.357688_10	Brothers_Diffuse_S015_NODE_1756_length_7723_cov_2.357688_10	Deposit	Brothers	K01160	rusA; crossover junction endodeoxyribonuclease RusA [EC:3.1.22.4]
1129	Guaymas_Basin_k95_430057_flag_0_multi_6.0000_len_1271_3	Guaymas_Basin_k95_430057_flag_0_multi_6.0000_len_1271_3	Plume	Guaymas	K01160	rusA; crossover junction endodeoxyribonuclease RusA [EC:3.1.22.4]
1129	Lau_Basin_Kilo_Moana_k95_1427341_flag_1_multi_3.0000_len_1706_2	Lau_Basin_Kilo_Moana_k95_1427341_flag_1_multi_3.0000_len_1706_2	Plume	Lau_Basin	K01160	rusA; crossover junction endodeoxyribonuclease RusA [EC:3.1.22.4]
1129	vRhyme_70__Lau_Basin_Tahi_Moana_k95_544528_flag_0_multi_7.0000_len_3475_3	Lau_Basin_Tahi_Moana_k95_544528_flag_0_multi_7.0000_len_3475_3	Plume	Lau_Basin	K01160	rusA; crossover junction endodeoxyribonuclease RusA [EC:3.1.22.4]
1130	Brothers_Diffuse_S015_NODE_1756_length_7723_cov_2.357688_2	Brothers_Diffuse_S015_NODE_1756_length_7723_cov_2.357688_2	Deposit	Brothers	NA	NA
1130	Axial_Plume_NODE_126_length_24237_cov_3.122480_22	Axial_Plume_NODE_126_length_24237_cov_3.122480_22	Plume	Axial	NA	NA
1131	Axial_Plume_NODE_126_length_24237_cov_3.122480_18	Axial_Plume_NODE_126_length_24237_cov_3.122480_18	Plume	Axial	VOG00694	sp|O31952|YONF_BACSU SPBc2 prophage-derived uncharacterized protein YonF
1131	Brothers_Diffuse_S015_NODE_1756_length_7723_cov_2.357688_6	Brothers_Diffuse_S015_NODE_1756_length_7723_cov_2.357688_6	Deposit	Brothers	VOG00694	sp|O31952|YONF_BACSU SPBc2 prophage-derived uncharacterized protein YonF
1132	Axial_Plume_NODE_8334_length_2829_cov_10.996299_2	Axial_Plume_NODE_8334_length_2829_cov_10.996299_2	Plume	Axial	VOG00102	sp|P29538|MTH1_HAEPA Modification methylase HpaI
1132	Brothers_Diffuse_S015_NODE_1756_length_7723_cov_2.357688_8	Brothers_Diffuse_S015_NODE_1756_length_7723_cov_2.357688_8	Deposit	Brothers	VOG00102	sp|P29538|MTH1_HAEPA Modification methylase HpaI
1134	Brothers_Diffuse_S015_NODE_17588_length_3089_cov_1.514180_2	Brothers_Diffuse_S015_NODE_17588_length_3089_cov_1.514180_2	Deposit	Brothers	NA	NA
1134	vRhyme_38__Lau_Basin_Tahi_Moana_k95_845331_flag_0_multi_9.1724_len_5154_11	Lau_Basin_Tahi_Moana_k95_845331_flag_0_multi_9.1724_len_5154_11	Plume	Lau_Basin	NA	NA
1135	Brothers_Diffuse_S015_NODE_17588_length_3089_cov_1.514180_6	Brothers_Diffuse_S015_NODE_17588_length_3089_cov_1.514180_6	Deposit	Brothers	NA	NA
1135	vRhyme_38__Lau_Basin_Tahi_Moana_k95_845331_flag_0_multi_9.1724_len_5154_7	Lau_Basin_Tahi_Moana_k95_845331_flag_0_multi_9.1724_len_5154_7	Plume	Lau_Basin	NA	NA
1147	Brothers_Diffuse_S015_NODE_188228_length_1230_cov_1.875793_3	Brothers_Diffuse_S015_NODE_188228_length_1230_cov_1.875793_3	Deposit	Brothers	NA	NA
1147	ELSC_Abe_A1_NODE_18661_length_4933_cov_1.855597_7	ELSC_Abe_A1_NODE_18661_length_4933_cov_1.855597_7	Deposit	Lau_Basin	NA	NA
1160	Brothers_Diffuse_S015_NODE_19657_length_2946_cov_1.397659_2	Brothers_Diffuse_S015_NODE_19657_length_2946_cov_1.397659_2	Deposit	Brothers	NA	NA
1160	vRhyme_144__ELSC_Tui_Malila_T2_NODE_142864_length_2331_cov_0.670599_1	ELSC_Tui_Malila_T2_NODE_142864_length_2331_cov_0.670599_1	Deposit	Lau_Basin	NA	NA
1160	Brothers_LC_S016_NODE_34204_length_3135_cov_1.075798_4	Brothers_LC_S016_NODE_34204_length_3135_cov_1.075798_4	Deposit	Brothers	NA	NA
1163	Brothers_Diffuse_S015_NODE_1996_length_7378_cov_7.977796_1	Brothers_Diffuse_S015_NODE_1996_length_7378_cov_7.977796_1	Deposit	Brothers	VOG00137	sp|P03766|Y290_LAMBD Uncharacterized nin region protein ORF290
1163	MAR_Lucky_356-284_scaffold_43150_c1_4	MAR_Lucky_356-284_scaffold_43150_c1_4	Deposit	MAR	VOG00137	sp|P03766|Y290_LAMBD Uncharacterized nin region protein ORF290
1165	Brothers_Diffuse_S015_NODE_1_length_86222_cov_7.575736_2	Brothers_Diffuse_S015_NODE_1_length_86222_cov_7.575736_2	Deposit	Brothers	NA	NA
1165	Guaymas_4561-384_scaffold_19_c1_29	Guaymas_4561-384_scaffold_19_c1_29	Deposit	Guaymas	NA	NA
1165	Guaymas_4561-380_scaffold_14_c1_146	Guaymas_4561-380_scaffold_14_c1_146	Deposit	Guaymas	NA	NA
1165	vRhyme_60__Guaymas_4571-419_scaffold_21_c1_33	Guaymas_4571-419_scaffold_21_c1_33	Deposit	Guaymas	NA	NA
1166	Brothers_Diffuse_S015_NODE_1_length_86222_cov_7.575736_20	Brothers_Diffuse_S015_NODE_1_length_86222_cov_7.575736_20	Deposit	Brothers	NA	NA
1166	vRhyme_45__ELSC_Tui_Malila_T11_NODE_48_length_93866_cov_3.006219_74	ELSC_Tui_Malila_T11_NODE_48_length_93866_cov_3.006219_74	Deposit	Lau_Basin	NA	NA
1180	Brothers_Diffuse_S015_NODE_203900_length_1192_cov_1.815023_3	Brothers_Diffuse_S015_NODE_203900_length_1192_cov_1.815023_3	Deposit	Brothers	NA	NA
1180	ELSC_Abe_A3_NODE_374922_length_1291_cov_0.841924_3	ELSC_Abe_A3_NODE_374922_length_1291_cov_0.841924_3	Deposit	Lau_Basin	NA	NA
1181	Brothers_Diffuse_S015_NODE_20588_length_2890_cov_1.275425_1	Brothers_Diffuse_S015_NODE_20588_length_2890_cov_1.275425_1	Deposit	Brothers	NA	NA
1181	ELSC_Abe_A1_NODE_70_length_53907_cov_6.088081_6	ELSC_Abe_A1_NODE_70_length_53907_cov_6.088081_6	Deposit	Lau_Basin	NA	NA
1182	Brothers_Diffuse_S015_NODE_20588_length_2890_cov_1.275425_2	Brothers_Diffuse_S015_NODE_20588_length_2890_cov_1.275425_2	Deposit	Brothers	PF13252.6	Protein of unknown function (DUF4043)
1182	ELSC_Abe_A1_NODE_70_length_53907_cov_6.088081_7	ELSC_Abe_A1_NODE_70_length_53907_cov_6.088081_7	Deposit	Lau_Basin	PF13252.6	Protein of unknown function (DUF4043)
1190	Brothers_Diffuse_S015_NODE_21344_length_2850_cov_0.925817_3	Brothers_Diffuse_S015_NODE_21344_length_2850_cov_0.925817_3	Deposit	Brothers	NA	NA
1190	vRhyme_42__ELSC_Bowl_M2_NODE_47565_length_3910_cov_2.161776_5	ELSC_Bowl_M2_NODE_47565_length_3910_cov_2.161776_5	Deposit	Lau_Basin	NA	NA
1207	Brothers_Diffuse_S015_NODE_228150_length_1141_cov_1.304734_1	Brothers_Diffuse_S015_NODE_228150_length_1141_cov_1.304734_1	Deposit	Brothers	NA	NA
1207	vRhyme_41__ELSC_Abe_A3_NODE_16865_length_6273_cov_2.200944_3	ELSC_Abe_A3_NODE_16865_length_6273_cov_2.200944_3	Deposit	Lau_Basin	NA	NA
1212	Brothers_Diffuse_S015_NODE_23328_length_2747_cov_2.054580_3	Brothers_Diffuse_S015_NODE_23328_length_2747_cov_2.054580_3	Deposit	Brothers	NA	NA
1212	vRhyme_185__ELSC_Abe_A3_NODE_1977_length_16550_cov_18.467637_16	ELSC_Abe_A3_NODE_1977_length_16550_cov_18.467637_16	Deposit	Lau_Basin	NA	NA
1219	Brothers_Diffuse_S015_NODE_23500_length_2738_cov_6.739563_3	Brothers_Diffuse_S015_NODE_23500_length_2738_cov_6.739563_3	Deposit	Brothers	NA	NA
1219	vRhyme_327__Brothers_Diffuse_S015_NODE_2357_length_6913_cov_2.890363_7	Brothers_Diffuse_S015_NODE_2357_length_6913_cov_2.890363_7	Deposit	Brothers	NA	NA
1219	ELSC_Bowl_M2_NODE_51095_length_3742_cov_2.122545_3	ELSC_Bowl_M2_NODE_51095_length_3742_cov_2.122545_3	Deposit	Lau_Basin	NA	NA
1239	Brothers_Diffuse_S015_NODE_25660_length_2642_cov_2.285089_10	Brothers_Diffuse_S015_NODE_25660_length_2642_cov_2.285089_10	Deposit	Brothers	NA	NA
1239	ELSC_Abe_A3_NODE_72324_length_3083_cov_2.071042_2	ELSC_Abe_A3_NODE_72324_length_3083_cov_2.071042_2	Deposit	Lau_Basin	NA	NA
1240	Brothers_Diffuse_S015_NODE_25660_length_2642_cov_2.285089_5	Brothers_Diffuse_S015_NODE_25660_length_2642_cov_2.285089_5	Deposit	Brothers	NA	NA
1240	vRhyme_301__Brothers_Diffuse_S015_NODE_2484_length_6784_cov_5.834009_13	Brothers_Diffuse_S015_NODE_2484_length_6784_cov_5.834009_13	Deposit	Brothers	NA	NA
1240	ELSC_Abe_A3_NODE_72324_length_3083_cov_2.071042_5	ELSC_Abe_A3_NODE_72324_length_3083_cov_2.071042_5	Deposit	Lau_Basin	NA	NA
1241	Brothers_Diffuse_S015_NODE_25660_length_2642_cov_2.285089_7	Brothers_Diffuse_S015_NODE_25660_length_2642_cov_2.285089_7	Deposit	Brothers	NA	NA
1241	ELSC_Abe_A3_NODE_72324_length_3083_cov_2.071042_4	ELSC_Abe_A3_NODE_72324_length_3083_cov_2.071042_4	Deposit	Lau_Basin	NA	NA
1242	Brothers_Diffuse_S015_NODE_25660_length_2642_cov_2.285089_9	Brothers_Diffuse_S015_NODE_25660_length_2642_cov_2.285089_9	Deposit	Brothers	NA	NA
1242	ELSC_Abe_A3_NODE_72324_length_3083_cov_2.071042_3	ELSC_Abe_A3_NODE_72324_length_3083_cov_2.071042_3	Deposit	Lau_Basin	NA	NA
1250	Brothers_Diffuse_S015_NODE_27793_length_2560_cov_1.875873_3	Brothers_Diffuse_S015_NODE_27793_length_2560_cov_1.875873_3	Deposit	Brothers	NA	NA
1250	vRhyme_87__ELSC_Tui_Malila_132-544_scaffold_76_c1_4	ELSC_Tui_Malila_132-544_scaffold_76_c1_4	Deposit	Lau_Basin	NA	NA
1255	Brothers_Diffuse_S015_NODE_2868_length_6400_cov_2.419417_1	Brothers_Diffuse_S015_NODE_2868_length_6400_cov_2.419417_1	Deposit	Brothers	NA	NA
1255	ELSC_Abe_A3_NODE_168746_length_1987_cov_1.105914_1	ELSC_Abe_A3_NODE_168746_length_1987_cov_1.105914_1	Deposit	Lau_Basin	NA	NA
1255	vRhyme_167__Brothers_Diffuse_S015_NODE_1667_length_7887_cov_2.591366_4	Brothers_Diffuse_S015_NODE_1667_length_7887_cov_2.591366_4	Deposit	Brothers	NA	NA
1265	Brothers_Diffuse_S015_NODE_29_length_33441_cov_6.276610_24	Brothers_Diffuse_S015_NODE_29_length_33441_cov_6.276610_24	Deposit	Brothers	NA	NA
1265	vRhyme_45__ELSC_Tui_Malila_T11_NODE_48_length_93866_cov_3.006219_17	ELSC_Tui_Malila_T11_NODE_48_length_93866_cov_3.006219_17	Deposit	Lau_Basin	NA	NA
1266	Brothers_Diffuse_S015_NODE_29_length_33441_cov_6.276610_29	Brothers_Diffuse_S015_NODE_29_length_33441_cov_6.276610_29	Deposit	Brothers	VOG11117	REFSEQ hypothetical protein
1266	vRhyme_45__ELSC_Tui_Malila_T11_NODE_48_length_93866_cov_3.006219_12	ELSC_Tui_Malila_T11_NODE_48_length_93866_cov_3.006219_12	Deposit	Lau_Basin	VOG11117	REFSEQ hypothetical protein
1266	Guaymas_4561-384_scaffold_32119_c1_2	Guaymas_4561-384_scaffold_32119_c1_2	Deposit	Guaymas	VOG11117	REFSEQ hypothetical protein
1267	Brothers_Diffuse_S015_NODE_29_length_33441_cov_6.276610_36	Brothers_Diffuse_S015_NODE_29_length_33441_cov_6.276610_36	Deposit	Brothers	K07455	recT; recombination protein RecT
1267	vRhyme_45__ELSC_Tui_Malila_T11_NODE_48_length_93866_cov_3.006219_3	ELSC_Tui_Malila_T11_NODE_48_length_93866_cov_3.006219_3	Deposit	Lau_Basin	K07455	recT; recombination protein RecT
1268	Brothers_Diffuse_S015_NODE_29_length_33441_cov_6.276610_38	Brothers_Diffuse_S015_NODE_29_length_33441_cov_6.276610_38	Deposit	Brothers	VOG00690	sp|P15032|RECE_ECOLI Exodeoxyribonuclease 8
1268	vRhyme_45__ELSC_Tui_Malila_T11_NODE_48_length_93866_cov_3.006219_1	ELSC_Tui_Malila_T11_NODE_48_length_93866_cov_3.006219_1	Deposit	Lau_Basin	VOG00690	sp|P15032|RECE_ECOLI Exodeoxyribonuclease 8
1269	Brothers_Diffuse_S015_NODE_29_length_33441_cov_6.276610_4	Brothers_Diffuse_S015_NODE_29_length_33441_cov_6.276610_4	Deposit	Brothers	NA	NA
1269	vRhyme_45__ELSC_Tui_Malila_T11_NODE_48_length_93866_cov_3.006219_34	ELSC_Tui_Malila_T11_NODE_48_length_93866_cov_3.006219_34	Deposit	Lau_Basin	NA	NA
1275	Brothers_Diffuse_S015_NODE_310663_length_1008_cov_15.510783_5	Brothers_Diffuse_S015_NODE_310663_length_1008_cov_15.510783_5	Deposit	Brothers	NA	NA
1275	Guaymas_4561-384_scaffold_27241_c1_4	Guaymas_4561-384_scaffold_27241_c1_4	Deposit	Guaymas	NA	NA
1291	Brothers_Diffuse_S015_NODE_32635_length_2406_cov_0.824923_3	Brothers_Diffuse_S015_NODE_32635_length_2406_cov_0.824923_3	Deposit	Brothers	VOG00158	sp|P06807|PCPP_BPT4 Prohead core protein protease
1291	ELSC_Bowl_M2_NODE_127478_length_2113_cov_1.508056_1	ELSC_Bowl_M2_NODE_127478_length_2113_cov_1.508056_1	Deposit	Lau_Basin	VOG00158	sp|P06807|PCPP_BPT4 Prohead core protein protease
1297	Brothers_Diffuse_S015_NODE_340_length_13928_cov_3.763640_4	Brothers_Diffuse_S015_NODE_340_length_13928_cov_3.763640_4	Deposit	Brothers	NA	NA
1297	vRhyme_102__ELSC_Mariner_M17_NODE_5_length_276322_cov_9.917131_21	ELSC_Mariner_M17_NODE_5_length_276322_cov_9.917131_21	Deposit	Lau_Basin	NA	NA
1303	Brothers_Diffuse_S015_NODE_34883_length_2342_cov_1.474944_3	Brothers_Diffuse_S015_NODE_34883_length_2342_cov_1.474944_3	Deposit	Brothers	VOG00241	sp|P19727|CAPSB_BPT7 Minor capsid protein
1303	Brothers_UC_S147_NODE_1103_length_9494_cov_3.161738_9	Brothers_UC_S147_NODE_1103_length_9494_cov_3.161738_9	Deposit	Brothers	VOG00241	sp|P19727|CAPSB_BPT7 Minor capsid protein
1303	ELSC_Bowl_M2_NODE_579_length_43992_cov_8.711433_17	ELSC_Bowl_M2_NODE_579_length_43992_cov_8.711433_17	Deposit	Lau_Basin	VOG00241	sp|P19727|CAPSB_BPT7 Minor capsid protein
1311	Brothers_Diffuse_S015_NODE_36802_length_2293_cov_0.963527_2	Brothers_Diffuse_S015_NODE_36802_length_2293_cov_0.963527_2	Deposit	Brothers	VOG03894	REFSEQ hypothetical protein
1311	vRhyme_64__ELSC_Bowl_M2_NODE_40384_length_4322_cov_3.767104_2	ELSC_Bowl_M2_NODE_40384_length_4322_cov_3.767104_2	Deposit	Lau_Basin	NA	NA
1312	Brothers_Diffuse_S015_NODE_36802_length_2293_cov_0.963527_4	Brothers_Diffuse_S015_NODE_36802_length_2293_cov_0.963527_4	Deposit	Brothers	VOG02562	REFSEQ hypothetical protein
1312	ELSC_Bowl_M2_NODE_10585_length_9535_cov_3.359375_2	ELSC_Bowl_M2_NODE_10585_length_9535_cov_3.359375_2	Deposit	Lau_Basin	VOG02562	REFSEQ hypothetical protein
1322	Brothers_Diffuse_S015_NODE_3817_length_5710_cov_7.018091_4	Brothers_Diffuse_S015_NODE_3817_length_5710_cov_7.018091_4	Deposit	Brothers	NA	NA
1322	vRhyme_9__ELSC_Tui_Malila_T2_NODE_13975_length_8022_cov_1.321216_4	ELSC_Tui_Malila_T2_NODE_13975_length_8022_cov_1.321216_4	Deposit	Lau_Basin	NA	NA
1323	Brothers_Diffuse_S015_NODE_3817_length_5710_cov_7.018091_6	Brothers_Diffuse_S015_NODE_3817_length_5710_cov_7.018091_6	Deposit	Brothers	VOG11128	REFSEQ hypothetical protein
1323	vRhyme_9__ELSC_Tui_Malila_T2_NODE_13975_length_8022_cov_1.321216_2	ELSC_Tui_Malila_T2_NODE_13975_length_8022_cov_1.321216_2	Deposit	Lau_Basin	VOG11128	REFSEQ hypothetical protein
1324	Brothers_Diffuse_S015_NODE_38283_length_2256_cov_0.917332_4	Brothers_Diffuse_S015_NODE_38283_length_2256_cov_0.917332_4	Deposit	Brothers	VOG00055	sp|P32271|Y06L_BPT4 Uncharacterized 17.7 kDa protein in e-segB intergenic region
1324	ELSC_Abe_A1_NODE_180471_length_1595_cov_2.290191_2	ELSC_Abe_A1_NODE_180471_length_1595_cov_2.290191_2	Deposit	Lau_Basin	VOG00055	sp|P32271|Y06L_BPT4 Uncharacterized 17.7 kDa protein in e-segB intergenic region
1331	Brothers_Diffuse_S015_NODE_39082_length_2238_cov_3.909995_2	Brothers_Diffuse_S015_NODE_39082_length_2238_cov_3.909995_2	Deposit	Brothers	VOG01026	REFSEQ hypothetical protein
1331	ELSC_Bowl_M2_NODE_20128_length_6547_cov_1.534891_2	ELSC_Bowl_M2_NODE_20128_length_6547_cov_1.534891_2	Deposit	Lau_Basin	VOG01026	REFSEQ hypothetical protein
1331	vRhyme_344__ELSC_Bowl_M2_NODE_5388_length_13872_cov_2.996508_14	ELSC_Bowl_M2_NODE_5388_length_13872_cov_2.996508_14	Deposit	Lau_Basin	VOG01026	REFSEQ hypothetical protein
1332	Brothers_Diffuse_S015_NODE_39082_length_2238_cov_3.909995_3	Brothers_Diffuse_S015_NODE_39082_length_2238_cov_3.909995_3	Deposit	Brothers	NA	NA
1332	ELSC_Bowl_M2_NODE_20128_length_6547_cov_1.534891_3	ELSC_Bowl_M2_NODE_20128_length_6547_cov_1.534891_3	Deposit	Lau_Basin	NA	NA
1333	Brothers_Diffuse_S015_NODE_39082_length_2238_cov_3.909995_4	Brothers_Diffuse_S015_NODE_39082_length_2238_cov_3.909995_4	Deposit	Brothers	VOG00923	sp|A0A0H5AXT3|CAPSD_BPK21 Major capsid protein
1333	vRhyme_259__ELSC_Bowl_M2_NODE_11684_length_9016_cov_2.385083_14	ELSC_Bowl_M2_NODE_11684_length_9016_cov_2.385083_14	Deposit	Lau_Basin	VOG00923	sp|A0A0H5AXT3|CAPSD_BPK21 Major capsid protein
1333	ELSC_Bowl_M2_NODE_20128_length_6547_cov_1.534891_4	ELSC_Bowl_M2_NODE_20128_length_6547_cov_1.534891_4	Deposit	Lau_Basin	VOG00923	sp|A0A0H5AXT3|CAPSD_BPK21 Major capsid protein
1333	vRhyme_344__ELSC_Bowl_M2_NODE_5388_length_13872_cov_2.996508_16	ELSC_Bowl_M2_NODE_5388_length_13872_cov_2.996508_16	Deposit	Lau_Basin	VOG00923	sp|A0A0H5AXT3|CAPSD_BPK21 Major capsid protein
1334	Brothers_Diffuse_S015_NODE_13700_length_3428_cov_1.628294_2	Brothers_Diffuse_S015_NODE_13700_length_3428_cov_1.628294_2	Deposit	Brothers	VOG00519	sp|O31907|YORG_BACSU SPBc2 prophage-derived uncharacterized protein YorG
1334	Brothers_Diffuse_S015_NODE_394_length_13207_cov_4.298547_12	Brothers_Diffuse_S015_NODE_394_length_13207_cov_4.298547_12	Deposit	Brothers	VOG00519	sp|O31907|YORG_BACSU SPBc2 prophage-derived uncharacterized protein YorG
1334	ELSC_Bowl_M2_NODE_1395_length_27986_cov_2.822212_12	ELSC_Bowl_M2_NODE_1395_length_27986_cov_2.822212_12	Deposit	Lau_Basin	VOG00519	sp|O31907|YORG_BACSU SPBc2 prophage-derived uncharacterized protein YorG
1335	Brothers_Diffuse_S015_NODE_394_length_13207_cov_4.298547_9	Brothers_Diffuse_S015_NODE_394_length_13207_cov_4.298547_9	Deposit	Brothers	VOG11122	REFSEQ hypothetical protein
1335	ELSC_Bowl_M2_NODE_1395_length_27986_cov_2.822212_9	ELSC_Bowl_M2_NODE_1395_length_27986_cov_2.822212_9	Deposit	Lau_Basin	VOG11122	REFSEQ hypothetical protein
1344	Brothers_Diffuse_S015_NODE_40751_length_2201_cov_2.104629_1	Brothers_Diffuse_S015_NODE_40751_length_2201_cov_2.104629_1	Deposit	Brothers	NA	NA
1344	ELSC_Abe_A3_NODE_5880_length_10182_cov_21.072999_10	ELSC_Abe_A3_NODE_5880_length_10182_cov_21.072999_10	Deposit	Lau_Basin	NA	NA
1345	Brothers_Diffuse_S015_NODE_40751_length_2201_cov_2.104629_4	Brothers_Diffuse_S015_NODE_40751_length_2201_cov_2.104629_4	Deposit	Brothers	NA	NA
1345	ELSC_Abe_A3_NODE_5880_length_10182_cov_21.072999_13	ELSC_Abe_A3_NODE_5880_length_10182_cov_21.072999_13	Deposit	Lau_Basin	NA	NA
1355	Axial_Plume_NODE_17204_length_1981_cov_1.380259_4	Axial_Plume_NODE_17204_length_1981_cov_1.380259_4	Plume	Axial	VOG02657	sp|P69626|REGA_BPT6 Translation repressor protein
1355	Axial_Plume_NODE_7434_length_2990_cov_1.187565_2	Axial_Plume_NODE_7434_length_2990_cov_1.187565_2	Plume	Axial	VOG02657	sp|P69626|REGA_BPT6 Translation repressor protein
1355	Brothers_Diffuse_S015_NODE_41947_length_2176_cov_1.597853_3	Brothers_Diffuse_S015_NODE_41947_length_2176_cov_1.597853_3	Deposit	Brothers	VOG02657	sp|P69626|REGA_BPT6 Translation repressor protein
1355	Guaymas_Basin_k95_1107114_flag_0_multi_12.0826_len_30175_23	Guaymas_Basin_k95_1107114_flag_0_multi_12.0826_len_30175_23	Plume	Guaymas	VOG02657	sp|P69626|REGA_BPT6 Translation repressor protein
1355	vRhyme_16__Guaymas_Basin_k95_758159_flag_1_multi_5.0000_len_3557_5	Guaymas_Basin_k95_758159_flag_1_multi_5.0000_len_3557_5	Plume	Guaymas	VOG02657	sp|P69626|REGA_BPT6 Translation repressor protein
1355	vRhyme_103__Lau_Basin_Abe_k95_477961_flag_0_multi_57.5582_len_11489_7	Lau_Basin_Abe_k95_477961_flag_0_multi_57.5582_len_11489_7	Plume	Lau_Basin	VOG02657	sp|P69626|REGA_BPT6 Translation repressor protein
1355	vRhyme_2__Lau_Basin_Mariner_k95_135072_flag_0_multi_5.4061_len_12696_16	Lau_Basin_Mariner_k95_135072_flag_0_multi_5.4061_len_12696_16	Plume	Lau_Basin	VOG02657	sp|P69626|REGA_BPT6 Translation repressor protein
1355	Lau_Basin_Mariner_k95_289087_flag_0_multi_2.9950_len_1709_2	Lau_Basin_Mariner_k95_289087_flag_0_multi_2.9950_len_1709_2	Plume	Lau_Basin	VOG02657	sp|P69626|REGA_BPT6 Translation repressor protein
1355	Lau_Basin_Mariner_k95_598450_flag_1_multi_3.0000_len_1398_2	Lau_Basin_Mariner_k95_598450_flag_1_multi_3.0000_len_1398_2	Plume	Lau_Basin	VOG02657	sp|P69626|REGA_BPT6 Translation repressor protein
1369	Brothers_Diffuse_S015_NODE_425_length_12927_cov_2.626016_4	Brothers_Diffuse_S015_NODE_425_length_12927_cov_2.626016_4	Deposit	Brothers	VOG00326	sp|P09425|BP25_BPT4 Baseplate wedge protein gp25
1369	vRhyme_35__ELSC_Mariner_M17_NODE_214_length_57523_cov_3.954457_92	ELSC_Mariner_M17_NODE_214_length_57523_cov_3.954457_92	Deposit	Lau_Basin	NA	NA
1394	Brothers_Diffuse_S015_NODE_4678_length_5291_cov_2.232765_1	Brothers_Diffuse_S015_NODE_4678_length_5291_cov_2.232765_1	Deposit	Brothers	VOG01467	REFSEQ hypothetical protein
1394	ELSC_Abe_A1_NODE_1_length_253504_cov_7.923754_fragment_1_43	ELSC_Abe_A1_NODE_1_length_253504_cov_7.923754_fragment_1_43	Deposit	Lau_Basin	VOG01467	REFSEQ hypothetical protein
1395	Brothers_Diffuse_S015_NODE_4678_length_5291_cov_2.232765_10	Brothers_Diffuse_S015_NODE_4678_length_5291_cov_2.232765_10	Deposit	Brothers	K03465	thyX, thy1; thymidylate synthase (FAD) [EC:2.1.1.148]
1395	ELSC_Abe_A1_NODE_1_length_253504_cov_7.923754_fragment_1_32	ELSC_Abe_A1_NODE_1_length_253504_cov_7.923754_fragment_1_32	Deposit	Lau_Basin	PF02511.15	Thymidylate synthase complementing protein
1396	Brothers_Diffuse_S015_NODE_4678_length_5291_cov_2.232765_5	Brothers_Diffuse_S015_NODE_4678_length_5291_cov_2.232765_5	Deposit	Brothers	NA	NA
1396	ELSC_Abe_A1_NODE_1_length_253504_cov_7.923754_fragment_1_39	ELSC_Abe_A1_NODE_1_length_253504_cov_7.923754_fragment_1_39	Deposit	Lau_Basin	NA	NA
1397	Brothers_Diffuse_S015_NODE_4678_length_5291_cov_2.232765_7	Brothers_Diffuse_S015_NODE_4678_length_5291_cov_2.232765_7	Deposit	Brothers	PF10947.8	Protein of unknown function (DUF2628)
1397	ELSC_Abe_A1_NODE_1_length_253504_cov_7.923754_fragment_1_35	ELSC_Abe_A1_NODE_1_length_253504_cov_7.923754_fragment_1_35	Deposit	Lau_Basin	NA	NA
1398	Brothers_Diffuse_S015_NODE_4678_length_5291_cov_2.232765_8	Brothers_Diffuse_S015_NODE_4678_length_5291_cov_2.232765_8	Deposit	Brothers	NA	NA
1398	ELSC_Abe_A1_NODE_1_length_253504_cov_7.923754_fragment_1_34	ELSC_Abe_A1_NODE_1_length_253504_cov_7.923754_fragment_1_34	Deposit	Lau_Basin	NA	NA
1399	Brothers_Diffuse_S015_NODE_4678_length_5291_cov_2.232765_9	Brothers_Diffuse_S015_NODE_4678_length_5291_cov_2.232765_9	Deposit	Brothers	NA	NA
1399	ELSC_Abe_A1_NODE_1_length_253504_cov_7.923754_fragment_1_33	ELSC_Abe_A1_NODE_1_length_253504_cov_7.923754_fragment_1_33	Deposit	Lau_Basin	NA	NA
1400	Brothers_Diffuse_S015_NODE_467_length_12540_cov_5.168372_15	Brothers_Diffuse_S015_NODE_467_length_12540_cov_5.168372_15	Deposit	Brothers	NA	NA
1400	vRhyme_58__ELSC_Abe_A3_NODE_2611_length_14705_cov_3.194677_3	ELSC_Abe_A3_NODE_2611_length_14705_cov_3.194677_3	Deposit	Lau_Basin	NA	NA
1401	Brothers_Diffuse_S015_NODE_467_length_12540_cov_5.168372_2	Brothers_Diffuse_S015_NODE_467_length_12540_cov_5.168372_2	Deposit	Brothers	VOG04095	REFSEQ hypothetical protein
1401	vRhyme_58__ELSC_Abe_A3_NODE_2611_length_14705_cov_3.194677_14	ELSC_Abe_A3_NODE_2611_length_14705_cov_3.194677_14	Deposit	Lau_Basin	VOG04095	REFSEQ hypothetical protein
1402	vRhyme_22__Brothers_Diffuse_S015_NODE_3653_length_5797_cov_3.841623_8	Brothers_Diffuse_S015_NODE_3653_length_5797_cov_3.841623_8	Deposit	Brothers	VOG00479	sp|O48499|D14_BPT5 Protein D14
1402	Brothers_Diffuse_S015_NODE_46851_length_2083_cov_1.661043_1	Brothers_Diffuse_S015_NODE_46851_length_2083_cov_1.661043_1	Deposit	Brothers	VOG00479	sp|O48499|D14_BPT5 Protein D14
1402	ELSC_Abe_A3_NODE_91424_length_2737_cov_1.667050_2	ELSC_Abe_A3_NODE_91424_length_2737_cov_1.667050_2	Deposit	Lau_Basin	VOG00479	sp|O48499|D14_BPT5 Protein D14
1403	Brothers_Diffuse_S015_NODE_46851_length_2083_cov_1.661043_2	Brothers_Diffuse_S015_NODE_46851_length_2083_cov_1.661043_2	Deposit	Brothers	K03686	dnaJ; molecular chaperone DnaJ
1403	ELSC_Abe_A3_NODE_91424_length_2737_cov_1.667050_3	ELSC_Abe_A3_NODE_91424_length_2737_cov_1.667050_3	Deposit	Lau_Basin	K03686	dnaJ; molecular chaperone DnaJ
1404	Brothers_Diffuse_S015_NODE_46851_length_2083_cov_1.661043_3	Brothers_Diffuse_S015_NODE_46851_length_2083_cov_1.661043_3	Deposit	Brothers	NA	NA
1404	ELSC_Abe_A3_NODE_91424_length_2737_cov_1.667050_4	ELSC_Abe_A3_NODE_91424_length_2737_cov_1.667050_4	Deposit	Lau_Basin	NA	NA
1407	Brothers_Diffuse_S015_NODE_47851_length_2065_cov_2.198142_4	Brothers_Diffuse_S015_NODE_47851_length_2065_cov_2.198142_4	Deposit	Brothers	PF16473.5	3' exoribonuclease, RNase T-like
1407	vRhyme_220__ELSC_Mariner_M17_NODE_272_length_52005_cov_7.488589_17	ELSC_Mariner_M17_NODE_272_length_52005_cov_7.488589_17	Deposit	Lau_Basin	PF16473.5	3' exoribonuclease, RNase T-like
1416	Brothers_Diffuse_S015_NODE_50143_length_2027_cov_3.220000_2	Brothers_Diffuse_S015_NODE_50143_length_2027_cov_3.220000_2	Deposit	Brothers	VOG09810	sp|P17312|TERL_BPT4 Terminase, large subunit
1416	ELSC_Tui_Malila_T10_NODE_21196_length_3701_cov_4.667599_6	ELSC_Tui_Malila_T10_NODE_21196_length_3701_cov_4.667599_6	Deposit	Lau_Basin	VOG00694	sp|O31952|YONF_BACSU SPBc2 prophage-derived uncharacterized protein YonF
1417	Brothers_Diffuse_S015_NODE_50143_length_2027_cov_3.220000_3	Brothers_Diffuse_S015_NODE_50143_length_2027_cov_3.220000_3	Deposit	Brothers	K07474	xtmA; phage terminase small subunit
1417	vRhyme_327__ELSC_Bowl_M2_NODE_15935_length_7516_cov_6.295033_6	ELSC_Bowl_M2_NODE_15935_length_7516_cov_6.295033_6	Deposit	Lau_Basin	K07474	xtmA; phage terminase small subunit
1417	vRhyme_170__ELSC_Bowl_M2_NODE_2819_length_19535_cov_3.400814_16	ELSC_Bowl_M2_NODE_2819_length_19535_cov_3.400814_16	Deposit	Lau_Basin	K07474	xtmA; phage terminase small subunit
1421	Brothers_Diffuse_S015_NODE_51696_length_2004_cov_2.689398_3	Brothers_Diffuse_S015_NODE_51696_length_2004_cov_2.689398_3	Deposit	Brothers	PF10543.9	ORF6N domain
1421	ELSC_Mariner_131-447_scaffold_49396_c1_4	ELSC_Mariner_131-447_scaffold_49396_c1_4	Deposit	Lau_Basin	PF10543.9	ORF6N domain
1423	Brothers_Diffuse_S015_NODE_5210_length_5058_cov_4.064084_1	Brothers_Diffuse_S015_NODE_5210_length_5058_cov_4.064084_1	Deposit	Brothers	NA	NA
1423	vRhyme_7__Lau_Basin_Kilo_Moana_k95_1143247_flag_0_multi_42.0000_len_3453_6	Lau_Basin_Kilo_Moana_k95_1143247_flag_0_multi_42.0000_len_3453_6	Plume	Lau_Basin	NA	NA
1424	Brothers_Diffuse_S015_NODE_5210_length_5058_cov_4.064084_8	Brothers_Diffuse_S015_NODE_5210_length_5058_cov_4.064084_8	Deposit	Brothers	NA	NA
1424	vRhyme_21__Lau_Basin_Kilo_Moana_k95_1167391_flag_0_multi_6.9734_len_9811_12	Lau_Basin_Kilo_Moana_k95_1167391_flag_0_multi_6.9734_len_9811_12	Plume	Lau_Basin	NA	NA
1424	vRhyme_7__Cayman_Shallow_k95_638531_flag_1_multi_4.0000_len_9983_7	Cayman_Shallow_k95_638531_flag_1_multi_4.0000_len_9983_7	Plume	Cayman	NA	NA
1424	Lau_Basin_Tahi_Moana_k95_277749_flag_0_multi_12.9857_len_9695_12	Lau_Basin_Tahi_Moana_k95_277749_flag_0_multi_12.9857_len_9695_12	Plume	Lau_Basin	NA	NA
1424	vRhyme_19__Lau_Basin_Mariner_k95_637554_flag_0_multi_12.3887_len_5904_4	Lau_Basin_Mariner_k95_637554_flag_0_multi_12.3887_len_5904_4	Plume	Lau_Basin	NA	NA
1424	vRhyme_18__Lau_Basin_Tahi_Moana_k95_606859_flag_0_multi_10.7661_len_5576_2	Lau_Basin_Tahi_Moana_k95_606859_flag_0_multi_10.7661_len_5576_2	Plume	Lau_Basin	NA	NA
1424	Lau_Basin_Abe_k95_1269506_flag_0_multi_11.7507_len_5706_2	Lau_Basin_Abe_k95_1269506_flag_0_multi_11.7507_len_5706_2	Plume	Lau_Basin	NA	NA
1424	vRhyme_377__Brothers_Diffuse_S015_NODE_3009_length_6262_cov_5.033904_3	Brothers_Diffuse_S015_NODE_3009_length_6262_cov_5.033904_3	Deposit	Brothers	NA	NA
1424	Brothers_NWCA_S142_NODE_27343_length_1299_cov_0.581911_2	Brothers_NWCA_S142_NODE_27343_length_1299_cov_0.581911_2	Deposit	Brothers	NA	NA
1424	vRhyme_33__Lau_Basin_Mariner_k95_183097_flag_0_multi_5.9928_len_7764_8	Lau_Basin_Mariner_k95_183097_flag_0_multi_5.9928_len_7764_8	Plume	Lau_Basin	NA	NA
1424	vRhyme_146__Lau_Basin_Abe_k95_1341975_flag_1_multi_6.0451_len_9811_4	Lau_Basin_Abe_k95_1341975_flag_1_multi_6.0451_len_9811_4	Plume	Lau_Basin	NA	NA
1427	Brothers_Diffuse_S015_NODE_52_length_27802_cov_4.174201_9	Brothers_Diffuse_S015_NODE_52_length_27802_cov_4.174201_9	Deposit	Brothers	NA	NA
1427	Brothers_Diffuse_S015_NODE_2013_length_7363_cov_2.433250_5	Brothers_Diffuse_S015_NODE_2013_length_7363_cov_2.433250_5	Deposit	Brothers	NA	NA
1427	Brothers_Diffuse_S015_NODE_1541_length_8127_cov_2.122000_4	Brothers_Diffuse_S015_NODE_1541_length_8127_cov_2.122000_4	Deposit	Brothers	NA	NA
1427	ELSC_Bowl_M2_NODE_215_length_71673_cov_7.418654_20	ELSC_Bowl_M2_NODE_215_length_71673_cov_7.418654_20	Deposit	Lau_Basin	NA	NA
1429	Brothers_Diffuse_S015_NODE_53566_length_1978_cov_1.385197_3	Brothers_Diffuse_S015_NODE_53566_length_1978_cov_1.385197_3	Deposit	Brothers	VOG00247	sp|P13309|Y06D_BPT4 Uncharacterized 17.5 kDa protein in tk-vs intergenic region
1429	ELSC_Abe_A1_NODE_1_length_253504_cov_7.923754_fragment_1_67	ELSC_Abe_A1_NODE_1_length_253504_cov_7.923754_fragment_1_67	Deposit	Lau_Basin	VOG00247	sp|P13309|Y06D_BPT4 Uncharacterized 17.5 kDa protein in tk-vs intergenic region
1430	Brothers_Diffuse_S015_NODE_53566_length_1978_cov_1.385197_5	Brothers_Diffuse_S015_NODE_53566_length_1978_cov_1.385197_5	Deposit	Brothers	NA	NA
1430	ELSC_Abe_A1_NODE_1_length_253504_cov_7.923754_fragment_1_56	ELSC_Abe_A1_NODE_1_length_253504_cov_7.923754_fragment_1_56	Deposit	Lau_Basin	NA	NA
1450	vRhyme_198__Brothers_Diffuse_S015_NODE_13088_length_3493_cov_5.284611_4	Brothers_Diffuse_S015_NODE_13088_length_3493_cov_5.284611_4	Deposit	Brothers	VOG07374	REFSEQ hypothetical protein
1450	Brothers_Diffuse_S015_NODE_56487_length_1938_cov_1.681944_4	Brothers_Diffuse_S015_NODE_56487_length_1938_cov_1.681944_4	Deposit	Brothers	VOG07374	REFSEQ hypothetical protein
1450	vRhyme_199__Brothers_Diffuse_S015_NODE_9253_length_4004_cov_6.579830_10	Brothers_Diffuse_S015_NODE_9253_length_4004_cov_6.579830_10	Deposit	Brothers	VOG07374	REFSEQ hypothetical protein
1450	vRhyme_9__ELSC_Tui_Malila_132-544_scaffold_28_c1_55	ELSC_Tui_Malila_132-544_scaffold_28_c1_55	Deposit	Lau_Basin	VOG07374	REFSEQ hypothetical protein
1451	Brothers_Diffuse_S015_NODE_57681_length_1923_cov_1.145323_2	Brothers_Diffuse_S015_NODE_57681_length_1923_cov_1.145323_2	Deposit	Brothers	VOG09961	REFSEQ hypothetical protein
1451	ELSC_Bowl_M2_NODE_299536_length_1209_cov_1.441774_2	ELSC_Bowl_M2_NODE_299536_length_1209_cov_1.441774_2	Deposit	Lau_Basin	VOG09961	REFSEQ hypothetical protein
1451	ELSC_Mariner_M10_NODE_596_length_28778_cov_3.522460_fragment_1_4	ELSC_Mariner_M10_NODE_596_length_28778_cov_3.522460_fragment_1_4	Deposit	Lau_Basin	VOG09961	REFSEQ hypothetical protein
1455	Brothers_Diffuse_S015_NODE_5843_length_4842_cov_1.937434_1	Brothers_Diffuse_S015_NODE_5843_length_4842_cov_1.937434_1	Deposit	Brothers	VOG00991	sp|P17312|TERL_BPT4 Terminase, large subunit
1455	vRhyme_41__ELSC_Mariner_M17_NODE_4597_length_13268_cov_1.980595_2	ELSC_Mariner_M17_NODE_4597_length_13268_cov_1.980595_2	Deposit	Lau_Basin	VOG00991	sp|P17312|TERL_BPT4 Terminase, large subunit
1456	Brothers_Diffuse_S015_NODE_5843_length_4842_cov_1.937434_3	Brothers_Diffuse_S015_NODE_5843_length_4842_cov_1.937434_3	Deposit	Brothers	VOG09809	sp|P11112|COMPL_BPT4 Tail completion protein gp15
1456	vRhyme_35__ELSC_Mariner_M17_NODE_214_length_57523_cov_3.954457_68	ELSC_Mariner_M17_NODE_214_length_57523_cov_3.954457_68	Deposit	Lau_Basin	VOG09809	sp|P11112|COMPL_BPT4 Tail completion protein gp15
1467	Brothers_Diffuse_S015_NODE_601_length_11350_cov_4.029404_2	Brothers_Diffuse_S015_NODE_601_length_11350_cov_4.029404_2	Deposit	Brothers	VOG01131	REFSEQ hypothetical protein
1467	ELSC_Bowl_M2_NODE_43115_length_4155_cov_2.586892_8	ELSC_Bowl_M2_NODE_43115_length_4155_cov_2.586892_8	Deposit	Lau_Basin	VOG01131	REFSEQ hypothetical protein
1472	Brothers_Diffuse_S015_NODE_61775_length_1873_cov_0.904926_1	Brothers_Diffuse_S015_NODE_61775_length_1873_cov_0.904926_1	Deposit	Brothers	VOG03548	REFSEQ hypothetical protein
1472	vRhyme_68__ELSC_Abe_A3_NODE_99090_length_2626_cov_1.315726_1	ELSC_Abe_A3_NODE_99090_length_2626_cov_1.315726_1	Deposit	Lau_Basin	VOG03548	REFSEQ hypothetical protein
1473	Brothers_Diffuse_S015_NODE_630_length_11118_cov_2.388591_10	Brothers_Diffuse_S015_NODE_630_length_11118_cov_2.388591_10	Deposit	Brothers	VOG01029	sp|Q58294|RFCL_METJA Replication factor C large subunit
1473	vRhyme_35__ELSC_Mariner_M17_NODE_1133_length_27673_cov_3.798737_42	ELSC_Mariner_M17_NODE_1133_length_27673_cov_3.798737_42	Deposit	Lau_Basin	VOG01029	sp|Q58294|RFCL_METJA Replication factor C large subunit
1473	vRhyme_13__ELSC_Mariner_M17_NODE_43569_length_3366_cov_2.214881_6	ELSC_Mariner_M17_NODE_43569_length_3366_cov_2.214881_6	Deposit	Lau_Basin	VOG01029	sp|Q58294|RFCL_METJA Replication factor C large subunit
1483	Brothers_Diffuse_S015_NODE_65731_length_1829_cov_1.523502_1	Brothers_Diffuse_S015_NODE_65731_length_1829_cov_1.523502_1	Deposit	Brothers	NA	NA
1483	ELSC_Abe_A1_NODE_1_length_253504_cov_7.923754_fragment_1_128	ELSC_Abe_A1_NODE_1_length_253504_cov_7.923754_fragment_1_128	Deposit	Lau_Basin	NA	NA
1484	Brothers_Diffuse_S015_NODE_65731_length_1829_cov_1.523502_2	Brothers_Diffuse_S015_NODE_65731_length_1829_cov_1.523502_2	Deposit	Brothers	VOG00154	sp|P24518|NADR_SALTY Trifunctional NAD biosynthesis/regulator protein NadR
1484	ELSC_Abe_A1_NODE_1_length_253504_cov_7.923754_fragment_1_129	ELSC_Abe_A1_NODE_1_length_253504_cov_7.923754_fragment_1_129	Deposit	Lau_Basin	VOG00154	sp|P24518|NADR_SALTY Trifunctional NAD biosynthesis/regulator protein NadR
1501	Brothers_Diffuse_S015_NODE_71506_length_1773_cov_1.114216_5	Brothers_Diffuse_S015_NODE_71506_length_1773_cov_1.114216_5	Deposit	Brothers	VOG10469	sp|P03698|VBET_LAMBD Recombination protein bet
1501	Brothers_UC_S147_NODE_6522_length_3945_cov_1.362232_2	Brothers_UC_S147_NODE_6522_length_3945_cov_1.362232_2	Deposit	Brothers	VOG10469	sp|P03698|VBET_LAMBD Recombination protein bet
1501	vRhyme_6__ELSC_Mariner_131-447_scaffold_1758_c1_9	ELSC_Mariner_131-447_scaffold_1758_c1_9	Deposit	Lau_Basin	VOG10469	sp|P03698|VBET_LAMBD Recombination protein bet
1506	Brothers_Diffuse_S015_NODE_72050_length_1768_cov_0.857404_5	Brothers_Diffuse_S015_NODE_72050_length_1768_cov_0.857404_5	Deposit	Brothers	NA	NA
1506	Lau_Basin_Kilo_Moana_k95_1187856_flag_0_multi_14.0744_len_4140_6	Lau_Basin_Kilo_Moana_k95_1187856_flag_0_multi_14.0744_len_4140_6	Plume	Lau_Basin	NA	NA
1513	Brothers_Diffuse_S015_NODE_73831_length_1751_cov_2.454433_5	Brothers_Diffuse_S015_NODE_73831_length_1751_cov_2.454433_5	Deposit	Brothers	VOG01568	sp|Q05280|VG66_BPML5 Gene 66 protein
1513	vRhyme_57__ELSC_Abe_A1_NODE_53898_length_2997_cov_1.377700_7	ELSC_Abe_A1_NODE_53898_length_2997_cov_1.377700_7	Deposit	Lau_Basin	VOG01568	sp|Q05280|VG66_BPML5 Gene 66 protein
1513	vRhyme_63__ELSC_Mariner_M10_NODE_1709_length_15807_cov_1.702041_4	ELSC_Mariner_M10_NODE_1709_length_15807_cov_1.702041_4	Deposit	Lau_Basin	VOG01568	sp|Q05280|VG66_BPML5 Gene 66 protein
1513	vRhyme_102__ELSC_Mariner_M17_NODE_5_length_276322_cov_9.917131_123	ELSC_Mariner_M17_NODE_5_length_276322_cov_9.917131_123	Deposit	Lau_Basin	VOG01568	sp|Q05280|VG66_BPML5 Gene 66 protein
1518	Brothers_Diffuse_S015_NODE_24976_length_2671_cov_2.877358_3	Brothers_Diffuse_S015_NODE_24976_length_2671_cov_2.877358_3	Deposit	Brothers	VOG11403	sp|P51716|YO14_BPHC1 Uncharacterized 14.9 kDa protein in rep-hol intergenic region
1518	Brothers_Diffuse_S015_NODE_75517_length_1736_cov_2.370416_3	Brothers_Diffuse_S015_NODE_75517_length_1736_cov_2.370416_3	Deposit	Brothers	VOG11403	sp|P51716|YO14_BPHC1 Uncharacterized 14.9 kDa protein in rep-hol intergenic region
1518	vRhyme_199__ELSC_Abe_A1_NODE_14352_length_5561_cov_2.055944_2	ELSC_Abe_A1_NODE_14352_length_5561_cov_2.055944_2	Deposit	Lau_Basin	VOG11403	sp|P51716|YO14_BPHC1 Uncharacterized 14.9 kDa protein in rep-hol intergenic region
1518	ELSC_Tui_Malila_T11_NODE_12917_length_5260_cov_1.230664_4	ELSC_Tui_Malila_T11_NODE_12917_length_5260_cov_1.230664_4	Deposit	Lau_Basin	VOG11403	sp|P51716|YO14_BPHC1 Uncharacterized 14.9 kDa protein in rep-hol intergenic region
1523	Brothers_Diffuse_S015_NODE_76854_length_1725_cov_1.966834_3	Brothers_Diffuse_S015_NODE_76854_length_1725_cov_1.966834_3	Deposit	Brothers	VOG02444	REFSEQ hypothetical protein
1523	Brothers_Diffuse_S015_NODE_7696_length_4323_cov_2.567207_2	Brothers_Diffuse_S015_NODE_7696_length_4323_cov_2.567207_2	Deposit	Brothers	VOG02444	REFSEQ hypothetical protein
1523	ELSC_Bowl_M2_NODE_198985_length_1584_cov_2.144132_4	ELSC_Bowl_M2_NODE_198985_length_1584_cov_2.144132_4	Deposit	Lau_Basin	VOG02444	REFSEQ hypothetical protein
1523	ELSC_Tui_Malila_T10_NODE_65649_length_1998_cov_3.231962_3	ELSC_Tui_Malila_T10_NODE_65649_length_1998_cov_3.231962_3	Deposit	Lau_Basin	VOG02444	REFSEQ hypothetical protein
1534	Brothers_Diffuse_S015_NODE_78689_length_1709_cov_9.276233_2	Brothers_Diffuse_S015_NODE_78689_length_1709_cov_9.276233_2	Deposit	Brothers	VOG09757	REFSEQ hypothetical protein
1534	MAR_Rainbow_354-166_scaffold_617_c1_36	MAR_Rainbow_354-166_scaffold_617_c1_36	Deposit	MAR	VOG09757	REFSEQ hypothetical protein
1543	Brothers_Diffuse_S015_NODE_81890_length_1684_cov_1.854849_2	Brothers_Diffuse_S015_NODE_81890_length_1684_cov_1.854849_2	Deposit	Brothers	PF09723.10	Zinc ribbon domain
1543	ELSC_Abe_A1_NODE_763_length_21015_cov_3.431683_22	ELSC_Abe_A1_NODE_763_length_21015_cov_3.431683_22	Deposit	Lau_Basin	PF09723.10	Zinc ribbon domain
1543	ELSC_Abe_A3_NODE_10634_length_7761_cov_1.631910_8	ELSC_Abe_A3_NODE_10634_length_7761_cov_1.631910_8	Deposit	Lau_Basin	PF09723.10	Zinc ribbon domain
1544	Brothers_Diffuse_S015_NODE_81890_length_1684_cov_1.854849_3	Brothers_Diffuse_S015_NODE_81890_length_1684_cov_1.854849_3	Deposit	Brothers	NA	NA
1544	ELSC_Abe_A3_NODE_10634_length_7761_cov_1.631910_9	ELSC_Abe_A3_NODE_10634_length_7761_cov_1.631910_9	Deposit	Lau_Basin	NA	NA
1544	ELSC_Abe_A1_NODE_763_length_21015_cov_3.431683_21	ELSC_Abe_A1_NODE_763_length_21015_cov_3.431683_21	Deposit	Lau_Basin	NA	NA
1551	Brothers_Diffuse_S015_NODE_8313_length_4186_cov_2.265829_4	Brothers_Diffuse_S015_NODE_8313_length_4186_cov_2.265829_4	Deposit	Brothers	NA	NA
1551	ELSC_Abe_A3_NODE_261058_length_1572_cov_0.723183_3	ELSC_Abe_A3_NODE_261058_length_1572_cov_0.723183_3	Deposit	Lau_Basin	NA	NA
1567	Brothers_Diffuse_S015_NODE_8950_length_4057_cov_2.175318_2	Brothers_Diffuse_S015_NODE_8950_length_4057_cov_2.175318_2	Deposit	Brothers	VOG02687	sp|P69175|NING_BPVT2 Protein ninG
1567	ELSC_Abe_A3_NODE_241468_length_1640_cov_0.979511_3	ELSC_Abe_A3_NODE_241468_length_1640_cov_0.979511_3	Deposit	Lau_Basin	VOG02687	sp|P69175|NING_BPVT2 Protein ninG
1568	Brothers_Diffuse_S015_NODE_8950_length_4057_cov_2.175318_5	Brothers_Diffuse_S015_NODE_8950_length_4057_cov_2.175318_5	Deposit	Brothers	NA	NA
1568	ELSC_Abe_A3_NODE_45896_length_3871_cov_1.179220_2	ELSC_Abe_A3_NODE_45896_length_3871_cov_1.179220_2	Deposit	Lau_Basin	NA	NA
1569	Brothers_Diffuse_S015_NODE_8950_length_4057_cov_2.175318_6	Brothers_Diffuse_S015_NODE_8950_length_4057_cov_2.175318_6	Deposit	Brothers	NA	NA
1569	ELSC_Abe_A3_NODE_45896_length_3871_cov_1.179220_3	ELSC_Abe_A3_NODE_45896_length_3871_cov_1.179220_3	Deposit	Lau_Basin	NA	NA
1570	Brothers_Diffuse_S015_NODE_8950_length_4057_cov_2.175318_7	Brothers_Diffuse_S015_NODE_8950_length_4057_cov_2.175318_7	Deposit	Brothers	VOG09746	sp|P04892|ERF_BPP22 Essential recombination function protein
1570	ELSC_Abe_A3_NODE_45896_length_3871_cov_1.179220_4	ELSC_Abe_A3_NODE_45896_length_3871_cov_1.179220_4	Deposit	Lau_Basin	VOG09746	sp|P04892|ERF_BPP22 Essential recombination function protein
1571	Brothers_Diffuse_S015_NODE_8950_length_4057_cov_2.175318_9	Brothers_Diffuse_S015_NODE_8950_length_4057_cov_2.175318_9	Deposit	Brothers	NA	NA
1571	ELSC_Abe_A3_NODE_45896_length_3871_cov_1.179220_5	ELSC_Abe_A3_NODE_45896_length_3871_cov_1.179220_5	Deposit	Lau_Basin	NA	NA
1585	Brothers_Diffuse_S015_NODE_9374_length_3983_cov_2.548755_6	Brothers_Diffuse_S015_NODE_9374_length_3983_cov_2.548755_6	Deposit	Brothers	VOG02922	sp|Q9T1P8|VP50_BPAPS Putative protein p50
1585	ELSC_Bowl_M2_NODE_43857_length_4110_cov_2.498619_5	ELSC_Bowl_M2_NODE_43857_length_4110_cov_2.498619_5	Deposit	Lau_Basin	VOG02922	sp|Q9T1P8|VP50_BPAPS Putative protein p50
1586	Brothers_Diffuse_S015_NODE_9387_length_3982_cov_2.185992_1	Brothers_Diffuse_S015_NODE_9387_length_3982_cov_2.185992_1	Deposit	Brothers	VOG09810	sp|P17312|TERL_BPT4 Terminase, large subunit
1586	ELSC_Abe_A3_NODE_6603_length_9684_cov_1.628649_12	ELSC_Abe_A3_NODE_6603_length_9684_cov_1.628649_12	Deposit	Lau_Basin	VOG09810	sp|P17312|TERL_BPT4 Terminase, large subunit
1595	Brothers_Diffuse_S015_NODE_956_length_9634_cov_1.933312_2	Brothers_Diffuse_S015_NODE_956_length_9634_cov_1.933312_2	Deposit	Brothers	VOG00947	sp|P11110|NECK1_BPT4 Neck protein gp13
1595	MAR_Rainbow_355-202_scaffold_15087_c1_2	MAR_Rainbow_355-202_scaffold_15087_c1_2	Deposit	MAR	VOG00947	sp|P11110|NECK1_BPT4 Neck protein gp13
1595	vRhyme_127__ELSC_Mariner_M17_NODE_664_length_36517_cov_15.388926_41	ELSC_Mariner_M17_NODE_664_length_36517_cov_15.388926_41	Deposit	Lau_Basin	VOG23461	REFSEQ hypothetical protein
1600	Brothers_Diffuse_S015_NODE_9706_length_3935_cov_2.237658_1	Brothers_Diffuse_S015_NODE_9706_length_3935_cov_2.237658_1	Deposit	Brothers	NA	NA
1600	vRhyme_33__ELSC_Abe_A1_NODE_17043_length_5145_cov_2.226186_1	ELSC_Abe_A1_NODE_17043_length_5145_cov_2.226186_1	Deposit	Lau_Basin	NA	NA
1601	Brothers_Diffuse_S015_NODE_9706_length_3935_cov_2.237658_3	Brothers_Diffuse_S015_NODE_9706_length_3935_cov_2.237658_3	Deposit	Brothers	K17733	cwlK; peptidoglycan LD-endopeptidase CwlK [EC:3.4.-.-]
1601	vRhyme_35__ELSC_Abe_A1_NODE_388_length_28197_cov_4.731421_46	ELSC_Abe_A1_NODE_388_length_28197_cov_4.731421_46	Deposit	Lau_Basin	K17733	cwlK; peptidoglycan LD-endopeptidase CwlK [EC:3.4.-.-]
1606	Brothers_Diffuse_S015_NODE_98092_length_1574_cov_1.812025_3	Brothers_Diffuse_S015_NODE_98092_length_1574_cov_1.812025_3	Deposit	Brothers	NA	NA
1606	vRhyme_3__Lau_Basin_Mariner_k95_486682_flag_1_multi_4.0000_len_5917_5	Lau_Basin_Mariner_k95_486682_flag_1_multi_4.0000_len_5917_5	Plume	Lau_Basin	NA	NA
1610	Brothers_Diffuse_S015_NODE_5210_length_5058_cov_4.064084_2	Brothers_Diffuse_S015_NODE_5210_length_5058_cov_4.064084_2	Deposit	Brothers	VOG00330	REFSEQ hypothetical protein
1610	Brothers_Diffuse_S015_NODE_9881_length_3902_cov_4.447947_4	Brothers_Diffuse_S015_NODE_9881_length_3902_cov_4.447947_4	Deposit	Brothers	VOG00330	REFSEQ hypothetical protein
1610	vRhyme_111__Lau_Basin_Kilo_Moana_k95_1152196_flag_1_multi_3.9845_len_2218_1	Lau_Basin_Kilo_Moana_k95_1152196_flag_1_multi_3.9845_len_2218_1	Plume	Lau_Basin	VOG00330	REFSEQ hypothetical protein
1611	Brothers_Diffuse_S015_NODE_9881_length_3902_cov_4.447947_6	Brothers_Diffuse_S015_NODE_9881_length_3902_cov_4.447947_6	Deposit	Brothers	NA	NA
1611	vRhyme_7__Lau_Basin_Kilo_Moana_k95_1143247_flag_0_multi_42.0000_len_3453_7	Lau_Basin_Kilo_Moana_k95_1143247_flag_0_multi_42.0000_len_3453_7	Plume	Lau_Basin	NA	NA
1616	Brothers_LC_S014_NODE_102715_length_1192_cov_1.341784_4	Brothers_LC_S014_NODE_102715_length_1192_cov_1.341784_4	Deposit	Brothers	VOG00679	REFSEQ HNH endonuclease
1616	vRhyme_63__Brothers_LC_S016_NODE_40847_length_2873_cov_4.060816_3	Brothers_LC_S016_NODE_40847_length_2873_cov_4.060816_3	Deposit	Brothers	VOG00679	REFSEQ HNH endonuclease
1616	vRhyme_36__ELSC_Tui_Malila_T11_NODE_3843_length_9757_cov_1.225753_19	ELSC_Tui_Malila_T11_NODE_3843_length_9757_cov_1.225753_19	Deposit	Lau_Basin	VOG00679	REFSEQ HNH endonuclease
1620	Brothers_LC_S014_NODE_10359_length_4480_cov_2.928785_3	Brothers_LC_S014_NODE_10359_length_4480_cov_2.928785_3	Deposit	Brothers	NA	NA
1620	ELSC_Mariner_M10_NODE_5065_length_8298_cov_4.605923_8	ELSC_Mariner_M10_NODE_5065_length_8298_cov_4.605923_8	Deposit	Lau_Basin	NA	NA
1620	Brothers_NWCA_S013_NODE_17106_length_2853_cov_1.563096_3	Brothers_NWCA_S013_NODE_17106_length_2853_cov_1.563096_3	Deposit	Brothers	NA	NA
1621	Brothers_LC_S014_NODE_10359_length_4480_cov_2.928785_4	Brothers_LC_S014_NODE_10359_length_4480_cov_2.928785_4	Deposit	Brothers	NA	NA
1621	ELSC_Mariner_M10_NODE_5065_length_8298_cov_4.605923_7	ELSC_Mariner_M10_NODE_5065_length_8298_cov_4.605923_7	Deposit	Lau_Basin	NA	NA
1621	Brothers_NWCA_S013_NODE_17106_length_2853_cov_1.563096_2	Brothers_NWCA_S013_NODE_17106_length_2853_cov_1.563096_2	Deposit	Brothers	NA	NA
1621	ELSC_Bowl_M2_NODE_119718_length_2201_cov_1.386210_5	ELSC_Bowl_M2_NODE_119718_length_2201_cov_1.386210_5	Deposit	Lau_Basin	NA	NA
1622	Brothers_LC_S014_NODE_10359_length_4480_cov_2.928785_5	Brothers_LC_S014_NODE_10359_length_4480_cov_2.928785_5	Deposit	Brothers	VOG01132	sp|P03697|EXO_LAMBD Exonuclease
1622	Brothers_NWCA_S013_NODE_17106_length_2853_cov_1.563096_1	Brothers_NWCA_S013_NODE_17106_length_2853_cov_1.563096_1	Deposit	Brothers	VOG01132	sp|P03697|EXO_LAMBD Exonuclease
1622	ELSC_Mariner_M10_NODE_5065_length_8298_cov_4.605923_6	ELSC_Mariner_M10_NODE_5065_length_8298_cov_4.605923_6	Deposit	Lau_Basin	VOG01132	sp|P03697|EXO_LAMBD Exonuclease
1623	Brothers_LC_S014_NODE_10359_length_4480_cov_2.928785_7	Brothers_LC_S014_NODE_10359_length_4480_cov_2.928785_7	Deposit	Brothers	NA	NA
1623	ELSC_Mariner_M10_NODE_5065_length_8298_cov_4.605923_2	ELSC_Mariner_M10_NODE_5065_length_8298_cov_4.605923_2	Deposit	Lau_Basin	NA	NA
1635	Brothers_LC_S014_NODE_11032_length_4332_cov_3.279905_1	Brothers_LC_S014_NODE_11032_length_4332_cov_3.279905_1	Deposit	Brothers	K01356	lexA; repressor LexA [EC:3.4.21.88]
1635	Brothers_NWCA_S142_NODE_960_length_11710_cov_9.790382_8	Brothers_NWCA_S142_NODE_960_length_11710_cov_9.790382_8	Deposit	Brothers	VOG02771	sp|P03034|RPC1_LAMBD Repressor protein cI
1635	ELSC_Mariner_M10_NODE_26209_length_2907_cov_6.063669_7	ELSC_Mariner_M10_NODE_26209_length_2907_cov_6.063669_7	Deposit	Lau_Basin	VOG02771	sp|P03034|RPC1_LAMBD Repressor protein cI
1661	Brothers_LC_S014_NODE_11660_length_4209_cov_3.090152_4	Brothers_LC_S014_NODE_11660_length_4209_cov_3.090152_4	Deposit	Brothers	NA	NA
1661	vRhyme_78__MAR_Rainbow_354-166_scaffold_15763_c1_5	MAR_Rainbow_354-166_scaffold_15763_c1_5	Deposit	MAR	NA	NA
1665	Brothers_LC_S014_NODE_107585_length_1155_cov_3.817121_2	Brothers_LC_S014_NODE_107585_length_1155_cov_3.817121_2	Deposit	Brothers	PF03837.14	RecT family
1665	Brothers_LC_S014_NODE_118912_length_1077_cov_6.044211_2	Brothers_LC_S014_NODE_118912_length_1077_cov_6.044211_2	Deposit	Brothers	PF03837.14	RecT family
1665	Brothers_LC_S014_NODE_29373_length_2569_cov_2.993038_5	Brothers_LC_S014_NODE_29373_length_2569_cov_2.993038_5	Deposit	Brothers	PF03837.14	RecT family
1665	Brothers_LC_S014_NODE_66021_length_1590_cov_15.000000_2	Brothers_LC_S014_NODE_66021_length_1590_cov_15.000000_2	Deposit	Brothers	PF03837.14	RecT family
1665	Brothers_LC_S014_NODE_68415_length_1555_cov_7.898459_3	Brothers_LC_S014_NODE_68415_length_1555_cov_7.898459_3	Deposit	Brothers	PF03837.14	RecT family
1665	Brothers_LC_S014_NODE_69858_length_1535_cov_6.462358_2	Brothers_LC_S014_NODE_69858_length_1535_cov_6.462358_2	Deposit	Brothers	PF03837.14	RecT family
1665	Brothers_LC_S014_NODE_73119_length_1493_cov_10.591508_2	Brothers_LC_S014_NODE_73119_length_1493_cov_10.591508_2	Deposit	Brothers	PF03837.14	RecT family
1665	Brothers_NWCA_S013_NODE_1643_length_9821_cov_24.869610_10	Brothers_NWCA_S013_NODE_1643_length_9821_cov_24.869610_10	Deposit	Brothers	PF03837.14	RecT family
1665	Brothers_NWCA_S013_NODE_5192_length_5272_cov_6.995530_9	Brothers_NWCA_S013_NODE_5192_length_5272_cov_6.995530_9	Deposit	Brothers	PF03837.14	RecT family
1665	Brothers_NWCA_S017_NODE_5069_length_2281_cov_14.574280_2	Brothers_NWCA_S017_NODE_5069_length_2281_cov_14.574280_2	Deposit	Brothers	PF03837.14	RecT family
1665	ELSC_Mariner_M10_NODE_2692_length_11968_cov_1.575205_5	ELSC_Mariner_M10_NODE_2692_length_11968_cov_1.575205_5	Deposit	Lau_Basin	PF03837.14	RecT family
1665	ELSC_Tui_Malila_T11_NODE_27938_length_3601_cov_2.387737_4	ELSC_Tui_Malila_T11_NODE_27938_length_3601_cov_2.387737_4	Deposit	Lau_Basin	PF03837.14	RecT family
1665	vRhyme_87__ELSC_Tui_Malila_T11_NODE_6723_length_7272_cov_4.671239_9	ELSC_Tui_Malila_T11_NODE_6723_length_7272_cov_4.671239_9	Deposit	Lau_Basin	PF03837.14	RecT family
1692	Brothers_LC_S014_NODE_130_length_34041_cov_2.823701_13	Brothers_LC_S014_NODE_130_length_34041_cov_2.823701_13	Deposit	Brothers	VOG01405	sp|P25477|CAPSD_BPP2 Capsid proteins
1692	ELSC_Abe_A1_NODE_60_length_56336_cov_2.681225_69	ELSC_Abe_A1_NODE_60_length_56336_cov_2.681225_69	Deposit	Lau_Basin	VOG01405	sp|P25477|CAPSD_BPP2 Capsid proteins
1693	Brothers_LC_S014_NODE_130_length_34041_cov_2.823701_20	Brothers_LC_S014_NODE_130_length_34041_cov_2.823701_20	Deposit	Brothers	NA	NA
1693	ELSC_Abe_A1_NODE_60_length_56336_cov_2.681225_76	ELSC_Abe_A1_NODE_60_length_56336_cov_2.681225_76	Deposit	Lau_Basin	NA	NA
1694	ELSC_Abe_A1_NODE_60_length_56336_cov_2.681225_8	ELSC_Abe_A1_NODE_60_length_56336_cov_2.681225_8	Deposit	Lau_Basin	K08640	E3.4.17.14; zinc D-Ala-D-Ala carboxypeptidase [EC:3.4.17.14]
1694	Brothers_LC_S014_NODE_130_length_34041_cov_2.823701_31	Brothers_LC_S014_NODE_130_length_34041_cov_2.823701_31	Deposit	Brothers	PF08291.11	Peptidase M15
1695	Brothers_LC_S014_NODE_130_length_34041_cov_2.823701_33	Brothers_LC_S014_NODE_130_length_34041_cov_2.823701_33	Deposit	Brothers	NA	NA
1695	ELSC_Abe_A1_NODE_60_length_56336_cov_2.681225_10	ELSC_Abe_A1_NODE_60_length_56336_cov_2.681225_10	Deposit	Lau_Basin	NA	NA
1696	Brothers_LC_S014_NODE_13190_length_3957_cov_3.080679_1	Brothers_LC_S014_NODE_13190_length_3957_cov_3.080679_1	Deposit	Brothers	VOG00923	sp|A0A0H5AXT3|CAPSD_BPK21 Major capsid protein
1696	vRhyme_155__ELSC_Abe_A3_NODE_29903_length_4760_cov_1.254479_9	ELSC_Abe_A3_NODE_29903_length_4760_cov_1.254479_9	Deposit	Lau_Basin	VOG00923	sp|A0A0H5AXT3|CAPSD_BPK21 Major capsid protein
1698	Brothers_LC_S014_NODE_132_length_33881_cov_18.205576_3	Brothers_LC_S014_NODE_132_length_33881_cov_18.205576_3	Deposit	Brothers	NA	NA
1698	ELSC_Tui_Malila_132-544_scaffold_266_c1_13	ELSC_Tui_Malila_132-544_scaffold_266_c1_13	Deposit	Lau_Basin	NA	NA
1701	Brothers_LC_S014_NODE_13344_length_3936_cov_3.313206_3	Brothers_LC_S014_NODE_13344_length_3936_cov_3.313206_3	Deposit	Brothers	PF09956.9	Uncharacterized conserved protein (DUF2190)
1701	Brothers_NWCA_S013_NODE_106084_length_1011_cov_4.858597_2	Brothers_NWCA_S013_NODE_106084_length_1011_cov_4.858597_2	Deposit	Brothers	PF09956.9	Uncharacterized conserved protein (DUF2190)
1701	Brothers_NWCA_S013_NODE_24122_length_2380_cov_5.782956_4	Brothers_NWCA_S013_NODE_24122_length_2380_cov_5.782956_4	Deposit	Brothers	PF09956.9	Uncharacterized conserved protein (DUF2190)
1701	vRhyme_43__Brothers_NWCA_S013_NODE_27072_length_2233_cov_35.808642_4	Brothers_NWCA_S013_NODE_27072_length_2233_cov_35.808642_4	Deposit	Brothers	PF09956.9	Uncharacterized conserved protein (DUF2190)
1701	vRhyme_20__Brothers_NWCA_S142_NODE_3231_length_5537_cov_8.754344_3	Brothers_NWCA_S142_NODE_3231_length_5537_cov_8.754344_3	Deposit	Brothers	PF09956.9	Uncharacterized conserved protein (DUF2190)
1701	vRhyme_38__Brothers_NWCA_S142_NODE_6116_length_3609_cov_26.913843_3	Brothers_NWCA_S142_NODE_6116_length_3609_cov_26.913843_3	Deposit	Brothers	PF09956.9	Uncharacterized conserved protein (DUF2190)
1701	vRhyme_50__Brothers_NWCA_S145_NODE_11084_length_4701_cov_4.735024_2	Brothers_NWCA_S145_NODE_11084_length_4701_cov_4.735024_2	Deposit	Brothers	PF09956.9	Uncharacterized conserved protein (DUF2190)
1701	ELSC_Bowl_M1_NODE_12139_length_2931_cov_11.074536_8	ELSC_Bowl_M1_NODE_12139_length_2931_cov_11.074536_8	Deposit	Lau_Basin	PF09956.9	Uncharacterized conserved protein (DUF2190)
1701	vRhyme_59__ELSC_Bowl_M1_NODE_1223_length_12682_cov_40.435125_10	ELSC_Bowl_M1_NODE_1223_length_12682_cov_40.435125_10	Deposit	Lau_Basin	PF09956.9	Uncharacterized conserved protein (DUF2190)
1701	ELSC_Bowl_M1_NODE_232_length_36963_cov_6.000597_25	ELSC_Bowl_M1_NODE_232_length_36963_cov_6.000597_25	Deposit	Lau_Basin	PF09956.9	Uncharacterized conserved protein (DUF2190)
1701	ELSC_Bowl_M1_NODE_952_length_15063_cov_5.725027_9	ELSC_Bowl_M1_NODE_952_length_15063_cov_5.725027_9	Deposit	Lau_Basin	PF09956.9	Uncharacterized conserved protein (DUF2190)
1701	ELSC_Mariner_M10_NODE_14547_length_4274_cov_12.711358_4	ELSC_Mariner_M10_NODE_14547_length_4274_cov_12.711358_4	Deposit	Lau_Basin	PF09956.9	Uncharacterized conserved protein (DUF2190)
1701	vRhyme_8__ELSC_Tui_Malila_132-544_scaffold_28205_c1_2	ELSC_Tui_Malila_132-544_scaffold_28205_c1_2	Deposit	Lau_Basin	PF09956.9	Uncharacterized conserved protein (DUF2190)
1701	vRhyme_3__ELSC_Tui_Malila_132-544_scaffold_5136_c1_2	ELSC_Tui_Malila_132-544_scaffold_5136_c1_2	Deposit	Lau_Basin	PF09956.9	Uncharacterized conserved protein (DUF2190)
1701	vRhyme_10__ELSC_Tui_Malila_T11_NODE_64967_length_2395_cov_2.000441_3	ELSC_Tui_Malila_T11_NODE_64967_length_2395_cov_2.000441_3	Deposit	Lau_Basin	PF09956.9	Uncharacterized conserved protein (DUF2190)
1701	Guaymas_4559-240_scaffold_10691_c1_10	Guaymas_4559-240_scaffold_10691_c1_10	Deposit	Guaymas	PF09956.9	Uncharacterized conserved protein (DUF2190)
1702	Brothers_LC_S014_NODE_13431_length_3922_cov_2.538603_2	Brothers_LC_S014_NODE_13431_length_3922_cov_2.538603_2	Deposit	Brothers	NA	NA
1702	ELSC_Mariner_M17_NODE_673_length_36172_cov_4.986739_25	ELSC_Mariner_M17_NODE_673_length_36172_cov_4.986739_25	Deposit	Lau_Basin	NA	NA
1702	Brothers_NWCA_S013_NODE_164_length_36932_cov_6.894172_17	Brothers_NWCA_S013_NODE_164_length_36932_cov_6.894172_17	Deposit	Brothers	NA	NA
1702	ELSC_Tui_Malila_T11_NODE_3118_length_10801_cov_1.803916_16	ELSC_Tui_Malila_T11_NODE_3118_length_10801_cov_1.803916_16	Deposit	Lau_Basin	NA	NA
1703	Brothers_LC_S014_NODE_13610_length_3899_cov_1.762725_5	Brothers_LC_S014_NODE_13610_length_3899_cov_1.762725_5	Deposit	Brothers	NA	NA
1703	Brothers_NWCA_S142_NODE_297_length_24346_cov_22.311367_16	Brothers_NWCA_S142_NODE_297_length_24346_cov_22.311367_16	Deposit	Brothers	NA	NA
1703	Brothers_UC_S147_NODE_6606_length_3919_cov_3.973629_1	Brothers_UC_S147_NODE_6606_length_3919_cov_3.973629_1	Deposit	Brothers	NA	NA
1703	vRhyme_45__Brothers_NWCA_S013_NODE_1636_length_9838_cov_3.581711_5	Brothers_NWCA_S013_NODE_1636_length_9838_cov_3.581711_5	Deposit	Brothers	NA	NA
1703	vRhyme_5__ELSC_Bowl_M2_NODE_13889_length_8127_cov_4.300625_3	ELSC_Bowl_M2_NODE_13889_length_8127_cov_4.300625_3	Deposit	Lau_Basin	NA	NA
1703	vRhyme_45__Brothers_UC_S147_NODE_677_length_12022_cov_14.142581_9	Brothers_UC_S147_NODE_677_length_12022_cov_14.142581_9	Deposit	Brothers	NA	NA
1703	vRhyme_59__ELSC_Mariner_131-447_scaffold_5271_c1_10	ELSC_Mariner_131-447_scaffold_5271_c1_10	Deposit	Lau_Basin	NA	NA
1708	Brothers_LC_S014_NODE_14050_length_3831_cov_4.938445_10	Brothers_LC_S014_NODE_14050_length_3831_cov_4.938445_10	Deposit	Brothers	NA	NA
1708	Brothers_UC_S147_NODE_4596_length_4748_cov_11.512010_8	Brothers_UC_S147_NODE_4596_length_4748_cov_11.512010_8	Deposit	Brothers	NA	NA
1708	Brothers_LC_S014_NODE_19279_length_3238_cov_4.032465_7	Brothers_LC_S014_NODE_19279_length_3238_cov_4.032465_7	Deposit	Brothers	NA	NA
1708	vRhyme_45__Brothers_NWCA_S013_NODE_3003_length_7011_cov_3.619407_8	Brothers_NWCA_S013_NODE_3003_length_7011_cov_3.619407_8	Deposit	Brothers	NA	NA
1708	ELSC_Mariner_M17_NODE_202498_length_1095_cov_0.779959_3	ELSC_Mariner_M17_NODE_202498_length_1095_cov_0.779959_3	Deposit	Lau_Basin	NA	NA
1708	Brothers_UC_S011_NODE_59_length_34716_cov_24.336321_12	Brothers_UC_S011_NODE_59_length_34716_cov_24.336321_12	Deposit	Brothers	NA	NA
1708	ELSC_Bowl_M2_NODE_290889_length_1233_cov_1.121157_4	ELSC_Bowl_M2_NODE_290889_length_1233_cov_1.121157_4	Deposit	Lau_Basin	NA	NA
1708	Brothers_Diffuse_S009_NODE_27200_length_1418_cov_1.109992_4	Brothers_Diffuse_S009_NODE_27200_length_1418_cov_1.109992_4	Deposit	Brothers	NA	NA
1708	vRhyme_16__Brothers_NWCA_S145_NODE_212_length_38510_cov_5.926374_57	Brothers_NWCA_S145_NODE_212_length_38510_cov_5.926374_57	Deposit	Brothers	NA	NA
1708	Brothers_NWCA_S142_NODE_2502_length_6499_cov_32.332235_12	Brothers_NWCA_S142_NODE_2502_length_6499_cov_32.332235_12	Deposit	Brothers	NA	NA
1708	Brothers_NWCA_S142_NODE_627_length_15401_cov_24.054144_20	Brothers_NWCA_S142_NODE_627_length_15401_cov_24.054144_20	Deposit	Brothers	NA	NA
1716	Brothers_LC_S014_NODE_14100_length_3823_cov_8.606872_4	Brothers_LC_S014_NODE_14100_length_3823_cov_8.606872_4	Deposit	Brothers	VOG11403	sp|P51716|YO14_BPHC1 Uncharacterized 14.9 kDa protein in rep-hol intergenic region
1716	Brothers_NWCA_S142_NODE_5091_length_4095_cov_4.298639_4	Brothers_NWCA_S142_NODE_5091_length_4095_cov_4.298639_4	Deposit	Brothers	VOG11403	sp|P51716|YO14_BPHC1 Uncharacterized 14.9 kDa protein in rep-hol intergenic region
1716	vRhyme_19__Brothers_NWCA_S145_NODE_24913_length_2886_cov_2.641899_5	Brothers_NWCA_S145_NODE_24913_length_2886_cov_2.641899_5	Deposit	Brothers	VOG11403	sp|P51716|YO14_BPHC1 Uncharacterized 14.9 kDa protein in rep-hol intergenic region
1716	ELSC_Abe_A1_NODE_126537_length_1938_cov_1.376035_2	ELSC_Abe_A1_NODE_126537_length_1938_cov_1.376035_2	Deposit	Lau_Basin	VOG11403	sp|P51716|YO14_BPHC1 Uncharacterized 14.9 kDa protein in rep-hol intergenic region
1716	vRhyme_12__MAR_Rainbow_355-202_scaffold_20148_c1_3	MAR_Rainbow_355-202_scaffold_20148_c1_3	Deposit	MAR	VOG11403	sp|P51716|YO14_BPHC1 Uncharacterized 14.9 kDa protein in rep-hol intergenic region
1722	Brothers_LC_S014_NODE_14573_length_3758_cov_1.925365_3	Brothers_LC_S014_NODE_14573_length_3758_cov_1.925365_3	Deposit	Brothers	NA	NA
1722	vRhyme_78__MAR_Rainbow_354-166_scaffold_28090_c1_3	MAR_Rainbow_354-166_scaffold_28090_c1_3	Deposit	MAR	NA	NA
1722	Brothers_NWCA_S145_NODE_23608_length_2983_cov_2.277661_2	Brothers_NWCA_S145_NODE_23608_length_2983_cov_2.277661_2	Deposit	Brothers	NA	NA
1743	Brothers_LC_S014_NODE_15737_length_3611_cov_1.463835_5	Brothers_LC_S014_NODE_15737_length_3611_cov_1.463835_5	Deposit	Brothers	NA	NA
1743	ELSC_Tui_Malila_T2_NODE_321415_length_1419_cov_0.907895_1	ELSC_Tui_Malila_T2_NODE_321415_length_1419_cov_0.907895_1	Deposit	Lau_Basin	NA	NA
1744	Brothers_LC_S014_NODE_15737_length_3611_cov_1.463835_6	Brothers_LC_S014_NODE_15737_length_3611_cov_1.463835_6	Deposit	Brothers	VOG11403	sp|P51716|YO14_BPHC1 Uncharacterized 14.9 kDa protein in rep-hol intergenic region
1744	Brothers_LC_S016_NODE_62403_length_2317_cov_1.768950_3	Brothers_LC_S016_NODE_62403_length_2317_cov_1.768950_3	Deposit	Brothers	VOG11403	sp|P51716|YO14_BPHC1 Uncharacterized 14.9 kDa protein in rep-hol intergenic region
1744	ELSC_Tui_Malila_T2_NODE_321415_length_1419_cov_0.907895_2	ELSC_Tui_Malila_T2_NODE_321415_length_1419_cov_0.907895_2	Deposit	Lau_Basin	VOG11403	sp|P51716|YO14_BPHC1 Uncharacterized 14.9 kDa protein in rep-hol intergenic region
1754	Brothers_LC_S014_NODE_16092_length_3568_cov_4.972392_6	Brothers_LC_S014_NODE_16092_length_3568_cov_4.972392_6	Deposit	Brothers	NA	NA
1754	Brothers_NWCA_S142_NODE_163_length_34090_cov_36.566322_33	Brothers_NWCA_S142_NODE_163_length_34090_cov_36.566322_33	Deposit	Brothers	NA	NA
1754	Brothers_NWCA_S142_NODE_796_length_13067_cov_5.054869_2	Brothers_NWCA_S142_NODE_796_length_13067_cov_5.054869_2	Deposit	Brothers	NA	NA
1754	Brothers_LC_S014_NODE_42950_length_2064_cov_2.674239_3	Brothers_LC_S014_NODE_42950_length_2064_cov_2.674239_3	Deposit	Brothers	NA	NA
1754	Brothers_UC_S147_NODE_8627_length_3378_cov_34.483236_2	Brothers_UC_S147_NODE_8627_length_3378_cov_34.483236_2	Deposit	Brothers	NA	NA
1754	Brothers_LC_S014_NODE_31148_length_2483_cov_2.883701_2	Brothers_LC_S014_NODE_31148_length_2483_cov_2.883701_2	Deposit	Brothers	NA	NA
1754	vRhyme_16__Brothers_NWCA_S145_NODE_212_length_38510_cov_5.926374_17	Brothers_NWCA_S145_NODE_212_length_38510_cov_5.926374_17	Deposit	Brothers	NA	NA
1754	Brothers_UC_S011_NODE_59_length_34716_cov_24.336321_42	Brothers_UC_S011_NODE_59_length_34716_cov_24.336321_42	Deposit	Brothers	NA	NA
1754	ELSC_Bowl_M1_NODE_1024_length_14336_cov_27.470688_11	ELSC_Bowl_M1_NODE_1024_length_14336_cov_27.470688_11	Deposit	Lau_Basin	NA	NA
1754	vRhyme_92__ELSC_Mariner_131-447_scaffold_2054_c1_11	ELSC_Mariner_131-447_scaffold_2054_c1_11	Deposit	Lau_Basin	NA	NA
1754	Brothers_UC_S010_NODE_5160_length_6550_cov_1.558617_7	Brothers_UC_S010_NODE_5160_length_6550_cov_1.558617_7	Deposit	Brothers	NA	NA
1759	Brothers_LC_S014_NODE_16489_length_3520_cov_3.837017_2	Brothers_LC_S014_NODE_16489_length_3520_cov_3.837017_2	Deposit	Brothers	PF04860.12	Phage portal protein
1759	ELSC_Tui_Malila_T11_NODE_3053_length_10894_cov_1.457230_4	ELSC_Tui_Malila_T11_NODE_3053_length_10894_cov_1.457230_4	Deposit	Lau_Basin	NA	NA
1760	Brothers_LC_S014_NODE_16604_length_3505_cov_1.365305_1	Brothers_LC_S014_NODE_16604_length_3505_cov_1.365305_1	Deposit	Brothers	NA	NA
1760	vRhyme_31__ELSC_Mariner_131-447_scaffold_10323_c1_1	ELSC_Mariner_131-447_scaffold_10323_c1_1	Deposit	Lau_Basin	NA	NA
1761	Brothers_LC_S014_NODE_16672_length_3498_cov_1.705132_2	Brothers_LC_S014_NODE_16672_length_3498_cov_1.705132_2	Deposit	Brothers	PF13148.6	Protein of unknown function (DUF3987)
1761	ELSC_Tui_Malila_132-544_scaffold_9664_c1_4	ELSC_Tui_Malila_132-544_scaffold_9664_c1_4	Deposit	Lau_Basin	PF13148.6	Protein of unknown function (DUF3987)
1794	Brothers_LC_S014_NODE_17245_length_3440_cov_0.993661_3	Brothers_LC_S014_NODE_17245_length_3440_cov_0.993661_3	Deposit	Brothers	NA	NA
1794	ELSC_Mariner_M10_NODE_5065_length_8298_cov_4.605923_13	ELSC_Mariner_M10_NODE_5065_length_8298_cov_4.605923_13	Deposit	Lau_Basin	NA	NA
1795	Brothers_LC_S014_NODE_17737_length_3386_cov_6.737650_6	Brothers_LC_S014_NODE_17737_length_3386_cov_6.737650_6	Deposit	Brothers	NA	NA
1795	MAR_Rainbow_354-166_scaffold_20398_c1_4	MAR_Rainbow_354-166_scaffold_20398_c1_4	Deposit	MAR	NA	NA
1795	Brothers_LC_S014_NODE_14606_length_3754_cov_2.770885_6	Brothers_LC_S014_NODE_14606_length_3754_cov_2.770885_6	Deposit	Brothers	NA	NA
1796	Brothers_LC_S014_NODE_18286_length_3332_cov_9.174727_2	Brothers_LC_S014_NODE_18286_length_3332_cov_9.174727_2	Deposit	Brothers	VOG00213	sp|Q05220|PORTL_BPML5 Portal protein
1796	vRhyme_20__ELSC_Tui_Malila_132-544_scaffold_6856_c1_6	ELSC_Tui_Malila_132-544_scaffold_6856_c1_6	Deposit	Lau_Basin	VOG00213	sp|Q05220|PORTL_BPML5 Portal protein
1797	Brothers_LC_S014_NODE_1833_length_10760_cov_3.939152_12	Brothers_LC_S014_NODE_1833_length_10760_cov_3.939152_12	Deposit	Brothers	NA	NA
1797	Brothers_NWCA_S142_NODE_405_length_20138_cov_23.004248_2	Brothers_NWCA_S142_NODE_405_length_20138_cov_23.004248_2	Deposit	Brothers	NA	NA
1797	Brothers_NWCB_S140_NODE_244966_length_1136_cov_1.085233_2	Brothers_NWCB_S140_NODE_244966_length_1136_cov_1.085233_2	Deposit	Brothers	NA	NA
1797	vRhyme_80__ELSC_Mariner_M10_NODE_28009_length_2781_cov_1.623210_4	ELSC_Mariner_M10_NODE_28009_length_2781_cov_1.623210_4	Deposit	Lau_Basin	NA	NA
1797	vRhyme_86__Guaymas_4559-240_scaffold_3299_c1_16	Guaymas_4559-240_scaffold_3299_c1_16	Deposit	Guaymas	NA	NA
1797	vRhyme_89__Guaymas_4561-384_scaffold_11916_c1_5	Guaymas_4561-384_scaffold_11916_c1_5	Deposit	Guaymas	NA	NA
1797	Brothers_NWCA_S013_NODE_2701_length_7449_cov_6.515160_11	Brothers_NWCA_S013_NODE_2701_length_7449_cov_6.515160_11	Deposit	Brothers	NA	NA
1797	ELSC_Mariner_M17_NODE_146465_length_1413_cov_1.753499_3	ELSC_Mariner_M17_NODE_146465_length_1413_cov_1.753499_3	Deposit	Lau_Basin	NA	NA
1797	vRhyme_104__Guaymas_4561-384_scaffold_391_c1_4	Guaymas_4561-384_scaffold_391_c1_4	Deposit	Guaymas	NA	NA
1797	Brothers_UC_S147_NODE_6973_length_3798_cov_2.823209_7	Brothers_UC_S147_NODE_6973_length_3798_cov_2.823209_7	Deposit	Brothers	NA	NA
1797	vRhyme_81__Brothers_NWCA_S145_NODE_2400_length_11061_cov_2.213371_2	Brothers_NWCA_S145_NODE_2400_length_11061_cov_2.213371_2	Deposit	Brothers	NA	NA
1826	Brothers_LC_S014_NODE_19279_length_3238_cov_4.032465_3	Brothers_LC_S014_NODE_19279_length_3238_cov_4.032465_3	Deposit	Brothers	NA	NA
1826	ELSC_Mariner_M17_NODE_38647_length_3652_cov_1.281135_6	ELSC_Mariner_M17_NODE_38647_length_3652_cov_1.281135_6	Deposit	Lau_Basin	NA	NA
1826	vRhyme_37__Brothers_UC_S010_NODE_6596_length_5741_cov_1.890452_14	Brothers_UC_S010_NODE_6596_length_5741_cov_1.890452_14	Deposit	Brothers	NA	NA
1827	Brothers_LC_S014_NODE_19279_length_3238_cov_4.032465_4	Brothers_LC_S014_NODE_19279_length_3238_cov_4.032465_4	Deposit	Brothers	NA	NA
1827	ELSC_Tui_Malila_132-544_scaffold_769_c1_9	ELSC_Tui_Malila_132-544_scaffold_769_c1_9	Deposit	Lau_Basin	NA	NA
1829	Brothers_LC_S014_NODE_19279_length_3238_cov_4.032465_8	Brothers_LC_S014_NODE_19279_length_3238_cov_4.032465_8	Deposit	Brothers	NA	NA
1829	Brothers_NWCA_S013_NODE_229_length_30602_cov_6.294143_12	Brothers_NWCA_S013_NODE_229_length_30602_cov_6.294143_12	Deposit	Brothers	NA	NA
1829	Brothers_NWCA_S142_NODE_2502_length_6499_cov_32.332235_13	Brothers_NWCA_S142_NODE_2502_length_6499_cov_32.332235_13	Deposit	Brothers	NA	NA
1829	vRhyme_37__Brothers_UC_S010_NODE_6596_length_5741_cov_1.890452_10	Brothers_UC_S010_NODE_6596_length_5741_cov_1.890452_10	Deposit	Brothers	NA	NA
1829	Brothers_LC_S014_NODE_14050_length_3831_cov_4.938445_9	Brothers_LC_S014_NODE_14050_length_3831_cov_4.938445_9	Deposit	Brothers	NA	NA
1829	ELSC_Mariner_M17_NODE_202498_length_1095_cov_0.779959_4	ELSC_Mariner_M17_NODE_202498_length_1095_cov_0.779959_4	Deposit	Lau_Basin	NA	NA
1829	ELSC_Mariner_M10_NODE_12208_length_4794_cov_9.427255_9	ELSC_Mariner_M10_NODE_12208_length_4794_cov_9.427255_9	Deposit	Lau_Basin	NA	NA
1829	ELSC_Bowl_M2_NODE_8055_length_11100_cov_6.022874_19	ELSC_Bowl_M2_NODE_8055_length_11100_cov_6.022874_19	Deposit	Lau_Basin	NA	NA
1855	Brothers_LC_S014_NODE_20840_length_3100_cov_1.905483_7	Brothers_LC_S014_NODE_20840_length_3100_cov_1.905483_7	Deposit	Brothers	NA	NA
1855	vRhyme_37__Brothers_UC_S010_NODE_2315_length_10067_cov_2.055231_1	Brothers_UC_S010_NODE_2315_length_10067_cov_2.055231_1	Deposit	Brothers	NA	NA
1855	vRhyme_40__ELSC_Bowl_M1_NODE_12226_length_2917_cov_3.639785_1	ELSC_Bowl_M1_NODE_12226_length_2917_cov_3.639785_1	Deposit	Lau_Basin	NA	NA
1855	vRhyme_164__ELSC_Bowl_M2_NODE_32268_length_4948_cov_5.902095_1	ELSC_Bowl_M2_NODE_32268_length_4948_cov_5.902095_1	Deposit	Lau_Basin	NA	NA
1855	Brothers_LC_S014_NODE_29854_length_2545_cov_2.009098_2	Brothers_LC_S014_NODE_29854_length_2545_cov_2.009098_2	Deposit	Brothers	NA	NA
1855	ELSC_Bowl_M2_NODE_3443_length_17602_cov_6.493047_1	ELSC_Bowl_M2_NODE_3443_length_17602_cov_6.493047_1	Deposit	Lau_Basin	NA	NA
1855	vRhyme_31__Brothers_UC_S010_NODE_175_length_37719_cov_3.238162_9	Brothers_UC_S010_NODE_175_length_37719_cov_3.238162_9	Deposit	Brothers	NA	NA
1855	Brothers_LC_S014_NODE_441_length_19846_cov_5.671687_21	Brothers_LC_S014_NODE_441_length_19846_cov_5.671687_21	Deposit	Brothers	NA	NA
1855	ELSC_Bowl_M1_NODE_12529_length_2868_cov_3.480482_1	ELSC_Bowl_M1_NODE_12529_length_2868_cov_3.480482_1	Deposit	Lau_Basin	NA	NA
1855	ELSC_Tui_Malila_132-544_scaffold_2317_c1_2	ELSC_Tui_Malila_132-544_scaffold_2317_c1_2	Deposit	Lau_Basin	NA	NA
1869	Brothers_LC_S014_NODE_22513_length_2973_cov_1.812017_2	Brothers_LC_S014_NODE_22513_length_2973_cov_1.812017_2	Deposit	Brothers	VOG11444	REFSEQ hypothetical protein
1869	ELSC_Abe_A1_NODE_23934_length_4408_cov_1.832983_5	ELSC_Abe_A1_NODE_23934_length_4408_cov_1.832983_5	Deposit	Lau_Basin	VOG11444	REFSEQ hypothetical protein
1881	Brothers_LC_S014_NODE_23023_length_2937_cov_4.237722_2	Brothers_LC_S014_NODE_23023_length_2937_cov_4.237722_2	Deposit	Brothers	K01520	dut, DUT; dUTP pyrophosphatase [EC:3.6.1.23]
1881	ELSC_Bowl_M2_NODE_14137_length_8042_cov_7.609476_14	ELSC_Bowl_M2_NODE_14137_length_8042_cov_7.609476_14	Deposit	Lau_Basin	K01520	dut, DUT; dUTP pyrophosphatase [EC:3.6.1.23]
1881	ELSC_Bowl_M2_NODE_85178_length_2728_cov_10.341407_8	ELSC_Bowl_M2_NODE_85178_length_2728_cov_10.341407_8	Deposit	Lau_Basin	VOG00080	sp|P33316|DUT_HUMAN Deoxyuridine 5'-triphosphate nucleotidohydrolase, mitochondrial
1882	Brothers_LC_S014_NODE_23023_length_2937_cov_4.237722_6	Brothers_LC_S014_NODE_23023_length_2937_cov_4.237722_6	Deposit	Brothers	VOG00559	sp|O64200|VG04_BPMD2 Gene 4 protein
1882	Guaymas_4559-240_scaffold_41794_c1_3	Guaymas_4559-240_scaffold_41794_c1_3	Deposit	Guaymas	VOG00559	sp|O64200|VG04_BPMD2 Gene 4 protein
1887	Brothers_LC_S014_NODE_238_length_26756_cov_8.686958_11	Brothers_LC_S014_NODE_238_length_26756_cov_8.686958_11	Deposit	Brothers	NA	NA
1887	vRhyme_36__ELSC_Tui_Malila_T11_NODE_92634_length_2016_cov_1.054526_3	ELSC_Tui_Malila_T11_NODE_92634_length_2016_cov_1.054526_3	Deposit	Lau_Basin	NA	NA
1888	Brothers_LC_S014_NODE_238_length_26756_cov_8.686958_15	Brothers_LC_S014_NODE_238_length_26756_cov_8.686958_15	Deposit	Brothers	NA	NA
1888	ELSC_Tui_Malila_T11_NODE_15255_length_4847_cov_1.067373_2	ELSC_Tui_Malila_T11_NODE_15255_length_4847_cov_1.067373_2	Deposit	Lau_Basin	NA	NA
1889	Brothers_LC_S014_NODE_238_length_26756_cov_8.686958_29	Brothers_LC_S014_NODE_238_length_26756_cov_8.686958_29	Deposit	Brothers	NA	NA
1889	ELSC_Tui_Malila_132-544_scaffold_44990_c1_2	ELSC_Tui_Malila_132-544_scaffold_44990_c1_2	Deposit	Lau_Basin	NA	NA
1927	Brothers_LC_S014_NODE_2776_length_8773_cov_5.504395_4	Brothers_LC_S014_NODE_2776_length_8773_cov_5.504395_4	Deposit	Brothers	NA	NA
1927	Brothers_UC_S011_NODE_59_length_34716_cov_24.336321_31	Brothers_UC_S011_NODE_59_length_34716_cov_24.336321_31	Deposit	Brothers	NA	NA
1927	Brothers_Diffuse_S009_NODE_4645_length_3393_cov_1.156154_6	Brothers_Diffuse_S009_NODE_4645_length_3393_cov_1.156154_6	Deposit	Brothers	NA	NA
1927	ELSC_Bowl_M1_NODE_9715_length_3365_cov_22.177579_5	ELSC_Bowl_M1_NODE_9715_length_3365_cov_22.177579_5	Deposit	Lau_Basin	NA	NA
1927	Brothers_LC_S014_NODE_441_length_19846_cov_5.671687_14	Brothers_LC_S014_NODE_441_length_19846_cov_5.671687_14	Deposit	Brothers	NA	NA
1927	Brothers_NWCA_S013_NODE_229_length_30602_cov_6.294143_41	Brothers_NWCA_S013_NODE_229_length_30602_cov_6.294143_41	Deposit	Brothers	NA	NA
1927	vRhyme_277__ELSC_Bowl_M2_NODE_21411_length_6326_cov_2.619132_9	ELSC_Bowl_M2_NODE_21411_length_6326_cov_2.619132_9	Deposit	Lau_Basin	NA	NA
1930	Brothers_LC_S014_NODE_2842_length_8682_cov_3.921683_6	Brothers_LC_S014_NODE_2842_length_8682_cov_3.921683_6	Deposit	Brothers	VOG23556	REFSEQ major structural protein
1930	ELSC_Bowl_M2_NODE_96_length_104147_cov_5.494838_36	ELSC_Bowl_M2_NODE_96_length_104147_cov_5.494838_36	Deposit	Lau_Basin	VOG23556	REFSEQ major structural protein
1931	Brothers_LC_S014_NODE_28764_length_2601_cov_1.302344_4	Brothers_LC_S014_NODE_28764_length_2601_cov_1.302344_4	Deposit	Brothers	NA	NA
1931	ELSC_Tui_Malila_T11_NODE_68267_length_2337_cov_1.952489_4	ELSC_Tui_Malila_T11_NODE_68267_length_2337_cov_1.952489_4	Deposit	Lau_Basin	NA	NA
1934	Brothers_LC_S014_NODE_28990_length_2589_cov_1.634037_3	Brothers_LC_S014_NODE_28990_length_2589_cov_1.634037_3	Deposit	Brothers	PF03354.15	Phage Terminase
1934	vRhyme_88__ELSC_Bowl_M2_NODE_12568_length_8629_cov_1.754999_3	ELSC_Bowl_M2_NODE_12568_length_8629_cov_1.754999_3	Deposit	Lau_Basin	PF03354.15	Phage Terminase
1941	Brothers_LC_S014_NODE_29625_length_2556_cov_1.733635_4	Brothers_LC_S014_NODE_29625_length_2556_cov_1.733635_4	Deposit	Brothers	VOG12342	REFSEQ hypothetical protein
1941	Brothers_NWCA_S013_NODE_49_length_70663_cov_17.119301_2	Brothers_NWCA_S013_NODE_49_length_70663_cov_17.119301_2	Deposit	Brothers	NA	NA
1941	Brothers_UC_S011_NODE_1040_length_9377_cov_8.885622_7	Brothers_UC_S011_NODE_1040_length_9377_cov_8.885622_7	Deposit	Brothers	NA	NA
1941	vRhyme_25__ELSC_Mariner_131-447_scaffold_9520_c1_3	ELSC_Mariner_131-447_scaffold_9520_c1_3	Deposit	Lau_Basin	NA	NA
2001	Brothers_LC_S014_NODE_35118_length_2319_cov_119.775547_2	Brothers_LC_S014_NODE_35118_length_2319_cov_119.775547_2	Deposit	Brothers	VOG11403	sp|P51716|YO14_BPHC1 Uncharacterized 14.9 kDa protein in rep-hol intergenic region
2001	vRhyme_14__ELSC_Abe_128-326_scaffold_24375_c1_2	ELSC_Abe_128-326_scaffold_24375_c1_2	Deposit	Lau_Basin	VOG11403	sp|P51716|YO14_BPHC1 Uncharacterized 14.9 kDa protein in rep-hol intergenic region
2008	Brothers_LC_S014_NODE_36142_length_2282_cov_4.283063_2	Brothers_LC_S014_NODE_36142_length_2282_cov_4.283063_2	Deposit	Brothers	NA	NA
2008	ELSC_Bowl_M2_NODE_1872_length_24160_cov_5.290184_29	ELSC_Bowl_M2_NODE_1872_length_24160_cov_5.290184_29	Deposit	Lau_Basin	NA	NA
2009	Brothers_LC_S014_NODE_36142_length_2282_cov_4.283063_3	Brothers_LC_S014_NODE_36142_length_2282_cov_4.283063_3	Deposit	Brothers	NA	NA
2009	ELSC_Bowl_M2_NODE_1872_length_24160_cov_5.290184_28	ELSC_Bowl_M2_NODE_1872_length_24160_cov_5.290184_28	Deposit	Lau_Basin	NA	NA
2010	Brothers_LC_S014_NODE_36362_length_2275_cov_0.736499_2	Brothers_LC_S014_NODE_36362_length_2275_cov_0.736499_2	Deposit	Brothers	NA	NA
2010	ELSC_Tui_Malila_T10_NODE_41226_length_2594_cov_4.122416_3	ELSC_Tui_Malila_T10_NODE_41226_length_2594_cov_4.122416_3	Deposit	Lau_Basin	NA	NA
2010	ELSC_Tui_Malila_T10_NODE_32850_length_2930_cov_4.994292_3	ELSC_Tui_Malila_T10_NODE_32850_length_2930_cov_4.994292_3	Deposit	Lau_Basin	NA	NA
2010	vRhyme_107__Brothers_NWCA_S143_NODE_8917_length_7198_cov_4.379013_6	Brothers_NWCA_S143_NODE_8917_length_7198_cov_4.379013_6	Deposit	Brothers	NA	NA
2010	Brothers_NWCA_S142_NODE_268_length_25567_cov_5.331997_11	Brothers_NWCA_S142_NODE_268_length_25567_cov_5.331997_11	Deposit	Brothers	NA	NA
2011	Brothers_LC_S014_NODE_36362_length_2275_cov_0.736499_3	Brothers_LC_S014_NODE_36362_length_2275_cov_0.736499_3	Deposit	Brothers	VOG02806	sp|P44226|VPF_HAEIN Mu-like prophage FluMu F protein
2011	Brothers_NWCA_S013_NODE_9428_length_3876_cov_3.338757_2	Brothers_NWCA_S013_NODE_9428_length_3876_cov_3.338757_2	Deposit	Brothers	VOG02806	sp|P44226|VPF_HAEIN Mu-like prophage FluMu F protein
2011	Brothers_NWCA_S142_NODE_268_length_25567_cov_5.331997_10	Brothers_NWCA_S142_NODE_268_length_25567_cov_5.331997_10	Deposit	Brothers	VOG02806	sp|P44226|VPF_HAEIN Mu-like prophage FluMu F protein
2011	vRhyme_107__Brothers_NWCA_S143_NODE_8917_length_7198_cov_4.379013_5	Brothers_NWCA_S143_NODE_8917_length_7198_cov_4.379013_5	Deposit	Brothers	VOG02806	sp|P44226|VPF_HAEIN Mu-like prophage FluMu F protein
2011	vRhyme_124__ELSC_Mariner_M17_NODE_11997_length_7602_cov_4.833579_10	ELSC_Mariner_M17_NODE_11997_length_7602_cov_4.833579_10	Deposit	Lau_Basin	VOG02806	sp|P44226|VPF_HAEIN Mu-like prophage FluMu F protein
2011	ELSC_Tui_Malila_T10_NODE_32850_length_2930_cov_4.994292_2	ELSC_Tui_Malila_T10_NODE_32850_length_2930_cov_4.994292_2	Deposit	Lau_Basin	VOG02806	sp|P44226|VPF_HAEIN Mu-like prophage FluMu F protein
2011	ELSC_Tui_Malila_T10_NODE_41226_length_2594_cov_4.122416_2	ELSC_Tui_Malila_T10_NODE_41226_length_2594_cov_4.122416_2	Deposit	Lau_Basin	VOG02806	sp|P44226|VPF_HAEIN Mu-like prophage FluMu F protein
2013	Brothers_LC_S014_NODE_37042_length_2250_cov_9.583137_5	Brothers_LC_S014_NODE_37042_length_2250_cov_9.583137_5	Deposit	Brothers	NA	NA
2013	ELSC_Tui_Malila_T2_NODE_153369_length_2236_cov_0.996207_2	ELSC_Tui_Malila_T2_NODE_153369_length_2236_cov_0.996207_2	Deposit	Lau_Basin	NA	NA
2013	ELSC_Mariner_M10_NODE_110698_length_1002_cov_0.906286_3	ELSC_Mariner_M10_NODE_110698_length_1002_cov_0.906286_3	Deposit	Lau_Basin	NA	NA
2013	Brothers_NWCA_S143_NODE_194_length_48681_cov_4.987684_65	Brothers_NWCA_S143_NODE_194_length_48681_cov_4.987684_65	Deposit	Brothers	NA	NA
2013	Brothers_LC_S014_NODE_724_length_16218_cov_40.253806_21	Brothers_LC_S014_NODE_724_length_16218_cov_40.253806_21	Deposit	Brothers	NA	NA
2013	Brothers_NWCA_S013_NODE_4374_length_5761_cov_2.841143_5	Brothers_NWCA_S013_NODE_4374_length_5761_cov_2.841143_5	Deposit	Brothers	NA	NA
2014	Brothers_LC_S014_NODE_37248_length_2242_cov_7.143735_6	Brothers_LC_S014_NODE_37248_length_2242_cov_7.143735_6	Deposit	Brothers	VOG00750	REFSEQ hypothetical protein
2014	Brothers_LC_S014_NODE_71563_length_1513_cov_6.951659_3	Brothers_LC_S014_NODE_71563_length_1513_cov_6.951659_3	Deposit	Brothers	VOG00750	REFSEQ hypothetical protein
2014	ELSC_Bowl_M1_NODE_2375_length_8187_cov_8.396154_3	ELSC_Bowl_M1_NODE_2375_length_8187_cov_8.396154_3	Deposit	Lau_Basin	VOG00750	REFSEQ hypothetical protein
2014	vRhyme_69__ELSC_Bowl_M1_NODE_584_length_20857_cov_38.878534_9	ELSC_Bowl_M1_NODE_584_length_20857_cov_38.878534_9	Deposit	Lau_Basin	VOG00750	REFSEQ hypothetical protein
2014	ELSC_Bowl_M2_NODE_141099_length_1980_cov_5.445764_2	ELSC_Bowl_M2_NODE_141099_length_1980_cov_5.445764_2	Deposit	Lau_Basin	VOG00750	REFSEQ hypothetical protein
2014	ELSC_Mariner_131-447_scaffold_261_c1_47	ELSC_Mariner_131-447_scaffold_261_c1_47	Deposit	Lau_Basin	VOG00750	REFSEQ hypothetical protein
2014	ELSC_Mariner_M17_NODE_62595_length_2630_cov_0.620455_1	ELSC_Mariner_M17_NODE_62595_length_2630_cov_0.620455_1	Deposit	Lau_Basin	VOG00750	REFSEQ hypothetical protein
2021	Brothers_LC_S014_NODE_3808_length_7473_cov_4.432753_11	Brothers_LC_S014_NODE_3808_length_7473_cov_4.432753_11	Deposit	Brothers	NA	NA
2021	ELSC_Bowl_M2_NODE_57655_length_3473_cov_1.991333_4	ELSC_Bowl_M2_NODE_57655_length_3473_cov_1.991333_4	Deposit	Lau_Basin	NA	NA
2021	Brothers_NWCA_S142_NODE_255_length_26280_cov_23.097886_35	Brothers_NWCA_S142_NODE_255_length_26280_cov_23.097886_35	Deposit	Brothers	NA	NA
2024	Brothers_LC_S014_NODE_38609_length_2197_cov_1.475845_4	Brothers_LC_S014_NODE_38609_length_2197_cov_1.475845_4	Deposit	Brothers	VOG22401	REFSEQ gp19 protein
2024	ELSC_Mariner_131-447_scaffold_1812_c1_13	ELSC_Mariner_131-447_scaffold_1812_c1_13	Deposit	Lau_Basin	VOG22401	REFSEQ gp19 protein
2026	Brothers_LC_S014_NODE_39417_length_2171_cov_6.409491_4	Brothers_LC_S014_NODE_39417_length_2171_cov_6.409491_4	Deposit	Brothers	NA	NA
2026	vRhyme_31__ELSC_Bowl_M1_NODE_2748_length_7502_cov_4.669695_4	ELSC_Bowl_M1_NODE_2748_length_7502_cov_4.669695_4	Deposit	Lau_Basin	NA	NA
2026	vRhyme_2__Brothers_NWCA_S013_NODE_754_length_15419_cov_6.745161_12	Brothers_NWCA_S013_NODE_754_length_15419_cov_6.745161_12	Deposit	Brothers	NA	NA
2026	ELSC_Mariner_131-447_scaffold_19002_c1_4	ELSC_Mariner_131-447_scaffold_19002_c1_4	Deposit	Lau_Basin	NA	NA
2028	vRhyme_20__Brothers_LC_S014_NODE_11053_length_4327_cov_2.318571_4	Brothers_LC_S014_NODE_11053_length_4327_cov_2.318571_4	Deposit	Brothers	VOG00308	sp|P16009|BP5_BPT4 Baseplate central spike complex protein gp5
2028	Brothers_LC_S014_NODE_40396_length_2139_cov_1.752982_3	Brothers_LC_S014_NODE_40396_length_2139_cov_1.752982_3	Deposit	Brothers	VOG00308	sp|P16009|BP5_BPT4 Baseplate central spike complex protein gp5
2028	vRhyme_24__ELSC_Tui_Malila_132-544_scaffold_18490_c1_4	ELSC_Tui_Malila_132-544_scaffold_18490_c1_4	Deposit	Lau_Basin	VOG00308	sp|P16009|BP5_BPT4 Baseplate central spike complex protein gp5
2029	Brothers_LC_S014_NODE_40723_length_2129_cov_2.963037_2	Brothers_LC_S014_NODE_40723_length_2129_cov_2.963037_2	Deposit	Brothers	NA	NA
2029	vRhyme_18__ELSC_Tui_Malila_132-544_scaffold_26156_c1_3	ELSC_Tui_Malila_132-544_scaffold_26156_c1_3	Deposit	Lau_Basin	NA	NA
2029	Brothers_LC_S014_NODE_5245_length_6361_cov_7.615335_12	Brothers_LC_S014_NODE_5245_length_6361_cov_7.615335_12	Deposit	Brothers	NA	NA
2049	Brothers_LC_S014_NODE_441_length_19846_cov_5.671687_10	Brothers_LC_S014_NODE_441_length_19846_cov_5.671687_10	Deposit	Brothers	NA	NA
2049	ELSC_Tui_Malila_132-544_scaffold_8173_c1_1	ELSC_Tui_Malila_132-544_scaffold_8173_c1_1	Deposit	Lau_Basin	NA	NA
2049	vRhyme_34__Brothers_NWCA_S143_NODE_2485_length_13919_cov_1.954466_14	Brothers_NWCA_S143_NODE_2485_length_13919_cov_1.954466_14	Deposit	Brothers	NA	NA
2050	Brothers_LC_S014_NODE_441_length_19846_cov_5.671687_13	Brothers_LC_S014_NODE_441_length_19846_cov_5.671687_13	Deposit	Brothers	NA	NA
2050	vRhyme_264__ELSC_Bowl_M2_NODE_8184_length_11000_cov_4.707624_15	ELSC_Bowl_M2_NODE_8184_length_11000_cov_4.707624_15	Deposit	Lau_Basin	NA	NA
2078	Brothers_Diffuse_S009_NODE_4500_length_3446_cov_1.279904_3	Brothers_Diffuse_S009_NODE_4500_length_3446_cov_1.279904_3	Deposit	Brothers	VOG00073	sp|P06855|KIPN_BPT4 Polynucleotide kinase
2078	Brothers_LC_S014_NODE_49558_length_1896_cov_2.273601_3	Brothers_LC_S014_NODE_49558_length_1896_cov_2.273601_3	Deposit	Brothers	VOG00073	sp|P06855|KIPN_BPT4 Polynucleotide kinase
2078	Brothers_UC_S010_NODE_100277_length_1226_cov_2.742493_3	Brothers_UC_S010_NODE_100277_length_1226_cov_2.742493_3	Deposit	Brothers	VOG00073	sp|P06855|KIPN_BPT4 Polynucleotide kinase
2078	Brothers_UC_S147_NODE_19912_length_2102_cov_2.691646_2	Brothers_UC_S147_NODE_19912_length_2102_cov_2.691646_2	Deposit	Brothers	VOG00073	sp|P06855|KIPN_BPT4 Polynucleotide kinase
2078	ELSC_Bowl_M1_NODE_16631_length_2393_cov_8.633274_2	ELSC_Bowl_M1_NODE_16631_length_2393_cov_8.633274_2	Deposit	Lau_Basin	VOG00073	sp|P06855|KIPN_BPT4 Polynucleotide kinase
2078	ELSC_Bowl_M2_NODE_16521_length_7360_cov_4.904880_5	ELSC_Bowl_M2_NODE_16521_length_7360_cov_4.904880_5	Deposit	Lau_Basin	VOG00073	sp|P06855|KIPN_BPT4 Polynucleotide kinase
2078	ELSC_Bowl_M2_NODE_85431_length_2723_cov_1.529276_4	ELSC_Bowl_M2_NODE_85431_length_2723_cov_1.529276_4	Deposit	Lau_Basin	VOG00073	sp|P06855|KIPN_BPT4 Polynucleotide kinase
2078	Guaymas_4561-384_scaffold_37179_c1_3	Guaymas_4561-384_scaffold_37179_c1_3	Deposit	Guaymas	VOG00073	sp|P06855|KIPN_BPT4 Polynucleotide kinase
2078	MAR_Rainbow_355-202_scaffold_32143_c1_2	MAR_Rainbow_355-202_scaffold_32143_c1_2	Deposit	MAR	VOG00073	sp|P06855|KIPN_BPT4 Polynucleotide kinase
2083	Brothers_LC_S014_NODE_50475_length_1876_cov_8.415094_4	Brothers_LC_S014_NODE_50475_length_1876_cov_8.415094_4	Deposit	Brothers	NA	NA
2083	ELSC_Mariner_M10_NODE_1622_length_16283_cov_13.464719_13	ELSC_Mariner_M10_NODE_1622_length_16283_cov_13.464719_13	Deposit	Lau_Basin	NA	NA
2084	Brothers_LC_S014_NODE_5078_length_6453_cov_3.483718_8	Brothers_LC_S014_NODE_5078_length_6453_cov_3.483718_8	Deposit	Brothers	K01495	GCH1, folE; GTP cyclohydrolase IA [EC:3.5.4.16]
2084	ELSC_Bowl_M2_NODE_291_length_62749_cov_3.538485_101	ELSC_Bowl_M2_NODE_291_length_62749_cov_3.538485_101	Deposit	Lau_Basin	K01495	GCH1, folE; GTP cyclohydrolase IA [EC:3.5.4.16]
2089	Brothers_LC_S014_NODE_52158_length_1840_cov_1.615879_4	Brothers_LC_S014_NODE_52158_length_1840_cov_1.615879_4	Deposit	Brothers	NA	NA
2089	ELSC_Tui_Malila_T11_NODE_308_length_35205_cov_21.665830_23	ELSC_Tui_Malila_T11_NODE_308_length_35205_cov_21.665830_23	Deposit	Lau_Basin	NA	NA
2091	Brothers_LC_S014_NODE_5219_length_6374_cov_7.169361_4	Brothers_LC_S014_NODE_5219_length_6374_cov_7.169361_4	Deposit	Brothers	NA	NA
2091	vRhyme_71__Guaymas_4561-384_scaffold_1857_c1_6	Guaymas_4561-384_scaffold_1857_c1_6	Deposit	Guaymas	NA	NA
2092	Brothers_LC_S014_NODE_5219_length_6374_cov_7.169361_5	Brothers_LC_S014_NODE_5219_length_6374_cov_7.169361_5	Deposit	Brothers	NA	NA
2092	vRhyme_71__Guaymas_4561-384_scaffold_1857_c1_7	Guaymas_4561-384_scaffold_1857_c1_7	Deposit	Guaymas	NA	NA
2094	Brothers_LC_S014_NODE_48054_length_1931_cov_2.294346_3	Brothers_LC_S014_NODE_48054_length_1931_cov_2.294346_3	Deposit	Brothers	VOG00721	sp|P36934|VPS_BPP2 Tail completion protein S
2094	Brothers_LC_S014_NODE_52384_length_1835_cov_2.256440_2	Brothers_LC_S014_NODE_52384_length_1835_cov_2.256440_2	Deposit	Brothers	VOG00721	sp|P36934|VPS_BPP2 Tail completion protein S
2094	ELSC_Bowl_M2_NODE_7502_length_11575_cov_2.858229_11	ELSC_Bowl_M2_NODE_7502_length_11575_cov_2.858229_11	Deposit	Lau_Basin	VOG00721	sp|P36934|VPS_BPP2 Tail completion protein S
2097	Brothers_LC_S014_NODE_5245_length_6361_cov_7.615335_1	Brothers_LC_S014_NODE_5245_length_6361_cov_7.615335_1	Deposit	Brothers	NA	NA
2097	vRhyme_20__ELSC_Tui_Malila_132-544_scaffold_6856_c1_4	ELSC_Tui_Malila_132-544_scaffold_6856_c1_4	Deposit	Lau_Basin	NA	NA
2098	Brothers_LC_S014_NODE_5245_length_6361_cov_7.615335_10	Brothers_LC_S014_NODE_5245_length_6361_cov_7.615335_10	Deposit	Brothers	VOG01946	REFSEQ hypothetical protein
2098	vRhyme_18__ELSC_Tui_Malila_132-544_scaffold_26156_c1_5	ELSC_Tui_Malila_132-544_scaffold_26156_c1_5	Deposit	Lau_Basin	VOG01946	REFSEQ hypothetical protein
2099	Brothers_LC_S014_NODE_5245_length_6361_cov_7.615335_11	Brothers_LC_S014_NODE_5245_length_6361_cov_7.615335_11	Deposit	Brothers	NA	NA
2099	vRhyme_18__ELSC_Tui_Malila_132-544_scaffold_26156_c1_4	ELSC_Tui_Malila_132-544_scaffold_26156_c1_4	Deposit	Lau_Basin	NA	NA
2116	Brothers_LC_S014_NODE_54863_length_1785_cov_0.808806_1	Brothers_LC_S014_NODE_54863_length_1785_cov_0.808806_1	Deposit	Brothers	VOG23788	REFSEQ enoyl-CoA hydratase/carnithine racemase-like protein
2116	Brothers_LC_S016_NODE_204995_length_1214_cov_1.212511_3	Brothers_LC_S016_NODE_204995_length_1214_cov_1.212511_3	Deposit	Brothers	VOG23788	REFSEQ enoyl-CoA hydratase/carnithine racemase-like protein
2116	Brothers_NWCA_S013_NODE_10965_length_3591_cov_1.476328_4	Brothers_NWCA_S013_NODE_10965_length_3591_cov_1.476328_4	Deposit	Brothers	VOG23788	REFSEQ enoyl-CoA hydratase/carnithine racemase-like protein
2116	Brothers_NWCA_S142_NODE_297_length_24346_cov_22.311367_29	Brothers_NWCA_S142_NODE_297_length_24346_cov_22.311367_29	Deposit	Brothers	VOG23788	REFSEQ enoyl-CoA hydratase/carnithine racemase-like protein
2116	Brothers_UC_S011_NODE_1286_length_8235_cov_13.147755_15	Brothers_UC_S011_NODE_1286_length_8235_cov_13.147755_15	Deposit	Brothers	VOG23788	REFSEQ enoyl-CoA hydratase/carnithine racemase-like protein
2116	vRhyme_45__Brothers_UC_S147_NODE_3686_length_5270_cov_14.766284_11	Brothers_UC_S147_NODE_3686_length_5270_cov_14.766284_11	Deposit	Brothers	VOG23788	REFSEQ enoyl-CoA hydratase/carnithine racemase-like protein
2116	Brothers_UC_S147_NODE_42831_length_1298_cov_2.034159_4	Brothers_UC_S147_NODE_42831_length_1298_cov_2.034159_4	Deposit	Brothers	VOG23788	REFSEQ enoyl-CoA hydratase/carnithine racemase-like protein
2116	ELSC_Mariner_131-447_scaffold_3291_c1_9	ELSC_Mariner_131-447_scaffold_3291_c1_9	Deposit	Lau_Basin	VOG23788	REFSEQ enoyl-CoA hydratase/carnithine racemase-like protein
2116	vRhyme_13__Brothers_LC_S014_NODE_11418_length_4253_cov_2.253030_4	Brothers_LC_S014_NODE_11418_length_4253_cov_2.253030_4	Deposit	Brothers	NA	NA
2133	Brothers_LC_S014_NODE_56258_length_1757_cov_2.563190_3	Brothers_LC_S014_NODE_56258_length_1757_cov_2.563190_3	Deposit	Brothers	NA	NA
2133	Brothers_LC_S014_NODE_16936_length_3471_cov_3.527512_5	Brothers_LC_S014_NODE_16936_length_3471_cov_3.527512_5	Deposit	Brothers	NA	NA
2133	Brothers_LC_S014_NODE_5245_length_6361_cov_7.615335_2	Brothers_LC_S014_NODE_5245_length_6361_cov_7.615335_2	Deposit	Brothers	NA	NA
2133	vRhyme_20__ELSC_Tui_Malila_132-544_scaffold_6856_c1_3	ELSC_Tui_Malila_132-544_scaffold_6856_c1_3	Deposit	Lau_Basin	NA	NA
2134	Brothers_LC_S014_NODE_56258_length_1757_cov_2.563190_4	Brothers_LC_S014_NODE_56258_length_1757_cov_2.563190_4	Deposit	Brothers	VOG00922	sp|P51772|BPX_BPP2 Baseplate protein X
2134	vRhyme_20__ELSC_Tui_Malila_132-544_scaffold_6856_c1_2	ELSC_Tui_Malila_132-544_scaffold_6856_c1_2	Deposit	Lau_Basin	VOG00922	sp|P51772|BPX_BPP2 Baseplate protein X
2134	Brothers_LC_S014_NODE_5245_length_6361_cov_7.615335_3	Brothers_LC_S014_NODE_5245_length_6361_cov_7.615335_3	Deposit	Brothers	NA	NA
2137	Brothers_LC_S014_NODE_57216_length_1739_cov_2.318859_2	Brothers_LC_S014_NODE_57216_length_1739_cov_2.318859_2	Deposit	Brothers	NA	NA
2137	ELSC_Tui_Malila_132-544_scaffold_3332_c1_6	ELSC_Tui_Malila_132-544_scaffold_3332_c1_6	Deposit	Lau_Basin	NA	NA
2138	Brothers_LC_S014_NODE_57216_length_1739_cov_2.318859_3	Brothers_LC_S014_NODE_57216_length_1739_cov_2.318859_3	Deposit	Brothers	VOG00644	sp|O64332|TIPL_BPN15 Tail tip protein L
2138	ELSC_Tui_Malila_132-544_scaffold_3332_c1_5	ELSC_Tui_Malila_132-544_scaffold_3332_c1_5	Deposit	Lau_Basin	VOG00644	sp|O64332|TIPL_BPN15 Tail tip protein L
2140	Brothers_LC_S014_NODE_57386_length_1736_cov_1.087632_3	Brothers_LC_S014_NODE_57386_length_1736_cov_1.087632_3	Deposit	Brothers	PF04404.12	ERF superfamily
2140	Brothers_NWCA_S013_NODE_164_length_36932_cov_6.894172_23	Brothers_NWCA_S013_NODE_164_length_36932_cov_6.894172_23	Deposit	Brothers	PF04404.12	ERF superfamily
2140	Brothers_NWCA_S017_NODE_2032_length_3487_cov_16.323512_3	Brothers_NWCA_S017_NODE_2032_length_3487_cov_16.323512_3	Deposit	Brothers	PF04404.12	ERF superfamily
2140	ELSC_Mariner_M17_NODE_673_length_36172_cov_4.986739_20	ELSC_Mariner_M17_NODE_673_length_36172_cov_4.986739_20	Deposit	Lau_Basin	PF04404.12	ERF superfamily
2140	ELSC_Tui_Malila_T11_NODE_143869_length_1617_cov_1.395973_1	ELSC_Tui_Malila_T11_NODE_143869_length_1617_cov_1.395973_1	Deposit	Lau_Basin	PF04404.12	ERF superfamily
2147	Brothers_LC_S014_NODE_5793_length_6048_cov_8.845465_9	Brothers_LC_S014_NODE_5793_length_6048_cov_8.845465_9	Deposit	Brothers	VOG01086	REFSEQ hypothetical protein
2147	Brothers_LC_S016_NODE_1915_length_12072_cov_8.255002_7	Brothers_LC_S016_NODE_1915_length_12072_cov_8.255002_7	Deposit	Brothers	VOG01086	REFSEQ hypothetical protein
2147	ELSC_Tui_Malila_T2_NODE_45557_length_4377_cov_1.437412_2	ELSC_Tui_Malila_T2_NODE_45557_length_4377_cov_1.437412_2	Deposit	Lau_Basin	VOG01086	REFSEQ hypothetical protein
2152	Brothers_LC_S014_NODE_2776_length_8773_cov_5.504395_11	Brothers_LC_S014_NODE_2776_length_8773_cov_5.504395_11	Deposit	Brothers	K07505	repA; regulatory protein RepA
2152	Brothers_LC_S014_NODE_5877_length_5995_cov_6.597989_6	Brothers_LC_S014_NODE_5877_length_5995_cov_6.597989_6	Deposit	Brothers	K07505	repA; regulatory protein RepA
2152	Brothers_NWCA_S013_NODE_229_length_30602_cov_6.294143_31	Brothers_NWCA_S013_NODE_229_length_30602_cov_6.294143_31	Deposit	Brothers	K07505	repA; regulatory protein RepA
2152	Brothers_NWCA_S142_NODE_488_length_17678_cov_18.601675_24	Brothers_NWCA_S142_NODE_488_length_17678_cov_18.601675_24	Deposit	Brothers	K07505	repA; regulatory protein RepA
2152	vRhyme_33__Brothers_NWCA_S143_NODE_3670_length_11342_cov_1.639233_5	Brothers_NWCA_S143_NODE_3670_length_11342_cov_1.639233_5	Deposit	Brothers	K07505	repA; regulatory protein RepA
2152	Brothers_NWCB_S140_NODE_40297_length_3273_cov_0.879212_4	Brothers_NWCB_S140_NODE_40297_length_3273_cov_0.879212_4	Deposit	Brothers	K07505	repA; regulatory protein RepA
2152	vRhyme_37__Brothers_UC_S010_NODE_1152_length_14901_cov_1.883038_14	Brothers_UC_S010_NODE_1152_length_14901_cov_1.883038_14	Deposit	Brothers	K07505	repA; regulatory protein RepA
2152	vRhyme_19__Brothers_UC_S011_NODE_474_length_14285_cov_3.126218_14	Brothers_UC_S011_NODE_474_length_14285_cov_3.126218_14	Deposit	Brothers	K07505	repA; regulatory protein RepA
2152	vRhyme_71__ELSC_Bowl_M1_NODE_3942_length_6008_cov_3.417956_2	ELSC_Bowl_M1_NODE_3942_length_6008_cov_3.417956_2	Deposit	Lau_Basin	K07505	repA; regulatory protein RepA
2152	vRhyme_272__ELSC_Bowl_M2_NODE_13644_length_8212_cov_4.390847_13	ELSC_Bowl_M2_NODE_13644_length_8212_cov_4.390847_13	Deposit	Lau_Basin	K07505	repA; regulatory protein RepA
2152	vRhyme_277__ELSC_Bowl_M2_NODE_75832_length_2933_cov_2.078047_2	ELSC_Bowl_M2_NODE_75832_length_2933_cov_2.078047_2	Deposit	Lau_Basin	K07505	repA; regulatory protein RepA
2152	vRhyme_268__ELSC_Bowl_M2_NODE_8700_length_10628_cov_4.424626_15	ELSC_Bowl_M2_NODE_8700_length_10628_cov_4.424626_15	Deposit	Lau_Basin	K07505	repA; regulatory protein RepA
2152	vRhyme_80__ELSC_Mariner_M10_NODE_23913_length_3095_cov_1.592992_1	ELSC_Mariner_M10_NODE_23913_length_3095_cov_1.592992_1	Deposit	Lau_Basin	K07505	repA; regulatory protein RepA
2152	ELSC_Mariner_M17_NODE_32580_length_4084_cov_1.510235_2	ELSC_Mariner_M17_NODE_32580_length_4084_cov_1.510235_2	Deposit	Lau_Basin	K07505	repA; regulatory protein RepA
2152	ELSC_Tui_Malila_132-544_scaffold_878_c1_10	ELSC_Tui_Malila_132-544_scaffold_878_c1_10	Deposit	Lau_Basin	K07505	repA; regulatory protein RepA
2152	vRhyme_104__Guaymas_4561-384_scaffold_391_c2_33	Guaymas_4561-384_scaffold_391_c2_33	Deposit	Guaymas	K07505	repA; regulatory protein RepA
2179	Brothers_LC_S014_NODE_650_length_17035_cov_13.452922_12	Brothers_LC_S014_NODE_650_length_17035_cov_13.452922_12	Deposit	Brothers	NA	NA
2179	Brothers_NWCA_S013_NODE_9287_length_3904_cov_1.333863_3	Brothers_NWCA_S013_NODE_9287_length_3904_cov_1.333863_3	Deposit	Brothers	NA	NA
2179	vRhyme_18__ELSC_Tui_Malila_132-544_scaffold_11427_c1_3	ELSC_Tui_Malila_132-544_scaffold_11427_c1_3	Deposit	Lau_Basin	NA	NA
2180	Brothers_LC_S014_NODE_650_length_17035_cov_13.452922_14	Brothers_LC_S014_NODE_650_length_17035_cov_13.452922_14	Deposit	Brothers	VOG02486	sp|A0MZE1|PORTL_BPN4 Probable portal protein
2180	ELSC_Tui_Malila_T11_NODE_2252_length_12607_cov_1.926683_8	ELSC_Tui_Malila_T11_NODE_2252_length_12607_cov_1.926683_8	Deposit	Lau_Basin	VOG02486	sp|A0MZE1|PORTL_BPN4 Probable portal protein
2181	Brothers_LC_S014_NODE_650_length_17035_cov_13.452922_15	Brothers_LC_S014_NODE_650_length_17035_cov_13.452922_15	Deposit	Brothers	K06909	xtmB; phage terminase large subunit
2181	ELSC_Tui_Malila_T11_NODE_2252_length_12607_cov_1.926683_7	ELSC_Tui_Malila_T11_NODE_2252_length_12607_cov_1.926683_7	Deposit	Lau_Basin	K06909	xtmB; phage terminase large subunit
2182	Brothers_LC_S014_NODE_650_length_17035_cov_13.452922_4	Brothers_LC_S014_NODE_650_length_17035_cov_13.452922_4	Deposit	Brothers	VOG02735	REFSEQ hypothetical protein
2182	Guaymas_4559-240_scaffold_1067_c1_7	Guaymas_4559-240_scaffold_1067_c1_7	Deposit	Guaymas	VOG02735	REFSEQ hypothetical protein
2183	Brothers_LC_S014_NODE_650_length_17035_cov_13.452922_7	Brothers_LC_S014_NODE_650_length_17035_cov_13.452922_7	Deposit	Brothers	NA	NA
2183	ELSC_Tui_Malila_T11_NODE_2252_length_12607_cov_1.926683_16	ELSC_Tui_Malila_T11_NODE_2252_length_12607_cov_1.926683_16	Deposit	Lau_Basin	NA	NA
2184	vRhyme_18__ELSC_Tui_Malila_132-544_scaffold_11427_c1_6	ELSC_Tui_Malila_132-544_scaffold_11427_c1_6	Deposit	Lau_Basin	VOG01026	REFSEQ hypothetical protein
2184	Brothers_LC_S014_NODE_650_length_17035_cov_13.452922_9	Brothers_LC_S014_NODE_650_length_17035_cov_13.452922_9	Deposit	Brothers	NA	NA
2203	Brothers_LC_S014_NODE_6974_length_5483_cov_65.859783_4	Brothers_LC_S014_NODE_6974_length_5483_cov_65.859783_4	Deposit	Brothers	K03733	xerC; integrase/recombinase XerC
2203	Brothers_NWCA_S145_NODE_9016_length_5293_cov_13.010066_2	Brothers_NWCA_S145_NODE_9016_length_5293_cov_13.010066_2	Deposit	Brothers	K03733	xerC; integrase/recombinase XerC
2203	ELSC_Bowl_M1_NODE_3873_length_6086_cov_5.622755_4	ELSC_Bowl_M1_NODE_3873_length_6086_cov_5.622755_4	Deposit	Lau_Basin	K03733	xerC; integrase/recombinase XerC
2203	ELSC_Mariner_M10_NODE_7413_length_6563_cov_17.195774_5	ELSC_Mariner_M10_NODE_7413_length_6563_cov_17.195774_5	Deposit	Lau_Basin	K03733	xerC; integrase/recombinase XerC
2203	ELSC_Mariner_M10_NODE_8881_length_5886_cov_4.041674_1	ELSC_Mariner_M10_NODE_8881_length_5886_cov_4.041674_1	Deposit	Lau_Basin	K03733	xerC; integrase/recombinase XerC
2211	Brothers_LC_S014_NODE_7136_length_5426_cov_3.361955_6	Brothers_LC_S014_NODE_7136_length_5426_cov_3.361955_6	Deposit	Brothers	PF04860.12	Phage portal protein
2211	Brothers_UC_S147_NODE_4442_length_4815_cov_3.384386_1	Brothers_UC_S147_NODE_4442_length_4815_cov_3.384386_1	Deposit	Brothers	PF04860.12	Phage portal protein
2211	vRhyme_9__ELSC_Tui_Malila_132-544_scaffold_699_c1_4	ELSC_Tui_Malila_132-544_scaffold_699_c1_4	Deposit	Lau_Basin	VOG00236	sp|Q4Z9G3|PORTL_BPTWO Probable portal protein
2212	Brothers_LC_S014_NODE_7136_length_5426_cov_3.361955_7	Brothers_LC_S014_NODE_7136_length_5426_cov_3.361955_7	Deposit	Brothers	NA	NA
2212	vRhyme_9__ELSC_Tui_Malila_132-544_scaffold_699_c1_5	ELSC_Tui_Malila_132-544_scaffold_699_c1_5	Deposit	Lau_Basin	NA	NA
2213	Brothers_LC_S014_NODE_72077_length_1507_cov_1.702174_2	Brothers_LC_S014_NODE_72077_length_1507_cov_1.702174_2	Deposit	Brothers	NA	NA
2213	Brothers_UC_S010_NODE_52372_length_1839_cov_9.278621_1	Brothers_UC_S010_NODE_52372_length_1839_cov_9.278621_1	Deposit	Brothers	NA	NA
2213	ELSC_Mariner_M10_NODE_14399_length_4301_cov_7.001677_1	ELSC_Mariner_M10_NODE_14399_length_4301_cov_7.001677_1	Deposit	Lau_Basin	NA	NA
2213	ELSC_Tui_Malila_T2_NODE_41327_length_4603_cov_3.750447_4	ELSC_Tui_Malila_T2_NODE_41327_length_4603_cov_3.750447_4	Deposit	Lau_Basin	NA	NA
2213	Brothers_NWCA_S145_NODE_23608_length_2983_cov_2.277661_4	Brothers_NWCA_S145_NODE_23608_length_2983_cov_2.277661_4	Deposit	Brothers	NA	NA
2213	ELSC_Tui_Malila_T2_NODE_203959_length_1884_cov_1.977234_1	ELSC_Tui_Malila_T2_NODE_203959_length_1884_cov_1.977234_1	Deposit	Lau_Basin	NA	NA
2213	Brothers_NWCA_S145_NODE_35706_length_2277_cov_6.244186_2	Brothers_NWCA_S145_NODE_35706_length_2277_cov_6.244186_2	Deposit	Brothers	NA	NA
2213	Brothers_NWCA_S145_NODE_29035_length_2616_cov_34.615910_3	Brothers_NWCA_S145_NODE_29035_length_2616_cov_34.615910_3	Deposit	Brothers	NA	NA
2213	Brothers_NWCA_S142_NODE_26118_length_1339_cov_0.763201_4	Brothers_NWCA_S142_NODE_26118_length_1339_cov_0.763201_4	Deposit	Brothers	NA	NA
2213	Brothers_UC_S011_NODE_17926_length_1928_cov_2.465297_2	Brothers_UC_S011_NODE_17926_length_1928_cov_2.465297_2	Deposit	Brothers	NA	NA
2213	vRhyme_56__Brothers_LC_S016_NODE_6595_length_6857_cov_3.309955_8	Brothers_LC_S016_NODE_6595_length_6857_cov_3.309955_8	Deposit	Brothers	NA	NA
2213	Brothers_LC_S016_NODE_59552_length_2374_cov_2.371162_4	Brothers_LC_S016_NODE_59552_length_2374_cov_2.371162_4	Deposit	Brothers	NA	NA
2213	vRhyme_78__MAR_Rainbow_354-166_scaffold_28090_c1_1	MAR_Rainbow_354-166_scaffold_28090_c1_1	Deposit	MAR	NA	NA
2214	Brothers_LC_S014_NODE_72077_length_1507_cov_1.702174_4	Brothers_LC_S014_NODE_72077_length_1507_cov_1.702174_4	Deposit	Brothers	NA	NA
2214	ELSC_Mariner_M10_NODE_14399_length_4301_cov_7.001677_3	ELSC_Mariner_M10_NODE_14399_length_4301_cov_7.001677_3	Deposit	Lau_Basin	NA	NA
2214	ELSC_Bowl_M2_NODE_29724_length_5195_cov_12.622336_3	ELSC_Bowl_M2_NODE_29724_length_5195_cov_12.622336_3	Deposit	Lau_Basin	NA	NA
2214	Brothers_NWCA_S142_NODE_26118_length_1339_cov_0.763201_2	Brothers_NWCA_S142_NODE_26118_length_1339_cov_0.763201_2	Deposit	Brothers	NA	NA
2214	ELSC_Tui_Malila_134-614_scaffold_14848_c1_5	ELSC_Tui_Malila_134-614_scaffold_14848_c1_5	Deposit	Lau_Basin	NA	NA
2214	ELSC_Tui_Malila_T2_NODE_133622_length_2422_cov_18.472331_3	ELSC_Tui_Malila_T2_NODE_133622_length_2422_cov_18.472331_3	Deposit	Lau_Basin	NA	NA
2214	ELSC_Bowl_M2_NODE_240650_length_1398_cov_4.481511_3	ELSC_Bowl_M2_NODE_240650_length_1398_cov_4.481511_3	Deposit	Lau_Basin	NA	NA
2216	Brothers_LC_S014_NODE_724_length_16218_cov_40.253806_1	Brothers_LC_S014_NODE_724_length_16218_cov_40.253806_1	Deposit	Brothers	NA	NA
2216	vRhyme_121__ELSC_Tui_Malila_T11_NODE_25042_length_3802_cov_1.130340_2	ELSC_Tui_Malila_T11_NODE_25042_length_3802_cov_1.130340_2	Deposit	Lau_Basin	NA	NA
2216	ELSC_Tui_Malila_T10_NODE_929_length_17547_cov_6.562572_24	ELSC_Tui_Malila_T10_NODE_929_length_17547_cov_6.562572_24	Deposit	Lau_Basin	NA	NA
2216	Brothers_NWCA_S143_NODE_194_length_48681_cov_4.987684_38	Brothers_NWCA_S143_NODE_194_length_48681_cov_4.987684_38	Deposit	Brothers	NA	NA
2218	Brothers_LC_S014_NODE_724_length_16218_cov_40.253806_23	Brothers_LC_S014_NODE_724_length_16218_cov_40.253806_23	Deposit	Brothers	NA	NA
2218	ELSC_Tui_Malila_T2_NODE_153369_length_2236_cov_0.996207_4	ELSC_Tui_Malila_T2_NODE_153369_length_2236_cov_0.996207_4	Deposit	Lau_Basin	NA	NA
2218	Brothers_LC_S016_NODE_47259_length_2670_cov_2.746756_3	Brothers_LC_S016_NODE_47259_length_2670_cov_2.746756_3	Deposit	Brothers	NA	NA
2218	Brothers_NWCA_S013_NODE_4374_length_5761_cov_2.841143_7	Brothers_NWCA_S013_NODE_4374_length_5761_cov_2.841143_7	Deposit	Brothers	NA	NA
2219	Brothers_LC_S014_NODE_724_length_16218_cov_40.253806_24	Brothers_LC_S014_NODE_724_length_16218_cov_40.253806_24	Deposit	Brothers	NA	NA
2219	vRhyme_121__ELSC_Tui_Malila_T11_NODE_36591_length_3156_cov_1.420931_4	ELSC_Tui_Malila_T11_NODE_36591_length_3156_cov_1.420931_4	Deposit	Lau_Basin	NA	NA
2220	Brothers_LC_S014_NODE_724_length_16218_cov_40.253806_26	Brothers_LC_S014_NODE_724_length_16218_cov_40.253806_26	Deposit	Brothers	NA	NA
2220	vRhyme_121__ELSC_Tui_Malila_T11_NODE_36591_length_3156_cov_1.420931_6	ELSC_Tui_Malila_T11_NODE_36591_length_3156_cov_1.420931_6	Deposit	Lau_Basin	NA	NA
2268	Brothers_LC_S014_NODE_8309_length_5026_cov_5.645438_1	Brothers_LC_S014_NODE_8309_length_5026_cov_5.645438_1	Deposit	Brothers	K03629	recF; DNA replication and repair protein RecF
2268	ELSC_Abe_A1_NODE_2994_length_11223_cov_3.051550_6	ELSC_Abe_A1_NODE_2994_length_11223_cov_3.051550_6	Deposit	Lau_Basin	K03629	recF; DNA replication and repair protein RecF
2269	Brothers_LC_S014_NODE_8309_length_5026_cov_5.645438_2	Brothers_LC_S014_NODE_8309_length_5026_cov_5.645438_2	Deposit	Brothers	VOG00614	sp|P00581|DPOL_BPT7 DNA-directed DNA polymerase
2269	ELSC_Abe_A1_NODE_2994_length_11223_cov_3.051550_7	ELSC_Abe_A1_NODE_2994_length_11223_cov_3.051550_7	Deposit	Lau_Basin	VOG00614	sp|P00581|DPOL_BPT7 DNA-directed DNA polymerase
2271	Brothers_LC_S014_NODE_85042_length_1353_cov_5.685155_4	Brothers_LC_S014_NODE_85042_length_1353_cov_5.685155_4	Deposit	Brothers	NA	NA
2271	Brothers_NWCA_S145_NODE_35930_length_2267_cov_5.505140_3	Brothers_NWCA_S145_NODE_35930_length_2267_cov_5.505140_3	Deposit	Brothers	NA	NA
2271	vRhyme_78__Brothers_NWCA_S145_NODE_7990_length_5657_cov_4.138336_9	Brothers_NWCA_S145_NODE_7990_length_5657_cov_4.138336_9	Deposit	Brothers	NA	NA
2271	Brothers_NWCA_S013_NODE_25638_length_2304_cov_1.482315_2	Brothers_NWCA_S013_NODE_25638_length_2304_cov_1.482315_2	Deposit	Brothers	NA	NA
2271	vRhyme_34__Brothers_NWCA_S145_NODE_224_length_37771_cov_12.507226_12	Brothers_NWCA_S145_NODE_224_length_37771_cov_12.507226_12	Deposit	Brothers	NA	NA
2271	ELSC_Mariner_M17_NODE_92081_length_1999_cov_1.704060_3	ELSC_Mariner_M17_NODE_92081_length_1999_cov_1.704060_3	Deposit	Lau_Basin	NA	NA
2281	Brothers_LC_S014_NODE_8621_length_4933_cov_1.903038_4	Brothers_LC_S014_NODE_8621_length_4933_cov_1.903038_4	Deposit	Brothers	NA	NA
2281	vRhyme_19__ELSC_Tui_Malila_T11_NODE_14042_length_5050_cov_1.113752_13	ELSC_Tui_Malila_T11_NODE_14042_length_5050_cov_1.113752_13	Deposit	Lau_Basin	NA	NA
2303	Brothers_LC_S014_NODE_8957_length_4834_cov_4.752284_3	Brothers_LC_S014_NODE_8957_length_4834_cov_4.752284_3	Deposit	Brothers	NA	NA
2303	ELSC_Bowl_M2_NODE_96_length_104147_cov_5.494838_39	ELSC_Bowl_M2_NODE_96_length_104147_cov_5.494838_39	Deposit	Lau_Basin	NA	NA
2304	Brothers_LC_S014_NODE_8957_length_4834_cov_4.752284_4	Brothers_LC_S014_NODE_8957_length_4834_cov_4.752284_4	Deposit	Brothers	NA	NA
2304	ELSC_Bowl_M2_NODE_96_length_104147_cov_5.494838_38	ELSC_Bowl_M2_NODE_96_length_104147_cov_5.494838_38	Deposit	Lau_Basin	NA	NA
2305	Brothers_LC_S014_NODE_8957_length_4834_cov_4.752284_5	Brothers_LC_S014_NODE_8957_length_4834_cov_4.752284_5	Deposit	Brothers	VOG23556	REFSEQ major structural protein
2305	ELSC_Bowl_M2_NODE_96_length_104147_cov_5.494838_37	ELSC_Bowl_M2_NODE_96_length_104147_cov_5.494838_37	Deposit	Lau_Basin	VOG23556	REFSEQ major structural protein
2311	Brothers_LC_S014_NODE_908_length_14740_cov_4.311093_8	Brothers_LC_S014_NODE_908_length_14740_cov_4.311093_8	Deposit	Brothers	VOG00066	sp|O48446|HCP16_BPSPP Head completion protein gp16
2311	Brothers_NWCA_S142_NODE_9201_length_2722_cov_0.898266_4	Brothers_NWCA_S142_NODE_9201_length_2722_cov_0.898266_4	Deposit	Brothers	VOG00066	sp|O48446|HCP16_BPSPP Head completion protein gp16
2311	Brothers_NWCA_S143_NODE_115603_length_1625_cov_0.947263_4	Brothers_NWCA_S143_NODE_115603_length_1625_cov_0.947263_4	Deposit	Brothers	VOG00066	sp|O48446|HCP16_BPSPP Head completion protein gp16
2311	vRhyme_27__Brothers_NWCA_S144_NODE_2066_length_12657_cov_1.256026_9	Brothers_NWCA_S144_NODE_2066_length_12657_cov_1.256026_9	Deposit	Brothers	VOG00066	sp|O48446|HCP16_BPSPP Head completion protein gp16
2311	Brothers_NWCA_S145_NODE_31865_length_2457_cov_1.751073_4	Brothers_NWCA_S145_NODE_31865_length_2457_cov_1.751073_4	Deposit	Brothers	VOG00066	sp|O48446|HCP16_BPSPP Head completion protein gp16
2311	Brothers_NWCA_S145_NODE_5668_length_6930_cov_30.726738_7	Brothers_NWCA_S145_NODE_5668_length_6930_cov_30.726738_7	Deposit	Brothers	VOG00066	sp|O48446|HCP16_BPSPP Head completion protein gp16
2311	vRhyme_136__Brothers_NWCB_S012_NODE_39328_length_2798_cov_1.371396_5	Brothers_NWCB_S012_NODE_39328_length_2798_cov_1.371396_5	Deposit	Brothers	VOG00066	sp|O48446|HCP16_BPSPP Head completion protein gp16
2311	Brothers_NWCB_S140_NODE_109675_length_1871_cov_0.897362_3	Brothers_NWCB_S140_NODE_109675_length_1871_cov_0.897362_3	Deposit	Brothers	VOG00066	sp|O48446|HCP16_BPSPP Head completion protein gp16
2311	ELSC_Bowl_M1_NODE_1888_length_9514_cov_7.064770_16	ELSC_Bowl_M1_NODE_1888_length_9514_cov_7.064770_16	Deposit	Lau_Basin	VOG00066	sp|O48446|HCP16_BPSPP Head completion protein gp16
2311	vRhyme_5__ELSC_Bowl_M2_NODE_13889_length_8127_cov_4.300625_1	ELSC_Bowl_M2_NODE_13889_length_8127_cov_4.300625_1	Deposit	Lau_Basin	VOG00066	sp|O48446|HCP16_BPSPP Head completion protein gp16
2311	ELSC_Bowl_M2_NODE_16065_length_7482_cov_1.799320_2	ELSC_Bowl_M2_NODE_16065_length_7482_cov_1.799320_2	Deposit	Lau_Basin	VOG00066	sp|O48446|HCP16_BPSPP Head completion protein gp16
2311	ELSC_Bowl_M2_NODE_23043_length_6064_cov_4.247263_7	ELSC_Bowl_M2_NODE_23043_length_6064_cov_4.247263_7	Deposit	Lau_Basin	VOG00066	sp|O48446|HCP16_BPSPP Head completion protein gp16
2311	ELSC_Bowl_M2_NODE_66595_length_3176_cov_15.528370_5	ELSC_Bowl_M2_NODE_66595_length_3176_cov_15.528370_5	Deposit	Lau_Basin	VOG00066	sp|O48446|HCP16_BPSPP Head completion protein gp16
2311	ELSC_Bowl_M2_NODE_73493_length_2990_cov_1.828851_3	ELSC_Bowl_M2_NODE_73493_length_2990_cov_1.828851_3	Deposit	Lau_Basin	VOG00066	sp|O48446|HCP16_BPSPP Head completion protein gp16
2311	ELSC_Mariner_131-447_scaffold_5135_c2_7	ELSC_Mariner_131-447_scaffold_5135_c2_7	Deposit	Lau_Basin	VOG00066	sp|O48446|HCP16_BPSPP Head completion protein gp16
2311	vRhyme_59__ELSC_Mariner_131-447_scaffold_5271_c1_12	ELSC_Mariner_131-447_scaffold_5271_c1_12	Deposit	Lau_Basin	VOG00066	sp|O48446|HCP16_BPSPP Head completion protein gp16
2311	vRhyme_98__ELSC_Mariner_M10_NODE_3687_length_10020_cov_7.293035_8	ELSC_Mariner_M10_NODE_3687_length_10020_cov_7.293035_8	Deposit	Lau_Basin	VOG00066	sp|O48446|HCP16_BPSPP Head completion protein gp16
2311	vRhyme_47__ELSC_Mariner_M10_NODE_653_length_27070_cov_12.950043_24	ELSC_Mariner_M10_NODE_653_length_27070_cov_12.950043_24	Deposit	Lau_Basin	VOG00066	sp|O48446|HCP16_BPSPP Head completion protein gp16
2311	vRhyme_65__ELSC_Mariner_M17_NODE_5719_length_11755_cov_6.092105_13	ELSC_Mariner_M17_NODE_5719_length_11755_cov_6.092105_13	Deposit	Lau_Basin	VOG00066	sp|O48446|HCP16_BPSPP Head completion protein gp16
2311	Guaymas_4559-240_scaffold_1044_c1_7	Guaymas_4559-240_scaffold_1044_c1_7	Deposit	Guaymas	VOG00066	sp|O48446|HCP16_BPSPP Head completion protein gp16
2311	Guaymas_4559-240_scaffold_21290_c1_2	Guaymas_4559-240_scaffold_21290_c1_2	Deposit	Guaymas	VOG00066	sp|O48446|HCP16_BPSPP Head completion protein gp16
2311	Guaymas_4559-240_scaffold_46010_c1_4	Guaymas_4559-240_scaffold_46010_c1_4	Deposit	Guaymas	VOG00066	sp|O48446|HCP16_BPSPP Head completion protein gp16
2311	Guaymas_4559-240_scaffold_491_c1_14	Guaymas_4559-240_scaffold_491_c1_14	Deposit	Guaymas	VOG00066	sp|O48446|HCP16_BPSPP Head completion protein gp16
2311	vRhyme_123__Guaymas_4561-384_scaffold_13603_c1_3	Guaymas_4561-384_scaffold_13603_c1_3	Deposit	Guaymas	VOG00066	sp|O48446|HCP16_BPSPP Head completion protein gp16
2311	vRhyme_81__Guaymas_4561-384_scaffold_17844_c1_4	Guaymas_4561-384_scaffold_17844_c1_4	Deposit	Guaymas	VOG00066	sp|O48446|HCP16_BPSPP Head completion protein gp16
2311	vRhyme_77__Guaymas_4561-384_scaffold_3570_c1_14	Guaymas_4561-384_scaffold_3570_c1_14	Deposit	Guaymas	VOG00066	sp|O48446|HCP16_BPSPP Head completion protein gp16
2320	Brothers_LC_S014_NODE_9477_length_4691_cov_5.362401_6	Brothers_LC_S014_NODE_9477_length_4691_cov_5.362401_6	Deposit	Brothers	NA	NA
2320	Brothers_NWCB_S012_NODE_2134_length_15533_cov_4.644684_11	Brothers_NWCB_S012_NODE_2134_length_15533_cov_4.644684_11	Deposit	Brothers	NA	NA
2320	Guaymas_4561-384_scaffold_11942_c1_1	Guaymas_4561-384_scaffold_11942_c1_1	Deposit	Guaymas	NA	NA
2321	Brothers_LC_S014_NODE_9477_length_4691_cov_5.362401_7	Brothers_LC_S014_NODE_9477_length_4691_cov_5.362401_7	Deposit	Brothers	NA	NA
2321	Guaymas_4561-384_scaffold_11942_c1_2	Guaymas_4561-384_scaffold_11942_c1_2	Deposit	Guaymas	NA	NA
2322	Brothers_LC_S014_NODE_9477_length_4691_cov_5.362401_8	Brothers_LC_S014_NODE_9477_length_4691_cov_5.362401_8	Deposit	Brothers	NA	NA
2322	Brothers_NWCB_S012_NODE_2134_length_15533_cov_4.644684_13	Brothers_NWCB_S012_NODE_2134_length_15533_cov_4.644684_13	Deposit	Brothers	NA	NA
2322	Guaymas_4561-384_scaffold_11942_c1_3	Guaymas_4561-384_scaffold_11942_c1_3	Deposit	Guaymas	NA	NA
2336	Brothers_LC_S016_NODE_10228_length_5599_cov_1.162281_2	Brothers_LC_S016_NODE_10228_length_5599_cov_1.162281_2	Deposit	Brothers	VOG04095	REFSEQ hypothetical protein
2336	ELSC_Tui_Malila_132-544_scaffold_109_c1_37	ELSC_Tui_Malila_132-544_scaffold_109_c1_37	Deposit	Lau_Basin	VOG04095	REFSEQ hypothetical protein
2337	Brothers_LC_S016_NODE_10228_length_5599_cov_1.162281_3	Brothers_LC_S016_NODE_10228_length_5599_cov_1.162281_3	Deposit	Brothers	VOG03548	REFSEQ hypothetical protein
2337	ELSC_Tui_Malila_132-544_scaffold_109_c1_36	ELSC_Tui_Malila_132-544_scaffold_109_c1_36	Deposit	Lau_Basin	VOG03548	REFSEQ hypothetical protein
2338	Brothers_LC_S016_NODE_10228_length_5599_cov_1.162281_8	Brothers_LC_S016_NODE_10228_length_5599_cov_1.162281_8	Deposit	Brothers	NA	NA
2338	Brothers_NWCA_S145_NODE_2009_length_12135_cov_1.542971_7	Brothers_NWCA_S145_NODE_2009_length_12135_cov_1.542971_7	Deposit	Brothers	NA	NA
2338	ELSC_Tui_Malila_132-544_scaffold_109_c1_31	ELSC_Tui_Malila_132-544_scaffold_109_c1_31	Deposit	Lau_Basin	NA	NA
2339	Brothers_LC_S016_NODE_102618_length_1783_cov_1.125000_2	Brothers_LC_S016_NODE_102618_length_1783_cov_1.125000_2	Deposit	Brothers	VOG10218	REFSEQ hypothetical protein
2339	ELSC_Mariner_M17_NODE_10868_length_8081_cov_1.389615_3	ELSC_Mariner_M17_NODE_10868_length_8081_cov_1.389615_3	Deposit	Lau_Basin	VOG10218	REFSEQ hypothetical protein
2341	Brothers_LC_S016_NODE_10317_length_5574_cov_4.728291_1	Brothers_LC_S016_NODE_10317_length_5574_cov_4.728291_1	Deposit	Brothers	VOG00923	sp|A0A0H5AXT3|CAPSD_BPK21 Major capsid protein
2341	ELSC_Abe_A3_NODE_3698_length_12529_cov_12.849863_1	ELSC_Abe_A3_NODE_3698_length_12529_cov_12.849863_1	Deposit	Lau_Basin	VOG00923	sp|A0A0H5AXT3|CAPSD_BPK21 Major capsid protein
2341	ELSC_Abe_A3_NODE_388_length_32587_cov_8.724769_1	ELSC_Abe_A3_NODE_388_length_32587_cov_8.724769_1	Deposit	Lau_Basin	VOG00923	sp|A0A0H5AXT3|CAPSD_BPK21 Major capsid protein
2341	vRhyme_4__ELSC_Tui_Malila_132-544_scaffold_25_c1_56	ELSC_Tui_Malila_132-544_scaffold_25_c1_56	Deposit	Lau_Basin	VOG00923	sp|A0A0H5AXT3|CAPSD_BPK21 Major capsid protein
2341	ELSC_Tui_Malila_132-544_scaffold_281_c1_2	ELSC_Tui_Malila_132-544_scaffold_281_c1_2	Deposit	Lau_Basin	VOG00923	sp|A0A0H5AXT3|CAPSD_BPK21 Major capsid protein
2341	ELSC_Tui_Malila_T10_NODE_282_length_32019_cov_629.018625_49	ELSC_Tui_Malila_T10_NODE_282_length_32019_cov_629.018625_49	Deposit	Lau_Basin	VOG00923	sp|A0A0H5AXT3|CAPSD_BPK21 Major capsid protein
2341	vRhyme_68__ELSC_Tui_Malila_T11_NODE_35510_length_3203_cov_1.959363_4	ELSC_Tui_Malila_T11_NODE_35510_length_3203_cov_1.959363_4	Deposit	Lau_Basin	VOG00923	sp|A0A0H5AXT3|CAPSD_BPK21 Major capsid protein
2341	ELSC_Tui_Malila_T11_NODE_79_length_72689_cov_222.660690_45	ELSC_Tui_Malila_T11_NODE_79_length_72689_cov_222.660690_45	Deposit	Lau_Basin	VOG00923	sp|A0A0H5AXT3|CAPSD_BPK21 Major capsid protein
2342	Brothers_LC_S016_NODE_10317_length_5574_cov_4.728291_4	Brothers_LC_S016_NODE_10317_length_5574_cov_4.728291_4	Deposit	Brothers	K17733	cwlK; peptidoglycan LD-endopeptidase CwlK [EC:3.4.-.-]
2342	vRhyme_4__ELSC_Tui_Malila_132-544_scaffold_25_c1_59	ELSC_Tui_Malila_132-544_scaffold_25_c1_59	Deposit	Lau_Basin	K17733	cwlK; peptidoglycan LD-endopeptidase CwlK [EC:3.4.-.-]
2345	Brothers_LC_S016_NODE_10321_length_5573_cov_1.816563_7	Brothers_LC_S016_NODE_10321_length_5573_cov_1.816563_7	Deposit	Brothers	NA	NA
2345	Brothers_LC_S016_NODE_2211_length_11352_cov_2.227617_8	Brothers_LC_S016_NODE_2211_length_11352_cov_2.227617_8	Deposit	Brothers	NA	NA
2345	vRhyme_131__MAR_Rainbow_354-166_scaffold_15697_c1_4	MAR_Rainbow_354-166_scaffold_15697_c1_4	Deposit	MAR	NA	NA
2370	Brothers_LC_S016_NODE_104792_length_1762_cov_1.937615_1	Brothers_LC_S016_NODE_104792_length_1762_cov_1.937615_1	Deposit	Brothers	NA	NA
2370	ELSC_Tui_Malila_T11_NODE_308_length_35205_cov_21.665830_24	ELSC_Tui_Malila_T11_NODE_308_length_35205_cov_21.665830_24	Deposit	Lau_Basin	NA	NA
2373	Brothers_LC_S016_NODE_105482_length_1756_cov_2.125844_1	Brothers_LC_S016_NODE_105482_length_1756_cov_2.125844_1	Deposit	Brothers	NA	NA
2373	ELSC_Tui_Malila_T2_NODE_13820_length_8068_cov_3.089913_12	ELSC_Tui_Malila_T2_NODE_13820_length_8068_cov_3.089913_12	Deposit	Lau_Basin	NA	NA
2374	Brothers_LC_S016_NODE_105482_length_1756_cov_2.125844_3	Brothers_LC_S016_NODE_105482_length_1756_cov_2.125844_3	Deposit	Brothers	NA	NA
2374	ELSC_Tui_Malila_T2_NODE_13820_length_8068_cov_3.089913_10	ELSC_Tui_Malila_T2_NODE_13820_length_8068_cov_3.089913_10	Deposit	Lau_Basin	NA	NA
2374	Brothers_NWCA_S143_NODE_204851_length_1089_cov_0.716216_1	Brothers_NWCA_S143_NODE_204851_length_1089_cov_0.716216_1	Deposit	Brothers	NA	NA
2374	vRhyme_83__Brothers_NWCA_S145_NODE_37747_length_2193_cov_2.014521_4	Brothers_NWCA_S145_NODE_37747_length_2193_cov_2.014521_4	Deposit	Brothers	NA	NA
2375	Brothers_LC_S016_NODE_106184_length_1750_cov_1.607517_2	Brothers_LC_S016_NODE_106184_length_1750_cov_1.607517_2	Deposit	Brothers	NA	NA
2375	vRhyme_88__ELSC_Bowl_M2_NODE_12568_length_8629_cov_1.754999_7	ELSC_Bowl_M2_NODE_12568_length_8629_cov_1.754999_7	Deposit	Lau_Basin	NA	NA
2396	Brothers_LC_S016_NODE_115314_length_1674_cov_1.420814_3	Brothers_LC_S016_NODE_115314_length_1674_cov_1.420814_3	Deposit	Brothers	NA	NA
2396	Brothers_LC_S016_NODE_12921_length_5010_cov_1.778005_8	Brothers_LC_S016_NODE_12921_length_5010_cov_1.778005_8	Deposit	Brothers	NA	NA
2396	ELSC_Tui_Malila_T10_NODE_1373_length_14627_cov_3.942069_7	ELSC_Tui_Malila_T10_NODE_1373_length_14627_cov_3.942069_7	Deposit	Lau_Basin	NA	NA
2397	Brothers_LC_S016_NODE_115314_length_1674_cov_1.420814_4	Brothers_LC_S016_NODE_115314_length_1674_cov_1.420814_4	Deposit	Brothers	VOG02625	REFSEQ hypothetical protein
2397	Brothers_LC_S016_NODE_12921_length_5010_cov_1.778005_7	Brothers_LC_S016_NODE_12921_length_5010_cov_1.778005_7	Deposit	Brothers	VOG02625	REFSEQ hypothetical protein
2397	ELSC_Tui_Malila_T10_NODE_1373_length_14627_cov_3.942069_6	ELSC_Tui_Malila_T10_NODE_1373_length_14627_cov_3.942069_6	Deposit	Lau_Basin	VOG02625	REFSEQ hypothetical protein
2398	Brothers_LC_S016_NODE_115314_length_1674_cov_1.420814_5	Brothers_LC_S016_NODE_115314_length_1674_cov_1.420814_5	Deposit	Brothers	NA	NA
2398	Brothers_LC_S016_NODE_12921_length_5010_cov_1.778005_6	Brothers_LC_S016_NODE_12921_length_5010_cov_1.778005_6	Deposit	Brothers	NA	NA
2398	ELSC_Tui_Malila_T10_NODE_1373_length_14627_cov_3.942069_5	ELSC_Tui_Malila_T10_NODE_1373_length_14627_cov_3.942069_5	Deposit	Lau_Basin	NA	NA
2405	Brothers_LC_S016_NODE_11999_length_5186_cov_2.675232_5	Brothers_LC_S016_NODE_11999_length_5186_cov_2.675232_5	Deposit	Brothers	NA	NA
2405	vRhyme_17__ELSC_Tui_Malila_T2_NODE_30124_length_5413_cov_1.108400_1	ELSC_Tui_Malila_T2_NODE_30124_length_5413_cov_1.108400_1	Deposit	Lau_Basin	NA	NA
2407	Brothers_LC_S014_NODE_93327_length_1273_cov_1.235602_5	Brothers_LC_S014_NODE_93327_length_1273_cov_1.235602_5	Deposit	Brothers	VOG20470	REFSEQ hypothetical protein
2407	Brothers_LC_S016_NODE_11_length_94941_cov_7.941950_124	Brothers_LC_S016_NODE_11_length_94941_cov_7.941950_124	Deposit	Brothers	VOG20470	REFSEQ hypothetical protein
2407	ELSC_Abe_A3_NODE_190004_length_1865_cov_1.694476_4	ELSC_Abe_A3_NODE_190004_length_1865_cov_1.694476_4	Deposit	Lau_Basin	VOG20470	REFSEQ hypothetical protein
2417	vRhyme_119__ELSC_Abe_A3_NODE_29535_length_4791_cov_1.840266_5	ELSC_Abe_A3_NODE_29535_length_4791_cov_1.840266_5	Deposit	Lau_Basin	VOG00308	sp|P16009|BP5_BPT4 Baseplate central spike complex protein gp5
2417	Brothers_LC_S016_NODE_121_length_38953_cov_5.885103_13	Brothers_LC_S016_NODE_121_length_38953_cov_5.885103_13	Deposit	Brothers	VOG00922	sp|P51772|BPX_BPP2 Baseplate protein X
2418	Brothers_LC_S016_NODE_121_length_38953_cov_5.885103_42	Brothers_LC_S016_NODE_121_length_38953_cov_5.885103_42	Deposit	Brothers	PF03354.15	Phage Terminase
2418	ELSC_Mariner_M17_NODE_5745_length_11714_cov_4.596790_4	ELSC_Mariner_M17_NODE_5745_length_11714_cov_4.596790_4	Deposit	Lau_Basin	PF03354.15	Phage Terminase
2420	Brothers_LC_S016_NODE_121_length_38953_cov_5.885103_64	Brothers_LC_S016_NODE_121_length_38953_cov_5.885103_64	Deposit	Brothers	NA	NA
2420	ELSC_Abe_A3_NODE_437627_length_1185_cov_1.094518_3	ELSC_Abe_A3_NODE_437627_length_1185_cov_1.094518_3	Deposit	Lau_Basin	NA	NA
2422	Brothers_LC_S016_NODE_1223_length_14729_cov_2.397480_10	Brothers_LC_S016_NODE_1223_length_14729_cov_2.397480_10	Deposit	Brothers	NA	NA
2422	vRhyme_15__ELSC_Bowl_M2_NODE_5166_length_14169_cov_11.284788_18	ELSC_Bowl_M2_NODE_5166_length_14169_cov_11.284788_18	Deposit	Lau_Basin	NA	NA
2423	Brothers_LC_S016_NODE_1223_length_14729_cov_2.397480_11	Brothers_LC_S016_NODE_1223_length_14729_cov_2.397480_11	Deposit	Brothers	NA	NA
2423	vRhyme_15__ELSC_Bowl_M2_NODE_5166_length_14169_cov_11.284788_17	ELSC_Bowl_M2_NODE_5166_length_14169_cov_11.284788_17	Deposit	Lau_Basin	NA	NA
2424	Brothers_LC_S016_NODE_1223_length_14729_cov_2.397480_12	Brothers_LC_S016_NODE_1223_length_14729_cov_2.397480_12	Deposit	Brothers	NA	NA
2424	vRhyme_15__ELSC_Bowl_M2_NODE_5166_length_14169_cov_11.284788_16	ELSC_Bowl_M2_NODE_5166_length_14169_cov_11.284788_16	Deposit	Lau_Basin	NA	NA
2425	Brothers_LC_S016_NODE_1223_length_14729_cov_2.397480_20	Brothers_LC_S016_NODE_1223_length_14729_cov_2.397480_20	Deposit	Brothers	NA	NA
2425	ELSC_Mariner_131-447_scaffold_5412_c1_6	ELSC_Mariner_131-447_scaffold_5412_c1_6	Deposit	Lau_Basin	NA	NA
2425	vRhyme_15__ELSC_Bowl_M2_NODE_5166_length_14169_cov_11.284788_8	ELSC_Bowl_M2_NODE_5166_length_14169_cov_11.284788_8	Deposit	Lau_Basin	NA	NA
2426	Brothers_LC_S016_NODE_1223_length_14729_cov_2.397480_4	Brothers_LC_S016_NODE_1223_length_14729_cov_2.397480_4	Deposit	Brothers	NA	NA
2426	vRhyme_15__ELSC_Bowl_M2_NODE_5166_length_14169_cov_11.284788_24	ELSC_Bowl_M2_NODE_5166_length_14169_cov_11.284788_24	Deposit	Lau_Basin	NA	NA
2427	Brothers_LC_S016_NODE_1223_length_14729_cov_2.397480_6	Brothers_LC_S016_NODE_1223_length_14729_cov_2.397480_6	Deposit	Brothers	VOG02753	sp|Q8QL27|Y114_SIRV1 Uncharacterized protein 114
2427	vRhyme_15__ELSC_Bowl_M2_NODE_5166_length_14169_cov_11.284788_22	ELSC_Bowl_M2_NODE_5166_length_14169_cov_11.284788_22	Deposit	Lau_Basin	VOG02753	sp|Q8QL27|Y114_SIRV1 Uncharacterized protein 114
2428	Brothers_LC_S016_NODE_1223_length_14729_cov_2.397480_7	Brothers_LC_S016_NODE_1223_length_14729_cov_2.397480_7	Deposit	Brothers	NA	NA
2428	vRhyme_15__ELSC_Bowl_M2_NODE_5166_length_14169_cov_11.284788_21	ELSC_Bowl_M2_NODE_5166_length_14169_cov_11.284788_21	Deposit	Lau_Basin	NA	NA
2429	Brothers_LC_S016_NODE_1223_length_14729_cov_2.397480_8	Brothers_LC_S016_NODE_1223_length_14729_cov_2.397480_8	Deposit	Brothers	NA	NA
2429	vRhyme_15__ELSC_Bowl_M2_NODE_5166_length_14169_cov_11.284788_20	ELSC_Bowl_M2_NODE_5166_length_14169_cov_11.284788_20	Deposit	Lau_Basin	NA	NA
2430	Brothers_LC_S016_NODE_1223_length_14729_cov_2.397480_9	Brothers_LC_S016_NODE_1223_length_14729_cov_2.397480_9	Deposit	Brothers	NA	NA
2430	vRhyme_15__ELSC_Bowl_M2_NODE_5166_length_14169_cov_11.284788_19	ELSC_Bowl_M2_NODE_5166_length_14169_cov_11.284788_19	Deposit	Lau_Basin	NA	NA
2434	Brothers_LC_S016_NODE_12402_length_5114_cov_1.938039_5	Brothers_LC_S016_NODE_12402_length_5114_cov_1.938039_5	Deposit	Brothers	NA	NA
2434	ELSC_Tui_Malila_T11_NODE_18318_length_4433_cov_1.075244_3	ELSC_Tui_Malila_T11_NODE_18318_length_4433_cov_1.075244_3	Deposit	Lau_Basin	NA	NA
2434	ELSC_Tui_Malila_T10_NODE_3321_length_9500_cov_5.334151_6	ELSC_Tui_Malila_T10_NODE_3321_length_9500_cov_5.334151_6	Deposit	Lau_Basin	NA	NA
2435	Brothers_LC_S016_NODE_12402_length_5114_cov_1.938039_6	Brothers_LC_S016_NODE_12402_length_5114_cov_1.938039_6	Deposit	Brothers	NA	NA
2435	ELSC_Tui_Malila_T11_NODE_18318_length_4433_cov_1.075244_4	ELSC_Tui_Malila_T11_NODE_18318_length_4433_cov_1.075244_4	Deposit	Lau_Basin	NA	NA
2435	ELSC_Tui_Malila_T10_NODE_3321_length_9500_cov_5.334151_7	ELSC_Tui_Malila_T10_NODE_3321_length_9500_cov_5.334151_7	Deposit	Lau_Basin	NA	NA
2436	Brothers_LC_S016_NODE_12402_length_5114_cov_1.938039_9	Brothers_LC_S016_NODE_12402_length_5114_cov_1.938039_9	Deposit	Brothers	NA	NA
2436	Brothers_NWCA_S143_NODE_12579_length_6011_cov_2.088205_7	Brothers_NWCA_S143_NODE_12579_length_6011_cov_2.088205_7	Deposit	Brothers	NA	NA
2436	Brothers_LC_S016_NODE_6188_length_7053_cov_2.287034_9	Brothers_LC_S016_NODE_6188_length_7053_cov_2.287034_9	Deposit	Brothers	NA	NA
2436	ELSC_Tui_Malila_T11_NODE_18318_length_4433_cov_1.075244_6	ELSC_Tui_Malila_T11_NODE_18318_length_4433_cov_1.075244_6	Deposit	Lau_Basin	NA	NA
2446	Brothers_LC_S016_NODE_126551_length_1591_cov_1.934426_3	Brothers_LC_S016_NODE_126551_length_1591_cov_1.934426_3	Deposit	Brothers	VOG23038	sp|P44190|Y1419_HAEIN Uncharacterized protein HI_1419
2446	ELSC_Tui_Malila_T2_NODE_123472_length_2537_cov_0.886307_3	ELSC_Tui_Malila_T2_NODE_123472_length_2537_cov_0.886307_3	Deposit	Lau_Basin	VOG23038	sp|P44190|Y1419_HAEIN Uncharacterized protein HI_1419
2447	Brothers_LC_S016_NODE_126551_length_1591_cov_1.934426_4	Brothers_LC_S016_NODE_126551_length_1591_cov_1.934426_4	Deposit	Brothers	NA	NA
2447	ELSC_Tui_Malila_T2_NODE_123472_length_2537_cov_0.886307_2	ELSC_Tui_Malila_T2_NODE_123472_length_2537_cov_0.886307_2	Deposit	Lau_Basin	NA	NA
[truncated: 82,261 more rows]
