# Supplementary material for: Endemism shapes viral ecology and evolution in globally distributed hydrothermal vent ecosystems
Source: Nat Commun. 2025 May 1;16:4076. doi: 10.1038/s41467-025-59154-x (PMC12043954; doi:10.1038/s41467-025-59154-x)
Supplement: Supplementary file 15 — Supplementary Dataset 11 [file 41467_2025_59154_MOESM15_ESM.xlsx]

## Sheet: Sheet1
Supplementary Data 11. PHROG anotations (v4.0) of viral proteins filtered by ≥75% identity, ≥80% coverage, and best hits obtained using lowest e-value and highest bit score.
query	annot	category	target	evalue	pident	bits	qcov	tcov	alnlen	qlen	tlen
phrog_1211	2-aminooxy adenylosuccinate synthetase	DNA, RNA and nucleotide metabolism	Brothers_Diffuse_S015_NODE_1875_length_7537_cov_3.460999_8	3.112e-303	100	917	0.866	0.994	292	337	156
phrog_1211	2-aminooxy adenylosuccinate synthetase	DNA, RNA and nucleotide metabolism	Brothers_Diffuse_S015_NODE_41839_length_2178_cov_2.090687_3	6.19e-251	100	766	0.81	0.992	273	337	126
phrog_1211	2-aminooxy adenylosuccinate synthetase	DNA, RNA and nucleotide metabolism	Brothers_Diffuse_S015_NODE_68515_length_1801_cov_1.446834_5	0	100	1133	0.929	0.995	313	337	209
phrog_1211	2-aminooxy adenylosuccinate synthetase	DNA, RNA and nucleotide metabolism	Brothers_LC_S014_NODE_1837_length_10747_cov_1.741902_8	7.08e-305	100	921	0.958	0.993	323	337	152
phrog_1211	2-aminooxy adenylosuccinate synthetase	DNA, RNA and nucleotide metabolism	Brothers_NWCA_S013_NODE_18731_length_2721_cov_39.720509_5	0	100	1184	0.967	0.992	326	337	238
phrog_1211	2-aminooxy adenylosuccinate synthetase	DNA, RNA and nucleotide metabolism	Brothers_NWCA_S143_NODE_2376_length_14229_cov_18.349809_10	0	100	1028	0.973	0.995	328	337	187
phrog_1211	2-aminooxy adenylosuccinate synthetase	DNA, RNA and nucleotide metabolism	Brothers_NWCA_S143_NODE_47338_length_2857_cov_1.316850_1	0	100	1447	0.982	0.997	347	337	348
phrog_1211	2-aminooxy adenylosuccinate synthetase	DNA, RNA and nucleotide metabolism	Brothers_NWCA_S143_NODE_537_length_30717_cov_2.031546_26	0	100	1316	0.991	0.979	334	337	285
phrog_1211	2-aminooxy adenylosuccinate synthetase	DNA, RNA and nucleotide metabolism	Brothers_NWCA_S144_NODE_51610_length_2575_cov_0.801879_1	1.293e-307	100	929	0.855	0.993	288	337	153
phrog_1211	2-aminooxy adenylosuccinate synthetase	DNA, RNA and nucleotide metabolism	Brothers_NWCB_S012_NODE_27619_length_3460_cov_3.645065_6	2.875e-289	100	876	0.967	0.993	326	337	146
phrog_1211	2-aminooxy adenylosuccinate synthetase	DNA, RNA and nucleotide metabolism	Brothers_NWCB_S012_NODE_4430_length_10149_cov_27.392237_3	3.394e-271	100	824	0.964	0.993	325	337	134
phrog_1211	2-aminooxy adenylosuccinate synthetase	DNA, RNA and nucleotide metabolism	Brothers_NWCB_S012_NODE_6_length_202076_cov_8.985308_120	2.25e-270	100	822	0.958	0.949	323	337	138
phrog_1211	2-aminooxy adenylosuccinate synthetase	DNA, RNA and nucleotide metabolism	Brothers_NWCB_S139_NODE_1516_length_23587_cov_1.999062_34	0	100	1339	0.976	0.991	344	337	347
phrog_1211	2-aminooxy adenylosuccinate synthetase	DNA, RNA and nucleotide metabolism	Brothers_NWCB_S139_NODE_291_length_54722_cov_5.701914_33	2.072e-279	100	848	0.982	0.993	331	337	137
phrog_1211	2-aminooxy adenylosuccinate synthetase	DNA, RNA and nucleotide metabolism	Brothers_NWCB_S139_NODE_31579_length_4498_cov_0.996111_1	3.125e-280	100	850	0.911	0.993	307	337	148
phrog_1211	2-aminooxy adenylosuccinate synthetase	DNA, RNA and nucleotide metabolism	Brothers_NWCB_S139_NODE_327_length_51053_cov_8.030809_62	0	100	1573	0.991	0.977	390	337	399
phrog_1211	2-aminooxy adenylosuccinate synthetase	DNA, RNA and nucleotide metabolism	Brothers_NWCB_S140_NODE_6192_length_7764_cov_1.319628_1	4.641e-294	100	890	0.911	0.987	307	337	156
phrog_1211	2-aminooxy adenylosuccinate synthetase	DNA, RNA and nucleotide metabolism	Brothers_NWCB_S141_NODE_14268_length_6217_cov_7.774384_11	1.48219693752374e-323	100	975	0.982	0.988	331	337	168
phrog_1211	2-aminooxy adenylosuccinate synthetase	DNA, RNA and nucleotide metabolism	Brothers_NWCB_S141_NODE_3764_length_14280_cov_6.303045_13	0	100	1337	0.958	0.994	323	337	318
phrog_1211	2-aminooxy adenylosuccinate synthetase	DNA, RNA and nucleotide metabolism	Brothers_NWCB_S141_NODE_398_length_47100_cov_1.759160_47	6.434e-304	100	919	0.967	0.987	326	337	155
phrog_1211	2-aminooxy adenylosuccinate synthetase	DNA, RNA and nucleotide metabolism	Brothers_NWCB_S146_NODE_105950_length_2050_cov_1.318773_7	3.91899999999827e-312	100	942	0.976	0.988	329	337	166
phrog_1211	2-aminooxy adenylosuccinate synthetase	DNA, RNA and nucleotide metabolism	ELSC_Abe_A1_NODE_190014_length_1549_cov_4.065401_2	0	100	1095	0.967	0.981	326	337	207
phrog_1211	2-aminooxy adenylosuccinate synthetase	DNA, RNA and nucleotide metabolism	ELSC_Abe_A1_NODE_8323_length_7097_cov_1.694835_1	1.52200000000135e-312	100	944	0.855	0.994	288	337	172
phrog_1211	2-aminooxy adenylosuccinate synthetase	DNA, RNA and nucleotide metabolism	ELSC_Abe_A3_NODE_123702_length_2338_cov_5.587065_4	0	100	1031	0.944	0.995	318	337	183
phrog_1211	2-aminooxy adenylosuccinate synthetase	DNA, RNA and nucleotide metabolism	ELSC_Abe_A3_NODE_46309_length_3855_cov_0.994367_1	0	100	1079	0.923	0.995	311	337	196
phrog_1211	2-aminooxy adenylosuccinate synthetase	DNA, RNA and nucleotide metabolism	ELSC_Abe_A3_NODE_77_length_63337_cov_4.754817_58	0	100	1229	0.961	0.996	324	337	256
phrog_1211	2-aminooxy adenylosuccinate synthetase	DNA, RNA and nucleotide metabolism	ELSC_Bowl_M1_NODE_5298_length_4990_cov_4.330866_2	0	100	1278	0.929	0.996	313	337	233
phrog_1211	2-aminooxy adenylosuccinate synthetase	DNA, RNA and nucleotide metabolism	ELSC_Bowl_M2_NODE_68_length_119786_cov_7.943113_64	3.929e-243	100	743	0.905	0.991	305	337	114
phrog_1211	2-aminooxy adenylosuccinate synthetase	DNA, RNA and nucleotide metabolism	ELSC_Mariner_131-447_scaffold_14924_c1_1	0	100	1004	0.932	0.989	314	337	181
phrog_1211	2-aminooxy adenylosuccinate synthetase	DNA, RNA and nucleotide metabolism	ELSC_Mariner_131-447_scaffold_643_c1_40	0	100	1015	0.991	0.983	334	337	177
phrog_1211	2-aminooxy adenylosuccinate synthetase	DNA, RNA and nucleotide metabolism	ELSC_Mariner_M10_NODE_1524_length_16788_cov_1.995799_18	0	100	1064	0.967	0.995	326	337	196
phrog_1211	2-aminooxy adenylosuccinate synthetase	DNA, RNA and nucleotide metabolism	ELSC_Mariner_M17_NODE_159120_length_1326_cov_0.895746_3	1.229e-290	100	880	0.982	0.993	331	337	144
phrog_1211	2-aminooxy adenylosuccinate synthetase	DNA, RNA and nucleotide metabolism	ELSC_Mariner_M17_NODE_61_length_90606_cov_3.702483_85	0	100	1397	0.973	0.994	328	337	321
phrog_1211	2-aminooxy adenylosuccinate synthetase	DNA, RNA and nucleotide metabolism	ELSC_Mariner_M17_NODE_717_length_35035_cov_3.121548_28	0	100	1546	0.982	0.997	398	337	399
phrog_1211	2-aminooxy adenylosuccinate synthetase	DNA, RNA and nucleotide metabolism	ELSC_Mariner_M17_NODE_94429_length_1962_cov_1.074114_3	5.465e-299	100	904	0.95	0.994	320	337	154
phrog_1211	2-aminooxy adenylosuccinate synthetase	DNA, RNA and nucleotide metabolism	ELSC_Tui_Malila_132-544_scaffold_135_c1_39	0	100	1813	0.991	0.966	663	337	686
phrog_1211	2-aminooxy adenylosuccinate synthetase	DNA, RNA and nucleotide metabolism	ELSC_Tui_Malila_132-544_scaffold_9_c1_22	0	100	1025	0.973	0.994	328	337	168
phrog_1211	2-aminooxy adenylosuccinate synthetase	DNA, RNA and nucleotide metabolism	ELSC_Tui_Malila_134-614_scaffold_63110_c1_1	0	100	1103	0.991	0.945	334	337	199
phrog_1211	2-aminooxy adenylosuccinate synthetase	DNA, RNA and nucleotide metabolism	ELSC_Tui_Malila_T10_NODE_128_length_44406_cov_65.751756_45	0	100	1265	0.985	0.976	332	337	255
phrog_1211	2-aminooxy adenylosuccinate synthetase	DNA, RNA and nucleotide metabolism	ELSC_Tui_Malila_T10_NODE_52135_length_2279_cov_2.419145_4	0	100	1129	0.988	0.991	333	337	217
phrog_1211	2-aminooxy adenylosuccinate synthetase	DNA, RNA and nucleotide metabolism	ELSC_Tui_Malila_T11_NODE_16592_length_4652_cov_0.751823_7	0	100	1435	0.982	0.971	333	337	343
phrog_1211	2-aminooxy adenylosuccinate synthetase	DNA, RNA and nucleotide metabolism	ELSC_Tui_Malila_T11_NODE_6015_length_7695_cov_4.023916_3	0	100	1101	0.932	0.995	314	337	220
phrog_1211	2-aminooxy adenylosuccinate synthetase	DNA, RNA and nucleotide metabolism	ELSC_Tui_Malila_T11_NODE_6825_length_7221_cov_1.628700_6	4.94065645841247e-324	100	977	0.878	0.994	296	337	176
phrog_1211	2-aminooxy adenylosuccinate synthetase	DNA, RNA and nucleotide metabolism	ELSC_Tui_Malila_T2_NODE_7528_length_11020_cov_1.901313_2	0	100	1030	0.973	0.994	328	337	179
phrog_1211	2-aminooxy adenylosuccinate synthetase	DNA, RNA and nucleotide metabolism	ELSC_Tui_Malila_T2_NODE_860_length_34293_cov_4.314874_23	0	100	1813	0.991	0.966	663	337	686
phrog_1211	2-aminooxy adenylosuccinate synthetase	DNA, RNA and nucleotide metabolism	EPR_4281-140_scaffold_20370_c1_2	0	100	1163	0.973	0.991	328	337	223
phrog_1211	2-aminooxy adenylosuccinate synthetase	DNA, RNA and nucleotide metabolism	EPR_4281-140_scaffold_366_c1_6	0	100	1115	0.964	0.985	325	337	206
phrog_1211	2-aminooxy adenylosuccinate synthetase	DNA, RNA and nucleotide metabolism	Guaymas_4561-380_scaffold_14_c1_42	1.213e-221	100	681	0.923	0.991	311	337	107
phrog_1211	2-aminooxy adenylosuccinate synthetase	DNA, RNA and nucleotide metabolism	Guaymas_4561-380_scaffold_5118_c1_5	0	100	995	0.947	0.994	319	337	163
phrog_1211	2-aminooxy adenylosuccinate synthetase	DNA, RNA and nucleotide metabolism	Guaymas_4561-380_scaffold_5284_c1_1	0	100	1275	0.964	0.977	325	337	264
phrog_1211	2-aminooxy adenylosuccinate synthetase	DNA, RNA and nucleotide metabolism	Guaymas_4561-384_scaffold_19_c1_139	1.213e-221	100	681	0.923	0.991	311	337	107
phrog_1211	2-aminooxy adenylosuccinate synthetase	DNA, RNA and nucleotide metabolism	Guaymas_4561-384_scaffold_6192_c1_1	0	100	1240	0.982	0.964	331	337	249
phrog_1211	2-aminooxy adenylosuccinate synthetase	DNA, RNA and nucleotide metabolism	Guaymas_Basin_k95_926932_flag=1_multi=3.0000_len=2429_3	2.86558074587923e-322	100	972	0.95	0.994	320	337	173
phrog_1211	2-aminooxy adenylosuccinate synthetase	DNA, RNA and nucleotide metabolism	Lau_Basin_Abe_k95_1341903_flag=1_multi=5.0000_len=1668_4	5.878e-208	94.4	642	0.958	1	323	337	92
phrog_1211	2-aminooxy adenylosuccinate synthetase	DNA, RNA and nucleotide metabolism	Lau_Basin_Abe_k95_1399381_flag=0_multi=73.5847_len=1653_4	1.423e-308	100	932	0.955	0.987	322	337	150
phrog_1211	2-aminooxy adenylosuccinate synthetase	DNA, RNA and nucleotide metabolism	Lau_Basin_Abe_k95_1495644_flag=3_multi=6.0033_len=1914_2	9.595e-295	100	892	0.926	0.992	312	337	128
phrog_1211	2-aminooxy adenylosuccinate synthetase	DNA, RNA and nucleotide metabolism	Lau_Basin_Kilo_Moana_k95_1019080_flag=0_multi=265.5644_len=10441_8	0	100	1144	0.982	0.991	331	337	215
phrog_1211	2-aminooxy adenylosuccinate synthetase	DNA, RNA and nucleotide metabolism	Lau_Basin_Kilo_Moana_k95_395432_flag=0_multi=93.0000_len=2213_3	1.423e-308	100	932	0.955	0.987	322	337	150
phrog_1211	2-aminooxy adenylosuccinate synthetase	DNA, RNA and nucleotide metabolism	Lau_Basin_Kilo_Moana_k95_887852_flag=1_multi=7.0000_len=8538_2	0	100	1358	0.947	0.994	319	337	319
phrog_1211	2-aminooxy adenylosuccinate synthetase	DNA, RNA and nucleotide metabolism	Lau_Basin_Tahi_Moana_k95_620409_flag=1_multi=5.0000_len=2670_4	0	100	1487	0.979	0.997	357	337	358
phrog_1211	2-aminooxy adenylosuccinate synthetase	DNA, RNA and nucleotide metabolism	Lau_Basin_Tui_Malila_k95_271149_flag=0_multi=3.8873_len=4105_3	0	100	978	0.985	0.983	332	337	180
phrog_1211	2-aminooxy adenylosuccinate synthetase	DNA, RNA and nucleotide metabolism	MAR_Rainbow_354-166_scaffold_15337_c1_6	0	100	1763	0.991	0.956	540	337	565
phrog_1211	2-aminooxy adenylosuccinate synthetase	DNA, RNA and nucleotide metabolism	MAR_Rainbow_354-166_scaffold_3799_c1_6	2.643e-298	100	902	0.973	0.994	328	337	155
phrog_1211	2-aminooxy adenylosuccinate synthetase	DNA, RNA and nucleotide metabolism	MAR_Rainbow_355-202_scaffold_17021_c1_4	0	100	1491	0.982	0.984	358	337	364
phrog_1211	2-aminooxy adenylosuccinate synthetase	DNA, RNA and nucleotide metabolism	vRhyme_102__ELSC_Mariner_131-447_scaffold_10868_c1_8	0	100	983	0.976	0.994	329	337	159
phrog_1211	2-aminooxy adenylosuccinate synthetase	DNA, RNA and nucleotide metabolism	vRhyme_109__ELSC_Bowl_M2_NODE_24304_length_5868_cov_1.765720_6	0	100	1130	0.964	0.981	325	337	207
phrog_1211	2-aminooxy adenylosuccinate synthetase	DNA, RNA and nucleotide metabolism	vRhyme_10__Guaymas_4559-240_scaffold_564_c1_9	0	100	1094	0.947	0.995	319	337	196
phrog_1211	2-aminooxy adenylosuccinate synthetase	DNA, RNA and nucleotide metabolism	vRhyme_111__Lau_Basin_Tahi_Moana_k95_78097_flag=1_multi=2.0000_len=3901_4	7.08e-305	100	921	0.973	0.988	328	337	165
phrog_1211	2-aminooxy adenylosuccinate synthetase	DNA, RNA and nucleotide metabolism	vRhyme_115__ELSC_Tui_Malila_T11_NODE_6700_length_7289_cov_2.823932_13	0	100	1349	0.985	0.989	332	337	279
phrog_1211	2-aminooxy adenylosuccinate synthetase	DNA, RNA and nucleotide metabolism	vRhyme_115__ELSC_Tui_Malila_T2_NODE_71156_length_3451_cov_5.145307_4	0	100	1217	0.979	0.982	330	337	226
phrog_1211	2-aminooxy adenylosuccinate synthetase	DNA, RNA and nucleotide metabolism	vRhyme_118__Brothers_Diffuse_S015_NODE_624_length_11175_cov_3.268012_21	0	100	1032	0.961	0.989	324	337	181
phrog_1211	2-aminooxy adenylosuccinate synthetase	DNA, RNA and nucleotide metabolism	vRhyme_120__Guaymas_Basin_k95_464721_flag=0_multi=5.9661_len=4526_9	0	100	1233	0.985	0.996	332	337	250
phrog_1211	2-aminooxy adenylosuccinate synthetase	DNA, RNA and nucleotide metabolism	vRhyme_13__Brothers_UC_S147_NODE_15595_length_2427_cov_3.697391_3	1.875e-301	100	912	0.878	0.994	296	337	154
phrog_1211	2-aminooxy adenylosuccinate synthetase	DNA, RNA and nucleotide metabolism	vRhyme_141__Brothers_NWCB_S141_NODE_9279_length_8188_cov_1.432453_15	0	100	1857	0.994	0.963	681	337	707
phrog_1211	2-aminooxy adenylosuccinate synthetase	DNA, RNA and nucleotide metabolism	vRhyme_141__Lau_Basin_Tahi_Moana_k95_673794_flag=0_multi=14.3787_len=36549_24	4e-276	100	839	0.941	0.993	317	337	145
phrog_1211	2-aminooxy adenylosuccinate synthetase	DNA, RNA and nucleotide metabolism	vRhyme_143__Lau_Basin_Abe_k95_1590646_flag=1_multi=3.0000_len=2716_2	1.248e-277	100	843	0.911	0.985	307	337	135
phrog_1211	2-aminooxy adenylosuccinate synthetase	DNA, RNA and nucleotide metabolism	vRhyme_146__Lau_Basin_Abe_k95_1341975_flag=1_multi=6.0451_len=9811_15	7.703e-296	100	895	0.95	0.973	320	337	150
phrog_1211	2-aminooxy adenylosuccinate synthetase	DNA, RNA and nucleotide metabolism	vRhyme_148__ELSC_Abe_A3_NODE_290_length_36509_cov_9.070804_5	0	100	1116	0.973	0.995	328	337	202
phrog_1211	2-aminooxy adenylosuccinate synthetase	DNA, RNA and nucleotide metabolism	vRhyme_14__Brothers_NWCB_S140_NODE_1711_length_12579_cov_1.260440_2	6.75881803510825e-321	100	968	0.982	0.983	331	337	174
phrog_1211	2-aminooxy adenylosuccinate synthetase	DNA, RNA and nucleotide metabolism	vRhyme_155__ELSC_Abe_A3_NODE_64217_length_3275_cov_1.312262_6	9.329e-298	100	901	0.955	0.993	322	337	149
phrog_1211	2-aminooxy adenylosuccinate synthetase	DNA, RNA and nucleotide metabolism	vRhyme_162__ELSC_Tui_Malila_T2_NODE_25976_length_5845_cov_0.854844_7	7.25e-233	100	714	0.902	0.991	304	337	112
phrog_1211	2-aminooxy adenylosuccinate synthetase	DNA, RNA and nucleotide metabolism	vRhyme_171__ELSC_Abe_A1_NODE_68402_length_2665_cov_0.874704_4	9.88131291682493e-324	100	975	0.905	0.989	305	337	184
phrog_1211	2-aminooxy adenylosuccinate synthetase	DNA, RNA and nucleotide metabolism	vRhyme_178__MAR_Rainbow_354-166_scaffold_15340_c1_4	5.187e-259	100	789	0.881	0.992	297	337	123
phrog_1211	2-aminooxy adenylosuccinate synthetase	DNA, RNA and nucleotide metabolism	vRhyme_179__ELSC_Bowl_M2_NODE_12621_length_8605_cov_5.123378_3	0	100	1212	0.964	0.992	325	337	250
phrog_1211	2-aminooxy adenylosuccinate synthetase	DNA, RNA and nucleotide metabolism	vRhyme_17__EPR_PIR-30_scaffold_4880_c1_8	0	100	1814	0.991	0.914	532	337	582
phrog_1211	2-aminooxy adenylosuccinate synthetase	DNA, RNA and nucleotide metabolism	vRhyme_182__ELSC_Abe_A1_NODE_5199_length_8787_cov_1.406582_3	0	100	1086	0.991	0.981	334	337	207
phrog_1211	2-aminooxy adenylosuccinate synthetase	DNA, RNA and nucleotide metabolism	vRhyme_18__ELSC_Mariner_131-447_scaffold_7809_c1_6	3.736e-272	100	827	0.852	0.978	287	337	137
phrog_1211	2-aminooxy adenylosuccinate synthetase	DNA, RNA and nucleotide metabolism	vRhyme_19__Brothers_UC_S147_NODE_218_length_19908_cov_3.512967_9	0	100	1261	0.973	0.965	328	337	255
phrog_1211	2-aminooxy adenylosuccinate synthetase	DNA, RNA and nucleotide metabolism	vRhyme_1__Brothers_NWCB_S139_NODE_6295_length_11159_cov_4.813724_4	0	100	1030	0.958	0.995	323	337	191
phrog_1211	2-aminooxy adenylosuccinate synthetase	DNA, RNA and nucleotide metabolism	vRhyme_1__ELSC_Bowl_M2_NODE_5965_length_13141_cov_9.258030_19	0	100	1296	0.976	0.996	329	337	273
phrog_1211	2-aminooxy adenylosuccinate synthetase	DNA, RNA and nucleotide metabolism	vRhyme_1__ELSC_Bowl_M2_NODE_69315_length_3101_cov_1.010087_6	0	100	1201	0.941	0.996	317	337	230
phrog_1211	2-aminooxy adenylosuccinate synthetase	DNA, RNA and nucleotide metabolism	vRhyme_1__ELSC_Bowl_M2_NODE_9826_length_9946_cov_2.812201_15	0	100	1152	0.982	0.996	331	337	230
phrog_1211	2-aminooxy adenylosuccinate synthetase	DNA, RNA and nucleotide metabolism	vRhyme_20__ELSC_Tui_Malila_134-614_scaffold_1131_c1_10	0	100	1650	0.991	0.975	475	337	487
phrog_1211	2-aminooxy adenylosuccinate synthetase	DNA, RNA and nucleotide metabolism	vRhyme_216__ELSC_Mariner_M17_NODE_1739_length_22109_cov_2.912519_10	0	100	1567	0.982	0.998	440	337	441
phrog_1211	2-aminooxy adenylosuccinate synthetase	DNA, RNA and nucleotide metabolism	vRhyme_21__Brothers_NWCA_S144_NODE_334_length_27493_cov_2.304210_16	1.486e-246	100	753	0.955	0.992	322	337	118
phrog_1211	2-aminooxy adenylosuccinate synthetase	DNA, RNA and nucleotide metabolism	vRhyme_21__Brothers_NWCB_S141_NODE_10656_length_7482_cov_1.366010_9	0	100	1551	0.985	0.984	360	337	366
phrog_1211	2-aminooxy adenylosuccinate synthetase	DNA, RNA and nucleotide metabolism	vRhyme_21__ELSC_Tui_Malila_T2_NODE_1836_length_22875_cov_3.181467_39	4.913e-265	100	807	0.831	0.977	280	337	131
phrog_1211	2-aminooxy adenylosuccinate synthetase	DNA, RNA and nucleotide metabolism	vRhyme_225__ELSC_Bowl_M2_NODE_8843_length_10540_cov_3.614232_12	1.27024277545784e-320	100	967	0.973	0.994	328	337	169
phrog_1211	2-aminooxy adenylosuccinate synthetase	DNA, RNA and nucleotide metabolism	vRhyme_23__Brothers_LC_S016_NODE_53948_length_2498_cov_1.886968_5	0	100	1325	0.964	0.99	325	337	305
phrog_1211	2-aminooxy adenylosuccinate synthetase	DNA, RNA and nucleotide metabolism	vRhyme_25__Brothers_NWCB_S141_NODE_4957_length_12150_cov_1.972220_11	7.403e-289	100	875	0.935	0.993	315	337	147
phrog_1211	2-aminooxy adenylosuccinate synthetase	DNA, RNA and nucleotide metabolism	vRhyme_25__Brothers_UC_S010_NODE_1_length_185103_cov_6.356830_219	0	100	1080	0.973	0.99	328	337	199
phrog_1211	2-aminooxy adenylosuccinate synthetase	DNA, RNA and nucleotide metabolism	vRhyme_25__MAR_Lucky_356-284_scaffold_3492_c1_3	0	100	1098	0.95	0.995	320	337	203
phrog_1211	2-aminooxy adenylosuccinate synthetase	DNA, RNA and nucleotide metabolism	vRhyme_28__ELSC_Mariner_M10_NODE_4913_length_8438_cov_2.184454_7	1.52200000000135e-312	100	944	0.988	0.982	333	337	168
phrog_1211	2-aminooxy adenylosuccinate synthetase	DNA, RNA and nucleotide metabolism	vRhyme_2__Cayman_Shallow_k95_475959_flag=1_multi=4.0000_len=4892_6	0	100	1216	0.955	0.996	322	337	247
phrog_1211	2-aminooxy adenylosuccinate synthetase	DNA, RNA and nucleotide metabolism	vRhyme_2__ELSC_Mariner_131-447_scaffold_2331_c1_5	0	100	1038	0.976	0.995	329	337	184
phrog_1211	2-aminooxy adenylosuccinate synthetase	DNA, RNA and nucleotide metabolism	vRhyme_2__Guaymas_4559-240_scaffold_2705_c1_13	0	100	1124	0.982	0.971	331	337	210
phrog_1211	2-aminooxy adenylosuccinate synthetase	DNA, RNA and nucleotide metabolism	vRhyme_31__Guaymas_4571-419_scaffold_1023_c1_3	0	100	1665	0.979	0.99	484	337	489
phrog_1211	2-aminooxy adenylosuccinate synthetase	DNA, RNA and nucleotide metabolism	vRhyme_34__ELSC_Tui_Malila_134-614_scaffold_19348_c1_10	3.112e-303	100	917	0.938	0.987	316	337	154
phrog_1211	2-aminooxy adenylosuccinate synthetase	DNA, RNA and nucleotide metabolism	vRhyme_34__EPR_PIR-30_scaffold_722_c1_21	1.823e-304	100	920	0.884	0.987	298	337	155
phrog_1211	2-aminooxy adenylosuccinate synthetase	DNA, RNA and nucleotide metabolism	vRhyme_38__Brothers_NWCA_S143_NODE_13_length_184262_cov_5.602091_158	9.434e-308	100	930	0.941	0.994	317	337	158
phrog_1211	2-aminooxy adenylosuccinate synthetase	DNA, RNA and nucleotide metabolism	vRhyme_39__Brothers_UC_S010_NODE_9610_length_4704_cov_1.804239_6	0	100	1292	0.964	0.996	325	337	273
phrog_1211	2-aminooxy adenylosuccinate synthetase	DNA, RNA and nucleotide metabolism	vRhyme_3__Brothers_UC_S011_NODE_6781_length_3344_cov_3.010880_3	2.509e-281	100	854	0.967	0.993	326	337	140
phrog_1211	2-aminooxy adenylosuccinate synthetase	DNA, RNA and nucleotide metabolism	vRhyme_3__ELSC_Abe_A1_NODE_37692_length_3565_cov_1.740838_4	3.929e-243	100	743	0.973	0.975	328	337	118
phrog_1211	2-aminooxy adenylosuccinate synthetase	DNA, RNA and nucleotide metabolism	vRhyme_42__Axial_Plume_NODE_383_length_15357_cov_1.817991_6	0	100	1077	0.976	0.99	329	337	201
phrog_1211	2-aminooxy adenylosuccinate synthetase	DNA, RNA and nucleotide metabolism	vRhyme_44__Brothers_NWCB_S012_NODE_789_length_27271_cov_2.297635_9	1.392e-265	100	808	0.896	0.976	302	337	125
phrog_1211	2-aminooxy adenylosuccinate synthetase	DNA, RNA and nucleotide metabolism	vRhyme_45__Brothers_LC_S014_NODE_351_length_22086_cov_15.546382_50	0	100	1080	0.982	0.984	331	337	185
phrog_1211	2-aminooxy adenylosuccinate synthetase	DNA, RNA and nucleotide metabolism	vRhyme_45__ELSC_Mariner_M10_NODE_9323_length_5699_cov_11.865937_3	9.358e-275	100	835	0.976	0.993	329	337	138
phrog_1211	2-aminooxy adenylosuccinate synthetase	DNA, RNA and nucleotide metabolism	vRhyme_46__Brothers_Diffuse_S015_NODE_2279_length_7008_cov_3.030664_1	0	100	1307	0.991	0.924	334	337	289
phrog_1211	2-aminooxy adenylosuccinate synthetase	DNA, RNA and nucleotide metabolism	vRhyme_46__Brothers_NWCA_S143_NODE_65_length_79053_cov_33.059942_15	0	100	1239	0.932	0.996	314	337	242
phrog_1211	2-aminooxy adenylosuccinate synthetase	DNA, RNA and nucleotide metabolism	vRhyme_47__Brothers_UC_S147_NODE_597_length_12766_cov_1.710974_4	0	100	1210	0.932	0.983	314	337	236
phrog_1211	2-aminooxy adenylosuccinate synthetase	DNA, RNA and nucleotide metabolism	vRhyme_4__MAR_Rainbow_354-166_scaffold_3337_c1_1	0	100	1191	0.955	0.996	322	337	236
phrog_1211	2-aminooxy adenylosuccinate synthetase	DNA, RNA and nucleotide metabolism	vRhyme_55__Brothers_NWCB_S139_NODE_12779_length_7543_cov_1.538026_2	0	100	1464	0.982	0.944	355	337	376
phrog_1211	2-aminooxy adenylosuccinate synthetase	DNA, RNA and nucleotide metabolism	vRhyme_56__Guaymas_Basin_k95_301807_flag=0_multi=11.0000_len=3012_2	0	100	1231	0.976	0.992	329	337	261
phrog_1211	2-aminooxy adenylosuccinate synthetase	DNA, RNA and nucleotide metabolism	vRhyme_57__ELSC_Tui_Malila_132-544_scaffold_2522_c1_1	7.706e-250	100	763	0.92	0.991	310	337	117
phrog_1211	2-aminooxy adenylosuccinate synthetase	DNA, RNA and nucleotide metabolism	vRhyme_58__Guaymas_4559-240_scaffold_9193_c1_1	0	100	1293	0.979	0.993	330	337	289
phrog_1211	2-aminooxy adenylosuccinate synthetase	DNA, RNA and nucleotide metabolism	vRhyme_59__ELSC_Abe_A1_NODE_11594_length_6141_cov_1.043898_2	0	100	1301	0.985	0.989	332	337	282
phrog_1211	2-aminooxy adenylosuccinate synthetase	DNA, RNA and nucleotide metabolism	vRhyme_59__MAR_Lucky_356-284_scaffold_2209_c1_10	4.781e-268	100	815	0.899	0.992	303	337	126
phrog_1211	2-aminooxy adenylosuccinate synthetase	DNA, RNA and nucleotide metabolism	vRhyme_5__Brothers_NWCA_S145_NODE_14810_length_3967_cov_2.695573_6	0	100	1070	0.988	0.965	333	337	199
phrog_1211	2-aminooxy adenylosuccinate synthetase	DNA, RNA and nucleotide metabolism	vRhyme_5__Guaymas_4559-240_scaffold_1889_c1_20	0	100	1233	0.955	0.996	322	337	256
phrog_1211	2-aminooxy adenylosuccinate synthetase	DNA, RNA and nucleotide metabolism	vRhyme_60__Guaymas_4571-419_scaffold_21_c1_137	1.213e-221	100	681	0.923	0.991	311	337	107
phrog_1211	2-aminooxy adenylosuccinate synthetase	DNA, RNA and nucleotide metabolism	vRhyme_63__Brothers_LC_S016_NODE_29392_length_3378_cov_3.255921_5	2.323e-231	100	709	0.941	0.991	317	337	111
phrog_1211	2-aminooxy adenylosuccinate synthetase	DNA, RNA and nucleotide metabolism	vRhyme_64__Brothers_NWCB_S141_NODE_7110_length_9754_cov_2.101589_4	5.622e-250	100	763	0.958	0.991	323	337	115
phrog_1211	2-aminooxy adenylosuccinate synthetase	DNA, RNA and nucleotide metabolism	vRhyme_69__ELSC_Mariner_M17_NODE_2328_length_19145_cov_3.284310_7	8.855e-281	100	852	0.947	0.992	319	337	130
phrog_1211	2-aminooxy adenylosuccinate synthetase	DNA, RNA and nucleotide metabolism	vRhyme_6__Brothers_NWCB_S139_NODE_125_length_85253_cov_3.153584_45	0	100	1668	0.994	0.936	480	337	513
phrog_1211	2-aminooxy adenylosuccinate synthetase	DNA, RNA and nucleotide metabolism	vRhyme_73__Brothers_Diffuse_S015_NODE_220_length_16564_cov_5.290929_8	0	100	1212	0.991	0.992	334	337	246
phrog_1211	2-aminooxy adenylosuccinate synthetase	DNA, RNA and nucleotide metabolism	vRhyme_79__Brothers_Diffuse_S015_NODE_5429_length_4976_cov_5.070736_6	0	100	1735	0.985	0.949	559	337	589
phrog_1211	2-aminooxy adenylosuccinate synthetase	DNA, RNA and nucleotide metabolism	vRhyme_79__Brothers_UC_S147_NODE_895_length_10505_cov_11.140200_3	0	100	1790	0.988	0.956	602	337	630
phrog_1211	2-aminooxy adenylosuccinate synthetase	DNA, RNA and nucleotide metabolism	vRhyme_7__Brothers_NWCB_S140_NODE_86247_length_2154_cov_0.680809_1	2.558e-232	100	712	0.914	1	308	337	105
phrog_1211	2-aminooxy adenylosuccinate synthetase	DNA, RNA and nucleotide metabolism	vRhyme_7__ELSC_Bowl_M2_NODE_1324_length_28732_cov_3.381472_29	0	100	1791	0.982	0.997	602	337	604
phrog_1211	2-aminooxy adenylosuccinate synthetase	DNA, RNA and nucleotide metabolism	vRhyme_7__ELSC_Bowl_M2_NODE_16226_length_7437_cov_2.892066_15	2.08599999999975e-312	100	943	0.955	0.994	322	337	163
phrog_1211	2-aminooxy adenylosuccinate synthetase	DNA, RNA and nucleotide metabolism	vRhyme_80__Brothers_LC_S014_NODE_7_length_93223_cov_5.037134_5	2.909e-299	100	905	0.964	0.993	325	337	152
phrog_1211	2-aminooxy adenylosuccinate synthetase	DNA, RNA and nucleotide metabolism	vRhyme_81__Guaymas_4561-384_scaffold_9347_c1_5	0	100	1314	0.979	0.986	330	337	279
phrog_1211	2-aminooxy adenylosuccinate synthetase	DNA, RNA and nucleotide metabolism	vRhyme_84__ELSC_Tui_Malila_T2_NODE_10722_length_9187_cov_1.476932_8	0	100	1727	0.988	0.96	458	337	477
phrog_1211	2-aminooxy adenylosuccinate synthetase	DNA, RNA and nucleotide metabolism	vRhyme_85__ELSC_Mariner_131-447_scaffold_6291_c1_6	0	100	1150	0.985	0.96	332	337	201
phrog_1211	2-aminooxy adenylosuccinate synthetase	DNA, RNA and nucleotide metabolism	vRhyme_8__Brothers_Diffuse_S015_NODE_30641_length_2464_cov_2.691057_1	8.819e-304	100	918	0.941	1	317	337	156
phrog_1211	2-aminooxy adenylosuccinate synthetase	DNA, RNA and nucleotide metabolism	vRhyme_8__Brothers_LC_S016_NODE_2639_length_10545_cov_2.525533_8	0	100	1465	0.991	0.97	352	337	363
phrog_1211	2-aminooxy adenylosuccinate synthetase	DNA, RNA and nucleotide metabolism	vRhyme_8__Brothers_LC_S016_NODE_47265_length_2670_cov_2.082580_6	0	100	1295	0.982	0.971	331	337	273
phrog_1211	2-aminooxy adenylosuccinate synthetase	DNA, RNA and nucleotide metabolism	vRhyme_8__ELSC_Bowl_M2_NODE_20253_length_6524_cov_1.640925_6	2.75e-305	100	923	0.973	1	328	337	161
phrog_1211	2-aminooxy adenylosuccinate synthetase	DNA, RNA and nucleotide metabolism	vRhyme_99__Guaymas_Basin_k95_465366_flag=0_multi=8.8855_len=6418_2	8.91400000009206e-314	100	947	0.97	0.994	327	337	160
phrog_1211	2-aminooxy adenylosuccinate synthetase	DNA, RNA and nucleotide metabolism	vRhyme_9__Brothers_NWCA_S017_NODE_270_length_9905_cov_10.094293_1	1.181e-283	100	860	0.911	1	307	337	141
phrog_1211	2-aminooxy adenylosuccinate synthetase	DNA, RNA and nucleotide metabolism	vRhyme_9__Guaymas_4559-240_scaffold_3_c1_73	0	82.9	2014	0.991	0.903	1179	337	1305
phrog_81	2OG-Fe(II) oxygenase	moron, auxiliary metabolic gene and host takeover	Axial_Plume_NODE_11992_length_2358_cov_1.095025_3	1.903e-188	100	575	0.975	0.988	159	163	80
phrog_61	2OG-Fe(II) oxygenase	moron, auxiliary metabolic gene and host takeover	Axial_Plume_NODE_18331_length_1924_cov_1.002226_4	0	100	979	0.979	0.994	191	195	160
phrog_61	2OG-Fe(II) oxygenase	moron, auxiliary metabolic gene and host takeover	Axial_Plume_NODE_32808_length_1474_cov_0.342242_2	0	100	1080	0.995	0.995	194	195	182
phrog_61	2OG-Fe(II) oxygenase	moron, auxiliary metabolic gene and host takeover	Axial_Plume_NODE_9175_length_2698_cov_0.295994_2	0	100	981	1	0.994	195	195	165
phrog_61	2OG-Fe(II) oxygenase	moron, auxiliary metabolic gene and host takeover	Brothers_Diffuse_S015_NODE_12135_length_3602_cov_1.203165_5	0	100	1085	0.995	0.995	194	195	186
phrog_81	2OG-Fe(II) oxygenase	moron, auxiliary metabolic gene and host takeover	Brothers_Diffuse_S015_NODE_53883_length_1973_cov_8.282232_2	0	100	970	1	0.987	163	163	149
phrog_61	2OG-Fe(II) oxygenase	moron, auxiliary metabolic gene and host takeover	Brothers_Diffuse_S015_NODE_5795_length_4858_cov_7.689283_2	0	100	1105	1	0.951	195	195	203
phrog_81	2OG-Fe(II) oxygenase	moron, auxiliary metabolic gene and host takeover	Brothers_Diffuse_S015_NODE_62462_length_1865_cov_1.180092_5	7.859e-277	100	830	0.945	1	154	163	126
phrog_81	2OG-Fe(II) oxygenase	moron, auxiliary metabolic gene and host takeover	Brothers_Diffuse_S015_NODE_787_length_10260_cov_8.382118_6	0	100	1129	1	0.976	246	163	252
phrog_81	2OG-Fe(II) oxygenase	moron, auxiliary metabolic gene and host takeover	Brothers_Diffuse_S015_NODE_78_length_23574_cov_4.093232_18	1.211e-294	100	881	0.969	0.985	158	163	132
phrog_81	2OG-Fe(II) oxygenase	moron, auxiliary metabolic gene and host takeover	Brothers_Diffuse_S015_NODE_79923_length_1699_cov_16.702926_1	7.08e-296	100	885	1	0.959	163	163	145
phrog_81	2OG-Fe(II) oxygenase	moron, auxiliary metabolic gene and host takeover	Brothers_Diffuse_S015_NODE_80540_length_1695_cov_1.115434_4	8.776e-174	100	533	0.847	0.986	138	163	69
phrog_81	2OG-Fe(II) oxygenase	moron, auxiliary metabolic gene and host takeover	Brothers_Diffuse_S015_NODE_98163_length_1574_cov_1.140290_4	3.26e-271	100	814	0.994	0.992	162	163	120
phrog_81	2OG-Fe(II) oxygenase	moron, auxiliary metabolic gene and host takeover	Brothers_LC_S014_NODE_1632_length_11363_cov_2.294500_21	4.975e-309	100	923	1	0.993	163	163	143
phrog_81	2OG-Fe(II) oxygenase	moron, auxiliary metabolic gene and host takeover	Brothers_LC_S014_NODE_579_length_17833_cov_105.893369_29	1.59200006291808e-317	100	947	1	0.994	163	163	161
phrog_61	2OG-Fe(II) oxygenase	moron, auxiliary metabolic gene and host takeover	Brothers_LC_S016_NODE_191_length_32164_cov_2.814371_41	0	100	1324	1	0.955	357	195	374
phrog_81	2OG-Fe(II) oxygenase	moron, auxiliary metabolic gene and host takeover	Brothers_LC_S016_NODE_19986_length_4079_cov_0.957743_9	1.877e-302	100	904	0.969	0.993	158	163	146
phrog_61	2OG-Fe(II) oxygenase	moron, auxiliary metabolic gene and host takeover	Brothers_LC_S016_NODE_239_length_29345_cov_5.431994_1	0	100	1096	1	0.995	211	195	212
phrog_61	2OG-Fe(II) oxygenase	moron, auxiliary metabolic gene and host takeover	Brothers_LC_S016_NODE_32957_length_3193_cov_1.025766_1	0	100	1093	0.995	0.975	199	195	204
phrog_81	2OG-Fe(II) oxygenase	moron, auxiliary metabolic gene and host takeover	Brothers_LC_S016_NODE_96519_length_1841_cov_2.719953_1	0	100	1024	1	0.967	175	163	181
phrog_81	2OG-Fe(II) oxygenase	moron, auxiliary metabolic gene and host takeover	Brothers_NWCA_S013_NODE_238_length_30012_cov_14.904936_3	0	100	1018	1	0.988	165	163	167
phrog_61	2OG-Fe(II) oxygenase	moron, auxiliary metabolic gene and host takeover	Brothers_NWCA_S013_NODE_32247_length_2031_cov_0.708508_1	0	100	1064	0.99	1	193	195	179
phrog_81	2OG-Fe(II) oxygenase	moron, auxiliary metabolic gene and host takeover	Brothers_NWCA_S013_NODE_4378_length_5757_cov_17.121492_2	6.935e-158	100	487	0.883	0.984	144	163	64
phrog_81	2OG-Fe(II) oxygenase	moron, auxiliary metabolic gene and host takeover	Brothers_NWCA_S013_NODE_53_length_65073_cov_47.672728_64	0	100	1168	1	0.967	381	163	394
phrog_81	2OG-Fe(II) oxygenase	moron, auxiliary metabolic gene and host takeover	Brothers_NWCA_S013_NODE_81213_length_1190_cov_1.361242_1	3.153e-274	100	822	1	0.992	163	163	130
phrog_61	2OG-Fe(II) oxygenase	moron, auxiliary metabolic gene and host takeover	Brothers_NWCA_S017_NODE_1258_length_4361_cov_20.277279_4	0	100	979	1	0.988	195	195	160
phrog_61	2OG-Fe(II) oxygenase	moron, auxiliary metabolic gene and host takeover	Brothers_NWCA_S142_NODE_5279_length_3985_cov_15.723950_4	0	100	1090	0.985	0.989	192	195	185
phrog_81	2OG-Fe(II) oxygenase	moron, auxiliary metabolic gene and host takeover	Brothers_NWCA_S144_NODE_1580_length_14174_cov_1.729408_1	0	100	1141	1	0.968	304	163	314
phrog_81	2OG-Fe(II) oxygenase	moron, auxiliary metabolic gene and host takeover	Brothers_NWCA_S144_NODE_19644_length_4354_cov_1.534185_5	4.779e-218	100	661	1	0.989	163	163	94
phrog_81	2OG-Fe(II) oxygenase	moron, auxiliary metabolic gene and host takeover	Brothers_NWCA_S145_NODE_63_length_70162_cov_17.826601_fragment_1_18	1.726e-160	100	495	0.975	0.985	159	163	67
phrog_61	2OG-Fe(II) oxygenase	moron, auxiliary metabolic gene and host takeover	Brothers_NWCB_S012_NODE_152_length_61581_cov_3.797995_23	0	100	1037	1	0.994	195	195	161
phrog_61	2OG-Fe(II) oxygenase	moron, auxiliary metabolic gene and host takeover	Brothers_NWCB_S012_NODE_21664_length_3992_cov_17.374903_5	0	100	984	1	0.988	195	195	168
phrog_81	2OG-Fe(II) oxygenase	moron, auxiliary metabolic gene and host takeover	Brothers_NWCB_S012_NODE_4532_length_10022_cov_7.569682_16	0	100	1030	1	0.984	187	163	190
phrog_81	2OG-Fe(II) oxygenase	moron, auxiliary metabolic gene and host takeover	Brothers_NWCB_S012_NODE_8167_length_7056_cov_1.334969_7	2.062e-303	100	906	1	0.993	163	163	148
phrog_61	2OG-Fe(II) oxygenase	moron, auxiliary metabolic gene and host takeover	Brothers_NWCB_S139_NODE_10180_length_8576_cov_1.663274_6	0	100	1262	1	0.968	330	195	341
phrog_81	2OG-Fe(II) oxygenase	moron, auxiliary metabolic gene and host takeover	Brothers_NWCB_S139_NODE_10571_length_8388_cov_1.505145_12	1.05699999137447e-316	100	945	0.975	0.987	159	163	156
phrog_81	2OG-Fe(II) oxygenase	moron, auxiliary metabolic gene and host takeover	Brothers_NWCB_S139_NODE_181_length_67562_cov_18.006821_53	4.7e-295	100	882	1	0.993	163	163	139
phrog_81	2OG-Fe(II) oxygenase	moron, auxiliary metabolic gene and host takeover	Brothers_NWCB_S139_NODE_1844_length_21305_cov_16.441496_fragment_1_7	6.82e-309	100	922	1	0.98	163	163	153
phrog_61	2OG-Fe(II) oxygenase	moron, auxiliary metabolic gene and host takeover	Brothers_NWCB_S139_NODE_18822_length_6087_cov_1.336745_7	1.779e-291	100	874	0.944	0.993	184	195	138
phrog_61	2OG-Fe(II) oxygenase	moron, auxiliary metabolic gene and host takeover	Brothers_NWCB_S139_NODE_23143_length_5406_cov_2.476984_1	0	100	1040	0.985	0.982	192	195	171
phrog_61	2OG-Fe(II) oxygenase	moron, auxiliary metabolic gene and host takeover	Brothers_NWCB_S139_NODE_28682_length_4769_cov_2.625162_2	0	100	979	0.99	0.994	193	195	158
phrog_61	2OG-Fe(II) oxygenase	moron, auxiliary metabolic gene and host takeover	Brothers_NWCB_S139_NODE_579_length_39187_cov_35.471173_61	0	100	1030	0.995	0.994	194	195	175
phrog_81	2OG-Fe(II) oxygenase	moron, auxiliary metabolic gene and host takeover	Brothers_NWCB_S139_NODE_5_length_508908_cov_4.727700_194	0	100	1175	1	0.991	328	163	331
phrog_81	2OG-Fe(II) oxygenase	moron, auxiliary metabolic gene and host takeover	Brothers_NWCB_S139_NODE_5_length_508908_cov_4.727700_589	0	100	1175	1	0.991	328	163	331
phrog_61	2OG-Fe(II) oxygenase	moron, auxiliary metabolic gene and host takeover	Brothers_NWCB_S139_NODE_7638_length_10044_cov_1.267722_3	0	100	1048	0.903	0.989	182	195	184
phrog_61	2OG-Fe(II) oxygenase	moron, auxiliary metabolic gene and host takeover	Brothers_NWCB_S139_NODE_788_length_33642_cov_14.599940_27	9.88131291682493e-324	100	967	1	0.987	195	195	153
phrog_81	2OG-Fe(II) oxygenase	moron, auxiliary metabolic gene and host takeover	Brothers_NWCB_S139_NODE_815_length_32901_cov_7.804998_39	0	100	1060	1	0.939	199	163	212
phrog_81	2OG-Fe(II) oxygenase	moron, auxiliary metabolic gene and host takeover	Brothers_NWCB_S139_NODE_829_length_32643_cov_4.827039_2	0	100	1056	1	0.959	186	163	194
phrog_61	2OG-Fe(II) oxygenase	moron, auxiliary metabolic gene and host takeover	Brothers_NWCB_S139_NODE_9452_length_8953_cov_1.274077_6	8.56899999999978e-311	100	930	0.918	0.993	179	195	137
phrog_61	2OG-Fe(II) oxygenase	moron, auxiliary metabolic gene and host takeover	Brothers_NWCB_S140_NODE_109_length_38130_cov_19.284399_7	0	100	1232	0.995	0.996	236	195	237
phrog_61	2OG-Fe(II) oxygenase	moron, auxiliary metabolic gene and host takeover	Brothers_NWCB_S140_NODE_134194_length_1659_cov_1.035248_4	0	100	1017	1	0.994	195	195	161
phrog_61	2OG-Fe(II) oxygenase	moron, auxiliary metabolic gene and host takeover	Brothers_NWCB_S140_NODE_36007_length_3466_cov_0.540881_1	0	100	1344	1	0.865	467	195	540
phrog_81	2OG-Fe(II) oxygenase	moron, auxiliary metabolic gene and host takeover	Brothers_NWCB_S141_NODE_23714_length_4425_cov_0.741042_7	3.121e-294	100	880	0.982	0.993	160	163	141
phrog_61	2OG-Fe(II) oxygenase	moron, auxiliary metabolic gene and host takeover	Brothers_NWCB_S141_NODE_26_length_153974_cov_6.191651_52	0	100	1003	1	0.966	195	195	175
phrog_81	2OG-Fe(II) oxygenase	moron, auxiliary metabolic gene and host takeover	Brothers_NWCB_S141_NODE_33954_length_3447_cov_8.692771_2	2.152e-280	100	840	0.957	0.992	156	163	123
phrog_61	2OG-Fe(II) oxygenase	moron, auxiliary metabolic gene and host takeover	Brothers_NWCB_S141_NODE_523_length_41339_cov_104.022178_10	2.688e-282	100	848	0.985	0.992	192	195	132
phrog_61	2OG-Fe(II) oxygenase	moron, auxiliary metabolic gene and host takeover	Brothers_NWCB_S141_NODE_886_length_31902_cov_4.081039_5	0	100	1041	1	0.995	195	195	182
phrog_81	2OG-Fe(II) oxygenase	moron, auxiliary metabolic gene and host takeover	Brothers_NWCB_S146_NODE_1199_length_17420_cov_9.760944_25	5.141e-306	100	914	0.969	0.993	158	163	141
phrog_61	2OG-Fe(II) oxygenase	moron, auxiliary metabolic gene and host takeover	Brothers_NWCB_S146_NODE_127965_length_1840_cov_2.386457_4	0	100	1035	0.979	0.951	191	195	182
phrog_81	2OG-Fe(II) oxygenase	moron, auxiliary metabolic gene and host takeover	Brothers_NWCB_S146_NODE_2344_length_13192_cov_1.724072_24	1.02301232627889e-319	100	953	1	0.98	163	163	148
phrog_81	2OG-Fe(II) oxygenase	moron, auxiliary metabolic gene and host takeover	Brothers_NWCB_S146_NODE_58947_length_2839_cov_0.797198_2	4.785e-181	100	554	0.84	0.986	137	163	74
phrog_61	2OG-Fe(II) oxygenase	moron, auxiliary metabolic gene and host takeover	Brothers_NWCB_S146_NODE_9024_length_7329_cov_6.212858_5	0	100	1041	1	0.995	195	195	182
phrog_81	2OG-Fe(II) oxygenase	moron, auxiliary metabolic gene and host takeover	Brothers_UC_S010_NODE_2164_length_10400_cov_10.284630_14	1.264e-187	100	573	0.914	0.987	149	163	79
phrog_81	2OG-Fe(II) oxygenase	moron, auxiliary metabolic gene and host takeover	Brothers_UC_S010_NODE_99814_length_1230_cov_2.556664_2	8.509e-308	100	919	0.92	0.993	150	163	148
phrog_61	2OG-Fe(II) oxygenase	moron, auxiliary metabolic gene and host takeover	Brothers_UC_S147_NODE_3635_length_5313_cov_1.560355_9	2.093e-276	100	831	1	0.984	195	195	123
phrog_61	2OG-Fe(II) oxygenase	moron, auxiliary metabolic gene and host takeover	Cayman_Deep_k95_199889_flag=0_multi=7.9993_len=102242_fragment_1_45	0	100	1065	1	0.962	195	195	184
phrog_61	2OG-Fe(II) oxygenase	moron, auxiliary metabolic gene and host takeover	Cayman_Deep_k95_199889_flag=0_multi=7.9993_len=102242_fragment_1_97	0	100	1049	1	0.994	195	195	177
phrog_81	2OG-Fe(II) oxygenase	moron, auxiliary metabolic gene and host takeover	Cayman_Deep_k95_291319_flag=1_multi=3.0000_len=1774_1	4.257e-247	100	744	1	0.991	163	163	109
phrog_61	2OG-Fe(II) oxygenase	moron, auxiliary metabolic gene and host takeover	Cayman_Shallow_k95_948389_flag=0_multi=16.0009_len=102242_fragment_1_97	0	100	1049	1	0.994	195	195	177
phrog_61	2OG-Fe(II) oxygenase	moron, auxiliary metabolic gene and host takeover	ELSC_Abe_128-326_scaffold_57340_c1_5	0	100	1036	1	0.994	195	195	167
phrog_81	2OG-Fe(II) oxygenase	moron, auxiliary metabolic gene and host takeover	ELSC_Abe_A1_NODE_10389_length_6444_cov_166.724553_7	0	100	968	1	0.981	163	163	161
phrog_61	2OG-Fe(II) oxygenase	moron, auxiliary metabolic gene and host takeover	ELSC_Abe_A1_NODE_254959_length_1310_cov_1.329670_3	1.104e-306	100	918	1	0.986	195	195	147
phrog_81	2OG-Fe(II) oxygenase	moron, auxiliary metabolic gene and host takeover	ELSC_Abe_A1_NODE_82268_length_2428_cov_1.336810_4	2.72400000983628e-316	100	944	1	0.993	163	163	141
phrog_81	2OG-Fe(II) oxygenase	moron, auxiliary metabolic gene and host takeover	ELSC_Abe_A3_NODE_1169_length_20714_cov_2.089037_13	0	100	1191	1	0.815	331	163	406
phrog_61	2OG-Fe(II) oxygenase	moron, auxiliary metabolic gene and host takeover	ELSC_Abe_A3_NODE_18495_length_6011_cov_5.533651_8	0	100	977	1	0.982	195	195	164
phrog_81	2OG-Fe(II) oxygenase	moron, auxiliary metabolic gene and host takeover	ELSC_Abe_A3_NODE_23306_length_5378_cov_1.324890_6	1.437e-269	100	809	0.975	0.992	159	163	120
phrog_61	2OG-Fe(II) oxygenase	moron, auxiliary metabolic gene and host takeover	ELSC_Abe_A3_NODE_30830_length_4691_cov_1.576687_4	0	100	1181	1	0.995	218	195	219
phrog_81	2OG-Fe(II) oxygenase	moron, auxiliary metabolic gene and host takeover	ELSC_Abe_A3_NODE_32445_length_4577_cov_1.976854_5	2.266e-304	100	909	1	0.96	163	163	149
phrog_61	2OG-Fe(II) oxygenase	moron, auxiliary metabolic gene and host takeover	ELSC_Abe_A3_NODE_4046_length_12088_cov_5.017975_fragment_1_8	4.55034459819788e-321	100	959	0.985	0.987	192	195	153
phrog_81	2OG-Fe(II) oxygenase	moron, auxiliary metabolic gene and host takeover	ELSC_Abe_A3_NODE_46796_length_3835_cov_1.114887_2	1.048e-269	100	809	0.975	0.992	159	163	125
phrog_81	2OG-Fe(II) oxygenase	moron, auxiliary metabolic gene and host takeover	ELSC_Abe_A3_NODE_467_length_30328_cov_2.862554_2	0	100	1032	1	0.978	174	163	178
phrog_61	2OG-Fe(II) oxygenase	moron, auxiliary metabolic gene and host takeover	ELSC_Abe_A3_NODE_63512_length_3292_cov_1.105845_6	2.74700499087733e-319	100	954	1	0.96	195	195	151
phrog_81	2OG-Fe(II) oxygenase	moron, auxiliary metabolic gene and host takeover	ELSC_Abe_A3_NODE_99029_length_2627_cov_1.394800_1	0	100	1092	1	0.888	215	163	242
phrog_61	2OG-Fe(II) oxygenase	moron, auxiliary metabolic gene and host takeover	ELSC_Bowl_M2_NODE_116700_length_2236_cov_2.053106_4	1.672e-287	100	863	0.979	0.993	191	195	134
phrog_61	2OG-Fe(II) oxygenase	moron, auxiliary metabolic gene and host takeover	ELSC_Bowl_M2_NODE_1419_length_27774_cov_2.769523_3	0	100	1251	1	0.958	275	195	287
phrog_81	2OG-Fe(II) oxygenase	moron, auxiliary metabolic gene and host takeover	ELSC_Bowl_M2_NODE_15272_length_7713_cov_2.552070_5	5.926e-274	100	822	1	0.992	163	163	126
phrog_61	2OG-Fe(II) oxygenase	moron, auxiliary metabolic gene and host takeover	ELSC_Bowl_M2_NODE_165459_length_1785_cov_2.326297_2	0	100	1211	1	0.959	257	195	268
phrog_61	2OG-Fe(II) oxygenase	moron, auxiliary metabolic gene and host takeover	ELSC_Bowl_M2_NODE_175023_length_1722_cov_1.934796_4	0	100	1188	1	0.984	240	195	244
phrog_81	2OG-Fe(II) oxygenase	moron, auxiliary metabolic gene and host takeover	ELSC_Bowl_M2_NODE_197439_length_1592_cov_2.334471_2	7.642e-223	100	674	0.975	0.99	159	163	101
phrog_81	2OG-Fe(II) oxygenase	moron, auxiliary metabolic gene and host takeover	ELSC_Bowl_M2_NODE_36_length_160959_cov_8.578622_156	3.317e-298	100	891	0.926	0.979	151	163	140
phrog_61	2OG-Fe(II) oxygenase	moron, auxiliary metabolic gene and host takeover	ELSC_Bowl_M2_NODE_6395_length_12655_cov_130.841874_10	1.71400000015449e-314	100	940	0.949	0.994	185	195	159
phrog_61	2OG-Fe(II) oxygenase	moron, auxiliary metabolic gene and host takeover	ELSC_Bowl_M2_NODE_68_length_119786_cov_7.943113_83	3.548e-305	100	914	0.985	0.993	192	195	139
phrog_81	2OG-Fe(II) oxygenase	moron, auxiliary metabolic gene and host takeover	ELSC_Bowl_M2_NODE_735_length_39077_cov_9.024262_36	0	100	1020	0.994	0.995	189	163	190
phrog_61	2OG-Fe(II) oxygenase	moron, auxiliary metabolic gene and host takeover	ELSC_Bowl_M2_NODE_93769_length_2569_cov_2.009419_2	6.23510845051653e-321	100	959	0.938	0.993	183	195	151
phrog_61	2OG-Fe(II) oxygenase	moron, auxiliary metabolic gene and host takeover	ELSC_Bowl_M2_NODE_95322_length_2542_cov_1.338716_4	6.926e-282	100	846	0.954	0.993	186	195	137
phrog_61	2OG-Fe(II) oxygenase	moron, auxiliary metabolic gene and host takeover	ELSC_Mariner_131-447_scaffold_24533_c2_1	0	100	1133	0.995	0.952	194	195	188
phrog_81	2OG-Fe(II) oxygenase	moron, auxiliary metabolic gene and host takeover	ELSC_Mariner_131-447_scaffold_294_c1_40	1.952e-195	100	595	0.816	0.988	133	163	82
phrog_61	2OG-Fe(II) oxygenase	moron, auxiliary metabolic gene and host takeover	ELSC_Mariner_131-447_scaffold_504_c1_9	0	100	1018	1	0.994	195	195	174
phrog_81	2OG-Fe(II) oxygenase	moron, auxiliary metabolic gene and host takeover	ELSC_Mariner_131-447_scaffold_767_c1_43	2.05300000000045e-313	100	935	1	0.966	163	163	149
phrog_61	2OG-Fe(II) oxygenase	moron, auxiliary metabolic gene and host takeover	ELSC_Mariner_M10_NODE_2981_length_11312_cov_1.193652_15	0	100	1339	1	0.98	400	195	408
phrog_81	2OG-Fe(II) oxygenase	moron, auxiliary metabolic gene and host takeover	ELSC_Mariner_M17_NODE_2769_length_17420_cov_11.298907_12	9.35e-309	100	922	0.975	0.987	159	163	154
phrog_61	2OG-Fe(II) oxygenase	moron, auxiliary metabolic gene and host takeover	ELSC_Mariner_M17_NODE_31279_length_4196_cov_0.987466_5	2.611e-275	100	827	1	0.992	195	195	119
phrog_61	2OG-Fe(II) oxygenase	moron, auxiliary metabolic gene and host takeover	ELSC_Mariner_M17_NODE_32004_length_4132_cov_9.203496_5	0	100	1260	1	0.972	279	195	287
phrog_81	2OG-Fe(II) oxygenase	moron, auxiliary metabolic gene and host takeover	ELSC_Mariner_M17_NODE_429_length_43231_cov_7.471789_49	7.457e-179	100	548	0.951	0.986	155	163	71
phrog_61	2OG-Fe(II) oxygenase	moron, auxiliary metabolic gene and host takeover	ELSC_Mariner_M17_NODE_48351_length_3142_cov_1.657711_2	0	100	1019	1	0.994	195	195	167
phrog_81	2OG-Fe(II) oxygenase	moron, auxiliary metabolic gene and host takeover	ELSC_Mariner_M17_NODE_6344_length_11031_cov_1.153980_10	2.659e-299	100	895	1	0.958	163	163	142
phrog_61	2OG-Fe(II) oxygenase	moron, auxiliary metabolic gene and host takeover	ELSC_Tui_Malila_132-544_scaffold_108_c1_19	0	100	1207	1	0.952	237	195	249
phrog_81	2OG-Fe(II) oxygenase	moron, auxiliary metabolic gene and host takeover	ELSC_Tui_Malila_132-544_scaffold_19_c1_107	0	100	1082	1	0.974	221	163	227
phrog_81	2OG-Fe(II) oxygenase	moron, auxiliary metabolic gene and host takeover	ELSC_Tui_Malila_132-544_scaffold_2039_c1_7	1.282e-308	100	921	1	0.966	163	163	146
phrog_61	2OG-Fe(II) oxygenase	moron, auxiliary metabolic gene and host takeover	ELSC_Tui_Malila_132-544_scaffold_7310_c1_6	0	100	1345	1	0.997	398	195	399
phrog_81	2OG-Fe(II) oxygenase	moron, auxiliary metabolic gene and host takeover	ELSC_Tui_Malila_134-614_scaffold_14150_c1_7	4.818e-208	100	632	0.92	0.988	150	163	85
phrog_61	2OG-Fe(II) oxygenase	moron, auxiliary metabolic gene and host takeover	ELSC_Tui_Malila_134-614_scaffold_218_c1_2	0	100	1204	0.995	0.985	257	195	261
phrog_61	2OG-Fe(II) oxygenase	moron, auxiliary metabolic gene and host takeover	ELSC_Tui_Malila_134-614_scaffold_3488_c1_5	0	100	977	1	0.982	195	195	164
phrog_81	2OG-Fe(II) oxygenase	moron, auxiliary metabolic gene and host takeover	ELSC_Tui_Malila_134-614_scaffold_42675_c1_2	2.286e-163	100	503	0.914	0.985	149	163	68
phrog_81	2OG-Fe(II) oxygenase	moron, auxiliary metabolic gene and host takeover	ELSC_Tui_Malila_134-614_scaffold_59_c1_51	1.429e-279	100	838	0.994	0.992	162	163	133
phrog_61	2OG-Fe(II) oxygenase	moron, auxiliary metabolic gene and host takeover	ELSC_Tui_Malila_134-614_scaffold_71294_c1_4	0	100	1043	0.995	1	194	195	167
phrog_61	2OG-Fe(II) oxygenase	moron, auxiliary metabolic gene and host takeover	ELSC_Tui_Malila_T10_NODE_91_length_51288_cov_8.368015_fragment_1_21	0	100	1029	0.99	0.994	193	195	161
phrog_61	2OG-Fe(II) oxygenase	moron, auxiliary metabolic gene and host takeover	ELSC_Tui_Malila_T11_NODE_1489_length_15497_cov_20.161548_13	0	100	1018	1	0.953	195	195	171
phrog_81	2OG-Fe(II) oxygenase	moron, auxiliary metabolic gene and host takeover	ELSC_Tui_Malila_T11_NODE_166752_length_1496_cov_1.735573_3	5.466e-310	100	925	0.988	0.993	161	163	153
phrog_81	2OG-Fe(II) oxygenase	moron, auxiliary metabolic gene and host takeover	ELSC_Tui_Malila_T2_NODE_102_length_91486_cov_127.625609_16	2.573e-302	100	903	0.994	0.952	162	163	146
phrog_61	2OG-Fe(II) oxygenase	moron, auxiliary metabolic gene and host takeover	ELSC_Tui_Malila_T2_NODE_25730_length_5870_cov_1.059028_4	0	100	990	0.995	0.994	194	195	155
phrog_61	2OG-Fe(II) oxygenase	moron, auxiliary metabolic gene and host takeover	ELSC_Tui_Malila_T2_NODE_28118_length_5610_cov_1.295641_6	0	100	1005	1	0.994	195	195	166
phrog_81	2OG-Fe(II) oxygenase	moron, auxiliary metabolic gene and host takeover	ELSC_Tui_Malila_T2_NODE_3052_length_17623_cov_2.476223_11	6.093e-281	100	842	1	0.964	163	163	137
phrog_81	2OG-Fe(II) oxygenase	moron, auxiliary metabolic gene and host takeover	ELSC_Tui_Malila_T2_NODE_403560_length_1224_cov_1.041933_3	1.487e-182	100	558	0.975	0.986	159	163	74
phrog_61	2OG-Fe(II) oxygenase	moron, auxiliary metabolic gene and host takeover	ELSC_Tui_Malila_T2_NODE_751_length_36690_cov_1.910976_44	0	100	1228	0.995	0.975	273	195	280
phrog_81	2OG-Fe(II) oxygenase	moron, auxiliary metabolic gene and host takeover	ELSC_Vai_Lili_V2_NODE_33_length_55846_cov_7.393636_35	0	100	1144	1	0.972	277	163	285
phrog_61	2OG-Fe(II) oxygenase	moron, auxiliary metabolic gene and host takeover	EPR_4281-140_scaffold_321_c1_9	0	100	994	0.944	0.994	184	195	163
phrog_81	2OG-Fe(II) oxygenase	moron, auxiliary metabolic gene and host takeover	Guaymas_4559-240_scaffold_12634_c1_2	3.806e-276	100	828	0.975	0.984	159	163	125
phrog_81	2OG-Fe(II) oxygenase	moron, auxiliary metabolic gene and host takeover	Guaymas_4559-240_scaffold_126_c1_49	2.25600000019124e-314	100	938	1	0.966	163	163	149
phrog_61	2OG-Fe(II) oxygenase	moron, auxiliary metabolic gene and host takeover	Guaymas_4561-380_scaffold_163_c1_4	0	100	1267	1	0.913	273	195	299
phrog_61	2OG-Fe(II) oxygenase	moron, auxiliary metabolic gene and host takeover	Guaymas_4561-380_scaffold_99_c1_3	0	100	1127	1	0.986	211	195	214
phrog_81	2OG-Fe(II) oxygenase	moron, auxiliary metabolic gene and host takeover	Guaymas_4561-384_scaffold_1073_c1_7	0	100	1125	1	0.982	279	163	284
phrog_81	2OG-Fe(II) oxygenase	moron, auxiliary metabolic gene and host takeover	Guaymas_4561-384_scaffold_4075_c1_7	0	100	1127	1	0.926	224	163	242
phrog_81	2OG-Fe(II) oxygenase	moron, auxiliary metabolic gene and host takeover	Guaymas_4561-384_scaffold_7_c1_fragment_2_113	1.64599999978343e-314	100	938	1	0.993	163	163	153
phrog_61	2OG-Fe(II) oxygenase	moron, auxiliary metabolic gene and host takeover	Guaymas_4571-419_scaffold_10_c1_96	0	100	1065	1	0.995	195	195	195
phrog_81	2OG-Fe(II) oxygenase	moron, auxiliary metabolic gene and host takeover	Guaymas_4571-419_scaffold_171_c1_51	0	100	1125	1	0.982	279	163	284
phrog_81	2OG-Fe(II) oxygenase	moron, auxiliary metabolic gene and host takeover	Guaymas_4571-419_scaffold_41346_c1_4	2.395e-214	100	650	0.914	0.978	149	163	89
phrog_81	2OG-Fe(II) oxygenase	moron, auxiliary metabolic gene and host takeover	Guaymas_Basin_k95_109565_flag=0_multi=7.9855_len=2647_5	1.142e-233	100	706	0.988	1	161	163	103
phrog_61	2OG-Fe(II) oxygenase	moron, auxiliary metabolic gene and host takeover	Guaymas_Basin_k95_1162742_flag=1_multi=4.0000_len=8652_17	0	100	1004	1	0.994	195	195	156
phrog_61	2OG-Fe(II) oxygenase	moron, auxiliary metabolic gene and host takeover	Guaymas_Basin_k95_1230714_flag=0_multi=6.4832_len=1879_3	1.185e-280	100	843	0.995	0.992	194	195	128
phrog_61	2OG-Fe(II) oxygenase	moron, auxiliary metabolic gene and host takeover	Guaymas_Basin_k95_399682_flag=1_multi=5.0000_len=5249_5	0	100	997	0.99	0.994	193	195	174
phrog_81	2OG-Fe(II) oxygenase	moron, auxiliary metabolic gene and host takeover	Guaymas_Basin_k95_527402_flag=0_multi=7.9961_len=40931_26	1.301e-278	100	835	0.975	0.944	159	163	126
phrog_61	2OG-Fe(II) oxygenase	moron, auxiliary metabolic gene and host takeover	Guaymas_Basin_k95_596715_flag=1_multi=4.0000_len=13355_9	2.20303871480612e-320	100	957	0.938	0.993	183	195	149
phrog_61	2OG-Fe(II) oxygenase	moron, auxiliary metabolic gene and host takeover	Guaymas_Basin_k95_752528_flag=0_multi=3.9894_len=1695_3	9.752e-299	100	895	0.928	0.993	181	195	141
phrog_81	2OG-Fe(II) oxygenase	moron, auxiliary metabolic gene and host takeover	Guaymas_Basin_k95_902121_flag=1_multi=2.0000_len=1692_3	8.23400000000002e-311	100	928	1	0.974	163	163	151
phrog_81	2OG-Fe(II) oxygenase	moron, auxiliary metabolic gene and host takeover	Guaymas_Basin_k95_907989_flag=1_multi=5.0000_len=2543_5	2.81499999999961e-313	100	935	1	0.958	163	163	143
phrog_61	2OG-Fe(II) oxygenase	moron, auxiliary metabolic gene and host takeover	Lau_Basin_Abe_k95_1898980_flag=0_multi=28.8979_len=4188_2	8.053e-307	100	918	1	0.972	195	195	143
phrog_81	2OG-Fe(II) oxygenase	moron, auxiliary metabolic gene and host takeover	Lau_Basin_Abe_k95_982690_flag=0_multi=12.7570_len=1243_3	2.762e-286	100	857	1	0.984	163	163	129
phrog_61	2OG-Fe(II) oxygenase	moron, auxiliary metabolic gene and host takeover	Lau_Basin_Kilo_Moana_k95_269245_flag=1_multi=3.0000_len=3497_3	0	100	1185	1	0.991	228	195	230
phrog_61	2OG-Fe(II) oxygenase	moron, auxiliary metabolic gene and host takeover	Lau_Basin_Kilo_Moana_k95_548718_flag=0_multi=24.9470_len=2301_1	0	100	1165	1	0.931	217	195	233
phrog_81	2OG-Fe(II) oxygenase	moron, auxiliary metabolic gene and host takeover	Lau_Basin_Mariner_k95_490607_flag=3_multi=10.0021_len=4860_8	6.82e-309	100	922	0.994	0.993	162	163	143
phrog_61	2OG-Fe(II) oxygenase	moron, auxiliary metabolic gene and host takeover	Lau_Basin_Tahi_Moana_k95_311150_flag=1_multi=5.0827_len=3663_6	0	100	1034	1	0.988	195	195	167
phrog_81	2OG-Fe(II) oxygenase	moron, auxiliary metabolic gene and host takeover	Lau_Basin_Tahi_Moana_k95_779117_flag=0_multi=4.9982_len=9952_17	6.731e-272	100	816	1	0.992	163	163	125
phrog_81	2OG-Fe(II) oxygenase	moron, auxiliary metabolic gene and host takeover	MAR_Lucky_356-284_scaffold_105479_c1_3	2.966e-223	100	676	0.865	0.989	141	163	94
phrog_81	2OG-Fe(II) oxygenase	moron, auxiliary metabolic gene and host takeover	MAR_Lucky_356-284_scaffold_3216_c1_22	2.573e-245	100	739	1	0.983	163	163	115
phrog_81	2OG-Fe(II) oxygenase	moron, auxiliary metabolic gene and host takeover	MAR_Rainbow_354-166_scaffold_1252_c1_20	1.23516411460312e-321	100	959	1	0.976	165	163	169
phrog_61	2OG-Fe(II) oxygenase	moron, auxiliary metabolic gene and host takeover	MAR_Rainbow_354-166_scaffold_56685_c1_2	0	100	1140	1	0.969	218	195	225
phrog_61	2OG-Fe(II) oxygenase	moron, auxiliary metabolic gene and host takeover	MAR_Rainbow_355-202_scaffold_213_c1_fragment_1_28	0	100	1007	1	0.988	195	195	172
phrog_81	2OG-Fe(II) oxygenase	moron, auxiliary metabolic gene and host takeover	MAR_Rainbow_355-202_scaffold_2440_c1_3	3.763e-202	100	615	1	0.988	163	163	83
phrog_81	2OG-Fe(II) oxygenase	moron, auxiliary metabolic gene and host takeover	MAR_Rainbow_355-202_scaffold_34158_c1_4	6.731e-272	100	816	0.975	1	159	163	115
phrog_61	2OG-Fe(II) oxygenase	moron, auxiliary metabolic gene and host takeover	MAR_Rainbow_355-202_scaffold_52679_c1_4	0	100	991	0.99	0.994	193	195	173
phrog_81	2OG-Fe(II) oxygenase	moron, auxiliary metabolic gene and host takeover	vRhyme_102__Brothers_NWCB_S146_NODE_196_length_33856_cov_19.147855_42	5.205e-192	100	586	0.853	0.988	139	163	81
phrog_81	2OG-Fe(II) oxygenase	moron, auxiliary metabolic gene and host takeover	vRhyme_102__ELSC_Mariner_M17_NODE_5_length_276322_cov_9.917131_288	0	100	1028	1	0.994	171	163	172
phrog_61	2OG-Fe(II) oxygenase	moron, auxiliary metabolic gene and host takeover	vRhyme_105__ELSC_Tui_Malila_T2_NODE_8325_length_10452_cov_1.888814_3	0	100	1034	1	0.984	195	195	187
phrog_81	2OG-Fe(II) oxygenase	moron, auxiliary metabolic gene and host takeover	vRhyme_108__Brothers_NWCB_S139_NODE_39074_length_3952_cov_12.374902_3	8.04e-294	100	879	0.963	0.972	157	163	141
phrog_61	2OG-Fe(II) oxygenase	moron, auxiliary metabolic gene and host takeover	vRhyme_109__ELSC_Mariner_M17_NODE_18_length_142233_cov_9.592417_38	0	100	1313	1	0.946	350	195	370
phrog_81	2OG-Fe(II) oxygenase	moron, auxiliary metabolic gene and host takeover	vRhyme_109__Guaymas_Basin_k95_888425_flag=0_multi=6.6373_len=2590_2	7.97e-210	100	637	0.963	0.988	157	163	85
phrog_81	2OG-Fe(II) oxygenase	moron, auxiliary metabolic gene and host takeover	vRhyme_10__Brothers_NWCA_S143_NODE_1006_length_21952_cov_2.484170_28	1.606e-297	100	889	1	0.972	163	163	144
phrog_61	2OG-Fe(II) oxygenase	moron, auxiliary metabolic gene and host takeover	vRhyme_10__Brothers_UC_S010_NODE_13073_length_3989_cov_3.694200_4	0	100	994	1	0.982	195	195	171
phrog_81	2OG-Fe(II) oxygenase	moron, auxiliary metabolic gene and host takeover	vRhyme_112__ELSC_Mariner_131-447_scaffold_17433_c1_3	1.448e-212	100	645	0.975	0.989	159	163	87
phrog_61	2OG-Fe(II) oxygenase	moron, auxiliary metabolic gene and host takeover	vRhyme_116__Brothers_NWCB_S140_NODE_40093_length_3281_cov_1.844959_1	0	100	986	1	0.988	195	195	163
phrog_81	2OG-Fe(II) oxygenase	moron, auxiliary metabolic gene and host takeover	vRhyme_119__Brothers_Diffuse_S015_NODE_14859_length_3313_cov_2.943189_3	5.11899997687712e-316	100	943	1	0.973	163	163	148
phrog_81	2OG-Fe(II) oxygenase	moron, auxiliary metabolic gene and host takeover	vRhyme_11__Brothers_NWCA_S013_NODE_20344_length_2609_cov_10.242949_8	3.37e-268	100	805	0.975	0.992	159	163	124
phrog_81	2OG-Fe(II) oxygenase	moron, auxiliary metabolic gene and host takeover	vRhyme_122__Brothers_NWCB_S139_NODE_807_length_33185_cov_7.017696_20	1.102e-293	100	878	1	0.993	163	163	137
phrog_61	2OG-Fe(II) oxygenase	moron, auxiliary metabolic gene and host takeover	vRhyme_124__Brothers_UC_S010_NODE_14725_length_3747_cov_1.133702_5	1.7699999999998e-311	100	932	1	0.986	195	195	139
phrog_61	2OG-Fe(II) oxygenase	moron, auxiliary metabolic gene and host takeover	vRhyme_126__Brothers_NWCB_S146_NODE_163_length_36388_cov_2.063843_3	0	100	1002	1	0.994	195	195	176
phrog_61	2OG-Fe(II) oxygenase	moron, auxiliary metabolic gene and host takeover	vRhyme_128__Brothers_LC_S016_NODE_7133_length_6611_cov_9.285009_8	0	100	1210	1	0.95	246	195	259
phrog_81	2OG-Fe(II) oxygenase	moron, auxiliary metabolic gene and host takeover	vRhyme_129__Brothers_NWCB_S140_NODE_14330_length_5399_cov_1.838581_2	5.338e-293	100	876	1	0.993	163	163	141
phrog_61	2OG-Fe(II) oxygenase	moron, auxiliary metabolic gene and host takeover	vRhyme_129__ELSC_Mariner_M17_NODE_1159_length_27235_cov_1.910432_1	0	100	1025	1	0.988	195	195	168
phrog_61	2OG-Fe(II) oxygenase	moron, auxiliary metabolic gene and host takeover	vRhyme_12__ELSC_Abe_128-326_scaffold_319_c1_5	0	100	1080	1	0.98	195	195	196
phrog_81	2OG-Fe(II) oxygenase	moron, auxiliary metabolic gene and host takeover	vRhyme_12__ELSC_Abe_128-326_scaffold_356_c1_32	4.422e-291	100	871	1	0.964	163	163	137
phrog_81	2OG-Fe(II) oxygenase	moron, auxiliary metabolic gene and host takeover	vRhyme_12__ELSC_Mariner_M17_NODE_12355_length_7465_cov_3.168847_12	2.062e-246	100	742	1	0.991	163	163	106
phrog_61	2OG-Fe(II) oxygenase	moron, auxiliary metabolic gene and host takeover	vRhyme_12__ELSC_Mariner_M17_NODE_19723_length_5634_cov_3.094970_1	1.65899981108497e-317	100	949	0.918	1	179	195	155
phrog_61	2OG-Fe(II) oxygenase	moron, auxiliary metabolic gene and host takeover	vRhyme_12__Guaymas_4561-384_scaffold_3_c1_35	0	100	1001	0.985	0.994	192	195	173
phrog_81	2OG-Fe(II) oxygenase	moron, auxiliary metabolic gene and host takeover	vRhyme_12__Lau_Basin_Tui_Malila_k95_213622_flag=1_multi=4.4148_len=2947_4	0	100	987	0.994	0.994	162	163	158
phrog_61	2OG-Fe(II) oxygenase	moron, auxiliary metabolic gene and host takeover	vRhyme_130__ELSC_Tui_Malila_T2_NODE_40076_length_4682_cov_0.986828_2	0	100	990	0.969	0.994	189	195	170
phrog_61	2OG-Fe(II) oxygenase	moron, auxiliary metabolic gene and host takeover	vRhyme_131__Brothers_Diffuse_S015_NODE_15752_length_3234_cov_2.349211_7	0	100	1003	1	0.988	195	195	160
phrog_81	2OG-Fe(II) oxygenase	moron, auxiliary metabolic gene and host takeover	vRhyme_132__ELSC_Mariner_M17_NODE_12410_length_7449_cov_1.795957_6	8.353e-281	100	841	0.939	0.992	153	163	125
phrog_61	2OG-Fe(II) oxygenase	moron, auxiliary metabolic gene and host takeover	vRhyme_132__ELSC_Tui_Malila_T2_NODE_6113_length_12255_cov_1.296257_2	0	100	1285	1	0.997	337	195	338
phrog_81	2OG-Fe(II) oxygenase	moron, auxiliary metabolic gene and host takeover	vRhyme_136__Brothers_NWCB_S141_NODE_61_length_115990_cov_12.820236_108	1.344e-275	100	826	1	0.992	163	163	125
phrog_81	2OG-Fe(II) oxygenase	moron, auxiliary metabolic gene and host takeover	vRhyme_136__Lau_Basin_Kilo_Moana_k95_821163_flag=0_multi=41.0148_len=16702_18	4.79243676466009e-322	100	960	0.975	0.993	159	163	152
phrog_81	2OG-Fe(II) oxygenase	moron, auxiliary metabolic gene and host takeover	vRhyme_13__Brothers_NWCB_S139_NODE_480_length_42847_cov_4.642018_22	1.264e-187	100	573	0.945	0.987	154	163	76
phrog_61	2OG-Fe(II) oxygenase	moron, auxiliary metabolic gene and host takeover	vRhyme_13__Lau_Basin_Mariner_k95_339614_flag=0_multi=14.3312_len=7951_17	8.615e-291	100	872	0.985	0.992	192	195	133
phrog_61	2OG-Fe(II) oxygenase	moron, auxiliary metabolic gene and host takeover	vRhyme_13__Lau_Basin_Tahi_Moana_k95_857472_flag=0_multi=13.4578_len=13711_11	0	100	1050	0.995	0.968	194	195	187
phrog_81	2OG-Fe(II) oxygenase	moron, auxiliary metabolic gene and host takeover	vRhyme_141__Brothers_NWCB_S139_NODE_1808_length_21462_cov_7.328756_2	1.833e-285	100	855	0.975	0.992	159	163	129
phrog_81	2OG-Fe(II) oxygenase	moron, auxiliary metabolic gene and host takeover	vRhyme_141__ELSC_Abe_A1_NODE_959_length_18870_cov_2.552046_7	2.409e-308	100	921	1	0.993	163	163	150
phrog_61	2OG-Fe(II) oxygenase	moron, auxiliary metabolic gene and host takeover	vRhyme_14__Brothers_NWCB_S139_NODE_555_length_39971_cov_2.582296_13	0	100	1040	0.985	0.994	192	195	181
phrog_81	2OG-Fe(II) oxygenase	moron, auxiliary metabolic gene and host takeover	vRhyme_150__Brothers_LC_S016_NODE_20442_length_4035_cov_1.014330_4	1.827e-238	100	719	0.951	0.991	155	163	107
phrog_61	2OG-Fe(II) oxygenase	moron, auxiliary metabolic gene and host takeover	vRhyme_150__Brothers_NWCA_S143_NODE_28581_length_3820_cov_29.702139_5	0	100	1266	1	0.986	292	195	296
phrog_61	2OG-Fe(II) oxygenase	moron, auxiliary metabolic gene and host takeover	vRhyme_151__Brothers_NWCB_S146_NODE_1426_length_16219_cov_19.259073_17	0	100	1035	0.99	0.994	193	195	177
phrog_81	2OG-Fe(II) oxygenase	moron, auxiliary metabolic gene and host takeover	vRhyme_151__ELSC_Bowl_M2_NODE_5882_length_13231_cov_2.375687_14	1.353e-218	100	662	0.975	0.979	159	163	97
phrog_61	2OG-Fe(II) oxygenase	moron, auxiliary metabolic gene and host takeover	vRhyme_154__ELSC_Mariner_M17_NODE_3242_length_16020_cov_3.401623_16	0	100	1155	0.995	0.995	219	195	220
phrog_61	2OG-Fe(II) oxygenase	moron, auxiliary metabolic gene and host takeover	vRhyme_15__ELSC_Mariner_131-447_scaffold_11108_c1_3	0	100	1107	1	0.99	195	195	196
phrog_81	2OG-Fe(II) oxygenase	moron, auxiliary metabolic gene and host takeover	vRhyme_15__ELSC_Tui_Malila_T11_NODE_18045_length_4467_cov_1.839631_4	2.409e-308	100	921	1	0.98	163	163	152
phrog_61	2OG-Fe(II) oxygenase	moron, auxiliary metabolic gene and host takeover	vRhyme_15__Guaymas_4571-419_scaffold_5_c2_225	0	100	1105	1	0.974	195	195	193
phrog_81	2OG-Fe(II) oxygenase	moron, auxiliary metabolic gene and host takeover	vRhyme_15__MAR_Rainbow_355-202_scaffold_24177_c1_1	9.221e-225	100	680	0.945	0.989	154	163	95
phrog_61	2OG-Fe(II) oxygenase	moron, auxiliary metabolic gene and host takeover	vRhyme_160__MAR_Rainbow_354-166_scaffold_284_c1_56	0	100	1005	1	0.977	195	195	175
phrog_61	2OG-Fe(II) oxygenase	moron, auxiliary metabolic gene and host takeover	vRhyme_163__Brothers_NWCB_S146_NODE_39360_length_3525_cov_1.250147_4	1.683e-267	100	805	0.995	0.992	194	195	121
phrog_61	2OG-Fe(II) oxygenase	moron, auxiliary metabolic gene and host takeover	vRhyme_168__Lau_Basin_Kilo_Moana_k95_929283_flag=1_multi=9.0000_len=12303_8	3.444e-298	100	893	0.969	0.993	189	195	137
phrog_81	2OG-Fe(II) oxygenase	moron, auxiliary metabolic gene and host takeover	vRhyme_16__ELSC_Tui_Malila_T2_NODE_115652_length_2635_cov_0.879187_6	1.264e-224	100	679	0.957	0.99	156	163	98
phrog_61	2OG-Fe(II) oxygenase	moron, auxiliary metabolic gene and host takeover	vRhyme_16__Lau_Basin_Tui_Malila_k95_323883_flag=1_multi=5.0000_len=4342_5	4.94065645841247e-324	100	968	1	0.994	195	195	156
phrog_61	2OG-Fe(II) oxygenase	moron, auxiliary metabolic gene and host takeover	vRhyme_175__Brothers_NWCB_S139_NODE_306_length_53217_cov_1.928273_22	0	100	1025	1	0.994	195	195	178
phrog_61	2OG-Fe(II) oxygenase	moron, auxiliary metabolic gene and host takeover	vRhyme_175__ELSC_Mariner_M17_NODE_918_length_30894_cov_1.949751_19	0	100	1105	1	0.995	200	195	201
phrog_81	2OG-Fe(II) oxygenase	moron, auxiliary metabolic gene and host takeover	vRhyme_177__Brothers_LC_S016_NODE_29193_length_3390_cov_1.065584_5	2.908e-310	100	926	0.982	0.987	160	163	154
phrog_61	2OG-Fe(II) oxygenase	moron, auxiliary metabolic gene and host takeover	vRhyme_17__Guaymas_4559-240_scaffold_326_c1_44	0	100	1035	1	0.994	195	195	175
phrog_81	2OG-Fe(II) oxygenase	moron, auxiliary metabolic gene and host takeover	vRhyme_183__Brothers_NWCB_S139_NODE_79209_length_2510_cov_5.707931_3	1.777e-194	100	593	0.92	0.987	150	163	79
phrog_81	2OG-Fe(II) oxygenase	moron, auxiliary metabolic gene and host takeover	vRhyme_184__Brothers_NWCB_S146_NODE_8734_length_7446_cov_1.152616_8	9.707e-296	100	884	0.994	1	162	163	137
phrog_61	2OG-Fe(II) oxygenase	moron, auxiliary metabolic gene and host takeover	vRhyme_185__Brothers_Diffuse_S015_NODE_6_length_56841_cov_9.357002_56	0	100	1063	1	0.983	195	195	179
phrog_61	2OG-Fe(II) oxygenase	moron, auxiliary metabolic gene and host takeover	vRhyme_185__Brothers_NWCB_S139_NODE_1953_length_20585_cov_11.539349_9	1.94500000000139e-312	100	934	0.933	0.993	182	195	144
phrog_61	2OG-Fe(II) oxygenase	moron, auxiliary metabolic gene and host takeover	vRhyme_18__EPR_4281-140_scaffold_4334_c1_2	0	100	1015	1	0.994	195	195	175
phrog_61	2OG-Fe(II) oxygenase	moron, auxiliary metabolic gene and host takeover	vRhyme_191__ELSC_Tui_Malila_T2_NODE_324_length_54637_cov_3.050101_54	0	100	1164	0.985	0.995	204	195	205
phrog_61	2OG-Fe(II) oxygenase	moron, auxiliary metabolic gene and host takeover	vRhyme_19__ELSC_Mariner_131-447_scaffold_4328_c1_3	0	100	1026	0.938	0.994	183	195	168
phrog_81	2OG-Fe(II) oxygenase	moron, auxiliary metabolic gene and host takeover	vRhyme_1__Brothers_NWCA_S013_NODE_191_length_33680_cov_5.823950_31	3.612e-178	100	546	0.896	0.987	146	163	75
phrog_81	2OG-Fe(II) oxygenase	moron, auxiliary metabolic gene and host takeover	vRhyme_1__Brothers_UC_S010_NODE_1209_length_14457_cov_1.588207_28	1.952e-195	100	595	0.951	0.988	155	163	81
phrog_81	2OG-Fe(II) oxygenase	moron, auxiliary metabolic gene and host takeover	vRhyme_1__Cayman_Deep_k95_110229_flag=0_multi=7.9999_len=55774_38	1.464e-239	100	722	0.926	0.972	151	163	107
phrog_81	2OG-Fe(II) oxygenase	moron, auxiliary metabolic gene and host takeover	vRhyme_1__ELSC_Bowl_M2_NODE_1166_length_30561_cov_9.540382_38	2.072e-293	100	878	0.994	0.993	162	163	136
phrog_81	2OG-Fe(II) oxygenase	moron, auxiliary metabolic gene and host takeover	vRhyme_1__ELSC_Bowl_M2_NODE_1872_length_24160_cov_5.290184_10	4.008e-243	100	733	0.963	0.99	157	163	102
phrog_81	2OG-Fe(II) oxygenase	moron, auxiliary metabolic gene and host takeover	vRhyme_1__ELSC_Bowl_M2_NODE_39175_length_4401_cov_3.405943_2	0	100	1082	0.975	0.964	187	163	194
phrog_61	2OG-Fe(II) oxygenase	moron, auxiliary metabolic gene and host takeover	vRhyme_1__Guaymas_4559-240_scaffold_1875_c1_6	0	100	1100	1	0.98	198	195	202
phrog_81	2OG-Fe(II) oxygenase	moron, auxiliary metabolic gene and host takeover	vRhyme_1__Guaymas_4559-240_scaffold_8383_c1_3	0	100	1040	0.994	0.995	209	163	210
phrog_81	2OG-Fe(II) oxygenase	moron, auxiliary metabolic gene and host takeover	vRhyme_205__Brothers_NWCB_S141_NODE_16633_length_5625_cov_2.920880_5	2.199e-203	100	618	0.933	0.988	152	163	85
phrog_61	2OG-Fe(II) oxygenase	moron, auxiliary metabolic gene and host takeover	vRhyme_207__Guaymas_Basin_k95_1184789_flag=0_multi=24.0133_len=17641_29	0	100	1214	1	0.929	234	195	252
phrog_61	2OG-Fe(II) oxygenase	moron, auxiliary metabolic gene and host takeover	vRhyme_20__Brothers_NWCB_S141_NODE_19842_length_4988_cov_1.844476_1	0	100	1015	1	0.969	195	195	163
phrog_81	2OG-Fe(II) oxygenase	moron, auxiliary metabolic gene and host takeover	vRhyme_21__ELSC_Mariner_M17_NODE_3718_length_14856_cov_1.748388_5	0	100	1099	0.982	0.953	246	163	258
phrog_81	2OG-Fe(II) oxygenase	moron, auxiliary metabolic gene and host takeover	vRhyme_21__EPR_PIR-30_scaffold_1031_c1_3	1.206e-304	100	910	0.994	0.993	162	163	140
phrog_81	2OG-Fe(II) oxygenase	moron, auxiliary metabolic gene and host takeover	vRhyme_229__ELSC_Bowl_M2_NODE_8351_length_10887_cov_3.905390_22	2.354e-197	100	601	0.877	0.976	143	163	82
phrog_61	2OG-Fe(II) oxygenase	moron, auxiliary metabolic gene and host takeover	vRhyme_22__Brothers_UC_S011_NODE_2064_length_6386_cov_7.200032_9	1.264e-274	100	826	0.897	0.984	175	195	126
phrog_61	2OG-Fe(II) oxygenase	moron, auxiliary metabolic gene and host takeover	vRhyme_22__ELSC_Bowl_M2_NODE_2106_length_22816_cov_2.803870_3	1.069e-309	100	927	0.938	0.986	183	195	143
phrog_81	2OG-Fe(II) oxygenase	moron, auxiliary metabolic gene and host takeover	vRhyme_22__ELSC_Tui_Malila_134-614_scaffold_1908_c1_9	4.906e-225	100	681	0.988	0.989	161	163	92
phrog_81	2OG-Fe(II) oxygenase	moron, auxiliary metabolic gene and host takeover	vRhyme_23__Brothers_NWCA_S142_NODE_5109_length_4085_cov_1.197827_5	1.389e-225	100	682	0.994	0.99	162	163	99
phrog_61	2OG-Fe(II) oxygenase	moron, auxiliary metabolic gene and host takeover	vRhyme_23__Brothers_UC_S147_NODE_2006_length_7068_cov_7.142199_7	0	100	1022	1	0.994	195	195	167
phrog_81	2OG-Fe(II) oxygenase	moron, auxiliary metabolic gene and host takeover	vRhyme_249__ELSC_Bowl_M2_NODE_2385_length_21436_cov_7.062650_19	7.69e-260	100	781	0.957	0.991	156	163	112
phrog_81	2OG-Fe(II) oxygenase	moron, auxiliary metabolic gene and host takeover	vRhyme_24__ELSC_Mariner_M17_NODE_48013_length_3156_cov_1.422912_6	3.957e-263	100	790	0.963	0.991	157	163	116
phrog_81	2OG-Fe(II) oxygenase	moron, auxiliary metabolic gene and host takeover	vRhyme_24__ELSC_Tui_Malila_132-544_scaffold_164_c1_50	0	100	1063	1	0.966	201	163	208
phrog_61	2OG-Fe(II) oxygenase	moron, auxiliary metabolic gene and host takeover	vRhyme_24__Guaymas_4559-240_scaffold_2434_c1_1	7.30999999171728e-316	100	944	1	1	195	195	152
phrog_81	2OG-Fe(II) oxygenase	moron, auxiliary metabolic gene and host takeover	vRhyme_25__MAR_Lucky_356-284_scaffold_3492_c1_16	7.744e-307	100	916	0.982	0.993	160	163	144
phrog_61	2OG-Fe(II) oxygenase	moron, auxiliary metabolic gene and host takeover	vRhyme_26__Brothers_NWCB_S012_NODE_18934_length_4331_cov_1.121075_6	0	100	1011	0.979	0.994	191	195	175
phrog_81	2OG-Fe(II) oxygenase	moron, auxiliary metabolic gene and host takeover	vRhyme_26__Guaymas_4571-419_scaffold_5285_c1_6	0	100	1069	1	0.915	204	163	223
phrog_81	2OG-Fe(II) oxygenase	moron, auxiliary metabolic gene and host takeover	vRhyme_272__ELSC_Bowl_M2_NODE_8156_length_11020_cov_4.049390_6	2.585e-292	100	874	1	0.978	163	163	137
phrog_81	2OG-Fe(II) oxygenase	moron, auxiliary metabolic gene and host takeover	vRhyme_294__ELSC_Bowl_M2_NODE_1836_length_24436_cov_2.554198_14	0	100	1050	1	0.973	214	163	220
phrog_81	2OG-Fe(II) oxygenase	moron, auxiliary metabolic gene and host takeover	vRhyme_298__Brothers_Diffuse_S015_NODE_4891_length_5177_cov_22.770891_4	1.875e-171	100	526	0.853	0.971	139	163	69
phrog_61	2OG-Fe(II) oxygenase	moron, auxiliary metabolic gene and host takeover	vRhyme_29__MAR_Lucky_356-308_scaffold_8980_c1_8	0	100	1173	1	0.987	231	195	234
phrog_61	2OG-Fe(II) oxygenase	moron, auxiliary metabolic gene and host takeover	vRhyme_2__MAR_Rainbow_355-202_scaffold_208_c1_36	0	100	1285	1	0.97	288	195	297
phrog_61	2OG-Fe(II) oxygenase	moron, auxiliary metabolic gene and host takeover	vRhyme_30__ELSC_Bowl_M2_NODE_25606_length_5686_cov_61.341069_8	0	100	1351	1	0.961	512	195	533
phrog_61	2OG-Fe(II) oxygenase	moron, auxiliary metabolic gene and host takeover	vRhyme_317__Brothers_Diffuse_S015_NODE_444_length_12759_cov_22.840643_11	0	100	1054	1	0.977	195	195	177
phrog_81	2OG-Fe(II) oxygenase	moron, auxiliary metabolic gene and host takeover	vRhyme_32__Brothers_NWCA_S144_NODE_1595_length_14103_cov_1.433672_11	1.877e-302	100	904	1	0.965	163	163	143
phrog_61	2OG-Fe(II) oxygenase	moron, auxiliary metabolic gene and host takeover	vRhyme_32__ELSC_Abe_A1_NODE_3872_length_10044_cov_3.058586_12	0	100	1306	1	0.889	337	195	379
phrog_61	2OG-Fe(II) oxygenase	moron, auxiliary metabolic gene and host takeover	vRhyme_32__Guaymas_4561-380_scaffold_123_c1_21	4.55899999999986e-311	100	930	1	0.987	195	195	156
phrog_81	2OG-Fe(II) oxygenase	moron, auxiliary metabolic gene and host takeover	vRhyme_330__Brothers_Diffuse_S015_NODE_262_length_15440_cov_25.472801_4	1.981e-259	100	780	1	0.991	163	163	114
phrog_81	2OG-Fe(II) oxygenase	moron, auxiliary metabolic gene and host takeover	vRhyme_33__Brothers_LC_S016_NODE_31423_length_3269_cov_1.554424_3	1.632e-220	100	668	0.982	0.989	160	163	91
phrog_61	2OG-Fe(II) oxygenase	moron, auxiliary metabolic gene and host takeover	vRhyme_33__Brothers_NWCA_S142_NODE_6694_length_3409_cov_2.761731_4	6.25100000000001e-311	100	930	1	0.981	195	195	155
phrog_61	2OG-Fe(II) oxygenase	moron, auxiliary metabolic gene and host takeover	vRhyme_34__Brothers_NWCB_S139_NODE_1153_length_27145_cov_3.812310_2	0	100	992	1	0.96	195	195	151
phrog_81	2OG-Fe(II) oxygenase	moron, auxiliary metabolic gene and host takeover	vRhyme_34__EPR_4281-140_scaffold_522_c1_9	1.57e-280	100	841	0.975	0.984	159	163	128
phrog_61	2OG-Fe(II) oxygenase	moron, auxiliary metabolic gene and host takeover	vRhyme_35__ELSC_Mariner_M17_NODE_2317_length_19178_cov_4.127080_7	0	100	1183	0.995	0.991	221	195	223
phrog_81	2OG-Fe(II) oxygenase	moron, auxiliary metabolic gene and host takeover	vRhyme_36__Brothers_LC_S014_NODE_355_length_21932_cov_9.586609_26	1.369e-302	100	904	0.975	0.974	159	163	155
phrog_81	2OG-Fe(II) oxygenase	moron, auxiliary metabolic gene and host takeover	vRhyme_36__Guaymas_4571-419_scaffold_9853_c1_4	0	100	968	1	0.968	163	163	156
phrog_81	2OG-Fe(II) oxygenase	moron, auxiliary metabolic gene and host takeover	vRhyme_37__Brothers_LC_S016_NODE_41_length_59005_cov_3.872618_91	0	100	971	1	0.987	163	163	158
phrog_61	2OG-Fe(II) oxygenase	moron, auxiliary metabolic gene and host takeover	vRhyme_37__Brothers_NWCA_S143_NODE_4025_length_10857_cov_8.600093_8	0	100	977	1	0.982	195	195	164
phrog_61	2OG-Fe(II) oxygenase	moron, auxiliary metabolic gene and host takeover	vRhyme_37__ELSC_Mariner_M17_NODE_20785_length_5445_cov_3.416134_11	4.864e-305	100	913	0.938	0.978	183	195	137
phrog_61	2OG-Fe(II) oxygenase	moron, auxiliary metabolic gene and host takeover	vRhyme_38__ELSC_Tui_Malila_132-544_scaffold_2859_c1_5	0	100	1163	1	0.985	200	195	203
phrog_81	2OG-Fe(II) oxygenase	moron, auxiliary metabolic gene and host takeover	vRhyme_38__EPR_4281-140_scaffold_13156_c1_6	0	100	1174	1	0.939	279	163	297
phrog_81	2OG-Fe(II) oxygenase	moron, auxiliary metabolic gene and host takeover	vRhyme_39__Brothers_Diffuse_S015_NODE_824_length_10133_cov_3.062463_9	0	100	1024	1	0.989	182	163	184
phrog_61	2OG-Fe(II) oxygenase	moron, auxiliary metabolic gene and host takeover	vRhyme_39__Brothers_NWCA_S013_NODE_10319_length_3703_cov_1.726510_4	0	100	1013	0.923	0.994	180	195	162
phrog_61	2OG-Fe(II) oxygenase	moron, auxiliary metabolic gene and host takeover	vRhyme_39__Brothers_NWCA_S142_NODE_737_length_13861_cov_6.187272_3	7.0779844423217e-319	100	953	1	0.993	195	195	151
phrog_81	2OG-Fe(II) oxygenase	moron, auxiliary metabolic gene and host takeover	vRhyme_39__Brothers_NWCB_S141_NODE_37148_length_3237_cov_2.363344_6	1.97e-185	100	567	0.908	0.987	148	163	77
phrog_61	2OG-Fe(II) oxygenase	moron, auxiliary metabolic gene and host takeover	vRhyme_39__Brothers_UC_S010_NODE_9610_length_4704_cov_1.804239_4	6.44000241450335e-318	100	950	1	0.973	195	195	146
phrog_61	2OG-Fe(II) oxygenase	moron, auxiliary metabolic gene and host takeover	vRhyme_3__Guaymas_4559-240_scaffold_988_c1_13	0	100	1212	1	0.981	265	195	270
phrog_81	2OG-Fe(II) oxygenase	moron, auxiliary metabolic gene and host takeover	vRhyme_43__Brothers_LC_S016_NODE_2058_length_11714_cov_3.449901_8	0	100	1146	1	0.914	320	163	350
phrog_81	2OG-Fe(II) oxygenase	moron, auxiliary metabolic gene and host takeover	vRhyme_43__Brothers_NWCB_S139_NODE_9285_length_9034_cov_5.586954_3	0	100	1086	1	0.977	208	163	213
phrog_81	2OG-Fe(II) oxygenase	moron, auxiliary metabolic gene and host takeover	vRhyme_44__Brothers_NWCB_S140_NODE_3571_length_9593_cov_2.272132_13	1.067e-296	100	887	1	0.951	163	163	143
phrog_61	2OG-Fe(II) oxygenase	moron, auxiliary metabolic gene and host takeover	vRhyme_44__EPR_4281-140_scaffold_3725_c1_6	5.521e-303	100	907	0.938	0.993	183	195	146
phrog_61	2OG-Fe(II) oxygenase	moron, auxiliary metabolic gene and host takeover	vRhyme_45__Brothers_UC_S147_NODE_15737_length_2412_cov_15.889278_2	0	100	1127	1	0.995	203	195	204
phrog_81	2OG-Fe(II) oxygenase	moron, auxiliary metabolic gene and host takeover	vRhyme_45__ELSC_Bowl_M2_NODE_332_length_57586_cov_7.035260_17	5.466e-310	100	925	0.994	0.993	162	163	146
phrog_81	2OG-Fe(II) oxygenase	moron, auxiliary metabolic gene and host takeover	vRhyme_45__ELSC_Tui_Malila_134-614_scaffold_11149_c1_7	1.16e-213	100	648	0.871	0.989	142	163	90
phrog_61	2OG-Fe(II) oxygenase	moron, auxiliary metabolic gene and host takeover	vRhyme_46__Brothers_NWCB_S139_NODE_83442_length_2425_cov_0.861619_4	3.02599999999999e-310	100	928	1	0.979	195	195	145
phrog_81	2OG-Fe(II) oxygenase	moron, auxiliary metabolic gene and host takeover	vRhyme_46__Brothers_NWCB_S140_NODE_24216_length_4221_cov_1.892037_7	1.33397724377137e-322	100	962	1	0.982	163	163	163
phrog_61	2OG-Fe(II) oxygenase	moron, auxiliary metabolic gene and host takeover	vRhyme_47__Lau_Basin_Kilo_Moana_k95_504468_flag=0_multi=43.4696_len=3057_3	8.615e-291	100	872	0.985	0.992	192	195	133
phrog_61	2OG-Fe(II) oxygenase	moron, auxiliary metabolic gene and host takeover	vRhyme_48__Brothers_UC_S010_NODE_3098_length_8547_cov_2.808314_10	0	100	1049	0.99	0.989	193	195	190
phrog_81	2OG-Fe(II) oxygenase	moron, auxiliary metabolic gene and host takeover	vRhyme_4__Brothers_LC_S016_NODE_2468_length_10820_cov_1.936875_14	2.735e-306	100	915	0.982	0.986	160	163	148
phrog_61	2OG-Fe(II) oxygenase	moron, auxiliary metabolic gene and host takeover	vRhyme_4__Brothers_NWCA_S145_NODE_1106_length_16745_cov_4.233181_13	0	100	1046	1	0.984	195	195	182
phrog_61	2OG-Fe(II) oxygenase	moron, auxiliary metabolic gene and host takeover	vRhyme_4__ELSC_Mariner_131-447_scaffold_14404_c1_4	0	100	1215	1	0.97	224	195	231
phrog_61	2OG-Fe(II) oxygenase	moron, auxiliary metabolic gene and host takeover	vRhyme_4__Guaymas_4559-240_scaffold_1438_c1_8	0	100	1239	1	0.982	277	195	282
phrog_81	2OG-Fe(II) oxygenase	moron, auxiliary metabolic gene and host takeover	vRhyme_4__Guaymas_4559-240_scaffold_2499_c1_3	5.338e-293	100	876	0.988	0.985	161	163	133
phrog_81	2OG-Fe(II) oxygenase	moron, auxiliary metabolic gene and host takeover	vRhyme_4__Guaymas_4559-240_scaffold_6248_c1_3	0	100	1041	1	0.98	201	163	205
phrog_81	2OG-Fe(II) oxygenase	moron, auxiliary metabolic gene and host takeover	vRhyme_50__ELSC_Bowl_M2_NODE_30015_length_5166_cov_6.830323_6	0	100	1086	1	0.974	223	163	229
phrog_81	2OG-Fe(II) oxygenase	moron, auxiliary metabolic gene and host takeover	vRhyme_51__Brothers_NWCA_S013_NODE_12866_length_3304_cov_5.018571_6	0	100	1017	0.994	0.965	164	163	170
phrog_61	2OG-Fe(II) oxygenase	moron, auxiliary metabolic gene and host takeover	vRhyme_51__Brothers_UC_S010_NODE_11692_length_4233_cov_1.367998_4	0	100	1311	1	1	323	195	323
phrog_61	2OG-Fe(II) oxygenase	moron, auxiliary metabolic gene and host takeover	vRhyme_51__Guaymas_4561-384_scaffold_13269_c1_7	0	100	1045	1	1	195	195	166
phrog_81	2OG-Fe(II) oxygenase	moron, auxiliary metabolic gene and host takeover	vRhyme_52__Brothers_NWCB_S012_NODE_44478_length_2596_cov_9.643985_3	9.088e-302	100	902	1	0.986	163	163	139
phrog_61	2OG-Fe(II) oxygenase	moron, auxiliary metabolic gene and host takeover	vRhyme_56__Brothers_NWCB_S141_NODE_596_length_39283_cov_2.462586_49	0	100	977	1	0.982	195	195	164
phrog_61	2OG-Fe(II) oxygenase	moron, auxiliary metabolic gene and host takeover	vRhyme_56__Brothers_UC_S010_NODE_11361_length_4300_cov_1.889528_1	0	100	1227	1	0.957	244	195	255
phrog_81	2OG-Fe(II) oxygenase	moron, auxiliary metabolic gene and host takeover	vRhyme_58__Brothers_NWCA_S143_NODE_3814_length_11113_cov_1.723466_8	0	100	1022	1	0.995	187	163	188
phrog_81	2OG-Fe(II) oxygenase	moron, auxiliary metabolic gene and host takeover	vRhyme_59__Brothers_NWCB_S139_NODE_7390_length_10242_cov_1.924864_1	0	100	1089	1	0.962	227	163	236
phrog_61	2OG-Fe(II) oxygenase	moron, auxiliary metabolic gene and host takeover	vRhyme_59__Guaymas_4561-384_scaffold_291_c2_24	0	100	994	1	0.97	195	195	166
phrog_61	2OG-Fe(II) oxygenase	moron, auxiliary metabolic gene and host takeover	vRhyme_59__MAR_Lucky_356-284_scaffold_4431_c1_4	5.36e-296	100	887	0.995	0.993	194	195	140
phrog_81	2OG-Fe(II) oxygenase	moron, auxiliary metabolic gene and host takeover	vRhyme_5__Brothers_Diffuse_S015_NODE_5277_length_5029_cov_2.829049_10	2.107e-216	100	656	1	0.989	163	163	92
phrog_61	2OG-Fe(II) oxygenase	moron, auxiliary metabolic gene and host takeover	vRhyme_5__Brothers_UC_S147_NODE_124_length_25205_cov_2.876944_4	0	100	1116	1	0.995	199	195	200
phrog_81	2OG-Fe(II) oxygenase	moron, auxiliary metabolic gene and host takeover	vRhyme_60__Brothers_NWCB_S141_NODE_23099_length_4510_cov_3.091262_1	3.39800000129326e-315	100	940	1	0.961	163	163	152
phrog_81	2OG-Fe(II) oxygenase	moron, auxiliary metabolic gene and host takeover	vRhyme_60__ELSC_Abe_A3_NODE_350_length_34056_cov_2.244835_16	1.255e-234	100	708	0.975	0.99	159	163	101
phrog_81	2OG-Fe(II) oxygenase	moron, auxiliary metabolic gene and host takeover	vRhyme_60__Guaymas_4561-380_scaffold_3569_c1_3	3.894e-199	100	606	0.951	0.988	155	163	83
phrog_61	2OG-Fe(II) oxygenase	moron, auxiliary metabolic gene and host takeover	vRhyme_61__Brothers_Diffuse_S015_NODE_219_length_16574_cov_4.765003_4	8.591e-301	100	901	0.995	0.993	194	195	144
phrog_61	2OG-Fe(II) oxygenase	moron, auxiliary metabolic gene and host takeover	vRhyme_61__Brothers_NWCB_S146_NODE_187_length_34533_cov_3.938296_21	1.175e-310	100	929	0.985	0.993	192	195	144
phrog_81	2OG-Fe(II) oxygenase	moron, auxiliary metabolic gene and host takeover	vRhyme_61__ELSC_Tui_Malila_T11_NODE_565_length_25626_cov_2.754971_3	5.829e-173	100	531	0.816	0.986	133	163	72
phrog_61	2OG-Fe(II) oxygenase	moron, auxiliary metabolic gene and host takeover	vRhyme_65__ELSC_Abe_A1_NODE_8409_length_7067_cov_4.300576_13	0	100	1019	1	0.994	195	195	177
phrog_61	2OG-Fe(II) oxygenase	moron, auxiliary metabolic gene and host takeover	vRhyme_65__ELSC_Mariner_M10_NODE_18635_length_3656_cov_1.093794_2	1.216e-297	100	892	0.979	0.993	191	195	141
phrog_61	2OG-Fe(II) oxygenase	moron, auxiliary metabolic gene and host takeover	vRhyme_66__Brothers_NWCB_S146_NODE_9395_length_7200_cov_1.454263_4	0	100	969	0.995	0.994	194	195	160
phrog_81	2OG-Fe(II) oxygenase	moron, auxiliary metabolic gene and host takeover	vRhyme_66__Guaymas_4559-240_scaffold_1392_c1_10	5.387e-189	100	577	0.963	0.987	157	163	77
phrog_61	2OG-Fe(II) oxygenase	moron, auxiliary metabolic gene and host takeover	vRhyme_6__ELSC_Abe_A3_NODE_74644_length_3035_cov_1.515818_4	0	100	1017	0.99	0.994	193	195	173
phrog_61	2OG-Fe(II) oxygenase	moron, auxiliary metabolic gene and host takeover	vRhyme_6__Lau_Basin_Abe_k95_930503_flag=0_multi=28.2280_len=2108_1	0	100	1043	1	0.978	195	195	178
phrog_81	2OG-Fe(II) oxygenase	moron, auxiliary metabolic gene and host takeover	vRhyme_70__Brothers_NWCA_S144_NODE_976_length_17656_cov_2.639055_8	1.16e-213	100	648	0.871	0.989	142	163	90
phrog_61	2OG-Fe(II) oxygenase	moron, auxiliary metabolic gene and host takeover	vRhyme_72__Brothers_NWCB_S146_NODE_4757_length_9830_cov_1.612182_15	0	100	1024	1	0.994	195	195	176
phrog_61	2OG-Fe(II) oxygenase	moron, auxiliary metabolic gene and host takeover	vRhyme_73__Brothers_Diffuse_S015_NODE_220_length_16564_cov_5.290929_19	1.50999998767781e-316	100	946	1	0.993	195	195	148
phrog_61	2OG-Fe(II) oxygenase	moron, auxiliary metabolic gene and host takeover	vRhyme_73__ELSC_Tui_Malila_T2_NODE_3457_length_16521_cov_1.718556_13	0	100	1265	1	0.98	339	195	346
phrog_61	2OG-Fe(II) oxygenase	moron, auxiliary metabolic gene and host takeover	vRhyme_74__ELSC_Mariner_131-447_scaffold_19625_c1_2	0	100	991	1	0.988	195	195	169
phrog_81	2OG-Fe(II) oxygenase	moron, auxiliary metabolic gene and host takeover	vRhyme_75__Brothers_NWCA_S144_NODE_9358_length_6324_cov_1.187187_1	0	100	1159	1	0.924	280	163	303
phrog_61	2OG-Fe(II) oxygenase	moron, auxiliary metabolic gene and host takeover	vRhyme_75__Lau_Basin_Kilo_Moana_k95_1302444_flag=0_multi=16.0527_len=5373_5	0	100	1086	1	0.979	195	195	191
phrog_61	2OG-Fe(II) oxygenase	moron, auxiliary metabolic gene and host takeover	vRhyme_76__Guaymas_4561-384_scaffold_1026_c1_1	0	100	1097	1	0.99	201	195	203
phrog_81	2OG-Fe(II) oxygenase	moron, auxiliary metabolic gene and host takeover	vRhyme_77__ELSC_Bowl_M2_NODE_128318_length_2104_cov_4.456753_3	6.57107308968858e-322	100	960	1	0.968	163	163	154
phrog_61	2OG-Fe(II) oxygenase	moron, auxiliary metabolic gene and host takeover	vRhyme_79__Brothers_NWCA_S144_NODE_34544_length_3238_cov_1.327869_4	0	100	1329	1	0.925	270	195	292
phrog_61	2OG-Fe(II) oxygenase	moron, auxiliary metabolic gene and host takeover	vRhyme_7__Brothers_LC_S016_NODE_19037_length_4172_cov_1.474907_3	2.432e-301	100	902	0.944	0.993	184	195	146
phrog_81	2OG-Fe(II) oxygenase	moron, auxiliary metabolic gene and host takeover	vRhyme_7__Brothers_NWCA_S017_NODE_205_length_11962_cov_11.604394_5	0	100	994	0.994	0.982	164	163	167
phrog_81	2OG-Fe(II) oxygenase	moron, auxiliary metabolic gene and host takeover	vRhyme_7__Brothers_NWCA_S144_NODE_3278_length_10331_cov_1.392591_2	0	100	985	1	0.994	167	163	168
phrog_61	2OG-Fe(II) oxygenase	moron, auxiliary metabolic gene and host takeover	vRhyme_7__ELSC_Tui_Malila_T2_NODE_18674_length_6923_cov_1.379341_4	0	100	1283	1	0.941	318	195	338
phrog_61	2OG-Fe(II) oxygenase	moron, auxiliary metabolic gene and host takeover	vRhyme_7__Guaymas_4561-380_scaffold_3010_c1_4	0	100	1020	1	0.964	195	195	168
phrog_81	2OG-Fe(II) oxygenase	moron, auxiliary metabolic gene and host takeover	vRhyme_7__Lau_Basin_Abe_k95_1308604_flag=0_multi=26.6208_len=2983_5	3.426e-201	100	612	1	0.988	163	163	86
phrog_61	2OG-Fe(II) oxygenase	moron, auxiliary metabolic gene and host takeover	vRhyme_7__Lau_Basin_Abe_k95_1746362_flag=1_multi=8.8250_len=4575_4	0	100	1086	1	0.979	195	195	191
phrog_61	2OG-Fe(II) oxygenase	moron, auxiliary metabolic gene and host takeover	vRhyme_81__Lau_Basin_Abe_k95_1341916_flag=1_multi=7.9387_len=21565_5	0	100	1136	1	0.96	214	195	223
phrog_81	2OG-Fe(II) oxygenase	moron, auxiliary metabolic gene and host takeover	vRhyme_84__ELSC_Abe_A1_NODE_250_length_33890_cov_14.779255_33	3.289e-177	100	543	0.81	0.986	132	163	73
phrog_61	2OG-Fe(II) oxygenase	moron, auxiliary metabolic gene and host takeover	vRhyme_86__Brothers_NWCB_S012_NODE_25741_length_3606_cov_8.191722_3	0	100	1089	1	0.989	195	195	188
phrog_61	2OG-Fe(II) oxygenase	moron, auxiliary metabolic gene and host takeover	vRhyme_87__ELSC_Abe_A3_NODE_60981_length_3360_cov_2.116919_3	0	100	1044	1	0.994	195	195	171
phrog_61	2OG-Fe(II) oxygenase	moron, auxiliary metabolic gene and host takeover	vRhyme_8__Brothers_LC_S016_NODE_7388_length_6493_cov_2.441250_1	0	100	977	0.99	0.994	193	195	156
phrog_81	2OG-Fe(II) oxygenase	moron, auxiliary metabolic gene and host takeover	vRhyme_8__Brothers_NWCA_S142_NODE_158_length_34819_cov_24.288568_9	0	100	999	1	0.975	163	163	161
phrog_81	2OG-Fe(II) oxygenase	moron, auxiliary metabolic gene and host takeover	vRhyme_8__Brothers_NWCA_S143_NODE_746_length_26105_cov_4.318885_39	7.136e-192	100	585	0.853	0.974	139	163	78
phrog_81	2OG-Fe(II) oxygenase	moron, auxiliary metabolic gene and host takeover	vRhyme_8__Brothers_NWCB_S141_NODE_5273_length_11683_cov_2.981395_15	9.755e-286	100	856	0.933	0.993	152	163	136
phrog_81	2OG-Fe(II) oxygenase	moron, auxiliary metabolic gene and host takeover	vRhyme_8__Cayman_Deep_k95_204265_flag=1_multi=4.0000_len=2735_5	7.96800000023394e-314	100	936	1	0.975	163	163	158
phrog_61	2OG-Fe(II) oxygenase	moron, auxiliary metabolic gene and host takeover	vRhyme_8__ELSC_Tui_Malila_T2_NODE_24430_length_6038_cov_1.335645_2	4.765e-268	100	807	0.872	0.992	170	195	123
phrog_61	2OG-Fe(II) oxygenase	moron, auxiliary metabolic gene and host takeover	vRhyme_8__Guaymas_4561-384_scaffold_14340_c1_5	0	100	1037	1	0.984	195	195	182
phrog_61	2OG-Fe(II) oxygenase	moron, auxiliary metabolic gene and host takeover	vRhyme_93__ELSC_Abe_A3_NODE_26_length_140153_cov_3.868039_55	2.02e-289	100	868	1	0.986	195	195	138
phrog_81	2OG-Fe(II) oxygenase	moron, auxiliary metabolic gene and host takeover	vRhyme_93__MAR_Rainbow_354-166_scaffold_1794_c1_25	6.033e-301	100	899	1	0.985	163	163	137
phrog_61	2OG-Fe(II) oxygenase	moron, auxiliary metabolic gene and host takeover	vRhyme_97__ELSC_Bowl_M2_NODE_45352_length_4028_cov_2.239426_1	0	100	1010	1	0.983	195	195	180
phrog_61	2OG-Fe(II) oxygenase	moron, auxiliary metabolic gene and host takeover	vRhyme_98__Guaymas_4561-384_scaffold_267_c1_29	1.718e-304	100	912	1	0.987	195	195	150
phrog_81	2OG-Fe(II) oxygenase	moron, auxiliary metabolic gene and host takeover	vRhyme_98__Guaymas_4561-384_scaffold_58_c1_86	8.271e-301	100	899	0.975	0.993	159	163	145
phrog_81	2OG-Fe(II) oxygenase	moron, auxiliary metabolic gene and host takeover	vRhyme_9__Brothers_NWCA_S142_NODE_3305_length_5472_cov_4.081197_6	3.9708055956261e-320	100	955	0.982	0.993	160	163	140
phrog_61	2OG-Fe(II) oxygenase	moron, auxiliary metabolic gene and host takeover	vRhyme_9__Brothers_UC_S147_NODE_2942_length_5877_cov_2.226783_4	0	100	1095	1	0.957	195	195	188
phrog_81	2OG-Fe(II) oxygenase	moron, auxiliary metabolic gene and host takeover	vRhyme_9__ELSC_Abe_A3_NODE_29582_length_4787_cov_1.474678_8	6.00599999999996e-311	100	928	1	0.993	163	163	150
phrog_61	2OG-Fe(II) oxygenase	moron, auxiliary metabolic gene and host takeover	vRhyme_9__ELSC_Tui_Malila_T11_NODE_3625_length_10032_cov_1.700555_6	0	100	992	1	0.97	195	195	164
phrog_61	2OG-Fe(II) oxygenase	moron, auxiliary metabolic gene and host takeover	vRhyme_9__Guaymas_4559-240_scaffold_2169_c1_11	5.552e-283	100	850	0.954	0.992	186	195	131
phrog_2643	5'-3' deoxyribonucleotidase	moron, auxiliary metabolic gene and host takeover	Axial_Plume_NODE_28605_length_1570_cov_0.221760_4	6.552e-142	100	440	0.887	0.965	125	141	85
phrog_2643	5'-3' deoxyribonucleotidase	moron, auxiliary metabolic gene and host takeover	Brothers_Diffuse_S015_NODE_16259_length_3192_cov_9.200326_11	2.52e-169	100	519	0.986	1	139	141	108
phrog_2643	5'-3' deoxyribonucleotidase	moron, auxiliary metabolic gene and host takeover	Brothers_LC_S014_NODE_79407_length_1416_cov_1.138092_4	1.023e-183	100	560	0.979	0.969	138	141	130
phrog_2643	5'-3' deoxyribonucleotidase	moron, auxiliary metabolic gene and host takeover	Brothers_LC_S016_NODE_88484_length_1928_cov_1.638534_3	2.548e-213	100	646	0.993	0.976	164	141	168
phrog_2643	5'-3' deoxyribonucleotidase	moron, auxiliary metabolic gene and host takeover	Brothers_NWCA_S013_NODE_155_length_38095_cov_64.144227_29	3.409e-179	100	547	1	0.818	141	141	110
phrog_2643	5'-3' deoxyribonucleotidase	moron, auxiliary metabolic gene and host takeover	Brothers_NWCA_S145_NODE_199_length_39669_cov_9.026832_24	1.735e-165	100	508	0.95	0.991	134	141	117
phrog_2643	5'-3' deoxyribonucleotidase	moron, auxiliary metabolic gene and host takeover	Brothers_NWCA_S145_NODE_51703_length_1768_cov_22.553321_2	3.409e-179	100	547	1	0.818	141	141	110
phrog_2643	5'-3' deoxyribonucleotidase	moron, auxiliary metabolic gene and host takeover	Brothers_NWCB_S012_NODE_4484_length_10090_cov_4.269096_3	4.98e-156	100	481	0.972	0.965	137	141	113
phrog_2643	5'-3' deoxyribonucleotidase	moron, auxiliary metabolic gene and host takeover	Brothers_NWCB_S139_NODE_101553_length_2120_cov_0.691420_3	8.329e-114	100	359	0.865	0.984	122	141	63
phrog_2643	5'-3' deoxyribonucleotidase	moron, auxiliary metabolic gene and host takeover	Brothers_NWCB_S139_NODE_11669_length_7935_cov_4.766906_1	2.487e-206	100	625	0.887	0.956	131	141	137
phrog_2643	5'-3' deoxyribonucleotidase	moron, auxiliary metabolic gene and host takeover	Brothers_NWCB_S139_NODE_691_length_35808_cov_3.825033_5	2.4e-182	100	556	0.872	0.954	125	141	131
phrog_2643	5'-3' deoxyribonucleotidase	moron, auxiliary metabolic gene and host takeover	Brothers_NWCB_S141_NODE_11719_length_7055_cov_1.664694_5	1.594e-120	100	378	0.837	0.971	118	141	69
phrog_2643	5'-3' deoxyribonucleotidase	moron, auxiliary metabolic gene and host takeover	Brothers_NWCB_S141_NODE_593_length_39362_cov_25.253039_35	2.037e-187	100	571	0.986	0.978	139	141	136
phrog_2643	5'-3' deoxyribonucleotidase	moron, auxiliary metabolic gene and host takeover	Brothers_NWCB_S146_NODE_81491_length_2375_cov_1.729982_3	6.494e-169	100	518	0.887	0.854	125	141	123
phrog_2643	5'-3' deoxyribonucleotidase	moron, auxiliary metabolic gene and host takeover	Brothers_UC_S010_NODE_19617_length_3203_cov_0.647269_2	6.043e-202	100	613	0.986	0.944	139	141	142
phrog_2643	5'-3' deoxyribonucleotidase	moron, auxiliary metabolic gene and host takeover	Brothers_UC_S010_NODE_28996_length_2591_cov_5.568182_5	3.616e-210	100	636	1	0.918	141	141	147
phrog_2643	5'-3' deoxyribonucleotidase	moron, auxiliary metabolic gene and host takeover	ELSC_Abe_128-326_scaffold_3283_c1_6	4.86e-115	100	362	0.908	0.973	128	141	73
phrog_2643	5'-3' deoxyribonucleotidase	moron, auxiliary metabolic gene and host takeover	ELSC_Abe_128-326_scaffold_41061_c1_3	6.449e-152	100	469	0.851	0.99	120	141	100
phrog_2643	5'-3' deoxyribonucleotidase	moron, auxiliary metabolic gene and host takeover	ELSC_Abe_A3_NODE_217013_length_1738_cov_0.879578_5	6.915e-129	100	402	0.979	0.962	138	141	80
phrog_2643	5'-3' deoxyribonucleotidase	moron, auxiliary metabolic gene and host takeover	ELSC_Abe_A3_NODE_3756_length_12458_cov_1.110210_16	6.221e-155	100	477	0.972	0.989	137	141	92
phrog_2643	5'-3' deoxyribonucleotidase	moron, auxiliary metabolic gene and host takeover	ELSC_Bowl_M2_NODE_58428_length_3443_cov_1.829614_1	4.267e-117	100	368	0.801	0.971	113	141	70
phrog_2643	5'-3' deoxyribonucleotidase	moron, auxiliary metabolic gene and host takeover	ELSC_Bowl_M2_NODE_8007_length_11133_cov_3.416682_3	1.402e-139	100	433	0.986	0.988	139	141	80
phrog_2643	5'-3' deoxyribonucleotidase	moron, auxiliary metabolic gene and host takeover	ELSC_Mariner_131-447_scaffold_767_c1_35	6.143e-80	99.7	261	0.872	0.979	123	141	48
phrog_2643	5'-3' deoxyribonucleotidase	moron, auxiliary metabolic gene and host takeover	ELSC_Mariner_M10_NODE_33053_length_2480_cov_0.942626_6	1.338e-196	100	597	1	0.983	171	141	174
phrog_2643	5'-3' deoxyribonucleotidase	moron, auxiliary metabolic gene and host takeover	ELSC_Mariner_M17_NODE_211727_length_1056_cov_5.579117_3	2.979e-79	98.3	259	0.879	0.978	124	141	45
phrog_2643	5'-3' deoxyribonucleotidase	moron, auxiliary metabolic gene and host takeover	ELSC_Tui_Malila_T11_NODE_22676_length_3989_cov_1.241844_4	1.389e-166	100	511	0.929	0.94	131	141	116
phrog_2643	5'-3' deoxyribonucleotidase	moron, auxiliary metabolic gene and host takeover	ELSC_Tui_Malila_T2_NODE_280408_length_1548_cov_0.622097_1	6.185e-121	100	379	0.929	0.947	131	141	75
phrog_2643	5'-3' deoxyribonucleotidase	moron, auxiliary metabolic gene and host takeover	ELSC_Tui_Malila_T2_NODE_56522_length_3906_cov_1.138396_4	5.018e-173	100	529	0.879	0.951	124	141	123
phrog_2643	5'-3' deoxyribonucleotidase	moron, auxiliary metabolic gene and host takeover	Guaymas_4571-419_scaffold_247_c1_38	1.613e-198	100	603	0.993	0.983	174	141	177
phrog_2643	5'-3' deoxyribonucleotidase	moron, auxiliary metabolic gene and host takeover	Lau_Basin_Abe_k95_1850008_flag=0_multi=20.5700_len=3551_3	1.03e-237	100	716	0.972	0.957	201	141	210
phrog_2643	5'-3' deoxyribonucleotidase	moron, auxiliary metabolic gene and host takeover	Lau_Basin_Tahi_Moana_k95_206632_flag=1_multi=5.5838_len=1808_2	6.318e-145	100	449	0.972	0.919	137	141	99
phrog_2643	5'-3' deoxyribonucleotidase	moron, auxiliary metabolic gene and host takeover	MAR_Rainbow_355-202_scaffold_48271_c1_1	2.69e-146	100	452	0.887	0.963	125	141	81
phrog_2643	5'-3' deoxyribonucleotidase	moron, auxiliary metabolic gene and host takeover	vRhyme_114__ELSC_Abe_A3_NODE_166_length_45478_cov_4.291306_21	5.979e-212	100	642	0.986	0.989	185	141	187
phrog_2643	5'-3' deoxyribonucleotidase	moron, auxiliary metabolic gene and host takeover	vRhyme_12__Guaymas_4561-384_scaffold_13_c1_78	2.076e-268	99.2	804	0.993	0.932	383	141	411
phrog_2643	5'-3' deoxyribonucleotidase	moron, auxiliary metabolic gene and host takeover	vRhyme_143__Brothers_Diffuse_S015_NODE_41898_length_2177_cov_1.722439_1	4.86e-115	100	362	0.823	1	116	141	63
phrog_2643	5'-3' deoxyribonucleotidase	moron, auxiliary metabolic gene and host takeover	vRhyme_145__ELSC_Abe_A3_NODE_135_length_50083_cov_7.555509_61	2.046e-160	100	493	0.858	0.989	121	141	95
phrog_2643	5'-3' deoxyribonucleotidase	moron, auxiliary metabolic gene and host takeover	vRhyme_17__Brothers_NWCA_S142_NODE_4784_length_4269_cov_4.762675_2	5.534e-130	100	406	0.965	0.962	136	141	78
phrog_2643	5'-3' deoxyribonucleotidase	moron, auxiliary metabolic gene and host takeover	vRhyme_181__ELSC_Mariner_M17_NODE_9323_length_8837_cov_1.534099_17	3.294e-138	100	429	0.95	0.988	134	141	82
phrog_2643	5'-3' deoxyribonucleotidase	moron, auxiliary metabolic gene and host takeover	vRhyme_182__MAR_Rainbow_354-166_scaffold_25379_c1_4	2.722e-244	100	735	1	0.916	285	141	311
phrog_2643	5'-3' deoxyribonucleotidase	moron, auxiliary metabolic gene and host takeover	vRhyme_187__Guaymas_Basin_k95_869076_flag=1_multi=5.0000_len=4650_7	6.355e-162	100	497	0.972	0.963	137	141	109
phrog_2643	5'-3' deoxyribonucleotidase	moron, auxiliary metabolic gene and host takeover	vRhyme_22__MAR_Rainbow_354-166_scaffold_8556_c1_3	2.297e-222	100	672	0.993	0.939	214	141	228
phrog_2643	5'-3' deoxyribonucleotidase	moron, auxiliary metabolic gene and host takeover	vRhyme_242__ELSC_Mariner_M17_NODE_26280_length_4682_cov_11.249177_10	2.487e-206	100	625	0.972	0.975	153	141	157
phrog_2643	5'-3' deoxyribonucleotidase	moron, auxiliary metabolic gene and host takeover	vRhyme_269__Brothers_Diffuse_S015_NODE_14952_length_3305_cov_2.243864_5	5.916e-168	100	515	0.993	0.963	140	141	108
phrog_2643	5'-3' deoxyribonucleotidase	moron, auxiliary metabolic gene and host takeover	vRhyme_27__Brothers_LC_S016_NODE_41177_length_2861_cov_1.382590_7	2.444e-128	100	401	0.872	0.988	123	141	83
phrog_2643	5'-3' deoxyribonucleotidase	moron, auxiliary metabolic gene and host takeover	vRhyme_28__Brothers_NWCA_S144_NODE_41233_length_2930_cov_0.899394_4	1.023e-105	100	336	0.922	0.984	130	141	61
phrog_2643	5'-3' deoxyribonucleotidase	moron, auxiliary metabolic gene and host takeover	vRhyme_2__MAR_Rainbow_355-202_scaffold_1432_c1_14	2.233e-144	100	447	0.837	0.973	118	141	74
phrog_2643	5'-3' deoxyribonucleotidase	moron, auxiliary metabolic gene and host takeover	vRhyme_2__MAR_Rainbow_355-202_scaffold_2954_c1_24	7.34e-150	100	463	0.879	0.989	124	141	90
phrog_2643	5'-3' deoxyribonucleotidase	moron, auxiliary metabolic gene and host takeover	vRhyme_31__Guaymas_Basin_k95_1083772_flag=1_multi=6.0000_len=5559_4	5.294e-241	100	725	1	0.972	239	141	246
phrog_2643	5'-3' deoxyribonucleotidase	moron, auxiliary metabolic gene and host takeover	vRhyme_32__ELSC_Tui_Malila_T2_NODE_5595_length_12834_cov_1.959707_11	2.077e-150	100	464	0.965	0.924	136	141	92
phrog_2643	5'-3' deoxyribonucleotidase	moron, auxiliary metabolic gene and host takeover	vRhyme_32__Lau_Basin_Tui_Malila_k95_537151_flag=0_multi=6.3701_len=3248_1	3.068e-252	100	758	1	0.832	293	141	352
phrog_2643	5'-3' deoxyribonucleotidase	moron, auxiliary metabolic gene and host takeover	vRhyme_3__Brothers_Diffuse_S009_NODE_132_length_13114_cov_4.473319_13	1.84e-223	100	675	1	0.922	188	141	204
phrog_2643	5'-3' deoxyribonucleotidase	moron, auxiliary metabolic gene and host takeover	vRhyme_42__Lau_Basin_Mariner_k95_227393_flag=1_multi=1.9905_len=2095_7	2.746e-153	100	473	0.872	0.98	123	141	102
phrog_2643	5'-3' deoxyribonucleotidase	moron, auxiliary metabolic gene and host takeover	vRhyme_45__ELSC_Mariner_M10_NODE_9323_length_5699_cov_11.865937_1	1.351e-108	100	344	0.816	1	115	141	65
phrog_2643	5'-3' deoxyribonucleotidase	moron, auxiliary metabolic gene and host takeover	vRhyme_48__Guaymas_4559-240_scaffold_4723_c1_17	2.03e-126	100	395	0.922	0.986	130	141	74
phrog_2643	5'-3' deoxyribonucleotidase	moron, auxiliary metabolic gene and host takeover	vRhyme_49__ELSC_Mariner_M10_NODE_2578_length_12243_cov_24.650297_16	2.979e-79	98.3	259	0.879	0.978	124	141	45
phrog_2643	5'-3' deoxyribonucleotidase	moron, auxiliary metabolic gene and host takeover	vRhyme_56__ELSC_Tui_Malila_T10_NODE_6008_length_7089_cov_8.290865_5	2.279e-151	100	467	0.957	0.989	135	141	92
phrog_2643	5'-3' deoxyribonucleotidase	moron, auxiliary metabolic gene and host takeover	vRhyme_5__Brothers_UC_S147_NODE_1541_length_8111_cov_3.172219_7	5.668e-235	100	708	1	0.97	196	141	202
phrog_2643	5'-3' deoxyribonucleotidase	moron, auxiliary metabolic gene and host takeover	vRhyme_64__ELSC_Abe_A3_NODE_37576_length_4266_cov_1.294516_3	1.186e-110	100	350	0.823	0.985	116	141	66
phrog_2643	5'-3' deoxyribonucleotidase	moron, auxiliary metabolic gene and host takeover	vRhyme_69__Guaymas_Basin_k95_1033125_flag=0_multi=14.4145_len=6430_6	2.766e-170	100	522	0.979	0.99	138	141	97
phrog_2643	5'-3' deoxyribonucleotidase	moron, auxiliary metabolic gene and host takeover	vRhyme_71__Brothers_Diffuse_S015_NODE_33404_length_2382_cov_3.541020_4	2.666e-200	100	608	0.993	0.954	145	141	152
phrog_2643	5'-3' deoxyribonucleotidase	moron, auxiliary metabolic gene and host takeover	vRhyme_76__ELSC_Mariner_131-447_scaffold_329_c1_27	8.788e-179	100	546	0.972	0.926	137	141	121
phrog_2643	5'-3' deoxyribonucleotidase	moron, auxiliary metabolic gene and host takeover	vRhyme_7__ELSC_Bowl_M2_NODE_24473_length_5840_cov_2.633643_4	1.783e-128	100	401	0.986	0.976	139	141	85
phrog_2643	5'-3' deoxyribonucleotidase	moron, auxiliary metabolic gene and host takeover	vRhyme_7__MAR_Lucky_356-284_scaffold_45756_c1_2	8.663e-145	100	448	0.979	0.978	138	141	91
phrog_2392	ABC transporter	moron, auxiliary metabolic gene and host takeover	Brothers_Diffuse_S015_NODE_265_length_15377_cov_2.728852_12	0	100	3928	0.991	0.993	1155	667	1163
phrog_2392	ABC transporter	moron, auxiliary metabolic gene and host takeover	Brothers_LC_S014_NODE_3420_length_7890_cov_2.168105_5	0	100	2795	0.991	0.996	661	667	497
phrog_293	ABC transporter	moron, auxiliary metabolic gene and host takeover	Brothers_LC_S014_NODE_75_length_40370_cov_33.039311_4	5.29e-293	100	881	0.987	0.993	229	232	136
phrog_2392	ABC transporter	moron, auxiliary metabolic gene and host takeover	Brothers_LC_S016_NODE_12179_length_5152_cov_3.706269_1	0	100	3248	0.991	0.999	681	667	682
phrog_293	ABC transporter	moron, auxiliary metabolic gene and host takeover	Brothers_LC_S016_NODE_13060_length_4985_cov_15.321943_2	0	100	1275	0.983	0.983	286	232	291
phrog_2392	ABC transporter	moron, auxiliary metabolic gene and host takeover	Brothers_LC_S016_NODE_2431_length_10892_cov_1.892336_8	0	100	3212	0.987	0.987	660	667	669
phrog_2392	ABC transporter	moron, auxiliary metabolic gene and host takeover	Brothers_LC_S016_NODE_43671_length_2777_cov_1.795472_3	0	100	2374	0.942	0.997	628	667	390
phrog_293	ABC transporter	moron, auxiliary metabolic gene and host takeover	Brothers_LC_S016_NODE_55019_length_2472_cov_1.707036_2	0	100	1093	0.996	0.99	231	232	196
phrog_293	ABC transporter	moron, auxiliary metabolic gene and host takeover	Brothers_NWCA_S013_NODE_136_length_40968_cov_8.255356_43	0	100	1024	0.94	0.994	218	232	174
phrog_2392	ABC transporter	moron, auxiliary metabolic gene and host takeover	Brothers_NWCA_S013_NODE_52_length_68402_cov_9.024562_fragment_1_45	0	100	3321	0.99	0.999	730	667	731
phrog_2392	ABC transporter	moron, auxiliary metabolic gene and host takeover	Brothers_NWCA_S013_NODE_61_length_58950_cov_7.322204_37	0	100	2667	0.988	0.985	659	667	462
phrog_293	ABC transporter	moron, auxiliary metabolic gene and host takeover	Brothers_NWCA_S142_NODE_11906_length_2266_cov_1.014960_3	0	100	1318	1	0.979	277	232	283
phrog_2392	ABC transporter	moron, auxiliary metabolic gene and host takeover	Brothers_NWCA_S142_NODE_18_length_107709_cov_9.030340_73	0	100	2827	0.973	0.998	649	667	524
phrog_2392	ABC transporter	moron, auxiliary metabolic gene and host takeover	Brothers_NWCA_S142_NODE_20_length_105059_cov_8.741985_81	0	100	2827	0.973	0.998	649	667	524
phrog_2392	ABC transporter	moron, auxiliary metabolic gene and host takeover	Brothers_NWCA_S143_NODE_1622_length_17124_cov_3.137024_7	0	100	2507	0.985	0.988	657	667	420
phrog_2392	ABC transporter	moron, auxiliary metabolic gene and host takeover	Brothers_NWCA_S143_NODE_172_length_52108_cov_2.405225_31	0	100	3336	0.982	0.999	751	667	752
phrog_2392	ABC transporter	moron, auxiliary metabolic gene and host takeover	Brothers_NWCA_S143_NODE_210_length_46374_cov_2.919108_21	0	100	3589	0.994	0.991	878	667	886
phrog_293	ABC transporter	moron, auxiliary metabolic gene and host takeover	Brothers_NWCA_S143_NODE_3477_length_11709_cov_3.496028_5	0	100	1247	0.991	0.996	250	232	251
phrog_293	ABC transporter	moron, auxiliary metabolic gene and host takeover	Brothers_NWCA_S143_NODE_3477_length_11709_cov_3.496028_9	0	100	1127	1	0.991	232	232	211
phrog_293	ABC transporter	moron, auxiliary metabolic gene and host takeover	Brothers_NWCA_S143_NODE_9332_length_7024_cov_2.550529_14	0	100	1217	0.978	0.982	227	232	228
phrog_2392	ABC transporter	moron, auxiliary metabolic gene and host takeover	Brothers_NWCA_S144_NODE_5125_length_8410_cov_1.619099_2	0	100	2247	0.942	0.997	628	667	358
phrog_2392	ABC transporter	moron, auxiliary metabolic gene and host takeover	Brothers_NWCA_S144_NODE_742_length_20015_cov_1.655521_32	0	100	2379	0.939	0.997	626	667	394
phrog_2392	ABC transporter	moron, auxiliary metabolic gene and host takeover	Brothers_NWCA_S145_NODE_113_length_53272_cov_9.881475_3	0	100	3056	0.973	0.993	649	667	595
phrog_2392	ABC transporter	moron, auxiliary metabolic gene and host takeover	Brothers_NWCA_S145_NODE_1390_length_14747_cov_8.763611_11	0	100	2601	0.97	0.998	647	667	442
phrog_2392	ABC transporter	moron, auxiliary metabolic gene and host takeover	Brothers_NWCA_S145_NODE_1390_length_14747_cov_8.763611_3	0	100	2601	0.97	0.998	647	667	442
phrog_2392	ABC transporter	moron, auxiliary metabolic gene and host takeover	Brothers_NWCA_S145_NODE_15754_length_3825_cov_30.339643_4	0	100	2510	0.975	0.998	650	667	432
phrog_2392	ABC transporter	moron, auxiliary metabolic gene and host takeover	Brothers_NWCB_S012_NODE_2504_length_14158_cov_1.896301_3	0	100	2274	0.976	0.997	651	667	378
phrog_2392	ABC transporter	moron, auxiliary metabolic gene and host takeover	Brothers_NWCB_S012_NODE_258_length_48463_cov_2.358842_fragment_1_25	0	100	2558	0.972	0.993	648	667	427
phrog_293	ABC transporter	moron, auxiliary metabolic gene and host takeover	Brothers_NWCB_S012_NODE_69599_length_1957_cov_1.555191_4	5.12799997549489e-316	100	947	0.978	0.993	227	232	153
phrog_293	ABC transporter	moron, auxiliary metabolic gene and host takeover	Brothers_NWCB_S012_NODE_89467_length_1660_cov_1.108284_1	0	100	1047	0.996	0.995	231	232	189
phrog_293	ABC transporter	moron, auxiliary metabolic gene and host takeover	Brothers_NWCB_S139_NODE_117296_length_1916_cov_0.406372_5	0	100	1088	0.996	0.995	231	232	183
phrog_2392	ABC transporter	moron, auxiliary metabolic gene and host takeover	Brothers_NWCB_S139_NODE_1379_length_24872_cov_2.778056_27	0	100	2896	0.942	0.998	628	667	539
phrog_2392	ABC transporter	moron, auxiliary metabolic gene and host takeover	Brothers_NWCB_S139_NODE_1475_length_23995_cov_2.312050_fragment_1_8	0	100	3050	0.984	0.993	656	667	606
phrog_2392	ABC transporter	moron, auxiliary metabolic gene and host takeover	Brothers_NWCB_S139_NODE_20233_length_5832_cov_1.993514_3	0	100	3255	0.99	0.989	703	667	711
phrog_2392	ABC transporter	moron, auxiliary metabolic gene and host takeover	Brothers_NWCB_S139_NODE_245_length_60131_cov_6.358843_53	0	100	3204	0.991	0.997	661	667	655
phrog_293	ABC transporter	moron, auxiliary metabolic gene and host takeover	Brothers_NWCB_S139_NODE_277_length_56549_cov_2.012761_30	0	100	1171	1	0.982	232	232	219
phrog_2392	ABC transporter	moron, auxiliary metabolic gene and host takeover	Brothers_NWCB_S139_NODE_29293_length_4708_cov_0.818380_2	0	100	3534	0.991	0.999	885	667	886
phrog_293	ABC transporter	moron, auxiliary metabolic gene and host takeover	Brothers_NWCB_S139_NODE_2971_length_16525_cov_1.819917_11	0	100	1071	1	0.984	232	232	192
phrog_293	ABC transporter	moron, auxiliary metabolic gene and host takeover	Brothers_NWCB_S139_NODE_46964_length_3522_cov_10.498969_2	0	100	1362	0.983	0.994	312	232	314
phrog_2392	ABC transporter	moron, auxiliary metabolic gene and host takeover	Brothers_NWCB_S139_NODE_9493_length_8928_cov_1.695148_19	0	100	2594	0.991	0.991	661	667	447
phrog_2392	ABC transporter	moron, auxiliary metabolic gene and host takeover	Brothers_NWCB_S140_NODE_310_length_24786_cov_2.524595_12	0	100	3145	0.979	0.998	653	667	620
phrog_293	ABC transporter	moron, auxiliary metabolic gene and host takeover	Brothers_NWCB_S141_NODE_3440_length_15031_cov_38.338701_4	0	100	1326	1	0.973	320	232	329
phrog_2392	ABC transporter	moron, auxiliary metabolic gene and host takeover	Brothers_NWCB_S141_NODE_41521_length_2997_cov_1.294774_3	0	100	2586	0.985	0.986	657	667	439
phrog_293	ABC transporter	moron, auxiliary metabolic gene and host takeover	Brothers_NWCB_S141_NODE_744_length_35118_cov_3.302992_fragment_1_24	0	100	1069	1	0.979	232	232	188
phrog_293	ABC transporter	moron, auxiliary metabolic gene and host takeover	Brothers_NWCB_S141_NODE_813_length_33328_cov_16.352520_25	0	100	1066	0.948	0.994	220	232	179
phrog_293	ABC transporter	moron, auxiliary metabolic gene and host takeover	Brothers_NWCB_S146_NODE_1041_length_18378_cov_2.631801_26	0	100	1092	0.991	0.984	230	232	192
phrog_293	ABC transporter	moron, auxiliary metabolic gene and host takeover	Brothers_NWCB_S146_NODE_105102_length_2059_cov_5.103002_3	0	100	1149	1	0.99	232	232	200
phrog_293	ABC transporter	moron, auxiliary metabolic gene and host takeover	Brothers_NWCB_S146_NODE_177_length_35175_cov_3.047991_3	0	100	1090	0.983	0.995	228	232	187
phrog_293	ABC transporter	moron, auxiliary metabolic gene and host takeover	Brothers_UC_S010_NODE_25922_length_2755_cov_2.074962_3	0	100	1000	0.991	0.988	230	232	170
phrog_293	ABC transporter	moron, auxiliary metabolic gene and host takeover	Brothers_UC_S010_NODE_47105_length_1958_cov_20.333697_2	0	100	1005	0.991	0.988	230	232	169
phrog_2392	ABC transporter	moron, auxiliary metabolic gene and host takeover	Brothers_UC_S147_NODE_3612_length_5328_cov_2.216305_4	0	100	3289	0.997	0.989	703	667	711
phrog_2392	ABC transporter	moron, auxiliary metabolic gene and host takeover	ELSC_Abe_128-326_scaffold_162_c1_79	0	100	2600	0.979	0.998	653	667	445
phrog_2392	ABC transporter	moron, auxiliary metabolic gene and host takeover	ELSC_Abe_128-326_scaffold_264_c1_34	0	100	1985	0.97	0.997	647	667	303
phrog_293	ABC transporter	moron, auxiliary metabolic gene and host takeover	ELSC_Abe_A1_NODE_10108_length_6523_cov_1.849281_12	0	100	1039	1	0.989	232	232	180
phrog_293	ABC transporter	moron, auxiliary metabolic gene and host takeover	ELSC_Abe_A1_NODE_1326_length_16226_cov_2.005280_22	1.201e-284	100	857	0.953	0.992	221	232	130
phrog_2392	ABC transporter	moron, auxiliary metabolic gene and host takeover	ELSC_Abe_A1_NODE_18776_length_4918_cov_2.279482_5	0	100	2283	0.913	0.992	609	667	372
phrog_2392	ABC transporter	moron, auxiliary metabolic gene and host takeover	ELSC_Abe_A1_NODE_1_length_253504_cov_7.923754_fragment_1_169	0	100	3330	0.973	0.987	696	667	705
phrog_293	ABC transporter	moron, auxiliary metabolic gene and host takeover	ELSC_Abe_A1_NODE_1_length_253504_cov_7.923754_fragment_1_18	2.728e-296	100	890	0.953	0.993	221	232	144
phrog_293	ABC transporter	moron, auxiliary metabolic gene and host takeover	ELSC_Abe_A1_NODE_6376_length_7996_cov_19.408057_2	0	100	1030	0.987	0.983	229	232	177
phrog_2392	ABC transporter	moron, auxiliary metabolic gene and host takeover	ELSC_Abe_A3_NODE_11347_length_7530_cov_4.273403_2	0	100	3779	0.973	0.984	1038	667	1055
phrog_2392	ABC transporter	moron, auxiliary metabolic gene and host takeover	ELSC_Abe_A3_NODE_11_length_196726_cov_8.556046_148	0	100	3264	0.996	0.988	664	667	665
phrog_2392	ABC transporter	moron, auxiliary metabolic gene and host takeover	ELSC_Abe_A3_NODE_12750_length_7136_cov_1.401056_2	0	100	3022	0.973	0.998	649	667	575
phrog_2392	ABC transporter	moron, auxiliary metabolic gene and host takeover	ELSC_Abe_A3_NODE_1417_length_19112_cov_1.930840_10	0	100	2552	0.978	0.998	652	667	431
phrog_2392	ABC transporter	moron, auxiliary metabolic gene and host takeover	ELSC_Abe_A3_NODE_3158_length_13503_cov_1.933687_3	0	100	2610	0.982	0.996	655	667	449
phrog_293	ABC transporter	moron, auxiliary metabolic gene and host takeover	ELSC_Abe_A3_NODE_373_length_33199_cov_3.771378_41	0	100	988	1	0.97	232	232	165
phrog_293	ABC transporter	moron, auxiliary metabolic gene and host takeover	ELSC_Abe_A3_NODE_380384_length_1281_cov_0.454939_3	0	100	1076	1	0.979	232	232	190
phrog_2392	ABC transporter	moron, auxiliary metabolic gene and host takeover	ELSC_Abe_A3_NODE_42457_length_4021_cov_2.187211_1	0	100	2414	0.979	0.997	653	667	396
phrog_293	ABC transporter	moron, auxiliary metabolic gene and host takeover	ELSC_Abe_A3_NODE_897_length_23139_cov_2.507909_27	8.491e-288	100	866	0.953	0.984	221	232	129
phrog_293	ABC transporter	moron, auxiliary metabolic gene and host takeover	ELSC_Bowl_M1_NODE_232_length_36963_cov_6.000597_42	0	100	1117	0.987	0.975	229	232	201
phrog_2392	ABC transporter	moron, auxiliary metabolic gene and host takeover	ELSC_Bowl_M1_NODE_6505_length_4383_cov_2.153430_1	0	100	2827	0.966	0.984	644	667	515
phrog_2392	ABC transporter	moron, auxiliary metabolic gene and host takeover	ELSC_Bowl_M2_NODE_1168_length_30541_cov_3.207240_22	0	100	3477	0.985	0.998	802	667	804
phrog_293	ABC transporter	moron, auxiliary metabolic gene and host takeover	ELSC_Bowl_M2_NODE_130331_length_2084_cov_0.828309_2	0	100	1180	0.978	0.991	229	232	231
phrog_293	ABC transporter	moron, auxiliary metabolic gene and host takeover	ELSC_Bowl_M2_NODE_1795_length_24763_cov_5.672715_28	0	100	1169	1	0.991	232	232	216
phrog_293	ABC transporter	moron, auxiliary metabolic gene and host takeover	ELSC_Bowl_M2_NODE_234023_length_1425_cov_1.228814_1	1.026e-289	100	871	0.996	1	231	232	140
phrog_293	ABC transporter	moron, auxiliary metabolic gene and host takeover	ELSC_Bowl_M2_NODE_25263_length_5731_cov_4.361706_3	0	100	1126	1	0.942	232	232	207
phrog_2392	ABC transporter	moron, auxiliary metabolic gene and host takeover	ELSC_Bowl_M2_NODE_356_length_56277_cov_8.877596_55	0	100	3416	0.979	0.995	766	667	770
phrog_293	ABC transporter	moron, auxiliary metabolic gene and host takeover	ELSC_Bowl_M2_NODE_3610_length_17195_cov_2.798277_3	0	100	1117	0.987	0.975	229	232	201
phrog_293	ABC transporter	moron, auxiliary metabolic gene and host takeover	ELSC_Bowl_M2_NODE_55688_length_3547_cov_2.714327_4	4.519e-308	100	924	0.987	0.987	229	232	153
phrog_293	ABC transporter	moron, auxiliary metabolic gene and host takeover	ELSC_Bowl_M2_NODE_684_length_40360_cov_12.713742_63	0	100	1241	1	0.981	254	232	259
phrog_293	ABC transporter	moron, auxiliary metabolic gene and host takeover	ELSC_Bowl_M2_NODE_689_length_40260_cov_4.828894_39	5.46099999999998e-310	100	930	1	0.968	232	232	156
phrog_2392	ABC transporter	moron, auxiliary metabolic gene and host takeover	ELSC_Bowl_M2_NODE_68_length_119786_cov_7.943113_115	0	100	3516	0.993	0.988	878	667	889
phrog_2392	ABC transporter	moron, auxiliary metabolic gene and host takeover	ELSC_Bowl_M2_NODE_885_length_35220_cov_6.134129_fragment_1_4	0	100	3250	0.991	0.997	683	667	685
phrog_2392	ABC transporter	moron, auxiliary metabolic gene and host takeover	ELSC_Mariner_131-447_scaffold_1143_c1_6	0	100	3009	0.985	0.997	657	667	583
phrog_293	ABC transporter	moron, auxiliary metabolic gene and host takeover	ELSC_Mariner_131-447_scaffold_16861_c1_4	0	100	1337	1	0.971	367	232	378
phrog_2392	ABC transporter	moron, auxiliary metabolic gene and host takeover	ELSC_Mariner_131-447_scaffold_219_c1_fragment_1_6	0	100	3671	0.991	0.992	918	667	925
phrog_293	ABC transporter	moron, auxiliary metabolic gene and host takeover	ELSC_Mariner_131-447_scaffold_3_c2_fragment_5_15	0	100	1232	0.987	0.996	236	232	237
phrog_2392	ABC transporter	moron, auxiliary metabolic gene and host takeover	ELSC_Mariner_131-447_scaffold_810_c1_15	0	100	2172	0.963	0.997	642	667	339
phrog_2392	ABC transporter	moron, auxiliary metabolic gene and host takeover	ELSC_Mariner_M10_NODE_17236_length_3837_cov_2.112129_2	0	100	2633	0.985	0.995	657	667	442
phrog_2392	ABC transporter	moron, auxiliary metabolic gene and host takeover	ELSC_Mariner_M17_NODE_5068_length_12585_cov_1.334805_2	0	100	2625	0.978	0.998	652	667	465
phrog_293	ABC transporter	moron, auxiliary metabolic gene and host takeover	ELSC_Mariner_M17_NODE_790_length_33513_cov_3.622117_34	0	100	1105	1	0.981	232	232	206
phrog_293	ABC transporter	moron, auxiliary metabolic gene and host takeover	ELSC_Mariner_M17_NODE_99988_length_1882_cov_0.701425_3	2.482e-305	100	916	0.966	0.993	224	232	150
phrog_2392	ABC transporter	moron, auxiliary metabolic gene and host takeover	ELSC_Tui_Malila_132-544_scaffold_109_c1_25	0	100	2706	0.943	0.989	629	667	475
phrog_2392	ABC transporter	moron, auxiliary metabolic gene and host takeover	ELSC_Tui_Malila_132-544_scaffold_5343_c1_5	0	100	2689	0.973	0.996	649	667	467
phrog_2392	ABC transporter	moron, auxiliary metabolic gene and host takeover	ELSC_Tui_Malila_134-614_scaffold_3422_c1_3	0	100	1711	0.903	0.996	602	667	260
phrog_293	ABC transporter	moron, auxiliary metabolic gene and host takeover	ELSC_Tui_Malila_134-614_scaffold_34_c1_4	0	100	1369	1	0.965	328	232	340
phrog_293	ABC transporter	moron, auxiliary metabolic gene and host takeover	ELSC_Tui_Malila_T10_NODE_128_length_44406_cov_65.751756_40	0	100	1483	1	0.973	477	232	490
phrog_2392	ABC transporter	moron, auxiliary metabolic gene and host takeover	ELSC_Tui_Malila_T10_NODE_282_length_32019_cov_629.018625_34	0	100	2963	0.991	0.996	661	667	550
phrog_293	ABC transporter	moron, auxiliary metabolic gene and host takeover	ELSC_Tui_Malila_T10_NODE_36418_length_2771_cov_5.541225_4	0	100	1111	0.978	0.989	227	232	188
phrog_2392	ABC transporter	moron, auxiliary metabolic gene and host takeover	ELSC_Tui_Malila_T10_NODE_9257_length_5691_cov_3.409957_4	0	100	2528	0.979	0.998	653	667	436
phrog_293	ABC transporter	moron, auxiliary metabolic gene and host takeover	ELSC_Tui_Malila_T11_NODE_15464_length_4813_cov_0.816261_4	0	100	1003	0.991	0.995	230	232	182
phrog_2392	ABC transporter	moron, auxiliary metabolic gene and host takeover	ELSC_Tui_Malila_T11_NODE_48676_length_2755_cov_4.314688_1	0	100	2022	0.924	0.997	616	667	314
phrog_2392	ABC transporter	moron, auxiliary metabolic gene and host takeover	ELSC_Tui_Malila_T11_NODE_7518_length_6860_cov_2.543740_1	0	100	2959	0.991	0.998	661	667	546
phrog_293	ABC transporter	moron, auxiliary metabolic gene and host takeover	ELSC_Tui_Malila_T11_NODE_9259_length_6206_cov_0.721829_1	0	100	1061	0.97	0.984	225	232	188
phrog_2392	ABC transporter	moron, auxiliary metabolic gene and host takeover	ELSC_Tui_Malila_T2_NODE_1002_length_31771_cov_4.057768_9	0	100	2536	0.922	0.995	615	667	438
phrog_2392	ABC transporter	moron, auxiliary metabolic gene and host takeover	ELSC_Tui_Malila_T2_NODE_119_length_86749_cov_2.822828_85	0	100	3146	0.978	0.997	652	667	617
phrog_2392	ABC transporter	moron, auxiliary metabolic gene and host takeover	ELSC_Tui_Malila_T2_NODE_245_length_62694_cov_12.536737_71	0	100	2012	0.921	0.997	614	667	298
phrog_2392	ABC transporter	moron, auxiliary metabolic gene and host takeover	ELSC_Tui_Malila_T2_NODE_681_length_38768_cov_1.528661_35	0	100	3156	0.991	0.997	661	667	644
phrog_293	ABC transporter	moron, auxiliary metabolic gene and host takeover	ELSC_Tui_Malila_T2_NODE_8093_length_10612_cov_20.485932_7	0	100	1393	0.991	0.994	339	232	341
phrog_2392	ABC transporter	moron, auxiliary metabolic gene and host takeover	ELSC_Tui_Malila_T2_NODE_87205_length_3088_cov_1.109760_6	0	100	2125	0.924	0.997	616	667	343
phrog_2392	ABC transporter	moron, auxiliary metabolic gene and host takeover	ELSC_Tui_Malila_T2_NODE_9570_length_9738_cov_2.706482_10	0	100	2621	0.996	0.993	664	667	458
phrog_2392	ABC transporter	moron, auxiliary metabolic gene and host takeover	ELSC_Vai_Lili_V2_NODE_2696_length_6016_cov_2.115300_14	0	100	2515	0.996	0.991	664	667	433
phrog_2392	ABC transporter	moron, auxiliary metabolic gene and host takeover	EPR_4281-140_scaffold_301_c1_36	0	100	3204	0.985	0.99	681	667	688
phrog_293	ABC transporter	moron, auxiliary metabolic gene and host takeover	EPR_4281-140_scaffold_8703_c1_4	0	100	1289	1	0.993	279	232	281
phrog_2392	ABC transporter	moron, auxiliary metabolic gene and host takeover	EPR_PIR-30_scaffold_540_c1_29	0	100	2340	0.934	0.997	623	667	391
phrog_2392	ABC transporter	moron, auxiliary metabolic gene and host takeover	EPR_PIR-30_scaffold_82_c1_17	0	100	2229	0.985	0.989	657	667	357
phrog_293	ABC transporter	moron, auxiliary metabolic gene and host takeover	Guaymas_4559-240_scaffold_31486_c1_1	0	100	1268	0.996	0.964	265	232	275
phrog_293	ABC transporter	moron, auxiliary metabolic gene and host takeover	Guaymas_4561-380_scaffold_30_c1_102	0	100	1190	1	0.983	232	232	230
phrog_293	ABC transporter	moron, auxiliary metabolic gene and host takeover	Guaymas_4561-384_scaffold_299_c1_fragment_1_5	0	100	1122	0.991	0.966	230	232	203
phrog_293	ABC transporter	moron, auxiliary metabolic gene and host takeover	Guaymas_4561-384_scaffold_30586_c1_2	0	100	1092	0.996	0.99	231	232	196
phrog_293	ABC transporter	moron, auxiliary metabolic gene and host takeover	Guaymas_4571-419_scaffold_254_c1_24	1.059e-306	100	920	0.953	0.987	221	232	153
phrog_293	ABC transporter	moron, auxiliary metabolic gene and host takeover	Guaymas_Basin_k95_1050700_flag=0_multi=6.0000_len=6384_5	0	100	1086	0.987	0.995	229	232	198
phrog_2392	ABC transporter	moron, auxiliary metabolic gene and host takeover	Guaymas_Basin_k95_1151055_flag=1_multi=3.0000_len=4463_4	0	100	1960	0.834	0.997	556	667	304
phrog_293	ABC transporter	moron, auxiliary metabolic gene and host takeover	Guaymas_Basin_k95_661381_flag=0_multi=5.2875_len=2923_2	0	100	1049	0.996	0.983	231	232	175
phrog_2392	ABC transporter	moron, auxiliary metabolic gene and host takeover	Guaymas_Basin_k95_962363_flag=0_multi=5.0000_len=5404_7	0	100	2915	0.994	0.993	663	667	543
phrog_2392	ABC transporter	moron, auxiliary metabolic gene and host takeover	Lau_Basin_Abe_k95_1195994_flag=0_multi=9.2984_len=8772_1	0	100	2072	0.91	0.997	607	667	328
phrog_2392	ABC transporter	moron, auxiliary metabolic gene and host takeover	Lau_Basin_Kilo_Moana_k95_1095860_flag=1_multi=24.5956_len=4324_3	0	100	3467	0.99	0.999	777	667	778
phrog_293	ABC transporter	moron, auxiliary metabolic gene and host takeover	Lau_Basin_Kilo_Moana_k95_1209983_flag=0_multi=34.4654_len=1670_2	0	100	1255	1	0.962	251	232	261
phrog_293	ABC transporter	moron, auxiliary metabolic gene and host takeover	Lau_Basin_Kilo_Moana_k95_654292_flag=1_multi=2.0000_len=2361_4	0	100	1146	0.996	0.985	231	232	201
phrog_293	ABC transporter	moron, auxiliary metabolic gene and host takeover	Lau_Basin_Mariner_k95_315283_flag=0_multi=12.3218_len=12043_3	0	100	1474	1	0.98	438	232	447
phrog_2392	ABC transporter	moron, auxiliary metabolic gene and host takeover	Lau_Basin_Tahi_Moana_k95_1025920_flag=1_multi=4.0000_len=4144_1	0	100	3328	0.994	0.981	722	667	736
phrog_2392	ABC transporter	moron, auxiliary metabolic gene and host takeover	Lau_Basin_Tahi_Moana_k95_247457_flag=1_multi=4.0000_len=2983_2	0	100	2110	0.988	0.997	659	667	326
phrog_2392	ABC transporter	moron, auxiliary metabolic gene and host takeover	Lau_Basin_Tahi_Moana_k95_486279_flag=1_multi=2.7541_len=2092_3	0	100	2586	0.963	0.998	642	667	439
phrog_2392	ABC transporter	moron, auxiliary metabolic gene and host takeover	MAR_Lucky_356-284_scaffold_20480_c1_3	0	100	2637	0.984	0.998	656	667	454
phrog_2392	ABC transporter	moron, auxiliary metabolic gene and host takeover	MAR_Rainbow_354-166_scaffold_1510_c1_32	0	100	3252	0.979	0.999	714	667	715
phrog_2392	ABC transporter	moron, auxiliary metabolic gene and host takeover	MAR_Rainbow_355-202_scaffold_11379_c1_3	0	100	3028	0.985	0.997	657	667	622
phrog_2392	ABC transporter	moron, auxiliary metabolic gene and host takeover	vRhyme_101__Brothers_NWCA_S143_NODE_10264_length_6674_cov_1.998167_4	0	100	3219	0.991	0.982	661	667	664
phrog_293	ABC transporter	moron, auxiliary metabolic gene and host takeover	vRhyme_101__Brothers_NWCB_S146_NODE_2929_length_12066_cov_6.483541_11	1.16399988710743e-317	100	952	0.996	0.987	231	232	157
phrog_293	ABC transporter	moron, auxiliary metabolic gene and host takeover	vRhyme_101__ELSC_Abe_A1_NODE_80531_length_2455_cov_1.854811_4	0	100	1509	1	0.881	479	232	544
phrog_2392	ABC transporter	moron, auxiliary metabolic gene and host takeover	vRhyme_102__Brothers_LC_S014_NODE_6660_length_5612_cov_1.586691_8	0	100	2343	0.969	0.997	646	667	384
phrog_2392	ABC transporter	moron, auxiliary metabolic gene and host takeover	vRhyme_102__Brothers_UC_S010_NODE_203_length_35110_cov_11.966041_45	0	100	2475	0.985	0.998	657	667	419
phrog_2392	ABC transporter	moron, auxiliary metabolic gene and host takeover	vRhyme_102__ELSC_Mariner_M17_NODE_31623_length_4166_cov_7.343402_1	0	100	3295	0.988	0.99	688	667	695
phrog_293	ABC transporter	moron, auxiliary metabolic gene and host takeover	vRhyme_103__Brothers_UC_S010_NODE_14910_length_3722_cov_1.926008_2	0	100	1031	0.991	0.989	230	232	185
phrog_293	ABC transporter	moron, auxiliary metabolic gene and host takeover	vRhyme_104__Brothers_LC_S014_NODE_1188_length_13139_cov_1.713188_19	0	100	992	0.991	0.977	230	232	172
phrog_2392	ABC transporter	moron, auxiliary metabolic gene and host takeover	vRhyme_104__ELSC_Bowl_M2_NODE_8010_length_11131_cov_2.316794_6	0	100	2972	0.973	0.997	649	667	576
phrog_2392	ABC transporter	moron, auxiliary metabolic gene and host takeover	vRhyme_104__ELSC_Tui_Malila_T2_NODE_305_length_56286_cov_2.920636_9	0	100	2591	0.912	0.998	608	667	445
phrog_2392	ABC transporter	moron, auxiliary metabolic gene and host takeover	vRhyme_106__Brothers_LC_S014_NODE_4269_length_7052_cov_9.187726_3	0	100	3767	0.991	0.985	1008	667	1023
phrog_2392	ABC transporter	moron, auxiliary metabolic gene and host takeover	vRhyme_106__Brothers_NWCA_S144_NODE_18768_length_4455_cov_0.904344_2	0	100	3256	0.99	0.997	660	667	662
phrog_2392	ABC transporter	moron, auxiliary metabolic gene and host takeover	vRhyme_107__ELSC_Mariner_131-447_scaffold_3573_c1_10	0	100	3256	0.991	0.99	698	667	705
phrog_293	ABC transporter	moron, auxiliary metabolic gene and host takeover	vRhyme_109__Brothers_NWCB_S139_NODE_17751_length_6289_cov_1.316618_3	0	100	992	0.996	0.987	231	232	159
phrog_2392	ABC transporter	moron, auxiliary metabolic gene and host takeover	vRhyme_10__ELSC_Tui_Malila_T10_NODE_344_length_28318_cov_7.195559_26	0	100	3015	0.985	0.995	657	667	582
phrog_2392	ABC transporter	moron, auxiliary metabolic gene and host takeover	vRhyme_10__ELSC_Tui_Malila_T2_NODE_17880_length_7076_cov_1.196143_1	0	100	2608	0.978	1	652	667	445
phrog_293	ABC transporter	moron, auxiliary metabolic gene and host takeover	vRhyme_10__Lau_Basin_Kilo_Moana_k95_1115996_flag=1_multi=5.8843_len=6618_10	1.38338380835549e-322	100	966	0.966	0.981	224	232	160
phrog_293	ABC transporter	moron, auxiliary metabolic gene and host takeover	vRhyme_110__Brothers_NWCB_S139_NODE_4492_length_13314_cov_1.617805_11	0	100	1292	1	0.978	272	232	278
phrog_293	ABC transporter	moron, auxiliary metabolic gene and host takeover	vRhyme_110__ELSC_Mariner_131-447_scaffold_1075_c1_35	0	100	1095	0.953	0.99	221	232	192
phrog_2392	ABC transporter	moron, auxiliary metabolic gene and host takeover	vRhyme_112__Brothers_NWCB_S012_NODE_126_length_65620_cov_4.113142_66	0	100	3346	0.988	0.999	709	667	710
phrog_2392	ABC transporter	moron, auxiliary metabolic gene and host takeover	vRhyme_113__ELSC_Bowl_M2_NODE_21980_length_6230_cov_4.052269_5	0	100	2879	0.978	0.998	652	667	516
phrog_2392	ABC transporter	moron, auxiliary metabolic gene and host takeover	vRhyme_114__Brothers_Diffuse_S015_NODE_841_length_10072_cov_2.992760_7	0	100	2635	0.96	0.998	640	667	464
phrog_293	ABC transporter	moron, auxiliary metabolic gene and host takeover	vRhyme_114__Brothers_LC_S014_NODE_22920_length_2945_cov_1.602910_5	0	100	1505	1	0.923	482	232	522
phrog_293	ABC transporter	moron, auxiliary metabolic gene and host takeover	vRhyme_114__Guaymas_4561-384_scaffold_42_c1_37	0	100	1419	1	0.99	402	232	406
phrog_293	ABC transporter	moron, auxiliary metabolic gene and host takeover	vRhyme_114__Guaymas_4561-384_scaffold_42_c1_57	0	100	1140	1	0.986	232	232	207
phrog_2392	ABC transporter	moron, auxiliary metabolic gene and host takeover	vRhyme_116__Brothers_LC_S016_NODE_688_length_18834_cov_4.279254_10	0	100	2728	0.985	0.987	657	667	472
phrog_2392	ABC transporter	moron, auxiliary metabolic gene and host takeover	vRhyme_116__ELSC_Abe_A3_NODE_24653_length_5227_cov_4.073333_7	0	100	2678	0.985	0.998	657	667	456
phrog_2392	ABC transporter	moron, auxiliary metabolic gene and host takeover	vRhyme_119__ELSC_Mariner_M17_NODE_2059_length_20282_cov_4.515803_23	0	100	3594	0.991	0.998	874	667	876
phrog_293	ABC transporter	moron, auxiliary metabolic gene and host takeover	vRhyme_11__Brothers_NWCA_S145_NODE_327_length_31068_cov_19.972496_27	0	100	1187	1	0.971	232	232	238
phrog_293	ABC transporter	moron, auxiliary metabolic gene and host takeover	vRhyme_11__MAR_Lucky_356-284_scaffold_20834_c1_1	0	100	1097	0.987	0.995	229	232	207
phrog_293	ABC transporter	moron, auxiliary metabolic gene and host takeover	vRhyme_120__MAR_Rainbow_354-166_scaffold_18513_c1_3	0	100	1483	1	0.831	413	232	497
phrog_2392	ABC transporter	moron, auxiliary metabolic gene and host takeover	vRhyme_121__ELSC_Mariner_131-447_scaffold_5773_c1_2	0	100	2646	0.978	0.998	652	667	468
phrog_2392	ABC transporter	moron, auxiliary metabolic gene and host takeover	vRhyme_126__Brothers_NWCB_S139_NODE_1676_length_22386_cov_1.796172_5	0	100	3062	0.963	0.998	642	667	621
phrog_2392	ABC transporter	moron, auxiliary metabolic gene and host takeover	vRhyme_126__Lau_Basin_Tahi_Moana_k95_730639_flag=0_multi=9.0607_len=5808_1	0	100	2852	0.99	0.996	660	667	519
phrog_293	ABC transporter	moron, auxiliary metabolic gene and host takeover	vRhyme_127__Guaymas_Basin_k95_1111505_flag=0_multi=8.0039_len=102664_157	0	100	1213	1	0.958	232	232	239
phrog_2392	ABC transporter	moron, auxiliary metabolic gene and host takeover	vRhyme_128__Brothers_NWCB_S141_NODE_26068_length_4144_cov_7.740602_4	0	100	3397	0.994	0.987	749	667	759
phrog_2392	ABC transporter	moron, auxiliary metabolic gene and host takeover	vRhyme_129__Guaymas_Basin_k95_598690_flag=0_multi=6.8907_len=3216_1	0	100	2852	0.961	0.998	641	667	517
phrog_2392	ABC transporter	moron, auxiliary metabolic gene and host takeover	vRhyme_12__ELSC_Bowl_M1_NODE_992_length_14684_cov_31.526757_15	0	100	2713	0.978	0.998	652	667	477
phrog_293	ABC transporter	moron, auxiliary metabolic gene and host takeover	vRhyme_12__ELSC_Mariner_M17_NODE_1327_length_25568_cov_3.607956_1	0	100	1185	1	0.983	232	232	230
phrog_2392	ABC transporter	moron, auxiliary metabolic gene and host takeover	vRhyme_12__ELSC_Mariner_M17_NODE_5921_length_11494_cov_2.980734_8	0	100	2377	0.978	0.997	652	667	382
phrog_293	ABC transporter	moron, auxiliary metabolic gene and host takeover	vRhyme_12__Guaymas_Basin_k95_1193731_flag=1_multi=5.0000_len=10476_18	1.279e-278	100	839	0.974	0.985	226	232	130
phrog_2392	ABC transporter	moron, auxiliary metabolic gene and host takeover	vRhyme_130__Brothers_Diffuse_S015_NODE_1422_length_8379_cov_2.642147_6	0	100	3349	0.984	0.997	712	667	714
phrog_2392	ABC transporter	moron, auxiliary metabolic gene and host takeover	vRhyme_136__Brothers_LC_S014_NODE_382_length_21239_cov_2.496921_24	0	100	2744	0.975	0.998	650	667	492
phrog_2392	ABC transporter	moron, auxiliary metabolic gene and host takeover	vRhyme_136__Brothers_LC_S014_NODE_85_length_38942_cov_2.193121_20	0	100	3152	0.988	0.987	659	667	639
phrog_2392	ABC transporter	moron, auxiliary metabolic gene and host takeover	vRhyme_136__MAR_Rainbow_354-166_scaffold_222_c1_30	0	100	2800	0.984	0.996	656	667	506
phrog_2392	ABC transporter	moron, auxiliary metabolic gene and host takeover	vRhyme_139__Brothers_Diffuse_S015_NODE_332_length_14093_cov_2.644494_14	0	100	2184	0.942	0.997	628	667	346
phrog_2392	ABC transporter	moron, auxiliary metabolic gene and host takeover	vRhyme_139__Guaymas_Basin_k95_982383_flag=0_multi=28.1271_len=13930_7	0	100	3115	0.991	0.989	661	667	621
phrog_293	ABC transporter	moron, auxiliary metabolic gene and host takeover	vRhyme_140__ELSC_Abe_A1_NODE_2665_length_11833_cov_1.552879_3	0	100	1234	1	0.988	250	232	253
phrog_293	ABC transporter	moron, auxiliary metabolic gene and host takeover	vRhyme_142__Brothers_NWCA_S143_NODE_77262_length_2115_cov_2.673038_2	0	100	1060	0.957	0.995	222	232	189
phrog_2392	ABC transporter	moron, auxiliary metabolic gene and host takeover	vRhyme_142__ELSC_Abe_A3_NODE_39857_length_4146_cov_5.209007_3	0	100	2495	0.988	0.998	659	667	408
phrog_2392	ABC transporter	moron, auxiliary metabolic gene and host takeover	vRhyme_142__ELSC_Mariner_131-447_scaffold_5058_c1_10	0	100	2409	0.919	0.99	613	667	398
phrog_293	ABC transporter	moron, auxiliary metabolic gene and host takeover	vRhyme_142__MAR_Rainbow_354-166_scaffold_539_c1_48	0	100	980	0.983	0.976	228	232	166
phrog_293	ABC transporter	moron, auxiliary metabolic gene and host takeover	vRhyme_143__Brothers_LC_S016_NODE_12504_length_5089_cov_5.135832_6	0	100	1037	0.961	0.984	223	232	188
phrog_293	ABC transporter	moron, auxiliary metabolic gene and host takeover	vRhyme_145__Brothers_LC_S016_NODE_491_length_21649_cov_63.187297_27	7.251e-273	100	823	0.996	0.976	231	232	124
phrog_2392	ABC transporter	moron, auxiliary metabolic gene and host takeover	vRhyme_147__Brothers_NWCB_S139_NODE_18353_length_6171_cov_3.112508_1	0	100	2665	0.972	0.996	648	667	465
phrog_2392	ABC transporter	moron, auxiliary metabolic gene and host takeover	vRhyme_14__Brothers_NWCA_S143_NODE_25940_length_4033_cov_1.611111_2	0	100	3222	0.99	0.998	660	667	652
phrog_293	ABC transporter	moron, auxiliary metabolic gene and host takeover	vRhyme_150__Brothers_LC_S016_NODE_20442_length_4035_cov_1.014330_2	0	100	1455	1	0.853	431	232	505
phrog_2392	ABC transporter	moron, auxiliary metabolic gene and host takeover	vRhyme_152__Lau_Basin_Kilo_Moana_k95_951020_flag=0_multi=13.2550_len=19026_1	0	100	2267	0.985	0.995	657	667	369
phrog_2392	ABC transporter	moron, auxiliary metabolic gene and host takeover	vRhyme_15__Axial_Plume_NODE_385_length_15295_cov_2.165744_1	0	100	2496	0.984	0.998	656	667	411
phrog_293	ABC transporter	moron, auxiliary metabolic gene and host takeover	vRhyme_15__ELSC_Abe_128-326_scaffold_2056_c1_9	0	100	1272	0.996	0.988	257	232	260
phrog_2392	ABC transporter	moron, auxiliary metabolic gene and host takeover	vRhyme_15__ELSC_Tui_Malila_132-544_scaffold_102_c1_38	0	100	2281	0.966	0.997	644	667	370
phrog_293	ABC transporter	moron, auxiliary metabolic gene and host takeover	vRhyme_15__Guaymas_4571-419_scaffold_5_c2_88	0	100	1123	1	0.98	232	232	200
phrog_293	ABC transporter	moron, auxiliary metabolic gene and host takeover	vRhyme_160__MAR_Rainbow_354-166_scaffold_284_c1_8	1.8689999999982e-312	100	937	0.987	0.987	229	232	152
phrog_2392	ABC transporter	moron, auxiliary metabolic gene and host takeover	vRhyme_167__ELSC_Abe_A3_NODE_292_length_36470_cov_5.844702_7	0	100	2259	0.934	0.997	623	667	362
phrog_293	ABC transporter	moron, auxiliary metabolic gene and host takeover	vRhyme_169__Brothers_LC_S016_NODE_3945_length_8679_cov_21.666160_1	0	100	1112	0.978	0.995	227	232	202
phrog_293	ABC transporter	moron, auxiliary metabolic gene and host takeover	vRhyme_16__Brothers_Diffuse_S009_NODE_1271_length_5797_cov_18.274074_10	0	100	1019	1	0.983	232	232	177
phrog_2392	ABC transporter	moron, auxiliary metabolic gene and host takeover	vRhyme_16__Brothers_NWCB_S141_NODE_356_length_50958_cov_1.364797_9	0	100	2138	0.982	0.994	655	667	344
phrog_2392	ABC transporter	moron, auxiliary metabolic gene and host takeover	vRhyme_16__ELSC_Mariner_M17_NODE_3301_length_15865_cov_1.914665_2	0	100	2981	0.973	0.984	649	667	549
phrog_2392	ABC transporter	moron, auxiliary metabolic gene and host takeover	vRhyme_16__ELSC_Tui_Malila_134-614_scaffold_22494_c1_4	0	100	2768	0.978	1	652	667	512
phrog_2392	ABC transporter	moron, auxiliary metabolic gene and host takeover	vRhyme_170__ELSC_Abe_A1_NODE_1846_length_14015_cov_4.231495_20	0	100	2393	0.973	0.998	649	667	402
phrog_2392	ABC transporter	moron, auxiliary metabolic gene and host takeover	vRhyme_171__ELSC_Mariner_M17_NODE_425_length_43410_cov_8.985052_3	0	100	2525	0.978	0.998	652	667	423
phrog_293	ABC transporter	moron, auxiliary metabolic gene and host takeover	vRhyme_172__MAR_Rainbow_354-166_scaffold_17470_c1_7	1.026e-309	100	929	0.97	0.993	225	232	147
phrog_293	ABC transporter	moron, auxiliary metabolic gene and host takeover	vRhyme_177__Brothers_NWCB_S139_NODE_7460_length_10182_cov_16.695177_15	0	100	1028	0.966	0.994	224	232	169
phrog_2392	ABC transporter	moron, auxiliary metabolic gene and host takeover	vRhyme_177__Guaymas_Basin_k95_446014_flag=1_multi=6.0000_len=17064_8	0	100	3187	0.991	0.999	677	667	678
phrog_2392	ABC transporter	moron, auxiliary metabolic gene and host takeover	vRhyme_179__Lau_Basin_Kilo_Moana_k95_508744_flag=1_multi=4.0000_len=3863_4	0	100	2110	0.988	0.997	659	667	326
phrog_2392	ABC transporter	moron, auxiliary metabolic gene and host takeover	vRhyme_17__Brothers_NWCA_S145_NODE_3347_length_9343_cov_15.199978_10	0	100	2357	0.982	0.997	655	667	387
phrog_293	ABC transporter	moron, auxiliary metabolic gene and host takeover	vRhyme_17__ELSC_Mariner_M10_NODE_14683_length_4252_cov_1.256485_3	0	100	1110	1	0.969	232	232	196
phrog_2392	ABC transporter	moron, auxiliary metabolic gene and host takeover	vRhyme_17__EPR_PIR-30_scaffold_4880_c1_6	0	100	2230	0.942	0.994	628	667	354
phrog_293	ABC transporter	moron, auxiliary metabolic gene and host takeover	vRhyme_17__Guaymas_4561-384_scaffold_2491_c1_5	0	100	1264	1	0.96	263	232	274
phrog_2392	ABC transporter	moron, auxiliary metabolic gene and host takeover	vRhyme_181__Brothers_Diffuse_S015_NODE_113_length_20051_cov_8.235696_22	0	100	2692	0.978	0.99	652	667	486
phrog_293	ABC transporter	moron, auxiliary metabolic gene and host takeover	vRhyme_183__Brothers_Diffuse_S015_NODE_1_length_86222_cov_7.575736_50	0	100	1264	1	0.966	280	232	290
phrog_2392	ABC transporter	moron, auxiliary metabolic gene and host takeover	vRhyme_183__ELSC_Bowl_M2_NODE_12441_length_8682_cov_4.274576_8	0	100	2497	0.984	0.988	656	667	432
phrog_2392	ABC transporter	moron, auxiliary metabolic gene and host takeover	vRhyme_186__Guaymas_Basin_k95_645898_flag=1_multi=4.0000_len=26264_23	0	100	2130	0.988	0.988	659	667	327
phrog_2392	ABC transporter	moron, auxiliary metabolic gene and host takeover	vRhyme_188__Brothers_NWCB_S139_NODE_3458_length_15196_cov_85.166965_1	0	100	2478	0.973	0.998	649	667	413
phrog_2392	ABC transporter	moron, auxiliary metabolic gene and host takeover	vRhyme_18__Brothers_NWCA_S145_NODE_987_length_17878_cov_8.508084_14	0	100	2817	0.99	0.996	660	667	493
phrog_2392	ABC transporter	moron, auxiliary metabolic gene and host takeover	vRhyme_18__ELSC_Tui_Malila_T2_NODE_45199_length_4395_cov_1.774133_2	0	100	3107	0.985	0.998	657	667	606
phrog_293	ABC transporter	moron, auxiliary metabolic gene and host takeover	vRhyme_18__Lau_Basin_Abe_k95_787444_flag=0_multi=4.9956_len=8214_16	1.38338380835549e-322	100	966	0.966	0.981	224	232	160
phrog_293	ABC transporter	moron, auxiliary metabolic gene and host takeover	vRhyme_190__Guaymas_Basin_k95_523089_flag=1_multi=5.3779_len=19273_13	2.12102381759647e-320	100	960	0.996	0.981	231	232	156
phrog_2392	ABC transporter	moron, auxiliary metabolic gene and host takeover	vRhyme_193__ELSC_Abe_A3_NODE_12539_length_7187_cov_3.056091_4	0	100	2126	0.982	1	655	667	341
phrog_2392	ABC transporter	moron, auxiliary metabolic gene and host takeover	vRhyme_1__Brothers_NWCA_S143_NODE_2414_length_14116_cov_3.129316_19	0	100	2149	0.97	0.997	647	667	331
phrog_293	ABC transporter	moron, auxiliary metabolic gene and host takeover	vRhyme_1__Brothers_NWCA_S145_NODE_13199_length_4242_cov_4.415310_9	0	100	1206	0.987	0.98	241	232	246
phrog_2392	ABC transporter	moron, auxiliary metabolic gene and host takeover	vRhyme_1__Brothers_UC_S010_NODE_240_length_32782_cov_1.859133_4	0	100	2441	0.937	0.997	625	667	394
phrog_2392	ABC transporter	moron, auxiliary metabolic gene and host takeover	vRhyme_1__Cayman_Shallow_k95_625378_flag=0_multi=16.0815_len=98181_62	0	100	2803	0.985	0.996	657	667	518
phrog_2392	ABC transporter	moron, auxiliary metabolic gene and host takeover	vRhyme_1__ELSC_Bowl_M2_NODE_1469_length_27288_cov_4.226796_6	0	100	2572	0.984	0.998	656	667	444
phrog_2392	ABC transporter	moron, auxiliary metabolic gene and host takeover	vRhyme_1__ELSC_Bowl_M2_NODE_17871_length_7026_cov_2.132048_9	0	100	2651	0.979	0.998	653	667	457
phrog_2392	ABC transporter	moron, auxiliary metabolic gene and host takeover	vRhyme_1__ELSC_Bowl_M2_NODE_205_length_73242_cov_8.750516_24	0	100	2531	0.991	0.984	661	667	427
phrog_293	ABC transporter	moron, auxiliary metabolic gene and host takeover	vRhyme_1__ELSC_Bowl_M2_NODE_298_length_61660_cov_3.533226_24	2.56199999999837e-312	100	936	0.991	0.986	230	232	148
phrog_2392	ABC transporter	moron, auxiliary metabolic gene and host takeover	vRhyme_1__ELSC_Bowl_M2_NODE_33033_length_4880_cov_2.780560_1	0	100	3609	0.991	0.994	849	667	854
phrog_293	ABC transporter	moron, auxiliary metabolic gene and host takeover	vRhyme_1__ELSC_Bowl_M2_NODE_56282_length_3525_cov_2.149500_2	0	100	1245	1	0.992	255	232	257
phrog_2392	ABC transporter	moron, auxiliary metabolic gene and host takeover	vRhyme_1__ELSC_Mariner_M10_NODE_4092_length_9376_cov_8.615742_1	0	100	2170	0.97	0.997	647	667	331
phrog_2392	ABC transporter	moron, auxiliary metabolic gene and host takeover	vRhyme_1__MAR_Lucky_356-308_scaffold_16713_c1_1	0	100	3149	0.936	0.998	646	667	647
phrog_293	ABC transporter	moron, auxiliary metabolic gene and host takeover	vRhyme_1__MAR_Rainbow_355-202_scaffold_490_c1_6	0	100	1301	1	0.97	258	232	266
phrog_2392	ABC transporter	moron, auxiliary metabolic gene and host takeover	vRhyme_201__ELSC_Abe_A1_NODE_8263_length_7117_cov_2.951645_1	0	100	3751	0.991	0.996	1009	667	1013
phrog_2392	ABC transporter	moron, auxiliary metabolic gene and host takeover	vRhyme_204__Brothers_NWCB_S139_NODE_15641_length_6761_cov_14.365541_2	0	100	2423	0.991	0.997	661	667	389
phrog_2392	ABC transporter	moron, auxiliary metabolic gene and host takeover	vRhyme_20__Guaymas_Basin_k95_561088_flag=0_multi=5.0019_len=25453_35	0	100	2933	0.991	0.998	661	667	529
phrog_2392	ABC transporter	moron, auxiliary metabolic gene and host takeover	vRhyme_21__Brothers_LC_S014_NODE_10507_length_4449_cov_3.506247_4	0	100	3402	0.994	0.938	708	667	755
phrog_293	ABC transporter	moron, auxiliary metabolic gene and host takeover	vRhyme_21__EPR_4281-140_scaffold_6366_c1_1	0	100	1180	1	0.991	232	232	227
phrog_293	ABC transporter	moron, auxiliary metabolic gene and host takeover	vRhyme_22__Brothers_NWCB_S141_NODE_19823_length_4991_cov_1.896587_2	0	100	1318	1	0.984	309	232	314
phrog_2392	ABC transporter	moron, auxiliary metabolic gene and host takeover	vRhyme_22__ELSC_Bowl_M2_NODE_16189_length_7449_cov_2.605709_2	0	100	3407	0.99	0.993	746	667	751
phrog_293	ABC transporter	moron, auxiliary metabolic gene and host takeover	vRhyme_231__Brothers_Diffuse_S015_NODE_17966_length_3061_cov_1.135992_4	2.999e-307	100	922	0.978	0.986	227	232	146
phrog_293	ABC transporter	moron, auxiliary metabolic gene and host takeover	vRhyme_233__Brothers_NWCB_S139_NODE_13335_length_7368_cov_16.156746_3	0	100	992	1	0.971	232	232	175
phrog_2392	ABC transporter	moron, auxiliary metabolic gene and host takeover	vRhyme_23__Brothers_UC_S010_NODE_2246_length_10209_cov_8.473517_10	0	100	2547	0.984	0.995	656	667	442
phrog_293	ABC transporter	moron, auxiliary metabolic gene and host takeover	vRhyme_23__Guaymas_4571-419_scaffold_10827_c1_4	9.943e-303	100	909	0.996	0.987	231	232	149
phrog_2392	ABC transporter	moron, auxiliary metabolic gene and host takeover	vRhyme_23__Lau_Basin_Tahi_Moana_k95_233271_flag=1_multi=3.9887_len=3024_4	0	100	2100	0.981	0.997	654	667	321
phrog_2392	ABC transporter	moron, auxiliary metabolic gene and host takeover	vRhyme_24__Brothers_UC_S010_NODE_3780_length_7717_cov_2.375494_6	0	100	3351	0.991	0.985	724	667	735
phrog_293	ABC transporter	moron, auxiliary metabolic gene and host takeover	vRhyme_24__ELSC_Abe_A3_NODE_8921_length_8448_cov_1.156231_6	0	100	1362	1	0.935	302	232	323
phrog_2392	ABC transporter	moron, auxiliary metabolic gene and host takeover	vRhyme_25__Brothers_UC_S010_NODE_1_length_185103_cov_6.356830_213	0	100	3100	0.979	0.998	653	667	605
phrog_293	ABC transporter	moron, auxiliary metabolic gene and host takeover	vRhyme_26__ELSC_Abe_128-326_scaffold_12044_c1_7	0	100	1438	1	0.967	357	232	369
phrog_2392	ABC transporter	moron, auxiliary metabolic gene and host takeover	vRhyme_26__ELSC_Tui_Malila_T11_NODE_77_length_74616_cov_5.481682_13	0	100	1888	0.981	0.996	654	667	284
phrog_293	ABC transporter	moron, auxiliary metabolic gene and host takeover	vRhyme_28__Brothers_NWCA_S143_NODE_9267_length_7057_cov_1.657864_1	0	100	1061	1	0.984	232	232	184
phrog_293	ABC transporter	moron, auxiliary metabolic gene and host takeover	vRhyme_28__Guaymas_4561-380_scaffold_1176_c1_10	0	100	1219	0.996	0.929	231	232	240
phrog_293	ABC transporter	moron, auxiliary metabolic gene and host takeover	vRhyme_29__Guaymas_4561-384_scaffold_1639_c1_31	1.81100000128685e-315	100	945	0.978	0.988	227	232	163
phrog_2392	ABC transporter	moron, auxiliary metabolic gene and host takeover	vRhyme_2__Brothers_NWCA_S013_NODE_754_length_15419_cov_6.745161_6	0	100	2232	0.936	0.997	624	667	348
phrog_2392	ABC transporter	moron, auxiliary metabolic gene and host takeover	vRhyme_2__Brothers_NWCA_S017_NODE_143_length_14285_cov_14.917291_10	0	100	3394	0.991	0.992	750	667	756
phrog_2392	ABC transporter	moron, auxiliary metabolic gene and host takeover	vRhyme_2__Brothers_NWCA_S017_NODE_1_length_80000_cov_14.463498_33	0	100	2004	0.991	0.997	661	667	308
phrog_293	ABC transporter	moron, auxiliary metabolic gene and host takeover	vRhyme_2__Brothers_NWCA_S145_NODE_157_length_43853_cov_9.014362_68	7.251e-273	100	823	0.953	0.984	221	232	125
phrog_2392	ABC transporter	moron, auxiliary metabolic gene and host takeover	vRhyme_2__Cayman_Shallow_k95_604426_flag=1_multi=4.0000_len=5704_10	0	100	2352	0.985	0.997	657	667	378
phrog_2392	ABC transporter	moron, auxiliary metabolic gene and host takeover	vRhyme_2__ELSC_Mariner_131-447_scaffold_23160_c1_2	0	100	2229	0.979	0.997	653	667	368
phrog_2392	ABC transporter	moron, auxiliary metabolic gene and host takeover	vRhyme_2__ELSC_Tui_Malila_132-544_scaffold_142_c1_26	0	100	2862	0.988	0.994	659	667	520
phrog_2392	ABC transporter	moron, auxiliary metabolic gene and host takeover	vRhyme_2__ELSC_Vai_Lili_V2_NODE_10202_length_3259_cov_1.775223_3	0	100	2632	0.918	0.998	612	667	457
phrog_293	ABC transporter	moron, auxiliary metabolic gene and host takeover	vRhyme_2__Guaymas_4559-240_scaffold_181_c1_62	1.201e-284	100	857	0.978	0.985	227	232	136
phrog_2392	ABC transporter	moron, auxiliary metabolic gene and host takeover	vRhyme_2__Guaymas_4559-240_scaffold_730_c1_30	0	100	1915	0.87	0.997	580	667	294
phrog_2392	ABC transporter	moron, auxiliary metabolic gene and host takeover	vRhyme_2__MAR_Rainbow_355-202_scaffold_208_c1_31	0	100	3195	0.991	0.989	661	667	650
phrog_2392	ABC transporter	moron, auxiliary metabolic gene and host takeover	vRhyme_30__ELSC_Abe_A1_NODE_8687_length_6969_cov_2.245250_7	0	100	3591	0.991	0.967	866	667	896
phrog_2392	ABC transporter	moron, auxiliary metabolic gene and host takeover	vRhyme_30__ELSC_Bowl_M2_NODE_17613_length_7083_cov_67.724554_1	0	100	2713	0.978	0.998	652	667	477
phrog_293	ABC transporter	moron, auxiliary metabolic gene and host takeover	vRhyme_30__Lau_Basin_Tahi_Moana_k95_776557_flag=1_multi=3.0000_len=2493_3	0	100	1210	0.996	0.983	231	232	231
phrog_293	ABC transporter	moron, auxiliary metabolic gene and host takeover	vRhyme_315__Brothers_Diffuse_S015_NODE_1415_length_8391_cov_23.930058_4	1.38338380835549e-322	100	966	0.974	0.987	226	232	152
phrog_293	ABC transporter	moron, auxiliary metabolic gene and host takeover	vRhyme_315__ELSC_Bowl_M2_NODE_113100_length_2280_cov_14.168137_3	0	100	1159	1	0.967	232	232	214
phrog_2392	ABC transporter	moron, auxiliary metabolic gene and host takeover	vRhyme_31__Brothers_Diffuse_S009_NODE_6205_length_2963_cov_0.957687_2	0	100	3317	0.982	0.996	669	667	672
phrog_293	ABC transporter	moron, auxiliary metabolic gene and host takeover	vRhyme_32__ELSC_Bowl_M2_NODE_1610_length_26048_cov_3.461711_23	0	100	974	0.987	0.977	229	232	172
phrog_293	ABC transporter	moron, auxiliary metabolic gene and host takeover	vRhyme_32__ELSC_Tui_Malila_134-614_scaffold_1056_c1_1	0	100	1019	0.966	0.988	224	232	167
phrog_293	ABC transporter	moron, auxiliary metabolic gene and host takeover	vRhyme_32__ELSC_Tui_Malila_134-614_scaffold_4011_c1_11	0	100	1164	0.983	0.991	228	232	221
phrog_2392	ABC transporter	moron, auxiliary metabolic gene and host takeover	vRhyme_32__EPR_PIR-30_scaffold_138_c1_1	0	100	2369	0.955	0.995	637	667	387
phrog_2392	ABC transporter	moron, auxiliary metabolic gene and host takeover	vRhyme_32__Guaymas_4561-380_scaffold_123_c1_6	0	100	3086	0.99	0.982	660	667	606
phrog_2392	ABC transporter	moron, auxiliary metabolic gene and host takeover	vRhyme_336__Brothers_Diffuse_S015_NODE_103_length_20910_cov_40.075350_22	0	100	3599	0.996	0.941	880	667	935
phrog_2392	ABC transporter	moron, auxiliary metabolic gene and host takeover	vRhyme_33__Brothers_NWCA_S145_NODE_17_length_150674_cov_21.477253_43	0	100	3336	0.991	0.996	709	667	712
phrog_293	ABC transporter	moron, auxiliary metabolic gene and host takeover	vRhyme_33__EPR_PIR-30_scaffold_8742_c1_1	0	100	1038	0.983	0.994	228	232	172
phrog_293	ABC transporter	moron, auxiliary metabolic gene and host takeover	vRhyme_34__ELSC_Bowl_M1_NODE_19434_length_2162_cov_1.155774_3	0	100	974	1	0.987	232	232	151
phrog_293	ABC transporter	moron, auxiliary metabolic gene and host takeover	vRhyme_35__Brothers_NWCA_S013_NODE_250_length_29567_cov_9.456895_27	6.809e-299	100	898	1	0.972	232	232	145
phrog_2392	ABC transporter	moron, auxiliary metabolic gene and host takeover	vRhyme_36__Brothers_NWCA_S144_NODE_363_length_26613_cov_2.535075_6	0	100	3877	0.991	0.993	1059	667	1067
phrog_2392	ABC transporter	moron, auxiliary metabolic gene and host takeover	vRhyme_36__ELSC_Tui_Malila_132-544_scaffold_6815_c1_5	0	100	2979	0.982	0.996	655	667	563
phrog_2392	ABC transporter	moron, auxiliary metabolic gene and host takeover	vRhyme_36__Guaymas_4571-419_scaffold_9853_c1_3	0	100	2020	0.876	0.997	584	667	307
phrog_293	ABC transporter	moron, auxiliary metabolic gene and host takeover	vRhyme_37__Brothers_LC_S016_NODE_201_length_31502_cov_3.633307_1	0	100	1020	0.987	0.988	229	232	168
phrog_2392	ABC transporter	moron, auxiliary metabolic gene and host takeover	vRhyme_37__Brothers_NWCB_S141_NODE_14059_length_6277_cov_2.217236_8	0	100	2586	0.973	0.987	649	667	455
phrog_293	ABC transporter	moron, auxiliary metabolic gene and host takeover	vRhyme_37__Brothers_UC_S147_NODE_10_length_56566_cov_4.210794_9	0	100	1011	0.996	0.983	231	232	180
phrog_2392	ABC transporter	moron, auxiliary metabolic gene and host takeover	vRhyme_37__Guaymas_4561-380_scaffold_6918_c1_1	0	100	2585	0.942	1	628	667	421
phrog_293	ABC transporter	moron, auxiliary metabolic gene and host takeover	vRhyme_37__Lau_Basin_Tahi_Moana_k95_82759_flag=1_multi=5.9768_len=7382_4	1.38338380835549e-322	100	966	0.966	0.981	224	232	160
phrog_2392	ABC transporter	moron, auxiliary metabolic gene and host takeover	vRhyme_38__ELSC_Mariner_131-447_scaffold_13035_c1_1	0	100	2530	0.99	0.993	660	667	427
phrog_2392	ABC transporter	moron, auxiliary metabolic gene and host takeover	vRhyme_38__Lau_Basin_Abe_k95_1251379_flag=0_multi=15.2565_len=5833_1	0	100	2078	0.972	1	648	667	319
phrog_2392	ABC transporter	moron, auxiliary metabolic gene and host takeover	vRhyme_38__MAR_Rainbow_355-202_scaffold_7856_c1_5	0	100	3502	0.985	0.997	796	667	798
phrog_293	ABC transporter	moron, auxiliary metabolic gene and host takeover	vRhyme_39__Brothers_NWCA_S145_NODE_108_length_54426_cov_11.307280_48	0	100	1437	1	0.967	348	232	360
phrog_2392	ABC transporter	moron, auxiliary metabolic gene and host takeover	vRhyme_39__Lau_Basin_Kilo_Moana_k95_346526_flag=0_multi=26.3887_len=4852_1	0	100	2078	0.972	1	648	667	319
phrog_2392	ABC transporter	moron, auxiliary metabolic gene and host takeover	vRhyme_3__Brothers_UC_S011_NODE_2638_length_5581_cov_20.218922_4	0	100	3174	0.973	0.999	678	667	679
phrog_2392	ABC transporter	moron, auxiliary metabolic gene and host takeover	vRhyme_3__Brothers_UC_S011_NODE_2730_length_5461_cov_4.548369_7	0	100	2581	0.99	0.998	660	667	425
phrog_2392	ABC transporter	moron, auxiliary metabolic gene and host takeover	vRhyme_3__Brothers_UC_S147_NODE_458_length_14441_cov_2.916515_3	0	100	3298	0.99	0.994	720	667	724
phrog_293	ABC transporter	moron, auxiliary metabolic gene and host takeover	vRhyme_3__Cayman_Shallow_k95_755041_flag=1_multi=5.0000_len=3775_5	0	100	1087	0.996	0.952	231	232	186
phrog_293	ABC transporter	moron, auxiliary metabolic gene and host takeover	vRhyme_3__ELSC_Abe_A1_NODE_52837_length_3026_cov_1.915833_3	0	100	1454	1	0.953	403	232	423
phrog_293	ABC transporter	moron, auxiliary metabolic gene and host takeover	vRhyme_3__ELSC_Bowl_M2_NODE_2268_length_21951_cov_3.560209_4	0	100	1191	0.987	0.991	233	232	235
phrog_2392	ABC transporter	moron, auxiliary metabolic gene and host takeover	vRhyme_3__ELSC_Mariner_131-447_scaffold_7094_c1_9	0	100	2844	0.966	0.998	644	667	516
phrog_2392	ABC transporter	moron, auxiliary metabolic gene and host takeover	vRhyme_3__ELSC_Tui_Malila_T10_NODE_256_length_33644_cov_5.936152_21	0	100	3478	0.982	0.999	810	667	811
phrog_2392	ABC transporter	moron, auxiliary metabolic gene and host takeover	vRhyme_3__EPR_4281-140_scaffold_118_c1_77	0	100	2891	0.972	0.998	648	667	515
phrog_2392	ABC transporter	moron, auxiliary metabolic gene and host takeover	vRhyme_40__Axial_Plume_NODE_1464_length_7394_cov_1.184946_8	0	100	3049	0.985	0.998	657	667	591
phrog_2392	ABC transporter	moron, auxiliary metabolic gene and host takeover	vRhyme_40__Brothers_NWCA_S013_NODE_282_length_28042_cov_16.638331_10	0	100	3019	0.967	0.993	645	667	578
phrog_2392	ABC transporter	moron, auxiliary metabolic gene and host takeover	vRhyme_40__Brothers_NWCA_S143_NODE_9326_length_7025_cov_2.049435_2	0	100	2071	0.982	0.997	655	667	318
phrog_2392	ABC transporter	moron, auxiliary metabolic gene and host takeover	vRhyme_40__Brothers_NWCB_S141_NODE_180_length_72988_cov_1.828166_9	0	100	3649	0.991	0.998	877	667	879
phrog_293	ABC transporter	moron, auxiliary metabolic gene and host takeover	vRhyme_40__ELSC_Mariner_131-447_scaffold_6004_c1_4	2.12000000000001e-310	100	931	1	0.987	232	232	158
phrog_293	ABC transporter	moron, auxiliary metabolic gene and host takeover	vRhyme_41__EPR_4281-140_scaffold_4340_c1_1	0	100	1073	0.978	0.973	227	232	187
phrog_293	ABC transporter	moron, auxiliary metabolic gene and host takeover	vRhyme_42__Brothers_LC_S016_NODE_22_length_76604_cov_4.373916_5	0	100	1283	0.996	0.988	256	232	259
phrog_2392	ABC transporter	moron, auxiliary metabolic gene and host takeover	vRhyme_42__Brothers_NWCA_S143_NODE_9436_length_6975_cov_2.464369_3	0	100	2401	0.937	0.997	625	667	396
phrog_2392	ABC transporter	moron, auxiliary metabolic gene and host takeover	vRhyme_42__ELSC_Mariner_M17_NODE_28867_length_4419_cov_1.307316_6	0	100	2419	0.985	0.997	657	667	397
phrog_293	ABC transporter	moron, auxiliary metabolic gene and host takeover	vRhyme_42__ELSC_Mariner_M17_NODE_85306_length_2112_cov_1.751637_5	3.982e-280	100	844	0.961	0.992	223	232	126
phrog_2392	ABC transporter	moron, auxiliary metabolic gene and host takeover	vRhyme_43__Brothers_NWCA_S145_NODE_9300_length_5203_cov_3.354413_2	0	100	3244	0.978	0.998	665	667	666
phrog_293	ABC transporter	moron, auxiliary metabolic gene and host takeover	vRhyme_43__Brothers_UC_S010_NODE_20929_length_3095_cov_1.423518_2	0	100	1063	0.983	0.989	228	232	174
phrog_2392	ABC transporter	moron, auxiliary metabolic gene and host takeover	vRhyme_43__Brothers_UC_S010_NODE_2421_length_9792_cov_1.580238_2	0	100	2981	0.973	0.993	649	667	559
phrog_2392	ABC transporter	moron, auxiliary metabolic gene and host takeover	vRhyme_44__Brothers_LC_S016_NODE_1014_length_15951_cov_3.406282_10	0	100	2633	0.982	0.996	655	667	458
phrog_2392	ABC transporter	moron, auxiliary metabolic gene and host takeover	vRhyme_44__Brothers_NWCB_S012_NODE_3630_length_11325_cov_2.660386_12	0	100	3121	0.978	0.994	652	667	621
phrog_2392	ABC transporter	moron, auxiliary metabolic gene and host takeover	vRhyme_45__Guaymas_4561-384_scaffold_12073_c1_3	0	100	2216	0.981	0.997	654	667	339
phrog_293	ABC transporter	moron, auxiliary metabolic gene and host takeover	vRhyme_46__ELSC_Tui_Malila_T2_NODE_10079_length_9477_cov_1.604385_5	0	100	1149	0.996	0.985	231	232	202
phrog_293	ABC transporter	moron, auxiliary metabolic gene and host takeover	vRhyme_46__Lau_Basin_Tui_Malila_k95_258664_flag=1_multi=3.0000_len=3581_2	0	100	1225	1	0.975	234	232	240
phrog_293	ABC transporter	moron, auxiliary metabolic gene and host takeover	vRhyme_47__Brothers_NWCB_S012_NODE_381_length_40089_cov_3.018943_15	0	100	1058	0.97	0.983	225	232	180
phrog_2392	ABC transporter	moron, auxiliary metabolic gene and host takeover	vRhyme_48__Brothers_LC_S016_NODE_8900_length_5968_cov_4.403013_1	0	100	2774	0.93	0.996	620	667	487
phrog_2392	ABC transporter	moron, auxiliary metabolic gene and host takeover	vRhyme_48__Brothers_NWCA_S143_NODE_3094_length_12468_cov_2.039705_13	0	100	2862	0.978	0.998	652	667	523
phrog_2392	ABC transporter	moron, auxiliary metabolic gene and host takeover	vRhyme_4__Brothers_NWCA_S142_NODE_3749_length_5039_cov_11.923249_4	0	100	2235	0.981	0.997	654	667	354
phrog_293	ABC transporter	moron, auxiliary metabolic gene and host takeover	vRhyme_4__ELSC_Tui_Malila_T11_NODE_17019_length_4594_cov_1.742333_5	0	100	1084	0.991	0.989	230	232	189
phrog_293	ABC transporter	moron, auxiliary metabolic gene and host takeover	vRhyme_50__Brothers_LC_S014_NODE_2843_length_8679_cov_5.832788_13	0	100	1138	0.987	1	229	232	216
phrog_293	ABC transporter	moron, auxiliary metabolic gene and host takeover	vRhyme_50__Brothers_UC_S010_NODE_13180_length_3970_cov_6.978402_4	0	100	1347	0.996	0.994	308	232	310
phrog_2392	ABC transporter	moron, auxiliary metabolic gene and host takeover	vRhyme_51__Brothers_Diffuse_S015_NODE_239_length_15888_cov_4.468244_7	0	100	3094	0.988	0.995	659	667	613
phrog_293	ABC transporter	moron, auxiliary metabolic gene and host takeover	vRhyme_52__ELSC_Tui_Malila_T11_NODE_1083_length_18364_cov_2.731425_7	0	100	1005	1	0.988	232	232	172
phrog_293	ABC transporter	moron, auxiliary metabolic gene and host takeover	vRhyme_52__Guaymas_4561-384_scaffold_45_c1_12	4.663e-285	100	858	0.966	0.993	224	232	136
phrog_293	ABC transporter	moron, auxiliary metabolic gene and host takeover	vRhyme_52__Guaymas_4561-384_scaffold_45_c1_149	0	100	1148	1	0.972	232	232	214
phrog_293	ABC transporter	moron, auxiliary metabolic gene and host takeover	vRhyme_53__Brothers_NWCA_S143_NODE_133_length_57872_cov_17.897879_40	0	100	1100	0.983	0.99	228	232	201
phrog_293	ABC transporter	moron, auxiliary metabolic gene and host takeover	vRhyme_53__Guaymas_4559-240_scaffold_11626_c1_5	8.494001286585e-318	100	952	0.97	0.994	225	232	154
phrog_293	ABC transporter	moron, auxiliary metabolic gene and host takeover	vRhyme_54__ELSC_Tui_Malila_132-544_scaffold_271_c1_29	0	100	1307	1	0.963	285	232	296
phrog_293	ABC transporter	moron, auxiliary metabolic gene and host takeover	vRhyme_55__Brothers_NWCA_S143_NODE_298_length_39046_cov_2.778000_14	0	100	1205	0.991	0.987	233	232	236
phrog_293	ABC transporter	moron, auxiliary metabolic gene and host takeover	vRhyme_57__Brothers_NWCB_S141_NODE_14465_length_6159_cov_4.571618_5	0	100	1335	0.987	0.99	309	232	312
phrog_293	ABC transporter	moron, auxiliary metabolic gene and host takeover	vRhyme_57__Guaymas_4561-384_scaffold_2501_c1_2	0	100	1015	0.983	0.995	228	232	182
phrog_293	ABC transporter	moron, auxiliary metabolic gene and host takeover	vRhyme_57__MAR_Rainbow_354-166_scaffold_17090_c1_1	7.972e-294	100	883	0.957	0.993	222	232	141
phrog_293	ABC transporter	moron, auxiliary metabolic gene and host takeover	vRhyme_58__Brothers_NWCB_S139_NODE_1300_length_25596_cov_2.626409_40	0	100	1083	0.987	0.981	229	232	212
phrog_293	ABC transporter	moron, auxiliary metabolic gene and host takeover	vRhyme_59__Brothers_NWCB_S139_NODE_7390_length_10242_cov_1.924864_3	0	100	1006	0.987	0.994	229	232	169
phrog_293	ABC transporter	moron, auxiliary metabolic gene and host takeover	vRhyme_59__Brothers_UC_S010_NODE_434_length_24629_cov_3.020162_7	0	100	1094	1	0.919	232	232	198
phrog_2392	ABC transporter	moron, auxiliary metabolic gene and host takeover	vRhyme_59__Guaymas_4561-384_scaffold_332_c1_22	0	100	2240	0.97	0.991	647	667	351
phrog_2392	ABC transporter	moron, auxiliary metabolic gene and host takeover	vRhyme_59__MAR_Rainbow_355-202_scaffold_6009_c1_4	0	100	3275	0.978	0.996	699	667	702
phrog_293	ABC transporter	moron, auxiliary metabolic gene and host takeover	vRhyme_5__Brothers_Diffuse_S009_NODE_1100_length_6131_cov_0.999334_11	0	100	1365	1	0.976	327	232	335
phrog_2392	ABC transporter	moron, auxiliary metabolic gene and host takeover	vRhyme_5__Brothers_UC_S010_NODE_1266_length_14123_cov_2.833595_7	0	100	2065	0.988	0.997	659	667	321
phrog_293	ABC transporter	moron, auxiliary metabolic gene and host takeover	vRhyme_5__ELSC_Abe_128-326_scaffold_2520_c1_9	0	100	1405	1	0.959	377	232	393
phrog_2392	ABC transporter	moron, auxiliary metabolic gene and host takeover	vRhyme_5__ELSC_Abe_128-326_scaffold_6962_c2_4	0	100	2611	0.943	0.998	629	667	434
phrog_2392	ABC transporter	moron, auxiliary metabolic gene and host takeover	vRhyme_5__ELSC_Abe_A3_NODE_38854_length_4198_cov_1.262343_4	0	100	2276	0.954	0.997	636	667	361
phrog_2392	ABC transporter	moron, auxiliary metabolic gene and host takeover	vRhyme_60__Brothers_UC_S147_NODE_12664_length_2730_cov_5.333077_4	0	100	2173	0.966	0.997	644	667	347
phrog_293	ABC transporter	moron, auxiliary metabolic gene and host takeover	vRhyme_60__ELSC_Mariner_M10_NODE_728_length_25445_cov_5.882653_16	8.494001286585e-318	100	952	0.987	0.981	229	232	157
phrog_2392	ABC transporter	moron, auxiliary metabolic gene and host takeover	vRhyme_60__ELSC_Tui_Malila_134-614_scaffold_3699_c1_4	0	100	3999	0.991	0.995	1383	667	1390
phrog_2392	ABC transporter	moron, auxiliary metabolic gene and host takeover	vRhyme_60__Guaymas_4559-240_scaffold_1628_c1_13	0	100	3186	0.991	0.998	661	667	648
phrog_293	ABC transporter	moron, auxiliary metabolic gene and host takeover	vRhyme_61__Brothers_NWCB_S146_NODE_187_length_34533_cov_3.938296_30	0	100	1072	1	0.968	232	232	186
phrog_2392	ABC transporter	moron, auxiliary metabolic gene and host takeover	vRhyme_61__Guaymas_4561-380_scaffold_25_c1_86	0	100	2020	0.876	0.997	584	667	307
phrog_2392	ABC transporter	moron, auxiliary metabolic gene and host takeover	vRhyme_63__ELSC_Tui_Malila_132-544_scaffold_118_c1_41	0	100	3924	0.991	0.977	1065	667	1090
phrog_2392	ABC transporter	moron, auxiliary metabolic gene and host takeover	vRhyme_63__ELSC_Tui_Malila_T10_NODE_125_length_44576_cov_8.086639_5	0	100	2556	0.961	0.995	641	667	434
phrog_293	ABC transporter	moron, auxiliary metabolic gene and host takeover	vRhyme_64__Brothers_NWCA_S013_NODE_947_length_13454_cov_71.424852_5	5.46189571477498e-320	100	959	0.978	0.987	227	232	158
phrog_2392	ABC transporter	moron, auxiliary metabolic gene and host takeover	vRhyme_64__ELSC_Abe_A3_NODE_14023_length_6832_cov_1.283818_2	0	100	1999	0.985	0.993	657	667	300
phrog_293	ABC transporter	moron, auxiliary metabolic gene and host takeover	vRhyme_64__ELSC_Bowl_M1_NODE_5934_length_4655_cov_1.461572_4	0	100	1304	1	0.993	278	232	280
phrog_293	ABC transporter	moron, auxiliary metabolic gene and host takeover	vRhyme_67__Brothers_NWCA_S144_NODE_251_length_30310_cov_4.509757_45	0	100	1052	0.996	0.989	231	232	182
phrog_2392	ABC transporter	moron, auxiliary metabolic gene and host takeover	vRhyme_68__Brothers_NWCB_S012_NODE_38982_length_2814_cov_1.546706_3	0	100	2499	0.952	0.998	635	667	431
phrog_2392	ABC transporter	moron, auxiliary metabolic gene and host takeover	vRhyme_68__ELSC_Tui_Malila_T11_NODE_4201_length_9322_cov_2.294617_6	0	100	2963	0.991	0.996	661	667	550
phrog_2392	ABC transporter	moron, auxiliary metabolic gene and host takeover	vRhyme_6__Brothers_NWCA_S013_NODE_965_length_13296_cov_6.245805_6	0	100	2603	0.967	0.998	645	667	442
phrog_293	ABC transporter	moron, auxiliary metabolic gene and host takeover	vRhyme_6__Brothers_NWCA_S144_NODE_2659_length_11299_cov_1.441998_17	0	100	1172	1	0.978	232	232	231
phrog_2392	ABC transporter	moron, auxiliary metabolic gene and host takeover	vRhyme_6__Brothers_NWCB_S012_NODE_5094_length_9341_cov_3.591166_5	0	100	2586	0.991	0.98	661	667	452
phrog_293	ABC transporter	moron, auxiliary metabolic gene and host takeover	vRhyme_6__ELSC_Bowl_M2_NODE_14806_length_7844_cov_1.969159_13	0	100	1073	0.987	0.985	229	232	202
phrog_2392	ABC transporter	moron, auxiliary metabolic gene and host takeover	vRhyme_6__ELSC_Tui_Malila_T11_NODE_13986_length_5061_cov_1.820430_5	0	100	3168	0.996	0.994	664	667	636
phrog_2392	ABC transporter	moron, auxiliary metabolic gene and host takeover	vRhyme_6__EPR_PIR-30_scaffold_2139_c1_15	0	100	3548	0.991	0.986	873	667	885
phrog_293	ABC transporter	moron, auxiliary metabolic gene and host takeover	vRhyme_6__Guaymas_4571-419_scaffold_575_c1_16	0	100	1255	0.991	0.972	282	232	290
phrog_2392	ABC transporter	moron, auxiliary metabolic gene and host takeover	vRhyme_6__MAR_Lucky_356-308_scaffold_7033_c1_2	0	100	2785	0.984	0.998	656	667	509
phrog_2392	ABC transporter	moron, auxiliary metabolic gene and host takeover	vRhyme_6__MAR_Rainbow_355-202_scaffold_6027_c1_5	0	100	3559	0.994	0.994	828	667	833
phrog_2392	ABC transporter	moron, auxiliary metabolic gene and host takeover	vRhyme_71__Brothers_LC_S016_NODE_3693_length_8968_cov_5.455152_2	0	100	2795	0.991	0.996	661	667	497
phrog_2392	ABC transporter	moron, auxiliary metabolic gene and host takeover	vRhyme_76__MAR_Rainbow_354-166_scaffold_4903_c1_3	0	100	2739	0.966	0.998	644	667	511
phrog_2392	ABC transporter	moron, auxiliary metabolic gene and host takeover	vRhyme_78__ELSC_Abe_A3_NODE_14138_length_6804_cov_2.372323_2	0	100	1881	0.967	0.997	645	667	289
phrog_2392	ABC transporter	moron, auxiliary metabolic gene and host takeover	vRhyme_78__Guaymas_4561-384_scaffold_51_c1_2	0	100	2256	0.985	0.997	657	667	361
phrog_2392	ABC transporter	moron, auxiliary metabolic gene and host takeover	vRhyme_7__Brothers_UC_S010_NODE_2_length_154434_cov_5.074805_146	0	100	2334	0.97	0.997	647	667	390
phrog_2392	ABC transporter	moron, auxiliary metabolic gene and host takeover	vRhyme_7__ELSC_Bowl_M2_NODE_15683_length_7588_cov_14.837153_2	0	100	2556	0.951	0.993	634	667	437
phrog_2392	ABC transporter	moron, auxiliary metabolic gene and host takeover	vRhyme_7__ELSC_Tui_Malila_132-544_scaffold_2288_c1_9	0	100	2859	0.991	0.998	661	667	520
phrog_2392	ABC transporter	moron, auxiliary metabolic gene and host takeover	vRhyme_7__ELSC_Tui_Malila_T11_NODE_28666_length_3558_cov_1.621102_5	0	100	2733	0.991	0.998	661	667	499
phrog_2392	ABC transporter	moron, auxiliary metabolic gene and host takeover	vRhyme_81__Brothers_NWCA_S013_NODE_22_length_106188_cov_21.435155_127	0	100	2723	0.991	0.998	661	667	475
phrog_2392	ABC transporter	moron, auxiliary metabolic gene and host takeover	vRhyme_81__Brothers_UC_S147_NODE_3277_length_5580_cov_15.484504_4	0	100	3174	0.973	0.999	678	667	679
phrog_2392	ABC transporter	moron, auxiliary metabolic gene and host takeover	vRhyme_84__Brothers_NWCB_S012_NODE_3032_length_12604_cov_1.735032_5	0	100	3227	0.99	0.994	660	667	654
phrog_2392	ABC transporter	moron, auxiliary metabolic gene and host takeover	vRhyme_84__Guaymas_4561-384_scaffold_148_c1_81	0	100	2889	0.988	0.992	659	667	531
phrog_293	ABC transporter	moron, auxiliary metabolic gene and host takeover	vRhyme_85__Brothers_Diffuse_S015_NODE_49284_length_2041_cov_5.721526_2	0	100	1011	0.974	0.994	226	232	180
phrog_2392	ABC transporter	moron, auxiliary metabolic gene and host takeover	vRhyme_85__ELSC_Mariner_131-447_scaffold_3688_c1_8	0	100	2353	0.991	0.997	661	667	386
phrog_2392	ABC transporter	moron, auxiliary metabolic gene and host takeover	vRhyme_88__ELSC_Mariner_131-447_scaffold_465_c1_22	0	100	2681	0.976	0.998	651	667	475
phrog_293	ABC transporter	moron, auxiliary metabolic gene and host takeover	vRhyme_8__Brothers_LC_S016_NODE_8606_length_6070_cov_2.423355_6	0	100	1211	1	0.983	234	232	238
phrog_2392	ABC transporter	moron, auxiliary metabolic gene and host takeover	vRhyme_8__Brothers_NWCA_S143_NODE_9003_length_7168_cov_4.059935_5	0	100	2370	0.981	0.997	654	667	382
phrog_293	ABC transporter	moron, auxiliary metabolic gene and host takeover	vRhyme_8__Brothers_NWCB_S146_NODE_71326_length_2555_cov_1.317545_1	1.452e-296	100	891	0.987	0.993	229	232	140
phrog_293	ABC transporter	moron, auxiliary metabolic gene and host takeover	vRhyme_8__ELSC_Bowl_M2_NODE_68922_length_3112_cov_1.756449_1	0	100	1035	0.991	0.994	230	232	176
phrog_2392	ABC transporter	moron, auxiliary metabolic gene and host takeover	vRhyme_8__ELSC_Tui_Malila_T10_NODE_449_length_25166_cov_4.849914_35	0	100	3699	0.996	0.991	929	667	937
phrog_2392	ABC transporter	moron, auxiliary metabolic gene and host takeover	vRhyme_90__ELSC_Abe_A3_NODE_6639_length_9652_cov_1.723045_4	0	100	3434	0.991	0.997	742	667	744
phrog_293	ABC transporter	moron, auxiliary metabolic gene and host takeover	vRhyme_91__ELSC_Bowl_M1_NODE_15211_length_2535_cov_0.969269_4	0	100	1049	0.987	0.994	229	232	176
phrog_293	ABC transporter	moron, auxiliary metabolic gene and host takeover	vRhyme_91__ELSC_Tui_Malila_T11_NODE_2429_length_12206_cov_3.806027_22	0	100	1036	0.996	0.995	231	232	183
phrog_2392	ABC transporter	moron, auxiliary metabolic gene and host takeover	vRhyme_93__Brothers_NWCB_S139_NODE_9479_length_8934_cov_3.504372_8	0	100	2653	0.955	0.998	637	667	476
phrog_293	ABC transporter	moron, auxiliary metabolic gene and host takeover	vRhyme_93__Lau_Basin_Kilo_Moana_k95_233995_flag=0_multi=15.0806_len=33970_2	0	100	1163	1	0.977	232	232	215
phrog_2392	ABC transporter	moron, auxiliary metabolic gene and host takeover	vRhyme_94__ELSC_Tui_Malila_132-544_scaffold_7879_c1_2	0	100	2989	0.988	0.998	659	667	571
phrog_2392	ABC transporter	moron, auxiliary metabolic gene and host takeover	vRhyme_97__ELSC_Tui_Malila_T2_NODE_48062_length_4256_cov_1.321385_4	0	100	2819	0.991	0.994	661	667	513
phrog_2392	ABC transporter	moron, auxiliary metabolic gene and host takeover	vRhyme_97__Guaymas_Basin_k95_641981_flag=0_multi=8.9955_len=16826_10	0	100	2889	0.988	0.998	659	667	527
phrog_2392	ABC transporter	moron, auxiliary metabolic gene and host takeover	vRhyme_9__Brothers_NWCA_S145_NODE_11169_length_4681_cov_2.195652_3	0	100	2621	0.99	0.996	660	667	459
phrog_2392	ABC transporter	moron, auxiliary metabolic gene and host takeover	vRhyme_9__Brothers_NWCA_S145_NODE_6737_length_6255_cov_1.624674_7	0	100	3188	0.984	0.992	661	667	666
phrog_2392	ABC transporter	moron, auxiliary metabolic gene and host takeover	vRhyme_9__ELSC_Abe_128-326_scaffold_1679_c1_16	0	100	3514	0.991	0.999	872	667	873
phrog_293	ABC transporter	moron, auxiliary metabolic gene and host takeover	vRhyme_9__MAR_Rainbow_354-166_scaffold_1037_c1_37	0	100	1347	1	0.991	319	232	322
phrog_886	ABC transporter ATP-binding subunit	moron, auxiliary metabolic gene and host takeover	Brothers_Diffuse_S015_NODE_16560_length_3169_cov_2.029257_2	4.981e-89	82.2	290	0.95	0.956	170	179	114
phrog_886	ABC transporter ATP-binding subunit	moron, auxiliary metabolic gene and host takeover	Brothers_NWCB_S012_NODE_39_length_101716_cov_33.636604_93	5.315e-73	80.1	244	0.821	0.968	147	179	95
phrog_886	ABC transporter ATP-binding subunit	moron, auxiliary metabolic gene and host takeover	Brothers_NWCB_S139_NODE_2419_length_18412_cov_6.874542_26	4.125e-87	83.4	284	0.916	0.977	164	179	88
phrog_886	ABC transporter ATP-binding subunit	moron, auxiliary metabolic gene and host takeover	Brothers_NWCB_S139_NODE_434_length_44349_cov_1.904459_29	3.785e-123	100	388	0.983	0.941	177	179	188
phrog_886	ABC transporter ATP-binding subunit	moron, auxiliary metabolic gene and host takeover	Brothers_NWCB_S139_NODE_500_length_42103_cov_344.741257_47	5.325e-130	100	408	0.927	0.966	169	179	175
phrog_886	ABC transporter ATP-binding subunit	moron, auxiliary metabolic gene and host takeover	Brothers_NWCB_S139_NODE_5_length_508908_cov_4.727700_467	6.214e-88	80.6	287	0.961	0.981	172	179	107
phrog_886	ABC transporter ATP-binding subunit	moron, auxiliary metabolic gene and host takeover	Brothers_NWCB_S140_NODE_195576_length_1313_cov_0.707420_1	5.189e-123	100	388	0.983	0.952	177	179	186
phrog_886	ABC transporter ATP-binding subunit	moron, auxiliary metabolic gene and host takeover	Brothers_NWCB_S141_NODE_503_length_41948_cov_5.117142_35	6.571e-102	100	327	0.832	0.987	153	179	155
phrog_886	ABC transporter ATP-binding subunit	moron, auxiliary metabolic gene and host takeover	Brothers_UC_S147_NODE_47985_length_1205_cov_1.111317_3	1.763e-78	77.4	259	0.911	0.916	163	179	107
phrog_886	ABC transporter ATP-binding subunit	moron, auxiliary metabolic gene and host takeover	ELSC_Abe_A1_NODE_1_length_253504_cov_7.923754_fragment_1_167	5.325e-130	93.9	408	0.922	0.981	206	179	210
phrog_886	ABC transporter ATP-binding subunit	moron, auxiliary metabolic gene and host takeover	ELSC_Abe_A3_NODE_6626_length_9662_cov_1.748086_15	3.877e-83	78.4	273	0.944	0.97	169	179	101
phrog_886	ABC transporter ATP-binding subunit	moron, auxiliary metabolic gene and host takeover	ELSC_Bowl_M2_NODE_58428_length_3443_cov_1.829614_13	1.877e-72	81.1	242	0.804	0.965	144	179	86
phrog_886	ABC transporter ATP-binding subunit	moron, auxiliary metabolic gene and host takeover	ELSC_Bowl_M2_NODE_76159_length_2924_cov_2.139078_2	1.239e-138	84.1	433	0.955	0.849	248	179	292
phrog_886	ABC transporter ATP-binding subunit	moron, auxiliary metabolic gene and host takeover	ELSC_Mariner_M17_NODE_114126_length_1705_cov_1.150190_4	6.002e-138	84.7	431	0.989	0.907	245	179	270
phrog_886	ABC transporter ATP-binding subunit	moron, auxiliary metabolic gene and host takeover	ELSC_Mariner_M17_NODE_63812_length_2596_cov_4.121912_5	2.341e-81	79.1	268	0.916	0.965	164	179	115
phrog_886	ABC transporter ATP-binding subunit	moron, auxiliary metabolic gene and host takeover	ELSC_Tui_Malila_134-614_scaffold_42244_c1_2	4.492e-145	79.3	451	0.983	0.805	277	179	344
phrog_886	ABC transporter ATP-binding subunit	moron, auxiliary metabolic gene and host takeover	ELSC_Tui_Malila_T2_NODE_385775_length_1261_cov_0.870370_2	1.799e-105	100	337	0.872	0.966	156	179	148
phrog_886	ABC transporter ATP-binding subunit	moron, auxiliary metabolic gene and host takeover	Guaymas_4559-240_scaffold_6727_c1_5	4.244e-94	89	304	0.911	0.959	163	179	122
phrog_886	ABC transporter ATP-binding subunit	moron, auxiliary metabolic gene and host takeover	Guaymas_4561-380_scaffold_17_c1_67	5.785e-104	89.6	333	0.989	0.903	177	179	145
phrog_886	ABC transporter ATP-binding subunit	moron, auxiliary metabolic gene and host takeover	vRhyme_109__ELSC_Tui_Malila_T2_NODE_34199_length_5075_cov_1.345190_1	1.08e-113	93.1	361	0.933	0.995	184	179	185
phrog_886	ABC transporter ATP-binding subunit	moron, auxiliary metabolic gene and host takeover	vRhyme_12__ELSC_Abe_128-326_scaffold_356_c1_27	8.712e-105	97	335	0.911	0.98	163	179	152
phrog_886	ABC transporter ATP-binding subunit	moron, auxiliary metabolic gene and host takeover	vRhyme_15__Guaymas_4571-419_scaffold_42_c1_126	1.682e-111	99.8	355	0.933	0.957	167	179	163
phrog_886	ABC transporter ATP-binding subunit	moron, auxiliary metabolic gene and host takeover	vRhyme_2__Guaymas_4559-240_scaffold_14386_c1_4	4.449e-118	100	374	0.933	0.975	167	179	163
phrog_886	ABC transporter ATP-binding subunit	moron, auxiliary metabolic gene and host takeover	vRhyme_2__Guaymas_4559-240_scaffold_2172_c1_15	5.553e-117	100	370	0.927	0.971	166	179	171
phrog_886	ABC transporter ATP-binding subunit	moron, auxiliary metabolic gene and host takeover	vRhyme_32__ELSC_Mariner_131-447_scaffold_29387_c1_5	8.535e-78	77.3	258	0.905	0.919	162	179	99
phrog_886	ABC transporter ATP-binding subunit	moron, auxiliary metabolic gene and host takeover	vRhyme_37__Brothers_LC_S016_NODE_1066_length_15575_cov_4.122540_16	8.244e-91	81.8	295	0.972	0.903	174	179	134
phrog_886	ABC transporter ATP-binding subunit	moron, auxiliary metabolic gene and host takeover	vRhyme_4__Brothers_LC_S014_NODE_33123_length_2399_cov_2.788292_2	5.896e-121	90.5	382	0.983	0.845	201	179	238
phrog_886	ABC transporter ATP-binding subunit	moron, auxiliary metabolic gene and host takeover	vRhyme_4__Guaymas_4561-380_scaffold_5233_c1_6	1.094e-93	84.2	303	0.966	0.955	173	179	134
phrog_886	ABC transporter ATP-binding subunit	moron, auxiliary metabolic gene and host takeover	vRhyme_56__Guaymas_4559-240_scaffold_1140_c1_18	7.977e-94	87	304	0.933	0.929	167	179	126
phrog_886	ABC transporter ATP-binding subunit	moron, auxiliary metabolic gene and host takeover	vRhyme_71__Brothers_NWCA_S145_NODE_33456_length_2378_cov_1.403821_1	9.674e-133	94.7	416	0.911	0.908	208	179	229
phrog_886	ABC transporter ATP-binding subunit	moron, auxiliary metabolic gene and host takeover	vRhyme_7__ELSC_Tui_Malila_132-544_scaffold_2057_c1_4	2.306e-111	99.2	354	0.939	0.98	168	179	148
phrog_886	ABC transporter ATP-binding subunit	moron, auxiliary metabolic gene and host takeover	vRhyme_82__ELSC_Tui_Malila_T11_NODE_22232_length_4029_cov_1.118401_4	7.464e-100	89	321	0.961	0.972	172	179	144
phrog_886	ABC transporter ATP-binding subunit	moron, auxiliary metabolic gene and host takeover	vRhyme_89__Brothers_Diffuse_S015_NODE_7015_length_4491_cov_5.844867_9	3.915e-120	92	379	0.994	0.985	196	179	199
phrog_886	ABC transporter ATP-binding subunit	moron, auxiliary metabolic gene and host takeover	vRhyme_99__ELSC_Abe_A1_NODE_483_length_25693_cov_2.053469_7	1.933e-89	83.8	291	0.933	0.871	167	179	101
phrog_886	ABC transporter ATP-binding subunit	moron, auxiliary metabolic gene and host takeover	vRhyme_9__ELSC_Abe_128-326_scaffold_263_c1_42	4.219e-104	96	333	0.916	0.934	164	179	122
phrog_656	abc2 anti-RecBCD	moron, auxiliary metabolic gene and host takeover	Brothers_Diffuse_S009_NODE_5975_length_3013_cov_22.854816_1	1.983e-54	100	183	0.947	0.947	54	57	57
phrog_656	abc2 anti-RecBCD	moron, auxiliary metabolic gene and host takeover	Brothers_Diffuse_S015_NODE_175527_length_1264_cov_1.279683_2	1.423e-61	100	203	1	0.944	85	57	90
phrog_656	abc2 anti-RecBCD	moron, auxiliary metabolic gene and host takeover	Brothers_LC_S014_NODE_52384_length_1835_cov_2.256440_2	4.731e-78	90.2	251	1	0.898	132	57	147
phrog_656	abc2 anti-RecBCD	moron, auxiliary metabolic gene and host takeover	Brothers_LC_S016_NODE_97939_length_1826_cov_3.349617_7	2.899e-69	96.4	226	1	0.973	110	57	113
phrog_656	abc2 anti-RecBCD	moron, auxiliary metabolic gene and host takeover	Brothers_NWCB_S012_NODE_1499_length_18810_cov_1.783279_11	2.632e-50	100	171	1	0.951	58	57	61
phrog_656	abc2 anti-RecBCD	moron, auxiliary metabolic gene and host takeover	Brothers_NWCB_S139_NODE_1993_length_20386_cov_23.374105_52	5.043e-61	86.6	202	0.965	0.854	111	57	130
phrog_656	abc2 anti-RecBCD	moron, auxiliary metabolic gene and host takeover	Brothers_NWCB_S140_NODE_126098_length_1723_cov_0.510025_5	9.494e-61	93	201	0.965	0.857	102	57	119
phrog_656	abc2 anti-RecBCD	moron, auxiliary metabolic gene and host takeover	Brothers_UC_S147_NODE_5817_length_4207_cov_1.436520_5	6.218e-74	81.6	239	1	0.959	141	57	147
phrog_656	abc2 anti-RecBCD	moron, auxiliary metabolic gene and host takeover	ELSC_Abe_128-326_scaffold_3283_c1_1	1.053e-54	91.3	184	0.947	0.979	95	57	97
phrog_656	abc2 anti-RecBCD	moron, auxiliary metabolic gene and host takeover	ELSC_Abe_A1_NODE_159595_length_1708_cov_1.503479_6	7.1e-79	100	253	0.965	0.95	114	57	120
phrog_656	abc2 anti-RecBCD	moron, auxiliary metabolic gene and host takeover	ELSC_Abe_A1_NODE_173782_length_1629_cov_1.906125_2	8.691e-60	100	198	0.877	0.986	69	57	70
phrog_656	abc2 anti-RecBCD	moron, auxiliary metabolic gene and host takeover	ELSC_Bowl_M1_NODE_69_length_69720_cov_4.125616_fragment_1_12	4.564e-67	79.1	219	0.982	0.993	134	57	135
phrog_656	abc2 anti-RecBCD	moron, auxiliary metabolic gene and host takeover	ELSC_Mariner_M17_NODE_4891_length_12810_cov_1.552156_2	1.699e-63	100	209	0.982	0.968	61	57	63
phrog_656	abc2 anti-RecBCD	moron, auxiliary metabolic gene and host takeover	ELSC_Mariner_M17_NODE_558_length_39071_cov_12.008371_43	3.134e-52	100	177	1	0.917	66	57	72
phrog_656	abc2 anti-RecBCD	moron, auxiliary metabolic gene and host takeover	ELSC_Tui_Malila_T11_NODE_11809_length_5492_cov_1.961044_5	4.226e-59	100	196	1	0.963	78	57	81
phrog_656	abc2 anti-RecBCD	moron, auxiliary metabolic gene and host takeover	ELSC_Tui_Malila_T2_NODE_27090_length_5719_cov_1.381617_4	8.261e-63	100	207	0.965	0.815	55	57	65
phrog_656	abc2 anti-RecBCD	moron, auxiliary metabolic gene and host takeover	Guaymas_4559-240_scaffold_73940_c1_4	4.176e-66	100	216	1	0.918	67	57	73
phrog_656	abc2 anti-RecBCD	moron, auxiliary metabolic gene and host takeover	Guaymas_4571-419_scaffold_10_c1_170	9.784e-72	100	233	0.982	0.922	107	57	116
phrog_656	abc2 anti-RecBCD	moron, auxiliary metabolic gene and host takeover	Lau_Basin_Kilo_Moana_k95_243287_flag=0_multi=10.3659_len=2989_3	1.179e-66	83.6	218	1	0.947	125	57	132
phrog_656	abc2 anti-RecBCD	moron, auxiliary metabolic gene and host takeover	Lau_Basin_Kilo_Moana_k95_848976_flag=1_multi=5.1865_len=1773_2	5.714e-48	100	164	0.912	0.978	52	57	46
phrog_656	abc2 anti-RecBCD	moron, auxiliary metabolic gene and host takeover	MAR_Lucky_356-284_scaffold_7838_c1_3	6.262e-67	97	219	1	0.972	106	57	109
phrog_656	abc2 anti-RecBCD	moron, auxiliary metabolic gene and host takeover	MAR_Rainbow_355-202_scaffold_33738_c1_2	3.365e-60	100	199	0.877	0.966	56	57	58
phrog_656	abc2 anti-RecBCD	moron, auxiliary metabolic gene and host takeover	vRhyme_11__MAR_Lucky_356-284_scaffold_13574_c1_3	3.611e-50	100	171	1	0.833	57	57	54
phrog_656	abc2 anti-RecBCD	moron, auxiliary metabolic gene and host takeover	vRhyme_131__ELSC_Abe_A3_NODE_4613_length_11390_cov_1.443488_11	1.699e-63	81.1	209	0.965	0.939	124	57	132
phrog_656	abc2 anti-RecBCD	moron, auxiliary metabolic gene and host takeover	vRhyme_14__Brothers_NWCB_S139_NODE_555_length_39971_cov_2.582296_15	1.324e-53	100	181	0.947	0.939	77	57	82
phrog_656	abc2 anti-RecBCD	moron, auxiliary metabolic gene and host takeover	vRhyme_195__ELSC_Abe_A1_NODE_30234_length_3955_cov_2.057732_7	9.494e-61	100	201	0.947	0.899	71	57	79
phrog_656	abc2 anti-RecBCD	moron, auxiliary metabolic gene and host takeover	vRhyme_24__Brothers_NWCB_S139_NODE_37385_length_4060_cov_0.844648_3	1.018e-50	100	172	0.947	0.964	54	57	56
phrog_656	abc2 anti-RecBCD	moron, auxiliary metabolic gene and host takeover	vRhyme_24__ELSC_Bowl_M2_NODE_438_length_51921_cov_11.963239_39	2.027e-47	100	163	0.947	0.978	54	57	45
phrog_656	abc2 anti-RecBCD	moron, auxiliary metabolic gene and host takeover	vRhyme_24__Lau_Basin_Tahi_Moana_k95_142678_flag=0_multi=8.0075_len=3551_2	7.132e-72	100	233	0.93	0.978	89	57	91
phrog_656	abc2 anti-RecBCD	moron, auxiliary metabolic gene and host takeover	vRhyme_25__Lau_Basin_Abe_k95_838769_flag=1_multi=5.0000_len=2534_2	7.132e-72	100	233	0.93	0.978	89	57	91
phrog_656	abc2 anti-RecBCD	moron, auxiliary metabolic gene and host takeover	vRhyme_27__Brothers_LC_S016_NODE_5181_length_7647_cov_1.408910_5	2.493e-53	100	180	0.947	0.952	60	57	63
phrog_656	abc2 anti-RecBCD	moron, auxiliary metabolic gene and host takeover	vRhyme_52__ELSC_Tui_Malila_T2_NODE_3633_length_16067_cov_2.829799_21	7.86e-66	87.7	216	0.982	0.975	117	57	120
phrog_656	abc2 anti-RecBCD	moron, auxiliary metabolic gene and host takeover	vRhyme_57__Brothers_NWCB_S141_NODE_3496_length_14859_cov_5.006924_14	4.451e-56	100	188	0.912	0.97	64	57	66
phrog_656	abc2 anti-RecBCD	moron, auxiliary metabolic gene and host takeover	vRhyme_74__ELSC_Mariner_131-447_scaffold_27730_c1_1	2.751e-79	78.6	254	0.947	1	157	57	157
phrog_656	abc2 anti-RecBCD	moron, auxiliary metabolic gene and host takeover	vRhyme_79__ELSC_Mariner_131-447_scaffold_7518_c1_3	6.021e-63	90.2	207	0.965	0.965	109	57	113
phrog_656	abc2 anti-RecBCD	moron, auxiliary metabolic gene and host takeover	vRhyme_82__ELSC_Mariner_131-447_scaffold_6366_c1_6	4.451e-56	100	188	0.947	0.986	69	57	70
phrog_1841	Abi alpha-like abortive infection mechanism	moron, auxiliary metabolic gene and host takeover	Brothers_Diffuse_S015_NODE_1677_length_7860_cov_3.855166_4	0	100	2020	0.974	0.984	545	540	554
phrog_1841	Abi alpha-like abortive infection mechanism	moron, auxiliary metabolic gene and host takeover	Brothers_LC_S014_NODE_52158_length_1840_cov_1.615879_5	1.46e-260	84.9	805	0.848	0.984	458	540	126
phrog_1841	Abi alpha-like abortive infection mechanism	moron, auxiliary metabolic gene and host takeover	Brothers_LC_S016_NODE_10888_length_5434_cov_23.013567_4	0	100	1181	0.967	0.99	522	540	201
phrog_1841	Abi alpha-like abortive infection mechanism	moron, auxiliary metabolic gene and host takeover	Brothers_NWCA_S143_NODE_22401_length_4377_cov_2.274824_3	0	100	1658	0.944	0.987	510	540	382
phrog_1841	Abi alpha-like abortive infection mechanism	moron, auxiliary metabolic gene and host takeover	Brothers_NWCA_S144_NODE_10085_length_6084_cov_1.932181_3	0	100	1747	0.948	0.99	512	540	419
phrog_1841	Abi alpha-like abortive infection mechanism	moron, auxiliary metabolic gene and host takeover	Brothers_NWCA_S144_NODE_631_length_21340_cov_2.255268_26	0	100	1351	0.913	0.993	493	540	270
phrog_1841	Abi alpha-like abortive infection mechanism	moron, auxiliary metabolic gene and host takeover	Brothers_NWCB_S012_NODE_1724_length_17262_cov_32.790604_20	1.34800000000862e-313	97.8	959	0.859	0.994	464	540	162
phrog_1841	Abi alpha-like abortive infection mechanism	moron, auxiliary metabolic gene and host takeover	Brothers_NWCB_S139_NODE_23515_length_5359_cov_1.673356_1	0	100	1448	0.943	0.996	509	540	279
phrog_1841	Abi alpha-like abortive infection mechanism	moron, auxiliary metabolic gene and host takeover	Brothers_NWCB_S139_NODE_24899_length_5183_cov_1.230419_2	0	100	1399	0.881	0.992	476	540	258
phrog_1841	Abi alpha-like abortive infection mechanism	moron, auxiliary metabolic gene and host takeover	Brothers_NWCB_S139_NODE_2527_length_17963_cov_4.477349_9	0	100	1185	0.907	0.986	490	540	212
phrog_1841	Abi alpha-like abortive infection mechanism	moron, auxiliary metabolic gene and host takeover	Brothers_NWCB_S139_NODE_334_length_50644_cov_23.421660_13	0	100	1073	0.881	0.983	476	540	178
phrog_1841	Abi alpha-like abortive infection mechanism	moron, auxiliary metabolic gene and host takeover	Brothers_NWCB_S139_NODE_792_length_33577_cov_2.561495_2	5.445e-270	87.2	833	0.85	0.993	459	540	137
phrog_1841	Abi alpha-like abortive infection mechanism	moron, auxiliary metabolic gene and host takeover	Brothers_NWCB_S140_NODE_125432_length_1728_cov_0.895690_3	7.624e-286	94.1	878	0.822	0.985	444	540	133
phrog_1841	Abi alpha-like abortive infection mechanism	moron, auxiliary metabolic gene and host takeover	Brothers_NWCB_S141_NODE_398_length_47100_cov_1.759160_57	0	100	1441	0.922	0.993	498	540	268
phrog_1841	Abi alpha-like abortive infection mechanism	moron, auxiliary metabolic gene and host takeover	Brothers_NWCB_S141_NODE_664_length_37443_cov_6.390824_7	0	100	1864	0.963	0.991	520	540	468
phrog_1841	Abi alpha-like abortive infection mechanism	moron, auxiliary metabolic gene and host takeover	Brothers_NWCB_S141_NODE_855_length_32454_cov_13.430414_35	0	100	2015	0.926	0.995	578	540	581
phrog_1841	Abi alpha-like abortive infection mechanism	moron, auxiliary metabolic gene and host takeover	Brothers_NWCB_S141_NODE_95_length_97659_cov_5.051060_64	0	100	1087	0.85	0.995	459	540	188
phrog_1841	Abi alpha-like abortive infection mechanism	moron, auxiliary metabolic gene and host takeover	Brothers_NWCB_S146_NODE_1111_length_17860_cov_3.228275_8	0	100	1148	0.907	0.99	490	540	200
phrog_1841	Abi alpha-like abortive infection mechanism	moron, auxiliary metabolic gene and host takeover	Brothers_NWCB_S146_NODE_20471_length_4925_cov_0.947061_6	0	100	1316	0.928	0.992	501	540	253
phrog_1841	Abi alpha-like abortive infection mechanism	moron, auxiliary metabolic gene and host takeover	ELSC_Abe_128-326_scaffold_205_c1_35	0	100	1742	0.933	0.997	504	540	378
phrog_1841	Abi alpha-like abortive infection mechanism	moron, auxiliary metabolic gene and host takeover	ELSC_Abe_A1_NODE_3801_length_10134_cov_2.241331_5	0	100	1936	0.941	0.998	508	540	493
phrog_1841	Abi alpha-like abortive infection mechanism	moron, auxiliary metabolic gene and host takeover	ELSC_Abe_A3_NODE_37_length_95172_cov_2.544910_45	0	100	1577	0.92	0.997	497	540	322
phrog_1841	Abi alpha-like abortive infection mechanism	moron, auxiliary metabolic gene and host takeover	ELSC_Abe_A3_NODE_41002_length_4091_cov_1.776488_5	0	100	1798	0.939	0.995	507	540	395
phrog_1841	Abi alpha-like abortive infection mechanism	moron, auxiliary metabolic gene and host takeover	ELSC_Bowl_M1_NODE_65_length_72276_cov_23.830795_26	0	100	1564	0.957	0.986	517	540	363
phrog_1841	Abi alpha-like abortive infection mechanism	moron, auxiliary metabolic gene and host takeover	ELSC_Bowl_M2_NODE_356_length_56277_cov_8.877596_48	0	100	1219	0.924	0.995	499	540	218
phrog_1841	Abi alpha-like abortive infection mechanism	moron, auxiliary metabolic gene and host takeover	ELSC_Bowl_M2_NODE_67_length_120062_cov_5.379564_19	0	100	1137	0.948	0.985	512	540	200
phrog_1841	Abi alpha-like abortive infection mechanism	moron, auxiliary metabolic gene and host takeover	ELSC_Bowl_M2_NODE_84280_length_2747_cov_2.091985_4	0	100	1674	0.926	0.997	500	540	364
phrog_1841	Abi alpha-like abortive infection mechanism	moron, auxiliary metabolic gene and host takeover	ELSC_Mariner_131-447_scaffold_28015_c1_2	0	95.1	1021	0.944	0.994	510	540	174
phrog_1841	Abi alpha-like abortive infection mechanism	moron, auxiliary metabolic gene and host takeover	ELSC_Mariner_M10_NODE_1212_length_19120_cov_3.203812_20	0	99.8	1014	0.889	0.994	480	540	181
phrog_1841	Abi alpha-like abortive infection mechanism	moron, auxiliary metabolic gene and host takeover	ELSC_Mariner_M17_NODE_90790_length_2020_cov_1.392499_4	0	100	1130	0.941	0.995	508	540	192
phrog_1841	Abi alpha-like abortive infection mechanism	moron, auxiliary metabolic gene and host takeover	ELSC_Tui_Malila_132-544_scaffold_106_c1_45	0	100	2027	0.957	0.995	554	540	557
phrog_1841	Abi alpha-like abortive infection mechanism	moron, auxiliary metabolic gene and host takeover	ELSC_Tui_Malila_134-614_scaffold_150_c1_47	3.801e-257	87.1	796	0.813	0.992	439	540	125
phrog_1841	Abi alpha-like abortive infection mechanism	moron, auxiliary metabolic gene and host takeover	ELSC_Tui_Malila_T10_NODE_1241_length_15336_cov_5.722401_4	0	100	1911	0.933	0.994	506	540	509
phrog_1841	Abi alpha-like abortive infection mechanism	moron, auxiliary metabolic gene and host takeover	ELSC_Tui_Malila_T10_NODE_264_length_32954_cov_12.281232_23	0	100	1385	0.906	0.996	489	540	275
phrog_1841	Abi alpha-like abortive infection mechanism	moron, auxiliary metabolic gene and host takeover	ELSC_Tui_Malila_T10_NODE_3162_length_9736_cov_4.941617_5	0	100	1923	0.969	0.978	523	540	503
phrog_1841	Abi alpha-like abortive infection mechanism	moron, auxiliary metabolic gene and host takeover	ELSC_Tui_Malila_T2_NODE_1555_length_24911_cov_1.481641_19	0	100	1633	0.924	0.997	499	540	347
phrog_1841	Abi alpha-like abortive infection mechanism	moron, auxiliary metabolic gene and host takeover	ELSC_Tui_Malila_T2_NODE_254361_length_1645_cov_0.874835_4	9.377e-266	84.5	820	0.869	0.993	469	540	136
phrog_1841	Abi alpha-like abortive infection mechanism	moron, auxiliary metabolic gene and host takeover	ELSC_Tui_Malila_T2_NODE_88776_length_3057_cov_3.364505_1	0	100	1146	0.946	0.985	511	540	201
phrog_1841	Abi alpha-like abortive infection mechanism	moron, auxiliary metabolic gene and host takeover	Guaymas_4559-240_scaffold_51567_c1_4	3.8260000002284e-314	99.7	960	0.843	0.994	455	540	154
phrog_1841	Abi alpha-like abortive infection mechanism	moron, auxiliary metabolic gene and host takeover	Guaymas_Basin_k95_482274_flag=1_multi=3.0000_len=1909_2	0	100	1210	0.904	0.981	488	540	215
phrog_1841	Abi alpha-like abortive infection mechanism	moron, auxiliary metabolic gene and host takeover	Lau_Basin_Kilo_Moana_k95_1230656_flag=1_multi=3.0000_len=2309_6	1.211e-296	88.5	910	0.913	0.987	493	540	151
phrog_1841	Abi alpha-like abortive infection mechanism	moron, auxiliary metabolic gene and host takeover	Lau_Basin_Kilo_Moana_k95_1423036_flag=0_multi=8.0124_len=7031_10	0	100	1337	0.891	0.996	481	540	258
phrog_1841	Abi alpha-like abortive infection mechanism	moron, auxiliary metabolic gene and host takeover	Lau_Basin_Tahi_Moana_k95_797481_flag=1_multi=4.0000_len=3199_6	0	100	1068	0.913	0.989	493	540	187
phrog_1841	Abi alpha-like abortive infection mechanism	moron, auxiliary metabolic gene and host takeover	Lau_Basin_Tahi_Moana_k95_962668_flag=3_multi=3.0000_len=4118_3	0	94.5	1009	0.941	0.994	508	540	170
phrog_1841	Abi alpha-like abortive infection mechanism	moron, auxiliary metabolic gene and host takeover	MAR_Lucky_356-284_scaffold_52226_c1_3	0	100	1077	0.922	0.989	498	540	176
phrog_1841	Abi alpha-like abortive infection mechanism	moron, auxiliary metabolic gene and host takeover	MAR_Rainbow_354-166_scaffold_1005_c1_19	0	100	2147	0.937	0.994	665	540	669
phrog_1841	Abi alpha-like abortive infection mechanism	moron, auxiliary metabolic gene and host takeover	vRhyme_102__ELSC_Mariner_M17_NODE_5_length_276322_cov_9.917131_158	6.106e-268	83.2	827	0.891	0.984	481	540	127
phrog_1841	Abi alpha-like abortive infection mechanism	moron, auxiliary metabolic gene and host takeover	vRhyme_107__Brothers_NWCB_S146_NODE_7282_length_8087_cov_2.384673_3	0	100	1620	0.939	0.989	507	540	370
phrog_1841	Abi alpha-like abortive infection mechanism	moron, auxiliary metabolic gene and host takeover	vRhyme_110__Brothers_Diffuse_S015_NODE_7122_length_4464_cov_3.280378_9	0	100	2184	0.92	0.998	664	540	665
phrog_1841	Abi alpha-like abortive infection mechanism	moron, auxiliary metabolic gene and host takeover	vRhyme_111__Guaymas_4561-384_scaffold_992_c1_16	0	100	1635	0.941	0.994	508	540	343
phrog_1841	Abi alpha-like abortive infection mechanism	moron, auxiliary metabolic gene and host takeover	vRhyme_113__Brothers_NWCB_S141_NODE_12515_length_6758_cov_2.569296_7	0	100	1043	0.861	0.994	465	540	180
phrog_1841	Abi alpha-like abortive infection mechanism	moron, auxiliary metabolic gene and host takeover	vRhyme_11__ELSC_Mariner_131-447_scaffold_16214_c1_1	0	100	1922	0.926	0.996	500	540	478
phrog_1841	Abi alpha-like abortive infection mechanism	moron, auxiliary metabolic gene and host takeover	vRhyme_122__Lau_Basin_Kilo_Moana_k95_219274_flag=0_multi=7.0003_len=9107_2	1.67299999999935e-312	97.5	955	0.859	0.994	464	540	158
phrog_1841	Abi alpha-like abortive infection mechanism	moron, auxiliary metabolic gene and host takeover	vRhyme_128__Brothers_LC_S016_NODE_2192_length_11394_cov_9.126387_5	0	100	1455	0.848	0.997	458	540	300
phrog_1841	Abi alpha-like abortive infection mechanism	moron, auxiliary metabolic gene and host takeover	vRhyme_12__Brothers_UC_S011_NODE_326_length_17111_cov_7.403144_1	0	100	1672	0.959	0.994	518	540	346
phrog_1841	Abi alpha-like abortive infection mechanism	moron, auxiliary metabolic gene and host takeover	vRhyme_130__Brothers_NWCB_S140_NODE_25195_length_4144_cov_1.879761_5	1.291e-303	96.3	930	0.848	0.993	458	540	148
phrog_1841	Abi alpha-like abortive infection mechanism	moron, auxiliary metabolic gene and host takeover	vRhyme_131__Brothers_Diffuse_S015_NODE_1042_length_9391_cov_2.796956_5	0	100	1437	0.937	0.989	506	540	277
phrog_1841	Abi alpha-like abortive infection mechanism	moron, auxiliary metabolic gene and host takeover	vRhyme_137__Brothers_LC_S016_NODE_9152_length_5892_cov_1.372767_8	0	100	1230	0.863	0.995	466	540	221
phrog_1841	Abi alpha-like abortive infection mechanism	moron, auxiliary metabolic gene and host takeover	vRhyme_137__Brothers_NWCB_S139_NODE_3636_length_14856_cov_1.459773_4	0	100	1846	0.963	0.973	520	540	405
phrog_1841	Abi alpha-like abortive infection mechanism	moron, auxiliary metabolic gene and host takeover	vRhyme_13__Guaymas_4561-380_scaffold_126_c1_45	0	100	1635	0.941	0.994	508	540	343
phrog_1841	Abi alpha-like abortive infection mechanism	moron, auxiliary metabolic gene and host takeover	vRhyme_14__Brothers_Diffuse_S015_NODE_1573_length_8071_cov_3.170443_5	0	100	2403	0.994	0.952	826	540	868
phrog_1841	Abi alpha-like abortive infection mechanism	moron, auxiliary metabolic gene and host takeover	vRhyme_151__Brothers_NWCB_S139_NODE_24363_length_5248_cov_0.921304_4	3.08200000151613e-315	96.2	963	0.88	0.994	475	540	160
phrog_1841	Abi alpha-like abortive infection mechanism	moron, auxiliary metabolic gene and host takeover	vRhyme_151__ELSC_Abe_A1_NODE_8692_length_6967_cov_2.611111_4	0	100	1037	0.848	0.994	458	540	171
phrog_1841	Abi alpha-like abortive infection mechanism	moron, auxiliary metabolic gene and host takeover	vRhyme_15__ELSC_Tui_Malila_134-614_scaffold_604_c1_34	0	100	1124	0.885	0.995	478	540	195
phrog_1841	Abi alpha-like abortive infection mechanism	moron, auxiliary metabolic gene and host takeover	vRhyme_15__MAR_Rainbow_355-202_scaffold_4179_c1_16	0	100	1070	0.92	0.995	497	540	183
phrog_1841	Abi alpha-like abortive infection mechanism	moron, auxiliary metabolic gene and host takeover	vRhyme_160__MAR_Rainbow_354-166_scaffold_284_c1_15	0	100	2071	0.963	0.995	579	540	582
phrog_1841	Abi alpha-like abortive infection mechanism	moron, auxiliary metabolic gene and host takeover	vRhyme_167__Brothers_NWCB_S146_NODE_5342_length_9328_cov_3.818607_12	0	100	1639	0.9	1	486	540	357
phrog_1841	Abi alpha-like abortive infection mechanism	moron, auxiliary metabolic gene and host takeover	vRhyme_176__ELSC_Abe_A3_NODE_112284_length_2462_cov_0.655675_1	0	100	1423	0.846	0.989	457	540	273
phrog_1841	Abi alpha-like abortive infection mechanism	moron, auxiliary metabolic gene and host takeover	vRhyme_186__Brothers_NWCB_S012_NODE_162_length_59579_cov_141.962743_49	0	100	1290	0.909	0.992	491	540	250
phrog_1841	Abi alpha-like abortive infection mechanism	moron, auxiliary metabolic gene and host takeover	vRhyme_189__Brothers_Diffuse_S015_NODE_40592_length_2204_cov_4.714492_4	0	100	1751	0.935	0.995	505	540	392
phrog_1841	Abi alpha-like abortive infection mechanism	moron, auxiliary metabolic gene and host takeover	vRhyme_18__ELSC_Tui_Malila_T11_NODE_1741_length_14319_cov_2.488656_10	8.836e-278	86	855	0.887	1	479	540	138
phrog_1841	Abi alpha-like abortive infection mechanism	moron, auxiliary metabolic gene and host takeover	vRhyme_1__Brothers_NWCA_S143_NODE_860_length_24151_cov_6.223901_32	0	100	1272	0.924	0.992	499	540	241
phrog_1841	Abi alpha-like abortive infection mechanism	moron, auxiliary metabolic gene and host takeover	vRhyme_1__Brothers_UC_S010_NODE_4350_length_7117_cov_1.596853_14	0	100	1232	0.948	0.982	512	540	228
phrog_1841	Abi alpha-like abortive infection mechanism	moron, auxiliary metabolic gene and host takeover	vRhyme_1__Cayman_Deep_k95_203362_flag=0_multi=13.1541_len=27896_31	0	100	1497	0.898	0.997	485	540	302
phrog_1841	Abi alpha-like abortive infection mechanism	moron, auxiliary metabolic gene and host takeover	vRhyme_1__Cayman_Shallow_k95_625378_flag=0_multi=16.0815_len=98181_115	0	100	1497	0.898	0.997	485	540	302
phrog_1841	Abi alpha-like abortive infection mechanism	moron, auxiliary metabolic gene and host takeover	vRhyme_1__ELSC_Bowl_M1_NODE_18_length_138527_cov_15.911669_102	0	100	1129	0.874	0.995	472	540	186
phrog_1841	Abi alpha-like abortive infection mechanism	moron, auxiliary metabolic gene and host takeover	vRhyme_1__ELSC_Bowl_M1_NODE_18_length_138527_cov_15.911669_91	0	100	1963	0.959	0.985	518	540	517
phrog_1841	Abi alpha-like abortive infection mechanism	moron, auxiliary metabolic gene and host takeover	vRhyme_1__Guaymas_4559-240_scaffold_1875_c1_15	0	100	1286	0.944	0.996	510	540	239
phrog_1841	Abi alpha-like abortive infection mechanism	moron, auxiliary metabolic gene and host takeover	vRhyme_200__Brothers_NWCB_S139_NODE_4934_length_12675_cov_11.599697_15	0	99	1032	0.913	0.995	493	540	186
phrog_1841	Abi alpha-like abortive infection mechanism	moron, auxiliary metabolic gene and host takeover	vRhyme_21__Brothers_NWCA_S142_NODE_9_length_141949_cov_33.207676_57	0	100	1828	0.933	0.998	504	540	427
phrog_1841	Abi alpha-like abortive infection mechanism	moron, auxiliary metabolic gene and host takeover	vRhyme_238__Brothers_NWCB_S139_NODE_526_length_41186_cov_16.057624_5	0	100	1251	0.941	0.996	508	540	228
phrog_1841	Abi alpha-like abortive infection mechanism	moron, auxiliary metabolic gene and host takeover	vRhyme_24__Guaymas_4559-240_scaffold_17445_c1_4	0	100	1158	0.944	1	510	540	211
phrog_1841	Abi alpha-like abortive infection mechanism	moron, auxiliary metabolic gene and host takeover	vRhyme_264__ELSC_Bowl_M2_NODE_2115_length_22757_cov_4.043482_11	3.975e-270	82.6	833	0.906	0.992	489	540	132
phrog_1841	Abi alpha-like abortive infection mechanism	moron, auxiliary metabolic gene and host takeover	vRhyme_26__ELSC_Tui_Malila_132-544_scaffold_32373_c1_3	0	100	1019	0.843	0.994	455	540	159
phrog_1841	Abi alpha-like abortive infection mechanism	moron, auxiliary metabolic gene and host takeover	vRhyme_26__Guaymas_4559-240_scaffold_957_c1_22	0	100	1490	0.941	0.997	508	540	303
phrog_1841	Abi alpha-like abortive infection mechanism	moron, auxiliary metabolic gene and host takeover	vRhyme_27__Brothers_LC_S016_NODE_16346_length_4488_cov_1.480853_1	0	100	1598	0.959	0.997	518	540	346
phrog_1841	Abi alpha-like abortive infection mechanism	moron, auxiliary metabolic gene and host takeover	vRhyme_296__Brothers_Diffuse_S015_NODE_775_length_10313_cov_5.655998_8	0	100	1655	0.902	0.992	487	540	367
phrog_1841	Abi alpha-like abortive infection mechanism	moron, auxiliary metabolic gene and host takeover	vRhyme_30__Brothers_NWCB_S141_NODE_11604_length_7096_cov_1.798393_1	0	100	1731	0.948	0.988	512	540	413
phrog_1841	Abi alpha-like abortive infection mechanism	moron, auxiliary metabolic gene and host takeover	vRhyme_32__ELSC_Tui_Malila_134-614_scaffold_4011_c1_1	0	100	1006	0.854	0.994	461	540	162
phrog_1841	Abi alpha-like abortive infection mechanism	moron, auxiliary metabolic gene and host takeover	vRhyme_32__ELSC_Tui_Malila_134-614_scaffold_4011_c1_10	0	100	1064	0.926	0.995	500	540	186
phrog_1841	Abi alpha-like abortive infection mechanism	moron, auxiliary metabolic gene and host takeover	vRhyme_32__Guaymas_4561-380_scaffold_281_c1_2	0	100	1678	0.967	0.986	522	540	357
phrog_1841	Abi alpha-like abortive infection mechanism	moron, auxiliary metabolic gene and host takeover	vRhyme_33__Brothers_NWCA_S142_NODE_2137_length_7170_cov_2.980122_10	0	100	2466	0.972	0.971	926	540	954
phrog_1841	Abi alpha-like abortive infection mechanism	moron, auxiliary metabolic gene and host takeover	vRhyme_35__Brothers_Diffuse_S015_NODE_37210_length_2282_cov_3.303016_3	0	100	1419	0.917	0.997	495	540	298
phrog_1841	Abi alpha-like abortive infection mechanism	moron, auxiliary metabolic gene and host takeover	vRhyme_36__Guaymas_Basin_k95_811688_flag=1_multi=4.6561_len=14720_23	0	100	1252	0.922	0.996	498	540	226
phrog_1841	Abi alpha-like abortive infection mechanism	moron, auxiliary metabolic gene and host takeover	vRhyme_37__ELSC_Mariner_M17_NODE_20785_length_5445_cov_3.416134_1	0	100	1251	0.935	0.995	505	540	221
phrog_1841	Abi alpha-like abortive infection mechanism	moron, auxiliary metabolic gene and host takeover	vRhyme_38__Brothers_NWCA_S013_NODE_36_length_84797_cov_6.562490_62	0	100	1828	0.933	0.998	504	540	427
phrog_1841	Abi alpha-like abortive infection mechanism	moron, auxiliary metabolic gene and host takeover	vRhyme_38__Guaymas_4561-380_scaffold_6484_c1_8	5.56811982863085e-321	93.7	980	0.922	0.994	498	540	163
phrog_1841	Abi alpha-like abortive infection mechanism	moron, auxiliary metabolic gene and host takeover	vRhyme_39__Brothers_NWCA_S144_NODE_37640_length_3086_cov_3.239608_2	0	100	1465	0.97	0.99	524	540	308
phrog_1841	Abi alpha-like abortive infection mechanism	moron, auxiliary metabolic gene and host takeover	vRhyme_39__Brothers_NWCA_S145_NODE_25_length_104735_cov_12.148947_66	0	100	2100	0.948	0.997	592	540	594
phrog_1841	Abi alpha-like abortive infection mechanism	moron, auxiliary metabolic gene and host takeover	vRhyme_41__Brothers_NWCB_S012_NODE_1115_length_22313_cov_4.768413_6	0	100	1834	0.944	0.984	510	540	427
phrog_1841	Abi alpha-like abortive infection mechanism	moron, auxiliary metabolic gene and host takeover	vRhyme_41__ELSC_Tui_Malila_134-614_scaffold_1223_c1_24	0	100	1161	0.926	0.995	500	540	201
phrog_1841	Abi alpha-like abortive infection mechanism	moron, auxiliary metabolic gene and host takeover	vRhyme_44__Brothers_NWCB_S141_NODE_754_length_34869_cov_2.719158_46	0	100	2159	0.957	0.989	621	540	628
phrog_1841	Abi alpha-like abortive infection mechanism	moron, auxiliary metabolic gene and host takeover	vRhyme_46__Brothers_NWCA_S013_NODE_425_length_21395_cov_3.138894_9	0	100	1573	0.919	0.997	496	540	344
phrog_1841	Abi alpha-like abortive infection mechanism	moron, auxiliary metabolic gene and host takeover	vRhyme_47__Brothers_NWCB_S139_NODE_23695_length_5335_cov_2.420315_5	0	100	1178	0.883	0.973	477	540	221
phrog_1841	Abi alpha-like abortive infection mechanism	moron, auxiliary metabolic gene and host takeover	vRhyme_48__Guaymas_4561-380_scaffold_5622_c1_5	0	100	1215	0.92	0.991	497	540	225
phrog_1841	Abi alpha-like abortive infection mechanism	moron, auxiliary metabolic gene and host takeover	vRhyme_4__Guaymas_4559-240_scaffold_143_c1_48	0	100	1799	0.935	0.984	505	540	432
phrog_1841	Abi alpha-like abortive infection mechanism	moron, auxiliary metabolic gene and host takeover	vRhyme_50__Guaymas_4561-384_scaffold_822_c2_26	2.74000012815059e-317	94	969	0.909	0.993	491	540	153
phrog_1841	Abi alpha-like abortive infection mechanism	moron, auxiliary metabolic gene and host takeover	vRhyme_52__Brothers_LC_S016_NODE_1218_length_14757_cov_5.110048_31	0	100	1375	0.856	0.996	462	540	263
phrog_1841	Abi alpha-like abortive infection mechanism	moron, auxiliary metabolic gene and host takeover	vRhyme_54__ELSC_Tui_Malila_132-544_scaffold_225_c2_22	0	100	1632	0.922	0.997	498	540	362
phrog_1841	Abi alpha-like abortive infection mechanism	moron, auxiliary metabolic gene and host takeover	vRhyme_55__Brothers_NWCA_S143_NODE_298_length_39046_cov_2.778000_9	1.173e-283	84.7	872	0.92	0.993	497	540	143
phrog_1841	Abi alpha-like abortive infection mechanism	moron, auxiliary metabolic gene and host takeover	vRhyme_59__Brothers_UC_S010_NODE_1433_length_13182_cov_2.830716_16	0	100	1672	0.959	0.994	518	540	346
phrog_1841	Abi alpha-like abortive infection mechanism	moron, auxiliary metabolic gene and host takeover	vRhyme_60__Guaymas_4561-384_scaffold_12803_c1_1	0	100	1803	0.959	0.981	518	540	421
phrog_1841	Abi alpha-like abortive infection mechanism	moron, auxiliary metabolic gene and host takeover	vRhyme_63__Brothers_UC_S147_NODE_8140_length_3487_cov_2.641369_2	0	100	2248	0.969	0.989	728	540	736
phrog_1841	Abi alpha-like abortive infection mechanism	moron, auxiliary metabolic gene and host takeover	vRhyme_63__ELSC_Mariner_M10_NODE_3520_length_10301_cov_1.463928_16	6.106e-268	83.2	827	0.891	0.984	481	540	127
phrog_1841	Abi alpha-like abortive infection mechanism	moron, auxiliary metabolic gene and host takeover	vRhyme_66__ELSC_Tui_Malila_T11_NODE_1759_length_14271_cov_1.401513_10	0	100	1076	0.811	0.995	438	540	184
phrog_1841	Abi alpha-like abortive infection mechanism	moron, auxiliary metabolic gene and host takeover	vRhyme_67__Brothers_NWCA_S144_NODE_90_length_45465_cov_4.207971_16	0	100	1639	0.952	0.985	514	540	337
phrog_1841	Abi alpha-like abortive infection mechanism	moron, auxiliary metabolic gene and host takeover	vRhyme_6__Lau_Basin_Mariner_k95_590578_flag=1_multi=7.7508_len=28639_17	0	100	1082	0.926	0.984	500	540	192
phrog_1841	Abi alpha-like abortive infection mechanism	moron, auxiliary metabolic gene and host takeover	vRhyme_6__MAR_Lucky_356-284_scaffold_38503_c1_6	0	100	1517	0.933	0.993	504	540	305
phrog_1841	Abi alpha-like abortive infection mechanism	moron, auxiliary metabolic gene and host takeover	vRhyme_71__Brothers_Diffuse_S015_NODE_2871_length_6398_cov_4.697496_7	2.422e-303	99.7	929	0.815	0.994	440	540	158
phrog_1841	Abi alpha-like abortive infection mechanism	moron, auxiliary metabolic gene and host takeover	vRhyme_76__Brothers_LC_S016_NODE_34328_length_3129_cov_2.816456_4	0	100	1676	0.924	0.994	499	540	356
phrog_1841	Abi alpha-like abortive infection mechanism	moron, auxiliary metabolic gene and host takeover	vRhyme_77__Brothers_NWCB_S141_NODE_9908_length_7858_cov_8.601475_2	0	100	1820	0.97	0.995	524	540	408
phrog_1841	Abi alpha-like abortive infection mechanism	moron, auxiliary metabolic gene and host takeover	vRhyme_77__Guaymas_4561-384_scaffold_323_c1_35	0	100	2102	0.972	0.968	603	540	623
phrog_1841	Abi alpha-like abortive infection mechanism	moron, auxiliary metabolic gene and host takeover	vRhyme_7__Brothers_NWCB_S146_NODE_16191_length_5524_cov_1.451362_3	1.759e-265	80.9	820	0.913	0.992	493	540	123
phrog_1841	Abi alpha-like abortive infection mechanism	moron, auxiliary metabolic gene and host takeover	vRhyme_7__ELSC_Tui_Malila_T2_NODE_18674_length_6923_cov_1.379341_5	0	100	1903	0.92	0.991	497	540	465
phrog_1841	Abi alpha-like abortive infection mechanism	moron, auxiliary metabolic gene and host takeover	vRhyme_81__ELSC_Abe_A3_NODE_4353_length_11702_cov_4.991102_1	0	100	1064	0.926	0.995	500	540	186
phrog_1841	Abi alpha-like abortive infection mechanism	moron, auxiliary metabolic gene and host takeover	vRhyme_86__Brothers_NWCB_S141_NODE_4933_length_12192_cov_3.372482_12	0	100	2109	0.944	0.989	618	540	625
phrog_1841	Abi alpha-like abortive infection mechanism	moron, auxiliary metabolic gene and host takeover	vRhyme_87__Brothers_LC_S014_NODE_3569_length_7711_cov_4.234045_2	1.19900000140579e-315	91.6	964	0.931	0.994	503	540	158
phrog_1841	Abi alpha-like abortive infection mechanism	moron, auxiliary metabolic gene and host takeover	vRhyme_8__Brothers_NWCA_S143_NODE_452_length_33736_cov_4.107263_19	0	100	2109	0.948	0.997	646	540	648
phrog_1841	Abi alpha-like abortive infection mechanism	moron, auxiliary metabolic gene and host takeover	vRhyme_90__ELSC_Mariner_M10_NODE_719_length_25632_cov_2.474730_37	0	100	1879	0.965	0.996	521	540	497
phrog_1841	Abi alpha-like abortive infection mechanism	moron, auxiliary metabolic gene and host takeover	vRhyme_91__ELSC_Tui_Malila_T2_NODE_118119_length_2603_cov_0.755250_3	1.173e-283	90.7	872	0.852	0.993	460	540	144
phrog_1841	Abi alpha-like abortive infection mechanism	moron, auxiliary metabolic gene and host takeover	vRhyme_95__ELSC_Mariner_M17_NODE_85942_length_2101_cov_1.183891_4	0	100	1126	0.83	0.995	448	540	193
phrog_1841	Abi alpha-like abortive infection mechanism	moron, auxiliary metabolic gene and host takeover	vRhyme_98__Guaymas_4561-384_scaffold_15_c2_115	0	100	1373	0.906	0.988	489	540	259
phrog_1841	Abi alpha-like abortive infection mechanism	moron, auxiliary metabolic gene and host takeover	vRhyme_9__Brothers_NWCA_S142_NODE_713_length_14166_cov_6.050146_9	0	100	2214	0.97	0.993	672	540	677
phrog_1841	Abi alpha-like abortive infection mechanism	moron, auxiliary metabolic gene and host takeover	vRhyme_9__ELSC_Abe_128-326_scaffold_3430_c2_10	1.062e-282	84.7	869	0.919	0.993	496	540	141
phrog_1841	Abi alpha-like abortive infection mechanism	moron, auxiliary metabolic gene and host takeover	vRhyme_9__ELSC_Tui_Malila_132-544_scaffold_28_c1_79	0	100	1502	0.941	0.987	508	540	299
phrog_1841	Abi alpha-like abortive infection mechanism	moron, auxiliary metabolic gene and host takeover	vRhyme_9__Guaymas_4559-240_scaffold_3_c1_182	2.722e-301	92	923	0.887	0.994	479	540	155
phrog_1841	Abi alpha-like abortive infection mechanism	moron, auxiliary metabolic gene and host takeover	vRhyme_9__MAR_Lucky_356-284_scaffold_637_c1_16	0	100	1169	0.941	0.995	508	540	210
phrog_2158	abortive infection resistance protein	moron, auxiliary metabolic gene and host takeover	Axial_Plume_NODE_10199_length_2557_cov_1.269959_4	0	100	1348	1	0.985	284	284	267
phrog_2158	abortive infection resistance protein	moron, auxiliary metabolic gene and host takeover	Axial_Plume_NODE_16044_length_2049_cov_0.700832_4	0	100	1395	0.972	1	283	284	283
phrog_2158	abortive infection resistance protein	moron, auxiliary metabolic gene and host takeover	Brothers_Diffuse_S015_NODE_13_length_40665_cov_12.014530_9	3.049e-310	100	934	0.866	0.993	246	284	142
phrog_2158	abortive infection resistance protein	moron, auxiliary metabolic gene and host takeover	Brothers_Diffuse_S015_NODE_1770_length_7688_cov_2.340563_4	0	100	1111	0.947	0.995	269	284	185
phrog_2158	abortive infection resistance protein	moron, auxiliary metabolic gene and host takeover	Brothers_Diffuse_S015_NODE_24976_length_2671_cov_2.877358_1	0	100	1163	0.891	0.995	253	284	206
phrog_2158	abortive infection resistance protein	moron, auxiliary metabolic gene and host takeover	Brothers_LC_S016_NODE_3834_length_8814_cov_9.253597_7	2.337e-284	100	859	0.993	0.992	282	284	130
phrog_2158	abortive infection resistance protein	moron, auxiliary metabolic gene and host takeover	Brothers_LC_S016_NODE_5730_length_7323_cov_6.719427_6	0	100	1249	0.993	0.982	282	284	217
phrog_2158	abortive infection resistance protein	moron, auxiliary metabolic gene and host takeover	Brothers_NWCA_S013_NODE_24_length_101319_cov_31.780200_115	0	100	1528	1	0.957	357	284	373
phrog_2158	abortive infection resistance protein	moron, auxiliary metabolic gene and host takeover	Brothers_NWCA_S017_NODE_277_length_9804_cov_54.920120_1	0	100	1642	1	0.99	517	284	522
phrog_2158	abortive infection resistance protein	moron, auxiliary metabolic gene and host takeover	Brothers_NWCA_S017_NODE_550_length_6690_cov_33.132866_5	1.723e-251	100	764	0.94	0.991	267	284	115
phrog_2158	abortive infection resistance protein	moron, auxiliary metabolic gene and host takeover	Brothers_NWCA_S142_NODE_3437_length_5339_cov_24.867421_1	1.723e-251	100	764	0.94	1	267	284	114
phrog_2158	abortive infection resistance protein	moron, auxiliary metabolic gene and host takeover	Brothers_NWCA_S142_NODE_41_length_63975_cov_31.108210_fragment_1_42	0	100	1105	0.937	0.995	266	284	197
phrog_2158	abortive infection resistance protein	moron, auxiliary metabolic gene and host takeover	Brothers_NWCA_S145_NODE_69062_length_1444_cov_0.723614_1	4.137e-290	100	876	0.94	0.985	267	284	137
phrog_2158	abortive infection resistance protein	moron, auxiliary metabolic gene and host takeover	Brothers_NWCB_S012_NODE_22256_length_3931_cov_4.896688_3	0	100	1604	1	0.982	386	284	393
phrog_2158	abortive infection resistance protein	moron, auxiliary metabolic gene and host takeover	Brothers_NWCB_S012_NODE_50136_length_2411_cov_3.633100_3	0	100	1729	1	0.982	495	284	504
phrog_2158	abortive infection resistance protein	moron, auxiliary metabolic gene and host takeover	Brothers_NWCB_S012_NODE_936_length_24884_cov_12.758816_2	0	100	980	0.898	0.994	255	284	154
phrog_2158	abortive infection resistance protein	moron, auxiliary metabolic gene and host takeover	Brothers_NWCB_S139_NODE_16554_length_6548_cov_2.543996_4	3.781e-299	100	902	0.824	0.993	234	284	138
phrog_2158	abortive infection resistance protein	moron, auxiliary metabolic gene and host takeover	Brothers_NWCB_S140_NODE_116230_length_1807_cov_1.184524_3	0	100	1517	1	0.985	335	284	340
phrog_2158	abortive infection resistance protein	moron, auxiliary metabolic gene and host takeover	Brothers_NWCB_S140_NODE_32267_length_3667_cov_0.879944_1	0	100	1579	0.993	0.995	388	284	390
phrog_2158	abortive infection resistance protein	moron, auxiliary metabolic gene and host takeover	Brothers_NWCB_S141_NODE_16777_length_5593_cov_1.575558_2	0	100	1588	1	0.976	410	284	420
phrog_2158	abortive infection resistance protein	moron, auxiliary metabolic gene and host takeover	Brothers_NWCB_S146_NODE_113_length_41602_cov_11.514961_20	0	100	1064	1	0.984	284	284	185
phrog_2158	abortive infection resistance protein	moron, auxiliary metabolic gene and host takeover	Brothers_NWCB_S146_NODE_214631_length_1356_cov_0.816111_2	0	100	1035	0.982	0.988	279	284	172
phrog_2158	abortive infection resistance protein	moron, auxiliary metabolic gene and host takeover	Brothers_NWCB_S146_NODE_2986_length_11966_cov_2.109300_6	8.94100223900341e-318	100	955	0.982	0.987	279	284	151
phrog_2158	abortive infection resistance protein	moron, auxiliary metabolic gene and host takeover	Brothers_NWCB_S146_NODE_6001_length_8826_cov_5.668468_4	0	100	1581	1	0.961	345	284	359
phrog_2158	abortive infection resistance protein	moron, auxiliary metabolic gene and host takeover	ELSC_Abe_128-326_scaffold_143_c1_36	0	100	1421	0.989	0.993	287	284	289
phrog_2158	abortive infection resistance protein	moron, auxiliary metabolic gene and host takeover	ELSC_Abe_A1_NODE_200736_length_1502_cov_1.749818_1	0	100	1213	0.958	1	272	284	211
phrog_2158	abortive infection resistance protein	moron, auxiliary metabolic gene and host takeover	ELSC_Abe_A1_NODE_4141_length_9757_cov_2.519938_11	3.096e-234	100	715	0.923	0.991	262	284	107
phrog_2158	abortive infection resistance protein	moron, auxiliary metabolic gene and host takeover	ELSC_Abe_A3_NODE_349_length_34067_cov_2.628197_7	0	100	1359	1	0.989	284	284	262
phrog_2158	abortive infection resistance protein	moron, auxiliary metabolic gene and host takeover	ELSC_Abe_A3_NODE_349_length_34067_cov_2.628197_8	0	100	1373	0.989	0.989	281	284	277
phrog_2158	abortive infection resistance protein	moron, auxiliary metabolic gene and host takeover	ELSC_Abe_A3_NODE_35388_length_4389_cov_1.351009_3	0	100	1453	0.993	0.983	296	284	301
phrog_2158	abortive infection resistance protein	moron, auxiliary metabolic gene and host takeover	ELSC_Bowl_M1_NODE_2081_length_8898_cov_5.009463_12	0	100	1335	0.958	0.96	272	284	278
phrog_2158	abortive infection resistance protein	moron, auxiliary metabolic gene and host takeover	ELSC_Bowl_M2_NODE_18188_length_6958_cov_1.928854_2	1.746e-228	100	698	0.93	0.99	264	284	104
phrog_2158	abortive infection resistance protein	moron, auxiliary metabolic gene and host takeover	ELSC_Bowl_M2_NODE_22266_length_6188_cov_1.933839_6	1.01300000197475e-315	100	949	0.891	0.987	253	284	152
phrog_2158	abortive infection resistance protein	moron, auxiliary metabolic gene and host takeover	ELSC_Bowl_M2_NODE_237022_length_1413_cov_1.388025_3	0	100	1075	0.961	0.994	273	284	175
phrog_2158	abortive infection resistance protein	moron, auxiliary metabolic gene and host takeover	ELSC_Bowl_M2_NODE_259_length_65925_cov_7.508085_33	1.48219693752374e-323	100	972	0.975	0.987	277	284	154
phrog_2158	abortive infection resistance protein	moron, auxiliary metabolic gene and host takeover	ELSC_Mariner_M10_NODE_4226_length_9209_cov_1.409932_5	0	100	1180	0.989	0.995	281	284	198
phrog_2158	abortive infection resistance protein	moron, auxiliary metabolic gene and host takeover	ELSC_Tui_Malila_132-544_scaffold_109_c1_6	1.68000007136145e-317	100	955	0.982	0.993	279	284	150
phrog_2158	abortive infection resistance protein	moron, auxiliary metabolic gene and host takeover	ELSC_Tui_Malila_T10_NODE_27076_length_3250_cov_17.812360_8	0	100	1241	0.996	0.991	283	284	227
phrog_2158	abortive infection resistance protein	moron, auxiliary metabolic gene and host takeover	ELSC_Tui_Malila_T11_NODE_3053_length_10894_cov_1.457230_9	0	100	1463	0.993	0.98	293	284	299
phrog_2158	abortive infection resistance protein	moron, auxiliary metabolic gene and host takeover	ELSC_Tui_Malila_T2_NODE_3453_length_16532_cov_1.745261_fragment_1_12	0	100	1482	1	0.985	332	284	337
phrog_2158	abortive infection resistance protein	moron, auxiliary metabolic gene and host takeover	Guaymas_4561-384_scaffold_19_c1_181	0	100	1467	0.975	0.973	289	284	297
phrog_2158	abortive infection resistance protein	moron, auxiliary metabolic gene and host takeover	Guaymas_4571-419_scaffold_130_c1_11	0	100	1258	0.993	0.933	282	284	238
phrog_2158	abortive infection resistance protein	moron, auxiliary metabolic gene and host takeover	Guaymas_4571-419_scaffold_28787_c1_1	0	100	1090	0.972	1	276	284	189
phrog_2158	abortive infection resistance protein	moron, auxiliary metabolic gene and host takeover	Guaymas_4571-419_scaffold_38131_c1_4	5.156e-289	100	872	0.975	0.985	277	284	137
phrog_2158	abortive infection resistance protein	moron, auxiliary metabolic gene and host takeover	Guaymas_Basin_k95_780351_flag=0_multi=11.1204_len=2064_2	0	100	1150	0.982	0.995	279	284	202
phrog_2158	abortive infection resistance protein	moron, auxiliary metabolic gene and host takeover	Lau_Basin_Kilo_Moana_k95_682404_flag=1_multi=8.0000_len=2227_1	0	100	1084	0.989	0.994	281	284	172
phrog_2158	abortive infection resistance protein	moron, auxiliary metabolic gene and host takeover	Lau_Basin_Tahi_Moana_k95_112175_flag=0_multi=7.1852_len=4825_9	4.015e-293	100	884	0.958	0.993	272	284	134
phrog_2158	abortive infection resistance protein	moron, auxiliary metabolic gene and host takeover	Lau_Basin_Tahi_Moana_k95_522188_flag=1_multi=3.0000_len=3150_5	0	100	1079	0.993	0.995	282	284	193
phrog_2158	abortive infection resistance protein	moron, auxiliary metabolic gene and host takeover	MAR_Lucky_356-284_scaffold_69811_c1_4	0	100	1052	0.989	0.983	281	284	173
phrog_2158	abortive infection resistance protein	moron, auxiliary metabolic gene and host takeover	MAR_Lucky_356-308_scaffold_8155_c1_3	0	100	1539	1	0.991	339	284	342
phrog_2158	abortive infection resistance protein	moron, auxiliary metabolic gene and host takeover	MAR_Rainbow_354-166_scaffold_14503_c1_6	1.178e-300	100	906	0.933	0.993	265	284	146
phrog_2158	abortive infection resistance protein	moron, auxiliary metabolic gene and host takeover	MAR_Rainbow_354-166_scaffold_37032_c1_1	0	100	989	0.947	0.987	269	284	151
phrog_2158	abortive infection resistance protein	moron, auxiliary metabolic gene and host takeover	MAR_Rainbow_354-166_scaffold_494_c1_59	3.001e-280	100	847	0.996	0.978	283	284	136
phrog_2158	abortive infection resistance protein	moron, auxiliary metabolic gene and host takeover	MAR_Rainbow_355-202_scaffold_188_c1_42	0	100	1128	0.986	0.989	280	284	188
phrog_2158	abortive infection resistance protein	moron, auxiliary metabolic gene and host takeover	vRhyme_103__ELSC_Abe_A1_NODE_12783_length_5865_cov_2.177065_2	0	100	1313	0.996	0.988	283	284	249
phrog_2158	abortive infection resistance protein	moron, auxiliary metabolic gene and host takeover	vRhyme_104__Brothers_NWCB_S140_NODE_792_length_16653_cov_1.740046_19	0	100	1295	0.989	0.984	281	284	245
phrog_2158	abortive infection resistance protein	moron, auxiliary metabolic gene and host takeover	vRhyme_105__Guaymas_4561-384_scaffold_4793_c1_5	0	100	990	0.958	0.993	272	284	152
phrog_2158	abortive infection resistance protein	moron, auxiliary metabolic gene and host takeover	vRhyme_106__Guaymas_4561-384_scaffold_5260_c1_4	0	100	1125	0.947	0.99	269	284	202
phrog_2158	abortive infection resistance protein	moron, auxiliary metabolic gene and host takeover	vRhyme_111__Lau_Basin_Tahi_Moana_k95_78097_flag=1_multi=2.0000_len=3901_6	4.015e-293	100	884	0.986	0.993	280	284	138
phrog_2158	abortive infection resistance protein	moron, auxiliary metabolic gene and host takeover	vRhyme_114__ELSC_Abe_A3_NODE_321_length_35199_cov_4.032932_50	0	100	1185	0.993	0.995	282	284	198
phrog_2158	abortive infection resistance protein	moron, auxiliary metabolic gene and host takeover	vRhyme_11__ELSC_Bowl_M2_NODE_24626_length_5819_cov_1.792164_14	0	100	1076	0.919	0.995	261	284	184
phrog_2158	abortive infection resistance protein	moron, auxiliary metabolic gene and host takeover	vRhyme_126__Brothers_NWCB_S140_NODE_9853_length_6355_cov_1.010758_3	0	100	983	0.905	0.993	257	284	147
phrog_2158	abortive infection resistance protein	moron, auxiliary metabolic gene and host takeover	vRhyme_12__Brothers_Diffuse_S015_NODE_2539_length_6724_cov_3.152342_3	1.18400000000002e-310	100	935	0.986	0.993	280	284	145
phrog_2158	abortive infection resistance protein	moron, auxiliary metabolic gene and host takeover	vRhyme_12__Brothers_UC_S010_NODE_20586_length_3121_cov_3.506012_3	0	100	1313	0.996	0.984	283	284	245
phrog_2158	abortive infection resistance protein	moron, auxiliary metabolic gene and host takeover	vRhyme_12__Guaymas_4561-384_scaffold_3_c1_291	0	100	1249	0.958	0.995	272	284	221
phrog_2158	abortive infection resistance protein	moron, auxiliary metabolic gene and host takeover	vRhyme_131__Brothers_LC_S016_NODE_14061_length_4811_cov_2.471605_7	0	100	1024	0.965	0.988	274	284	167
phrog_2158	abortive infection resistance protein	moron, auxiliary metabolic gene and host takeover	vRhyme_132__ELSC_Bowl_M2_NODE_4654_length_14985_cov_4.896285_17	9.49700000000233e-312	100	938	0.958	0.987	272	284	150
phrog_2158	abortive infection resistance protein	moron, auxiliary metabolic gene and host takeover	vRhyme_134__Brothers_NWCB_S139_NODE_255_length_58754_cov_11.308851_30	0	100	1710	1	0.983	469	284	477
phrog_2158	abortive infection resistance protein	moron, auxiliary metabolic gene and host takeover	vRhyme_13__Brothers_Diffuse_S009_NODE_4684_length_3380_cov_5.693514_3	0	100	996	0.993	0.982	282	284	164
phrog_2158	abortive infection resistance protein	moron, auxiliary metabolic gene and host takeover	vRhyme_13__Brothers_NWCA_S143_NODE_974_length_22462_cov_4.090531_28	0	100	1240	0.958	0.996	272	284	228
phrog_2158	abortive infection resistance protein	moron, auxiliary metabolic gene and host takeover	vRhyme_140__Brothers_Diffuse_S015_NODE_60_length_26737_cov_2.595115_16	0	100	1250	1	0.98	284	284	244
phrog_2158	abortive infection resistance protein	moron, auxiliary metabolic gene and host takeover	vRhyme_147__ELSC_Mariner_M17_NODE_6625_length_10785_cov_3.610527_7	0	100	1228	0.993	0.986	282	284	213
phrog_2158	abortive infection resistance protein	moron, auxiliary metabolic gene and host takeover	vRhyme_148__ELSC_Bowl_M2_NODE_39097_length_4406_cov_7.331386_5	0	100	1460	1	0.993	302	284	304
phrog_2158	abortive infection resistance protein	moron, auxiliary metabolic gene and host takeover	vRhyme_148__Guaymas_Basin_k95_432393_flag=0_multi=3.9947_len=5768_3	0	100	1683	1	0.976	455	284	466
phrog_2158	abortive infection resistance protein	moron, auxiliary metabolic gene and host takeover	vRhyme_14__Brothers_Diffuse_S015_NODE_4389_length_5423_cov_3.345166_2	0	100	1474	0.993	0.997	321	284	322
phrog_2158	abortive infection resistance protein	moron, auxiliary metabolic gene and host takeover	vRhyme_152__ELSC_Mariner_131-447_scaffold_305_c1_14	0	98.6	1876	1	0.963	901	284	936
phrog_2158	abortive infection resistance protein	moron, auxiliary metabolic gene and host takeover	vRhyme_156__Brothers_Diffuse_S015_NODE_27898_length_2556_cov_2.301359_2	0	100	989	0.933	0.993	265	284	153
phrog_2158	abortive infection resistance protein	moron, auxiliary metabolic gene and host takeover	vRhyme_159__ELSC_Tui_Malila_T2_NODE_28744_length_5544_cov_3.310319_2	1.882e-242	100	738	0.835	0.991	237	284	106
phrog_2158	abortive infection resistance protein	moron, auxiliary metabolic gene and host takeover	vRhyme_15__Brothers_NWCA_S142_NODE_6_length_157241_cov_91.900130_112	0	100	1233	0.996	0.987	283	284	227
phrog_2158	abortive infection resistance protein	moron, auxiliary metabolic gene and host takeover	vRhyme_174__MAR_Rainbow_354-166_scaffold_2705_c1_24	0	100	1242	1	0.96	284	284	225
phrog_2158	abortive infection resistance protein	moron, auxiliary metabolic gene and host takeover	vRhyme_176__ELSC_Mariner_M17_NODE_23212_length_5069_cov_21.584379_11	1.257e-304	100	917	0.937	0.993	266	284	146
phrog_2158	abortive infection resistance protein	moron, auxiliary metabolic gene and host takeover	vRhyme_179__Guaymas_Basin_k95_430893_flag=1_multi=3.0000_len=3090_2	2.022e-309	100	931	0.912	0.993	259	284	145
phrog_2158	abortive infection resistance protein	moron, auxiliary metabolic gene and host takeover	vRhyme_17__Brothers_UC_S011_NODE_4040_length_4427_cov_2.272326_4	4.741e-255	100	775	0.877	0.991	249	284	112
phrog_2158	abortive infection resistance protein	moron, auxiliary metabolic gene and host takeover	vRhyme_187__ELSC_Abe_A1_NODE_13387_length_5735_cov_4.314551_7	0	100	1635	1	0.955	422	284	442
phrog_2158	abortive infection resistance protein	moron, auxiliary metabolic gene and host takeover	vRhyme_188__Brothers_NWCB_S012_NODE_1397_length_19612_cov_3.100949_13	0	100	1038	0.951	0.994	270	284	168
phrog_2158	abortive infection resistance protein	moron, auxiliary metabolic gene and host takeover	vRhyme_19__Brothers_LC_S014_NODE_8043_length_5106_cov_3.815023_4	0	100	1247	1	0.974	284	284	231
phrog_2158	abortive infection resistance protein	moron, auxiliary metabolic gene and host takeover	vRhyme_1__ELSC_Bowl_M2_NODE_1866_length_24196_cov_4.403257_27	1.414e-239	100	730	0.835	0.991	237	284	110
phrog_2158	abortive infection resistance protein	moron, auxiliary metabolic gene and host takeover	vRhyme_1__ELSC_Tui_Malila_134-614_scaffold_1624_c1_9	0	100	1172	0.958	0.995	272	284	211
phrog_2158	abortive infection resistance protein	moron, auxiliary metabolic gene and host takeover	vRhyme_1__MAR_Lucky_356-284_scaffold_233_c1_22	0	100	1458	0.993	0.993	301	284	303
phrog_2158	abortive infection resistance protein	moron, auxiliary metabolic gene and host takeover	vRhyme_203__Guaymas_Basin_k95_541280_flag=1_multi=3.0000_len=4960_2	0	100	1622	1	0.957	382	284	399
phrog_2158	abortive infection resistance protein	moron, auxiliary metabolic gene and host takeover	vRhyme_209__Brothers_Diffuse_S015_NODE_104_length_20808_cov_16.917847_11	9.45e-302	100	909	0.845	0.993	240	284	137
phrog_2158	abortive infection resistance protein	moron, auxiliary metabolic gene and host takeover	vRhyme_20__Guaymas_4571-419_scaffold_501_c1_6	1.52e-306	100	923	0.806	0.993	229	284	145
phrog_2158	abortive infection resistance protein	moron, auxiliary metabolic gene and host takeover	vRhyme_215__ELSC_Bowl_M2_NODE_64882_length_3228_cov_1.950984_6	0	100	1255	1	0.979	284	284	240
phrog_2158	abortive infection resistance protein	moron, auxiliary metabolic gene and host takeover	vRhyme_21__Brothers_LC_S014_NODE_6343_length_5773_cov_4.292597_6	0	100	1438	0.996	0.984	305	284	310
phrog_2158	abortive infection resistance protein	moron, auxiliary metabolic gene and host takeover	vRhyme_225__Guaymas_Basin_k95_802228_flag=1_multi=3.0000_len=3420_1	0	100	1246	0.947	1	269	284	222
phrog_2158	abortive infection resistance protein	moron, auxiliary metabolic gene and host takeover	vRhyme_24__ELSC_Abe_128-326_scaffold_14932_c2_3	5.03e-302	100	910	0.908	0.986	258	284	141
phrog_2158	abortive infection resistance protein	moron, auxiliary metabolic gene and host takeover	vRhyme_24__MAR_Rainbow_355-202_scaffold_16285_c1_3	1.62992256563027e-320	100	963	0.912	0.993	259	284	153
phrog_2158	abortive infection resistance protein	moron, auxiliary metabolic gene and host takeover	vRhyme_25__MAR_Lucky_356-284_scaffold_3492_c1_14	0	100	1148	0.979	0.995	278	284	194
phrog_2158	abortive infection resistance protein	moron, auxiliary metabolic gene and host takeover	vRhyme_26__ELSC_Tui_Malila_T11_NODE_77_length_74616_cov_5.481682_17	0	100	1333	0.993	0.992	282	284	262
phrog_2158	abortive infection resistance protein	moron, auxiliary metabolic gene and host takeover	vRhyme_27__ELSC_Mariner_M17_NODE_3199_length_16135_cov_4.601949_21	1.43279037293961e-322	100	969	0.912	0.994	259	284	154
phrog_2158	abortive infection resistance protein	moron, auxiliary metabolic gene and host takeover	vRhyme_27__Lau_Basin_Tahi_Moana_k95_519054_flag=0_multi=6.6174_len=3686_2	0	100	1174	0.993	0.985	282	284	205
phrog_2158	abortive infection resistance protein	moron, auxiliary metabolic gene and host takeover	vRhyme_2__ELSC_Tui_Malila_132-544_scaffold_103_c1_36	0	100	1589	0.993	0.975	392	284	402
phrog_2158	abortive infection resistance protein	moron, auxiliary metabolic gene and host takeover	vRhyme_2__Guaymas_4559-240_scaffold_273_c2_46	0	100	1256	0.993	0.987	282	284	227
phrog_2158	abortive infection resistance protein	moron, auxiliary metabolic gene and host takeover	vRhyme_2__MAR_Rainbow_355-202_scaffold_1331_c1_25	0	100	1802	1	0.989	708	284	716
phrog_2158	abortive infection resistance protein	moron, auxiliary metabolic gene and host takeover	vRhyme_2__MAR_Rainbow_355-202_scaffold_3490_c1_15	0	100	1399	0.972	0.942	276	284	275
phrog_2158	abortive infection resistance protein	moron, auxiliary metabolic gene and host takeover	vRhyme_30__Axial_Plume_NODE_11610_length_2400_cov_0.478663_2	0	100	1230	0.993	0.987	282	284	223
phrog_2158	abortive infection resistance protein	moron, auxiliary metabolic gene and host takeover	vRhyme_30__ELSC_Mariner_M10_NODE_452_length_32922_cov_3.393871_16	0	100	1257	0.944	0.996	268	284	228
phrog_2158	abortive infection resistance protein	moron, auxiliary metabolic gene and host takeover	vRhyme_31__Guaymas_Basin_k95_872721_flag=1_multi=5.0000_len=12733_6	0	100	1166	0.958	0.995	272	284	203
phrog_2158	abortive infection resistance protein	moron, auxiliary metabolic gene and host takeover	vRhyme_33__ELSC_Tui_Malila_T11_NODE_2921_length_11140_cov_1.272315_11	0	100	1815	1	0.96	581	284	605
phrog_2158	abortive infection resistance protein	moron, auxiliary metabolic gene and host takeover	vRhyme_33__Lau_Basin_Kilo_Moana_k95_834242_flag=0_multi=15.9041_len=3451_1	1.46e-289	100	874	0.923	0.985	262	284	133
phrog_2158	abortive infection resistance protein	moron, auxiliary metabolic gene and host takeover	vRhyme_34__Brothers_NWCA_S145_NODE_224_length_37771_cov_12.507226_40	0	100	1411	0.961	0.993	287	284	289
phrog_2158	abortive infection resistance protein	moron, auxiliary metabolic gene and host takeover	vRhyme_37__Brothers_LC_S016_NODE_35400_length_3084_cov_3.469056_2	1.104e-296	100	895	0.891	0.993	253	284	136
phrog_2158	abortive infection resistance protein	moron, auxiliary metabolic gene and host takeover	vRhyme_37__Brothers_NWCB_S012_NODE_55512_length_2263_cov_1.766386_1	3.35299999999994e-311	100	936	0.926	0.987	263	284	150
phrog_2158	abortive infection resistance protein	moron, auxiliary metabolic gene and host takeover	vRhyme_39__Brothers_NWCA_S013_NODE_11066_length_3573_cov_1.505223_6	0	100	1052	0.958	0.994	272	284	165
phrog_2158	abortive infection resistance protein	moron, auxiliary metabolic gene and host takeover	vRhyme_39__Brothers_NWCB_S141_NODE_6093_length_10703_cov_2.181827_4	0	100	1809	1	0.981	627	284	639
phrog_2158	abortive infection resistance protein	moron, auxiliary metabolic gene and host takeover	vRhyme_39__Guaymas_4571-419_scaffold_2089_c1_2	0	100	1125	0.947	0.99	269	284	202
phrog_2158	abortive infection resistance protein	moron, auxiliary metabolic gene and host takeover	vRhyme_3__ELSC_Mariner_M10_NODE_7422_length_6558_cov_6.132639_7	0	100	1485	0.996	0.994	326	284	328
phrog_2158	abortive infection resistance protein	moron, auxiliary metabolic gene and host takeover	vRhyme_3__ELSC_Tui_Malila_134-614_scaffold_1751_c1_20	0	100	1251	1	0.973	284	284	224
phrog_2158	abortive infection resistance protein	moron, auxiliary metabolic gene and host takeover	vRhyme_3__Guaymas_4559-240_scaffold_6182_c1_16	0	100	1005	0.912	0.994	259	284	169
phrog_2158	abortive infection resistance protein	moron, auxiliary metabolic gene and host takeover	vRhyme_41__EPR_PIR-30_scaffold_9645_c1_2	0	100	1450	1	0.984	306	284	311
phrog_2158	abortive infection resistance protein	moron, auxiliary metabolic gene and host takeover	vRhyme_42__ELSC_Mariner_M17_NODE_21110_length_5388_cov_1.134765_7	0	100	1334	0.996	0.974	283	284	265
phrog_2158	abortive infection resistance protein	moron, auxiliary metabolic gene and host takeover	vRhyme_42__EPR_4281-140_scaffold_589_c1_38	0	100	1058	0.923	0.994	262	284	170
phrog_2158	abortive infection resistance protein	moron, auxiliary metabolic gene and host takeover	vRhyme_4__Brothers_NWCA_S142_NODE_10998_length_2390_cov_10.395493_2	0	100	1060	0.993	0.994	282	284	174
phrog_2158	abortive infection resistance protein	moron, auxiliary metabolic gene and host takeover	vRhyme_4__ELSC_Bowl_M2_NODE_2817_length_19542_cov_5.232913_22	0	100	1395	0.947	0.986	272	284	276
phrog_2158	abortive infection resistance protein	moron, auxiliary metabolic gene and host takeover	vRhyme_52__Brothers_LC_S014_NODE_10914_length_4359_cov_2.057892_7	0	100	1019	0.951	0.994	270	284	164
phrog_2158	abortive infection resistance protein	moron, auxiliary metabolic gene and host takeover	vRhyme_53__MAR_Rainbow_354-166_scaffold_13493_c1_1	0	100	1670	0.993	0.996	486	284	488
phrog_2158	abortive infection resistance protein	moron, auxiliary metabolic gene and host takeover	vRhyme_55__Brothers_LC_S014_NODE_10961_length_4348_cov_2.476427_8	0	100	1289	0.972	0.996	276	284	231
phrog_2158	abortive infection resistance protein	moron, auxiliary metabolic gene and host takeover	vRhyme_55__ELSC_Mariner_131-447_scaffold_4437_c1_6	0	100	1505	1	0.985	321	284	326
phrog_2158	abortive infection resistance protein	moron, auxiliary metabolic gene and host takeover	vRhyme_56__Brothers_LC_S014_NODE_40396_length_2139_cov_1.752982_3	1.028e-282	100	854	0.937	0.993	266	284	137
phrog_2158	abortive infection resistance protein	moron, auxiliary metabolic gene and host takeover	vRhyme_5__Brothers_Diffuse_S009_NODE_5737_length_3074_cov_1.155752_2	0	100	1300	0.993	0.996	282	284	247
phrog_2158	abortive infection resistance protein	moron, auxiliary metabolic gene and host takeover	vRhyme_5__Guaymas_4571-419_scaffold_1863_c1_5	0	100	1232	1	0.952	284	284	227
phrog_2158	abortive infection resistance protein	moron, auxiliary metabolic gene and host takeover	vRhyme_60__Guaymas_4571-419_scaffold_21_c1_95	0	100	1467	0.975	0.973	289	284	297
phrog_2158	abortive infection resistance protein	moron, auxiliary metabolic gene and host takeover	vRhyme_61__Guaymas_4561-380_scaffold_3948_c1_3	0	100	1760	1	0.992	590	284	595
phrog_2158	abortive infection resistance protein	moron, auxiliary metabolic gene and host takeover	vRhyme_63__Guaymas_4571-419_scaffold_12652_c1_4	0	100	1342	1	0.993	284	284	268
phrog_2158	abortive infection resistance protein	moron, auxiliary metabolic gene and host takeover	vRhyme_64__ELSC_Tui_Malila_134-614_scaffold_35608_c1_3	0	100	1056	0.993	0.989	282	284	182
phrog_2158	abortive infection resistance protein	moron, auxiliary metabolic gene and host takeover	vRhyme_66__Guaymas_Basin_k95_1037631_flag=0_multi=9.0568_len=11046_3	0	100	1568	0.993	0.991	349	284	352
phrog_2158	abortive infection resistance protein	moron, auxiliary metabolic gene and host takeover	vRhyme_6__Brothers_NWCA_S144_NODE_22474_length_4065_cov_1.452006_1	0	100	1551	0.958	0.993	416	284	419
phrog_2158	abortive infection resistance protein	moron, auxiliary metabolic gene and host takeover	vRhyme_6__ELSC_Bowl_M1_NODE_1812_length_9801_cov_21.909448_7	0	100	1090	0.849	0.995	241	284	190
phrog_2158	abortive infection resistance protein	moron, auxiliary metabolic gene and host takeover	vRhyme_73__Brothers_Diffuse_S015_NODE_598_length_11361_cov_5.217109_14	0	100	1042	0.958	0.994	272	284	175
phrog_2158	abortive infection resistance protein	moron, auxiliary metabolic gene and host takeover	vRhyme_75__Guaymas_4561-384_scaffold_9408_c1_2	0	100	1352	0.996	0.993	283	284	267
phrog_2158	abortive infection resistance protein	moron, auxiliary metabolic gene and host takeover	vRhyme_77__ELSC_Bowl_M2_NODE_34635_length_4740_cov_3.791676_3	0	100	1074	0.996	0.983	283	284	177
phrog_2158	abortive infection resistance protein	moron, auxiliary metabolic gene and host takeover	vRhyme_7__Brothers_LC_S014_NODE_7837_length_5176_cov_2.898792_8	0	100	994	0.954	0.981	271	284	160
phrog_2158	abortive infection resistance protein	moron, auxiliary metabolic gene and host takeover	vRhyme_80__ELSC_Bowl_M2_NODE_65612_length_3206_cov_1.651510_7	0	100	1405	0.993	0.99	309	284	312
phrog_2158	abortive infection resistance protein	moron, auxiliary metabolic gene and host takeover	vRhyme_81__ELSC_Abe_A1_NODE_5233_length_8763_cov_5.986452_12	0	100	1434	0.993	0.994	315	284	317
phrog_2158	abortive infection resistance protein	moron, auxiliary metabolic gene and host takeover	vRhyme_85__ELSC_Mariner_131-447_scaffold_8955_c1_5	0	100	1079	1	0.989	284	284	182
phrog_2158	abortive infection resistance protein	moron, auxiliary metabolic gene and host takeover	vRhyme_85__ELSC_Tui_Malila_132-544_scaffold_2301_c1_2	0	100	1647	1	0.961	439	284	457
phrog_2158	abortive infection resistance protein	moron, auxiliary metabolic gene and host takeover	vRhyme_8__Brothers_NWCA_S144_NODE_35271_length_3201_cov_1.063110_2	0	100	1675	1	0.994	492	284	495
phrog_2158	abortive infection resistance protein	moron, auxiliary metabolic gene and host takeover	vRhyme_8__Brothers_NWCB_S141_NODE_42385_length_2954_cov_2.422710_5	5.08887615216484e-322	100	968	0.993	0.994	282	284	158
phrog_2158	abortive infection resistance protein	moron, auxiliary metabolic gene and host takeover	vRhyme_9__MAR_Rainbow_354-166_scaffold_1037_c1_6	0	100	1348	0.965	0.996	274	284	270
phrog_2725	acetyl-CoA acetyltransferase	other	Brothers_Diffuse_S015_NODE_92335_length_1610_cov_7.677006_4	8.791e-98	100	309	0.964	0.84	80	83	94
phrog_2725	acetyl-CoA acetyltransferase	other	Brothers_LC_S016_NODE_48010_length_2648_cov_1.080920_7	1.89e-95	100	302	0.916	0.913	76	83	69
phrog_2725	acetyl-CoA acetyltransferase	other	Brothers_NWCA_S017_NODE_18203_length_1278_cov_9.192007_3	2.304e-111	100	348	0.964	0.966	140	83	145
phrog_2725	acetyl-CoA acetyltransferase	other	Brothers_NWCA_S143_NODE_1550_length_17528_cov_1.629044_5	2.124e-117	100	366	0.94	0.854	105	83	123
phrog_2725	acetyl-CoA acetyltransferase	other	Brothers_NWCA_S143_NODE_2078_length_15231_cov_2.010924_6	8.081e-104	100	327	0.928	0.919	79	83	86
phrog_2725	acetyl-CoA acetyltransferase	other	Brothers_NWCA_S144_NODE_150297_length_1339_cov_0.996700_2	1.861e-119	100	372	0.964	0.917	121	83	132
phrog_2725	acetyl-CoA acetyltransferase	other	Brothers_NWCB_S012_NODE_125150_length_1320_cov_1.110645_1	1.225e-111	100	349	0.964	0.98	100	83	102
phrog_2725	acetyl-CoA acetyltransferase	other	Brothers_NWCB_S012_NODE_478_length_35726_cov_4.044299_38	1.726e-94	100	300	0.976	0.972	81	83	72
phrog_2725	acetyl-CoA acetyltransferase	other	Brothers_NWCB_S139_NODE_106_length_89035_cov_2.532303_95	2.964e-93	100	296	0.94	0.94	78	83	83
phrog_2725	acetyl-CoA acetyltransferase	other	Brothers_NWCB_S139_NODE_1656_length_22541_cov_4.566164_14	1.613e-114	100	357	0.928	0.913	95	83	104
phrog_2725	acetyl-CoA acetyltransferase	other	Brothers_NWCB_S139_NODE_187665_length_1365_cov_3.253635_3	2.582e-88	100	282	0.94	0.972	78	83	71
phrog_2725	acetyl-CoA acetyltransferase	other	Brothers_NWCB_S139_NODE_9360_length_8998_cov_1.090745_12	9.504e-123	100	381	0.976	0.951	116	83	122
phrog_2725	acetyl-CoA acetyltransferase	other	Brothers_NWCB_S141_NODE_2265_length_19070_cov_5.854247_8	3.954e-110	100	345	0.928	0.95	96	83	101
phrog_2725	acetyl-CoA acetyltransferase	other	Brothers_NWCB_S146_NODE_82346_length_2362_cov_1.190157_2	2.382e-101	100	319	0.964	0.82	80	83	89
phrog_2725	acetyl-CoA acetyltransferase	other	Brothers_UC_S010_NODE_61353_length_1672_cov_1.144984_4	2.609e-102	100	322	1	0.893	92	83	103
phrog_2725	acetyl-CoA acetyltransferase	other	ELSC_Mariner_M17_NODE_30104_length_4301_cov_1.156684_2	4.066e-93	100	296	0.94	0.802	78	83	81
phrog_2725	acetyl-CoA acetyltransferase	other	ELSC_Tui_Malila_T2_NODE_940_length_32845_cov_3.302158_10	1.861e-119	100	372	0.94	0.909	90	83	99
phrog_2725	acetyl-CoA acetyltransferase	other	Guaymas_4561-380_scaffold_3245_c1_2	3.579e-102	100	322	0.952	0.925	111	83	120
phrog_2725	acetyl-CoA acetyltransferase	other	Guaymas_4561-384_scaffold_24914_c1_1	4.61e-122	100	379	0.964	0.923	144	83	156
phrog_2725	acetyl-CoA acetyltransferase	other	Guaymas_4561-384_scaffold_6139_c1_8	1.049e-92	100	295	0.88	0.987	76	83	77
phrog_2725	acetyl-CoA acetyltransferase	other	Guaymas_4571-419_scaffold_78_c1_4	2.191e-107	100	337	0.964	0.887	80	83	80
phrog_2725	acetyl-CoA acetyltransferase	other	Guaymas_Basin_k95_324193_flag=0_multi=5.7080_len=3092_4	1.51e-96	100	306	0.904	0.943	83	83	88
phrog_2725	acetyl-CoA acetyltransferase	other	Lau_Basin_Abe_k95_1830225_flag=1_multi=2.0000_len=1522_3	8.377e-94	100	298	0.94	0.855	78	83	83
phrog_2725	acetyl-CoA acetyltransferase	other	Lau_Basin_Abe_k95_361719_flag=1_multi=9.6660_len=19176_5	4.667e-129	100	399	0.976	0.924	159	83	172
phrog_2725	acetyl-CoA acetyltransferase	other	Lau_Basin_Kilo_Moana_k95_1302970_flag=0_multi=12.1906_len=3264_5	2.582e-88	100	282	0.892	0.971	74	83	70
phrog_2725	acetyl-CoA acetyltransferase	other	Lau_Basin_Kilo_Moana_k95_743551_flag=0_multi=10.0000_len=2839_5	4.667e-129	100	399	0.976	0.924	159	83	172
phrog_2725	acetyl-CoA acetyltransferase	other	Lau_Basin_Tahi_Moana_k95_628075_flag=1_multi=3.0000_len=5949_13	8.377e-94	100	298	0.819	0.943	83	83	88
phrog_2725	acetyl-CoA acetyltransferase	other	MAR_Lucky_356-284_scaffold_44176_c1_3	1.499e-82	100	265	0.952	0.884	79	83	69
phrog_2725	acetyl-CoA acetyltransferase	other	MAR_Rainbow_354-166_scaffold_36757_c1_5	6.956e-78	100	252	0.892	0.97	74	83	66
phrog_2725	acetyl-CoA acetyltransferase	other	vRhyme_105__Lau_Basin_Kilo_Moana_k95_841089_flag=1_multi=5.0000_len=5968_6	8.377e-94	100	298	0.819	0.943	83	83	88
phrog_2725	acetyl-CoA acetyltransferase	other	vRhyme_10__Brothers_UC_S011_NODE_9228_length_2826_cov_4.426454_5	2.174e-100	100	317	0.928	0.989	87	83	88
phrog_2725	acetyl-CoA acetyltransferase	other	vRhyme_115__Guaymas_4561-384_scaffold_5446_c1_6	4.429e-125	100	388	0.928	0.987	150	83	152
phrog_2725	acetyl-CoA acetyltransferase	other	vRhyme_136__Brothers_NWCB_S141_NODE_4585_length_12696_cov_11.262789_15	9.579e-92	100	292	0.928	0.883	77	83	77
phrog_2725	acetyl-CoA acetyltransferase	other	vRhyme_138__Guaymas_4561-384_scaffold_12115_c1_7	3.499e-119	100	371	0.976	0.914	159	83	174
phrog_2725	acetyl-CoA acetyltransferase	other	vRhyme_13__Guaymas_4561-384_scaffold_6588_c1_4	1.429e-123	100	383	0.964	0.953	123	83	129
phrog_2725	acetyl-CoA acetyltransferase	other	vRhyme_145__ELSC_Abe_A1_NODE_21071_length_4668_cov_1.514424_3	1.176e-114	100	358	1	0.93	107	83	115
phrog_2725	acetyl-CoA acetyltransferase	other	vRhyme_159__Lau_Basin_Tahi_Moana_k95_273447_flag=1_multi=4.9824_len=3275_6	4.667e-129	100	399	0.976	0.924	159	83	172
phrog_2725	acetyl-CoA acetyltransferase	other	vRhyme_22__ELSC_Bowl_M2_NODE_2713_length_19913_cov_2.114576_14	1.378e-95	100	303	1	0.9	83	83	90
phrog_2725	acetyl-CoA acetyltransferase	other	vRhyme_235__ELSC_Bowl_M2_NODE_117385_length_2228_cov_2.141837_3	8.575e-115	100	358	0.94	0.818	108	83	132
phrog_2725	acetyl-CoA acetyltransferase	other	vRhyme_245__ELSC_Bowl_M2_NODE_11630_length_9039_cov_3.233505_6	1.31e-84	100	271	0.94	0.955	78	83	66
phrog_2725	acetyl-CoA acetyltransferase	other	vRhyme_25__ELSC_Tui_Malila_134-614_scaffold_7923_c1_5	4.333e-111	100	347	0.976	0.981	102	83	104
phrog_2725	acetyl-CoA acetyltransferase	other	vRhyme_261__ELSC_Bowl_M2_NODE_46419_length_3970_cov_1.600312_6	1.825e-105	100	331	0.964	0.982	112	83	114
phrog_2725	acetyl-CoA acetyltransferase	other	vRhyme_310__Brothers_Diffuse_S015_NODE_1776_length_7677_cov_1.756689_10	1.654e-97	100	308	0.952	0.892	79	83	83
phrog_2725	acetyl-CoA acetyltransferase	other	vRhyme_37__Brothers_LC_S016_NODE_898_length_16729_cov_3.561499_18	3.408e-98	100	310	0.964	0.946	88	83	93
phrog_2725	acetyl-CoA acetyltransferase	other	vRhyme_39__Brothers_NWCA_S145_NODE_25_length_104735_cov_12.148947_36	6.144e-101	100	318	0.964	0.935	86	83	92
phrog_2725	acetyl-CoA acetyltransferase	other	vRhyme_3__Brothers_NWCA_S017_NODE_294_length_9478_cov_9.521869_3	2.161e-93	100	297	0.928	0.989	88	83	89
phrog_2725	acetyl-CoA acetyltransferase	other	vRhyme_42__Guaymas_4559-240_scaffold_25318_c1_6	1.68e-111	100	349	0.976	0.918	112	83	122
phrog_2725	acetyl-CoA acetyltransferase	other	vRhyme_54__Guaymas_4561-380_scaffold_189_c1_1	2.982e-100	100	316	0.952	0.935	86	83	92
phrog_2725	acetyl-CoA acetyltransferase	other	vRhyme_54__Guaymas_Basin_k95_712402_flag=1_multi=3.0000_len=3218_1	2.263e-128	100	397	1	0.9	181	83	201
phrog_2725	acetyl-CoA acetyltransferase	other	vRhyme_55__Brothers_NWCB_S139_NODE_560_length_39839_cov_1.688155_61	7.967e-83	100	266	0.867	0.98	72	83	50
phrog_2725	acetyl-CoA acetyltransferase	other	vRhyme_57__Guaymas_4561-380_scaffold_5022_c1_6	1.33e-105	100	332	0.976	0.899	116	83	129
phrog_2725	acetyl-CoA acetyltransferase	other	vRhyme_5__Brothers_NWCA_S145_NODE_509_length_24474_cov_3.140182_7	2.582e-126	100	391	0.976	0.847	166	83	196
phrog_2725	acetyl-CoA acetyltransferase	other	vRhyme_63__Guaymas_4571-419_scaffold_17775_c1_4	8.791e-98	100	309	0.916	0.961	76	83	77
phrog_2725	acetyl-CoA acetyltransferase	other	vRhyme_68__Guaymas_4561-384_scaffold_12952_c1_4	1.225e-111	100	349	0.976	0.918	112	83	122
phrog_2725	acetyl-CoA acetyltransferase	other	vRhyme_6__Brothers_NWCA_S017_NODE_566_length_6603_cov_9.286905_10	8.15e-111	100	347	0.952	0.948	92	83	97
phrog_2725	acetyl-CoA acetyltransferase	other	vRhyme_70__Brothers_LC_S016_NODE_321_length_25703_cov_5.572881_21	4.16e-114	100	356	0.964	0.906	126	83	139
phrog_2725	acetyl-CoA acetyltransferase	other	vRhyme_80__Brothers_LC_S014_NODE_7_length_93223_cov_5.037134_50	4.87e-67	100	221	0.94	0.907	78	83	54
phrog_2725	acetyl-CoA acetyltransferase	other	vRhyme_82__ELSC_Bowl_M2_NODE_31232_length_5047_cov_6.025813_6	1.149e-93	100	297	0.952	0.975	79	83	81
phrog_2725	acetyl-CoA acetyltransferase	other	vRhyme_82__ELSC_Bowl_M2_NODE_73591_length_2987_cov_5.910140_1	2.102e-110	100	346	0.928	0.991	112	83	113
phrog_2725	acetyl-CoA acetyltransferase	other	vRhyme_84__ELSC_Tui_Malila_T11_NODE_1196_length_17454_cov_1.938535_18	2.124e-117	100	366	0.952	0.874	125	83	143
phrog_2725	acetyl-CoA acetyltransferase	other	vRhyme_87__Brothers_NWCA_S145_NODE_19128_length_3406_cov_1.335163_1	2.367e-94	100	299	0.904	0.963	79	83	82
phrog_2725	acetyl-CoA acetyltransferase	other	vRhyme_90__Brothers_NWCA_S143_NODE_258_length_42180_cov_40.463154_55	2.153e-86	100	276	0.88	0.977	84	83	86
phrog_2725	acetyl-CoA acetyltransferase	other	vRhyme_92__Lau_Basin_Tahi_Moana_k95_306967_flag=1_multi=4.0000_len=3666_3	3.608e-109	100	342	0.94	0.854	88	83	103
phrog_7861	acetyltransferase	other	Axial_Plume_NODE_50315_length_1212_cov_0.408295_3	9.342e-116	100	365	0.959	0.959	140	146	122
phrog_7861	acetyltransferase	other	Brothers_Diffuse_S015_NODE_116529_length_1475_cov_1.780415_4	1.631e-121	100	381	0.959	0.974	140	146	116
phrog_1758	acetyltransferase	other	Brothers_Diffuse_S015_NODE_120403_length_1457_cov_1.820301_2	5.026e-157	100	484	0.98	0.976	149	152	84
phrog_1758	acetyltransferase	other	Brothers_Diffuse_S015_NODE_155461_length_1324_cov_1.170426_2	3.362e-129	100	404	0.928	0.985	141	152	65
phrog_1758	acetyltransferase	other	Brothers_Diffuse_S015_NODE_2174_length_7128_cov_1.937295_12	2.066e-188	100	574	0.914	0.981	139	152	105
phrog_13728	acetyltransferase	other	Brothers_Diffuse_S015_NODE_4406_length_5415_cov_11.816755_4	2.482e-70	84.9	232	0.957	0.985	131	115	133
phrog_1249	acetyltransferase	other	Brothers_Diffuse_S015_NODE_7135_length_4461_cov_2.536456_6	5.319e-238	100	716	0.992	0.953	143	128	150
phrog_1758	acetyltransferase	other	Brothers_Diffuse_S015_NODE_83840_length_1669_cov_8.244488_2	1.037e-157	100	486	0.974	0.988	148	152	86
phrog_7861	acetyltransferase	other	Brothers_Diffuse_S015_NODE_8_length_50126_cov_6.401208_39	1.802e-183	85.3	560	0.993	0.836	316	146	378
phrog_1249	acetyltransferase	other	Brothers_LC_S014_NODE_36533_length_2269_cov_2.194211_6	1.008e-200	100	608	0.977	0.969	125	128	98
phrog_1758	acetyltransferase	other	Brothers_LC_S014_NODE_54272_length_1796_cov_1.286399_5	2.933e-185	100	565	0.974	0.981	148	152	105
phrog_3810	acetyltransferase	other	Brothers_LC_S014_NODE_90_length_38532_cov_23.148757_33	2.795e-120	100	378	0.911	0.967	133	146	61
phrog_1249	acetyltransferase	other	Brothers_LC_S014_NODE_9300_length_4732_cov_12.095983_9	4.501e-216	100	653	0.992	0.992	127	128	123
phrog_1758	acetyltransferase	other	Brothers_LC_S016_NODE_1640_length_13013_cov_2.893605_5	4.654e-274	100	821	1	0.889	225	152	253
phrog_1249	acetyltransferase	other	Brothers_LC_S016_NODE_25294_length_3632_cov_1.011412_3	7.004e-288	100	859	0.992	0.908	266	128	293
phrog_3810	acetyltransferase	other	Brothers_LC_S016_NODE_9746_length_5725_cov_2.285459_1	9.178e-126	100	394	0.89	1	130	146	66
phrog_11841	acetyltransferase	other	Brothers_NWCA_S013_NODE_18603_length_2730_cov_2.763350_2	3.704e-199	87.6	606	0.969	0.871	332	162	381
phrog_1249	acetyltransferase	other	Brothers_NWCA_S013_NODE_29421_length_2134_cov_1.301943_3	2.289e-229	100	691	0.992	0.949	129	128	136
phrog_3810	acetyltransferase	other	Brothers_NWCA_S013_NODE_52_length_68402_cov_9.024562_fragment_1_56	4.375e-135	100	421	0.986	0.959	144	146	73
phrog_1249	acetyltransferase	other	Brothers_NWCA_S142_NODE_108_length_42082_cov_7.816708_19	1.997e-278	100	832	0.992	0.894	236	128	264
phrog_1758	acetyltransferase	other	Brothers_NWCA_S142_NODE_12_length_127454_cov_9.706260_54	2.553e-197	100	600	0.993	0.982	151	152	114
phrog_1758	acetyltransferase	other	Brothers_NWCA_S142_NODE_5091_length_4095_cov_4.298639_3	1.996e-191	100	583	0.98	0.981	149	152	105
phrog_1249	acetyltransferase	other	Brothers_NWCA_S143_NODE_104636_length_1738_cov_0.864060_2	2.084e-228	100	688	0.992	0.944	127	128	124
phrog_7861	acetyltransferase	other	Brothers_NWCA_S143_NODE_10637_length_6551_cov_1.481476_2	2.278e-172	100	528	0.979	0.82	159	146	194
phrog_3810	acetyltransferase	other	Brothers_NWCA_S143_NODE_13052_length_5887_cov_6.436632_3	5.046e-167	100	512	0.911	0.99	133	146	99
phrog_1249	acetyltransferase	other	Brothers_NWCA_S143_NODE_212_length_46143_cov_4.603507_60	4.261e-239	100	719	0.992	0.962	127	128	130
phrog_5723	acetyltransferase	other	Brothers_NWCA_S143_NODE_482_length_32209_cov_22.149679_48	8.122e-72	100	234	0.962	0.909	75	78	66
phrog_3810	acetyltransferase	other	Brothers_NWCA_S143_NODE_52042_length_2701_cov_1.199301_5	1.255e-169	100	520	0.979	0.951	143	146	102
phrog_1249	acetyltransferase	other	Brothers_NWCA_S143_NODE_6379_length_8588_cov_6.284127_19	4.41e-236	100	710	0.984	0.948	127	128	134
phrog_1249	acetyltransferase	other	Brothers_NWCA_S143_NODE_7349_length_7967_cov_6.069133_1	2.366e-199	100	604	0.992	0.962	127	128	105
phrog_1758	acetyltransferase	other	Brothers_NWCA_S143_NODE_7808_length_7715_cov_1.951239_1	5.577e-175	100	536	0.967	0.99	147	152	98
phrog_1249	acetyltransferase	other	Brothers_NWCA_S143_NODE_85922_length_1975_cov_1.083874_4	1.816e-240	100	723	0.969	0.993	140	128	141
phrog_1758	acetyltransferase	other	Brothers_NWCA_S144_NODE_185582_length_1166_cov_0.780558_2	5.554e-131	100	409	0.908	0.985	138	152	68
phrog_1249	acetyltransferase	other	Brothers_NWCA_S144_NODE_20455_length_4266_cov_1.368688_3	1.201e-212	100	643	0.984	0.983	126	128	118
phrog_5723	acetyltransferase	other	Brothers_NWCA_S144_NODE_4249_length_9154_cov_1.674975_8	5.398e-85	88.8	272	0.91	0.918	146	78	159
phrog_3810	acetyltransferase	other	Brothers_NWCA_S144_NODE_49388_length_2643_cov_0.827901_7	5.54e-168	100	515	0.973	0.977	142	146	87
phrog_7861	acetyltransferase	other	Brothers_NWCA_S144_NODE_61508_length_2324_cov_1.109695_4	5.163e-96	100	308	0.801	0.966	117	146	87
phrog_1249	acetyltransferase	other	Brothers_NWCA_S144_NODE_77746_length_2023_cov_0.941456_3	4.396e-209	100	632	0.969	0.991	124	128	109
phrog_3810	acetyltransferase	other	Brothers_NWCA_S144_NODE_88908_length_1868_cov_1.355543_3	3.123e-172	100	527	0.986	0.93	144	146	100
phrog_1758	acetyltransferase	other	Brothers_NWCA_S145_NODE_10194_length_4927_cov_23.630625_5	7.14e-154	100	475	1	0.976	152	152	82
phrog_1758	acetyltransferase	other	Brothers_NWCA_S145_NODE_187_length_40434_cov_3.531049_18	3.837e-171	100	525	0.934	0.99	142	152	96
phrog_3810	acetyltransferase	other	Brothers_NWCA_S145_NODE_60279_length_1589_cov_0.787962_2	8.904e-264	100	791	1	0.984	181	146	184
phrog_1758	acetyltransferase	other	Brothers_NWCB_S012_NODE_1250_length_20983_cov_2.708669_6	1.725e-132	100	413	0.961	0.985	146	152	67
phrog_1249	acetyltransferase	other	Brothers_NWCB_S012_NODE_14_length_144765_cov_10.639804_26	6.254e-270	100	808	1	0.975	194	128	199
phrog_11841	acetyltransferase	other	Brothers_NWCB_S012_NODE_15385_length_4881_cov_6.951409_7	9.429e-101	97.5	323	0.963	0.962	156	162	106
phrog_1758	acetyltransferase	other	Brothers_NWCB_S012_NODE_16800_length_4638_cov_1.805143_5	5.094e-147	100	455	0.974	0.986	148	152	72
phrog_7861	acetyltransferase	other	Brothers_NWCB_S012_NODE_222_length_51512_cov_28.927099_28	6.328e-122	100	383	0.952	0.991	139	146	110
phrog_1249	acetyltransferase	other	Brothers_NWCB_S012_NODE_258_length_48463_cov_2.358842_fragment_1_22	1.638e-249	100	749	0.992	0.95	151	128	159
phrog_1758	acetyltransferase	other	Brothers_NWCB_S012_NODE_6_length_202076_cov_8.985308_68	2.803e-198	100	603	1	0.976	152	152	127
phrog_7861	acetyltransferase	other	Brothers_NWCB_S012_NODE_78636_length_1809_cov_0.886445_1	9.342e-116	100	365	0.973	0.974	142	146	116
phrog_1758	acetyltransferase	other	Brothers_NWCB_S012_NODE_8167_length_7056_cov_1.334969_15	1.164e-121	100	382	0.967	0.984	147	152	62
phrog_5723	acetyltransferase	other	Brothers_NWCB_S012_NODE_84737_length_1721_cov_1.555834_3	7.755e-89	92.6	283	0.923	0.848	145	78	171
phrog_5723	acetyltransferase	other	Brothers_NWCB_S139_NODE_10291_length_8517_cov_6.655542_6	9.715e-88	92.2	280	0.846	0.867	144	78	166
phrog_3810	acetyltransferase	other	Brothers_NWCB_S139_NODE_103506_length_2092_cov_0.595929_3	5.999e-135	100	420	0.932	0.944	136	146	71
phrog_1249	acetyltransferase	other	Brothers_NWCB_S139_NODE_106_length_89035_cov_2.532303_43	1.927e-244	100	734	0.938	0.929	144	128	155
phrog_7861	acetyltransferase	other	Brothers_NWCB_S139_NODE_11778_length_7892_cov_1.056021_1	1.46e-174	100	534	0.993	0.936	248	146	265
phrog_1758	acetyltransferase	other	Brothers_NWCB_S139_NODE_134358_length_1741_cov_0.645601_4	1.478e-110	100	350	0.947	0.981	144	152	54
phrog_3810	acetyltransferase	other	Brothers_NWCB_S139_NODE_1669_length_22454_cov_1.566713_8	4.936e-251	100	754	0.986	0.979	186	146	190
phrog_1758	acetyltransferase	other	Brothers_NWCB_S139_NODE_1799_length_21522_cov_1.628885_14	1.738e-203	100	618	0.98	0.991	149	152	111
phrog_1249	acetyltransferase	other	Brothers_NWCB_S139_NODE_226_length_62609_cov_16.742646_20	1.687e-219	100	662	1	0.958	128	128	119
phrog_1758	acetyltransferase	other	Brothers_NWCB_S139_NODE_549_length_40161_cov_12.592396_26	4.17e-155	100	479	0.98	0.989	149	152	93
phrog_7861	acetyltransferase	other	Brothers_NWCB_S139_NODE_55287_length_3174_cov_15.805382_4	1.661e-111	100	353	0.966	0.957	141	146	115
phrog_7861	acetyltransferase	other	Brothers_NWCB_S139_NODE_56494_length_3132_cov_1.026622_2	6.328e-122	100	383	0.952	0.991	139	146	110
phrog_1758	acetyltransferase	other	Brothers_NWCB_S139_NODE_66827_length_2812_cov_2.251024_4	7.027e-228	100	688	1	0.971	152	152	140
phrog_1758	acetyltransferase	other	Brothers_NWCB_S139_NODE_691_length_35808_cov_3.825033_56	1.837e-180	100	552	0.993	0.99	151	152	99
phrog_3810	acetyltransferase	other	Brothers_NWCB_S139_NODE_72005_length_2676_cov_0.760690_2	1.359e-136	100	425	0.959	0.956	140	146	68
phrog_5723	acetyltransferase	other	Brothers_NWCB_S139_NODE_88756_length_2325_cov_0.978162_3	1.911e-84	95.3	271	0.962	0.944	134	78	142
phrog_11841	acetyltransferase	other	Brothers_NWCB_S139_NODE_98384_length_2166_cov_1.584110_3	9.429e-101	97.5	323	0.963	0.962	156	162	106
phrog_1249	acetyltransferase	other	Brothers_NWCB_S140_NODE_118180_length_1789_cov_2.030084_4	8.864e-203	100	614	0.969	0.982	124	128	114
phrog_1758	acetyltransferase	other	Brothers_NWCB_S140_NODE_17344_length_4932_cov_0.905307_5	1.007e-251	100	757	0.993	0.995	200	152	201
phrog_1758	acetyltransferase	other	Brothers_NWCB_S140_NODE_176768_length_1400_cov_0.632364_3	1.41e-140	100	437	0.928	0.986	141	152	71
phrog_1758	acetyltransferase	other	Brothers_NWCB_S140_NODE_40807_length_3252_cov_3.207680_4	2.17e-148	100	459	0.901	0.946	137	152	74
phrog_1249	acetyltransferase	other	Brothers_NWCB_S140_NODE_48572_length_2963_cov_0.757052_3	2.853e-201	100	610	0.93	0.99	119	128	104
phrog_1249	acetyltransferase	other	Brothers_NWCB_S140_NODE_58940_length_2669_cov_0.957514_5	1.382e-200	100	608	0.984	0.982	126	128	110
phrog_3810	acetyltransferase	other	Brothers_NWCB_S140_NODE_63313_length_2567_cov_0.824590_3	2.65e-177	100	542	0.945	0.95	138	146	101
phrog_1249	acetyltransferase	other	Brothers_NWCB_S141_NODE_1012_length_29615_cov_2.933939_35	1.096e-184	100	562	0.938	0.989	120	128	89
phrog_1249	acetyltransferase	other	Brothers_NWCB_S141_NODE_13945_length_6314_cov_1.347503_1	1.483e-194	100	591	0.938	0.916	120	128	95
phrog_1249	acetyltransferase	other	Brothers_NWCB_S141_NODE_1682_length_22667_cov_3.799157_33	1.629e-222	100	671	0.992	0.974	127	128	115
phrog_5723	acetyltransferase	other	Brothers_NWCB_S141_NODE_17125_length_5518_cov_1.593582_8	1.829e-73	100	239	0.936	0.843	97	78	115
phrog_1758	acetyltransferase	other	Brothers_NWCB_S141_NODE_2177_length_19481_cov_5.840653_20	2.941e-114	100	361	0.947	0.983	144	152	60
phrog_7861	acetyltransferase	other	Brothers_NWCB_S141_NODE_6904_length_9921_cov_1.224832_3	2.863e-76	83.7	251	0.986	0.925	144	146	53
phrog_1249	acetyltransferase	other	Brothers_NWCB_S141_NODE_90_length_100128_cov_18.054609_70	3.382e-250	100	751	1	0.945	154	128	163
phrog_1758	acetyltransferase	other	Brothers_NWCB_S146_NODE_10247_length_6913_cov_17.009873_2	9.664e-164	100	503	0.98	0.976	149	152	82
phrog_1249	acetyltransferase	other	Brothers_NWCB_S146_NODE_1041_length_18378_cov_2.631801_32	2.285e-202	100	613	0.977	0.981	125	128	106
phrog_1249	acetyltransferase	other	Brothers_NWCB_S146_NODE_140717_length_1742_cov_1.978328_1	8.864e-203	100	614	0.969	0.982	124	128	114
phrog_1249	acetyltransferase	other	Brothers_NWCB_S146_NODE_164962_length_1588_cov_1.180698_2	3.811e-258	100	774	0.992	0.963	156	128	162
phrog_1249	acetyltransferase	other	Brothers_NWCB_S146_NODE_2320_length_13263_cov_3.580314_19	4.454e-226	100	681	0.977	0.992	125	128	126
phrog_1249	acetyltransferase	other	Brothers_NWCB_S146_NODE_25933_length_4375_cov_2.052024_4	7.5e-164	100	502	0.906	0.905	116	128	84
phrog_1249	acetyltransferase	other	Brothers_NWCB_S146_NODE_264179_length_1193_cov_0.926829_5	2.329e-165	100	507	0.844	0.988	108	128	81
phrog_3810	acetyltransferase	other	Brothers_NWCB_S146_NODE_5846_length_8931_cov_1.151976_11	1.728e-223	100	675	0.986	0.98	146	146	149
phrog_1758	acetyltransferase	other	Brothers_NWCB_S146_NODE_80170_length_2397_cov_1.009251_2	2.218e-155	100	479	0.954	0.987	145	152	79
phrog_1758	acetyltransferase	other	Brothers_NWCB_S146_NODE_81668_length_2373_cov_0.583704_6	6.892e-96	97.4	308	0.98	0.979	149	152	47
phrog_1249	acetyltransferase	other	Brothers_UC_S010_NODE_14320_length_3795_cov_53.675573_4	1.895e-200	100	608	0.984	0.99	126	128	103
phrog_5723	acetyltransferase	other	Brothers_UC_S010_NODE_171_length_37969_cov_11.721473_45	2.621e-84	100	270	0.885	0.839	120	78	143
phrog_1249	acetyltransferase	other	Brothers_UC_S010_NODE_2387_length_9887_cov_3.732787_3	5.652e-279	100	834	1	0.893	259	128	290
phrog_3810	acetyltransferase	other	Brothers_UC_S147_NODE_11391_length_2899_cov_1.044372_3	5.418e-161	100	495	1	0.911	146	146	90
phrog_1249	acetyltransferase	other	Brothers_UC_S147_NODE_22289_length_1965_cov_1.699129_1	1.358e-247	100	743	0.992	0.955	150	128	157
phrog_1249	acetyltransferase	other	Brothers_UC_S147_NODE_23406_length_1906_cov_0.838673_3	5.89e-266	100	796	1	0.956	173	128	181
phrog_1249	acetyltransferase	other	Cayman_Deep_k95_312103_flag=0_multi=36.2330_len=7414_12	4.947e-190	100	578	0.977	0.99	125	128	97
phrog_1249	acetyltransferase	other	ELSC_Abe_128-326_scaffold_149_c1_16	1.107e-265	100	796	0.992	0.968	183	128	189
phrog_3810	acetyltransferase	other	ELSC_Abe_128-326_scaffold_42580_c1_1	4.882e-126	100	394	0.959	0.968	140	146	62
phrog_3810	acetyltransferase	other	ELSC_Abe_A1_NODE_110171_length_2087_cov_1.405612_4	4.902e-143	100	443	0.911	1	133	146	77
phrog_1758	acetyltransferase	other	ELSC_Abe_A1_NODE_1558_length_15134_cov_1.572866_4	3.715e-147	100	456	0.98	0.974	149	152	77
phrog_3810	acetyltransferase	other	ELSC_Abe_A1_NODE_157952_length_1718_cov_1.110622_2	1.728e-91	100	295	0.877	0.979	128	146	47
phrog_1249	acetyltransferase	other	ELSC_Abe_A1_NODE_2746_length_11665_cov_1.634165_14	7.623e-225	100	678	0.977	0.963	131	128	136
phrog_7861	acetyltransferase	other	ELSC_Abe_A1_NODE_3062_length_11121_cov_1.316627_2	4.496e-159	100	490	0.966	0.983	176	146	179
phrog_3810	acetyltransferase	other	ELSC_Abe_A1_NODE_443_length_26566_cov_14.272098_9	1.631e-121	100	381	0.87	0.952	127	146	62
phrog_1249	acetyltransferase	other	ELSC_Abe_A1_NODE_57706_length_2898_cov_2.501624_6	2.831e-275	100	823	1	0.933	209	128	224
phrog_1249	acetyltransferase	other	ELSC_Abe_A1_NODE_7134_length_7608_cov_3.224302_16	2.136e-235	100	708	1	0.942	130	128	138
phrog_1249	acetyltransferase	other	ELSC_Abe_A3_NODE_19_length_165735_cov_4.926012_189	1.647e-212	100	642	0.938	0.991	120	128	113
phrog_3810	acetyltransferase	other	ELSC_Abe_A3_NODE_2211_length_15794_cov_4.113806_7	1.719e-270	100	811	0.993	0.973	257	146	264
phrog_5723	acetyltransferase	other	ELSC_Abe_A3_NODE_344506_length_1353_cov_0.731648_3	2.758e-67	100	221	0.91	0.861	71	78	79
phrog_1758	acetyltransferase	other	ELSC_Abe_A3_NODE_49209_length_3741_cov_1.739347_3	3.221e-186	100	568	0.993	0.99	151	152	105
phrog_1249	acetyltransferase	other	ELSC_Abe_A3_NODE_5320_length_10672_cov_1.913703_7	6.546e-193	100	586	0.953	0.989	122	128	93
phrog_3810	acetyltransferase	other	ELSC_Bowl_M1_NODE_8003_length_3826_cov_1.329008_2	5.47e-178	100	544	0.938	0.981	137	146	103
phrog_1758	acetyltransferase	other	ELSC_Bowl_M2_NODE_106_length_100548_cov_4.024059_96	1.884e-116	100	367	0.974	0.965	148	152	57
phrog_1758	acetyltransferase	other	ELSC_Bowl_M2_NODE_13494_length_8262_cov_2.986355_5	6.171e-277	100	829	0.967	0.995	220	152	221
phrog_1758	acetyltransferase	other	ELSC_Bowl_M2_NODE_161_length_82488_cov_4.348842_fragment_1_49	6.007e-142	100	441	0.993	0.987	151	152	75
phrog_1249	acetyltransferase	other	ELSC_Bowl_M2_NODE_180007_length_1691_cov_3.192455_3	3.656e-234	100	705	0.961	0.993	136	128	137
phrog_1758	acetyltransferase	other	ELSC_Bowl_M2_NODE_180470_length_1689_cov_1.017926_1	3.18e-233	100	704	1	1	165	152	165
phrog_1249	acetyltransferase	other	ELSC_Bowl_M2_NODE_2332_length_21653_cov_6.484670_6	3.361e-196	100	595	0.984	0.981	126	128	106
phrog_1758	acetyltransferase	other	ELSC_Bowl_M2_NODE_238365_length_1407_cov_17.665625_2	2.461e-173	100	531	0.888	0.989	135	152	91
phrog_3810	acetyltransferase	other	ELSC_Bowl_M2_NODE_268230_length_1301_cov_1.660136_4	4.596e-166	100	510	0.979	0.976	143	146	84
phrog_7861	acetyltransferase	other	ELSC_Bowl_M2_NODE_348596_length_1091_cov_0.967842_3	5.554e-107	100	340	0.911	0.99	133	146	96
phrog_1758	acetyltransferase	other	ELSC_Bowl_M2_NODE_49954_length_3797_cov_1.751499_5	8.306e-159	100	489	0.974	0.988	148	152	84
phrog_3810	acetyltransferase	other	ELSC_Bowl_M2_NODE_50265_length_3781_cov_1.412972_5	7.338e-110	100	348	0.959	0.965	140	146	57
phrog_3810	acetyltransferase	other	ELSC_Bowl_M2_NODE_50997_length_3746_cov_2.387676_11	1.929e-99	100	318	0.932	0.96	136	146	50
phrog_5723	acetyltransferase	other	ELSC_Bowl_M2_NODE_67321_length_3155_cov_1.663804_3	2.877e-92	78.2	293	0.949	0.929	182	78	196
phrog_1249	acetyltransferase	other	ELSC_Bowl_M2_NODE_70500_length_3068_cov_0.985379_7	2.687e-261	100	783	1	0.964	159	128	165
phrog_1758	acetyltransferase	other	ELSC_Bowl_M2_NODE_79675_length_2844_cov_1.562385_6	9.439e-184	100	561	0.98	0.99	149	152	101
phrog_1249	acetyltransferase	other	ELSC_Bowl_M2_NODE_824_length_36560_cov_3.956413_30	1.206e-239	100	721	1	0.956	153	128	160
phrog_1249	acetyltransferase	other	ELSC_Mariner_131-447_scaffold_18018_c1_5	3.5e-247	100	742	1	0.933	152	128	163
phrog_1758	acetyltransferase	other	ELSC_Mariner_131-447_scaffold_3055_c1_1	5.215e-93	97.4	300	0.954	0.977	145	152	44
phrog_3810	acetyltransferase	other	ELSC_Mariner_131-447_scaffold_9114_c1_5	1.338e-146	100	454	0.897	0.986	131	146	70
phrog_1249	acetyltransferase	other	ELSC_Mariner_M10_NODE_61538_length_1576_cov_0.919255_1	4.302e-229	100	690	1	0.938	128	128	128
phrog_3810	acetyltransferase	other	ELSC_Mariner_M17_NODE_16041_length_6382_cov_0.997442_1	8.371e-223	100	673	0.973	0.916	142	146	154
phrog_1758	acetyltransferase	other	ELSC_Mariner_M17_NODE_17984_length_5963_cov_1.530158_7	4.791e-170	100	522	0.987	0.99	150	152	97
phrog_1249	acetyltransferase	other	ELSC_Mariner_M17_NODE_50493_length_3051_cov_1.116963_1	6.924e-261	100	782	1	0.944	201	128	213
phrog_1758	acetyltransferase	other	ELSC_Mariner_M17_NODE_56118_length_2838_cov_2.345629_4	7.211e-235	100	708	0.987	0.993	150	152	150
phrog_5723	acetyltransferase	other	ELSC_Mariner_M17_NODE_584_length_38474_cov_4.363992_2	4.525e-69	100	226	0.962	0.972	103	78	106
phrog_1249	acetyltransferase	other	ELSC_Mariner_M17_NODE_6256_length_11127_cov_1.792091_19	4.553e-206	100	624	0.992	0.981	127	128	103
phrog_1249	acetyltransferase	other	ELSC_Tui_Malila_132-544_scaffold_29952_c1_4	1.405e-244	100	735	0.992	0.987	157	128	159
phrog_1249	acetyltransferase	other	ELSC_Tui_Malila_132-544_scaffold_43764_c1_3	1.091e-285	100	853	0.992	0.948	257	128	271
phrog_5723	acetyltransferase	other	ELSC_Tui_Malila_134-614_scaffold_121569_c1_3	2.745e-74	100	241	0.923	0.904	94	78	104
phrog_1249	acetyltransferase	other	ELSC_Tui_Malila_134-614_scaffold_302_c1_11	1.319e-213	100	646	1	0.976	128	128	124
phrog_1758	acetyltransferase	other	ELSC_Tui_Malila_T10_NODE_1605_length_13543_cov_8.312984_7	1.455e-164	100	506	0.961	0.979	146	152	94
phrog_1758	acetyltransferase	other	ELSC_Tui_Malila_T10_NODE_251_length_33811_cov_8.014428_29	4.123e-266	100	798	1	0.983	229	152	233
phrog_1249	acetyltransferase	other	ELSC_Tui_Malila_T11_NODE_12510_length_5338_cov_1.200537_7	9.865e-295	100	879	1	0.933	334	128	358
phrog_5723	acetyltransferase	other	ELSC_Tui_Malila_T11_NODE_319130_length_1044_cov_0.615049_1	2.868e-78	100	253	0.872	0.971	101	78	104
phrog_1249	acetyltransferase	other	ELSC_Tui_Malila_T11_NODE_35664_length_3196_cov_3.276312_2	1.536e-218	100	660	0.977	0.949	125	128	118
phrog_1249	acetyltransferase	other	ELSC_Tui_Malila_T11_NODE_52072_length_2669_cov_12.620378_1	1.226e-256	100	769	1	0.954	167	128	175
phrog_1758	acetyltransferase	other	ELSC_Tui_Malila_T2_NODE_119_length_86749_cov_2.822828_134	2.627e-106	100	338	0.928	0.981	141	152	54
phrog_3810	acetyltransferase	other	ELSC_Tui_Malila_T2_NODE_195350_length_1933_cov_1.027685_5	1.916e-214	100	649	0.966	0.985	141	146	136
phrog_1758	acetyltransferase	other	ELSC_Tui_Malila_T2_NODE_459081_length_1123_cov_0.432731_2	1.494e-144	100	448	0.921	0.986	140	152	71
phrog_1758	acetyltransferase	other	ELSC_Tui_Malila_T2_NODE_7747_length_10853_cov_1.187022_4	3.553e-214	100	649	1	0.993	152	152	139
phrog_3810	acetyltransferase	other	ELSC_Tui_Malila_T2_NODE_978_length_32150_cov_6.044374_16	9.038e-244	100	734	0.993	0.97	159	146	164
phrog_1758	acetyltransferase	other	ELSC_Vai_Lili_V2_NODE_18859_length_2449_cov_2.614556_4	1.391e-150	100	466	0.914	0.987	139	152	77
phrog_5723	acetyltransferase	other	ELSC_Vai_Lili_V2_NODE_301_length_17699_cov_6.274641_20	2.621e-84	100	270	0.923	0.927	101	78	109
phrog_1758	acetyltransferase	other	ELSC_Vai_Lili_V2_NODE_45612_length_1590_cov_1.830485_2	4.985e-140	100	435	0.98	0.92	149	152	75
phrog_1758	acetyltransferase	other	EPR_4281-140_scaffold_255_c1_59	1.299e-112	100	356	0.836	0.932	127	152	59
phrog_3810	acetyltransferase	other	EPR_4281-140_scaffold_321_c1_22	2.2e-202	100	614	0.986	0.984	144	146	123
phrog_1758	acetyltransferase	other	Guaymas_4559-240_scaffold_15567_c1_7	4.798e-197	100	599	0.993	0.968	151	152	125
phrog_3810	acetyltransferase	other	Guaymas_4559-240_scaffold_2626_c1_4	3.302e-115	100	363	0.925	0.968	135	146	63
phrog_3810	acetyltransferase	other	Guaymas_4559-240_scaffold_471_c1_25	6.006e-179	100	547	0.952	0.989	139	146	94
phrog_1758	acetyltransferase	other	Guaymas_4561-380_scaffold_13609_c1_4	2.766e-181	100	554	0.993	0.989	151	152	94
phrog_1758	acetyltransferase	other	Guaymas_4561-380_scaffold_1775_c1_1	2.636e-231	100	698	1	0.973	179	152	184
phrog_7861	acetyltransferase	other	Guaymas_4561-384_scaffold_204_c1_47	5.301e-154	100	475	0.918	0.962	204	146	212
phrog_1758	acetyltransferase	other	Guaymas_4561-384_scaffold_22524_c1_3	9.238e-241	100	725	0.993	0.96	168	152	175
phrog_1249	acetyltransferase	other	Guaymas_4561-384_scaffold_3085_c1_19	7.547e-272	100	813	0.992	0.977	208	128	213
phrog_1249	acetyltransferase	other	Guaymas_4571-419_scaffold_10_c1_26	1.16e-215	100	651	0.992	0.97	129	128	133
phrog_7861	acetyltransferase	other	Guaymas_4571-419_scaffold_135_c1_47	5.301e-154	100	475	0.918	0.962	204	146	212
phrog_1758	acetyltransferase	other	Guaymas_4571-419_scaffold_78_c1_43	2.129e-222	100	672	0.993	0.965	151	152	141
phrog_3810	acetyltransferase	other	Guaymas_Basin_k95_1083713_flag=0_multi=6.0278_len=17334_29	3.568e-224	100	677	0.993	0.915	145	146	153
phrog_1249	acetyltransferase	other	Guaymas_Basin_k95_200255_flag=1_multi=1.8779_len=1209_3	1.358e-247	100	743	0.992	0.97	160	128	165
phrog_1249	acetyltransferase	other	Guaymas_Basin_k95_461565_flag=0_multi=26.7600_len=1441_2	3.791e-177	100	541	0.984	0.977	126	128	86
phrog_5723	acetyltransferase	other	Guaymas_Basin_k95_577565_flag=1_multi=7.5791_len=2675_4	1.016e-84	100	271	0.962	0.858	127	78	148
phrog_1249	acetyltransferase	other	Lau_Basin_Abe_k95_1325671_flag=1_multi=4.0000_len=2932_1	4.735e-176	100	537	0.812	0.989	104	128	87
phrog_1758	acetyltransferase	other	Lau_Basin_Abe_k95_1674933_flag=0_multi=4.5189_len=3404_5	1.139e-158	100	489	0.908	1	138	152	84
phrog_3810	acetyltransferase	other	Lau_Basin_Abe_k95_1688556_flag=1_multi=5.0000_len=2553_4	2.12e-134	100	419	0.836	0.974	122	146	77
phrog_1758	acetyltransferase	other	Lau_Basin_Abe_k95_756230_flag=0_multi=15.6247_len=49385_26	8.804e-190	100	578	0.961	0.991	146	152	108
phrog_1249	acetyltransferase	other	Lau_Basin_Kilo_Moana_k95_1388432_flag=3_multi=8.0017_len=4859_8	4.156e-232	100	699	1	0.973	142	128	146
phrog_5723	acetyltransferase	other	Lau_Basin_Kilo_Moana_k95_740190_flag=1_multi=3.0000_len=1946_2	9.298e-91	85.4	289	0.949	0.806	162	78	201
phrog_1758	acetyltransferase	other	Lau_Basin_Kilo_Moana_k95_792390_flag=1_multi=16.0233_len=1083_2	5.06e-130	100	406	0.921	0.984	140	152	64
phrog_7861	acetyltransferase	other	Lau_Basin_Tahi_Moana_k95_400779_flag=0_multi=5.4680_len=5516_7	5.405e-188	90.6	573	0.993	0.886	302	146	341
phrog_1249	acetyltransferase	other	Lau_Basin_Tahi_Moana_k95_420268_flag=1_multi=6.0000_len=10745_7	2.754e-204	100	619	0.992	0.973	127	128	112
phrog_1249	acetyltransferase	other	Lau_Basin_Tahi_Moana_k95_456845_flag=1_multi=5.0000_len=11695_15	1.486e-295	100	882	1	0.862	375	128	435
phrog_1249	acetyltransferase	other	MAR_Lucky_356-284_scaffold_204_c1_2	1.337e-230	100	694	0.992	0.985	135	128	137
phrog_1758	acetyltransferase	other	MAR_Lucky_356-284_scaffold_52716_c1_4	6.792e-231	100	697	1	0.993	152	152	147
phrog_1758	acetyltransferase	other	MAR_Lucky_356-284_scaffold_85491_c1_2	2.798e-171	100	525	0.987	0.976	150	152	83
phrog_5723	acetyltransferase	other	MAR_Rainbow_354-166_scaffold_1005_c1_40	2.404e-69	100	227	0.923	0.919	72	78	74
phrog_1758	acetyltransferase	other	MAR_Rainbow_354-166_scaffold_14884_c1_4	9.471e-113	100	357	1	0.983	152	152	60
phrog_1249	acetyltransferase	other	MAR_Rainbow_354-166_scaffold_2682_c2_24	2.602e-227	100	685	0.992	0.957	134	128	140
phrog_1249	acetyltransferase	other	MAR_Rainbow_354-166_scaffold_816_c1_30	7.548e-235	100	707	0.992	0.925	127	128	134
phrog_1249	acetyltransferase	other	MAR_Rainbow_355-202_scaffold_25287_c1_2	3.656e-234	100	705	0.992	0.917	132	128	144
phrog_3810	acetyltransferase	other	MAR_Rainbow_355-202_scaffold_46015_c1_1	5.27e-137	100	426	0.966	0.971	141	146	68
phrog_1249	acetyltransferase	other	MAR_Rainbow_355-202_scaffold_49504_c1_2	1.215e-202	100	614	0.984	0.981	126	128	103
phrog_3810	acetyltransferase	other	vRhyme_100__Brothers_NWCB_S141_NODE_6836_length_9976_cov_3.143466_14	2.34e-152	100	470	0.842	1	123	146	70
phrog_1758	acetyltransferase	other	vRhyme_100__Brothers_NWCB_S146_NODE_12446_length_6278_cov_1.920826_9	2.974e-202	100	614	1	0.974	152	152	117
phrog_1249	acetyltransferase	other	vRhyme_100__ELSC_Mariner_M17_NODE_17_length_144449_cov_5.922527_54	3.727e-288	100	860	1	0.88	279	128	317
phrog_1249	acetyltransferase	other	vRhyme_100__Guaymas_Basin_k95_1025722_flag=0_multi=9.6697_len=8714_4	3.693e-224	100	676	0.992	0.985	130	128	132
phrog_1758	acetyltransferase	other	vRhyme_101__Guaymas_4561-384_scaffold_319_c1_1	2.452e-129	100	404	0.921	0.985	140	152	65
phrog_3810	acetyltransferase	other	vRhyme_102__Brothers_NWCB_S139_NODE_71686_length_2684_cov_0.875636_5	1.796e-139	100	433	0.959	0.973	140	146	75
phrog_1758	acetyltransferase	other	vRhyme_102__ELSC_Mariner_M17_NODE_5_length_276322_cov_9.917131_99	3.558e-251	100	755	0.993	0.964	160	152	166
phrog_1249	acetyltransferase	other	vRhyme_102__MAR_Rainbow_354-166_scaffold_1892_c1_13	3.08e-168	100	515	0.977	0.987	125	128	77
phrog_1249	acetyltransferase	other	vRhyme_103__ELSC_Tui_Malila_T2_NODE_65690_length_3604_cov_1.840092_4	1.226e-256	100	769	1	0.954	167	128	175
phrog_1249	acetyltransferase	other	vRhyme_104__ELSC_Tui_Malila_T10_NODE_4986_length_7751_cov_7.234391_11	1.082e-194	100	591	0.938	0.97	120	128	101
phrog_1758	acetyltransferase	other	vRhyme_106__ELSC_Mariner_M17_NODE_2093_length_20130_cov_8.273509_24	4.151e-256	100	769	1	0.99	200	152	202
phrog_7861	acetyltransferase	other	vRhyme_10__ELSC_Mariner_131-447_scaffold_490_c1_25	4.205e-121	100	380	0.932	0.866	136	146	119
phrog_7861	acetyltransferase	other	vRhyme_110__Guaymas_Basin_k95_727266_flag=1_multi=6.0000_len=27316_20	7.494e-134	100	417	0.952	0.986	142	146	144
phrog_7861	acetyltransferase	other	vRhyme_111__Brothers_NWCB_S146_NODE_325_length_28336_cov_4.502854_8	1.631e-121	100	381	0.966	0.973	141	146	110
phrog_1249	acetyltransferase	other	vRhyme_112__Brothers_UC_S010_NODE_290_length_29702_cov_7.504954_30	1.547e-282	100	844	1	0.886	248	128	280
phrog_11841	acetyltransferase	other	vRhyme_112__ELSC_Tui_Malila_T2_NODE_4541_length_14339_cov_1.532437_11	1.322e-107	100	342	0.944	0.941	153	162	118
phrog_1249	acetyltransferase	other	vRhyme_113__Brothers_NWCB_S141_NODE_12515_length_6758_cov_2.569296_9	1.574e-225	100	680	0.992	0.977	127	128	129
phrog_3810	acetyltransferase	other	vRhyme_117__Brothers_NWCB_S139_NODE_276_length_56565_cov_4.370849_8	3.591e-187	100	571	0.932	0.991	136	146	108
phrog_1758	acetyltransferase	other	vRhyme_118__Brothers_LC_S016_NODE_39068_length_2937_cov_1.117794_3	4.578e-156	100	481	0.934	0.95	142	152	80
phrog_1249	acetyltransferase	other	vRhyme_11__MAR_Rainbow_354-166_scaffold_7068_c1_2	7.548e-235	100	707	1	0.958	137	128	143
phrog_3810	acetyltransferase	other	vRhyme_122__ELSC_Tui_Malila_T11_NODE_15216_length_4854_cov_1.492067_7	2.627e-214	100	649	0.973	0.97	142	146	134
phrog_3810	acetyltransferase	other	vRhyme_124__Brothers_UC_S010_NODE_8500_length_5012_cov_0.966223_2	8.246e-206	100	624	1	0.964	146	146	137
phrog_3810	acetyltransferase	other	vRhyme_124__ELSC_Mariner_M17_NODE_11997_length_7602_cov_4.833579_3	3.903e-110	100	349	0.959	0.965	140	146	57
phrog_3810	acetyltransferase	other	vRhyme_128__Brothers_UC_S010_NODE_13629_length_3895_cov_0.922505_2	3.492e-119	100	375	0.918	0.948	134	146	58
phrog_1249	acetyltransferase	other	vRhyme_129__Brothers_UC_S010_NODE_10848_length_4406_cov_6.847862_2	3.604e-291	100	869	1	0.82	260	128	317
phrog_1249	acetyltransferase	other	vRhyme_12__Brothers_NWCA_S013_NODE_24987_length_2335_cov_1.790761_3	5.242e-221	100	667	0.969	0.991	124	128	116
phrog_11841	acetyltransferase	other	vRhyme_12__Brothers_NWCA_S142_NODE_1403_length_9354_cov_24.105451_15	2.815e-132	100	413	0.938	0.928	155	162	167
phrog_1249	acetyltransferase	other	vRhyme_12__ELSC_Abe_128-326_scaffold_20769_c1_1	1.16e-215	100	651	0.977	0.991	125	128	111
phrog_7861	acetyltransferase	other	vRhyme_12__ELSC_Bowl_M1_NODE_5190_length_5058_cov_3.417157_5	3.502e-136	100	424	0.959	0.981	157	146	160
phrog_1249	acetyltransferase	other	vRhyme_12__ELSC_Bowl_M1_NODE_6619_length_4337_cov_2.819002_6	6.322e-223	100	672	1	0.969	128	128	127
phrog_1758	acetyltransferase	other	vRhyme_12__Guaymas_4561-384_scaffold_44_c1_93	1.644e-273	100	820	1	0.984	248	152	252
phrog_1758	acetyltransferase	other	vRhyme_130__Guaymas_Basin_k95_548305_flag=1_multi=6.7042_len=5943_10	5.834e-101	100	323	0.961	0.981	146	152	54
phrog_1249	acetyltransferase	other	vRhyme_134__Brothers_NWCB_S012_NODE_10665_length_6046_cov_1.581348_3	1.01e-227	100	686	1	0.955	150	128	157
phrog_11841	acetyltransferase	other	vRhyme_137__Brothers_NWCB_S141_NODE_44301_length_2865_cov_1.411980_4	8.646e-171	77.7	524	0.975	0.859	330	162	384
phrog_5723	acetyltransferase	other	vRhyme_13__Brothers_UC_S011_NODE_3215_length_5020_cov_2.664419_5	3.284e-83	100	267	0.872	0.983	113	78	115
phrog_3810	acetyltransferase	other	vRhyme_13__Brothers_UC_S147_NODE_7571_length_3640_cov_3.277541_2	3.907e-127	100	398	0.986	0.97	144	146	66
phrog_1249	acetyltransferase	other	vRhyme_13__EPR_PIR-30_scaffold_2565_c1_18	2.056e-211	100	639	0.992	0.974	127	128	115
phrog_3810	acetyltransferase	other	vRhyme_143__Lau_Basin_Abe_k95_1225795_flag=1_multi=4.3146_len=2145_1	1.387e-143	100	445	0.959	0.961	140	146	76
phrog_7861	acetyltransferase	other	vRhyme_143__MAR_Rainbow_354-166_scaffold_9724_c1_1	2.533e-163	100	502	0.966	0.982	223	146	227
phrog_3810	acetyltransferase	other	vRhyme_146__ELSC_Abe_A3_NODE_1996_length_16488_cov_4.464214_26	2.132e-151	100	467	0.986	0.976	144	146	82
phrog_1249	acetyltransferase	other	vRhyme_149__Brothers_Diffuse_S015_NODE_6243_length_4708_cov_2.047806_9	6.445e-142	100	439	0.969	0.986	124	128	69
phrog_11841	acetyltransferase	other	vRhyme_149__Brothers_LC_S016_NODE_27_length_71166_cov_10.741198_9	3.998e-129	100	404	0.963	0.966	156	162	149
phrog_1758	acetyltransferase	other	vRhyme_149__Brothers_LC_S016_NODE_89_length_44123_cov_12.705473_39	3.017e-138	100	430	0.875	0.987	133	152	78
phrog_1758	acetyltransferase	other	vRhyme_149__Brothers_NWCB_S140_NODE_87705_length_2133_cov_0.537388_3	5.554e-131	100	409	0.908	0.985	138	152	68
phrog_3810	acetyltransferase	other	vRhyme_14__Axial_Plume_NODE_5362_length_3528_cov_2.011173_2	9.674e-238	100	716	0.959	0.974	187	146	192
phrog_1249	acetyltransferase	other	vRhyme_14__Brothers_NWCB_S140_NODE_827_length_16374_cov_1.266265_8	5.757e-222	100	670	0.992	0.984	127	128	127
phrog_1249	acetyltransferase	other	vRhyme_14__ELSC_Vai_Lili_V2_NODE_3032_length_5695_cov_1.785560_1	1.919e-190	100	579	0.961	0.979	123	128	94
phrog_3810	acetyltransferase	other	vRhyme_14__Guaymas_4559-240_scaffold_4565_c1_18	1.824e-200	100	609	0.993	0.92	145	146	137
phrog_1758	acetyltransferase	other	vRhyme_151__ELSC_Bowl_M2_NODE_37492_length_4518_cov_2.632658_3	1.195e-199	100	607	0.934	0.992	142	152	124
phrog_1249	acetyltransferase	other	vRhyme_153__ELSC_Mariner_M17_NODE_46000_length_3250_cov_10.014729_4	6.242e-206	100	623	0.992	0.99	127	128	99
phrog_1758	acetyltransferase	other	vRhyme_154__Brothers_NWCB_S141_NODE_725_length_35646_cov_3.917706_37	1.285e-139	100	434	0.993	0.987	151	152	76
phrog_5723	acetyltransferase	other	vRhyme_155__Brothers_LC_S016_NODE_18106_length_4279_cov_1.988921_3	2.509e-73	100	239	0.91	0.923	84	78	91
phrog_3810	acetyltransferase	other	vRhyme_15__Brothers_NWCA_S142_NODE_10317_length_2505_cov_89.304878_2	8.452e-159	100	489	0.897	0.988	131	146	84
phrog_13728	acetyltransferase	other	vRhyme_15__Brothers_NWCA_S142_NODE_1137_length_10613_cov_111.638375_19	2.16e-51	81.3	178	0.913	0.964	105	115	84
phrog_3810	acetyltransferase	other	vRhyme_164__Brothers_NWCB_S140_NODE_24936_length_4165_cov_1.074294_2	1.387e-143	100	445	0.993	0.973	145	146	74
phrog_1249	acetyltransferase	other	vRhyme_169__ELSC_Abe_A3_NODE_152882_length_2093_cov_0.889115_2	5.99e-246	100	739	0.984	0.993	150	128	151
phrog_1758	acetyltransferase	other	vRhyme_16__ELSC_Mariner_M17_NODE_36131_length_3818_cov_1.992143_1	1.597e-165	100	509	0.98	0.977	149	152	88
phrog_3810	acetyltransferase	other	vRhyme_16__Guaymas_4559-240_scaffold_104_c1_37	2.311e-253	100	761	0.979	0.941	191	146	203
phrog_1249	acetyltransferase	other	vRhyme_16__Guaymas_4559-240_scaffold_2192_c1_16	1.83e-203	100	616	0.984	0.99	126	128	105
phrog_1758	acetyltransferase	other	vRhyme_16__Guaymas_4571-419_scaffold_281_c1_31	4.684e-264	100	792	1	0.985	199	152	202
phrog_5723	acetyltransferase	other	vRhyme_170__Brothers_Diffuse_S015_NODE_164_length_18069_cov_2.448779_17	3.146e-72	100	235	0.936	0.893	75	78	84
phrog_7861	acetyltransferase	other	vRhyme_170__ELSC_Abe_A1_NODE_257_length_33479_cov_3.894099_12	1.159e-158	100	488	0.986	0.973	215	146	221
phrog_3810	acetyltransferase	other	vRhyme_170__Lau_Basin_Kilo_Moana_k95_997615_flag=0_multi=51.3939_len=59296_7	8.228e-243	100	731	1	0.939	170	146	181
phrog_1758	acetyltransferase	other	vRhyme_178__ELSC_Tui_Malila_T2_NODE_87709_length_3078_cov_1.410030_6	8.606e-156	100	481	0.987	0.987	150	152	77
phrog_1249	acetyltransferase	other	vRhyme_179__Brothers_NWCB_S141_NODE_34674_length_3398_cov_0.978906_4	3.784e-231	100	696	0.992	0.977	130	128	133
phrog_11841	acetyltransferase	other	vRhyme_17__ELSC_Bowl_M1_NODE_3569_length_6393_cov_2.612512_11	1.106e-122	100	386	0.951	0.957	154	162	141
phrog_11841	acetyltransferase	other	vRhyme_17__MAR_Rainbow_355-202_scaffold_444_c1_43	1.464e-125	100	394	0.938	0.962	152	162	157
phrog_1758	acetyltransferase	other	vRhyme_182__ELSC_Abe_A1_NODE_5199_length_8787_cov_1.406582_9	1.332e-217	100	659	0.98	0.993	149	152	143
phrog_7861	acetyltransferase	other	vRhyme_182__Guaymas_Basin_k95_870033_flag=0_multi=45.2995_len=11299_6	2.053e-208	76.2	632	0.993	0.906	407	146	449
phrog_11841	acetyltransferase	other	vRhyme_183__Brothers_LC_S016_NODE_64086_length_2285_cov_0.851251_2	2.058e-186	84.5	569	0.957	0.967	325	162	336
phrog_7861	acetyltransferase	other	vRhyme_183__Brothers_NWCB_S146_NODE_26923_length_4294_cov_1.486681_1	4.069e-141	100	438	0.959	0.934	140	146	136
phrog_1249	acetyltransferase	other	vRhyme_184__ELSC_Bowl_M2_NODE_29964_length_5171_cov_10.138580_3	4.562e-270	100	808	0.992	0.989	187	128	189
phrog_1758	acetyltransferase	other	vRhyme_18__ELSC_Mariner_131-447_scaffold_7809_c1_8	7.047e-120	100	377	0.961	0.983	146	152	59
phrog_3810	acetyltransferase	other	vRhyme_18__ELSC_Mariner_M10_NODE_2478_length_12530_cov_1.328469_3	4.868e-197	100	599	0.993	0.958	145	146	120
phrog_1249	acetyltransferase	other	vRhyme_18__EPR_4281-140_scaffold_1037_c1_13	1.032e-207	100	629	0.992	0.981	127	128	108
phrog_1758	acetyltransferase	other	vRhyme_19__ELSC_Tui_Malila_132-544_scaffold_378_c1_27	1.539e-124	100	391	0.993	0.968	151	152	62
phrog_1758	acetyltransferase	other	vRhyme_1__Brothers_NWCA_S143_NODE_287_length_39512_cov_6.648623_5	2.249e-145	100	451	0.947	0.986	144	152	73
phrog_11841	acetyltransferase	other	vRhyme_1__Brothers_NWCA_S143_NODE_8139_length_7547_cov_7.168464_8	2.46e-198	87.3	604	0.969	0.874	332	162	380
phrog_1249	acetyltransferase	other	vRhyme_1__Brothers_NWCA_S144_NODE_53509_length_2519_cov_1.677258_2	1.706e-209	100	634	1	0.982	128	128	110
phrog_3810	acetyltransferase	other	vRhyme_1__ELSC_Bowl_M2_NODE_237_length_68778_cov_3.701840_65	3.428e-173	100	530	0.945	0.97	138	146	100
phrog_1758	acetyltransferase	other	vRhyme_1__ELSC_Bowl_M2_NODE_35000_length_4709_cov_4.373418_7	1.144e-249	100	751	0.993	0.989	181	152	183
phrog_3810	acetyltransferase	other	vRhyme_1__ELSC_Bowl_M2_NODE_47324_length_3922_cov_1.311199_4	4.686e-237	100	714	0.979	0.954	165	146	173
phrog_7861	acetyltransferase	other	vRhyme_1__ELSC_Bowl_M2_NODE_51699_length_3714_cov_4.418456_5	3.502e-136	100	424	0.959	0.981	157	146	160
phrog_3810	acetyltransferase	other	vRhyme_1__ELSC_Bowl_M2_NODE_57042_length_3494_cov_3.720523_4	3.924e-144	100	447	0.884	0.987	129	146	76
phrog_3810	acetyltransferase	other	vRhyme_1__ELSC_Bowl_M2_NODE_75842_length_2933_cov_1.668924_7	1.067e-275	100	826	0.993	0.955	253	146	265
phrog_3810	acetyltransferase	other	vRhyme_1__ELSC_Bowl_M2_NODE_96_length_104147_cov_5.494838_48	6.706e-224	100	676	0.979	0.927	164	146	177
phrog_3810	acetyltransferase	other	vRhyme_1__ELSC_Bowl_M2_NODE_9826_length_9946_cov_2.812201_17	5.191e-228	100	688	0.993	0.985	145	146	134
phrog_3810	acetyltransferase	other	vRhyme_1__ELSC_Mariner_M17_NODE_13982_length_6938_cov_3.996917_12	1.823e-112	100	355	0.938	0.969	137	146	65
phrog_1758	acetyltransferase	other	vRhyme_1__Guaymas_4559-240_scaffold_1100_c1_17	4.237e-273	100	818	0.987	0.942	227	152	241
phrog_1758	acetyltransferase	other	vRhyme_1__Guaymas_4559-240_scaffold_6603_c1_1	4.032e-114	100	361	0.928	0.983	141	152	60
phrog_1249	acetyltransferase	other	vRhyme_1__Guaymas_4571-419_scaffold_231_c2_8	9.334e-244	100	732	0.984	0.987	148	128	150
phrog_3810	acetyltransferase	other	vRhyme_201__Brothers_NWCB_S139_NODE_53145_length_3259_cov_1.057471_8	8.062e-128	100	400	0.87	0.985	127	146	67
phrog_11841	acetyltransferase	other	vRhyme_202__Guaymas_Basin_k95_1148850_flag=0_multi=3.8582_len=4094_3	1.537e-112	100	357	0.951	0.879	154	162	107
phrog_1758	acetyltransferase	other	vRhyme_20__Axial_Plume_NODE_7889_length_2908_cov_0.767350_2	8.723e-146	100	452	0.993	0.973	151	152	74
phrog_3810	acetyltransferase	other	vRhyme_20__Brothers_UC_S010_NODE_2159_length_10414_cov_1.723729_8	1.194e-138	100	431	0.952	0.975	139	146	79
phrog_1249	acetyltransferase	other	vRhyme_20__Guaymas_4571-419_scaffold_501_c1_13	8.87e-267	100	799	1	0.926	189	128	204
phrog_5723	acetyltransferase	other	vRhyme_20__Lau_Basin_Abe_k95_1159152_flag=1_multi=7.0000_len=2319_3	4.721e-73	100	238	0.923	0.895	72	78	76
phrog_3810	acetyltransferase	other	vRhyme_224__Brothers_NWCB_S139_NODE_3195_length_15887_cov_6.842640_18	5.999e-135	100	420	1	0.96	146	146	75
phrog_7861	acetyltransferase	other	vRhyme_22__Brothers_NWCB_S012_NODE_5569_length_8849_cov_1.649622_5	2.311e-216	79	655	0.993	0.86	404	146	470
phrog_1249	acetyltransferase	other	vRhyme_22__Brothers_NWCB_S139_NODE_44073_length_3670_cov_1.226080_4	3.59e-254	100	762	0.992	0.966	168	128	174
phrog_1249	acetyltransferase	other	vRhyme_22__Brothers_NWCB_S141_NODE_31277_length_3653_cov_1.092740_1	5.594e-252	100	756	0.992	0.988	158	128	160
phrog_1249	acetyltransferase	other	vRhyme_22__MAR_Lucky_356-308_scaffold_35789_c1_2	4.81e-284	100	848	1	0.834	221	128	265
phrog_5723	acetyltransferase	other	vRhyme_23__Axial_Plume_NODE_7941_length_2899_cov_0.613276_7	1.016e-77	100	251	0.885	0.929	91	78	98
phrog_1249	acetyltransferase	other	vRhyme_23__Brothers_Diffuse_S015_NODE_337_length_14003_cov_4.016936_8	4.094e-289	100	863	1	0.823	316	128	384
phrog_1249	acetyltransferase	other	vRhyme_23__ELSC_Mariner_M10_NODE_44176_length_2011_cov_0.944798_2	1.468e-231	100	697	0.984	0.946	141	128	149
phrog_5723	acetyltransferase	other	vRhyme_23__ELSC_Mariner_M17_NODE_17543_length_6054_cov_2.968956_10	1.746e-76	100	248	0.808	0.972	69	78	71
phrog_3810	acetyltransferase	other	vRhyme_23__ELSC_Mariner_M17_NODE_53189_length_2942_cov_4.090941_1	1.348e-163	100	503	0.925	0.988	135	146	83
phrog_5723	acetyltransferase	other	vRhyme_24__Brothers_Diffuse_S015_NODE_5004_length_5132_cov_3.854545_10	5.906e-79	100	255	0.91	0.833	95	78	114
phrog_3810	acetyltransferase	other	vRhyme_24__ELSC_Bowl_M1_NODE_14876_length_2570_cov_96.339337_5	1.726e-125	100	393	0.884	0.97	129	146	66
phrog_1758	acetyltransferase	other	vRhyme_251__Brothers_NWCB_S139_NODE_1001_length_29532_cov_1.398572_1	2.19e-165	100	508	0.947	0.988	144	152	84
phrog_7861	acetyltransferase	other	vRhyme_25__ELSC_Abe_A1_NODE_4072_length_9819_cov_1.474928_1	9.475e-194	90	589	0.993	0.853	313	146	367
phrog_1758	acetyltransferase	other	vRhyme_25__ELSC_Mariner_M10_NODE_24290_length_3060_cov_2.182748_4	1.153e-239	100	722	0.987	0.945	154	152	163
phrog_1758	acetyltransferase	other	vRhyme_25__Guaymas_4559-240_scaffold_2575_c1_16	6.723e-177	100	541	0.928	0.957	141	152	94
phrog_3810	acetyltransferase	other	vRhyme_26__Brothers_NWCB_S139_NODE_3379_length_15408_cov_1.668608_9	1.79e-257	100	773	1	0.907	175	146	193
phrog_1758	acetyltransferase	other	vRhyme_26__ELSC_Mariner_M17_NODE_1147_length_27454_cov_1.864603_23	6.294e-210	100	636	0.987	0.984	150	152	128
phrog_1249	acetyltransferase	other	vRhyme_26__ELSC_Tui_Malila_T11_NODE_77_length_74616_cov_5.481682_35	1.484e-221	100	668	0.977	0.97	130	128	134
phrog_7861	acetyltransferase	other	vRhyme_278__ELSC_Bowl_M2_NODE_79391_length_2851_cov_0.902717_2	1.066e-130	100	408	0.979	0.966	143	146	119
phrog_11841	acetyltransferase	other	vRhyme_27__Axial_Plume_NODE_9127_length_2704_cov_0.588281_3	4.775e-114	100	361	0.969	0.873	157	162	126
phrog_1249	acetyltransferase	other	vRhyme_28__ELSC_Mariner_M10_NODE_32759_length_2494_cov_1.945923_5	4.999e-207	100	627	0.867	0.991	111	128	111
phrog_3810	acetyltransferase	other	vRhyme_28__ELSC_Mariner_M17_NODE_7909_length_9726_cov_4.598396_1	1.028e-177	100	543	1	0.861	146	146	101
phrog_1249	acetyltransferase	other	vRhyme_296__ELSC_Bowl_M2_NODE_27079_length_5496_cov_17.110821_2	3.029e-269	100	806	1	0.903	176	128	195
phrog_3810	acetyltransferase	other	vRhyme_298__Brothers_NWCB_S139_NODE_105153_length_2068_cov_25.636270_2	1.848e-163	100	502	0.979	0.976	143	146	84
phrog_1758	acetyltransferase	other	vRhyme_2__Brothers_NWCA_S143_NODE_13737_length_5738_cov_1.738727_10	8.234e-270	100	809	0.993	0.982	213	152	217
phrog_7861	acetyltransferase	other	vRhyme_2__Brothers_NWCB_S139_NODE_13534_length_7314_cov_3.959093_6	2.375e-142	100	441	0.952	0.993	139	146	136
phrog_1249	acetyltransferase	other	vRhyme_2__Brothers_UC_S147_NODE_10838_length_2976_cov_2.220428_7	1.079e-258	100	775	1	0.978	177	128	181
phrog_1249	acetyltransferase	other	vRhyme_2__Guaymas_4559-240_scaffold_249_c1_73	1.02e-217	100	657	0.969	0.992	124	128	121
phrog_7861	acetyltransferase	other	vRhyme_2__Guaymas_4559-240_scaffold_363_c1_21	1.213e-128	100	402	0.979	0.976	143	146	125
phrog_3810	acetyltransferase	other	vRhyme_30__ELSC_Mariner_M17_NODE_568_length_38833_cov_2.380897_30	2.074e-198	100	603	0.925	0.992	135	146	128
phrog_3810	acetyltransferase	other	vRhyme_31__Brothers_NWCA_S144_NODE_24233_length_3907_cov_3.751058_6	7.331e-171	100	524	0.973	0.957	142	146	94
phrog_7861	acetyltransferase	other	vRhyme_31__ELSC_Bowl_M2_NODE_29272_length_5244_cov_2.123314_5	2.038e-120	100	378	0.952	0.984	139	146	122
phrog_1249	acetyltransferase	other	vRhyme_31__ELSC_Mariner_M10_NODE_4465_length_8919_cov_2.134895_8	2.233e-195	100	593	1	0.971	128	128	104
phrog_3810	acetyltransferase	other	vRhyme_31__ELSC_Tui_Malila_132-544_scaffold_18706_c1_5	8.936e-190	100	578	0.986	0.963	144	146	107
phrog_3810	acetyltransferase	other	vRhyme_31__Guaymas_4559-240_scaffold_479_c1_36	5.358e-127	100	397	0.993	0.957	145	146	69
phrog_3810	acetyltransferase	other	vRhyme_324__ELSC_Bowl_M2_NODE_56426_length_3520_cov_1.005010_4	1.338e-146	100	454	0.897	0.986	131	146	70
phrog_3810	acetyltransferase	other	vRhyme_32__Brothers_NWCA_S145_NODE_364_length_29624_cov_2.369597_3	1.377e-271	100	814	0.993	0.958	207	146	216
phrog_1758	acetyltransferase	other	vRhyme_32__Brothers_NWCB_S140_NODE_1532_length_13125_cov_1.707340_12	8.537e-139	100	432	0.914	0.986	139	152	73
phrog_1758	acetyltransferase	other	vRhyme_32__Brothers_UC_S010_NODE_997_length_16188_cov_12.106158_1	4.59e-112	100	355	0.934	0.983	142	152	59
phrog_7861	acetyltransferase	other	vRhyme_32__ELSC_Tui_Malila_134-614_scaffold_4011_c1_4	1.338e-146	100	454	0.973	0.973	144	146	148
phrog_7861	acetyltransferase	other	vRhyme_32__ELSC_Vai_Lili_V2_NODE_14_length_70064_cov_17.108083_58	7.95e-182	82.9	555	0.959	0.967	324	146	335
phrog_3810	acetyltransferase	other	vRhyme_32__Lau_Basin_Abe_k95_1255053_flag=1_multi=5.0000_len=4130_15	4.891e-224	100	677	0.979	0.91	143	146	145
phrog_1758	acetyltransferase	other	vRhyme_32__Lau_Basin_Tahi_Moana_k95_892520_flag=1_multi=8.5971_len=8804_5	7.301e-188	100	573	0.98	0.99	149	152	102
phrog_3810	acetyltransferase	other	vRhyme_330__ELSC_Bowl_M2_NODE_14322_length_7981_cov_3.277820_16	1.156e-185	100	566	0.979	0.982	143	146	111
phrog_7861	acetyltransferase	other	vRhyme_334__Brothers_Diffuse_S015_NODE_22254_length_2801_cov_22.727375_2	2.803e-137	100	427	0.986	0.985	144	146	130
phrog_7861	acetyltransferase	other	vRhyme_334__Brothers_Diffuse_S015_NODE_30071_length_2481_cov_23.979184_2	2.803e-137	100	427	0.986	0.985	144	146	130
phrog_3810	acetyltransferase	other	vRhyme_339__ELSC_Bowl_M2_NODE_10158_length_9764_cov_6.024074_15	5.47e-178	100	544	0.938	0.981	137	146	103
phrog_1758	acetyltransferase	other	vRhyme_33__Brothers_NWCA_S145_NODE_17_length_150674_cov_21.477253_35	2.549e-170	100	522	0.987	0.968	150	152	94
phrog_1249	acetyltransferase	other	vRhyme_33__Lau_Basin_Abe_k95_630729_flag=0_multi=8.9936_len=9318_11	1.486e-295	100	882	1	0.862	375	128	435
phrog_1249	acetyltransferase	other	vRhyme_348__ELSC_Bowl_M2_NODE_32761_length_4903_cov_8.356993_2	3.283e-216	100	653	0.992	0.946	127	128	112
phrog_3810	acetyltransferase	other	vRhyme_34__Brothers_NWCB_S012_NODE_3829_length_10952_cov_1.944850_12	3.764e-174	100	533	0.966	0.898	141	146	98
phrog_3810	acetyltransferase	other	vRhyme_34__Brothers_NWCB_S141_NODE_34307_length_3424_cov_1.373976_3	3.209e-152	100	470	0.952	0.976	139	146	84
phrog_1758	acetyltransferase	other	vRhyme_35__Brothers_UC_S147_NODE_286_length_17538_cov_3.701798_18	4.52e-166	100	510	0.98	0.989	149	152	89
phrog_3810	acetyltransferase	other	vRhyme_36__Brothers_LC_S014_NODE_20385_length_3137_cov_4.985050_3	5.38e-144	100	446	0.986	0.962	144	146	79
phrog_3810	acetyltransferase	other	vRhyme_37__Brothers_LC_S016_NODE_10670_length_5483_cov_3.215459_4	9.411e-150	100	463	1	0.94	146	146	83
phrog_7861	acetyltransferase	other	vRhyme_37__Brothers_LC_S016_NODE_37556_length_2993_cov_3.556874_3	9.411e-150	100	463	0.986	0.988	171	146	173
phrog_3810	acetyltransferase	other	vRhyme_37__Brothers_NWCB_S140_NODE_90909_length_2089_cov_0.658512_3	4.055e-222	100	671	0.993	0.969	145	146	128
phrog_1249	acetyltransferase	other	vRhyme_37__Brothers_UC_S010_NODE_1152_length_14901_cov_1.883038_23	1.505e-238	100	717	0.992	0.966	142	128	147
phrog_1249	acetyltransferase	other	vRhyme_37__ELSC_Tui_Malila_T10_NODE_481_length_24361_cov_14.764092_26	1.226e-256	100	769	1	0.954	167	128	175
phrog_1758	acetyltransferase	other	vRhyme_38__MAR_Lucky_356-308_scaffold_1228_c1_12	5.648e-192	100	585	1	0.953	152	152	107
phrog_7861	acetyltransferase	other	vRhyme_39__ELSC_Tui_Malila_132-544_scaffold_13551_c1_6	3.302e-115	100	363	0.986	0.961	144	146	129
phrog_1758	acetyltransferase	other	vRhyme_3__Axial_Plume_NODE_1693_length_6745_cov_1.461620_10	1.572e-296	100	886	1	0.97	291	152	300
phrog_3810	acetyltransferase	other	vRhyme_3__Brothers_UC_S011_NODE_2311_length_5968_cov_11.253552_4	3.6e-160	100	493	0.979	0.966	143	146	88
phrog_11841	acetyltransferase	other	vRhyme_3__Guaymas_4559-240_scaffold_5091_c1_11	6.727e-94	92.7	303	0.957	0.944	155	162	90
phrog_3810	acetyltransferase	other	vRhyme_42__Brothers_NWCB_S140_NODE_796_length_16631_cov_1.758119_3	8.888e-146	100	451	0.918	0.987	134	146	77
phrog_3810	acetyltransferase	other	vRhyme_42__Lau_Basin_Kilo_Moana_k95_1073389_flag=0_multi=10.3839_len=3781_2	3.063e-256	100	769	0.986	0.974	222	146	228
phrog_1758	acetyltransferase	other	vRhyme_42__Lau_Basin_Kilo_Moana_k95_693198_flag=0_multi=11.2483_len=21681_26	7.301e-188	100	573	0.98	0.99	149	152	102
phrog_1249	acetyltransferase	other	vRhyme_42__Lau_Basin_Tahi_Moana_k95_893776_flag=0_multi=7.0050_len=5747_6	2.976e-252	100	757	0.992	0.974	152	128	156
phrog_1249	acetyltransferase	other	vRhyme_42__Lau_Basin_Tahi_Moana_k95_992381_flag=1_multi=8.0000_len=12966_14	2.045e-248	100	746	1	0.959	142	128	148
phrog_3810	acetyltransferase	other	vRhyme_43__Brothers_LC_S014_NODE_26849_length_2700_cov_5.054800_2	3.907e-127	100	398	0.87	0.984	127	146	61
phrog_3810	acetyltransferase	other	vRhyme_44__Brothers_NWCB_S012_NODE_1122_length_22253_cov_2.191268_35	4.055e-222	100	671	0.986	0.94	144	146	149
phrog_7861	acetyltransferase	other	vRhyme_45__Axial_Plume_NODE_786_length_10392_cov_7.070823_20	7.758e-114	100	359	0.904	0.971	132	146	103
phrog_3810	acetyltransferase	other	vRhyme_45__Brothers_LC_S016_NODE_941_length_16414_cov_2.805243_23	5.785e-138	100	429	0.993	0.958	145	146	72
phrog_7861	acetyltransferase	other	vRhyme_45__Brothers_NWCA_S013_NODE_1842_length_9136_cov_4.065379_10	2.463e-139	100	433	0.979	0.915	162	146	177
phrog_1249	acetyltransferase	other	vRhyme_45__ELSC_Bowl_M2_NODE_332_length_57586_cov_7.035260_29	1.099e-275	100	824	1	0.952	216	128	227
phrog_1758	acetyltransferase	other	vRhyme_45__Guaymas_4559-240_scaffold_2696_c1_8	3.266e-203	100	617	0.974	0.975	148	152	119
phrog_7861	acetyltransferase	other	vRhyme_46__Brothers_NWCA_S013_NODE_2114_length_8424_cov_2.867904_11	1.197e-182	82.7	557	0.979	0.959	326	146	340
phrog_1758	acetyltransferase	other	vRhyme_47__Brothers_LC_S016_NODE_3015_length_9894_cov_3.918911_2	7.346e-252	100	757	1	0.995	184	152	185
phrog_1249	acetyltransferase	other	vRhyme_47__Brothers_UC_S010_NODE_12158_length_4143_cov_9.568974_4	4.117e-242	100	728	1	0.956	131	128	137
phrog_1249	acetyltransferase	other	vRhyme_47__Lau_Basin_Abe_k95_545058_flag=1_multi=7.0000_len=7213_2	6.199e-243	100	730	0.984	0.939	139	128	148
phrog_1249	acetyltransferase	other	vRhyme_48__Brothers_UC_S147_NODE_191_length_20964_cov_4.287325_33	8.141e-256	100	767	1	0.883	144	128	163
phrog_1249	acetyltransferase	other	vRhyme_49__ELSC_Bowl_M2_NODE_6591_length_12465_cov_2.895931_9	1.496e-285	100	853	1	0.902	221	128	245
phrog_1758	acetyltransferase	other	vRhyme_4__Brothers_Diffuse_S015_NODE_36926_length_2289_cov_2.598057_2	1.462e-137	100	428	0.974	0.984	148	152	63
phrog_5723	acetyltransferase	other	vRhyme_4__Brothers_NWCB_S146_NODE_21309_length_4835_cov_1.665038_3	4.115e-82	100	264	0.885	0.863	120	78	139
phrog_3810	acetyltransferase	other	vRhyme_4__Guaymas_4559-240_scaffold_10_c1_206	4.344e-253	100	760	0.993	0.981	211	146	215
phrog_3810	acetyltransferase	other	vRhyme_50__ELSC_Bowl_M1_NODE_12223_length_2917_cov_37.125448_5	3.362e-220	100	666	1	0.953	146	146	150
phrog_11841	acetyltransferase	other	vRhyme_51__Brothers_NWCA_S143_NODE_1759_length_16494_cov_4.793243_17	3.69e-118	100	373	0.944	0.975	153	162	120
phrog_1249	acetyltransferase	other	vRhyme_51__ELSC_Tui_Malila_T2_NODE_135306_length_2404_cov_1.800615_6	8.499e-243	100	730	0.969	0.949	150	128	158
phrog_3810	acetyltransferase	other	vRhyme_51__Guaymas_4561-384_scaffold_2019_c1_3	1.769e-149	100	462	0.945	0.988	138	146	83
phrog_3810	acetyltransferase	other	vRhyme_52__Guaymas_4561-384_scaffold_45_c1_80	1.788e-220	100	666	0.979	0.975	153	146	157
phrog_3810	acetyltransferase	other	vRhyme_52__Guaymas_4571-419_scaffold_305_c1_32	5.701e-229	100	691	0.986	0.965	166	146	172
phrog_1758	acetyltransferase	other	vRhyme_53__Brothers_LC_S016_NODE_20636_length_4013_cov_3.502316_3	7.718e-229	100	691	1	0.982	162	152	165
phrog_11841	acetyltransferase	other	vRhyme_54__Axial_Plume_NODE_30_length_38269_cov_11.509386_32	6.018e-130	100	407	0.932	0.964	162	162	168
phrog_1249	acetyltransferase	other	vRhyme_54__ELSC_Bowl_M2_NODE_22172_length_6201_cov_2.158709_2	3.959e-218	100	659	0.992	0.965	127	128	115
phrog_3810	acetyltransferase	other	vRhyme_54__Guaymas_4559-240_scaffold_2500_c2_4	1.262e-260	100	782	1	0.964	216	146	224
phrog_3810	acetyltransferase	other	vRhyme_55__Brothers_LC_S014_NODE_173_length_30469_cov_2.228924_21	5.81e-209	100	633	0.87	0.91	131	146	144
phrog_1249	acetyltransferase	other	vRhyme_55__Brothers_NWCA_S143_NODE_1302_length_19168_cov_2.616617_20	5.685e-205	100	621	0.969	0.981	124	128	106
phrog_1249	acetyltransferase	other	vRhyme_55__Brothers_NWCA_S143_NODE_298_length_39046_cov_2.778000_38	4.056e-225	100	679	0.984	0.97	128	128	132
phrog_1758	acetyltransferase	other	vRhyme_56__ELSC_Tui_Malila_132-544_scaffold_18760_c1_6	4.985e-140	100	435	0.993	1	151	152	75
phrog_1758	acetyltransferase	other	vRhyme_57__Brothers_NWCB_S140_NODE_44674_length_3097_cov_0.954209_7	2.864e-178	100	545	0.974	0.99	148	152	96
phrog_1249	acetyltransferase	other	vRhyme_57__MAR_Rainbow_354-166_scaffold_14656_c1_10	6.171e-216	100	652	0.992	0.956	127	128	113
phrog_5723	acetyltransferase	other	vRhyme_58__Brothers_NWCA_S145_NODE_221_length_37874_cov_4.926590_26	2.648e-63	100	210	0.962	0.852	75	78	61
phrog_1758	acetyltransferase	other	vRhyme_58__ELSC_Mariner_131-447_scaffold_683_c1_34	5.528e-114	100	360	0.836	0.965	127	152	57
phrog_1758	acetyltransferase	other	vRhyme_59__Brothers_NWCB_S140_NODE_77406_length_2292_cov_1.101155_7	1.673e-179	100	549	1	0.953	152	152	107
phrog_1758	acetyltransferase	other	vRhyme_59__Guaymas_4561-384_scaffold_211_c1_42	4.541e-139	100	432	0.974	0.957	148	152	69
phrog_1758	acetyltransferase	other	vRhyme_59__Guaymas_4561-384_scaffold_5_c1_83	5.93e-243	100	732	1	0.942	180	152	191
phrog_1249	acetyltransferase	other	vRhyme_5__Brothers_NWCA_S145_NODE_16691_length_3695_cov_1.605942_7	4.999e-207	100	627	0.992	0.938	127	128	113
phrog_7861	acetyltransferase	other	vRhyme_5__Brothers_NWCB_S140_NODE_16064_length_5117_cov_1.897395_4	1.301e-166	100	511	0.986	0.956	238	146	249
phrog_1758	acetyltransferase	other	vRhyme_5__Brothers_NWCB_S146_NODE_1170_length_17554_cov_4.562116_23	1.976e-147	100	456	0.993	0.987	151	152	78
phrog_1249	acetyltransferase	other	vRhyme_5__Cayman_Deep_k95_233488_flag=1_multi=6.0000_len=11950_4	6.027e-209	100	632	1	0.955	128	128	111
phrog_5723	acetyltransferase	other	vRhyme_5__Cayman_Shallow_k95_940703_flag=0_multi=90.0255_len=35134_19	1.668e-79	100	256	0.91	0.927	115	78	124
phrog_1758	acetyltransferase	other	vRhyme_5__ELSC_Bowl_M2_NODE_49283_length_3827_cov_4.604054_2	3.559e-133	100	415	0.842	0.986	128	152	70
phrog_11841	acetyltransferase	other	vRhyme_5__ELSC_Tui_Malila_132-544_scaffold_4831_c1_3	2.24e-197	84.3	601	0.975	0.905	344	162	380
phrog_1249	acetyltransferase	other	vRhyme_5__Guaymas_4571-419_scaffold_14_c1_30	1.58e-171	100	524	0.969	0.988	124	128	83
phrog_3810	acetyltransferase	other	vRhyme_5__MAR_Rainbow_355-202_scaffold_1935_c1_26	1.079e-164	100	506	0.932	0.957	136	146	94
phrog_7861	acetyltransferase	other	vRhyme_60__Brothers_NWCA_S145_NODE_4799_length_7605_cov_2.020326_5	2.712e-184	77.1	562	0.993	0.957	357	146	373
phrog_3810	acetyltransferase	other	vRhyme_60__ELSC_Abe_A3_NODE_350_length_34056_cov_2.244835_6	1.116e-188	100	575	0.973	0.948	142	146	116
phrog_3810	acetyltransferase	other	vRhyme_61__Brothers_NWCB_S146_NODE_3345_length_11387_cov_4.919982_7	1.965e-123	100	387	0.856	0.984	125	146	63
phrog_1249	acetyltransferase	other	vRhyme_61__MAR_Lucky_356-284_scaffold_39471_c1_4	2.286e-266	100	797	1	0.954	226	128	237
phrog_1249	acetyltransferase	other	vRhyme_62__Brothers_Diffuse_S015_NODE_35395_length_2328_cov_2.681508_4	1.027e-281	100	842	1	0.885	285	128	322
phrog_7861	acetyltransferase	other	vRhyme_63__Guaymas_4559-240_scaffold_2256_c1_8	7.429e-161	99.3	495	0.993	0.987	235	146	238
phrog_3810	acetyltransferase	other	vRhyme_64__ELSC_Bowl_M2_NODE_5772_length_13343_cov_3.729949_3	4.134e-131	100	409	0.952	0.972	139	146	72
phrog_1758	acetyltransferase	other	vRhyme_64__Lau_Basin_Tahi_Moana_k95_693368_flag=1_multi=6.0000_len=3963_6	2.435e-156	100	482	0.947	0.951	144	152	81
phrog_3810	acetyltransferase	other	vRhyme_64__MAR_Lucky_356-284_scaffold_5891_c1_2	3.692e-221	100	668	1	0.985	146	146	137
phrog_1758	acetyltransferase	other	vRhyme_65__Axial_Plume_NODE_12949_length_2268_cov_0.992994_5	1.572e-296	100	886	1	0.951	330	152	347
phrog_7861	acetyltransferase	other	vRhyme_68__MAR_Lucky_356-284_scaffold_15184_c1_6	8.097e-145	100	449	0.959	0.994	164	146	165
phrog_3810	acetyltransferase	other	vRhyme_69__Guaymas_4561-384_scaffold_2_c1_139	3.651e-150	100	464	0.993	0.94	145	146	84
phrog_1758	acetyltransferase	other	vRhyme_6__Brothers_NWCA_S144_NODE_12354_length_5504_cov_1.626186_9	1.063e-265	100	797	1	0.926	214	152	231
phrog_7861	acetyltransferase	other	vRhyme_6__ELSC_Vai_Lili_V2_NODE_8259_length_3589_cov_1.254188_3	2.442e-193	77.2	588	0.986	0.949	373	146	393
phrog_5723	acetyltransferase	other	vRhyme_6__Guaymas_4559-240_scaffold_27428_c1_4	2.307e-65	100	216	0.936	0.973	73	78	74
phrog_7861	acetyltransferase	other	vRhyme_70__Brothers_Diffuse_S015_NODE_131_length_19488_cov_4.547647_27	6.443e-112	100	354	0.822	0.977	120	146	86
phrog_3810	acetyltransferase	other	vRhyme_71__ELSC_Mariner_M17_NODE_48622_length_3130_cov_2.961039_2	5.785e-138	100	429	0.966	0.969	141	146	65
phrog_7861	acetyltransferase	other	vRhyme_73__ELSC_Tui_Malila_T10_NODE_3855_length_8829_cov_15.271202_2	3.428e-173	81.4	530	0.993	0.821	316	146	385
phrog_7861	acetyltransferase	other	vRhyme_73__MAR_Rainbow_354-166_scaffold_367_c1_15	8.705e-139	100	431	0.959	0.984	140	146	129
phrog_1249	acetyltransferase	other	vRhyme_78__ELSC_Abe_A1_NODE_54082_length_2991_cov_8.109986_6	2.065e-275	100	824	1	0.952	237	128	249
phrog_3810	acetyltransferase	other	vRhyme_78__Guaymas_Basin_k95_317428_flag=0_multi=20.5696_len=20988_7	7.329e-198	100	601	0.966	0.968	141	146	124
phrog_7861	acetyltransferase	other	vRhyme_78__Guaymas_Basin_k95_986328_flag=1_multi=17.1321_len=2495_3	2.178e-158	100	488	0.993	0.99	190	146	192
phrog_7861	acetyltransferase	other	vRhyme_79__ELSC_Tui_Malila_T2_NODE_3842_length_15610_cov_3.483046_5	1.433e-123	100	387	0.959	0.831	140	146	142
phrog_11841	acetyltransferase	other	vRhyme_79__Guaymas_Basin_k95_441432_flag=0_multi=18.2984_len=5490_10	1.532e-139	100	434	0.963	0.874	156	162	167
phrog_1249	acetyltransferase	other	vRhyme_79__Lau_Basin_Kilo_Moana_k95_532164_flag=1_multi=3.9931_len=8766_7	2.78e-258	100	774	0.992	0.964	160	128	166
phrog_3810	acetyltransferase	other	vRhyme_7__Brothers_NWCA_S143_NODE_54483_length_2627_cov_1.370800_3	5.38e-144	100	446	0.959	0.922	140	146	77
phrog_1758	acetyltransferase	other	vRhyme_7__Brothers_UC_S011_NODE_15139_length_2134_cov_1.997010_6	3.843e-198	100	602	0.934	0.975	142	152	120
phrog_5723	acetyltransferase	other	vRhyme_82__Brothers_NWCB_S141_NODE_28079_length_3934_cov_1.440504_2	1.064e-88	92.4	283	0.923	0.848	145	78	171
phrog_3810	acetyltransferase	other	vRhyme_82__ELSC_Mariner_131-447_scaffold_11439_c1_8	8.051e-111	100	351	0.952	0.949	139	146	59
phrog_1249	acetyltransferase	other	vRhyme_82__ELSC_Mariner_131-447_scaffold_26578_c1_7	1.879e-237	100	714	0.977	0.992	130	128	131
phrog_1758	acetyltransferase	other	vRhyme_82__Guaymas_Basin_k95_294582_flag=0_multi=8.8776_len=5633_5	7.459e-124	100	389	0.921	0.985	140	152	67
phrog_3810	acetyltransferase	other	vRhyme_83__Brothers_LC_S016_NODE_23651_length_3754_cov_1.515026_4	3.821e-218	100	660	0.979	0.907	143	146	140
phrog_3810	acetyltransferase	other	vRhyme_83__Brothers_NWCB_S146_NODE_5966_length_8852_cov_1.699943_6	8.452e-159	100	489	0.925	0.988	135	146	86
phrog_1758	acetyltransferase	other	vRhyme_85__Guaymas_4561-380_scaffold_1504_c1_13	4.475e-287	100	859	1	0.996	242	152	243
phrog_1758	acetyltransferase	other	vRhyme_87__ELSC_Mariner_M10_NODE_515_length_30838_cov_12.243724_11	1.125e-168	100	518	1	0.967	152	152	91
phrog_1758	acetyltransferase	other	vRhyme_87__ELSC_Mariner_M10_NODE_991_length_21659_cov_12.554291_15	7.665e-202	100	613	0.987	0.991	150	152	109
phrog_13728	acetyltransferase	other	vRhyme_88__Brothers_NWCB_S012_NODE_1898_length_16539_cov_1.820619_6	5.572e-58	83.4	197	0.922	0.934	113	115	121
phrog_1758	acetyltransferase	other	vRhyme_88__Lau_Basin_Abe_k95_1146539_flag=0_multi=10.6880_len=7540_9	8.865e-254	100	763	0.993	0.989	185	152	187
phrog_1249	acetyltransferase	other	vRhyme_89__Brothers_NWCA_S144_NODE_21236_length_4185_cov_2.302119_8	5.189e-231	100	696	0.992	0.983	127	128	120
phrog_3810	acetyltransferase	other	vRhyme_89__Brothers_UC_S147_NODE_9240_length_3256_cov_7.165868_1	7.769e-175	100	535	0.986	0.961	144	146	102
phrog_1249	acetyltransferase	other	vRhyme_89__ELSC_Abe_A1_NODE_12412_length_5949_cov_2.785125_6	1.894e-264	100	792	0.992	0.944	204	128	216
phrog_1249	acetyltransferase	other	vRhyme_8__Brothers_UC_S010_NODE_9642_length_4694_cov_2.956427_5	3.918e-228	100	687	0.977	0.992	125	128	123
phrog_1758	acetyltransferase	other	vRhyme_8__ELSC_Bowl_M2_NODE_93434_length_2575_cov_1.575980_6	3.335e-183	100	559	0.993	0.98	151	152	102
phrog_7861	acetyltransferase	other	vRhyme_90__Brothers_Diffuse_S015_NODE_29_length_33441_cov_6.276610_40	7.81e-148	100	457	0.986	0.963	182	146	189
phrog_5723	acetyltransferase	other	vRhyme_91__Brothers_NWCA_S144_NODE_29389_length_3527_cov_1.081176_7	1.333e-73	100	239	0.936	0.939	92	78	98
phrog_3810	acetyltransferase	other	vRhyme_91__ELSC_Tui_Malila_132-544_scaffold_283_c1_8	9.944e-208	100	630	1	0.971	146	146	136
phrog_1758	acetyltransferase	other	vRhyme_97__ELSC_Abe_A1_NODE_541_length_24484_cov_2.501416_13	1.066e-137	100	428	0.967	0.972	147	152	72
phrog_5723	acetyltransferase	other	vRhyme_9__Brothers_NWCB_S146_NODE_2553_length_12711_cov_2.317705_27	8.105e-86	100	274	0.962	0.951	117	78	123
phrog_3810	acetyltransferase	other	vRhyme_9__ELSC_Abe_128-326_scaffold_1108_c1_38	3.866e-154	100	475	0.884	0.976	129	146	82
phrog_5934	acyl carrier protein	moron, auxiliary metabolic gene and host takeover	Axial_Plume_NODE_42317_length_1310_cov_1.120879_1	8.663e-101	100	319	0.917	0.932	88	96	74
phrog_5934	acyl carrier protein	moron, auxiliary metabolic gene and host takeover	Brothers_Diffuse_S015_NODE_13_length_40665_cov_12.014530_32	3.854e-130	100	403	0.896	0.981	104	96	106
phrog_5934	acyl carrier protein	moron, auxiliary metabolic gene and host takeover	Brothers_LC_S016_NODE_380_length_23763_cov_2.839651_11	5.955e-162	83	495	0.938	0.903	288	96	319
phrog_5934	acyl carrier protein	moron, auxiliary metabolic gene and host takeover	Brothers_NWCA_S142_NODE_7_length_150338_cov_153.796014_54	1.226e-121	100	379	0.938	0.937	104	96	111
phrog_5934	acyl carrier protein	moron, auxiliary metabolic gene and host takeover	Brothers_NWCA_S142_NODE_8825_length_2808_cov_2.056695_2	8.021e-155	100	474	0.938	0.874	152	96	174
phrog_5934	acyl carrier protein	moron, auxiliary metabolic gene and host takeover	Brothers_NWCA_S144_NODE_126017_length_1500_cov_1.008740_1	1.212e-114	100	359	0.958	0.896	92	96	96
phrog_5934	acyl carrier protein	moron, auxiliary metabolic gene and host takeover	Brothers_NWCA_S144_NODE_159171_length_1290_cov_0.644884_2	1.944e-126	100	392	0.896	0.983	119	96	121
phrog_5934	acyl carrier protein	moron, auxiliary metabolic gene and host takeover	Brothers_NWCA_S144_NODE_2134_length_12470_cov_2.034513_8	2.337e-128	100	398	0.917	0.992	120	96	121
phrog_5934	acyl carrier protein	moron, auxiliary metabolic gene and host takeover	Brothers_NWCA_S144_NODE_2345_length_11966_cov_1.426303_9	2.112e-144	100	444	0.99	0.944	136	96	144
phrog_5934	acyl carrier protein	moron, auxiliary metabolic gene and host takeover	Brothers_NWCA_S145_NODE_15550_length_3857_cov_1.520912_1	5.447e-144	100	443	0.906	0.823	181	96	220
phrog_5934	acyl carrier protein	moron, auxiliary metabolic gene and host takeover	Brothers_NWCB_S012_NODE_31904_length_3174_cov_1.112242_5	1.02e-160	80.6	491	0.927	0.822	296	96	360
phrog_5934	acyl carrier protein	moron, auxiliary metabolic gene and host takeover	Brothers_NWCB_S139_NODE_220_length_63205_cov_3.450109_36	1.23e-90	100	289	0.865	0.964	83	96	56
phrog_5934	acyl carrier protein	moron, auxiliary metabolic gene and host takeover	Brothers_NWCB_S139_NODE_239665_length_1136_cov_0.511397_4	1.516e-113	100	355	0.938	0.931	90	96	87
phrog_5934	acyl carrier protein	moron, auxiliary metabolic gene and host takeover	Brothers_NWCB_S140_NODE_110862_length_1859_cov_0.762125_3	2.022e-123	100	384	0.927	0.941	112	96	119
phrog_5934	acyl carrier protein	moron, auxiliary metabolic gene and host takeover	Brothers_NWCB_S140_NODE_142744_length_1598_cov_0.643100_4	1.213e-138	100	428	0.927	0.818	144	96	176
phrog_5934	acyl carrier protein	moron, auxiliary metabolic gene and host takeover	Brothers_NWCB_S141_NODE_110550_length_1405_cov_0.873239_2	2.502e-139	100	430	0.917	0.946	192	96	203
phrog_5934	acyl carrier protein	moron, auxiliary metabolic gene and host takeover	Brothers_NWCB_S141_NODE_14629_length_6115_cov_2.406146_1	5.047e-102	100	322	0.896	0.988	86	96	81
phrog_5934	acyl carrier protein	moron, auxiliary metabolic gene and host takeover	Brothers_NWCB_S141_NODE_26_length_153974_cov_6.191651_135	1.02e-160	80.6	491	0.927	0.822	296	96	360
phrog_5934	acyl carrier protein	moron, auxiliary metabolic gene and host takeover	Brothers_NWCB_S141_NODE_43584_length_2897_cov_10.266065_5	5.796e-131	100	406	0.896	0.993	148	96	149
phrog_5934	acyl carrier protein	moron, auxiliary metabolic gene and host takeover	Brothers_NWCB_S141_NODE_921_length_31164_cov_1.772820_10	4.966e-143	100	440	0.938	0.9	153	96	170
phrog_5934	acyl carrier protein	moron, auxiliary metabolic gene and host takeover	Brothers_NWCB_S146_NODE_3264_length_11489_cov_1.921405_4	2.498e-115	100	361	0.927	0.926	89	96	94
phrog_5934	acyl carrier protein	moron, auxiliary metabolic gene and host takeover	Brothers_NWCB_S146_NODE_55044_length_2946_cov_5.572189_1	1.69e-145	100	447	0.927	0.907	195	96	215
phrog_5934	acyl carrier protein	moron, auxiliary metabolic gene and host takeover	Brothers_UC_S010_NODE_21824_length_3025_cov_2.326777_4	6.874e-126	100	391	0.875	0.993	134	96	135
phrog_5934	acyl carrier protein	moron, auxiliary metabolic gene and host takeover	ELSC_Abe_A1_NODE_67595_length_2679_cov_13.167712_1	8.33e-152	96.6	466	0.927	0.987	228	96	231
phrog_5934	acyl carrier protein	moron, auxiliary metabolic gene and host takeover	ELSC_Mariner_131-447_scaffold_3_c2_fragment_5_37	4.289e-138	100	426	0.938	0.985	134	96	136
phrog_5934	acyl carrier protein	moron, auxiliary metabolic gene and host takeover	ELSC_Tui_Malila_134-614_scaffold_146_c1_17	1.655e-155	95.6	476	0.969	0.877	236	96	269
phrog_5934	acyl carrier protein	moron, auxiliary metabolic gene and host takeover	ELSC_Tui_Malila_T10_NODE_41382_length_2589_cov_3.523558_6	1.662e-114	100	358	0.885	0.99	100	96	101
phrog_5934	acyl carrier protein	moron, auxiliary metabolic gene and host takeover	ELSC_Tui_Malila_T2_NODE_3236_length_17068_cov_4.109852_9	2.465e-132	100	409	0.927	0.941	144	96	153
phrog_5934	acyl carrier protein	moron, auxiliary metabolic gene and host takeover	ELSC_Tui_Malila_T2_NODE_47264_length_4293_cov_1.345655_3	1.541e-144	100	445	0.969	0.877	193	96	220
phrog_5934	acyl carrier protein	moron, auxiliary metabolic gene and host takeover	EPR_4281-140_scaffold_450_c1_37	8.512e-142	100	437	0.885	0.975	159	96	163
phrog_5934	acyl carrier protein	moron, auxiliary metabolic gene and host takeover	Guaymas_Basin_k95_930304_flag=1_multi=4.0000_len=3323_1	1.081e-147	100	454	0.979	0.894	178	96	199
phrog_5934	acyl carrier protein	moron, auxiliary metabolic gene and host takeover	Lau_Basin_Abe_k95_654219_flag=3_multi=15.0031_len=4886_5	3.059e-148	100	455	0.979	0.897	182	96	203
phrog_5934	acyl carrier protein	moron, auxiliary metabolic gene and host takeover	Lau_Basin_Kilo_Moana_k95_937541_flag=1_multi=1.9459_len=1223_2	5.008e-95	100	302	0.823	0.976	80	96	82
phrog_5934	acyl carrier protein	moron, auxiliary metabolic gene and host takeover	Lau_Basin_Tui_Malila_k95_622932_flag=1_multi=8.0000_len=18315_8	1.375e-153	97.5	471	0.948	0.854	228	96	267
phrog_5934	acyl carrier protein	moron, auxiliary metabolic gene and host takeover	vRhyme_10__Brothers_NWCA_S143_NODE_1006_length_21952_cov_2.484170_2	1.345e-122	100	381	0.875	0.961	124	96	129
phrog_5934	acyl carrier protein	moron, auxiliary metabolic gene and host takeover	vRhyme_13__Brothers_NWCB_S139_NODE_311_length_52956_cov_4.238089_80	6.554e-146	82.7	449	0.948	0.894	262	96	293
phrog_5934	acyl carrier protein	moron, auxiliary metabolic gene and host takeover	vRhyme_144__ELSC_Abe_A1_NODE_4468_length_9440_cov_2.477612_14	9.858e-147	100	451	0.917	0.987	153	96	155
phrog_5934	acyl carrier protein	moron, auxiliary metabolic gene and host takeover	vRhyme_14__Guaymas_4561-384_scaffold_2323_c1_6	1.064e-140	100	434	0.938	0.982	160	96	163
phrog_5934	acyl carrier protein	moron, auxiliary metabolic gene and host takeover	vRhyme_156__ELSC_Bowl_M2_NODE_10884_length_9386_cov_2.242575_14	2.217e-124	100	387	0.906	0.97	98	96	101
phrog_5934	acyl carrier protein	moron, auxiliary metabolic gene and host takeover	vRhyme_15__Brothers_NWCB_S012_NODE_1799_length_16989_cov_6.561796_12	5.975e-145	92.6	446	0.948	0.912	229	96	251
phrog_5934	acyl carrier protein	moron, auxiliary metabolic gene and host takeover	vRhyme_168__Brothers_NWCB_S139_NODE_72759_length_2658_cov_0.664164_3	3.756e-116	100	363	0.875	0.977	84	96	86
phrog_5934	acyl carrier protein	moron, auxiliary metabolic gene and host takeover	vRhyme_16__ELSC_Mariner_M17_NODE_3301_length_15865_cov_1.914665_1	6.19e-118	100	368	0.958	0.848	95	96	112
phrog_5934	acyl carrier protein	moron, auxiliary metabolic gene and host takeover	vRhyme_171__Brothers_NWCB_S141_NODE_24870_length_4281_cov_14.701493_1	7.658e-110	100	345	0.906	0.973	110	96	113
phrog_5934	acyl carrier protein	moron, auxiliary metabolic gene and host takeover	vRhyme_1__Cayman_Deep_k95_342537_flag=0_multi=8.0004_len=144894_155	4.978e-88	100	282	0.854	0.97	82	96	67
phrog_5934	acyl carrier protein	moron, auxiliary metabolic gene and host takeover	vRhyme_1__Cayman_Shallow_k95_767762_flag=0_multi=15.0008_len=144894_155	4.978e-88	100	282	0.854	0.97	82	96	67
phrog_5934	acyl carrier protein	moron, auxiliary metabolic gene and host takeover	vRhyme_1__EPR_4281-140_scaffold_298_c1_49	6.585e-98	100	310	0.865	0.9	83	96	80
phrog_5934	acyl carrier protein	moron, auxiliary metabolic gene and host takeover	vRhyme_1__MAR_Lucky_356-284_scaffold_233_c1_2	4.779e-146	100	449	0.938	0.819	149	96	182
phrog_5934	acyl carrier protein	moron, auxiliary metabolic gene and host takeover	vRhyme_204__Guaymas_Basin_k95_498262_flag=0_multi=37.0463_len=3184_3	1.749e-159	100	488	0.938	0.969	217	96	224
phrog_5934	acyl carrier protein	moron, auxiliary metabolic gene and host takeover	vRhyme_217__Brothers_Diffuse_S015_NODE_17378_length_3103_cov_1.647513_5	3.802e-123	100	383	0.906	0.944	101	96	107
phrog_5934	acyl carrier protein	moron, auxiliary metabolic gene and host takeover	vRhyme_21__MAR_Rainbow_354-166_scaffold_10631_c1_14	2.553e-98	100	312	0.854	0.957	82	96	70
phrog_5934	acyl carrier protein	moron, auxiliary metabolic gene and host takeover	vRhyme_22__ELSC_Tui_Malila_T11_NODE_1360_length_16251_cov_2.087075_9	4.892e-112	100	351	0.896	0.947	89	96	94
phrog_5934	acyl carrier protein	moron, auxiliary metabolic gene and host takeover	vRhyme_24__ELSC_Mariner_M17_NODE_10365_length_8314_cov_1.386466_5	4.458e-135	100	417	0.885	0.994	180	96	181
phrog_5934	acyl carrier protein	moron, auxiliary metabolic gene and host takeover	vRhyme_27__Brothers_NWCA_S013_NODE_15071_length_3044_cov_1.661981_5	3.254e-111	100	349	0.865	0.949	112	96	118
phrog_5934	acyl carrier protein	moron, auxiliary metabolic gene and host takeover	vRhyme_2__MAR_Rainbow_354-166_scaffold_1113_c1_4	3.854e-130	100	403	0.927	0.926	150	96	162
phrog_5934	acyl carrier protein	moron, auxiliary metabolic gene and host takeover	vRhyme_30__EPR_4281-140_scaffold_1636_c1_13	1.399e-119	100	373	0.854	0.991	106	96	107
phrog_5934	acyl carrier protein	moron, auxiliary metabolic gene and host takeover	vRhyme_33__Brothers_LC_S014_NODE_29870_length_2544_cov_1.287133_9	9.419e-95	100	301	0.958	0.877	92	96	81
phrog_5934	acyl carrier protein	moron, auxiliary metabolic gene and host takeover	vRhyme_35__Brothers_NWCA_S013_NODE_3984_length_6046_cov_22.371009_7	3.39e-108	100	340	0.906	0.967	89	96	92
phrog_5934	acyl carrier protein	moron, auxiliary metabolic gene and host takeover	vRhyme_35__Brothers_NWCB_S012_NODE_9071_length_6655_cov_1.789522_13	1.663e-138	100	427	0.938	0.885	139	96	157
phrog_5934	acyl carrier protein	moron, auxiliary metabolic gene and host takeover	vRhyme_3__Guaymas_4561-384_scaffold_1868_c1_15	1.869e-129	100	401	0.906	0.982	108	96	110
phrog_5934	acyl carrier protein	moron, auxiliary metabolic gene and host takeover	vRhyme_44__ELSC_Bowl_M1_NODE_3233_length_6780_cov_26.853299_7	1.075e-123	100	385	0.906	0.945	121	96	128
phrog_5934	acyl carrier protein	moron, auxiliary metabolic gene and host takeover	vRhyme_45__ELSC_Mariner_131-447_scaffold_12427_c1_2	1.415e-95	100	304	0.885	0.944	85	96	71
phrog_5934	acyl carrier protein	moron, auxiliary metabolic gene and host takeover	vRhyme_46__Brothers_NWCA_S143_NODE_65_length_79053_cov_33.059942_39	1.785e-101	100	321	0.885	0.886	93	96	105
phrog_5934	acyl carrier protein	moron, auxiliary metabolic gene and host takeover	vRhyme_51__ELSC_Mariner_M17_NODE_3057_length_16532_cov_1.708443_12	1.262e-111	100	350	0.885	0.95	96	96	101
phrog_5934	acyl carrier protein	moron, auxiliary metabolic gene and host takeover	vRhyme_58__ELSC_Abe_A3_NODE_460_length_30490_cov_2.995982_30	6.444e-115	100	359	0.917	0.975	119	96	122
phrog_5934	acyl carrier protein	moron, auxiliary metabolic gene and host takeover	vRhyme_65__ELSC_Abe_A1_NODE_20090_length_4768_cov_4.506787_4	4.82e-129	100	400	0.875	0.99	102	96	103
phrog_5934	acyl carrier protein	moron, auxiliary metabolic gene and host takeover	vRhyme_69__Guaymas_4561-384_scaffold_735_c1_30	9.558e-133	100	411	0.938	0.944	134	96	142
phrog_5934	acyl carrier protein	moron, auxiliary metabolic gene and host takeover	vRhyme_6__Guaymas_4561-380_scaffold_348_c1_52	1.869e-129	100	401	0.906	0.982	108	96	110
phrog_5934	acyl carrier protein	moron, auxiliary metabolic gene and host takeover	vRhyme_6__Lau_Basin_Abe_k95_1859483_flag=0_multi=26.8545_len=5086_1	2.4e-118	100	369	0.906	0.944	87	96	90
phrog_5934	acyl carrier protein	moron, auxiliary metabolic gene and host takeover	vRhyme_83__MAR_Rainbow_354-166_scaffold_3498_c1_2	1.232e-145	100	448	0.927	0.944	151	96	160
phrog_5934	acyl carrier protein	moron, auxiliary metabolic gene and host takeover	vRhyme_85__Brothers_NWCB_S146_NODE_28394_length_4179_cov_1.444719_3	5.634e-158	88	483	0.917	0.96	263	96	274
phrog_5934	acyl carrier protein	moron, auxiliary metabolic gene and host takeover	vRhyme_89__Brothers_NWCB_S141_NODE_2499_length_18016_cov_1.943820_6	2.281e-138	100	427	0.938	0.974	149	96	153
phrog_5934	acyl carrier protein	moron, auxiliary metabolic gene and host takeover	vRhyme_8__Guaymas_4559-240_scaffold_1398_c1_15	1.311e-132	100	410	0.865	0.962	125	96	130
phrog_5934	acyl carrier protein	moron, auxiliary metabolic gene and host takeover	vRhyme_91__ELSC_Abe_A1_NODE_2169_length_13009_cov_1.523599_19	1.024e-143	100	442	0.906	0.91	162	96	178
phrog_5934	acyl carrier protein	moron, auxiliary metabolic gene and host takeover	vRhyme_91__ELSC_Tui_Malila_T2_NODE_78575_length_3271_cov_0.989822_1	3.254e-111	100	349	0.865	0.972	104	96	107
phrog_5934	acyl carrier protein	moron, auxiliary metabolic gene and host takeover	vRhyme_94__Brothers_LC_S016_NODE_6039_length_7137_cov_5.627389_10	2.281e-138	91.5	427	0.885	0.953	222	96	233
phrog_5934	acyl carrier protein	moron, auxiliary metabolic gene and host takeover	vRhyme_99__MAR_Rainbow_354-166_scaffold_558_c1_5	3.301e-142	100	438	0.958	0.948	182	96	192
phrog_4470	acyl-CoA N-acyltransferase	moron, auxiliary metabolic gene and host takeover	Axial_Plume_NODE_29116_length_1556_cov_0.963611_3	2.467e-167	100	513	0.942	0.98	130	138	99
phrog_4470	acyl-CoA N-acyltransferase	moron, auxiliary metabolic gene and host takeover	Brothers_Diffuse_S015_NODE_195552_length_1212_cov_1.411060_4	4.255e-81	100	265	0.855	0.978	118	138	46
phrog_4470	acyl-CoA N-acyltransferase	moron, auxiliary metabolic gene and host takeover	Brothers_Diffuse_S015_NODE_265_length_15377_cov_2.728852_11	2.43e-204	100	619	0.986	0.929	170	138	183
phrog_4470	acyl-CoA N-acyltransferase	moron, auxiliary metabolic gene and host takeover	Brothers_Diffuse_S015_NODE_83036_length_1675_cov_1.954780_2	1.657e-139	100	433	0.964	0.949	133	138	98
phrog_4470	acyl-CoA N-acyltransferase	moron, auxiliary metabolic gene and host takeover	Brothers_LC_S016_NODE_11111_length_5384_cov_1.846871_5	1.357e-218	100	661	0.986	0.929	195	138	210
phrog_4470	acyl-CoA N-acyltransferase	moron, auxiliary metabolic gene and host takeover	Brothers_LC_S016_NODE_55416_length_2463_cov_1.272260_2	7.462e-145	100	448	0.971	0.938	134	138	80
phrog_4470	acyl-CoA N-acyltransferase	moron, auxiliary metabolic gene and host takeover	Brothers_NWCA_S143_NODE_190_length_49308_cov_3.739208_42	1.376e-137	100	427	0.884	0.988	122	138	86
phrog_4470	acyl-CoA N-acyltransferase	moron, auxiliary metabolic gene and host takeover	Brothers_NWCA_S143_NODE_216_length_45963_cov_9.254036_47	6.053e-180	100	549	0.993	0.845	137	138	142
phrog_4470	acyl-CoA N-acyltransferase	moron, auxiliary metabolic gene and host takeover	Brothers_NWCA_S144_NODE_133_length_39531_cov_6.044361_45	2.577e-208	100	631	0.993	0.913	157	138	172
phrog_4470	acyl-CoA N-acyltransferase	moron, auxiliary metabolic gene and host takeover	Brothers_NWCB_S012_NODE_1349_length_20021_cov_40.728260_16	1.301e-133	100	416	0.87	0.977	120	138	86
phrog_4470	acyl-CoA N-acyltransferase	moron, auxiliary metabolic gene and host takeover	Brothers_NWCB_S012_NODE_71087_length_1931_cov_0.736142_1	1.234e-190	100	580	0.986	0.985	136	138	137
phrog_4470	acyl-CoA N-acyltransferase	moron, auxiliary metabolic gene and host takeover	Brothers_NWCB_S139_NODE_142526_length_1669_cov_0.750324_6	9.843e-131	100	407	0.964	0.975	133	138	80
phrog_4470	acyl-CoA N-acyltransferase	moron, auxiliary metabolic gene and host takeover	Brothers_NWCB_S146_NODE_34754_length_3763_cov_2.494224_4	8.411e-170	100	520	0.964	0.973	133	138	113
phrog_4470	acyl-CoA N-acyltransferase	moron, auxiliary metabolic gene and host takeover	Brothers_UC_S010_NODE_48904_length_1914_cov_91.390599_5	2.234e-149	100	461	0.971	0.968	134	138	94
phrog_4470	acyl-CoA N-acyltransferase	moron, auxiliary metabolic gene and host takeover	Brothers_UC_S147_NODE_4149_length_4986_cov_1.025520_1	5.144e-141	100	437	0.949	0.964	131	138	84
phrog_4470	acyl-CoA N-acyltransferase	moron, auxiliary metabolic gene and host takeover	Brothers_UC_S147_NODE_969_length_10062_cov_208.578661_8	2.406e-109	100	346	0.993	0.966	137	138	58
phrog_4470	acyl-CoA N-acyltransferase	moron, auxiliary metabolic gene and host takeover	ELSC_Abe_A1_NODE_14874_length_5476_cov_3.530940_9	9.856e-114	100	359	0.877	0.985	121	138	65
phrog_4470	acyl-CoA N-acyltransferase	moron, auxiliary metabolic gene and host takeover	ELSC_Abe_A1_NODE_20216_length_4755_cov_1.393258_2	6.191e-187	100	569	0.978	0.968	135	138	124
phrog_4470	acyl-CoA N-acyltransferase	moron, auxiliary metabolic gene and host takeover	ELSC_Abe_A3_NODE_15942_length_6433_cov_2.619410_5	4.601e-116	100	365	0.978	0.984	135	138	64
phrog_4470	acyl-CoA N-acyltransferase	moron, auxiliary metabolic gene and host takeover	ELSC_Bowl_M1_NODE_4081_length_5883_cov_77.218555_4	3.034e-203	100	616	0.949	0.994	157	138	158
phrog_4470	acyl-CoA N-acyltransferase	moron, auxiliary metabolic gene and host takeover	ELSC_Bowl_M2_NODE_121808_length_2176_cov_1.273792_5	3.975e-216	100	653	0.993	0.995	212	138	213
phrog_4470	acyl-CoA N-acyltransferase	moron, auxiliary metabolic gene and host takeover	ELSC_Bowl_M2_NODE_268218_length_1301_cov_1.787905_4	7.178e-131	100	408	0.891	0.974	123	138	76
phrog_4470	acyl-CoA N-acyltransferase	moron, auxiliary metabolic gene and host takeover	ELSC_Bowl_M2_NODE_60061_length_3386_cov_4.524087_3	1.208e-139	100	433	0.964	0.974	133	138	76
phrog_4470	acyl-CoA N-acyltransferase	moron, auxiliary metabolic gene and host takeover	ELSC_Bowl_M2_NODE_75960_length_2929_cov_3.284083_3	3.362e-150	100	464	0.935	0.98	129	138	98
phrog_4470	acyl-CoA N-acyltransferase	moron, auxiliary metabolic gene and host takeover	ELSC_Mariner_131-447_scaffold_1639_c1_4	8.706e-221	100	667	0.986	0.986	207	138	210
phrog_4470	acyl-CoA N-acyltransferase	moron, auxiliary metabolic gene and host takeover	ELSC_Mariner_M17_NODE_108434_length_1772_cov_1.836474_4	2.415e-160	100	493	0.964	0.973	133	138	110
phrog_4470	acyl-CoA N-acyltransferase	moron, auxiliary metabolic gene and host takeover	ELSC_Mariner_M17_NODE_1242_length_26336_cov_8.851807_10	5.745e-132	100	411	0.964	0.941	133	138	85
phrog_4470	acyl-CoA N-acyltransferase	moron, auxiliary metabolic gene and host takeover	ELSC_Mariner_M17_NODE_13_length_169212_cov_38.957099_138	1.371e-181	100	554	0.978	0.974	135	138	115
phrog_4470	acyl-CoA N-acyltransferase	moron, auxiliary metabolic gene and host takeover	ELSC_Mariner_M17_NODE_55767_length_2850_cov_1.210430_3	5.77e-193	100	587	0.971	0.986	146	138	148
phrog_4470	acyl-CoA N-acyltransferase	moron, auxiliary metabolic gene and host takeover	ELSC_Mariner_M17_NODE_620_length_37589_cov_6.832791_6	4.359e-190	100	578	0.964	0.978	136	138	139
phrog_4470	acyl-CoA N-acyltransferase	moron, auxiliary metabolic gene and host takeover	ELSC_Tui_Malila_T10_NODE_14411_length_4525_cov_2.764211_2	1.143e-118	100	373	0.841	0.984	116	138	63
phrog_4470	acyl-CoA N-acyltransferase	moron, auxiliary metabolic gene and host takeover	ELSC_Tui_Malila_T10_NODE_72123_length_1892_cov_2.357507_3	1.428e-117	100	370	0.92	0.985	127	138	67
phrog_4470	acyl-CoA N-acyltransferase	moron, auxiliary metabolic gene and host takeover	ELSC_Tui_Malila_T11_NODE_1692_length_14497_cov_1.739318_12	1.428e-117	100	370	0.92	0.985	127	138	67
phrog_4470	acyl-CoA N-acyltransferase	moron, auxiliary metabolic gene and host takeover	ELSC_Tui_Malila_T2_NODE_131937_length_2441_cov_0.851340_1	5.45e-216	100	653	0.971	0.905	190	138	210
phrog_4470	acyl-CoA N-acyltransferase	moron, auxiliary metabolic gene and host takeover	ELSC_Tui_Malila_T2_NODE_33_length_129459_cov_3.494162_5	1.324e-211	100	640	0.986	0.989	178	138	180
phrog_4470	acyl-CoA N-acyltransferase	moron, auxiliary metabolic gene and host takeover	ELSC_Tui_Malila_T2_NODE_408_length_48306_cov_16.125158_25	1.818e-140	100	436	0.92	0.989	127	138	93
phrog_4470	acyl-CoA N-acyltransferase	moron, auxiliary metabolic gene and host takeover	EPR_PIR-30_scaffold_1452_c1_10	2.999e-125	100	392	0.978	0.95	135	138	80
phrog_4470	acyl-CoA N-acyltransferase	moron, auxiliary metabolic gene and host takeover	Guaymas_4561-380_scaffold_418_c1_21	6.542e-130	100	405	0.957	0.985	132	138	67
phrog_4470	acyl-CoA N-acyltransferase	moron, auxiliary metabolic gene and host takeover	Guaymas_4561-384_scaffold_829_c1_23	6.542e-130	100	405	0.957	0.985	132	138	67
phrog_4470	acyl-CoA N-acyltransferase	moron, auxiliary metabolic gene and host takeover	Guaymas_4571-419_scaffold_56_c1_66	6.542e-130	100	405	0.957	0.985	132	138	67
phrog_4470	acyl-CoA N-acyltransferase	moron, auxiliary metabolic gene and host takeover	Lau_Basin_Tahi_Moana_k95_442731_flag=0_multi=17.2796_len=1908_3	1.381e-154	100	476	0.978	0.955	135	138	88
phrog_4470	acyl-CoA N-acyltransferase	moron, auxiliary metabolic gene and host takeover	Lau_Basin_Tui_Malila_k95_582931_flag=1_multi=4.0000_len=5693_1	4.355e-112	100	354	0.928	0.972	128	138	71
phrog_4470	acyl-CoA N-acyltransferase	moron, auxiliary metabolic gene and host takeover	MAR_Lucky_356-308_scaffold_2837_c1_6	9.537e-100	100	318	0.92	0.967	127	138	60
phrog_4470	acyl-CoA N-acyltransferase	moron, auxiliary metabolic gene and host takeover	vRhyme_107__Brothers_LC_S014_NODE_6674_length_5607_cov_1.421533_1	9.331e-110	100	347	0.957	0.903	132	138	62
phrog_4470	acyl-CoA N-acyltransferase	moron, auxiliary metabolic gene and host takeover	vRhyme_107__Guaymas_Basin_k95_825382_flag=0_multi=7.3440_len=2124_3	1.957e-134	100	418	0.942	0.977	130	138	87
phrog_4470	acyl-CoA N-acyltransferase	moron, auxiliary metabolic gene and host takeover	vRhyme_124__Brothers_NWCB_S139_NODE_3740_length_14639_cov_1.999724_3	1.933e-161	100	496	0.986	0.961	136	138	102
phrog_4470	acyl-CoA N-acyltransferase	moron, auxiliary metabolic gene and host takeover	vRhyme_12__Lau_Basin_Kilo_Moana_k95_1108317_flag=0_multi=55.1764_len=12616_17	1.381e-103	100	329	0.957	0.935	132	138	62
phrog_4470	acyl-CoA N-acyltransferase	moron, auxiliary metabolic gene and host takeover	vRhyme_143__Brothers_NWCA_S143_NODE_29375_length_3763_cov_5.330583_5	3e-186	100	567	0.986	0.985	136	138	134
phrog_4470	acyl-CoA N-acyltransferase	moron, auxiliary metabolic gene and host takeover	vRhyme_17__Brothers_UC_S147_NODE_1989_length_7098_cov_2.350308_13	2.555e-96	100	308	0.92	0.981	127	138	54
phrog_4470	acyl-CoA N-acyltransferase	moron, auxiliary metabolic gene and host takeover	vRhyme_180__ELSC_Bowl_M2_NODE_34310_length_4769_cov_6.130332_4	5.247e-148	100	457	0.942	0.989	130	138	91
phrog_4470	acyl-CoA N-acyltransferase	moron, auxiliary metabolic gene and host takeover	vRhyme_189__Brothers_NWCB_S139_NODE_18367_length_6167_cov_1.450497_9	8.686e-194	100	589	0.978	0.945	138	138	146
phrog_4470	acyl-CoA N-acyltransferase	moron, auxiliary metabolic gene and host takeover	vRhyme_18__ELSC_Abe_128-326_scaffold_5179_c1_7	1.752e-187	100	571	0.993	0.941	143	138	152
phrog_4470	acyl-CoA N-acyltransferase	moron, auxiliary metabolic gene and host takeover	vRhyme_196__Brothers_NWCB_S141_NODE_8686_length_8536_cov_1.476632_8	6.789e-127	100	396	0.928	0.986	128	138	72
phrog_4470	acyl-CoA N-acyltransferase	moron, auxiliary metabolic gene and host takeover	vRhyme_19__Brothers_NWCA_S145_NODE_24500_length_2916_cov_3.355324_5	1.526e-172	100	528	0.957	0.991	132	138	117
phrog_4470	acyl-CoA N-acyltransferase	moron, auxiliary metabolic gene and host takeover	vRhyme_1__Guaymas_4559-240_scaffold_2510_c1_7	8.657e-75	98.9	246	0.848	0.976	117	138	42
phrog_4470	acyl-CoA N-acyltransferase	moron, auxiliary metabolic gene and host takeover	vRhyme_20__Brothers_NWCA_S144_NODE_48615_length_2667_cov_0.803543_6	1.75e-126	100	395	0.964	0.949	133	138	78
phrog_4470	acyl-CoA N-acyltransferase	moron, auxiliary metabolic gene and host takeover	vRhyme_232__ELSC_Mariner_M17_NODE_10893_length_8069_cov_4.189247_7	1.177e-203	100	617	0.971	0.988	160	138	162
phrog_4470	acyl-CoA N-acyltransferase	moron, auxiliary metabolic gene and host takeover	vRhyme_24__ELSC_Mariner_M17_NODE_10315_length_8338_cov_1.161125_4	1.113e-172	100	528	0.928	0.99	128	138	101
phrog_4470	acyl-CoA N-acyltransferase	moron, auxiliary metabolic gene and host takeover	vRhyme_2__Guaymas_4559-240_scaffold_15561_c1_9	5.442e-145	100	449	0.957	0.954	132	138	87
phrog_4470	acyl-CoA N-acyltransferase	moron, auxiliary metabolic gene and host takeover	vRhyme_30__EPR_4281-140_scaffold_1610_c1_7	2.586e-137	100	426	0.986	0.874	136	138	95
phrog_4470	acyl-CoA N-acyltransferase	moron, auxiliary metabolic gene and host takeover	vRhyme_33__Brothers_NWCB_S141_NODE_69163_length_2055_cov_2.551867_3	3.748e-124	100	389	0.978	0.986	135	138	72
phrog_4470	acyl-CoA N-acyltransferase	moron, auxiliary metabolic gene and host takeover	vRhyme_33__ELSC_Tui_Malila_132-544_scaffold_1048_c2_6	3.827e-148	100	458	0.971	0.958	134	138	95
phrog_4470	acyl-CoA N-acyltransferase	moron, auxiliary metabolic gene and host takeover	vRhyme_35__Brothers_LC_S014_NODE_8799_length_4878_cov_2.948221_2	3.892e-138	100	429	0.957	0.964	132	138	83
phrog_4470	acyl-CoA N-acyltransferase	moron, auxiliary metabolic gene and host takeover	vRhyme_37__MAR_Rainbow_355-202_scaffold_19985_c1_8	3.975e-216	100	653	0.942	0.96	215	138	224
phrog_4470	acyl-CoA N-acyltransferase	moron, auxiliary metabolic gene and host takeover	vRhyme_39__Guaymas_4559-240_scaffold_8142_c1_1	5.091e-168	100	515	0.957	0.973	132	138	110
phrog_4470	acyl-CoA N-acyltransferase	moron, auxiliary metabolic gene and host takeover	vRhyme_3__Brothers_NWCA_S144_NODE_41399_length_2924_cov_1.465141_2	4.731e-201	100	610	0.993	0.984	187	138	190
[truncated: 351,069+ more rows]
