# Supplementary material for: Endemism shapes viral ecology and evolution in globally distributed hydrothermal vent ecosystems
Source: Nat Commun. 2025 May 1;16:4076. doi: 10.1038/s41467-025-59154-x (PMC12043954; doi:10.1038/s41467-025-59154-x)
Supplement: Supplementary file 16 — Supplementary Dataset 12 [file 41467_2025_59154_MOESM16_ESM.xlsx]

## Sheet: Sheet1
Supplementary Data 12. Abundance of viruses with a predicted microbial host. Normalized abundance was calculated as the number of reads mapped divided by the total number of reads for that sample.
Virus	Site	Reads	p	c	o	f	g	abun_norm	Locat
Axial_Plume_vRhyme_bin_68	Axial_Plume	Plume_2015_DNA_trim_1.fastq.gz	p__Pseudomonadota	c__Gammaproteobacteria	o__PS1	f__Thioglobaceae	g__Thioglobus_A	1.28681	Plume
Brothers_Diffuse_S009_vRhyme_bin_21	Brothers_UC_S011	lane2.s011.indexN701.S505.TAAGGCGA.CTCCTTAC.217_debarcode_1.fastq.gz	p__Campylobacterota	c__Campylobacteria	o__Campylobacterales	f__Sulfurimonadaceae	g__CAITKP01	0.996978	Vent
Brothers_NWCA_S142_NODE_6_length_157241_cov_91.900130	Brothers_NWCA_S142	lane7.s142.indexN704.S505.TCCTGAGC.CTCCTTAC.157_debarcode_1.fastq.gz	p__Campylobacterota	c__Campylobacteria	o__Nautiliales	f__Nautiliaceae	g__	0.523841	Vent
ELSC_Abe_128-326_scaffold_58_c1_fragment_1	ELSC_Abe_128-326	SRR8439019_trim_1.fastq.gz	p__Nitrospirota	c__Thermodesulfovibrionia	o__Thermodesulfovibrionales	f__JdFR-85	g__BMS3Bbin07	0.520522	Vent
ELSC_Tui_Malila_T10_NODE_10744_length_5271_cov_7.188958	ELSC_Tui_Malila_132-544	SRR8439022_trim_1.fastq.gz	p__Patescibacteria	c__JAEDAM01	o__BD1-5	f__UBA6164	g__	0.512899	Vent
Brothers_NWCB_S012_vRhyme_bin_186	Brothers_NWCB_S012	lane3.s012.indexN708.S517.CAGAGAGG.TCTTACGC.67_debarcode_1.fastq.gz	p__Thermoproteota	c__Thermoprotei_A	o__Sulfolobales	f__AG1	g__	0.510468	Vent
Brothers_NWCB_S012_vRhyme_bin_186	Brothers_NWCB_S012	lane3.s012.indexN708.S517.CAGAGAGG.TCTTACGC.67_debarcode_1.fastq.gz	p__Bacteroidota	c__Bacteroidia	o__Cytophagales	f__Cyclobacteriaceae	g__	0.510468	Vent
Brothers_NWCB_S012_vRhyme_bin_186	Brothers_NWCB_S012	lane3.s012.indexN708.S517.CAGAGAGG.TCTTACGC.67_debarcode_1.fastq.gz	p__Bacteroidota	c__Bacteroidia	o__Cytophagales	f__Cyclobacteriaceae	g__S012-113	0.510468	Vent
Guaymas_4561-384_scaffold_1077_c1	Guaymas_4561-380	SRR7968106_trim_1.fastq.gz	p__Aquificota	c__Aquificae	o__Aquificales	f__QOAS01	g__QOAS01	0.499849	Vent
Guaymas_4561-384_vRhyme_bin_130	Guaymas_4561-384	SRR7968107_trim_1.fastq.gz	p__Campylobacterota	c__Campylobacteria	o__Campylobacterales	f__Sulfurimonadaceae	g__Sulfurimonas	0.410049	Vent
Guaymas_4561-380_scaffold_3552_c1	Guaymas_4561-380	SRR7968106_trim_1.fastq.gz	p__Aquificota	c__Aquificae	o__Aquificales	f__QOAS01	g__QOAS01	0.394767	Vent
Guaymas_4561-380_vRhyme_bin_90	Guaymas_4561-380	SRR7968106_trim_1.fastq.gz	p__Aquificota	c__Desulfurobacteriia	o__Desulfurobacteriales	f__	g__	0.385134	Vent
Guaymas_4561-384_scaffold_180_c1	Guaymas_4561-380	SRR7968106_trim_1.fastq.gz	p__Aquificota	c__Desulfurobacteriia	o__Desulfurobacteriales	f__	g__	0.349001	Vent
Guaymas_4561-380_scaffold_432_c1	Guaymas_4561-380	SRR7968106_trim_1.fastq.gz	p__Aquificota	c__Aquificae	o__Aquificales	f__QOAS01	g__QOAS01	0.347398	Vent
ELSC_Bowl_M1_NODE_2001_length_9150_cov_563.943367	ELSC_Mariner_131-447	SRR7968105_trim_1.fastq.gz	p__Pseudomonadota	c__Alphaproteobacteria	o__Rickettsiales	f__Anaplasmataceae	g__Wolbachia	0.331844	Vent
Lau_Basin_Mariner_vRhyme_bin_21	Lau_Basin_Kilo_Moana_Plume_3	KM_SRR1217564_final_reads_1.fastq.gz	p__Pseudomonadota	c__Gammaproteobacteria	o__Nitrosococcales	f__Methylophagaceae	g__GCA-002733105	0.310567	Plume
ELSC_Tui_Malila_T10_NODE_142_length_41548_cov_272.573863	ELSC_Tui_Malila_T10	T10_trim_1.fastq.gz	p__Campylobacterota	c__Campylobacteria	o__Campylobacterales	f__Sulfurovaceae	g__UBA1140	0.30554	Vent
Guaymas_4561-380_scaffold_17_c1	Guaymas_4561-380	SRR7968106_trim_1.fastq.gz	p__Campylobacterota	c__Campylobacteria	o__Campylobacterales	f__Sulfurovaceae	g__	0.276196	Vent
Guaymas_4561-384_scaffold_1077_c1	Guaymas_4571-419	SRR7968109_trim_1.fastq.gz	p__Aquificota	c__Aquificae	o__Aquificales	f__QOAS01	g__QOAS01	0.274079	Vent
Brothers_NWCA_S013_vRhyme_bin_68	Brothers_NWCA_S013	lane3.s013.indexN701.S517.TAAGGCGA.TCTTACGC.128_debarcode_1.fastq.gz	p__Aquificota	c__Desulfurobacteriia	o__Desulfurobacteriales	f__Desulfurobacteriaceae	g__Balnearium	0.263703	Vent
Guaymas_4561-380_scaffold_3552_c1	Guaymas_4571-419	SRR7968109_trim_1.fastq.gz	p__Aquificota	c__Aquificae	o__Aquificales	f__QOAS01	g__QOAS01	0.242526	Vent
ELSC_Bowl_M1_NODE_2001_length_9150_cov_563.943367	ELSC_Mariner_M2	M2_trim_1.fastq.gz	p__Pseudomonadota	c__Alphaproteobacteria	o__Rickettsiales	f__Anaplasmataceae	g__Wolbachia	0.207327	Vent
Cayman_Shallow_k95_499315_flag_0_multi_47.0661_len_47541	Cayman_Shallow_Plume_3	SRR2046222_trim_1.fastq.gz	p__Pseudomonadota	c__Gammaproteobacteria	o__Enterobacterales_A	f__Alteromonadaceae	g__Alteromonas	0.20066	Plume
Lau_Basin_Mariner_vRhyme_bin_21	Lau_Basin_Abe_Plume_1	Abe_SRR1217460_final_reads_1.fastq.gz	p__Pseudomonadota	c__Gammaproteobacteria	o__Nitrosococcales	f__Methylophagaceae	g__GCA-002733105	0.199981	Plume
Guaymas_4561-380_vRhyme_bin_26	Guaymas_4561-384	SRR7968107_trim_1.fastq.gz	p__Campylobacterota	c__Campylobacteria	o__Campylobacterales	f__Sulfurimonadaceae	g__Sulfurimonas	0.191893	Vent
ELSC_Abe_128-326_scaffold_433_c1	ELSC_Abe_128-326	SRR8439019_trim_1.fastq.gz	p__Chloroflexota	c__Anaerolineae	o__	f__	g__	0.18618	Vent
Lau_Basin_Mariner_vRhyme_bin_21	Lau_Basin_Kilo_Moana_Plume_2	KM_SRR1217459_final_reads_1.fastq.gz	p__Pseudomonadota	c__Gammaproteobacteria	o__Nitrosococcales	f__Methylophagaceae	g__GCA-002733105	0.185878	Plume
Guaymas_4571-419_vRhyme_bin_53	Guaymas_4561-380	SRR7968106_trim_1.fastq.gz	p__Aquificota	c__Desulfurobacteriia	o__Desulfurobacteriales	f__	g__	0.185207	Vent
Guaymas_4571-419_scaffold_328_c1	Guaymas_4561-384	SRR7968107_trim_1.fastq.gz	p__Campylobacterota	c__Campylobacteria	o__Campylobacterales	f__Campylobacteraceae	g__Campylobacter_D	0.177177	Vent
Guaymas_4561-384_vRhyme_bin_44	Guaymas_4561-384	SRR7968107_trim_1.fastq.gz	p__Nanoarchaeota	c__Nanoarchaeia	o__Nanoarchaeales	f__	g__	0.176633	Vent
ELSC_Abe_A1_NODE_7599_length_7390_cov_14.789619	ELSC_Tui_Malila_132-544	SRR8439022_trim_1.fastq.gz	p__Campylobacterota	c__Campylobacteria	o__Nautiliales	f__Nautiliaceae	g__	0.176178	Vent
Brothers_NWCB_S012_vRhyme_bin_99	Brothers_NWCB_S012	lane3.s012.indexN708.S517.CAGAGAGG.TCTTACGC.67_debarcode_1.fastq.gz	p__Campylobacterota	c__Campylobacteria	o__Campylobacterales	f__Sulfurimonadaceae	g__QNZR01	0.173893	Vent
Guaymas_4559-240_scaffold_8134_c1	Guaymas_4561-384	SRR7968107_trim_1.fastq.gz	p__Campylobacterota	c__Campylobacteria	o__Campylobacterales	f__Sulfurimonadaceae	g__Sulfurimonas	0.170664	Vent
Brothers_Diffuse_S009_vRhyme_bin_21	Brothers_UC_S147	lane8.s147.indexN709.S502.GCTACGCT.ATAGAGAG.240_debarcode_1.fastq.gz	p__Campylobacterota	c__Campylobacteria	o__Campylobacterales	f__Sulfurimonadaceae	g__CAITKP01	0.167915	Vent
ELSC_Abe_128-326_scaffold_4163_c1	ELSC_Abe_128-326	SRR8439019_trim_1.fastq.gz	p__Desulfobacterota	c__Desulfofervidia	o__Desulfofervidales	f__Desulfofervidaceae	g__Desulfofervidus	0.163748	Vent
Brothers_NWCA_S013_NODE_165_length_36801_cov_89.865381	Brothers_NWCA_S013	lane3.s013.indexN701.S517.TAAGGCGA.TCTTACGC.128_debarcode_1.fastq.gz	p__SpSt-1190	c__SpSt-1190	o__	f__	g__	0.152592	Vent
ELSC_Abe_A1_NODE_10389_length_6444_cov_166.724553	ELSC_Tui_Malila_132-544	SRR8439022_trim_1.fastq.gz	p__Aquificota	c__Desulfurobacteriia	o__Desulfurobacteriales	f__Desulfurobacteriaceae	g__Balnearium	0.151616	Vent
Brothers_NWCA_S013_NODE_24_length_101319_cov_31.780200	Brothers_NWCA_S013	lane3.s013.indexN701.S517.TAAGGCGA.TCTTACGC.128_debarcode_1.fastq.gz	p__Thermoplasmatota	c__Thermoplasmata	o__Aciduliprofundales	f__Aciduliprofundaceae	g__JAADDK01	0.149789	Vent
Brothers_NWCA_S013_NODE_24_length_101319_cov_31.780200	Brothers_NWCA_S013	lane3.s013.indexN701.S517.TAAGGCGA.TCTTACGC.128_debarcode_1.fastq.gz	p__Thermoplasmatota	c__Thermoplasmata	o__Aciduliprofundales	f__Aciduliprofundaceae	g__S014-41	0.149789	Vent
Brothers_NWCA_S145_NODE_180_length_41001_cov_95.652322	Brothers_NWCA_S145	lane8.s145.indexN707.S508.CTCTCTAC.AGGCTTAG.198_debarcode_1.fastq.gz	p__Desulfobacterota	c__Desulfobulbia	o__Desulfobulbales	f__Desulfobulbaceae	g__DRLX01	0.144115	Vent
Lau_Basin_Kilo_Moana_vRhyme_bin_48	Lau_Basin_Tahi_Moana_Plume_1	TahiMoana_SRR1217461_final_reads_1.fastq.gz	p__Pseudomonadota	c__Gammaproteobacteria	o__PS1	f__Thioglobaceae	g__Thioglobus_C	0.141066	Plume
Guaymas_4571-419_vRhyme_bin_56	Guaymas_4571-419	SRR7968109_trim_1.fastq.gz	p__Patescibacteria	c__JAEDAM01	o__Absconditabacterales	f__Absconditicoccaceae	g__	0.140616	Vent
Guaymas_4561-384_vRhyme_bin_114	Guaymas_4561-384	SRR7968107_trim_1.fastq.gz	p__Campylobacterota	c__Campylobacteria	o__Campylobacterales	f__Sulfurimonadaceae	g__Sulfurimonas	0.140462	Vent
Brothers_NWCB_S141_NODE_631_length_38195_cov_90.257907	Brothers_NWCB_S141	lane6.s141.indexN703.S504.AGGCAGAA.TCTACTCT.151_debarcode_1.fastq.gz	p__Aquificota	c__Aquificae	o__Hydrogenothermales	f__Hydrogenothermaceae	g__Persephonella	0.137896	Vent
Brothers_NWCA_S013_vRhyme_bin_69	Brothers_NWCA_S013	lane3.s013.indexN701.S517.TAAGGCGA.TCTTACGC.128_debarcode_1.fastq.gz	p__Methanobacteriota_B	c__Thermococci	o__Thermococcales	f__Thermococcaceae	g__Thermococcus	0.136478	Vent
Brothers_NWCA_S013_vRhyme_bin_69	Brothers_NWCA_S013	lane3.s013.indexN701.S517.TAAGGCGA.TCTTACGC.128_debarcode_1.fastq.gz	p__Thermoproteota	c__Thermoprotei_A	o__Sulfolobales	f__Desulfurococcaceae	g__JAADCY01	0.136478	Vent
Brothers_NWCA_S013_vRhyme_bin_69	Brothers_NWCA_S013	lane3.s013.indexN701.S517.TAAGGCGA.TCTTACGC.128_debarcode_1.fastq.gz	p__Halobacteriota	c__Archaeoglobi	o__Archaeoglobales	f__Archaeoglobaceae	g__Archaeoglobus_C	0.136478	Vent
Lau_Basin_Kilo_Moana_vRhyme_bin_170	Lau_Basin_Kilo_Moana_Plume_1	KM_SRR1217367_final_reads_1.fastq.gz	p__Pseudomonadota	c__Gammaproteobacteria	o__Pseudomonadales	f__Moraxellaceae	g__Acinetobacter	0.135042	Plume
Brothers_Diffuse_S009_NODE_2917_length_4139_cov_12.098704	Brothers_UC_S011	lane2.s011.indexN701.S505.TAAGGCGA.CTCCTTAC.217_debarcode_1.fastq.gz	p__Patescibacteria	c__JAEDAM01	o__Absconditabacterales	f__Absconditicoccaceae	g__S009-33	0.134163	Vent
Guaymas_4571-419_scaffold_340_c1	Guaymas_4571-419	SRR7968109_trim_1.fastq.gz	p__Aquificota	c__Desulfurobacteriia	o__Desulfurobacteriales	f__Desulfurobacteriaceae	g__	0.13148	Vent
Guaymas_4571-419_scaffold_340_c1	Guaymas_4571-419	SRR7968109_trim_1.fastq.gz	p__Aquificota	c__Desulfurobacteriia	o__Desulfurobacteriales	f__Desulfurobacteriaceae	g__Thermovibrio	0.13148	Vent
Guaymas_4571-419_scaffold_340_c1	Guaymas_4571-419	SRR7968109_trim_1.fastq.gz	p__Aquificota	c__Desulfurobacteriia	o__Desulfurobacteriales	f__Desulfurobacteriaceae	g__Balnearium	0.13148	Vent
Brothers_LC_S016_vRhyme_bin_145	Brothers_LC_S016	lane4.s016.indexN704.S517.TCCTGAGC.TCTTACGC.324_debarcode_1.fastq.gz	p__Desulfobacterota	c__Desulfobacteria	o__Desulfobacterales	f__Desulfobacteraceae	g__4572-130	0.130689	Vent
Guaymas_4561-384_vRhyme_bin_125	Guaymas_4561-384	SRR7968107_trim_1.fastq.gz	p__Campylobacterota	c__Campylobacteria	o__Nautiliales	f__Nautiliaceae	g__	0.129194	Vent
Guaymas_4559-240_vRhyme_bin_73	Guaymas_4559-240	SRR7968125_trim_1.fastq.gz	p__Desulfobacterota	c__Thermodesulfobacteria	o__Thermodesulfobacteriales	f__Thermodesulfobacteriaceae	g__Thermodesulfobacterium	0.128708	Vent
Guaymas_4571-419_scaffold_8016_c1	Guaymas_4561-384	SRR7968107_trim_1.fastq.gz	p__Campylobacterota	c__Campylobacteria	o__Campylobacterales	f__Sulfurimonadaceae	g__Sulfurimonas	0.125551	Vent
Brothers_NWCB_S012_vRhyme_bin_76	Brothers_NWCB_S012	lane3.s012.indexN708.S517.CAGAGAGG.TCTTACGC.67_debarcode_1.fastq.gz	p__Aquificota	c__Aquificae	o__Aquificales	f__Aquificaceae	g__Hydrogenivirga	0.122928	Vent
ELSC_Mariner_131-447_vRhyme_bin_95	ELSC_Mariner_131-447	SRR7968105_trim_1.fastq.gz	p__Pseudomonadota	c__Zetaproteobacteria	o__Mariprofundales	f__Mariprofundaceae	g__Mariprofundus	0.120968	Vent
Guaymas_4571-419_scaffold_247_c1	Guaymas_4571-419	SRR7968109_trim_1.fastq.gz	p__Methanobacteriota_B	c__Thermococci	o__Thermococcales	f__Thermococcaceae	g__Thermococcus	0.117928	Vent
ELSC_Bowl_M1_NODE_2001_length_9150_cov_563.943367	ELSC_Mariner_M1	M1_trim_1.fastq.gz	p__Pseudomonadota	c__Alphaproteobacteria	o__Rickettsiales	f__Anaplasmataceae	g__Wolbachia	0.117339	Vent
Brothers_NWCA_S142_NODE_117_length_40709_cov_5.629318	Brothers_NWCA_S145	lane8.s145.indexN707.S508.CTCTCTAC.AGGCTTAG.198_debarcode_1.fastq.gz	p__Campylobacterota	c__Campylobacteria	o__Campylobacterales	f__Sulfurovaceae	g__UBA1140	0.115789	Vent
Brothers_NWCA_S145_NODE_1390_length_14747_cov_8.763611	Brothers_NWCA_S017	lane4.s017.indexN701.S502.TAAGGCGA.ATAGAGAG.318_debarcode_1.fastq.gz	p__Campylobacterota	c__Campylobacteria	o__Nautiliales	f__Nautiliaceae	g__Lebetimonas	0.113208	Vent
ELSC_Abe_A1_NODE_10389_length_6444_cov_166.724553	ELSC_Abe_A1	A1_trim_1.fastq.gz	p__Aquificota	c__Desulfurobacteriia	o__Desulfurobacteriales	f__Desulfurobacteriaceae	g__Balnearium	0.110771	Vent
Lau_Basin_Abe_vRhyme_bin_98	Lau_Basin_Tahi_Moana_Plume_1	TahiMoana_SRR1217461_final_reads_1.fastq.gz	p__Pseudomonadota	c__Gammaproteobacteria	o__PS1	f__Thioglobaceae	g__Thioglobus_C	0.109767	Plume
Brothers_NWCA_S142_NODE_2449_length_6594_cov_61.845060	Brothers_NWCA_S145	lane8.s145.indexN707.S508.CTCTCTAC.AGGCTTAG.198_debarcode_1.fastq.gz	p__Campylobacterota	c__Campylobacteria	o__Campylobacterales	f__Sulfurovaceae	g__UBA1140	0.108258	Vent
Brothers_Diffuse_S015_NODE_73498_length_1754_cov_3.078672	Brothers_Diffuse_S015	lane4.s015.indexN703.S517.AGGCAGAA.TCTTACGC.Green_debarcode_1.fastq.gz	p__Bacillota_A	c__Clostridia	o__Lachnospirales	f__Lachnospiraceae	g__Roseburia	0.107888	Vent
Brothers_Diffuse_S015_NODE_73498_length_1754_cov_3.078672	Brothers_Diffuse_S015	lane4.s015.indexN703.S517.AGGCAGAA.TCTTACGC.Green_debarcode_1.fastq.gz	p__Bacillota_A	c__Clostridia	o__Lachnospirales	f__Lachnospiraceae	g__Eubacterium_J	0.107888	Vent
Brothers_Diffuse_S015_NODE_73498_length_1754_cov_3.078672	Brothers_Diffuse_S015	lane4.s015.indexN703.S517.AGGCAGAA.TCTTACGC.Green_debarcode_1.fastq.gz	p__Bacillota_A	c__Clostridia	o__Lachnospirales	f__Lachnospiraceae	g__W0P33-017	0.107888	Vent
Lau_Basin_Mariner_vRhyme_bin_21	Lau_Basin_Tahi_Moana_Plume_1	TahiMoana_SRR1217461_final_reads_1.fastq.gz	p__Pseudomonadota	c__Gammaproteobacteria	o__Nitrosococcales	f__Methylophagaceae	g__GCA-002733105	0.107697	Plume
Brothers_UC_S010_vRhyme_bin_131	Brothers_UC_S147	lane8.s147.indexN709.S502.GCTACGCT.ATAGAGAG.240_debarcode_1.fastq.gz	p__Campylobacterota	c__Campylobacteria	o__Campylobacterales	f__Sulfurimonadaceae	g__Sulfurimonas	0.10691	Vent
Guaymas_4561-380_scaffold_247_c1	Guaymas_4561-380	SRR7968106_trim_1.fastq.gz	p__Aquificota	c__Desulfurobacteriia	o__Desulfurobacteriales	f__Desulfurobacteriaceae	g__Thermovibrio	0.106549	Vent
Guaymas_4561-384_scaffold_493_c1	Guaymas_4561-380	SRR7968106_trim_1.fastq.gz	p__Aquificota	c__Desulfurobacteriia	o__Desulfurobacteriales	f__Desulfurobacteriaceae	g__Thermovibrio	0.106159	Vent
Guaymas_4571-419_scaffold_1364_c1	Guaymas_4571-419	SRR7968109_trim_1.fastq.gz	p__Aquificota	c__Desulfurobacteriia	o__Desulfurobacteriales	f__Desulfurobacteriaceae	g__Thermovibrio	0.105153	Vent
Guaymas_4561-384_scaffold_204_c1	Guaymas_4561-380	SRR7968106_trim_1.fastq.gz	p__Patescibacteria	c__JAEDAM01	o__Absconditabacterales	f__Absconditicoccaceae	g__	0.104653	Vent
Guaymas_4561-380_scaffold_94_c1	Guaymas_4561-380	SRR7968106_trim_1.fastq.gz	p__Patescibacteria	c__JAEDAM01	o__Absconditabacterales	f__Absconditicoccaceae	g__	0.10361	Vent
Guaymas_4571-419_scaffold_1828_c1	Guaymas_4571-419	SRR7968109_trim_1.fastq.gz	p__Aquificota	c__Desulfurobacteriia	o__Desulfurobacteriales	f__Desulfurobacteriaceae	g__Thermovibrio	0.103563	Vent
Guaymas_4561-380_scaffold_466_c1	Guaymas_4571-419	SRR7968109_trim_1.fastq.gz	p__Aquificota	c__Aquificae	o__Aquificales	f__QOAS01	g__QOAS01	0.103517	Vent
Brothers_NWCB_S146_NODE_35653_length_3712_cov_2.647141	ELSC_Abe_128-326	SRR8439019_trim_1.fastq.gz	p__Nitrospirota	c__Thermodesulfovibrionia	o__SZUA-242	f__SZUA-242	g__	0.10261	Vent
Brothers_NWCA_S145_NODE_1224_length_15865_cov_20.783136	Brothers_UC_S011	lane2.s011.indexN701.S505.TAAGGCGA.CTCCTTAC.217_debarcode_1.fastq.gz	p__Patescibacteria	c__JAEDAM01	o__Absconditabacterales	f__Absconditicoccaceae	g__	0.101939	Vent
Guaymas_4571-419_scaffold_135_c1	Guaymas_4561-380	SRR7968106_trim_1.fastq.gz	p__Patescibacteria	c__JAEDAM01	o__Absconditabacterales	f__Absconditicoccaceae	g__	0.101366	Vent
Brothers_NWCB_S012_NODE_412_length_38575_cov_58.543669	Brothers_NWCB_S012	lane3.s012.indexN708.S517.CAGAGAGG.TCTTACGC.67_debarcode_1.fastq.gz	p__Pseudomonadota	c__Gammaproteobacteria	o__SZUA-140	f__SZUA-140	g__	0.101139	Vent
Brothers_NWCA_S145_vRhyme_bin_39	Brothers_NWCA_S145	lane8.s145.indexN707.S508.CTCTCTAC.AGGCTTAG.198_debarcode_1.fastq.gz	p__Bacillota_A	c__Clostridia	o__Peptostreptococcales	f__Peptostreptococcaceae	g__Paraclostridium	0.0991465	Vent
Brothers_NWCB_S141_NODE_1330_length_25507_cov_98.471080	Brothers_NWCB_S141	lane6.s141.indexN703.S504.AGGCAGAA.TCTACTCT.151_debarcode_1.fastq.gz	p__Aquificota	c__Aquificae	o__Hydrogenothermales	f__Hydrogenothermaceae	g__Persephonella	0.0965558	Vent
Brothers_NWCB_S141_NODE_1330_length_25507_cov_98.471080	Brothers_NWCB_S141	lane6.s141.indexN703.S504.AGGCAGAA.TCTACTCT.151_debarcode_1.fastq.gz	p__Aquificota	c__Aquificae	o__Hydrogenothermales	f__Hydrogenothermaceae	g__Hydrogenothermus	0.0965558	Vent
Brothers_NWCA_S142_vRhyme_bin_18	Brothers_NWCA_S142	lane7.s142.indexN704.S505.TCCTGAGC.CTCCTTAC.157_debarcode_1.fastq.gz	p__Campylobacterota	c__Campylobacteria	o__Campylobacterales	f__JAADDL01	g__JAADDL01	0.0961117	Vent
Guaymas_4561-384_scaffold_1077_c1	Guaymas_4561-384	SRR7968107_trim_1.fastq.gz	p__Aquificota	c__Aquificae	o__Aquificales	f__QOAS01	g__QOAS01	0.0958918	Vent
Guaymas_4571-419_vRhyme_bin_3	Guaymas_4571-419	SRR7968109_trim_1.fastq.gz	p__Aquificota	c__Aquificae	o__Aquificales	f__QOAS01	g__QOAS01	0.0955919	Vent
ELSC_Mariner_131-447_scaffold_4878_c1	ELSC_Mariner_M1	M1_trim_1.fastq.gz	p__Campylobacterota	c__Campylobacteria	o__Nautiliales	f__Nautiliaceae	g__	0.0951916	Vent
Brothers_LC_S014_NODE_6974_length_5483_cov_65.859783	Brothers_LC_S014	lane3.s014.indexN702.S517.CGTACTAG.TCTTACGC.297_debarcode_1.fastq.gz	p__Campylobacterota	c__Desulfurellia	o__Desulfurellales	f__Hippeaceae	g__	0.0948963	Vent
Brothers_LC_S014_NODE_6974_length_5483_cov_65.859783	Brothers_LC_S014	lane3.s014.indexN702.S517.CGTACTAG.TCTTACGC.297_debarcode_1.fastq.gz	p__Campylobacterota	c__Desulfurellia	o__Desulfurellales	f__Hippeaceae	g__S144-51	0.0948963	Vent
Brothers_NWCA_S144_NODE_158_length_37333_cov_13.791243	Brothers_NWCA_S013	lane3.s013.indexN701.S517.TAAGGCGA.TCTTACGC.128_debarcode_1.fastq.gz	p__Thermoproteota	c__Thermoprotei_A	o__Sulfolobales	f__Desulfurococcaceae	g__JAADCY01	0.0947903	Vent
Brothers_NWCA_S144_NODE_158_length_37333_cov_13.791243	Brothers_NWCA_S013	lane3.s013.indexN701.S517.TAAGGCGA.TCTTACGC.128_debarcode_1.fastq.gz	p__Methanobacteriota_B	c__Thermococci	o__Thermococcales	f__Thermococcaceae	g__Thermococcus	0.0947903	Vent
Brothers_NWCA_S144_NODE_158_length_37333_cov_13.791243	Brothers_NWCA_S013	lane3.s013.indexN701.S517.TAAGGCGA.TCTTACGC.128_debarcode_1.fastq.gz	p__Halobacteriota	c__Archaeoglobi	o__Archaeoglobales	f__Archaeoglobaceae	g__Archaeoglobus_C	0.0947903	Vent
Guaymas_4571-419_scaffold_3352_c1	Guaymas_4571-419	SRR7968109_trim_1.fastq.gz	p__Nanoarchaeota	c__Nanoarchaeia	o__Nanoarchaeales	f__	g__	0.0946033	Vent
Guaymas_4561-384_scaffold_966_c1	Guaymas_4571-419	SRR7968109_trim_1.fastq.gz	p__Aquificota	c__Aquificae	o__Aquificales	f__QOAS01	g__QOAS01	0.0934657	Vent
Brothers_NWCA_S013_NODE_3014_length_6995_cov_18.266308	Brothers_NWCA_S142	lane7.s142.indexN704.S505.TCCTGAGC.CTCCTTAC.157_debarcode_1.fastq.gz	p__Campylobacterota	c__Campylobacteria	o__Campylobacterales	f__Sulfurimonadaceae	g__Sulfurimonas	0.0929364	Vent
Brothers_NWCA_S013_NODE_155_length_38095_cov_64.144227	Brothers_NWCA_S013	lane3.s013.indexN701.S517.TAAGGCGA.TCTTACGC.128_debarcode_1.fastq.gz	p__Campylobacterota	c__Campylobacteria	o__Campylobacterales	f__Sulfurovaceae	g__JAADEQ01	0.0924275	Vent
Brothers_NWCA_S145_NODE_1390_length_14747_cov_8.763611	Brothers_NWCA_S142	lane7.s142.indexN704.S505.TCCTGAGC.CTCCTTAC.157_debarcode_1.fastq.gz	p__Campylobacterota	c__Campylobacteria	o__Nautiliales	f__Nautiliaceae	g__Lebetimonas	0.0918826	Vent
Brothers_NWCA_S013_NODE_3784_length_6231_cov_4.220347	Brothers_NWCA_S145	lane8.s145.indexN707.S508.CTCTCTAC.AGGCTTAG.198_debarcode_1.fastq.gz	p__Campylobacterota	c__Campylobacteria	o__Campylobacterales	f__Sulfurovaceae	g__UBA1140	0.0918155	Vent
Guaymas_4571-419_scaffold_328_c1	Guaymas_4561-380	SRR7968106_trim_1.fastq.gz	p__Campylobacterota	c__Campylobacteria	o__Campylobacterales	f__Campylobacteraceae	g__Campylobacter_D	0.0900911	Vent
Guaymas_4561-380_scaffold_466_c1	Guaymas_4561-380	SRR7968106_trim_1.fastq.gz	p__Aquificota	c__Aquificae	o__Aquificales	f__QOAS01	g__QOAS01	0.0897708	Vent
ELSC_Mariner_131-447_scaffold_9048_c1	Brothers_NWCA_S142	lane7.s142.indexN704.S505.TCCTGAGC.CTCCTTAC.157_debarcode_1.fastq.gz	p__Campylobacterota	c__Campylobacteria	o__Campylobacterales	f__Sulfurimonadaceae	g__Sulfurimonas	0.0896594	Vent
Brothers_NWCA_S144_NODE_26453_length_3737_cov_2.183934	Brothers_NWCA_S145	lane8.s145.indexN707.S508.CTCTCTAC.AGGCTTAG.198_debarcode_1.fastq.gz	p__Campylobacterota	c__Campylobacteria	o__Campylobacterales	f__Sulfurovaceae	g__UBA1140	0.0891507	Vent
Guaymas_4571-419_scaffold_247_c1	Guaymas_4561-380	SRR7968106_trim_1.fastq.gz	p__Methanobacteriota_B	c__Thermococci	o__Thermococcales	f__Thermococcaceae	g__Thermococcus	0.0891228	Vent
Guaymas_4561-380_scaffold_12_c1	Guaymas_4561-380	SRR7968106_trim_1.fastq.gz	p__Campylobacterota	c__Campylobacteria	o__Nautiliales	f__Nautiliaceae	g__	0.0886882	Vent
Axial_Plume_NODE_428_length_14375_cov_32.640160	Axial_Plume	Plume_2015_DNA_trim_1.fastq.gz	p__Bacteroidota	c__Bacteroidia	o__Flavobacteriales	f__UA16	g__UBA974	0.0883332	Plume
Guaymas_4561-380_scaffold_3552_c1	Guaymas_4561-384	SRR7968107_trim_1.fastq.gz	p__Aquificota	c__Aquificae	o__Aquificales	f__QOAS01	g__QOAS01	0.0878162	Vent
Brothers_LC_S014_NODE_2059_length_10164_cov_13.406994	Brothers_LC_S014	lane3.s014.indexN702.S517.CGTACTAG.TCTTACGC.297_debarcode_1.fastq.gz	p__Desulfobacterota	c__Dissulfuribacteria	o__Dissulfuribacterales	f__UBA3076	g__UBA3076	0.0877002	Vent
Guaymas_4561-384_vRhyme_bin_125	Guaymas_4561-380	SRR7968106_trim_1.fastq.gz	p__Campylobacterota	c__Campylobacteria	o__Nautiliales	f__Nautiliaceae	g__	0.0875907	Vent
Brothers_NWCA_S142_NODE_1511_length_8937_cov_284.030420	Brothers_NWCA_S142	lane7.s142.indexN704.S505.TCCTGAGC.CTCCTTAC.157_debarcode_1.fastq.gz	p__Campylobacterota	c__Campylobacteria	o__Nautiliales	f__Nautiliaceae	g__	0.0871487	Vent
ELSC_Tui_Malila_T11_NODE_347_length_33157_cov_66.730397	ELSC_Tui_Malila_T11	T11_trim_1.fastq.gz	p__Campylobacterota	c__Campylobacteria	o__Campylobacterales	f__Sulfurovaceae	g__UBA1140	0.0869189	Vent
Guaymas_4561-380_scaffold_17_c1	Guaymas_4571-419	SRR7968109_trim_1.fastq.gz	p__Campylobacterota	c__Campylobacteria	o__Campylobacterales	f__Sulfurovaceae	g__	0.0868332	Vent
ELSC_Mariner_M10_NODE_10301_length_5344_cov_6.722829	ELSC_Tui_Malila_132-544	SRR8439022_trim_1.fastq.gz	p__Aquificota	c__Desulfurobacteriia	o__Desulfurobacteriales	f__Desulfurobacteriaceae	g__Balnearium	0.0846815	Vent
Brothers_NWCA_S145_NODE_1224_length_15865_cov_20.783136	Brothers_UC_S147	lane8.s147.indexN709.S502.GCTACGCT.ATAGAGAG.240_debarcode_1.fastq.gz	p__Patescibacteria	c__JAEDAM01	o__Absconditabacterales	f__Absconditicoccaceae	g__	0.0845465	Vent
Brothers_NWCA_S013_vRhyme_bin_53	Brothers_NWCA_S017	lane4.s017.indexN701.S502.TAAGGCGA.ATAGAGAG.318_debarcode_1.fastq.gz	p__Campylobacterota	c__Desulfurellia	o__Desulfurellales	f__Hippeaceae	g__Hippea	0.0843034	Vent
ELSC_Mariner_M17_NODE_799_length_33304_cov_20.722760	ELSC_Mariner_M10	M10_trim_1.fastq.gz	p__Campylobacterota	c__Campylobacteria	o__Campylobacterales	f__Sulfurovaceae	g__JAADEQ01	0.0842039	Vent
Brothers_NWCB_S139_NODE_6922_length_10600_cov_17.414303	Brothers_NWCB_S141	lane6.s141.indexN703.S504.AGGCAGAA.TCTACTCT.151_debarcode_1.fastq.gz	p__Aquificota	c__Aquificae	o__Aquificales	f__Aquificaceae	g__Hydrogenivirga	0.0838524	Vent
Cayman_Shallow_k95_516630_flag_0_multi_46.7342_len_6427	Lau_Basin_Mariner_Plume_1	Mariner_SRR1217452_final_reads_1.fastq.gz	p__Pseudomonadota	c__Gammaproteobacteria	o__Enterobacterales_A	f__Alteromonadaceae	g__Alteromonas	0.0833219	Plume
Guaymas_4571-419_scaffold_171_c1	Guaymas_4571-419	SRR7968109_trim_1.fastq.gz	p__Campylobacterota	c__Campylobacteria	o__Campylobacterales	f__Sulfurovaceae	g__	0.0822735	Vent
Guaymas_4561-380_vRhyme_bin_86	Guaymas_4561-384	SRR7968107_trim_1.fastq.gz	p__Campylobacterota	c__Campylobacteria	o__Campylobacterales	f__JAADDL01	g__JAADDL01	0.0817823	Vent
ELSC_Mariner_M10_vRhyme_bin_72	ELSC_Mariner_M10	M10_trim_1.fastq.gz	p__Campylobacterota	c__Campylobacteria	o__Campylobacterales	f__Sulfurovaceae	g__JAADEQ01	0.0805341	Vent
ELSC_Mariner_M17_NODE_46300_length_3235_cov_4.198842	ELSC_Tui_Malila_132-544	SRR8439022_trim_1.fastq.gz	p__Aquificota	c__Desulfurobacteriia	o__Desulfurobacteriales	f__Desulfurobacteriaceae	g__Balnearium	0.080301	Vent
Guaymas_4571-419_vRhyme_bin_3	Guaymas_4561-380	SRR7968106_trim_1.fastq.gz	p__Aquificota	c__Aquificae	o__Aquificales	f__QOAS01	g__QOAS01	0.0800595	Vent
ELSC_Tui_Malila_132-544_vRhyme_bin_9	ELSC_Tui_Malila_132-544	SRR8439022_trim_1.fastq.gz	p__Methanobacteriota	c__Methanococci	o__Methanococcales	f__Methanocaldococcaceae	g__Methanocaldococcus	0.0796261	Vent
Guaymas_4561-384_scaffold_966_c1	Guaymas_4561-380	SRR7968106_trim_1.fastq.gz	p__Aquificota	c__Aquificae	o__Aquificales	f__QOAS01	g__QOAS01	0.0790725	Vent
Guaymas_4561-380_scaffold_4244_c1	Guaymas_4561-380	SRR7968106_trim_1.fastq.gz	p__Aquificota	c__Aquificae	o__Aquificales	f__QOAS01	g__QOAS01	0.0789938	Vent
ELSC_Mariner_M10_NODE_6679_length_6998_cov_23.271431	ELSC_Mariner_M17	M17_trim_1.fastq.gz	p__Methanobacteriota_B	c__Thermococci	o__Thermococcales	f__Thermococcaceae	g__Thermococcus	0.078666	Vent
Cayman_Shallow_vRhyme_bin_18	Cayman_Shallow_Plume_1	SRR2046235_trim_1.fastq.gz	p__Pseudomonadota	c__Gammaproteobacteria	o__Pseudomonadales	f__DSM-6294	g__Venatoribacter	0.0785244	Plume
Cayman_Deep_k95_312874_flag_0_multi_39.2425_len_42442	Cayman_Deep_Plume_2	SRR2046237_trim_1.fastq.gz	p__Pseudomonadota	c__Gammaproteobacteria	o__Pseudomonadales	f__Pseudomonadaceae	g__Pseudomonas	0.0783887	Plume
Cayman_Deep_k95_312874_flag_0_multi_39.2425_len_42442	Cayman_Deep_Plume_2	SRR2046237_trim_1.fastq.gz	p__Pseudomonadota	c__Gammaproteobacteria	o__Pseudomonadales	f__Pseudomonadaceae	g__Halopseudomonas	0.0783887	Plume
Brothers_NWCA_S013_NODE_68_length_55372_cov_27.162313	Brothers_NWCA_S013	lane3.s013.indexN701.S517.TAAGGCGA.TCTTACGC.128_debarcode_1.fastq.gz	p__Bacteroidota	c__Bacteroidia	o__Bacteroidales	f__S143-33	g__	0.078179	Vent
Cayman_Shallow_k95_692669_flag_0_multi_87.9420_len_42442	Cayman_Deep_Plume_2	SRR2046237_trim_1.fastq.gz	p__Pseudomonadota	c__Gammaproteobacteria	o__Pseudomonadales	f__Pseudomonadaceae	g__Pseudomonas	0.0780512	Plume
Cayman_Shallow_k95_692669_flag_0_multi_87.9420_len_42442	Cayman_Deep_Plume_2	SRR2046237_trim_1.fastq.gz	p__Pseudomonadota	c__Gammaproteobacteria	o__Pseudomonadales	f__Pseudomonadaceae	g__Halopseudomonas	0.0780512	Plume
Brothers_NWCA_S144_NODE_10505_length_5971_cov_2.671458	Brothers_NWCB_S141	lane6.s141.indexN703.S504.AGGCAGAA.TCTACTCT.151_debarcode_1.fastq.gz	p__Aquificota	c__Aquificae	o__Hydrogenothermales	f__Hydrogenothermaceae	g__Hydrogenothermus	0.0778089	Vent
ELSC_Mariner_M10_vRhyme_bin_49	ELSC_Mariner_M10	M10_trim_1.fastq.gz	p__Campylobacterota	c__Campylobacteria	o__Campylobacterales	f__Sulfurovaceae	g__UBA1140	0.0774036	Vent
ELSC_Bowl_M1_vRhyme_bin_84	ELSC_Mariner_M1	M1_trim_1.fastq.gz	p__Campylobacterota	c__Campylobacteria	o__Nautiliales	f__Nautiliaceae	g__	0.0769281	Vent
Brothers_UC_S010_vRhyme_bin_120	Brothers_UC_S010	lane2.s010.indexN708.S505.CAGAGAGG.CTCCTTAC.233_debarcode_1.fastq.gz	p__Pseudomonadota	c__Gammaproteobacteria	o__Enterobacterales_A	f__Alteromonadaceae	g__GCA-2401725	0.0768107	Vent
Brothers_NWCA_S013_vRhyme_bin_64	Brothers_NWCA_S013	lane3.s013.indexN701.S517.TAAGGCGA.TCTTACGC.128_debarcode_1.fastq.gz	p__Aquificota	c__Desulfurobacteriia	o__Desulfurobacteriales	f__Desulfurobacteriaceae	g__Balnearium	0.076665	Vent
Brothers_NWCB_S012_vRhyme_bin_99	Brothers_NWCB_S146	lane8.s146.indexN708.S517.CAGAGAGG.TCTTACGC.172_debarcode_1.fastq.gz	p__Campylobacterota	c__Campylobacteria	o__Campylobacterales	f__Sulfurimonadaceae	g__QNZR01	0.0765381	Vent
ELSC_Mariner_131-447_scaffold_21710_c1	ELSC_Mariner_131-447	SRR7968105_trim_1.fastq.gz	p__Bacteroidota	c__Bacteroidia	o__AKYH767	f__B-17BO	g__UBA4416	0.0763947	Vent
Brothers_NWCA_S013_NODE_7033_length_4488_cov_36.725063	Brothers_NWCA_S013	lane3.s013.indexN701.S517.TAAGGCGA.TCTTACGC.128_debarcode_1.fastq.gz	p__Halobacteriota	c__Archaeoglobi	o__Archaeoglobales	f__Archaeoglobaceae	g__Archaeoglobus_C	0.0761917	Vent
Brothers_NWCB_S012_NODE_14_length_144765_cov_10.639804	Brothers_NWCB_S012	lane3.s012.indexN708.S517.CAGAGAGG.TCTTACGC.67_debarcode_1.fastq.gz	p__Bacillota_A	c__Clostridia	o__Oscillospirales	f__Ruminococcaceae	g__Faecalibacterium	0.0752287	Vent
Guaymas_4571-419_scaffold_1828_c1	Guaymas_4561-380	SRR7968106_trim_1.fastq.gz	p__Aquificota	c__Desulfurobacteriia	o__Desulfurobacteriales	f__Desulfurobacteriaceae	g__Thermovibrio	0.0751224	Vent
Brothers_NWCA_S142_NODE_4621_length_4384_cov_53.737609	Brothers_NWCA_S017	lane4.s017.indexN701.S502.TAAGGCGA.ATAGAGAG.318_debarcode_1.fastq.gz	p__Patescibacteria	c__JAEDAM01	o__BD1-5	f__UBA6164	g__	0.0750562	Vent
Brothers_NWCB_S139_NODE_18_length_186253_cov_14.506200_fragment_2	Brothers_NWCB_S139	lane6.s139.indexN701.S502.TAAGGCGA.ATAGAGAG.31_debarcode_1.fastq.gz	p__Pseudomonadota	c__Gammaproteobacteria	o__UBA6429	f__UBA6429	g__	0.0747631	Vent
ELSC_Abe_A1_NODE_7599_length_7390_cov_14.789619	ELSC_Mariner_M1	M1_trim_1.fastq.gz	p__Campylobacterota	c__Campylobacteria	o__Nautiliales	f__Nautiliaceae	g__	0.0746875	Vent
ELSC_Mariner_M17_NODE_16075_length_6374_cov_992.994001	ELSC_Mariner_M17	M17_trim_1.fastq.gz	p__Methanobacteriota_B	c__Thermococci	o__Thermococcales	f__Thermococcaceae	g__Thermococcus	0.0744956	Vent
Brothers_NWCA_S017_NODE_605_length_6420_cov_111.196727	Brothers_NWCA_S017	lane4.s017.indexN701.S502.TAAGGCGA.ATAGAGAG.318_debarcode_1.fastq.gz	p__Campylobacterota	c__Campylobacteria	o__Nautiliales	f__Nautiliaceae	g__	0.0735038	Vent
Brothers_UC_S010_NODE_555_length_21900_cov_186.918018	Brothers_UC_S010	lane2.s010.indexN708.S505.CAGAGAGG.CTCCTTAC.233_debarcode_1.fastq.gz	p__Campylobacterota	c__Campylobacteria	o__Campylobacterales	f__Sulfurovaceae	g__Sulfurovum	0.0729597	Vent
Brothers_Diffuse_S009_NODE_26_length_21730_cov_7.497292	Brothers_UC_S010	lane2.s010.indexN708.S505.CAGAGAGG.CTCCTTAC.233_debarcode_1.fastq.gz	p__Campylobacterota	c__Campylobacteria	o__Campylobacterales	f__Sulfurovaceae	g__Sulfurovum	0.0727269	Vent
Brothers_UC_S010_NODE_12563_length_4075_cov_227.902229	Brothers_UC_S147	lane8.s147.indexN709.S502.GCTACGCT.ATAGAGAG.240_debarcode_1.fastq.gz	p__Campylobacterota	c__Campylobacteria	o__Campylobacterales	f__Sulfurospirillaceae	g__JAADIZ01	0.0727052	Vent
MAR_Lucky_356-308_scaffold_7845_c1	MAR_Rainbow_355-202	SRR7968110_trim_1.fastq.gz	p__Pseudomonadota	c__Gammaproteobacteria	o__Enterobacterales	f__Enterobacteriaceae	g__Citrobacter	0.0709631	Vent
MAR_Lucky_356-308_scaffold_7845_c1	MAR_Rainbow_355-202	SRR7968110_trim_1.fastq.gz	p__Pseudomonadota	c__Gammaproteobacteria	o__Enterobacterales	f__Enterobacteriaceae	g__Cronobacter	0.0709631	Vent
MAR_Lucky_356-308_scaffold_7845_c1	MAR_Rainbow_355-202	SRR7968110_trim_1.fastq.gz	p__Pseudomonadota	c__Gammaproteobacteria	o__Enterobacterales	f__Enterobacteriaceae	g__Hafnia	0.0709631	Vent
MAR_Lucky_356-308_scaffold_7845_c1	MAR_Rainbow_355-202	SRR7968110_trim_1.fastq.gz	p__Pseudomonadota	c__Alphaproteobacteria	o__Rhodobacterales	f__Rhodobacteraceae	g__Sedimentitalea	0.0709631	Vent
MAR_Lucky_356-308_scaffold_7845_c1	MAR_Rainbow_355-202	SRR7968110_trim_1.fastq.gz	p__Pseudomonadota	c__Alphaproteobacteria	o__Rhodobacterales	f__Rhodobacteraceae	g__Oceanicola	0.0709631	Vent
Brothers_Diffuse_S009_vRhyme_bin_22	Brothers_Diffuse_S009	lane2.s009.indexN705.S505.GGACTCCT.CTCCTTAC.279_debarcode_1.fastq.gz	p__Halobacteriota	c__Archaeoglobi	o__Archaeoglobales	f__JdFR-42	g__	0.070951	Vent
Guaymas_4561-384_scaffold_175_c1	Guaymas_4561-384	SRR7968107_trim_1.fastq.gz	p__Campylobacterota	c__Campylobacteria	o__Campylobacterales	f__Sulfurovaceae	g__Sulfurovum	0.0703214	Vent
Brothers_NWCB_S141_NODE_393_length_47644_cov_9.567165	Brothers_NWCA_S013	lane3.s013.indexN701.S517.TAAGGCGA.TCTTACGC.128_debarcode_1.fastq.gz	p__Aquificota	c__Desulfurobacteriia	o__Desulfurobacteriales	f__Desulfurobacteriaceae	g__Balnearium	0.0698523	Vent
Cayman_Shallow_k95_940703_flag_0_multi_90.0255_len_35134	Cayman_Deep_Plume_2	SRR2046237_trim_1.fastq.gz	p__Pseudomonadota	c__Gammaproteobacteria	o__Pseudomonadales	f__Pseudomonadaceae	g__Halopseudomonas	0.0696696	Plume
Cayman_Deep_k95_304822_flag_0_multi_43.0094_len_35134	Cayman_Deep_Plume_2	SRR2046237_trim_1.fastq.gz	p__Pseudomonadota	c__Gammaproteobacteria	o__Pseudomonadales	f__Pseudomonadaceae	g__Halopseudomonas	0.0695746	Plume
ELSC_Tui_Malila_T10_NODE_11228_length_5161_cov_199.557012	ELSC_Tui_Malila_132-544	SRR8439022_trim_1.fastq.gz	p__Aquificota	c__Desulfurobacteriia	o__Desulfurobacteriales	f__Desulfurobacteriaceae	g__Balnearium	0.0695181	Vent
MAR_Rainbow_354-166_scaffold_16701_c1	MAR_Rainbow_354-166	SRR7968108_trim_1.fastq.gz	p__Pseudomonadota	c__Gammaproteobacteria	o__Enterobacterales	f__Enterobacteriaceae	g__Citrobacter	0.069225	Vent
MAR_Rainbow_354-166_scaffold_16701_c1	MAR_Rainbow_354-166	SRR7968108_trim_1.fastq.gz	p__Pseudomonadota	c__Gammaproteobacteria	o__Enterobacterales	f__Enterobacteriaceae	g__Citrobacter_B	0.069225	Vent
MAR_Rainbow_354-166_scaffold_16701_c1	MAR_Rainbow_354-166	SRR7968108_trim_1.fastq.gz	p__Pseudomonadota	c__Gammaproteobacteria	o__Enterobacterales	f__Enterobacteriaceae	g__Cronobacter	0.069225	Vent
MAR_Rainbow_354-166_scaffold_16701_c1	MAR_Rainbow_354-166	SRR7968108_trim_1.fastq.gz	p__Pseudomonadota	c__Gammaproteobacteria	o__Enterobacterales	f__Enterobacteriaceae	g__Enterobacter	0.069225	Vent
MAR_Rainbow_354-166_scaffold_16701_c1	MAR_Rainbow_354-166	SRR7968108_trim_1.fastq.gz	p__Pseudomonadota	c__Gammaproteobacteria	o__Enterobacterales	f__Enterobacteriaceae	g__Escherichia	0.069225	Vent
MAR_Rainbow_354-166_scaffold_16701_c1	MAR_Rainbow_354-166	SRR7968108_trim_1.fastq.gz	p__Pseudomonadota	c__Gammaproteobacteria	o__Enterobacterales	f__Enterobacteriaceae	g__Hafnia	0.069225	Vent
MAR_Rainbow_354-166_scaffold_16701_c1	MAR_Rainbow_354-166	SRR7968108_trim_1.fastq.gz	p__Pseudomonadota	c__Gammaproteobacteria	o__Enterobacterales	f__Enterobacteriaceae	g__Klebsiella	0.069225	Vent
MAR_Rainbow_354-166_scaffold_16701_c1	MAR_Rainbow_354-166	SRR7968108_trim_1.fastq.gz	p__Pseudomonadota	c__Gammaproteobacteria	o__Enterobacterales	f__Enterobacteriaceae	g__Pantoea	0.069225	Vent
MAR_Rainbow_354-166_scaffold_16701_c1	MAR_Rainbow_354-166	SRR7968108_trim_1.fastq.gz	p__Pseudomonadota	c__Gammaproteobacteria	o__Enterobacterales	f__Enterobacteriaceae	g__Photorhabdus	0.069225	Vent
MAR_Rainbow_354-166_scaffold_16701_c1	MAR_Rainbow_354-166	SRR7968108_trim_1.fastq.gz	p__Pseudomonadota	c__Gammaproteobacteria	o__Enterobacterales	f__Enterobacteriaceae	g__Salmonella	0.069225	Vent
MAR_Rainbow_354-166_scaffold_16701_c1	MAR_Rainbow_354-166	SRR7968108_trim_1.fastq.gz	p__Pseudomonadota	c__Gammaproteobacteria	o__Enterobacterales	f__Enterobacteriaceae	g__Xenorhabdus	0.069225	Vent
MAR_Rainbow_354-166_scaffold_16701_c1	MAR_Rainbow_354-166	SRR7968108_trim_1.fastq.gz	p__Pseudomonadota	c__Gammaproteobacteria	o__Enterobacterales	f__Enterobacteriaceae	g__Yersinia	0.069225	Vent
MAR_Rainbow_354-166_scaffold_16701_c1	MAR_Rainbow_354-166	SRR7968108_trim_1.fastq.gz	p__Pseudomonadota	c__Gammaproteobacteria	o__Pseudomonadales	f__Moraxellaceae	g__Acinetobacter	0.069225	Vent
MAR_Rainbow_354-166_scaffold_16701_c1	MAR_Rainbow_354-166	SRR7968108_trim_1.fastq.gz	p__Pseudomonadota	c__Gammaproteobacteria	o__Enterobacterales_A	f__Alteromonadaceae	g__Pseudoalteromonas	0.069225	Vent
Brothers_NWCA_S013_NODE_7033_length_4488_cov_36.725063	Brothers_NWCA_S144	lane7.s144.indexN706.S507.TAGGCATG.TACTCCTT.136_debarcode_1.fastq.gz	p__Halobacteriota	c__Archaeoglobi	o__Archaeoglobales	f__Archaeoglobaceae	g__Archaeoglobus_C	0.0688073	Vent
MAR_Lucky_356-308_scaffold_7845_c1	Brothers_UC_S010	lane2.s010.indexN708.S505.CAGAGAGG.CTCCTTAC.233_debarcode_1.fastq.gz	p__Pseudomonadota	c__Gammaproteobacteria	o__Enterobacterales	f__Enterobacteriaceae	g__Citrobacter	0.068327	Vent
MAR_Lucky_356-308_scaffold_7845_c1	Brothers_UC_S010	lane2.s010.indexN708.S505.CAGAGAGG.CTCCTTAC.233_debarcode_1.fastq.gz	p__Pseudomonadota	c__Gammaproteobacteria	o__Enterobacterales	f__Enterobacteriaceae	g__Cronobacter	0.068327	Vent
MAR_Lucky_356-308_scaffold_7845_c1	Brothers_UC_S010	lane2.s010.indexN708.S505.CAGAGAGG.CTCCTTAC.233_debarcode_1.fastq.gz	p__Pseudomonadota	c__Gammaproteobacteria	o__Enterobacterales	f__Enterobacteriaceae	g__Hafnia	0.068327	Vent
MAR_Lucky_356-308_scaffold_7845_c1	Brothers_UC_S010	lane2.s010.indexN708.S505.CAGAGAGG.CTCCTTAC.233_debarcode_1.fastq.gz	p__Pseudomonadota	c__Alphaproteobacteria	o__Rhodobacterales	f__Rhodobacteraceae	g__Sedimentitalea	0.068327	Vent
MAR_Lucky_356-308_scaffold_7845_c1	Brothers_UC_S010	lane2.s010.indexN708.S505.CAGAGAGG.CTCCTTAC.233_debarcode_1.fastq.gz	p__Pseudomonadota	c__Alphaproteobacteria	o__Rhodobacterales	f__Rhodobacteraceae	g__Oceanicola	0.068327	Vent
MAR_Lucky_356-308_scaffold_7845_c1	MAR_Rainbow_354-166	SRR7968108_trim_1.fastq.gz	p__Pseudomonadota	c__Gammaproteobacteria	o__Enterobacterales	f__Enterobacteriaceae	g__Citrobacter	0.0673937	Vent
MAR_Lucky_356-308_scaffold_7845_c1	MAR_Rainbow_354-166	SRR7968108_trim_1.fastq.gz	p__Pseudomonadota	c__Gammaproteobacteria	o__Enterobacterales	f__Enterobacteriaceae	g__Cronobacter	0.0673937	Vent
MAR_Lucky_356-308_scaffold_7845_c1	MAR_Rainbow_354-166	SRR7968108_trim_1.fastq.gz	p__Pseudomonadota	c__Gammaproteobacteria	o__Enterobacterales	f__Enterobacteriaceae	g__Hafnia	0.0673937	Vent
MAR_Lucky_356-308_scaffold_7845_c1	MAR_Rainbow_354-166	SRR7968108_trim_1.fastq.gz	p__Pseudomonadota	c__Alphaproteobacteria	o__Rhodobacterales	f__Rhodobacteraceae	g__Sedimentitalea	0.0673937	Vent
MAR_Lucky_356-308_scaffold_7845_c1	MAR_Rainbow_354-166	SRR7968108_trim_1.fastq.gz	p__Pseudomonadota	c__Alphaproteobacteria	o__Rhodobacterales	f__Rhodobacteraceae	g__Oceanicola	0.0673937	Vent
ELSC_Bowl_M1_NODE_264_length_34347_cov_88.683665	ELSC_Mariner_M1	M1_trim_1.fastq.gz	p__Campylobacterota	c__Campylobacteria	o__Nautiliales	f__Nautiliaceae	g__	0.0672142	Vent
Guaymas_4561-380_scaffold_33_c1	Guaymas_4561-380	SRR7968106_trim_1.fastq.gz	p__Campylobacterota	c__Campylobacteria	o__Nautiliales	f__Nautiliaceae	g__Nautilia	0.067108	Vent
Guaymas_4561-384_scaffold_11140_c1	Guaymas_4561-384	SRR7968107_trim_1.fastq.gz	p__Campylobacterota	c__Campylobacteria	o__Campylobacterales	f__Sulfurimonadaceae	g__Sulfurimonas	0.0670393	Vent
Guaymas_4571-419_scaffold_8016_c1	Guaymas_4559-240	SRR7968125_trim_1.fastq.gz	p__Campylobacterota	c__Campylobacteria	o__Campylobacterales	f__Sulfurimonadaceae	g__Sulfurimonas	0.0662955	Vent
Brothers_Diffuse_S015_NODE_1387_length_8445_cov_3.643183	Brothers_Diffuse_S015	lane4.s015.indexN703.S517.AGGCAGAA.TCTTACGC.Green_debarcode_1.fastq.gz	p__Desulfobacterota_E	c__Anaeroferrophillalia	o__Anaeroferrophillales	f__Tharpellaceae	g__Tharpella	0.0661644	Vent
ELSC_Tui_Malila_132-544_vRhyme_bin_104	ELSC_Tui_Malila_132-544	SRR8439022_trim_1.fastq.gz	p__Campylobacterota	c__Campylobacteria	o__Nautiliales	f__	g__	0.0661587	Vent
ELSC_Tui_Malila_T2_NODE_758_length_36357_cov_85.626028	ELSC_Tui_Malila_T2	T2_trim_1.fastq.gz	p__Campylobacterota	c__Campylobacteria	o__Campylobacterales	f__Sulfurovaceae	g__Sulfurovum	0.0659506	Vent
ELSC_Bowl_M1_vRhyme_bin_89	ELSC_Mariner_M1	M1_trim_1.fastq.gz	p__Campylobacterota	c__Campylobacteria	o__Nautiliales	f__Nautiliaceae	g__	0.0653829	Vent
Brothers_UC_S010_vRhyme_bin_7	Brothers_UC_S010	lane2.s010.indexN708.S505.CAGAGAGG.CTCCTTAC.233_debarcode_1.fastq.gz	p__Campylobacterota	c__Campylobacteria	o__Campylobacterales	f__JAADDL01	g__JAADDL01	0.0650829	Vent
Brothers_UC_S011_NODE_4796_length_4038_cov_410.848632	Brothers_UC_S147	lane8.s147.indexN709.S502.GCTACGCT.ATAGAGAG.240_debarcode_1.fastq.gz	p__Campylobacterota	c__Campylobacteria	o__Campylobacterales	f__Sulfurospirillaceae	g__JAADIZ01	0.064557	Vent
Brothers_NWCB_S141_NODE_90_length_100128_cov_18.054609	Brothers_NWCB_S141	lane6.s141.indexN703.S504.AGGCAGAA.TCTACTCT.151_debarcode_1.fastq.gz	p__Bipolaricaulota	c__Bipolaricaulia	o__RBG-16-55-9	f__RBG-16-55-9	g__S012-72	0.0643863	Vent
Brothers_NWCB_S141_NODE_90_length_100128_cov_18.054609	Brothers_NWCB_S141	lane6.s141.indexN703.S504.AGGCAGAA.TCTACTCT.151_debarcode_1.fastq.gz	p__Bipolaricaulota	c__Bipolaricaulia	o__RBG-16-55-9	f__RBG-16-55-9	g__	0.0643863	Vent
Brothers_UC_S011_vRhyme_bin_15	Brothers_UC_S011	lane2.s011.indexN701.S505.TAAGGCGA.CTCCTTAC.217_debarcode_1.fastq.gz	p__Patescibacteria	c__JAEDAM01	o__Absconditabacterales	f__Absconditicoccaceae	g__	0.0643584	Vent
Brothers_UC_S011_vRhyme_bin_15	Brothers_UC_S011	lane2.s011.indexN701.S505.TAAGGCGA.CTCCTTAC.217_debarcode_1.fastq.gz	p__Patescibacteria	c__JAEDAM01	o__Absconditabacterales	f__Absconditicoccaceae	g__S009-33	0.0643584	Vent
Brothers_Diffuse_S009_vRhyme_bin_20	Brothers_Diffuse_S009	lane2.s009.indexN705.S505.GGACTCCT.CTCCTTAC.279_debarcode_1.fastq.gz	p__Thermoproteota	c__Nitrososphaeria	o__Geothermarchaeales	f__JDFR-13	g__WAMZ01	0.0641769	Vent
ELSC_Bowl_M2_vRhyme_bin_55	ELSC_Mariner_131-447	SRR7968105_trim_1.fastq.gz	p__Campylobacterota	c__Campylobacteria	o__Campylobacterales	f__Sulfurimonadaceae	g__CAITKP01	0.0641732	Vent
Brothers_NWCB_S141_NODE_718_length_35828_cov_77.288311_fragment_1	Brothers_NWCB_S141	lane6.s141.indexN703.S504.AGGCAGAA.TCTACTCT.151_debarcode_1.fastq.gz	p__Aquificota	c__Aquificae	o__Hydrogenothermales	f__Hydrogenothermaceae	g__Hydrogenothermus	0.0636725	Vent
ELSC_Abe_A1_NODE_7733_length_7327_cov_96.283750	ELSC_Abe_A1	A1_trim_1.fastq.gz	p__Aquificota	c__Desulfurobacteriia	o__Desulfurobacteriales	f__Desulfurobacteriaceae	g__Balnearium	0.0635634	Vent
Brothers_NWCB_S141_vRhyme_bin_136	Brothers_NWCB_S141	lane6.s141.indexN703.S504.AGGCAGAA.TCTACTCT.151_debarcode_1.fastq.gz	p__Planctomycetota	c__Planctomycetia	o__Pirellulales	f__S012-138	g__S012-138	0.0634547	Vent
Brothers_NWCA_S142_NODE_4621_length_4384_cov_53.737609	Brothers_NWCA_S142	lane7.s142.indexN704.S505.TCCTGAGC.CTCCTTAC.157_debarcode_1.fastq.gz	p__Patescibacteria	c__JAEDAM01	o__BD1-5	f__UBA6164	g__	0.0632773	Vent
Guaymas_4561-384_vRhyme_bin_105	Guaymas_4561-384	SRR7968107_trim_1.fastq.gz	p__Campylobacterota	c__Campylobacteria	o__Campylobacterales	f__Sulfurimonadaceae	g__Sulfurimonas	0.062861	Vent
ELSC_Mariner_131-447_scaffold_28_c1_fragment_3	ELSC_Mariner_131-447	SRR7968105_trim_1.fastq.gz	p__Pseudomonadota	c__Gammaproteobacteria	o__Pseudomonadales	f__DSM-6294	g__Oleibacter	0.0626917	Vent
Guaymas_4561-380_scaffold_432_c1	Guaymas_4571-419	SRR7968109_trim_1.fastq.gz	p__Aquificota	c__Aquificae	o__Aquificales	f__QOAS01	g__QOAS01	0.0626578	Vent
Brothers_NWCA_S145_NODE_14478_length_4019_cov_37.106115	Brothers_NWCA_S145	lane8.s145.indexN707.S508.CTCTCTAC.AGGCTTAG.198_debarcode_1.fastq.gz	p__Campylobacterota	c__Campylobacteria	o__Campylobacterales	f__Sulfurovaceae	g__UBA1140	0.0625537	Vent
MAR_Rainbow_355-202_vRhyme_bin_34	MAR_Rainbow_355-202	SRR7968110_trim_1.fastq.gz	p__Campylobacterota	c__Campylobacteria	o__Campylobacterales	f__Sulfurimonadaceae	g__Sulfurimonas	0.0615705	Vent
Brothers_NWCB_S141_NODE_2483_length_18094_cov_85.902766	Brothers_NWCB_S141	lane6.s141.indexN703.S504.AGGCAGAA.TCTACTCT.151_debarcode_1.fastq.gz	p__Aquificota	c__Aquificae	o__Hydrogenothermales	f__Hydrogenothermaceae	g__Hydrogenothermus	0.0614019	Vent
Brothers_UC_S010_vRhyme_bin_131	Brothers_UC_S011	lane2.s011.indexN701.S505.TAAGGCGA.CTCCTTAC.217_debarcode_1.fastq.gz	p__Campylobacterota	c__Campylobacteria	o__Campylobacterales	f__Sulfurimonadaceae	g__Sulfurimonas	0.06134	Vent
ELSC_Bowl_M1_vRhyme_bin_7	ELSC_Mariner_M1	M1_trim_1.fastq.gz	p__Campylobacterota	c__Campylobacteria	o__Nautiliales	f__	g__	0.0612851	Vent
Brothers_NWCB_S140_NODE_78_length_44631_cov_8.406008	Brothers_NWCB_S139	lane6.s139.indexN701.S502.TAAGGCGA.ATAGAGAG.31_debarcode_1.fastq.gz	p__Pseudomonadota	c__Gammaproteobacteria	o__UBA6429	f__UBA6429	g__	0.0609848	Vent
Brothers_NWCB_S140_NODE_78_length_44631_cov_8.406008	Brothers_NWCB_S139	lane6.s139.indexN701.S502.TAAGGCGA.ATAGAGAG.31_debarcode_1.fastq.gz	p__Pseudomonadota	c__Gammaproteobacteria	o__	f__	g__	0.0609848	Vent
Brothers_UC_S011_NODE_1980_length_6526_cov_144.600563	Brothers_UC_S011	lane2.s011.indexN701.S505.TAAGGCGA.CTCCTTAC.217_debarcode_1.fastq.gz	p__Campylobacterota	c__Campylobacteria	o__Campylobacterales	f__Sulfurimonadaceae	g__Sulfurimonas	0.060948	Vent
Cayman_Shallow_k95_1005989_flag_0_multi_102.0000_len_43755	Cayman_Shallow_Plume_1	SRR2046235_trim_1.fastq.gz	p__Pseudomonadota	c__Gammaproteobacteria	o__Burkholderiales	f__Burkholderiaceae	g__Ralstonia	0.0608199	Plume
Cayman_Shallow_k95_1005989_flag_0_multi_102.0000_len_43755	Cayman_Shallow_Plume_1	SRR2046235_trim_1.fastq.gz	p__Pseudomonadota	c__Gammaproteobacteria	o__Burkholderiales	f__Burkholderiaceae	g__Cupriavidus	0.0608199	Plume
ELSC_Mariner_131-447_vRhyme_bin_94	ELSC_Mariner_131-447	SRR7968105_trim_1.fastq.gz	p__Thermoplasmatota	c__Thermoplasmata	o__Thermoplasmatales	f__Thermoplasmataceae	g__WAQW01	0.0603418	Vent
Guaymas_4561-380_scaffold_4244_c1	Guaymas_4571-419	SRR7968109_trim_1.fastq.gz	p__Aquificota	c__Aquificae	o__Aquificales	f__QOAS01	g__QOAS01	0.0603255	Vent
Cayman_Deep_k95_335310_flag_0_multi_41.0040_len_31219	Cayman_Deep_Plume_2	SRR2046237_trim_1.fastq.gz	p__Pseudomonadota	c__Gammaproteobacteria	o__Pseudomonadales	f__Pseudomonadaceae	g__Halopseudomonas	0.0601377	Plume
Cayman_Deep_k95_335310_flag_0_multi_41.0040_len_31219	Cayman_Deep_Plume_2	SRR2046237_trim_1.fastq.gz	p__Pseudomonadota	c__Gammaproteobacteria	o__Pseudomonadales	f__Pseudomonadaceae	g__Pseudomonas_E	0.0601377	Plume
Cayman_Deep_k95_335310_flag_0_multi_41.0040_len_31219	Cayman_Deep_Plume_2	SRR2046237_trim_1.fastq.gz	p__Pseudomonadota	c__Gammaproteobacteria	o__Pseudomonadales	f__Pseudomonadaceae	g__Pseudomonas	0.0601377	Plume
Lau_Basin_Tahi_Moana_k95_950010_flag_0_multi_20.0194_len_8841	Lau_Basin_Mariner_Plume_1	Mariner_SRR1217452_final_reads_1.fastq.gz	p__Pseudomonadota	c__Gammaproteobacteria	o__Enterobacterales_A	f__Alteromonadaceae	g__Alteromonas	0.0600744	Plume
Cayman_Shallow_k95_765359_flag_0_multi_94.0273_len_31219	Cayman_Deep_Plume_2	SRR2046237_trim_1.fastq.gz	p__Pseudomonadota	c__Gammaproteobacteria	o__Pseudomonadales	f__Pseudomonadaceae	g__Halopseudomonas	0.0599336	Plume
Cayman_Shallow_k95_765359_flag_0_multi_94.0273_len_31219	Cayman_Deep_Plume_2	SRR2046237_trim_1.fastq.gz	p__Pseudomonadota	c__Gammaproteobacteria	o__Pseudomonadales	f__Pseudomonadaceae	g__Pseudomonas_E	0.0599336	Plume
Cayman_Shallow_k95_765359_flag_0_multi_94.0273_len_31219	Cayman_Deep_Plume_2	SRR2046237_trim_1.fastq.gz	p__Pseudomonadota	c__Gammaproteobacteria	o__Pseudomonadales	f__Pseudomonadaceae	g__Pseudomonas	0.0599336	Plume
ELSC_Mariner_M10_vRhyme_bin_74	ELSC_Mariner_M10	M10_trim_1.fastq.gz	p__Campylobacterota	c__Campylobacteria	o__Campylobacterales	f__Sulfurovaceae	g__JAADEQ01	0.0599294	Vent
MAR_Lucky_356-308_scaffold_7845_c1	Brothers_NWCA_S013	lane3.s013.indexN701.S517.TAAGGCGA.TCTTACGC.128_debarcode_1.fastq.gz	p__Pseudomonadota	c__Gammaproteobacteria	o__Enterobacterales	f__Enterobacteriaceae	g__Citrobacter	0.0595955	Vent
MAR_Lucky_356-308_scaffold_7845_c1	Brothers_NWCA_S013	lane3.s013.indexN701.S517.TAAGGCGA.TCTTACGC.128_debarcode_1.fastq.gz	p__Pseudomonadota	c__Gammaproteobacteria	o__Enterobacterales	f__Enterobacteriaceae	g__Cronobacter	0.0595955	Vent
MAR_Lucky_356-308_scaffold_7845_c1	Brothers_NWCA_S013	lane3.s013.indexN701.S517.TAAGGCGA.TCTTACGC.128_debarcode_1.fastq.gz	p__Pseudomonadota	c__Gammaproteobacteria	o__Enterobacterales	f__Enterobacteriaceae	g__Hafnia	0.0595955	Vent
MAR_Lucky_356-308_scaffold_7845_c1	Brothers_NWCA_S013	lane3.s013.indexN701.S517.TAAGGCGA.TCTTACGC.128_debarcode_1.fastq.gz	p__Pseudomonadota	c__Alphaproteobacteria	o__Rhodobacterales	f__Rhodobacteraceae	g__Sedimentitalea	0.0595955	Vent
MAR_Lucky_356-308_scaffold_7845_c1	Brothers_NWCA_S013	lane3.s013.indexN701.S517.TAAGGCGA.TCTTACGC.128_debarcode_1.fastq.gz	p__Pseudomonadota	c__Alphaproteobacteria	o__Rhodobacterales	f__Rhodobacteraceae	g__Oceanicola	0.0595955	Vent
Cayman_Deep_k95_393544_flag_0_multi_21.3146_len_311599_fragment_1	Cayman_Shallow_Plume_1	SRR2046235_trim_1.fastq.gz	p__Pseudomonadota	c__Gammaproteobacteria	o__Burkholderiales	f__Burkholderiaceae	g__Ralstonia	0.0593836	Plume
Cayman_Deep_k95_393544_flag_0_multi_21.3146_len_311599_fragment_1	Cayman_Shallow_Plume_1	SRR2046235_trim_1.fastq.gz	p__Pseudomonadota	c__Gammaproteobacteria	o__Burkholderiales	f__Burkholderiaceae	g__Cupriavidus	0.0593836	Plume
Brothers_NWCA_S144_vRhyme_bin_115	Brothers_NWCA_S145	lane8.s145.indexN707.S508.CTCTCTAC.AGGCTTAG.198_debarcode_1.fastq.gz	p__Campylobacterota	c__Campylobacteria	o__Campylobacterales	f__Sulfurovaceae	g__UBA1140	0.0592955	Vent
MAR_Lucky_356-308_scaffold_7845_c1	ELSC_Tui_Malila_132-544	SRR8439022_trim_1.fastq.gz	p__Pseudomonadota	c__Gammaproteobacteria	o__Enterobacterales	f__Enterobacteriaceae	g__Citrobacter	0.0585328	Vent
MAR_Lucky_356-308_scaffold_7845_c1	ELSC_Tui_Malila_132-544	SRR8439022_trim_1.fastq.gz	p__Pseudomonadota	c__Gammaproteobacteria	o__Enterobacterales	f__Enterobacteriaceae	g__Cronobacter	0.0585328	Vent
MAR_Lucky_356-308_scaffold_7845_c1	ELSC_Tui_Malila_132-544	SRR8439022_trim_1.fastq.gz	p__Pseudomonadota	c__Gammaproteobacteria	o__Enterobacterales	f__Enterobacteriaceae	g__Hafnia	0.0585328	Vent
MAR_Lucky_356-308_scaffold_7845_c1	ELSC_Tui_Malila_132-544	SRR8439022_trim_1.fastq.gz	p__Pseudomonadota	c__Alphaproteobacteria	o__Rhodobacterales	f__Rhodobacteraceae	g__Sedimentitalea	0.0585328	Vent
MAR_Lucky_356-308_scaffold_7845_c1	ELSC_Tui_Malila_132-544	SRR8439022_trim_1.fastq.gz	p__Pseudomonadota	c__Alphaproteobacteria	o__Rhodobacterales	f__Rhodobacteraceae	g__Oceanicola	0.0585328	Vent
Brothers_NWCA_S145_NODE_1390_length_14747_cov_8.763611	Brothers_NWCA_S013	lane3.s013.indexN701.S517.TAAGGCGA.TCTTACGC.128_debarcode_1.fastq.gz	p__Campylobacterota	c__Campylobacteria	o__Nautiliales	f__Nautiliaceae	g__Lebetimonas	0.0583459	Vent
Guaymas_4561-380_vRhyme_bin_90	Guaymas_4571-419	SRR7968109_trim_1.fastq.gz	p__Aquificota	c__Desulfurobacteriia	o__Desulfurobacteriales	f__	g__	0.0581017	Vent
ELSC_Tui_Malila_T10_NODE_10744_length_5271_cov_7.188958	ELSC_Mariner_M1	M1_trim_1.fastq.gz	p__Patescibacteria	c__JAEDAM01	o__BD1-5	f__UBA6164	g__	0.0578584	Vent
ELSC_Mariner_M17_NODE_564_length_38956_cov_79.413377	ELSC_Mariner_M17	M17_trim_1.fastq.gz	p__Methanobacteriota_B	c__Thermococci	o__Thermococcales	f__Thermococcaceae	g__Thermococcus	0.0568629	Vent
Brothers_NWCA_S142_NODE_2449_length_6594_cov_61.845060	Brothers_LC_S016	lane4.s016.indexN704.S517.TCCTGAGC.TCTTACGC.324_debarcode_1.fastq.gz	p__Campylobacterota	c__Campylobacteria	o__Campylobacterales	f__Sulfurovaceae	g__UBA1140	0.0567373	Vent
Guaymas_4561-380_scaffold_978_c1	Guaymas_4571-419	SRR7968109_trim_1.fastq.gz	p__Methanobacteriota_B	c__Thermococci	o__Thermococcales	f__Thermococcaceae	g__Thermococcus_A	0.0567248	Vent
MAR_Rainbow_354-166_scaffold_367_c1	MAR_Rainbow_354-166	SRR7968108_trim_1.fastq.gz	p__Bacillota_A	c__Clostridia	o__Lachnospirales	f__Lachnospiraceae	g__Lachnospira	0.0564482	Vent
Cayman_Deep_k95_393544_flag_0_multi_21.3146_len_311599_fragment_2	Cayman_Shallow_Plume_1	SRR2046235_trim_1.fastq.gz	p__Pseudomonadota	c__Gammaproteobacteria	o__Burkholderiales	f__Burkholderiaceae	g__Cupriavidus	0.0564304	Plume
Brothers_NWCA_S013_NODE_498_length_19578_cov_60.588453	Brothers_NWCA_S013	lane3.s013.indexN701.S517.TAAGGCGA.TCTTACGC.128_debarcode_1.fastq.gz	p__Methanobacteriota_B	c__Thermococci	o__Thermococcales	f__Thermococcaceae	g__Thermococcus	0.0562879	Vent
ELSC_Bowl_M1_NODE_18060_length_2265_cov_140.289523	ELSC_Mariner_131-447	SRR7968105_trim_1.fastq.gz	p__Campylobacterota	c__Campylobacteria	o__Campylobacterales	f__Sulfurimonadaceae	g__Sulfurimonas	0.0557386	Vent
MAR_Rainbow_355-202_scaffold_29261_c1	MAR_Rainbow_355-202	SRR7968110_trim_1.fastq.gz	p__Campylobacterota	c__Campylobacteria	o__Campylobacterales	f__Sulfurovaceae	g__Sulfurovum	0.0555862	Vent
Guaymas_Basin_k95_286466_flag_0_multi_33.7662_len_7851	Lau_Basin_Tui_Malila_Plume	TuiMalila_SRR1217462_final_reads_1.fastq.gz	p__SAR324	c__SAR324	o__SAR324	f__NAC60-12	g__Arctic96AD-7	0.0553616	Plume
Brothers_NWCB_S012_NODE_275_length_46483_cov_23.950815	Brothers_NWCB_S012	lane3.s012.indexN708.S517.CAGAGAGG.TCTTACGC.67_debarcode_1.fastq.gz	p__Planctomycetota	c__Phycisphaerae	o__Phycisphaerales	f__UBA1924	g__UBA1924	0.0553233	Vent
Guaymas_4571-419_scaffold_3352_c1	Guaymas_4561-380	SRR7968106_trim_1.fastq.gz	p__Nanoarchaeota	c__Nanoarchaeia	o__Nanoarchaeales	f__	g__	0.0547915	Vent
Brothers_LC_S014_vRhyme_bin_46	Brothers_LC_S014	lane3.s014.indexN702.S517.CGTACTAG.TCTTACGC.297_debarcode_1.fastq.gz	p__WOR-3	c__32-111	o__QNBC01	f__QNBC01	g__QNBC01	0.0547863	Vent
Lau_Basin_Kilo_Moana_k95_1109987_flag_0_multi_41.4307_len_36202	Lau_Basin_Kilo_Moana_Plume_1	KM_SRR1217367_final_reads_1.fastq.gz	p__Pseudomonadota	c__Gammaproteobacteria	o__Pseudomonadales	f__Moraxellaceae	g__Acinetobacter	0.0547168	Plume
Guaymas_4571-419_scaffold_1364_c1	Guaymas_4561-380	SRR7968106_trim_1.fastq.gz	p__Aquificota	c__Desulfurobacteriia	o__Desulfurobacteriales	f__Desulfurobacteriaceae	g__Thermovibrio	0.0546604	Vent
Guaymas_4561-380_scaffold_1865_c1	Guaymas_4561-380	SRR7968106_trim_1.fastq.gz	p__Campylobacterota	c__Campylobacteria	o__Campylobacterales	f__Sulfurovaceae	g__	0.0542614	Vent
Brothers_NWCB_S140_NODE_87_length_42842_cov_16.902048	Brothers_NWCB_S140	lane6.s140.indexN702.S503.CGTACTAG.AGAGGATA.74_debarcode_1.fastq.gz	p__Asgardarchaeota	c__Heimdallarchaeia	o__UBA460	f__Kariarchaeaceae	g__	0.0540314	Vent
Guaymas_4559-240_scaffold_658_c1	Guaymas_4559-240	SRR7968125_trim_1.fastq.gz	p__Campylobacterota	c__Campylobacteria	o__Campylobacterales	f__Campylobacteraceae	g__Campylobacter_D	0.0539307	Vent
Guaymas_4571-419_scaffold_5457_c1	Guaymas_4571-419	SRR7968109_trim_1.fastq.gz	p__Aquificota	c__Desulfurobacteriia	o__Desulfurobacteriales	f__Desulfurobacteriaceae	g__	0.0537059	Vent
ELSC_Mariner_M10_NODE_4892_length_8457_cov_17.721729	ELSC_Mariner_M10	M10_trim_1.fastq.gz	p__Bacteroidota	c__Bacteroidia	o__Flavobacteriales	f__JAADED01	g__WGBX01	0.0536159	Vent
Guaymas_4561-384_scaffold_180_c1	Guaymas_4571-419	SRR7968109_trim_1.fastq.gz	p__Aquificota	c__Desulfurobacteriia	o__Desulfurobacteriales	f__	g__	0.053566	Vent
Brothers_NWCA_S013_NODE_5214_length_5264_cov_21.789566	Brothers_NWCA_S142	lane7.s142.indexN704.S505.TCCTGAGC.CTCCTTAC.157_debarcode_1.fastq.gz	p__Patescibacteria	c__JAEDAM01	o__BD1-5	f__UBA6164	g__	0.0531816	Vent
Brothers_NWCA_S142_NODE_2449_length_6594_cov_61.845060	Brothers_NWCA_S017	lane4.s017.indexN701.S502.TAAGGCGA.ATAGAGAG.318_debarcode_1.fastq.gz	p__Campylobacterota	c__Campylobacteria	o__Campylobacterales	f__Sulfurovaceae	g__UBA1140	0.0531751	Vent
Guaymas_4561-384_scaffold_9069_c1	Guaymas_4571-419	SRR7968109_trim_1.fastq.gz	p__Aquificota	c__Desulfurobacteriia	o__Desulfurobacteriales	f__Desulfurobacteriaceae	g__	0.0530229	Vent
Brothers_UC_S011_NODE_4073_length_4410_cov_58.657950	Brothers_NWCA_S142	lane7.s142.indexN704.S505.TCCTGAGC.CTCCTTAC.157_debarcode_1.fastq.gz	p__Campylobacterota	c__Campylobacteria	o__Campylobacterales	f__Sulfurimonadaceae	g__Sulfurimonas	0.0529957	Vent
Brothers_UC_S010_NODE_12563_length_4075_cov_227.902229	Brothers_UC_S011	lane2.s011.indexN701.S505.TAAGGCGA.CTCCTTAC.217_debarcode_1.fastq.gz	p__Campylobacterota	c__Campylobacteria	o__Campylobacterales	f__Sulfurospirillaceae	g__JAADIZ01	0.0529312	Vent
MAR_Rainbow_354-166_scaffold_43_c1_fragment_2	MAR_Rainbow_354-166	SRR7968108_trim_1.fastq.gz	p__Deinococcota	c__Deinococci	o__Deinococcales	f__Marinithermaceae	g__WFXV01	0.0529144	Vent
Brothers_UC_S011_NODE_12283_length_2409_cov_138.725241	Brothers_UC_S011	lane2.s011.indexN701.S505.TAAGGCGA.CTCCTTAC.217_debarcode_1.fastq.gz	p__Pseudomonadota	c__Gammaproteobacteria	o__Francisellales	f__Francisellaceae	g__Francisella	0.0527905	Vent
Brothers_UC_S010_vRhyme_bin_131	Brothers_UC_S010	lane2.s010.indexN708.S505.CAGAGAGG.CTCCTTAC.233_debarcode_1.fastq.gz	p__Campylobacterota	c__Campylobacteria	o__Campylobacterales	f__Sulfurimonadaceae	g__Sulfurimonas	0.052475	Vent
Guaymas_4561-384_scaffold_4307_c1	Guaymas_4561-380	SRR7968106_trim_1.fastq.gz	p__Patescibacteria	c__JAEDAM01	o__Absconditabacterales	f__Absconditicoccaceae	g__	0.0521862	Vent
Brothers_NWCA_S145_vRhyme_bin_63	Brothers_NWCA_S145	lane8.s145.indexN707.S508.CTCTCTAC.AGGCTTAG.198_debarcode_1.fastq.gz	p__Bacteroidota	c__Bacteroidia	o__Flavobacteriales	f__JAADED01	g__WGBX01	0.0516467	Vent
Guaymas_4571-419_scaffold_340_c1	Guaymas_4561-380	SRR7968106_trim_1.fastq.gz	p__Aquificota	c__Desulfurobacteriia	o__Desulfurobacteriales	f__Desulfurobacteriaceae	g__	0.0515007	Vent
Guaymas_4571-419_scaffold_340_c1	Guaymas_4561-380	SRR7968106_trim_1.fastq.gz	p__Aquificota	c__Desulfurobacteriia	o__Desulfurobacteriales	f__Desulfurobacteriaceae	g__Thermovibrio	0.0515007	Vent
Guaymas_4571-419_scaffold_340_c1	Guaymas_4561-380	SRR7968106_trim_1.fastq.gz	p__Aquificota	c__Desulfurobacteriia	o__Desulfurobacteriales	f__Desulfurobacteriaceae	g__Balnearium	0.0515007	Vent
Guaymas_4561-384_scaffold_9069_c1	Guaymas_4561-380	SRR7968106_trim_1.fastq.gz	p__Aquificota	c__Desulfurobacteriia	o__Desulfurobacteriales	f__Desulfurobacteriaceae	g__	0.0514539	Vent
Cayman_Shallow_k95_692669_flag_0_multi_87.9420_len_42442	Cayman_Shallow_Plume_3	SRR2046222_trim_1.fastq.gz	p__Pseudomonadota	c__Gammaproteobacteria	o__Pseudomonadales	f__Pseudomonadaceae	g__Pseudomonas	0.05137	Plume
Cayman_Shallow_k95_692669_flag_0_multi_87.9420_len_42442	Cayman_Shallow_Plume_3	SRR2046222_trim_1.fastq.gz	p__Pseudomonadota	c__Gammaproteobacteria	o__Pseudomonadales	f__Pseudomonadaceae	g__Halopseudomonas	0.05137	Plume
Guaymas_4561-384_scaffold_7557_c1	Guaymas_4571-419	SRR7968109_trim_1.fastq.gz	p__Patescibacteria	c__JAEDAM01	o__Absconditabacterales	f__Absconditicoccaceae	g__	0.0512447	Vent
Cayman_Deep_k95_393544_flag_0_multi_21.3146_len_311599_fragment_2	Cayman_Deep_Plume_3	SRR2046221_trim_1.fastq.gz	p__Pseudomonadota	c__Gammaproteobacteria	o__Burkholderiales	f__Burkholderiaceae	g__Cupriavidus	0.0511618	Plume
Brothers_Diffuse_S009_vRhyme_bin_21	Brothers_UC_S010	lane2.s010.indexN708.S505.CAGAGAGG.CTCCTTAC.233_debarcode_1.fastq.gz	p__Campylobacterota	c__Campylobacteria	o__Campylobacterales	f__Sulfurimonadaceae	g__CAITKP01	0.0511535	Vent
Brothers_NWCA_S017_vRhyme_bin_11	Brothers_NWCA_S145	lane8.s145.indexN707.S508.CTCTCTAC.AGGCTTAG.198_debarcode_1.fastq.gz	p__Campylobacterota	c__Campylobacteria	o__Campylobacterales	f__Sulfurovaceae	g__UBA1140	0.0511273	Vent
Brothers_NWCA_S142_vRhyme_bin_41	Brothers_NWCA_S142	lane7.s142.indexN704.S505.TCCTGAGC.CTCCTTAC.157_debarcode_1.fastq.gz	p__Campylobacterota	c__Campylobacteria	o__Nautiliales	f__Nautiliaceae	g__Lebetimonas	0.0511072	Vent
Brothers_NWCA_S142_vRhyme_bin_41	Brothers_NWCA_S142	lane7.s142.indexN704.S505.TCCTGAGC.CTCCTTAC.157_debarcode_1.fastq.gz	p__Campylobacterota	c__Campylobacteria	o__Nautiliales	f__Nautiliaceae	g__	0.0511072	Vent
Cayman_Deep_k95_312874_flag_0_multi_39.2425_len_42442	Cayman_Shallow_Plume_3	SRR2046222_trim_1.fastq.gz	p__Pseudomonadota	c__Gammaproteobacteria	o__Pseudomonadales	f__Pseudomonadaceae	g__Pseudomonas	0.0510414	Plume
Cayman_Deep_k95_312874_flag_0_multi_39.2425_len_42442	Cayman_Shallow_Plume_3	SRR2046222_trim_1.fastq.gz	p__Pseudomonadota	c__Gammaproteobacteria	o__Pseudomonadales	f__Pseudomonadaceae	g__Halopseudomonas	0.0510414	Plume
Cayman_Deep_k95_393544_flag_0_multi_21.3146_len_311599_fragment_2	Cayman_Shallow_Plume_2	SRR2046236_trim_1.fastq.gz	p__Pseudomonadota	c__Gammaproteobacteria	o__Burkholderiales	f__Burkholderiaceae	g__Cupriavidus	0.0510366	Plume
Brothers_NWCA_S142_NODE_163_length_34090_cov_36.566322	Brothers_NWCA_S142	lane7.s142.indexN704.S505.TCCTGAGC.CTCCTTAC.157_debarcode_1.fastq.gz	p__Campylobacterota	c__Campylobacteria	o__Campylobacterales	f__Sulfurimonadaceae	g__Sulfurimonas	0.0507668	Vent
MAR_Rainbow_354-166_vRhyme_bin_119	MAR_Rainbow_354-166	SRR7968108_trim_1.fastq.gz	p__Pseudomonadota	c__Alphaproteobacteria	o__Rhizobiales	f__Thermopetrobacteraceae	g__Thermopetrobacter	0.0506524	Vent
Brothers_UC_S011_NODE_427_length_15054_cov_2.921418	Brothers_UC_S010	lane2.s010.indexN708.S505.CAGAGAGG.CTCCTTAC.233_debarcode_1.fastq.gz	p__Campylobacterota	c__Campylobacteria	o__Campylobacterales	f__Sulfurovaceae	g__Sulfurovum	0.0506369	Vent
Guaymas_4571-419_scaffold_5457_c1	Guaymas_4561-380	SRR7968106_trim_1.fastq.gz	p__Aquificota	c__Desulfurobacteriia	o__Desulfurobacteriales	f__Desulfurobacteriaceae	g__	0.0505848	Vent
Guaymas_4571-419_scaffold_1233_c1	Guaymas_4571-419	SRR7968109_trim_1.fastq.gz	p__Campylobacterota	c__Campylobacteria	o__Nautiliales	f__Nautiliaceae	g__	0.0505452	Vent
Brothers_LC_S014_vRhyme_bin_45	Brothers_LC_S014	lane3.s014.indexN702.S517.CGTACTAG.TCTTACGC.297_debarcode_1.fastq.gz	p__Caldisericota	c__Caldisericia	o__Caldisericales	f__Caldisericaceae	g__	0.050514	Vent
Brothers_NWCA_S143_NODE_18270_length_4902_cov_24.265759	Brothers_NWCA_S017	lane4.s017.indexN701.S502.TAAGGCGA.ATAGAGAG.318_debarcode_1.fastq.gz	p__Patescibacteria	c__JAEDAM01	o__BD1-5	f__UBA6164	g__	0.0504482	Vent
ELSC_Mariner_131-447_scaffold_6998_c1	ELSC_Mariner_M1	M1_trim_1.fastq.gz	p__Campylobacterota	c__Campylobacteria	o__Nautiliales	f__Nautiliaceae	g__	0.0502773	Vent
Lau_Basin_Mariner_k95_515162_flag_0_multi_178.2212_len_2482	Lau_Basin_Mariner_Plume_1	Mariner_SRR1217452_final_reads_1.fastq.gz	p__Pseudomonadota	c__Gammaproteobacteria	o__Enterobacterales_A	f__Alteromonadaceae	g__Alteromonas	0.0501297	Plume
Lau_Basin_Mariner_vRhyme_bin_21	Lau_Basin_Abe_Plume_3	Abe_SRR1217565_final_reads_1.fastq.gz	p__Pseudomonadota	c__Gammaproteobacteria	o__Nitrosococcales	f__Methylophagaceae	g__GCA-002733105	0.0501193	Plume
Lau_Basin_Kilo_Moana_k95_522663_flag_0_multi_50.6393_len_65836_fragment_1	Lau_Basin_Kilo_Moana_Plume_1	KM_SRR1217367_final_reads_1.fastq.gz	p__Pseudomonadota	c__Gammaproteobacteria	o__Pseudomonadales	f__Moraxellaceae	g__Acinetobacter	0.0501129	Plume
Brothers_NWCA_S142_NODE_5527_length_3869_cov_228.342598	Brothers_NWCA_S142	lane7.s142.indexN704.S505.TCCTGAGC.CTCCTTAC.157_debarcode_1.fastq.gz	p__Campylobacterota	c__Campylobacteria	o__Nautiliales	f__Nautiliaceae	g__	0.0500683	Vent
Axial_Plume_vRhyme_bin_47	Lau_Basin_Tahi_Moana_Plume_1	TahiMoana_SRR1217461_final_reads_1.fastq.gz	p__Pseudomonadota	c__Gammaproteobacteria	o__PS1	f__Thioglobaceae	g__Thioglobus_A	0.0499746	Plume
Brothers_NWCA_S143_vRhyme_bin_53	Brothers_NWCA_S143	lane7.s143.indexN705.S506.GGACTCCT.TATGCAGT.106_debarcode_1.fastq.gz	p__Deinococcota	c__Deinococci	o__Deinococcales	f__Marinithermaceae	g__Oceanithermus	0.0497249	Vent
Axial_Plume_vRhyme_bin_47	Lau_Basin_Abe_Plume_1	Abe_SRR1217460_final_reads_1.fastq.gz	p__Pseudomonadota	c__Gammaproteobacteria	o__PS1	f__Thioglobaceae	g__Thioglobus_A	0.0495273	Plume
ELSC_Abe_128-326_vRhyme_bin_19	ELSC_Abe_128-326	SRR8439019_trim_1.fastq.gz	p__Marinisomatota	c__Marinisomatia	o__Marinisomatales	f__	g__	0.049511	Vent
ELSC_Tui_Malila_132-544_scaffold_240_c1	ELSC_Tui_Malila_132-544	SRR8439022_trim_1.fastq.gz	p__Campylobacterota	c__Campylobacteria	o__Nautiliales	f__Nautiliaceae	g__	0.0493888	Vent
Brothers_NWCB_S139_vRhyme_bin_228	Brothers_NWCB_S146	lane8.s146.indexN708.S517.CAGAGAGG.TCTTACGC.172_debarcode_1.fastq.gz	p__Desulfobacterota_F	c__GWC2-55-46	o__GWC2-55-46	f__DRQE01	g__DRQE01	0.0492159	Vent
ELSC_Abe_A1_NODE_8357_length_7084_cov_125.833980	ELSC_Tui_Malila_132-544	SRR8439022_trim_1.fastq.gz	p__Aquificota	c__Desulfurobacteriia	o__Desulfurobacteriales	f__Desulfurobacteriaceae	g__Balnearium	0.0487601	Vent
EPR_4281-140_vRhyme_bin_30	EPR_4281-140	SRR8439171_trim_1.fastq.gz	p__Pseudomonadota	c__Alphaproteobacteria	o__Micavibrionales	f__Micavibrionaceae	g__UBA1672	0.0486722	Vent
Brothers_Diffuse_S009_NODE_21_length_24257_cov_45.728015	Brothers_Diffuse_S009	lane2.s009.indexN705.S505.GGACTCCT.CTCCTTAC.279_debarcode_1.fastq.gz	p__Pseudomonadota	c__Zetaproteobacteria	o__Mariprofundales	f__J009	g__S009-29	0.0483159	Vent
MAR_Lucky_356-308_scaffold_7845_c1	EPR_4281-140	SRR8439171_trim_1.fastq.gz	p__Pseudomonadota	c__Gammaproteobacteria	o__Enterobacterales	f__Enterobacteriaceae	g__Citrobacter	0.0481435	Vent
MAR_Lucky_356-308_scaffold_7845_c1	EPR_4281-140	SRR8439171_trim_1.fastq.gz	p__Pseudomonadota	c__Gammaproteobacteria	o__Enterobacterales	f__Enterobacteriaceae	g__Cronobacter	0.0481435	Vent
MAR_Lucky_356-308_scaffold_7845_c1	EPR_4281-140	SRR8439171_trim_1.fastq.gz	p__Pseudomonadota	c__Gammaproteobacteria	o__Enterobacterales	f__Enterobacteriaceae	g__Hafnia	0.0481435	Vent
MAR_Lucky_356-308_scaffold_7845_c1	EPR_4281-140	SRR8439171_trim_1.fastq.gz	p__Pseudomonadota	c__Alphaproteobacteria	o__Rhodobacterales	f__Rhodobacteraceae	g__Sedimentitalea	0.0481435	Vent
MAR_Lucky_356-308_scaffold_7845_c1	EPR_4281-140	SRR8439171_trim_1.fastq.gz	p__Pseudomonadota	c__Alphaproteobacteria	o__Rhodobacterales	f__Rhodobacteraceae	g__Oceanicola	0.0481435	Vent
Brothers_NWCA_S145_vRhyme_bin_82	Brothers_NWCA_S145	lane8.s145.indexN707.S508.CTCTCTAC.AGGCTTAG.198_debarcode_1.fastq.gz	p__Campylobacterota	c__Campylobacteria	o__Campylobacterales	f__Sulfurovaceae	g__UBA1140	0.0481292	Vent
Brothers_UC_S011_NODE_4796_length_4038_cov_410.848632	Brothers_UC_S011	lane2.s011.indexN701.S505.TAAGGCGA.CTCCTTAC.217_debarcode_1.fastq.gz	p__Campylobacterota	c__Campylobacteria	o__Campylobacterales	f__Sulfurospirillaceae	g__JAADIZ01	0.0477503	Vent
ELSC_Mariner_M10_vRhyme_bin_79	ELSC_Mariner_M10	M10_trim_1.fastq.gz	p__Methanobacteriota_B	c__Thermococci	o__Thermococcales	f__Thermococcaceae	g__Thermococcus	0.0473863	Vent
Brothers_Diffuse_S009_vRhyme_bin_14	Brothers_UC_S011	lane2.s011.indexN701.S505.TAAGGCGA.CTCCTTAC.217_debarcode_1.fastq.gz	p__Campylobacterota	c__Campylobacteria	o__Campylobacterales	f__Sulfurimonadaceae	g__Sulfurimonas	0.0473107	Vent
Cayman_Shallow_vRhyme_bin_18	Cayman_Shallow_Plume_2	SRR2046236_trim_1.fastq.gz	p__Pseudomonadota	c__Gammaproteobacteria	o__Pseudomonadales	f__DSM-6294	g__Venatoribacter	0.04711	Plume
Brothers_NWCA_S142_NODE_21508_length_1523_cov_14.020774	Brothers_UC_S147	lane8.s147.indexN709.S502.GCTACGCT.ATAGAGAG.240_debarcode_1.fastq.gz	p__Campylobacterota	c__Campylobacteria	o__Campylobacterales	f__Sulfurimonadaceae	g__Sulfurimonas	0.0468115	Vent
Cayman_Shallow_k95_696064_flag_0_multi_17.5835_len_3680	Lau_Basin_Tahi_Moana_Plume_2	TahiMoana_SRR1217465_final_reads_1.fastq.gz	p__Thermoproteota	c__Nitrososphaeria	o__Nitrososphaerales	f__Nitrosopumilaceae	g__Nitrosopelagicus	0.046492	Plume
Guaymas_4571-419_scaffold_171_c1	Guaymas_4561-380	SRR7968106_trim_1.fastq.gz	p__Campylobacterota	c__Campylobacteria	o__Campylobacterales	f__Sulfurovaceae	g__	0.0463313	Vent
Brothers_NWCB_S139_NODE_16_length_202131_cov_8.698892	Brothers_NWCB_S012	lane3.s012.indexN708.S517.CAGAGAGG.TCTTACGC.67_debarcode_1.fastq.gz	p__Planctomycetota	c__Planctomycetia	o__Pirellulales	f__Pirellulaceae	g__	0.0462377	Vent
Brothers_NWCA_S013_NODE_4811_length_5481_cov_5.615801	Brothers_NWCA_S142	lane7.s142.indexN704.S505.TCCTGAGC.CTCCTTAC.157_debarcode_1.fastq.gz	p__Campylobacterota	c__Campylobacteria	o__Campylobacterales	f__Sulfurimonadaceae	g__Sulfurimonas	0.0457975	Vent
Guaymas_4571-419_vRhyme_bin_49	Guaymas_4561-380	SRR7968106_trim_1.fastq.gz	p__Campylobacterota	c__Campylobacteria	o__Nautiliales	f__Nautiliaceae	g__Nautilia	0.04579	Vent
Brothers_NWCB_S012_NODE_6_length_202076_cov_8.985308	Brothers_NWCB_S012	lane3.s012.indexN708.S517.CAGAGAGG.TCTTACGC.67_debarcode_1.fastq.gz	p__Planctomycetota	c__Planctomycetia	o__Pirellulales	f__Pirellulaceae	g__	0.0455694	Vent
Brothers_NWCA_S142_NODE_6_length_157241_cov_91.900130	Brothers_NWCA_S013	lane3.s013.indexN701.S517.TAAGGCGA.TCTTACGC.128_debarcode_1.fastq.gz	p__Campylobacterota	c__Campylobacteria	o__Nautiliales	f__Nautiliaceae	g__	0.0455503	Vent
ELSC_Tui_Malila_T2_NODE_573_length_41960_cov_36.663017	ELSC_Tui_Malila_T2	T2_trim_1.fastq.gz	p__Thermoproteota	c__Thermoprotei	o__Thermoproteales	f__Thermocladiaceae	g__	0.0455033	Vent
Guaymas_4561-380_vRhyme_bin_90	Guaymas_4561-384	SRR7968107_trim_1.fastq.gz	p__Aquificota	c__Desulfurobacteriia	o__Desulfurobacteriales	f__	g__	0.0454627	Vent
Guaymas_4571-419_scaffold_4075_c1	Guaymas_4571-419	SRR7968109_trim_1.fastq.gz	p__Aquificota	c__Desulfurobacteriia	o__Desulfurobacteriales	f__Desulfurobacteriaceae	g__	0.0453909	Vent
ELSC_Tui_Malila_T11_NODE_35_length_113896_cov_56.965245_fragment_2	ELSC_Tui_Malila_T11	T11_trim_1.fastq.gz	p__Halobacteriota	c__Archaeoglobi	o__Archaeoglobales	f__Archaeoglobaceae	g__Archaeoglobus_B	0.0453893	Vent
Brothers_NWCA_S142_NODE_6855_length_3350_cov_427.364567	Brothers_NWCA_S142	lane7.s142.indexN704.S505.TCCTGAGC.CTCCTTAC.157_debarcode_1.fastq.gz	p__Campylobacterota	c__Campylobacteria	o__Campylobacterales	f__Sulfurimonadaceae	g__Sulfurimonas	0.045324	Vent
Brothers_NWCB_S146_NODE_37426_length_3618_cov_47.560011	Brothers_NWCB_S012	lane3.s012.indexN708.S517.CAGAGAGG.TCTTACGC.67_debarcode_1.fastq.gz	p__Pseudomonadota	c__Gammaproteobacteria	o__SZUA-152	f__SZUA-152	g__DRQN01	0.0453179	Vent
Axial_Plume_vRhyme_bin_47	Lau_Basin_Kilo_Moana_Plume_2	KM_SRR1217459_final_reads_1.fastq.gz	p__Pseudomonadota	c__Gammaproteobacteria	o__PS1	f__Thioglobaceae	g__Thioglobus_A	0.0452214	Plume
Brothers_NWCB_S140_NODE_5442_length_8166_cov_3.767135	Brothers_NWCB_S139	lane6.s139.indexN701.S502.TAAGGCGA.ATAGAGAG.31_debarcode_1.fastq.gz	p__KSB1	c__UBA2214	o__DRLW01	f__DRLW01	g__DRLW01	0.0451542	Vent
ELSC_Mariner_M10_vRhyme_bin_46	ELSC_Mariner_M10	M10_trim_1.fastq.gz	p__Patescibacteria	c__Paceibacteria	o__Moranbacterales	f__DUUL01	g__S145-42	0.0450493	Vent
ELSC_Mariner_M10_vRhyme_bin_46	ELSC_Mariner_M10	M10_trim_1.fastq.gz	p__Patescibacteria	c__Paceibacteria	o__Moranbacterales	f__DUUL01	g__	0.0450493	Vent
Guaymas_4561-380_vRhyme_bin_81	Guaymas_4561-384	SRR7968107_trim_1.fastq.gz	p__Campylobacterota	c__Campylobacteria	o__Campylobacterales	f__Sulfurimonadaceae	g__Sulfurimonas	0.0449888	Vent
Cayman_Deep_k95_304822_flag_0_multi_43.0094_len_35134	Cayman_Shallow_Plume_3	SRR2046222_trim_1.fastq.gz	p__Pseudomonadota	c__Gammaproteobacteria	o__Pseudomonadales	f__Pseudomonadaceae	g__Halopseudomonas	0.044986	Plume
Brothers_NWCB_S139_vRhyme_bin_269	Brothers_NWCB_S139	lane6.s139.indexN701.S502.TAAGGCGA.ATAGAGAG.31_debarcode_1.fastq.gz	p__Pseudomonadota	c__Gammaproteobacteria	o__SZUA-229	f__SZUA-229	g__	0.0448586	Vent
ELSC_Mariner_131-447_scaffold_7023_c1	ELSC_Mariner_M1	M1_trim_1.fastq.gz	p__Campylobacterota	c__Campylobacteria	o__Nautiliales	f__Nautiliaceae	g__	0.0448536	Vent
Axial_Plume_vRhyme_bin_47	Lau_Basin_Kilo_Moana_Plume_3	KM_SRR1217564_final_reads_1.fastq.gz	p__Pseudomonadota	c__Gammaproteobacteria	o__PS1	f__Thioglobaceae	g__Thioglobus_A	0.0447826	Plume
Cayman_Shallow_k95_940703_flag_0_multi_90.0255_len_35134	Cayman_Shallow_Plume_3	SRR2046222_trim_1.fastq.gz	p__Pseudomonadota	c__Gammaproteobacteria	o__Pseudomonadales	f__Pseudomonadaceae	g__Halopseudomonas	0.0447731	Plume
ELSC_Bowl_M1_vRhyme_bin_8	ELSC_Mariner_M1	M1_trim_1.fastq.gz	p__Campylobacterota	c__Campylobacteria	o__Nautiliales	f__Nautiliaceae	g__	0.0447649	Vent
Brothers_NWCA_S145_NODE_6816_length_6220_cov_7.638930	Brothers_NWCA_S142	lane7.s142.indexN704.S505.TCCTGAGC.CTCCTTAC.157_debarcode_1.fastq.gz	p__Campylobacterota	c__Campylobacteria	o__Nautiliales	f__Nautiliaceae	g__Lebetimonas	0.0442252	Vent
Cayman_Shallow_k95_1005989_flag_0_multi_102.0000_len_43755	Cayman_Shallow_Plume_2	SRR2046236_trim_1.fastq.gz	p__Pseudomonadota	c__Gammaproteobacteria	o__Burkholderiales	f__Burkholderiaceae	g__Ralstonia	0.0439508	Plume
Cayman_Shallow_k95_1005989_flag_0_multi_102.0000_len_43755	Cayman_Shallow_Plume_2	SRR2046236_trim_1.fastq.gz	p__Pseudomonadota	c__Gammaproteobacteria	o__Burkholderiales	f__Burkholderiaceae	g__Cupriavidus	0.0439508	Plume
Lau_Basin_Mariner_k95_446019_flag_0_multi_54.6998_len_3063	Lau_Basin_Kilo_Moana_Plume_3	KM_SRR1217564_final_reads_1.fastq.gz	p__Pseudomonadota	c__Gammaproteobacteria	o__Enterobacterales_A	f__Vibrionaceae	g__Vibrio	0.0437504	Plume
ELSC_Abe_A1_NODE_8357_length_7084_cov_125.833980	ELSC_Abe_A1	A1_trim_1.fastq.gz	p__Aquificota	c__Desulfurobacteriia	o__Desulfurobacteriales	f__Desulfurobacteriaceae	g__Balnearium	0.043429	Vent
Brothers_LC_S014_vRhyme_bin_44	Brothers_LC_S014	lane3.s014.indexN702.S517.CGTACTAG.TCTTACGC.297_debarcode_1.fastq.gz	p__Campylobacterota	c__Desulfurellia	o__Desulfurellales	f__Hippeaceae	g__	0.0431804	Vent
Brothers_NWCA_S013_vRhyme_bin_18	Brothers_NWCA_S017	lane4.s017.indexN701.S502.TAAGGCGA.ATAGAGAG.318_debarcode_1.fastq.gz	p__Campylobacterota	c__Campylobacteria	o__Nautiliales	f__Nautiliaceae	g__	0.0431636	Vent
Brothers_NWCA_S145_NODE_9016_length_5293_cov_13.010066	Brothers_NWCA_S017	lane4.s017.indexN701.S502.TAAGGCGA.ATAGAGAG.318_debarcode_1.fastq.gz	p__Campylobacterota	c__Desulfurellia	o__Desulfurellales	f__Hippeaceae	g__Hippea	0.0431205	Vent
Cayman_Deep_k95_393544_flag_0_multi_21.3146_len_311599_fragment_1	Cayman_Shallow_Plume_2	SRR2046236_trim_1.fastq.gz	p__Pseudomonadota	c__Gammaproteobacteria	o__Burkholderiales	f__Burkholderiaceae	g__Ralstonia	0.0428642	Plume
Cayman_Deep_k95_393544_flag_0_multi_21.3146_len_311599_fragment_1	Cayman_Shallow_Plume_2	SRR2046236_trim_1.fastq.gz	p__Pseudomonadota	c__Gammaproteobacteria	o__Burkholderiales	f__Burkholderiaceae	g__Cupriavidus	0.0428642	Plume
Brothers_NWCA_S143_vRhyme_bin_133	Brothers_NWCA_S143	lane7.s143.indexN705.S506.GGACTCCT.TATGCAGT.106_debarcode_1.fastq.gz	p__Desulfobacterota	c__Dissulfuribacteria	o__Dissulfuribacterales	f__Dissulfuribacteraceae	g__Dissulfuribacter	0.0426311	Vent
Brothers_LC_S016_NODE_3246_length_9530_cov_9.631820	Brothers_LC_S016	lane4.s016.indexN704.S517.TCCTGAGC.TCTTACGC.324_debarcode_1.fastq.gz	p__Desulfobacterota	c__Dissulfuribacteria	o__Dissulfuribacterales	f__QOAL01	g__JAADCZ01	0.0426155	Vent
Brothers_NWCB_S012_vRhyme_bin_171	Brothers_NWCB_S012	lane3.s012.indexN708.S517.CAGAGAGG.TCTTACGC.67_debarcode_1.fastq.gz	p__Pseudomonadota	c__Gammaproteobacteria	o__Chromatiales	f__Sedimenticolaceae	g__WFXD01	0.0425644	Vent
ELSC_Tui_Malila_T10_NODE_973_length_17154_cov_5.959241	ELSC_Tui_Malila_T11	T11_trim_1.fastq.gz	p__Methanobacteriota	c__Methanococci	o__Methanococcales	f__Methanocaldococcaceae	g__Methanocaldococcus	0.0425104	Vent
Brothers_NWCB_S012_vRhyme_bin_143	Brothers_NWCB_S012	lane3.s012.indexN708.S517.CAGAGAGG.TCTTACGC.67_debarcode_1.fastq.gz	p__Deinococcota	c__Deinococci	o__Deinococcales	f__Marinithermaceae	g__WFXV01	0.0422394	Vent
Cayman_Shallow_vRhyme_bin_19	Cayman_Shallow_Plume_1	SRR2046235_trim_1.fastq.gz	p__Pseudomonadota	c__Gammaproteobacteria	o__Burkholderiales	f__Burkholderiaceae	g__Cupriavidus	0.0421745	Plume
Cayman_Deep_vRhyme_bin_4	Cayman_Shallow_Plume_1	SRR2046235_trim_1.fastq.gz	p__Pseudomonadota	c__Gammaproteobacteria	o__Burkholderiales	f__Burkholderiaceae	g__Cupriavidus	0.0420536	Plume
Brothers_Diffuse_S009_NODE_5675_length_3088_cov_3.112462	Brothers_UC_S011	lane2.s011.indexN701.S505.TAAGGCGA.CTCCTTAC.217_debarcode_1.fastq.gz	p__Campylobacterota	c__Campylobacteria	o__Campylobacterales	f__Sulfurovaceae	g__JAADEQ01	0.0419739	Vent
Guaymas_4561-380_vRhyme_bin_33	Guaymas_4571-419	SRR7968109_trim_1.fastq.gz	p__Campylobacterota	c__Campylobacteria	o__Nautiliales	f__Nautiliaceae	g__Nautilia	0.0419412	Vent
EPR_PIR-30_vRhyme_bin_16	EPR_PIR-30	SRR7968104_trim_1.fastq.gz	p__Pseudomonadota	c__Gammaproteobacteria	o__Burkholderiales	f__Burkholderiaceae_C	g__Achromobacter	0.0418639	Vent
Guaymas_4561-380_scaffold_432_c1	Guaymas_4561-384	SRR7968107_trim_1.fastq.gz	p__Aquificota	c__Aquificae	o__Aquificales	f__QOAS01	g__QOAS01	0.0417616	Vent
Guaymas_4559-240_vRhyme_bin_28	Guaymas_4559-240	SRR7968125_trim_1.fastq.gz	p__Campylobacterota	c__Campylobacteria	o__Nautiliales	f__Nautiliaceae	g__	0.0416397	Vent
ELSC_Tui_Malila_T11_NODE_9305_length_6191_cov_35.673153	ELSC_Tui_Malila_132-544	SRR8439022_trim_1.fastq.gz	p__Methanobacteriota	c__Methanococci	o__Methanococcales	f__Methanocaldococcaceae	g__Methanocaldococcus	0.0416367	Vent
Guaymas_4571-419_vRhyme_bin_71	Guaymas_4571-419	SRR7968109_trim_1.fastq.gz	p__Desulfobacterota	c__Syntrophobacteria	o__Syntrophobacterales	f__Thermodesulforhabdaceae	g__JAFDGW01	0.0414902	Vent
Guaymas_4561-384_scaffold_180_c1	Guaymas_4561-384	SRR7968107_trim_1.fastq.gz	p__Aquificota	c__Desulfurobacteriia	o__Desulfurobacteriales	f__	g__	0.0413459	Vent
Lau_Basin_Mariner_k95_173428_flag_0_multi_158.2081_len_2430	Lau_Basin_Kilo_Moana_Plume_3	KM_SRR1217564_final_reads_1.fastq.gz	p__Pseudomonadota	c__Gammaproteobacteria	o__Enterobacterales	f__Enterobacteriaceae	g__Yersinia	0.0413022	Plume
Lau_Basin_Kilo_Moana_vRhyme_bin_48	Lau_Basin_Abe_Plume_1	Abe_SRR1217460_final_reads_1.fastq.gz	p__Pseudomonadota	c__Gammaproteobacteria	o__PS1	f__Thioglobaceae	g__Thioglobus_C	0.0412048	Plume
Lau_Basin_Tahi_Moana_k95_155757_flag_0_multi_26.3053_len_244348_fragment_1	Lau_Basin_Mariner_Plume_1	Mariner_SRR1217452_final_reads_1.fastq.gz	p__Pseudomonadota	c__Gammaproteobacteria	o__Pseudomonadales	f__Oleiphilaceae	g__Marinobacter	0.041079	Plume
MAR_Lucky_356-284_scaffold_3176_c1	MAR_Rainbow_355-202	SRR7968110_trim_1.fastq.gz	p__Campylobacterota	c__Campylobacteria	o__Campylobacterales	f__Sulfurovaceae	g__UBA1140	0.0410533	Vent
ELSC_Mariner_M10_NODE_23983_length_3089_cov_62.866982	ELSC_Mariner_M10	M10_trim_1.fastq.gz	p__Campylobacterota	c__Campylobacteria	o__Campylobacterales	f__Sulfurovaceae	g__JAADEQ01	0.0410109	Vent
ELSC_Mariner_M10_NODE_9806_length_5516_cov_41.721099	ELSC_Mariner_M17	M17_trim_1.fastq.gz	p__Methanobacteriota_B	c__Thermococci	o__Thermococcales	f__Thermococcaceae	g__Thermococcus	0.0409342	Vent
ELSC_Mariner_M10_NODE_9806_length_5516_cov_41.721099	ELSC_Mariner_M17	M17_trim_1.fastq.gz	p__Thermoproteota	c__Thermoprotei_A	o__Sulfolobales	f__Desulfurococcaceae	g__JAADCY01	0.0409342	Vent
ELSC_Mariner_M10_NODE_9806_length_5516_cov_41.721099	ELSC_Mariner_M17	M17_trim_1.fastq.gz	p__Omnitrophota	c__Koll11	o__Zapsychrales	f__Zapsychraceae	g__	0.0409342	Vent
Cayman_Deep_k95_335310_flag_0_multi_41.0040_len_31219	Cayman_Shallow_Plume_3	SRR2046222_trim_1.fastq.gz	p__Pseudomonadota	c__Gammaproteobacteria	o__Pseudomonadales	f__Pseudomonadaceae	g__Halopseudomonas	0.0409092	Plume
Cayman_Deep_k95_335310_flag_0_multi_41.0040_len_31219	Cayman_Shallow_Plume_3	SRR2046222_trim_1.fastq.gz	p__Pseudomonadota	c__Gammaproteobacteria	o__Pseudomonadales	f__Pseudomonadaceae	g__Pseudomonas_E	0.0409092	Plume
Cayman_Deep_k95_335310_flag_0_multi_41.0040_len_31219	Cayman_Shallow_Plume_3	SRR2046222_trim_1.fastq.gz	p__Pseudomonadota	c__Gammaproteobacteria	o__Pseudomonadales	f__Pseudomonadaceae	g__Pseudomonas	0.0409092	Plume
ELSC_Bowl_M2_NODE_34071_length_4789_cov_4.051695	ELSC_Mariner_M1	M1_trim_1.fastq.gz	p__Campylobacterota	c__Campylobacteria	o__Nautiliales	f__Nautiliaceae	g__	0.0408506	Vent
Guaymas_4571-419_vRhyme_bin_56	Guaymas_4561-380	SRR7968106_trim_1.fastq.gz	p__Patescibacteria	c__JAEDAM01	o__Absconditabacterales	f__Absconditicoccaceae	g__	0.0407181	Vent
Lau_Basin_Mariner_k95_182687_flag_0_multi_38.4736_len_153290_fragment_1	Lau_Basin_Mariner_Plume_1	Mariner_SRR1217452_final_reads_1.fastq.gz	p__Pseudomonadota	c__Gammaproteobacteria	o__Pseudomonadales	f__Oleiphilaceae	g__Marinobacter	0.0406484	Plume
Cayman_Shallow_k95_765359_flag_0_multi_94.0273_len_31219	Cayman_Shallow_Plume_3	SRR2046222_trim_1.fastq.gz	p__Pseudomonadota	c__Gammaproteobacteria	o__Pseudomonadales	f__Pseudomonadaceae	g__Halopseudomonas	0.0406402	Plume
Cayman_Shallow_k95_765359_flag_0_multi_94.0273_len_31219	Cayman_Shallow_Plume_3	SRR2046222_trim_1.fastq.gz	p__Pseudomonadota	c__Gammaproteobacteria	o__Pseudomonadales	f__Pseudomonadaceae	g__Pseudomonas_E	0.0406402	Plume
Cayman_Shallow_k95_765359_flag_0_multi_94.0273_len_31219	Cayman_Shallow_Plume_3	SRR2046222_trim_1.fastq.gz	p__Pseudomonadota	c__Gammaproteobacteria	o__Pseudomonadales	f__Pseudomonadaceae	g__Pseudomonas	0.0406402	Plume
Brothers_UC_S011_NODE_1980_length_6526_cov_144.600563	Brothers_UC_S147	lane8.s147.indexN709.S502.GCTACGCT.ATAGAGAG.240_debarcode_1.fastq.gz	p__Campylobacterota	c__Campylobacteria	o__Campylobacterales	f__Sulfurimonadaceae	g__Sulfurimonas	0.0406073	Vent
Brothers_NWCA_S145_NODE_14478_length_4019_cov_37.106115	Brothers_LC_S016	lane4.s016.indexN704.S517.TCCTGAGC.TCTTACGC.324_debarcode_1.fastq.gz	p__Campylobacterota	c__Campylobacteria	o__Campylobacterales	f__Sulfurovaceae	g__UBA1140	0.0405503	Vent
Guaymas_4561-380_scaffold_978_c1	Guaymas_4561-380	SRR7968106_trim_1.fastq.gz	p__Methanobacteriota_B	c__Thermococci	o__Thermococcales	f__Thermococcaceae	g__Thermococcus_A	0.0404559	Vent
EPR_4281-140_vRhyme_bin_17	EPR_4281-140	SRR8439171_trim_1.fastq.gz	p__Campylobacterota	c__Campylobacteria	o__Campylobacterales	f__Sulfurimonadaceae	g__Sulfurimonas	0.040362	Vent
Brothers_NWCA_S145_NODE_2346_length_11183_cov_2.968162	Brothers_NWCA_S013	lane3.s013.indexN701.S517.TAAGGCGA.TCTTACGC.128_debarcode_1.fastq.gz	p__Methanobacteriota_B	c__Thermococci	o__Thermococcales	f__Thermococcaceae	g__Thermococcus	0.0403307	Vent
Brothers_NWCA_S145_NODE_2346_length_11183_cov_2.968162	Brothers_NWCA_S013	lane3.s013.indexN701.S517.TAAGGCGA.TCTTACGC.128_debarcode_1.fastq.gz	p__Thermoproteota	c__Thermoprotei_A	o__Sulfolobales	f__Desulfurococcaceae	g__JAADCY01	0.0403307	Vent
Brothers_LC_S016_NODE_19625_length_4111_cov_31.534890	Brothers_LC_S014	lane3.s014.indexN702.S517.CGTACTAG.TCTTACGC.297_debarcode_1.fastq.gz	p__Desulfobacterota	c__Dissulfuribacteria	o__Dissulfuribacterales	f__UBA3076	g__UBA3076	0.0403173	Vent
Brothers_NWCA_S143_NODE_194_length_48681_cov_4.987684	Brothers_LC_S014	lane3.s014.indexN702.S517.CGTACTAG.TCTTACGC.297_debarcode_1.fastq.gz	p__Caldisericota	c__Caldisericia	o__Caldisericales	f__Caldisericaceae	g__	0.0401565	Vent
Brothers_NWCA_S143_NODE_194_length_48681_cov_4.987684	Brothers_LC_S014	lane3.s014.indexN702.S517.CGTACTAG.TCTTACGC.297_debarcode_1.fastq.gz	p__Caldisericota	c__Caldisericia	o__Caldisericales	f__Caldisericaceae	g__S143-107	0.0401565	Vent
ELSC_Mariner_131-447_scaffold_30718_c1	ELSC_Mariner_M1	M1_trim_1.fastq.gz	p__Campylobacterota	c__Campylobacteria	o__Nautiliales	f__	g__	0.0400253	Vent
Cayman_Shallow_vRhyme_bin_23	Cayman_Shallow_Plume_1	SRR2046235_trim_1.fastq.gz	p__Pseudomonadota	c__Gammaproteobacteria	o__Pseudomonadales	f__DSM-6294	g__Venatoribacter	0.0399217	Plume
Brothers_NWCA_S143_NODE_846_length_24402_cov_2.818455	Brothers_NWCA_S144	lane7.s144.indexN706.S507.TAGGCATG.TACTCCTT.136_debarcode_1.fastq.gz	p__Halobacteriota	c__Archaeoglobi	o__Archaeoglobales	f__Archaeoglobaceae	g__Archaeoglobus_C	0.0398191	Vent
Brothers_NWCA_S143_NODE_846_length_24402_cov_2.818455	Brothers_NWCA_S144	lane7.s144.indexN706.S507.TAGGCATG.TACTCCTT.136_debarcode_1.fastq.gz	p__Thermoproteota	c__Thermoprotei_A	o__Sulfolobales	f__Desulfurococcaceae	g__JAADCY01	0.0398191	Vent
Brothers_NWCA_S143_NODE_846_length_24402_cov_2.818455	Brothers_NWCA_S144	lane7.s144.indexN706.S507.TAGGCATG.TACTCCTT.136_debarcode_1.fastq.gz	p__Methanobacteriota_B	c__Thermococci	o__Thermococcales	f__Thermococcaceae	g__Thermococcus	0.0398191	Vent
Brothers_NWCA_S143_vRhyme_bin_53	Brothers_NWCA_S017	lane4.s017.indexN701.S502.TAAGGCGA.ATAGAGAG.318_debarcode_1.fastq.gz	p__Deinococcota	c__Deinococci	o__Deinococcales	f__Marinithermaceae	g__Oceanithermus	0.0396713	Vent
ELSC_Mariner_131-447_scaffold_14775_c1	ELSC_Mariner_131-447	SRR7968105_trim_1.fastq.gz	p__Campylobacterota	c__Campylobacteria	o__Campylobacterales	f__Sulfurimonadaceae	g__Sulfurimonas	0.0396431	Vent
Brothers_LC_S014_NODE_6974_length_5483_cov_65.859783	Brothers_NWCA_S145	lane8.s145.indexN707.S508.CTCTCTAC.AGGCTTAG.198_debarcode_1.fastq.gz	p__Campylobacterota	c__Desulfurellia	o__Desulfurellales	f__Hippeaceae	g__	0.0396344	Vent
Brothers_LC_S014_NODE_6974_length_5483_cov_65.859783	Brothers_NWCA_S145	lane8.s145.indexN707.S508.CTCTCTAC.AGGCTTAG.198_debarcode_1.fastq.gz	p__Campylobacterota	c__Desulfurellia	o__Desulfurellales	f__Hippeaceae	g__S144-51	0.0396344	Vent
Guaymas_4571-419_scaffold_19516_c1	Guaymas_4561-380	SRR7968106_trim_1.fastq.gz	p__Aquificota	c__Desulfurobacteriia	o__Desulfurobacteriales	f__Desulfurobacteriaceae	g__Thermovibrio	0.0395718	Vent
Brothers_LC_S014_NODE_724_length_16218_cov_40.253806	Brothers_LC_S014	lane3.s014.indexN702.S517.CGTACTAG.TCTTACGC.297_debarcode_1.fastq.gz	p__Caldisericota	c__Caldisericia	o__Caldisericales	f__Caldisericaceae	g__	0.0394534	Vent
ELSC_Mariner_131-447_vRhyme_bin_95	ELSC_Mariner_M2	M2_trim_1.fastq.gz	p__Pseudomonadota	c__Zetaproteobacteria	o__Mariprofundales	f__Mariprofundaceae	g__Mariprofundus	0.0394436	Vent
ELSC_Abe_A1_NODE_31274_length_3894_cov_97.912928	ELSC_Tui_Malila_132-544	SRR8439022_trim_1.fastq.gz	p__Aquificota	c__Desulfurobacteriia	o__Desulfurobacteriales	f__Desulfurobacteriaceae	g__Balnearium	0.0393419	Vent
ELSC_Abe_A3_NODE_79583_length_2938_cov_1.017432	ELSC_Mariner_M10	M10_trim_1.fastq.gz	p__Campylobacterota	c__Campylobacteria	o__Campylobacterales	f__Sulfurovaceae	g__JAADEQ01	0.0392706	Vent
MAR_Lucky_356-308_scaffold_7845_c1	Brothers_NWCA_S144	lane7.s144.indexN706.S507.TAGGCATG.TACTCCTT.136_debarcode_1.fastq.gz	p__Pseudomonadota	c__Gammaproteobacteria	o__Enterobacterales	f__Enterobacteriaceae	g__Citrobacter	0.0390794	Vent
MAR_Lucky_356-308_scaffold_7845_c1	Brothers_NWCA_S144	lane7.s144.indexN706.S507.TAGGCATG.TACTCCTT.136_debarcode_1.fastq.gz	p__Pseudomonadota	c__Gammaproteobacteria	o__Enterobacterales	f__Enterobacteriaceae	g__Cronobacter	0.0390794	Vent
MAR_Lucky_356-308_scaffold_7845_c1	Brothers_NWCA_S144	lane7.s144.indexN706.S507.TAGGCATG.TACTCCTT.136_debarcode_1.fastq.gz	p__Pseudomonadota	c__Gammaproteobacteria	o__Enterobacterales	f__Enterobacteriaceae	g__Hafnia	0.0390794	Vent
MAR_Lucky_356-308_scaffold_7845_c1	Brothers_NWCA_S144	lane7.s144.indexN706.S507.TAGGCATG.TACTCCTT.136_debarcode_1.fastq.gz	p__Pseudomonadota	c__Alphaproteobacteria	o__Rhodobacterales	f__Rhodobacteraceae	g__Sedimentitalea	0.0390794	Vent
MAR_Lucky_356-308_scaffold_7845_c1	Brothers_NWCA_S144	lane7.s144.indexN706.S507.TAGGCATG.TACTCCTT.136_debarcode_1.fastq.gz	p__Pseudomonadota	c__Alphaproteobacteria	o__Rhodobacterales	f__Rhodobacteraceae	g__Oceanicola	0.0390794	Vent
Guaymas_4561-384_vRhyme_bin_44	Guaymas_4561-380	SRR7968106_trim_1.fastq.gz	p__Nanoarchaeota	c__Nanoarchaeia	o__Nanoarchaeales	f__	g__	0.0389051	Vent
Brothers_NWCA_S142_NODE_73_length_48690_cov_15.835451	Brothers_NWCA_S142	lane7.s142.indexN704.S505.TCCTGAGC.CTCCTTAC.157_debarcode_1.fastq.gz	p__Campylobacterota	c__Campylobacteria	o__Nautiliales	f__	g__	0.0388933	Vent
Brothers_NWCB_S146_NODE_34969_length_3750_cov_32.572454	Brothers_NWCB_S012	lane3.s012.indexN708.S517.CAGAGAGG.TCTTACGC.67_debarcode_1.fastq.gz	p__Pseudomonadota	c__Gammaproteobacteria	o__	f__	g__	0.0388253	Vent
Brothers_NWCA_S142_NODE_1403_length_9354_cov_24.105451	Brothers_NWCA_S142	lane7.s142.indexN704.S505.TCCTGAGC.CTCCTTAC.157_debarcode_1.fastq.gz	p__Campylobacterota	c__Campylobacteria	o__Nautiliales	f__Nautiliaceae	g__	0.0385314	Vent
Brothers_NWCA_S143_NODE_4283_length_10514_cov_109.318282	Brothers_NWCA_S143	lane7.s143.indexN705.S506.GGACTCCT.TATGCAGT.106_debarcode_1.fastq.gz	p__Desulfobacterota	c__Thermodesulfobacteria	o__Thermodesulfobacteriales	f__Thermodesulfatatoraceae	g__Thermodesulfatator_A	0.0384915	Vent
ELSC_Mariner_131-447_scaffold_148_c1	ELSC_Mariner_131-447	SRR7968105_trim_1.fastq.gz	p__Thermoproteota	c__Thermoprotei_A	o__Sulfolobales	f__Acidilobaceae	g__WALW01	0.0384478	Vent
Brothers_LC_S016_vRhyme_bin_122	Brothers_LC_S016	lane4.s016.indexN704.S517.TCCTGAGC.TCTTACGC.324_debarcode_1.fastq.gz	p__Campylobacterota	c__Campylobacteria	o__Campylobacterales	f__Sulfurovaceae	g__UBA1140	0.0384416	Vent
Brothers_NWCB_S141_NODE_1348_length_25346_cov_41.502835	Brothers_NWCB_S141	lane6.s141.indexN703.S504.AGGCAGAA.TCTACTCT.151_debarcode_1.fastq.gz	p__Aquificota	c__Aquificae	o__Aquificales	f__Aquificaceae	g__Aquifex	0.0383548	Vent
Cayman_Shallow_k95_692669_flag_0_multi_87.9420_len_42442	Cayman_Deep_Plume_1	SRR2046238_trim_1.fastq.gz	p__Pseudomonadota	c__Gammaproteobacteria	o__Pseudomonadales	f__Pseudomonadaceae	g__Pseudomonas	0.0381895	Plume
Cayman_Shallow_k95_692669_flag_0_multi_87.9420_len_42442	Cayman_Deep_Plume_1	SRR2046238_trim_1.fastq.gz	p__Pseudomonadota	c__Gammaproteobacteria	o__Pseudomonadales	f__Pseudomonadaceae	g__Halopseudomonas	0.0381895	Plume
Cayman_Shallow_vRhyme_bin_19	Cayman_Shallow_Plume_2	SRR2046236_trim_1.fastq.gz	p__Pseudomonadota	c__Gammaproteobacteria	o__Burkholderiales	f__Burkholderiaceae	g__Cupriavidus	0.0381	Plume
ELSC_Mariner_M10_vRhyme_bin_85	ELSC_Mariner_M10	M10_trim_1.fastq.gz	p__Methanobacteriota_B	c__Thermococci	o__Thermococcales	f__Thermococcaceae	g__Thermococcus	0.0380621	Vent
ELSC_Mariner_M10_vRhyme_bin_85	ELSC_Mariner_M10	M10_trim_1.fastq.gz	p__Thermoproteota	c__Thermoprotei_A	o__Sulfolobales	f__Desulfurococcaceae	g__JAADCY01	0.0380621	Vent
Cayman_Deep_vRhyme_bin_4	Cayman_Shallow_Plume_2	SRR2046236_trim_1.fastq.gz	p__Pseudomonadota	c__Gammaproteobacteria	o__Burkholderiales	f__Burkholderiaceae	g__Cupriavidus	0.0380559	Plume
Cayman_Deep_k95_312874_flag_0_multi_39.2425_len_42442	Cayman_Deep_Plume_1	SRR2046238_trim_1.fastq.gz	p__Pseudomonadota	c__Gammaproteobacteria	o__Pseudomonadales	f__Pseudomonadaceae	g__Pseudomonas	0.0380188	Plume
Cayman_Deep_k95_312874_flag_0_multi_39.2425_len_42442	Cayman_Deep_Plume_1	SRR2046238_trim_1.fastq.gz	p__Pseudomonadota	c__Gammaproteobacteria	o__Pseudomonadales	f__Pseudomonadaceae	g__Halopseudomonas	0.0380188	Plume
ELSC_Bowl_M1_NODE_1275_length_12393_cov_27.910077	ELSC_Mariner_131-447	SRR7968105_trim_1.fastq.gz	p__Campylobacterota	c__Campylobacteria	o__Campylobacterales	f__Sulfurimonadaceae	g__Sulfurimonas	0.0378618	Vent
ELSC_Mariner_M10_NODE_16289_length_3981_cov_12.833939	ELSC_Mariner_M10	M10_trim_1.fastq.gz	p__Campylobacterota	c__Campylobacteria	o__Campylobacterales	f__Sulfurovaceae	g__JAADEQ01	0.03784	Vent
Brothers_NWCA_S017_NODE_277_length_9804_cov_54.920120	Brothers_NWCA_S017	lane4.s017.indexN701.S502.TAAGGCGA.ATAGAGAG.318_debarcode_1.fastq.gz	p__Campylobacterota	c__Campylobacteria	o__Campylobacterales	f__Nitratiruptoraceae	g__Nitratiruptor	0.0375899	Vent
Brothers_Diffuse_S015_vRhyme_bin_315	Brothers_Diffuse_S015	lane4.s015.indexN703.S517.AGGCAGAA.TCTTACGC.Green_debarcode_1.fastq.gz	p__Desulfobacterota_E	c__Anaeroferrophillalia	o__Anaeroferrophillales	f__Tharpellaceae	g__Tharpella	0.0375337	Vent
ELSC_Bowl_M1_NODE_4720_length_5378_cov_221.352314	ELSC_Mariner_M1	M1_trim_1.fastq.gz	p__Campylobacterota	c__Campylobacteria	o__Nautiliales	f__Nautiliaceae	g__	0.0375214	Vent
Brothers_NWCA_S142_vRhyme_bin_17	Brothers_NWCA_S017	lane4.s017.indexN701.S502.TAAGGCGA.ATAGAGAG.318_debarcode_1.fastq.gz	p__Patescibacteria	c__JAEDAM01	o__BD1-5	f__UBA6164	g__	0.0375047	Vent
Brothers_NWCA_S142_NODE_21508_length_1523_cov_14.020774	Brothers_NWCA_S142	lane7.s142.indexN704.S505.TCCTGAGC.CTCCTTAC.157_debarcode_1.fastq.gz	p__Campylobacterota	c__Campylobacteria	o__Campylobacterales	f__Sulfurimonadaceae	g__Sulfurimonas	0.0374358	Vent
Guaymas_4559-240_scaffold_1105_c1	Guaymas_4559-240	SRR7968125_trim_1.fastq.gz	p__Desulfobacterota	c__Thermodesulfobacteria	o__Thermodesulfobacteriales	f__Thermodesulfobacteriaceae	g__Thermodesulfobacterium	0.037365	Vent
MAR_Rainbow_354-166_vRhyme_bin_79	MAR_Rainbow_354-166	SRR7968108_trim_1.fastq.gz	p__Pseudomonadota	c__Alphaproteobacteria	o__Rhodobacterales	f__Rhodobacteraceae	g__Profundibacter	0.0372317	Vent
Brothers_NWCA_S143_NODE_3008_length_12633_cov_41.053814	Brothers_NWCA_S143	lane7.s143.indexN705.S506.GGACTCCT.TATGCAGT.106_debarcode_1.fastq.gz	p__Chloroflexota	c__Anaerolineae	o__Anaerolineales	f__DRMV01	g__	0.0371964	Vent
Brothers_NWCA_S143_NODE_3008_length_12633_cov_41.053814	Brothers_NWCA_S143	lane7.s143.indexN705.S506.GGACTCCT.TATGCAGT.106_debarcode_1.fastq.gz	p__Chloroflexota	c__Anaerolineae	o__Anaerolineales	f__DRMV01	g__DRMV01	0.0371964	Vent
Brothers_NWCA_S013_NODE_5214_length_5264_cov_21.789566	Brothers_NWCA_S017	lane4.s017.indexN701.S502.TAAGGCGA.ATAGAGAG.318_debarcode_1.fastq.gz	p__Patescibacteria	c__JAEDAM01	o__BD1-5	f__UBA6164	g__	0.0370944	Vent
Brothers_NWCB_S140_vRhyme_bin_154	Brothers_NWCB_S141	lane6.s141.indexN703.S504.AGGCAGAA.TCTACTCT.151_debarcode_1.fastq.gz	p__Aquificota	c__Aquificae	o__Aquificales	f__Aquificaceae	g__Hydrogenivirga	0.0368835	Vent
Brothers_NWCA_S144_NODE_158_length_37333_cov_13.791243	Brothers_NWCA_S144	lane7.s144.indexN706.S507.TAGGCATG.TACTCCTT.136_debarcode_1.fastq.gz	p__Thermoproteota	c__Thermoprotei_A	o__Sulfolobales	f__Desulfurococcaceae	g__JAADCY01	0.0368249	Vent
Brothers_NWCA_S144_NODE_158_length_37333_cov_13.791243	Brothers_NWCA_S144	lane7.s144.indexN706.S507.TAGGCATG.TACTCCTT.136_debarcode_1.fastq.gz	p__Methanobacteriota_B	c__Thermococci	o__Thermococcales	f__Thermococcaceae	g__Thermococcus	0.0368249	Vent
Brothers_NWCA_S144_NODE_158_length_37333_cov_13.791243	Brothers_NWCA_S144	lane7.s144.indexN706.S507.TAGGCATG.TACTCCTT.136_debarcode_1.fastq.gz	p__Halobacteriota	c__Archaeoglobi	o__Archaeoglobales	f__Archaeoglobaceae	g__Archaeoglobus_C	0.0368249	Vent
Brothers_UC_S010_vRhyme_bin_38	Brothers_UC_S010	lane2.s010.indexN708.S505.CAGAGAGG.CTCCTTAC.233_debarcode_1.fastq.gz	p__Campylobacterota	c__Campylobacteria	o__Campylobacterales	f__Sulfurovaceae	g__UBA1140	0.0367376	Vent
ELSC_Tui_Malila_134-614_vRhyme_bin_31	ELSC_Tui_Malila_134-614	SRR8439053_trim_1.fastq.gz	p__Pseudomonadota	c__Gammaproteobacteria	o__UWMA-0217	f__UWMA-0217	g__	0.036691	Vent
ELSC_Tui_Malila_132-544_scaffold_9_c1	ELSC_Tui_Malila_132-544	SRR8439022_trim_1.fastq.gz	p__Bacteroidota	c__Bacteroidia	o__Flavobacteriales	f__JAADED01	g__WGBX01	0.0366478	Vent
Lau_Basin_Mariner_k95_111189_flag_0_multi_45.6112_len_13293	Lau_Basin_Kilo_Moana_Plume_3	KM_SRR1217564_final_reads_1.fastq.gz	p__Bacteroidota	c__Bacteroidia	o__Flavobacteriales	f__Flavobacteriaceae	g__Flavobacterium	0.0366391	Plume
Brothers_NWCA_S142_NODE_3884_length_4918_cov_186.142976	Brothers_NWCA_S142	lane7.s142.indexN704.S505.TCCTGAGC.CTCCTTAC.157_debarcode_1.fastq.gz	p__Campylobacterota	c__Campylobacteria	o__Nautiliales	f__Nautiliaceae	g__	0.0362241	Vent
Brothers_NWCA_S013_NODE_609_length_17436_cov_23.566237	ELSC_Mariner_M17	M17_trim_1.fastq.gz	p__Methanobacteriota_B	c__Thermococci	o__Thermococcales	f__Thermococcaceae	g__Thermococcus	0.0361491	Vent
Brothers_NWCA_S013_NODE_609_length_17436_cov_23.566237	ELSC_Mariner_M17	M17_trim_1.fastq.gz	p__Thermoproteota	c__Thermoprotei_A	o__Sulfolobales	f__Desulfurococcaceae	g__JAADCY01	0.0361491	Vent
Brothers_NWCA_S013_NODE_609_length_17436_cov_23.566237	ELSC_Mariner_M17	M17_trim_1.fastq.gz	p__Halobacteriota	c__Archaeoglobi	o__Archaeoglobales	f__Archaeoglobaceae	g__Archaeoglobus_C	0.0361491	Vent
ELSC_Mariner_131-447_scaffold_571_c1	ELSC_Mariner_M2	M2_trim_1.fastq.gz	p__Campylobacterota	c__Campylobacteria	o__Campylobacterales	f__Campylobacteraceae	g__Campylobacter_D	0.0361392	Vent
ELSC_Bowl_M2_vRhyme_bin_291	ELSC_Mariner_M2	M2_trim_1.fastq.gz	p__Campylobacterota	c__Campylobacteria	o__Campylobacterales	f__Sulfurovaceae	g__Sulfurovum	0.0360345	Vent
ELSC_Bowl_M2_vRhyme_bin_291	ELSC_Mariner_M2	M2_trim_1.fastq.gz	p__Campylobacterota	c__Campylobacteria	o__Campylobacterales	f__Campylobacteraceae	g__Campylobacter_D	0.0360345	Vent
Brothers_NWCA_S142_NODE_350_length_22409_cov_27.281438	Brothers_NWCA_S142	lane7.s142.indexN704.S505.TCCTGAGC.CTCCTTAC.157_debarcode_1.fastq.gz	p__Campylobacterota	c__Campylobacteria	o__Nautiliales	f__Nautiliaceae	g__	0.0359763	Vent
ELSC_Mariner_M10_NODE_5278_length_8101_cov_145.843241	ELSC_Mariner_M10	M10_trim_1.fastq.gz	p__Thermotogota	c__Thermotogae	o__Mesoaciditogales	f__Mesoaciditogaceae	g__Mesoaciditoga	0.035941	Vent
Brothers_NWCB_S141_vRhyme_bin_54	Brothers_NWCB_S141	lane6.s141.indexN703.S504.AGGCAGAA.TCTACTCT.151_debarcode_1.fastq.gz	p__Aquificota	c__Aquificae	o__Aquificales	f__Aquificaceae	g__Hydrogenivirga	0.0358985	Vent
Brothers_NWCB_S141_vRhyme_bin_54	Brothers_NWCB_S141	lane6.s141.indexN703.S504.AGGCAGAA.TCTACTCT.151_debarcode_1.fastq.gz	p__Aquificota	c__Aquificae	o__Aquificales	f__Aquificaceae	g__WFWF01	0.0358985	Vent
Guaymas_4561-384_scaffold_6333_c1	Guaymas_4561-384	SRR7968107_trim_1.fastq.gz	p__Campylobacterota	c__Campylobacteria	o__Campylobacterales	f__JAADDL01	g__JAADDL01	0.0358141	Vent
Brothers_NWCB_S146_vRhyme_bin_102	Brothers_NWCB_S146	lane8.s146.indexN708.S517.CAGAGAGG.TCTTACGC.172_debarcode_1.fastq.gz	p__Chloroflexota	c__Anaerolineae	o__JAADDB01	f__JAADDB01	g__	0.0355996	Vent
ELSC_Mariner_M10_vRhyme_bin_111	ELSC_Mariner_M17	M17_trim_1.fastq.gz	p__Methanobacteriota_B	c__Thermococci	o__Thermococcales	f__Thermococcaceae	g__Thermococcus	0.035598	Vent
Brothers_NWCA_S142_vRhyme_bin_17	Brothers_NWCA_S142	lane7.s142.indexN704.S505.TCCTGAGC.CTCCTTAC.157_debarcode_1.fastq.gz	p__Patescibacteria	c__JAEDAM01	o__BD1-5	f__UBA6164	g__	0.0355948	Vent
Brothers_NWCA_S013_vRhyme_bin_19	Brothers_NWCA_S013	lane3.s013.indexN701.S517.TAAGGCGA.TCTTACGC.128_debarcode_1.fastq.gz	p__Campylobacterota	c__Campylobacteria	o__Nautiliales	f__Nautiliaceae	g__Lebetimonas	0.0353933	Vent
Brothers_NWCA_S013_vRhyme_bin_19	Brothers_NWCA_S017	lane4.s017.indexN701.S502.TAAGGCGA.ATAGAGAG.318_debarcode_1.fastq.gz	p__Campylobacterota	c__Campylobacteria	o__Nautiliales	f__Nautiliaceae	g__Lebetimonas	0.0353333	Vent
Guaymas_4561-380_scaffold_38_c2	Guaymas_4561-380	SRR7968106_trim_1.fastq.gz	p__Campylobacterota	c__Campylobacteria	o__Campylobacterales	f__Sulfurovaceae	g__	0.0352584	Vent
Cayman_Deep_k95_284513_flag_1_multi_4.0000_len_3889	Lau_Basin_Mariner_Plume_1	Mariner_SRR1217452_final_reads_1.fastq.gz	p__Pseudomonadota	c__Gammaproteobacteria	o__Enterobacterales_A	f__Alteromonadaceae	g__Alteromonas	0.0352455	Plume
Guaymas_4571-419_scaffold_56_c1	Guaymas_4571-419	SRR7968109_trim_1.fastq.gz	p__Aquificota	c__Desulfurobacteriia	o__Desulfurobacteriales	f__Desulfurobacteriaceae	g__Desulfurobacterium	0.0350657	Vent
ELSC_Mariner_131-447_scaffold_8504_c1	ELSC_Mariner_M1	M1_trim_1.fastq.gz	p__Pseudomonadota	c__Alphaproteobacteria	o__TMED127	f__TMED127	g__GCA-002690875	0.0350381	Vent
ELSC_Mariner_131-447_scaffold_8504_c1	ELSC_Mariner_M1	M1_trim_1.fastq.gz	p__Pseudomonadota	c__Alphaproteobacteria	o__Pelagibacterales	f__Pelagibacteraceae	g__GCA-2704625	0.0350381	Vent
Brothers_NWCA_S017_NODE_56_length_21205_cov_13.267198	Brothers_NWCA_S017	lane4.s017.indexN701.S502.TAAGGCGA.ATAGAGAG.318_debarcode_1.fastq.gz	p__Campylobacterota	c__Desulfurellia	o__Desulfurellales	f__Hippeaceae	g__Hippea	0.0348894	Vent
Lau_Basin_Mariner_k95_770104_flag_0_multi_107.1379_len_6368	Lau_Basin_Mariner_Plume_1	Mariner_SRR1217452_final_reads_1.fastq.gz	p__Pseudomonadota	c__Gammaproteobacteria	o__Enterobacterales_A	f__Alteromonadaceae	g__Alteromonas	0.0348423	Plume
Cayman_Shallow_k95_1005989_flag_0_multi_102.0000_len_43755	Cayman_Deep_Plume_3	SRR2046221_trim_1.fastq.gz	p__Pseudomonadota	c__Gammaproteobacteria	o__Burkholderiales	f__Burkholderiaceae	g__Ralstonia	0.0348327	Plume
Cayman_Shallow_k95_1005989_flag_0_multi_102.0000_len_43755	Cayman_Deep_Plume_3	SRR2046221_trim_1.fastq.gz	p__Pseudomonadota	c__Gammaproteobacteria	o__Burkholderiales	f__Burkholderiaceae	g__Cupriavidus	0.0348327	Plume
Guaymas_4571-419_vRhyme_bin_53	Guaymas_4571-419	SRR7968109_trim_1.fastq.gz	p__Aquificota	c__Desulfurobacteriia	o__Desulfurobacteriales	f__	g__	0.0347657	Vent
Brothers_NWCA_S013_vRhyme_bin_77	Brothers_NWCA_S013	lane3.s013.indexN701.S517.TAAGGCGA.TCTTACGC.128_debarcode_1.fastq.gz	p__Methanobacteriota_B	c__Thermococci	o__Thermococcales	f__Thermococcaceae	g__Thermococcus_A	0.0347055	Vent
Brothers_NWCA_S013_vRhyme_bin_77	Brothers_NWCA_S013	lane3.s013.indexN701.S517.TAAGGCGA.TCTTACGC.128_debarcode_1.fastq.gz	p__Methanobacteriota_B	c__Thermococci	o__Thermococcales	f__Thermococcaceae	g__Thermococcus_B	0.0347055	Vent
Brothers_NWCA_S013_vRhyme_bin_77	Brothers_NWCA_S013	lane3.s013.indexN701.S517.TAAGGCGA.TCTTACGC.128_debarcode_1.fastq.gz	p__Methanobacteriota_B	c__Thermococci	o__Thermococcales	f__Thermococcaceae	g__Thermococcus	0.0347055	Vent
Brothers_NWCB_S139_vRhyme_bin_204	Brothers_NWCB_S139	lane6.s139.indexN701.S502.TAAGGCGA.ATAGAGAG.31_debarcode_1.fastq.gz	p__Pseudomonadota	c__Gammaproteobacteria	o__SZUA-229	f__SZUA-229	g__SZUA-229	0.0346435	Vent
MAR_Lucky_356-308_scaffold_7845_c1	MAR_Lucky_356-308	SRR7968113_trim_1.fastq.gz	p__Pseudomonadota	c__Gammaproteobacteria	o__Enterobacterales	f__Enterobacteriaceae	g__Citrobacter	0.0346402	Vent
MAR_Lucky_356-308_scaffold_7845_c1	MAR_Lucky_356-308	SRR7968113_trim_1.fastq.gz	p__Pseudomonadota	c__Gammaproteobacteria	o__Enterobacterales	f__Enterobacteriaceae	g__Cronobacter	0.0346402	Vent
MAR_Lucky_356-308_scaffold_7845_c1	MAR_Lucky_356-308	SRR7968113_trim_1.fastq.gz	p__Pseudomonadota	c__Gammaproteobacteria	o__Enterobacterales	f__Enterobacteriaceae	g__Hafnia	0.0346402	Vent
MAR_Lucky_356-308_scaffold_7845_c1	MAR_Lucky_356-308	SRR7968113_trim_1.fastq.gz	p__Pseudomonadota	c__Alphaproteobacteria	o__Rhodobacterales	f__Rhodobacteraceae	g__Sedimentitalea	0.0346402	Vent
MAR_Lucky_356-308_scaffold_7845_c1	MAR_Lucky_356-308	SRR7968113_trim_1.fastq.gz	p__Pseudomonadota	c__Alphaproteobacteria	o__Rhodobacterales	f__Rhodobacteraceae	g__Oceanicola	0.0346402	Vent
ELSC_Tui_Malila_T10_NODE_33_length_85711_cov_35.971992_fragment_2	ELSC_Tui_Malila_T10	T10_trim_1.fastq.gz	p__Desulfobacterota	c__Dissulfuribacteria	o__Dissulfuribacterales	f__Dissulfuribacteraceae	g__Dissulfuribacter	0.0346004	Vent
Brothers_NWCA_S142_NODE_404_length_20180_cov_21.863661	Brothers_NWCA_S142	lane7.s142.indexN704.S505.TCCTGAGC.CTCCTTAC.157_debarcode_1.fastq.gz	p__Campylobacterota	c__Campylobacteria	o__Nautiliales	f__Nautiliaceae	g__	0.0344908	Vent
ELSC_Bowl_M1_NODE_179_length_42602_cov_14.414008	ELSC_Mariner_M1	M1_trim_1.fastq.gz	p__Campylobacterota	c__Campylobacteria	o__Nautiliales	f__Nautiliaceae	g__Caminibacter	0.0343519	Vent
Guaymas_4561-380_scaffold_208_c1	Guaymas_4561-380	SRR7968106_trim_1.fastq.gz	p__Campylobacterota	c__Campylobacteria	o__Campylobacterales	f__Campylobacteraceae	g__Campylobacter_D	0.0343407	Vent
Brothers_UC_S010_vRhyme_bin_34	Brothers_UC_S010	lane2.s010.indexN708.S505.CAGAGAGG.CTCCTTAC.233_debarcode_1.fastq.gz	p__Campylobacterota	c__Campylobacteria	o__Campylobacterales	f__Sulfurimonadaceae	g__Sulfurimonas	0.0343228	Vent
Brothers_NWCA_S143_NODE_22459_length_4370_cov_22.188782	Brothers_NWCA_S143	lane7.s143.indexN705.S506.GGACTCCT.TATGCAGT.106_debarcode_1.fastq.gz	p__Desulfobacterota	c__Thermodesulfobacteria	o__Thermodesulfobacteriales	f__Thermodesulfobacteriaceae	g__Thermosulfurimonas	0.03417	Vent
Cayman_Deep_k95_393544_flag_0_multi_21.3146_len_311599_fragment_1	Cayman_Deep_Plume_3	SRR2046221_trim_1.fastq.gz	p__Pseudomonadota	c__Gammaproteobacteria	o__Burkholderiales	f__Burkholderiaceae	g__Ralstonia	0.0340906	Plume
Cayman_Deep_k95_393544_flag_0_multi_21.3146_len_311599_fragment_1	Cayman_Deep_Plume_3	SRR2046221_trim_1.fastq.gz	p__Pseudomonadota	c__Gammaproteobacteria	o__Burkholderiales	f__Burkholderiaceae	g__Cupriavidus	0.0340906	Plume
Brothers_NWCB_S140_NODE_839_length_16303_cov_27.015393	Brothers_NWCB_S140	lane6.s140.indexN702.S503.CGTACTAG.AGAGGATA.74_debarcode_1.fastq.gz	p__Desulfobacterota	c__Thermodesulfobacteria	o__Thermodesulfobacteriales	f__Thermodesulfobacteriaceae	g__Thermosulfurimonas_A	0.034083	Vent
Guaymas_4561-380_vRhyme_bin_33	Guaymas_4561-380	SRR7968106_trim_1.fastq.gz	p__Campylobacterota	c__Campylobacteria	o__Nautiliales	f__Nautiliaceae	g__Nautilia	0.0339267	Vent
Guaymas_4561-380_scaffold_271_c1	Guaymas_4561-380	SRR7968106_trim_1.fastq.gz	p__Campylobacterota	c__Campylobacteria	o__Nautiliales	f__Nautiliaceae	g__	0.0337731	Vent
Brothers_Diffuse_S009_vRhyme_bin_10	Brothers_UC_S011	lane2.s011.indexN701.S505.TAAGGCGA.CTCCTTAC.217_debarcode_1.fastq.gz	p__Campylobacterota	c__Campylobacteria	o__Campylobacterales	f__Sulfurimonadaceae	g__	0.0337292	Vent
Lau_Basin_Mariner_k95_447198_flag_0_multi_4.9240_len_3554	Lau_Basin_Kilo_Moana_Plume_3	KM_SRR1217564_final_reads_1.fastq.gz	p__Bacillota	c__Bacilli	o__Lactobacillales	f__Streptococcaceae	g__Streptococcus	0.0337154	Plume
Brothers_NWCA_S017_NODE_709_length_5834_cov_82.811810	Brothers_NWCA_S017	lane4.s017.indexN701.S502.TAAGGCGA.ATAGAGAG.318_debarcode_1.fastq.gz	p__Patescibacteria	c__Paceibacteria	o__UBA6257	f__JACRHW01	g__JACRHW01	0.0336981	Vent
Cayman_Shallow_k95_940703_flag_0_multi_90.0255_len_35134	Cayman_Deep_Plume_1	SRR2046238_trim_1.fastq.gz	p__Pseudomonadota	c__Gammaproteobacteria	o__Pseudomonadales	f__Pseudomonadaceae	g__Halopseudomonas	0.033671	Plume
MAR_Lucky_356-308_scaffold_7845_c1	ELSC_Tui_Malila_T2	T2_trim_1.fastq.gz	p__Pseudomonadota	c__Gammaproteobacteria	o__Enterobacterales	f__Enterobacteriaceae	g__Citrobacter	0.0336676	Vent
MAR_Lucky_356-308_scaffold_7845_c1	ELSC_Tui_Malila_T2	T2_trim_1.fastq.gz	p__Pseudomonadota	c__Gammaproteobacteria	o__Enterobacterales	f__Enterobacteriaceae	g__Cronobacter	0.0336676	Vent
MAR_Lucky_356-308_scaffold_7845_c1	ELSC_Tui_Malila_T2	T2_trim_1.fastq.gz	p__Pseudomonadota	c__Gammaproteobacteria	o__Enterobacterales	f__Enterobacteriaceae	g__Hafnia	0.0336676	Vent
MAR_Lucky_356-308_scaffold_7845_c1	ELSC_Tui_Malila_T2	T2_trim_1.fastq.gz	p__Pseudomonadota	c__Alphaproteobacteria	o__Rhodobacterales	f__Rhodobacteraceae	g__Sedimentitalea	0.0336676	Vent
MAR_Lucky_356-308_scaffold_7845_c1	ELSC_Tui_Malila_T2	T2_trim_1.fastq.gz	p__Pseudomonadota	c__Alphaproteobacteria	o__Rhodobacterales	f__Rhodobacteraceae	g__Oceanicola	0.0336676	Vent
Lau_Basin_Abe_vRhyme_bin_98	Lau_Basin_Abe_Plume_1	Abe_SRR1217460_final_reads_1.fastq.gz	p__Pseudomonadota	c__Gammaproteobacteria	o__PS1	f__Thioglobaceae	g__Thioglobus_C	0.0335991	Plume
Brothers_NWCA_S013_vRhyme_bin_18	Brothers_NWCA_S142	lane7.s142.indexN704.S505.TCCTGAGC.CTCCTTAC.157_debarcode_1.fastq.gz	p__Campylobacterota	c__Campylobacteria	o__Nautiliales	f__Nautiliaceae	g__	0.0335576	Vent
Lau_Basin_Kilo_Moana_k95_255522_flag_0_multi_45.1029_len_20853	Lau_Basin_Kilo_Moana_Plume_1	KM_SRR1217367_final_reads_1.fastq.gz	p__Pseudomonadota	c__Gammaproteobacteria	o__Pseudomonadales	f__Moraxellaceae	g__Acinetobacter	0.033472	Plume
Cayman_Deep_k95_304822_flag_0_multi_43.0094_len_35134	Cayman_Deep_Plume_1	SRR2046238_trim_1.fastq.gz	p__Pseudomonadota	c__Gammaproteobacteria	o__Pseudomonadales	f__Pseudomonadaceae	g__Halopseudomonas	0.033457	Plume
Lau_Basin_Mariner_k95_300987_flag_0_multi_196.8356_len_1585	Lau_Basin_Kilo_Moana_Plume_3	KM_SRR1217564_final_reads_1.fastq.gz	p__Bacteroidota	c__Bacteroidia	o__Bacteroidales	f__Paludibacteraceae	g__Enterocola	0.0333713	Plume
Lau_Basin_Mariner_k95_300987_flag_0_multi_196.8356_len_1585	Lau_Basin_Kilo_Moana_Plume_3	KM_SRR1217564_final_reads_1.fastq.gz	p__Bacteroidota	c__Bacteroidia	o__Bacteroidales	f__G3-4614	g__Caccoplasma	0.0333713	Plume
Guaymas_4571-419_scaffold_135_c1	Guaymas_4571-419	SRR7968109_trim_1.fastq.gz	p__Patescibacteria	c__JAEDAM01	o__Absconditabacterales	f__Absconditicoccaceae	g__	0.0333299	Vent
MAR_Rainbow_355-202_vRhyme_bin_59	MAR_Rainbow_355-202	SRR7968110_trim_1.fastq.gz	p__Campylobacterota	c__Campylobacteria	o__Campylobacterales	f__Sulfurovaceae	g__Sulfurovum	0.0333087	Vent
ELSC_Mariner_131-447_scaffold_6_c1_fragment_2	ELSC_Mariner_131-447	SRR7968105_trim_1.fastq.gz	p__Pseudomonadota	c__Gammaproteobacteria	o__Pseudomonadales	f__Pseudomonadaceae	g__Halopseudomonas	0.0330343	Vent
Brothers_NWCB_S141_NODE_68_length_110174_cov_7.251002	Brothers_NWCB_S141	lane6.s141.indexN703.S504.AGGCAGAA.TCTACTCT.151_debarcode_1.fastq.gz	p__Aquificota	c__Desulfurobacteriia	o__Desulfurobacteriales	f__Desulfurobacteriaceae	g__Balnearium	0.0330312	Vent
Guaymas_4571-419_scaffold_19516_c1	Guaymas_4571-419	SRR7968109_trim_1.fastq.gz	p__Aquificota	c__Desulfurobacteriia	o__Desulfurobacteriales	f__Desulfurobacteriaceae	g__Thermovibrio	0.0330059	Vent
Guaymas_4561-384_vRhyme_bin_136	Guaymas_4561-380	SRR7968106_trim_1.fastq.gz	p__Campylobacterota	c__Campylobacteria	o__Campylobacterales	f__Campylobacteraceae	g__Campylobacter_D	0.0329809	Vent
Brothers_NWCA_S145_NODE_209_length_38950_cov_22.928934	Brothers_NWCA_S145	lane8.s145.indexN707.S508.CTCTCTAC.AGGCTTAG.198_debarcode_1.fastq.gz	p__Desulfobacterota	c__Desulfobacteria	o__Desulfobacterales	f__Desulfobacteraceae	g__4572-130	0.0329348	Vent
Brothers_NWCA_S145_NODE_209_length_38950_cov_22.928934	Brothers_NWCA_S145	lane8.s145.indexN707.S508.CTCTCTAC.AGGCTTAG.198_debarcode_1.fastq.gz	p__Campylobacterota	c__Desulfurellia	o__Desulfurellales	f__Hippeaceae	g__S144-51	0.0329348	Vent
Lau_Basin_Tui_Malila_k95_625570_flag_0_multi_9.0027_len_6017	Lau_Basin_Kilo_Moana_Plume_3	KM_SRR1217564_final_reads_1.fastq.gz	p__Pseudomonadota	c__Gammaproteobacteria	o__PS1	f__Thioglobaceae	g__Thioglobus_C	0.0327264	Plume
Guaymas_4561-384_vRhyme_bin_10	Guaymas_4561-384	SRR7968107_trim_1.fastq.gz	p__Campylobacterota	c__Campylobacteria	o__Campylobacterales	f__Sulfurimonadaceae	g__Sulfurimonas	0.0327182	Vent
Brothers_LC_S014_vRhyme_bin_51	Brothers_LC_S014	lane3.s014.indexN702.S517.CGTACTAG.TCTTACGC.297_debarcode_1.fastq.gz	p__WOR-3	c__32-111	o__QNBC01	f__QNBC01	g__QNBC01	0.0326873	Vent
Brothers_UC_S147_NODE_2591_length_6277_cov_56.125691	Brothers_UC_S147	lane8.s147.indexN709.S502.GCTACGCT.ATAGAGAG.240_debarcode_1.fastq.gz	p__Pseudomonadota	c__Gammaproteobacteria	o__Enterobacterales_A	f__Alteromonadaceae	g__GCA-2401725	0.0326733	Vent
ELSC_Mariner_M17_NODE_15071_length_6624_cov_2.380483	ELSC_Mariner_M10	M10_trim_1.fastq.gz	p__Thermotogota	c__Thermotogae	o__Mesoaciditogales	f__Mesoaciditogaceae	g__Mesoaciditoga	0.032658	Vent
Brothers_NWCA_S145_vRhyme_bin_73	Brothers_NWCA_S145	lane8.s145.indexN707.S508.CTCTCTAC.AGGCTTAG.198_debarcode_1.fastq.gz	p__Campylobacterota	c__Campylobacteria	o__Campylobacterales	f__Sulfurimonadaceae	g__Sulfurimonas	0.0324297	Vent
Brothers_UC_S147_vRhyme_bin_88	Brothers_UC_S010	lane2.s010.indexN708.S505.CAGAGAGG.CTCCTTAC.233_debarcode_1.fastq.gz	p__Campylobacterota	c__Campylobacteria	o__Campylobacterales	f__Sulfurimonadaceae	g__Sulfurimonas	0.0323203	Vent
ELSC_Tui_Malila_T2_NODE_554_length_42506_cov_26.692206	ELSC_Tui_Malila_T2	T2_trim_1.fastq.gz	p__Pseudomonadota	c__Gammaproteobacteria	o__Pseudomonadales	f__Pseudomonadaceae	g__Pseudomonas_F	0.0323045	Vent
ELSC_Tui_Malila_T2_NODE_554_length_42506_cov_26.692206	ELSC_Tui_Malila_T2	T2_trim_1.fastq.gz	p__Pseudomonadota	c__Gammaproteobacteria	o__Pseudomonadales	f__Pseudomonadaceae	g__Stutzerimonas	0.0323045	Vent
Lau_Basin_Mariner_k95_447198_flag_0_multi_4.9240_len_3554	Lau_Basin_Kilo_Moana_Plume_2	KM_SRR1217459_final_reads_1.fastq.gz	p__Bacillota	c__Bacilli	o__Lactobacillales	f__Streptococcaceae	g__Streptococcus	0.0322839	Plume
ELSC_Bowl_M2_vRhyme_bin_55	ELSC_Mariner_M2	M2_trim_1.fastq.gz	p__Campylobacterota	c__Campylobacteria	o__Campylobacterales	f__Sulfurimonadaceae	g__CAITKP01	0.032258	Vent
Brothers_NWCA_S013_vRhyme_bin_53	Brothers_NWCA_S013	lane3.s013.indexN701.S517.TAAGGCGA.TCTTACGC.128_debarcode_1.fastq.gz	p__Campylobacterota	c__Desulfurellia	o__Desulfurellales	f__Hippeaceae	g__Hippea	0.0322561	Vent
Brothers_UC_S010_NODE_28882_length_2597_cov_2.228745	Brothers_NWCA_S145	lane8.s145.indexN707.S508.CTCTCTAC.AGGCTTAG.198_debarcode_1.fastq.gz	p__Campylobacterota	c__Campylobacteria	o__Campylobacterales	f__Sulfurovaceae	g__UBA1140	0.0322368	Vent
ELSC_Mariner_M10_NODE_147_length_61702_cov_169.431133_fragment_2	ELSC_Mariner_M10	M10_trim_1.fastq.gz	p__Campylobacterota	c__Campylobacteria	o__Nautiliales	f__Nautiliaceae	g__	0.0321735	Vent
ELSC_Mariner_M17_NODE_8715_length_9191_cov_66.320388	ELSC_Mariner_M17	M17_trim_1.fastq.gz	p__Methanobacteriota_B	c__Thermococci	o__Thermococcales	f__Thermococcaceae	g__Thermococcus	0.0321579	Vent
Guaymas_4561-380_scaffold_9430_c1	Guaymas_4561-384	SRR7968107_trim_1.fastq.gz	p__Campylobacterota	c__Campylobacteria	o__Nautiliales	f__Nautiliaceae	g__Lebetimonas	0.0320382	Vent
Guaymas_4561-384_vRhyme_bin_144	Guaymas_4561-380	SRR7968106_trim_1.fastq.gz	p__Aquificota	c__Desulfurobacteriia	o__Desulfurobacteriales	f__Desulfurobacteriaceae	g__Thermovibrio	0.0320294	Vent
ELSC_Abe_A1_NODE_19_length_98860_cov_12.825600	ELSC_Abe_A1	A1_trim_1.fastq.gz	p__Thermoproteota	c__Thermoprotei	o__Thermoproteales	f__Thermocladiaceae	g__	0.0319461	Vent
Guaymas_4561-384_scaffold_343_c1	Guaymas_4561-380	SRR7968106_trim_1.fastq.gz	p__Campylobacterota	c__Campylobacteria	o__Campylobacterales	f__Campylobacteraceae	g__Campylobacter_D	0.0318702	Vent
Brothers_LC_S016_vRhyme_bin_158	Brothers_LC_S016	lane4.s016.indexN704.S517.TCCTGAGC.TCTTACGC.324_debarcode_1.fastq.gz	p__Campylobacterota	c__Campylobacteria	o__Campylobacterales	f__Sulfurovaceae	g__UBA1140	0.0318317	Vent
ELSC_Bowl_M1_NODE_22822_length_1946_cov_23.040132	ELSC_Mariner_M1	M1_trim_1.fastq.gz	p__Campylobacterota	c__Campylobacteria	o__Campylobacterales	f__Sulfurovaceae	g__JAADEQ01	0.031784	Vent
ELSC_Mariner_M17_NODE_18071_length_5946_cov_16.300739	ELSC_Tui_Malila_132-544	SRR8439022_trim_1.fastq.gz	p__Campylobacterota	c__Campylobacteria	o__Campylobacterales	f__Nitratiruptoraceae	g__	0.0317187	Vent
ELSC_Mariner_M17_NODE_18071_length_5946_cov_16.300739	ELSC_Tui_Malila_132-544	SRR8439022_trim_1.fastq.gz	p__Campylobacterota	c__Campylobacteria	o__Campylobacterales	f__Nitratiruptoraceae	g__Nitratiruptor	0.0317187	Vent
Cayman_Deep_vRhyme_bin_4	Cayman_Deep_Plume_3	SRR2046221_trim_1.fastq.gz	p__Pseudomonadota	c__Gammaproteobacteria	o__Burkholderiales	f__Burkholderiaceae	g__Cupriavidus	0.0316814	Plume
Brothers_NWCB_S012_NODE_465_length_36222_cov_42.031445	Brothers_NWCB_S012	lane3.s012.indexN708.S517.CAGAGAGG.TCTTACGC.67_debarcode_1.fastq.gz	p__Pseudomonadota	c__Alphaproteobacteria	o__Micavibrionales	f__Micavibrionaceae	g__	0.0316798	Vent
Brothers_NWCB_S012_NODE_14791_length_4988_cov_14.634437	Brothers_NWCB_S139	lane6.s139.indexN701.S502.TAAGGCGA.ATAGAGAG.31_debarcode_1.fastq.gz	p__Pseudomonadota	c__Gammaproteobacteria	o__SZUA-152	f__SZUA-152	g__SZUA-152	0.0315655	Vent
Brothers_NWCB_S012_NODE_14791_length_4988_cov_14.634437	Brothers_NWCB_S139	lane6.s139.indexN701.S502.TAAGGCGA.ATAGAGAG.31_debarcode_1.fastq.gz	p__Pseudomonadota	c__Gammaproteobacteria	o__SZUA-76	f__SZUA-76	g__SZUA-76	0.0315655	Vent
Cayman_Shallow_vRhyme_bin_19	Cayman_Deep_Plume_3	SRR2046221_trim_1.fastq.gz	p__Pseudomonadota	c__Gammaproteobacteria	o__Burkholderiales	f__Burkholderiaceae	g__Cupriavidus	0.0315376	Plume
Guaymas_4559-240_scaffold_8134_c1	Guaymas_4559-240	SRR7968125_trim_1.fastq.gz	p__Campylobacterota	c__Campylobacteria	o__Campylobacterales	f__Sulfurimonadaceae	g__Sulfurimonas	0.0315137	Vent
Lau_Basin_Mariner_k95_344328_flag_0_multi_10.1944_len_21902	Lau_Basin_Kilo_Moana_Plume_3	KM_SRR1217564_final_reads_1.fastq.gz	p__Bacillota_A	c__Clostridia	o__Lachnospirales	f__Lachnospiraceae	g__KM106-2	0.0315057	Plume
Lau_Basin_Mariner_k95_344328_flag_0_multi_10.1944_len_21902	Lau_Basin_Kilo_Moana_Plume_3	KM_SRR1217564_final_reads_1.fastq.gz	p__Bacillota_A	c__Clostridia	o__Lachnospirales	f__Lachnospiraceae	g__Anaerosporobacter	0.0315057	Plume
Guaymas_4571-419_scaffold_78_c1	Guaymas_4571-419	SRR7968109_trim_1.fastq.gz	p__Aquificota	c__Desulfurobacteriia	o__Desulfurobacteriales	f__Desulfurobacteriaceae	g__Thermovibrio	0.0314725	Vent
MAR_Lucky_356-284_vRhyme_bin_49	MAR_Lucky_356-284	SRR8439172_trim_1.fastq.gz	p__Aquificota	c__Desulfurobacteriia	o__Desulfurobacteriales	f__Desulfurobacteriaceae	g__Thermovibrio	0.0313887	Vent
MAR_Lucky_356-284_vRhyme_bin_49	MAR_Lucky_356-284	SRR8439172_trim_1.fastq.gz	p__Aquificota	c__Desulfurobacteriia	o__Desulfurobacteriales	f__Desulfurobacteriaceae	g__Balnearium	0.0313887	Vent
Brothers_NWCA_S013_vRhyme_bin_18	Brothers_NWCA_S013	lane3.s013.indexN701.S517.TAAGGCGA.TCTTACGC.128_debarcode_1.fastq.gz	p__Campylobacterota	c__Campylobacteria	o__Nautiliales	f__Nautiliaceae	g__	0.0312812	Vent
Lau_Basin_Mariner_k95_185487_flag_0_multi_8.6543_len_6008	Lau_Basin_Kilo_Moana_Plume_3	KM_SRR1217564_final_reads_1.fastq.gz	p__Pseudomonadota	c__Gammaproteobacteria	o__PS1	f__Thioglobaceae	g__Thioglobus_C	0.0311876	Plume
Guaymas_4561-380_scaffold_94_c1	Guaymas_4571-419	SRR7968109_trim_1.fastq.gz	p__Patescibacteria	c__JAEDAM01	o__Absconditabacterales	f__Absconditicoccaceae	g__	0.0311761	Vent
Brothers_NWCB_S139_NODE_788_length_33642_cov_14.599940	Brothers_NWCB_S012	lane3.s012.indexN708.S517.CAGAGAGG.TCTTACGC.67_debarcode_1.fastq.gz	p__Pseudomonadota	c__Alphaproteobacteria	o__Micavibrionales	f__Micavibrionaceae	g__	0.0311246	Vent
ELSC_Mariner_M10_vRhyme_bin_97	ELSC_Mariner_M10	M10_trim_1.fastq.gz	p__Methanobacteriota_B	c__Thermococci	o__Thermococcales	f__Thermococcaceae	g__Thermococcus	0.0310397	Vent
ELSC_Mariner_M10_vRhyme_bin_97	ELSC_Mariner_M10	M10_trim_1.fastq.gz	p__Halobacteriota	c__Archaeoglobi	o__Archaeoglobales	f__Archaeoglobaceae	g__Archaeoglobus_C	0.0310397	Vent
ELSC_Tui_Malila_134-614_vRhyme_bin_40	ELSC_Tui_Malila_134-614	SRR8439053_trim_1.fastq.gz	p__Aquificota	c__Aquificae	o__Hydrogenothermales	f__Hydrogenothermaceae	g__	0.0309043	Vent
Guaymas_4571-419_vRhyme_bin_68	Guaymas_4561-384	SRR7968107_trim_1.fastq.gz	p__Campylobacterota	c__Campylobacteria	o__Campylobacterales	f__Sulfurimonadaceae	g__Sulfurimonas	0.0308128	Vent
Brothers_UC_S010_NODE_12563_length_4075_cov_227.902229	Brothers_UC_S010	lane2.s010.indexN708.S505.CAGAGAGG.CTCCTTAC.233_debarcode_1.fastq.gz	p__Campylobacterota	c__Campylobacteria	o__Campylobacterales	f__Sulfurospirillaceae	g__JAADIZ01	0.0307208	Vent
Guaymas_4561-384_scaffold_204_c1	Guaymas_4571-419	SRR7968109_trim_1.fastq.gz	p__Patescibacteria	c__JAEDAM01	o__Absconditabacterales	f__Absconditicoccaceae	g__	0.0307104	Vent
Brothers_UC_S010_NODE_171_length_37969_cov_11.721473	Brothers_UC_S010	lane2.s010.indexN708.S505.CAGAGAGG.CTCCTTAC.233_debarcode_1.fastq.gz	p__Campylobacterota	c__Campylobacteria	o__Campylobacterales	f__Sulfurovaceae	g__Sulfurovum	0.0305436	Vent
Guaymas_4561-380_scaffold_843_c1	Guaymas_4561-380	SRR7968106_trim_1.fastq.gz	p__Campylobacterota	c__Campylobacteria	o__Nautiliales	f__Nautiliaceae	g__	0.0305292	Vent
Brothers_Diffuse_S009_NODE_5675_length_3088_cov_3.112462	Brothers_UC_S147	lane8.s147.indexN709.S502.GCTACGCT.ATAGAGAG.240_debarcode_1.fastq.gz	p__Campylobacterota	c__Campylobacteria	o__Campylobacterales	f__Sulfurovaceae	g__JAADEQ01	0.0305286	Vent
Guaymas_Basin_k95_935806_flag_0_multi_4.6536_len_8239	Lau_Basin_Abe_Plume_1	Abe_SRR1217460_final_reads_1.fastq.gz	p__Pseudomonadota	c__Gammaproteobacteria	o__Enterobacterales	f__Enterobacteriaceae	g__Cedecea	0.0305029	Plume
Brothers_NWCA_S142_NODE_42_length_63478_cov_24.430664_fragment_1	Brothers_NWCA_S142	lane7.s142.indexN704.S505.TCCTGAGC.CTCCTTAC.157_debarcode_1.fastq.gz	p__Campylobacterota	c__Campylobacteria	o__Nautiliales	f__Nautiliaceae	g__	0.0304619	Vent
Brothers_NWCA_S143_vRhyme_bin_8	Brothers_NWCA_S143	lane7.s143.indexN705.S506.GGACTCCT.TATGCAGT.106_debarcode_1.fastq.gz	p__Bacteroidota	c__Bacteroidia	o__	f__	g__	0.0304373	Vent
Guaymas_4561-384_scaffold_11140_c1	Guaymas_4559-240	SRR7968125_trim_1.fastq.gz	p__Campylobacterota	c__Campylobacteria	o__Campylobacterales	f__Sulfurimonadaceae	g__Sulfurimonas	0.030382	Vent
ELSC_Tui_Malila_T11_NODE_38_length_109583_cov_7.811714_fragment_1	ELSC_Tui_Malila_T11	T11_trim_1.fastq.gz	p__Chloroflexota	c__Anaerolineae	o__J102	f__J102	g__M2005	0.0303001	Vent
Guaymas_4571-419_vRhyme_bin_61	Guaymas_4571-419	SRR7968109_trim_1.fastq.gz	p__Patescibacteria	c__JAEDAM01	o__BD1-5	f__UBA6164	g__	0.0301195	Vent
ELSC_Abe_A1_NODE_17383_length_5101_cov_157.825090	ELSC_Tui_Malila_132-544	SRR8439022_trim_1.fastq.gz	p__Campylobacterota	c__Campylobacteria	o__Campylobacterales	f__Nitratiruptoraceae	g__Nitratiruptor	0.0301137	Vent
ELSC_Abe_A1_NODE_17383_length_5101_cov_157.825090	ELSC_Tui_Malila_132-544	SRR8439022_trim_1.fastq.gz	p__Campylobacterota	c__Campylobacteria	o__Campylobacterales	f__Nitratiruptoraceae	g__	0.0301137	Vent
Brothers_NWCB_S141_NODE_2279_length_19028_cov_15.325327_fragment_1	Brothers_NWCB_S146	lane8.s146.indexN708.S517.CAGAGAGG.TCTTACGC.172_debarcode_1.fastq.gz	p__Desulfobacterota_F	c__GWC2-55-46	o__GWC2-55-46	f__DRQE01	g__DRQE01	0.0299821	Vent
Brothers_NWCB_S139_NODE_1039_length_28824_cov_40.431683	Brothers_NWCB_S139	lane6.s139.indexN701.S502.TAAGGCGA.ATAGAGAG.31_debarcode_1.fastq.gz	p__Pseudomonadota	c__Gammaproteobacteria	o__Chromatiales	f__Sedimenticolaceae	g__WFXD01	0.0299809	Vent
Brothers_NWCA_S145_NODE_9016_length_5293_cov_13.010066	Brothers_LC_S014	lane3.s014.indexN702.S517.CGTACTAG.TCTTACGC.297_debarcode_1.fastq.gz	p__Campylobacterota	c__Desulfurellia	o__Desulfurellales	f__Hippeaceae	g__Hippea	0.029975	Vent
EPR_PIR-30_vRhyme_bin_32	EPR_PIR-30	SRR7968104_trim_1.fastq.gz	p__Thermoproteota	c__Thermoprotei	o__Thermoproteales	f__Thermocladiaceae	g__JAADER01	0.0299127	Vent
ELSC_Mariner_M10_NODE_12040_length_4844_cov_18.369515	Brothers_NWCA_S013	lane3.s013.indexN701.S517.TAAGGCGA.TCTTACGC.128_debarcode_1.fastq.gz	p__Halobacteriota	c__Archaeoglobi	o__Archaeoglobales	f__Archaeoglobaceae	g__Archaeoglobus_C	0.0298895	Vent
Brothers_LC_S016_vRhyme_bin_42	Brothers_LC_S016	lane4.s016.indexN704.S517.TCCTGAGC.TCTTACGC.324_debarcode_1.fastq.gz	p__Campylobacterota	c__Campylobacteria	o__Campylobacterales	f__Sulfurovaceae	g__UBA1140	0.0298472	Vent
Brothers_NWCA_S144_NODE_26453_length_3737_cov_2.183934	Brothers_NWCA_S142	lane7.s142.indexN704.S505.TCCTGAGC.CTCCTTAC.157_debarcode_1.fastq.gz	p__Campylobacterota	c__Campylobacteria	o__Campylobacterales	f__Sulfurovaceae	g__UBA1140	0.0298463	Vent
Brothers_NWCB_S146_vRhyme_bin_49	Brothers_NWCB_S012	lane3.s012.indexN708.S517.CAGAGAGG.TCTTACGC.67_debarcode_1.fastq.gz	p__Aquificota	c__Aquificae	o__Aquificales	f__Aquificaceae	g__Hydrogenivirga	0.0298238	Vent
Brothers_LC_S014_vRhyme_bin_80	Brothers_LC_S014	lane3.s014.indexN702.S517.CGTACTAG.TCTTACGC.297_debarcode_1.fastq.gz	p__Aenigmatarchaeota	c__Aenigmatarchaeia	o__GW2011-AR5	f__WALA01	g__WALA01	0.0297827	Vent
Brothers_NWCA_S013_NODE_609_length_17436_cov_23.566237	ELSC_Mariner_M10	M10_trim_1.fastq.gz	p__Methanobacteriota_B	c__Thermococci	o__Thermococcales	f__Thermococcaceae	g__Thermococcus	0.0297061	Vent
Brothers_NWCA_S013_NODE_609_length_17436_cov_23.566237	ELSC_Mariner_M10	M10_trim_1.fastq.gz	p__Thermoproteota	c__Thermoprotei_A	o__Sulfolobales	f__Desulfurococcaceae	g__JAADCY01	0.0297061	Vent
Brothers_NWCA_S013_NODE_609_length_17436_cov_23.566237	ELSC_Mariner_M10	M10_trim_1.fastq.gz	p__Halobacteriota	c__Archaeoglobi	o__Archaeoglobales	f__Archaeoglobaceae	g__Archaeoglobus_C	0.0297061	Vent
Brothers_NWCA_S144_NODE_26453_length_3737_cov_2.183934	Brothers_NWCA_S017	lane4.s017.indexN701.S502.TAAGGCGA.ATAGAGAG.318_debarcode_1.fastq.gz	p__Campylobacterota	c__Campylobacteria	o__Campylobacterales	f__Sulfurovaceae	g__UBA1140	0.0296623	Vent
Brothers_NWCB_S012_vRhyme_bin_99	Brothers_NWCB_S141	lane6.s141.indexN703.S504.AGGCAGAA.TCTACTCT.151_debarcode_1.fastq.gz	p__Campylobacterota	c__Campylobacteria	o__Campylobacterales	f__Sulfurimonadaceae	g__QNZR01	0.0296057	Vent
Cayman_Shallow_k95_765359_flag_0_multi_94.0273_len_31219	Cayman_Deep_Plume_1	SRR2046238_trim_1.fastq.gz	p__Pseudomonadota	c__Gammaproteobacteria	o__Pseudomonadales	f__Pseudomonadaceae	g__Halopseudomonas	0.0296021	Plume
Cayman_Shallow_k95_765359_flag_0_multi_94.0273_len_31219	Cayman_Deep_Plume_1	SRR2046238_trim_1.fastq.gz	p__Pseudomonadota	c__Gammaproteobacteria	o__Pseudomonadales	f__Pseudomonadaceae	g__Pseudomonas_E	0.0296021	Plume
Cayman_Shallow_k95_765359_flag_0_multi_94.0273_len_31219	Cayman_Deep_Plume_1	SRR2046238_trim_1.fastq.gz	p__Pseudomonadota	c__Gammaproteobacteria	o__Pseudomonadales	f__Pseudomonadaceae	g__Pseudomonas	0.0296021	Plume
Cayman_Deep_k95_335310_flag_0_multi_41.0040_len_31219	Cayman_Deep_Plume_1	SRR2046238_trim_1.fastq.gz	p__Pseudomonadota	c__Gammaproteobacteria	o__Pseudomonadales	f__Pseudomonadaceae	g__Halopseudomonas	0.0295445	Plume
Cayman_Deep_k95_335310_flag_0_multi_41.0040_len_31219	Cayman_Deep_Plume_1	SRR2046238_trim_1.fastq.gz	p__Pseudomonadota	c__Gammaproteobacteria	o__Pseudomonadales	f__Pseudomonadaceae	g__Pseudomonas_E	0.0295445	Plume
Cayman_Deep_k95_335310_flag_0_multi_41.0040_len_31219	Cayman_Deep_Plume_1	SRR2046238_trim_1.fastq.gz	p__Pseudomonadota	c__Gammaproteobacteria	o__Pseudomonadales	f__Pseudomonadaceae	g__Pseudomonas	0.0295445	Plume
Brothers_NWCB_S139_vRhyme_bin_238	Brothers_NWCB_S139	lane6.s139.indexN701.S502.TAAGGCGA.ATAGAGAG.31_debarcode_1.fastq.gz	p__Planctomycetota	c__Planctomycetia	o__Planctomycetales	f__Planctomycetaceae	g__Rubinisphaera	0.0295196	Vent
Lau_Basin_Tui_Malila_k95_275021_flag_0_multi_7.7888_len_4091	Lau_Basin_Kilo_Moana_Plume_3	KM_SRR1217564_final_reads_1.fastq.gz	p__Bacillota_A	c__Clostridia	o__Lachnospirales	f__Cellulosilyticaceae	g__Cellulosilyticum	0.0294171	Plume
Guaymas_4571-419_vRhyme_bin_23	Guaymas_4571-419	SRR7968109_trim_1.fastq.gz	p__Campylobacterota	c__Campylobacteria	o__Campylobacterales	f__Sulfurovaceae	g__	0.0293721	Vent
Guaymas_4561-380_scaffold_33_c1	Guaymas_4561-384	SRR7968107_trim_1.fastq.gz	p__Campylobacterota	c__Campylobacteria	o__Nautiliales	f__Nautiliaceae	g__Nautilia	0.0293646	Vent
Brothers_NWCB_S012_vRhyme_bin_79	Brothers_NWCB_S012	lane3.s012.indexN708.S517.CAGAGAGG.TCTTACGC.67_debarcode_1.fastq.gz	p__Pseudomonadota	c__Gammaproteobacteria	o__SZUA-152	f__SZUA-152	g__DRQN01	0.0293286	Vent
Brothers_NWCB_S012_vRhyme_bin_79	Brothers_NWCB_S012	lane3.s012.indexN708.S517.CAGAGAGG.TCTTACGC.67_debarcode_1.fastq.gz	p__Pseudomonadota	c__Gammaproteobacteria	o__	f__	g__	0.0293286	Vent
Brothers_NWCB_S012_vRhyme_bin_79	Brothers_NWCB_S012	lane3.s012.indexN708.S517.CAGAGAGG.TCTTACGC.67_debarcode_1.fastq.gz	p__Pseudomonadota	c__Gammaproteobacteria	o__S140-43	f__S140-43	g__S140-43	0.0293286	Vent
Brothers_NWCB_S146_NODE_34969_length_3750_cov_32.572454	Brothers_NWCB_S141	lane6.s141.indexN703.S504.AGGCAGAA.TCTACTCT.151_debarcode_1.fastq.gz	p__Pseudomonadota	c__Gammaproteobacteria	o__	f__	g__	0.0292981	Vent
Brothers_NWCB_S141_vRhyme_bin_198	Brothers_NWCB_S141	lane6.s141.indexN703.S504.AGGCAGAA.TCTACTCT.151_debarcode_1.fastq.gz	p__Aquificota	c__Aquificae	o__Aquificales	f__Aquificaceae	g__	0.0292735	Vent
ELSC_Bowl_M1_NODE_6515_length_4379_cov_228.694967	ELSC_Mariner_M1	M1_trim_1.fastq.gz	p__Campylobacterota	c__Campylobacteria	o__Nautiliales	f__Nautiliaceae	g__	0.0291996	Vent
Brothers_NWCA_S145_NODE_188_length_40324_cov_38.245665_fragment_1	Brothers_NWCA_S145	lane8.s145.indexN707.S508.CTCTCTAC.AGGCTTAG.198_debarcode_1.fastq.gz	p__Campylobacterota	c__Campylobacteria	o__Campylobacterales	f__Sulfurovaceae	g__UBA1140	0.0291953	Vent
Brothers_NWCA_S013_NODE_16138_length_2937_cov_10.356940	Brothers_NWCA_S142	lane7.s142.indexN704.S505.TCCTGAGC.CTCCTTAC.157_debarcode_1.fastq.gz	p__Campylobacterota	c__Campylobacteria	o__Campylobacterales	f__Sulfurimonadaceae	g__Sulfurimonas	0.0291896	Vent
Guaymas_4561-384_vRhyme_bin_141	Guaymas_4571-419	SRR7968109_trim_1.fastq.gz	p__Aquificota	c__Desulfurobacteriia	o__Desulfurobacteriales	f__Desulfurobacteriaceae	g__Thermovibrio	0.0290905	Vent
Guaymas_4561-384_vRhyme_bin_141	Guaymas_4571-419	SRR7968109_trim_1.fastq.gz	p__Aquificota	c__Desulfurobacteriia	o__Desulfurobacteriales	f__Desulfurobacteriaceae	g__Balnearium	0.0290905	Vent
Brothers_NWCA_S145_NODE_9325_length_5195_cov_107.499605	ELSC_Mariner_M10	M10_trim_1.fastq.gz	p__Campylobacterota	c__Campylobacteria	o__Campylobacterales	f__Sulfurovaceae	g__JAADEQ01	0.0290865	Vent
ELSC_Tui_Malila_T2_NODE_23937_length_6097_cov_23.030486	Brothers_UC_S010	lane2.s010.indexN708.S505.CAGAGAGG.CTCCTTAC.233_debarcode_1.fastq.gz	p__Campylobacterota	c__Campylobacteria	o__Campylobacterales	f__Sulfurovaceae	g__Sulfurovum	0.0290831	Vent
Guaymas_4561-380_vRhyme_bin_19	Guaymas_4571-419	SRR7968109_trim_1.fastq.gz	p__Campylobacterota	c__Campylobacteria	o__Nautiliales	f__Nautiliaceae	g__	0.0290297	Vent
Guaymas_4561-380_vRhyme_bin_19	Guaymas_4571-419	SRR7968109_trim_1.fastq.gz	p__Campylobacterota	c__Campylobacteria	o__Nautiliales	f__Nautiliaceae	g__Nautilia	0.0290297	Vent
MAR_Lucky_356-308_scaffold_7845_c1	MAR_Lucky_356-284	SRR8439172_trim_1.fastq.gz	p__Pseudomonadota	c__Gammaproteobacteria	o__Enterobacterales	f__Enterobacteriaceae	g__Citrobacter	0.0289016	Vent
MAR_Lucky_356-308_scaffold_7845_c1	MAR_Lucky_356-284	SRR8439172_trim_1.fastq.gz	p__Pseudomonadota	c__Gammaproteobacteria	o__Enterobacterales	f__Enterobacteriaceae	g__Cronobacter	0.0289016	Vent
MAR_Lucky_356-308_scaffold_7845_c1	MAR_Lucky_356-284	SRR8439172_trim_1.fastq.gz	p__Pseudomonadota	c__Gammaproteobacteria	o__Enterobacterales	f__Enterobacteriaceae	g__Hafnia	0.0289016	Vent
MAR_Lucky_356-308_scaffold_7845_c1	MAR_Lucky_356-284	SRR8439172_trim_1.fastq.gz	p__Pseudomonadota	c__Alphaproteobacteria	o__Rhodobacterales	f__Rhodobacteraceae	g__Sedimentitalea	0.0289016	Vent
MAR_Lucky_356-308_scaffold_7845_c1	MAR_Lucky_356-284	SRR8439172_trim_1.fastq.gz	p__Pseudomonadota	c__Alphaproteobacteria	o__Rhodobacterales	f__Rhodobacteraceae	g__Oceanicola	0.0289016	Vent
Brothers_NWCB_S139_NODE_16_length_202131_cov_8.698892	Brothers_NWCB_S139	lane6.s139.indexN701.S502.TAAGGCGA.ATAGAGAG.31_debarcode_1.fastq.gz	p__Planctomycetota	c__Planctomycetia	o__Pirellulales	f__Pirellulaceae	g__	0.0288648	Vent
ELSC_Bowl_M1_NODE_2868_length_7307_cov_19.422423	ELSC_Mariner_M1	M1_trim_1.fastq.gz	p__Campylobacterota	c__Campylobacteria	o__Nautiliales	f__Nautiliaceae	g__	0.0288497	Vent
Brothers_NWCB_S141_NODE_412_length_46186_cov_16.461886	Brothers_NWCB_S141	lane6.s141.indexN703.S504.AGGCAGAA.TCTACTCT.151_debarcode_1.fastq.gz	p__Pseudomonadota	c__Alphaproteobacteria	o__Micavibrionales	f__Micavibrionaceae	g__UBA1672	0.0288207	Vent
Axial_Plume_NODE_3770_length_4243_cov_37.016764	Axial_Plume	Plume_2015_DNA_trim_1.fastq.gz	p__Bacteroidota	c__Bacteroidia	o__Flavobacteriales	f__UA16	g__UBA974	0.0287837	Plume
Brothers_NWCA_S145_NODE_9016_length_5293_cov_13.010066	Brothers_NWCA_S145	lane8.s145.indexN707.S508.CTCTCTAC.AGGCTTAG.198_debarcode_1.fastq.gz	p__Campylobacterota	c__Desulfurellia	o__Desulfurellales	f__Hippeaceae	g__Hippea	0.0287662	Vent
MAR_Rainbow_354-166_scaffold_3799_c1	MAR_Rainbow_354-166	SRR7968108_trim_1.fastq.gz	p__Campylobacterota	c__Campylobacteria	o__Campylobacterales	f__Sulfurovaceae	g__Sulfurovum	0.0287332	Vent
Brothers_LC_S014_NODE_6974_length_5483_cov_65.859783	Brothers_NWCA_S017	lane4.s017.indexN701.S502.TAAGGCGA.ATAGAGAG.318_debarcode_1.fastq.gz	p__Campylobacterota	c__Desulfurellia	o__Desulfurellales	f__Hippeaceae	g__	0.0287314	Vent
Brothers_LC_S014_NODE_6974_length_5483_cov_65.859783	Brothers_NWCA_S017	lane4.s017.indexN701.S502.TAAGGCGA.ATAGAGAG.318_debarcode_1.fastq.gz	p__Campylobacterota	c__Desulfurellia	o__Desulfurellales	f__Hippeaceae	g__S144-51	0.0287314	Vent
Brothers_NWCB_S012_vRhyme_bin_76	Brothers_NWCB_S146	lane8.s146.indexN708.S517.CAGAGAGG.TCTTACGC.172_debarcode_1.fastq.gz	p__Aquificota	c__Aquificae	o__Aquificales	f__Aquificaceae	g__Hydrogenivirga	0.0287255	Vent
Brothers_Diffuse_S009_vRhyme_bin_21	Brothers_Diffuse_S009	lane2.s009.indexN705.S505.GGACTCCT.CTCCTTAC.279_debarcode_1.fastq.gz	p__Campylobacterota	c__Campylobacteria	o__Campylobacterales	f__Sulfurimonadaceae	g__CAITKP01	0.0287186	Vent
Brothers_NWCB_S012_NODE_6_length_202076_cov_8.985308	Brothers_NWCB_S139	lane6.s139.indexN701.S502.TAAGGCGA.ATAGAGAG.31_debarcode_1.fastq.gz	p__Planctomycetota	c__Planctomycetia	o__Pirellulales	f__Pirellulaceae	g__	0.0286643	Vent
Brothers_NWCB_S140_NODE_7311_length_7242_cov_0.947294	Brothers_NWCB_S141	lane6.s141.indexN703.S504.AGGCAGAA.TCTACTCT.151_debarcode_1.fastq.gz	p__Thermoproteota	c__Thermoprotei_A	o__Sulfolobales	f__Acidilobaceae	g__	0.0286179	Vent
Brothers_NWCA_S013_NODE_108_length_45819_cov_13.144599	Brothers_NWCA_S013	lane3.s013.indexN701.S517.TAAGGCGA.TCTTACGC.128_debarcode_1.fastq.gz	p__Thermoplasmatota	c__Thermoplasmata	o__Aciduliprofundales	f__Aciduliprofundaceae	g__JAADDK01	0.0286116	Vent
Brothers_LC_S016_vRhyme_bin_190	Brothers_LC_S016	lane4.s016.indexN704.S517.TCCTGAGC.TCTTACGC.324_debarcode_1.fastq.gz	p__Campylobacterota	c__Campylobacteria	o__Campylobacterales	f__Sulfurovaceae	g__UBA1140	0.0286106	Vent
Guaymas_4561-380_scaffold_94_c1	Guaymas_4561-384	SRR7968107_trim_1.fastq.gz	p__Patescibacteria	c__JAEDAM01	o__Absconditabacterales	f__Absconditicoccaceae	g__	0.0285599	Vent
Cayman_Deep_k95_312874_flag_0_multi_39.2425_len_42442	Cayman_Shallow_Plume_2	SRR2046236_trim_1.fastq.gz	p__Pseudomonadota	c__Gammaproteobacteria	o__Pseudomonadales	f__Pseudomonadaceae	g__Pseudomonas	0.0285458	Plume
Cayman_Deep_k95_312874_flag_0_multi_39.2425_len_42442	Cayman_Shallow_Plume_2	SRR2046236_trim_1.fastq.gz	p__Pseudomonadota	c__Gammaproteobacteria	o__Pseudomonadales	f__Pseudomonadaceae	g__Halopseudomonas	0.0285458	Plume
Cayman_Shallow_k95_692669_flag_0_multi_87.9420_len_42442	Cayman_Shallow_Plume_2	SRR2046236_trim_1.fastq.gz	p__Pseudomonadota	c__Gammaproteobacteria	o__Pseudomonadales	f__Pseudomonadaceae	g__Pseudomonas	0.02854	Plume
Cayman_Shallow_k95_692669_flag_0_multi_87.9420_len_42442	Cayman_Shallow_Plume_2	SRR2046236_trim_1.fastq.gz	p__Pseudomonadota	c__Gammaproteobacteria	o__Pseudomonadales	f__Pseudomonadaceae	g__Halopseudomonas	0.02854	Plume
Guaymas_4561-384_scaffold_204_c1	Guaymas_4561-384	SRR7968107_trim_1.fastq.gz	p__Patescibacteria	c__JAEDAM01	o__Absconditabacterales	f__Absconditicoccaceae	g__	0.028387	Vent
Brothers_UC_S147_NODE_1302_length_8774_cov_35.325199	Brothers_UC_S011	lane2.s011.indexN701.S505.TAAGGCGA.CTCCTTAC.217_debarcode_1.fastq.gz	p__Campylobacterota	c__Campylobacteria	o__Campylobacterales	f__Sulfurovaceae	g__Sulfurovum	0.0283831	Vent
Brothers_NWCA_S144_NODE_206_length_33509_cov_40.093523_fragment_1	Brothers_NWCA_S144	lane7.s144.indexN706.S507.TAGGCATG.TACTCCTT.136_debarcode_1.fastq.gz	p__Desulfobacterota	c__Dissulfuribacteria	o__Dissulfuribacterales	f__	g__	0.0283672	Vent
ELSC_Mariner_M10_vRhyme_bin_111	ELSC_Mariner_M10	M10_trim_1.fastq.gz	p__Methanobacteriota_B	c__Thermococci	o__Thermococcales	f__Thermococcaceae	g__Thermococcus	0.0282061	Vent
ELSC_Mariner_131-447_scaffold_52_c1_fragment_1	ELSC_Mariner_131-447	SRR7968105_trim_1.fastq.gz	p__Pseudomonadota	c__Gammaproteobacteria	o__Pseudomonadales	f__DSM-6294	g__Oleibacter	0.0281817	Vent
Cayman_Deep_k95_312103_flag_0_multi_36.2330_len_7414	Cayman_Deep_Plume_3	SRR2046221_trim_1.fastq.gz	p__Pseudomonadota	c__Alphaproteobacteria	o__Sphingomonadales	f__Sphingomonadaceae	g__Sphingobium	0.0281579	Plume
MAR_Lucky_356-284_vRhyme_bin_5	MAR_Lucky_356-284	SRR8439172_trim_1.fastq.gz	p__Aquificota	c__Aquificae	o__Hydrogenothermales	f__Hydrogenothermaceae	g__Persephonella	0.0281201	Vent
MAR_Rainbow_354-166_scaffold_156_c1	MAR_Rainbow_354-166	SRR7968108_trim_1.fastq.gz	p__Desulfobacterota_C	c__Deferrisomatia	o__Deferrisomatales	f__Deferrisomataceae	g__Deferrisoma	0.0280852	Vent
Lau_Basin_Mariner_k95_182687_flag_0_multi_38.4736_len_153290_fragment_1	Lau_Basin_Tahi_Moana_Plume_1	TahiMoana_SRR1217461_final_reads_1.fastq.gz	p__Pseudomonadota	c__Gammaproteobacteria	o__Pseudomonadales	f__Oleiphilaceae	g__Marinobacter	0.0280799	Plume
Lau_Basin_Mariner_k95_344328_flag_0_multi_10.1944_len_21902	Lau_Basin_Abe_Plume_1	Abe_SRR1217460_final_reads_1.fastq.gz	p__Bacillota_A	c__Clostridia	o__Lachnospirales	f__Lachnospiraceae	g__KM106-2	0.0280576	Plume
Lau_Basin_Mariner_k95_344328_flag_0_multi_10.1944_len_21902	Lau_Basin_Abe_Plume_1	Abe_SRR1217460_final_reads_1.fastq.gz	p__Bacillota_A	c__Clostridia	o__Lachnospirales	f__Lachnospiraceae	g__Anaerosporobacter	0.0280576	Plume
Brothers_NWCA_S143_vRhyme_bin_95	Brothers_NWCA_S017	lane4.s017.indexN701.S502.TAAGGCGA.ATAGAGAG.318_debarcode_1.fastq.gz	p__Campylobacterota	c__Desulfurellia	o__Desulfurellales	f__Hippeaceae	g__Hippea	0.0279948	Vent
Brothers_Diffuse_S009_vRhyme_bin_17	Brothers_Diffuse_S009	lane2.s009.indexN705.S505.GGACTCCT.CTCCTTAC.279_debarcode_1.fastq.gz	p__CSSED10-310	c__CSSED10-310	o__	f__	g__	0.0279662	Vent
Guaymas_4561-384_vRhyme_bin_144	Guaymas_4571-419	SRR7968109_trim_1.fastq.gz	p__Aquificota	c__Desulfurobacteriia	o__Desulfurobacteriales	f__Desulfurobacteriaceae	g__Thermovibrio	0.027905	Vent
Lau_Basin_Tahi_Moana_k95_155757_flag_0_multi_26.3053_len_244348_fragment_1	Lau_Basin_Tahi_Moana_Plume_1	TahiMoana_SRR1217461_final_reads_1.fastq.gz	p__Pseudomonadota	c__Gammaproteobacteria	o__Pseudomonadales	f__Oleiphilaceae	g__Marinobacter	0.0278998	Plume
Brothers_NWCA_S017_NODE_6_length_47110_cov_20.950216	Brothers_NWCA_S017	lane4.s017.indexN701.S502.TAAGGCGA.ATAGAGAG.318_debarcode_1.fastq.gz	p__Campylobacterota	c__Campylobacteria	o__Campylobacterales	f__Sulfurovaceae	g__Sulfurovum	0.0278004	Vent
Guaymas_4561-384_scaffold_3221_c1	Guaymas_4571-419	SRR7968109_trim_1.fastq.gz	p__Methanobacteriota	c__Methanococci	o__Methanococcales	f__Methanocaldococcaceae	g__Methanocaldococcus	0.0277835	Vent
ELSC_Tui_Malila_132-544_scaffold_2455_c1	ELSC_Tui_Malila_132-544	SRR8439022_trim_1.fastq.gz	p__Campylobacterota	c__Campylobacteria	o__Campylobacterales	f__Sulfurovaceae	g__UBA1140	0.0277646	Vent
Guaymas_4571-419_scaffold_135_c1	Guaymas_4561-384	SRR7968107_trim_1.fastq.gz	p__Patescibacteria	c__JAEDAM01	o__Absconditabacterales	f__Absconditicoccaceae	g__	0.0277535	Vent
Brothers_NWCA_S143_NODE_102_length_65501_cov_12.090066	Brothers_NWCA_S143	lane7.s143.indexN705.S506.GGACTCCT.TATGCAGT.106_debarcode_1.fastq.gz	p__Chloroflexota	c__Anaerolineae	o__Anaerolineales	f__DRMV01	g__	0.0277155	Vent
Guaymas_Basin_k95_286466_flag_0_multi_33.7662_len_7851	Lau_Basin_Kilo_Moana_Plume_1	KM_SRR1217367_final_reads_1.fastq.gz	p__SAR324	c__SAR324	o__SAR324	f__NAC60-12	g__Arctic96AD-7	0.0276986	Plume
ELSC_Mariner_131-447_vRhyme_bin_72	ELSC_Mariner_M1	M1_trim_1.fastq.gz	p__Campylobacterota	c__Campylobacteria	o__Nautiliales	f__Nautiliaceae	g__	0.0276977	Vent
Lau_Basin_Mariner_k95_447198_flag_0_multi_4.9240_len_3554	Lau_Basin_Abe_Plume_1	Abe_SRR1217460_final_reads_1.fastq.gz	p__Bacillota	c__Bacilli	o__Lactobacillales	f__Streptococcaceae	g__Streptococcus	0.0276872	Plume
ELSC_Mariner_M10_vRhyme_bin_61	ELSC_Mariner_M10	M10_trim_1.fastq.gz	p__Campylobacterota	c__Campylobacteria	o__Campylobacterales	f__Sulfurovaceae	g__Sulfurovum	0.0276003	Vent
Cayman_Deep_k95_312874_flag_0_multi_39.2425_len_42442	Cayman_Shallow_Plume_1	SRR2046235_trim_1.fastq.gz	p__Pseudomonadota	c__Gammaproteobacteria	o__Pseudomonadales	f__Pseudomonadaceae	g__Pseudomonas	0.0275157	Plume
Cayman_Deep_k95_312874_flag_0_multi_39.2425_len_42442	Cayman_Shallow_Plume_1	SRR2046235_trim_1.fastq.gz	p__Pseudomonadota	c__Gammaproteobacteria	o__Pseudomonadales	f__Pseudomonadaceae	g__Halopseudomonas	0.0275157	Plume
Brothers_NWCA_S143_NODE_8620_length_7336_cov_4.611042	Brothers_NWCA_S013	lane3.s013.indexN701.S517.TAAGGCGA.TCTTACGC.128_debarcode_1.fastq.gz	p__Caldisericota	c__Caldisericia	o__Caldisericales	f__Caldisericaceae	g__	0.0275003	Vent
Brothers_NWCA_S143_NODE_8620_length_7336_cov_4.611042	Brothers_NWCA_S013	lane3.s013.indexN701.S517.TAAGGCGA.TCTTACGC.128_debarcode_1.fastq.gz	p__Caldisericota	c__Caldisericia	o__Caldisericales	f__Caldisericaceae	g__S143-107	0.0275003	Vent
Brothers_NWCA_S142_NODE_21508_length_1523_cov_14.020774	Brothers_UC_S011	lane2.s011.indexN701.S505.TAAGGCGA.CTCCTTAC.217_debarcode_1.fastq.gz	p__Campylobacterota	c__Campylobacteria	o__Campylobacterales	f__Sulfurimonadaceae	g__Sulfurimonas	0.0274933	Vent
Guaymas_4561-384_scaffold_7557_c1	Guaymas_4561-380	SRR7968106_trim_1.fastq.gz	p__Patescibacteria	c__JAEDAM01	o__Absconditabacterales	f__Absconditicoccaceae	g__	0.0274913	Vent
Cayman_Shallow_k95_692669_flag_0_multi_87.9420_len_42442	Cayman_Shallow_Plume_1	SRR2046235_trim_1.fastq.gz	p__Pseudomonadota	c__Gammaproteobacteria	o__Pseudomonadales	f__Pseudomonadaceae	g__Pseudomonas	0.0274868	Plume
Cayman_Shallow_k95_692669_flag_0_multi_87.9420_len_42442	Cayman_Shallow_Plume_1	SRR2046235_trim_1.fastq.gz	p__Pseudomonadota	c__Gammaproteobacteria	o__Pseudomonadales	f__Pseudomonadaceae	g__Halopseudomonas	0.0274868	Plume
Brothers_NWCA_S142_NODE_41_length_63975_cov_31.108210_fragment_1	Brothers_NWCA_S142	lane7.s142.indexN704.S505.TCCTGAGC.CTCCTTAC.157_debarcode_1.fastq.gz	p__Thermotogota	c__Thermotogae	o__Mesoaciditogales	f__Mesoaciditogaceae	g__Mesoaciditoga	0.0273877	Vent
Brothers_NWCA_S142_NODE_41_length_63975_cov_31.108210_fragment_1	Brothers_NWCA_S142	lane7.s142.indexN704.S505.TCCTGAGC.CTCCTTAC.157_debarcode_1.fastq.gz	p__Thermotogota	c__Thermotogae	o__Mesoaciditogales	f__Mesoaciditogaceae	g__	0.0273877	Vent
ELSC_Mariner_131-447_scaffold_18246_c1	ELSC_Mariner_131-447	SRR7968105_trim_1.fastq.gz	p__Pseudomonadota	c__Zetaproteobacteria	o__Mariprofundales	f__Mariprofundaceae	g__Mariprofundus	0.0273771	Vent
Brothers_LC_S016_vRhyme_bin_123	Brothers_LC_S016	lane4.s016.indexN704.S517.TCCTGAGC.TCTTACGC.324_debarcode_1.fastq.gz	p__Campylobacterota	c__Campylobacteria	o__Campylobacterales	f__Sulfurovaceae	g__Sulfurovum	0.0273258	Vent
Brothers_NWCB_S139_NODE_271_length_56810_cov_13.898947	Brothers_NWCB_S139	lane6.s139.indexN701.S502.TAAGGCGA.ATAGAGAG.31_debarcode_1.fastq.gz	p__Asgardarchaeota	c__Heimdallarchaeia	o__UBA460	f__Kariarchaeaceae	g__	0.0272538	Vent
Guaymas_4561-380_scaffold_462_c2	Guaymas_4561-380	SRR7968106_trim_1.fastq.gz	p__Campylobacterota	c__Campylobacteria	o__Campylobacterales	f__Sulfurospirillaceae	g__Sulfurospirillum_A	0.0271916	Vent
Guaymas_4561-380_scaffold_462_c2	Guaymas_4561-380	SRR7968106_trim_1.fastq.gz	p__Campylobacterota	c__Campylobacteria	o__Campylobacterales	f__Sulfurovaceae	g__	0.0271916	Vent
MAR_Rainbow_355-202_scaffold_21707_c1	MAR_Rainbow_355-202	SRR7968110_trim_1.fastq.gz	p__Pseudomonadota	c__Gammaproteobacteria	o__Methylococcales	f__Methylomonadaceae	g__Methyloprofundus	0.0271434	Vent
Guaymas_4561-380_scaffold_1618_c1	Guaymas_4571-419	SRR7968109_trim_1.fastq.gz	p__Methanobacteriota	c__Methanococci	o__Methanococcales	f__Methanocaldococcaceae	g__Methanocaldococcus	0.0271042	Vent
Guaymas_4571-419_scaffold_1815_c1	Guaymas_4571-419	SRR7968109_trim_1.fastq.gz	p__Methanobacteriota	c__Methanococci	o__Methanococcales	f__Methanocaldococcaceae	g__Methanocaldococcus	0.0270343	Vent
ELSC_Mariner_M10_vRhyme_bin_61	ELSC_Tui_Malila_T2	T2_trim_1.fastq.gz	p__Campylobacterota	c__Campylobacteria	o__Campylobacterales	f__Sulfurovaceae	g__Sulfurovum	0.0270186	Vent
MAR_Rainbow_354-166_vRhyme_bin_74	MAR_Rainbow_354-166	SRR7968108_trim_1.fastq.gz	p__Pseudomonadota	c__Alphaproteobacteria	o__Rhodobacterales	f__Rhodobacteraceae	g__Profundibacter	0.0270146	Vent
Brothers_LC_S016_NODE_139843_length_1505_cov_28.417997	Brothers_LC_S014	lane3.s014.indexN702.S517.CGTACTAG.TCTTACGC.297_debarcode_1.fastq.gz	p__Desulfobacterota	c__Dissulfuribacteria	o__Dissulfuribacterales	f__QOAL01	g__S144-17	0.0269905	Vent
ELSC_Tui_Malila_T10_NODE_11228_length_5161_cov_199.557012	ELSC_Tui_Malila_T11	T11_trim_1.fastq.gz	p__Aquificota	c__Desulfurobacteriia	o__Desulfurobacteriales	f__Desulfurobacteriaceae	g__Balnearium	0.0268623	Vent
Brothers_NWCB_S139_NODE_6922_length_10600_cov_17.414303	Brothers_NWCB_S146	lane8.s146.indexN708.S517.CAGAGAGG.TCTTACGC.172_debarcode_1.fastq.gz	p__Aquificota	c__Aquificae	o__Aquificales	f__Aquificaceae	g__Hydrogenivirga	0.0266985	Vent
ELSC_Mariner_131-447_vRhyme_bin_49	ELSC_Mariner_131-447	SRR7968105_trim_1.fastq.gz	p__Patescibacteria	c__JAEDAM01	o__BD1-5	f__UBA6164	g__	0.026617	Vent
Brothers_NWCB_S146_NODE_23_length_80822_cov_6.664527	Brothers_NWCB_S146	lane8.s146.indexN708.S517.CAGAGAGG.TCTTACGC.172_debarcode_1.fastq.gz	p__Chloroflexota	c__Anaerolineae	o__JAADDB01	f__JAADDB01	g__	0.0264944	Vent
Guaymas_4571-419_vRhyme_bin_62	Guaymas_4561-380	SRR7968106_trim_1.fastq.gz	p__Campylobacterota	c__Campylobacteria	o__Campylobacterales	f__Sulfurovaceae	g__	0.0264799	Vent
EPR_4281-140_scaffold_13866_c1	EPR_4281-140	SRR8439171_trim_1.fastq.gz	p__Pseudomonadota	c__Gammaproteobacteria	o__Enterobacterales_A	f__Shewanellaceae	g__Shewanella	0.0264342	Vent
MAR_Lucky_356-284_scaffold_218_c1	MAR_Lucky_356-284	SRR8439172_trim_1.fastq.gz	p__Campylobacterota	c__Campylobacteria	o__Campylobacterales	f__Sulfurovaceae	g__UBA1140	0.0264022	Vent
ELSC_Tui_Malila_T11_NODE_12409_length_5358_cov_5.916460	ELSC_Abe_A1	A1_trim_1.fastq.gz	p__Aquificota	c__Desulfurobacteriia	o__Desulfurobacteriales	f__Desulfurobacteriaceae	g__Balnearium	0.0263131	Vent
ELSC_Mariner_M10_NODE_9138_length_5772_cov_1.911249	ELSC_Mariner_M1	M1_trim_1.fastq.gz	p__Methanobacteriota_B	c__Thermococci	o__Thermococcales	f__Thermococcaceae	g__Thermococcus	0.0262995	Vent
Guaymas_Basin_k95_660790_flag_0_multi_7.4111_len_4216	Lau_Basin_Abe_Plume_1	Abe_SRR1217460_final_reads_1.fastq.gz	p__Cyanobacteriota	c__Cyanobacteriia	o__Cyanobacteriales	f__Nostocaceae	g__Nostoc	0.0262224	Plume
Brothers_NWCA_S013_NODE_60379_length_1419_cov_1.939628	Brothers_NWCA_S142	lane7.s142.indexN704.S505.TCCTGAGC.CTCCTTAC.157_debarcode_1.fastq.gz	p__Campylobacterota	c__Campylobacteria	o__Campylobacterales	f__Sulfurimonadaceae	g__Sulfurimonas	0.0262113	Vent
Brothers_LC_S016_NODE_52217_length_2539_cov_137.526119	Brothers_LC_S016	lane4.s016.indexN704.S517.TCCTGAGC.TCTTACGC.324_debarcode_1.fastq.gz	p__Thermoplasmatota	c__Thermoplasmata	o__Aciduliprofundales	f__Aciduliprofundaceae	g__	0.0261928	Vent
Brothers_NWCB_S146_NODE_37426_length_3618_cov_47.560011	Brothers_NWCB_S140	lane6.s140.indexN702.S503.CGTACTAG.AGAGGATA.74_debarcode_1.fastq.gz	p__Pseudomonadota	c__Gammaproteobacteria	o__SZUA-152	f__SZUA-152	g__DRQN01	0.0261383	Vent
ELSC_Abe_128-326_scaffold_1627_c1	ELSC_Abe_128-326	SRR8439019_trim_1.fastq.gz	p__Marinisomatota	c__Marinisomatia	o__Marinisomatales	f__	g__	0.0261258	Vent
Brothers_NWCB_S012_NODE_225_length_51237_cov_8.251379	Brothers_NWCB_S141	lane6.s141.indexN703.S504.AGGCAGAA.TCTACTCT.151_debarcode_1.fastq.gz	p__Thermoproteota	c__Thermoprotei_A	o__Sulfolobales	f__Acidilobaceae	g__	0.0260712	Vent
Brothers_NWCA_S142_vRhyme_bin_41	Brothers_NWCA_S013	lane3.s013.indexN701.S517.TAAGGCGA.TCTTACGC.128_debarcode_1.fastq.gz	p__Campylobacterota	c__Campylobacteria	o__Nautiliales	f__Nautiliaceae	g__Lebetimonas	0.0260155	Vent
Brothers_NWCA_S142_vRhyme_bin_41	Brothers_NWCA_S013	lane3.s013.indexN701.S517.TAAGGCGA.TCTTACGC.128_debarcode_1.fastq.gz	p__Campylobacterota	c__Campylobacteria	o__Nautiliales	f__Nautiliaceae	g__	0.0260155	Vent
Brothers_NWCA_S013_NODE_27319_length_2223_cov_1.220420	Brothers_NWCA_S145	lane8.s145.indexN707.S508.CTCTCTAC.AGGCTTAG.198_debarcode_1.fastq.gz	p__Campylobacterota	c__Campylobacteria	o__Campylobacterales	f__Sulfurovaceae	g__UBA1140	0.0259948	Vent
ELSC_Mariner_M17_NODE_28921_length_4414_cov_2.029858	ELSC_Mariner_M1	M1_trim_1.fastq.gz	p__Campylobacterota	c__Campylobacteria	o__Nautiliales	f__Nautiliaceae	g__	0.0259455	Vent
Guaymas_4571-419_vRhyme_bin_62	Guaymas_4571-419	SRR7968109_trim_1.fastq.gz	p__Campylobacterota	c__Campylobacteria	o__Campylobacterales	f__Sulfurovaceae	g__	0.0259371	Vent
Lau_Basin_Mariner_k95_446019_flag_0_multi_54.6998_len_3063	Lau_Basin_Abe_Plume_1	Abe_SRR1217460_final_reads_1.fastq.gz	p__Pseudomonadota	c__Gammaproteobacteria	o__Enterobacterales_A	f__Vibrionaceae	g__Vibrio	0.0258544	Plume
Cayman_Shallow_k95_696064_flag_0_multi_17.5835_len_3680	Lau_Basin_Kilo_Moana_Plume_1	KM_SRR1217367_final_reads_1.fastq.gz	p__Thermoproteota	c__Nitrososphaeria	o__Nitrososphaerales	f__Nitrosopumilaceae	g__Nitrosopelagicus	0.0257722	Plume
Brothers_Diffuse_S015_vRhyme_bin_91	Brothers_Diffuse_S015	lane4.s015.indexN703.S517.AGGCAGAA.TCTTACGC.Green_debarcode_1.fastq.gz	p__Bacillota	c__Bacilli	o__Izemoplasmatales	f__Izemoplasmataceae	g__JAFGXW01	0.0257571	Vent
MAR_Rainbow_355-202_scaffold_13356_c1	MAR_Rainbow_355-202	SRR7968110_trim_1.fastq.gz	p__Campylobacterota	c__Campylobacteria	o__Campylobacterales	f__Sulfurovaceae	g__Sulfurovum	0.025726	Vent
ELSC_Mariner_131-447_vRhyme_bin_52	ELSC_Mariner_M1	M1_trim_1.fastq.gz	p__Patescibacteria	c__JAEDAM01	o__Absconditabacterales	f__Absconditicoccaceae	g__	0.0256836	Vent
Brothers_NWCA_S017_vRhyme_bin_10	Brothers_NWCA_S017	lane4.s017.indexN701.S502.TAAGGCGA.ATAGAGAG.318_debarcode_1.fastq.gz	p__Caldisericota	c__Caldisericia	o__Caldisericales	f__Caldisericaceae	g__	0.0256542	Vent
Brothers_NWCA_S017_vRhyme_bin_10	Brothers_NWCA_S017	lane4.s017.indexN701.S502.TAAGGCGA.ATAGAGAG.318_debarcode_1.fastq.gz	p__Caldisericota	c__Caldisericia	o__Caldisericales	f__Caldisericaceae	g__S143-107	0.0256542	Vent
Brothers_Diffuse_S015_vRhyme_bin_317	Brothers_Diffuse_S015	lane4.s015.indexN703.S517.AGGCAGAA.TCTTACGC.Green_debarcode_1.fastq.gz	p__Methanobacteriota	c__Methanobacteria	o__Methanobacteriales	f__Methanobacteriaceae	g__Methanobrevibacter_A	0.0256489	Vent
Brothers_Diffuse_S015_vRhyme_bin_317	Brothers_Diffuse_S015	lane4.s015.indexN703.S517.AGGCAGAA.TCTTACGC.Green_debarcode_1.fastq.gz	p__Bacillota	c__Bacilli	o__RFN20	f__CAG-288	g__Enterosoma	0.0256489	Vent
Guaymas_4561-384_vRhyme_bin_101	Guaymas_4561-380	SRR7968106_trim_1.fastq.gz	p__Aquificota	c__Desulfurobacteriia	o__Desulfurobacteriales	f__Desulfurobacteriaceae	g__Thermovibrio	0.0256258	Vent
Guaymas_Basin_k95_935806_flag_0_multi_4.6536_len_8239	Lau_Basin_Kilo_Moana_Plume_3	KM_SRR1217564_final_reads_1.fastq.gz	p__Pseudomonadota	c__Gammaproteobacteria	o__Enterobacterales	f__Enterobacteriaceae	g__Cedecea	0.0256064	Plume
Lau_Basin_Mariner_k95_344328_flag_0_multi_10.1944_len_21902	Lau_Basin_Kilo_Moana_Plume_2	KM_SRR1217459_final_reads_1.fastq.gz	p__Bacillota_A	c__Clostridia	o__Lachnospirales	f__Lachnospiraceae	g__KM106-2	0.0254967	Plume
Lau_Basin_Mariner_k95_344328_flag_0_multi_10.1944_len_21902	Lau_Basin_Kilo_Moana_Plume_2	KM_SRR1217459_final_reads_1.fastq.gz	p__Bacillota_A	c__Clostridia	o__Lachnospirales	f__Lachnospiraceae	g__Anaerosporobacter	0.0254967	Plume
Brothers_NWCB_S141_NODE_3_length_344077_cov_41.072249_fragment_4	Brothers_NWCB_S141	lane6.s141.indexN703.S504.AGGCAGAA.TCTACTCT.151_debarcode_1.fastq.gz	p__Thermoproteota	c__Thermoprotei_A	o__Sulfolobales	f__Acidilobaceae	g__	0.0254376	Vent
Cayman_Shallow_k95_516630_flag_0_multi_46.7342_len_6427	Cayman_Shallow_Plume_3	SRR2046222_trim_1.fastq.gz	p__Pseudomonadota	c__Gammaproteobacteria	o__Enterobacterales_A	f__Alteromonadaceae	g__Alteromonas	0.025404	Plume
ELSC_Mariner_131-447_scaffold_9742_c1	ELSC_Mariner_131-447	SRR7968105_trim_1.fastq.gz	p__Patescibacteria	c__JAEDAM01	o__Absconditabacterales	f__Absconditicoccaceae	g__	0.0253424	Vent
ELSC_Mariner_131-447_scaffold_148_c1	ELSC_Mariner_M2	M2_trim_1.fastq.gz	p__Thermoproteota	c__Thermoprotei_A	o__Sulfolobales	f__Acidilobaceae	g__WALW01	0.0253283	Vent
Cayman_Shallow_k95_844520_flag_0_multi_53.0394_len_37804	Cayman_Shallow_Plume_2	SRR2046236_trim_1.fastq.gz	p__Pseudomonadota	c__Gammaproteobacteria	o__Pseudomonadales	f__DSM-6294	g__Venatoribacter	0.0253094	Plume
Brothers_NWCB_S141_NODE_593_length_39362_cov_25.253039	Brothers_NWCB_S141	lane6.s141.indexN703.S504.AGGCAGAA.TCTACTCT.151_debarcode_1.fastq.gz	p__Pseudomonadota	c__Gammaproteobacteria	o__SZUA-140	f__SZUA-140	g__	0.0252794	Vent
Brothers_NWCA_S013_NODE_27319_length_2223_cov_1.220420	Brothers_LC_S016	lane4.s016.indexN704.S517.TCCTGAGC.TCTTACGC.324_debarcode_1.fastq.gz	p__Campylobacterota	c__Campylobacteria	o__Campylobacterales	f__Sulfurovaceae	g__UBA1140	0.0252464	Vent
Brothers_NWCA_S013_NODE_609_length_17436_cov_23.566237	Brothers_NWCA_S013	lane3.s013.indexN701.S517.TAAGGCGA.TCTTACGC.128_debarcode_1.fastq.gz	p__Methanobacteriota_B	c__Thermococci	o__Thermococcales	f__Thermococcaceae	g__Thermococcus	0.0252448	Vent
Brothers_NWCA_S013_NODE_609_length_17436_cov_23.566237	Brothers_NWCA_S013	lane3.s013.indexN701.S517.TAAGGCGA.TCTTACGC.128_debarcode_1.fastq.gz	p__Thermoproteota	c__Thermoprotei_A	o__Sulfolobales	f__Desulfurococcaceae	g__JAADCY01	0.0252448	Vent
Brothers_NWCA_S013_NODE_609_length_17436_cov_23.566237	Brothers_NWCA_S013	lane3.s013.indexN701.S517.TAAGGCGA.TCTTACGC.128_debarcode_1.fastq.gz	p__Halobacteriota	c__Archaeoglobi	o__Archaeoglobales	f__Archaeoglobaceae	g__Archaeoglobus_C	0.0252448	Vent
Cayman_Deep_k95_293858_flag_0_multi_10.0049_len_37804	Cayman_Shallow_Plume_2	SRR2046236_trim_1.fastq.gz	p__Pseudomonadota	c__Gammaproteobacteria	o__Pseudomonadales	f__DSM-6294	g__Venatoribacter	0.0252368	Plume
Brothers_NWCB_S146_NODE_37426_length_3618_cov_47.560011	Brothers_NWCB_S146	lane8.s146.indexN708.S517.CAGAGAGG.TCTTACGC.172_debarcode_1.fastq.gz	p__Pseudomonadota	c__Gammaproteobacteria	o__SZUA-152	f__SZUA-152	g__DRQN01	0.0251475	Vent
Brothers_UC_S011_NODE_12283_length_2409_cov_138.725241	Brothers_UC_S147	lane8.s147.indexN709.S502.GCTACGCT.ATAGAGAG.240_debarcode_1.fastq.gz	p__Pseudomonadota	c__Gammaproteobacteria	o__Francisellales	f__Francisellaceae	g__Francisella	0.025022	Vent
Lau_Basin_Kilo_Moana_k95_821163_flag_0_multi_41.0148_len_16702	Lau_Basin_Kilo_Moana_Plume_1	KM_SRR1217367_final_reads_1.fastq.gz	p__Pseudomonadota	c__Gammaproteobacteria	o__Pseudomonadales	f__Moraxellaceae	g__Acinetobacter	0.0249701	Plume
Brothers_NWCB_S141_NODE_9294_length_8178_cov_75.672215	Brothers_NWCB_S141	lane6.s141.indexN703.S504.AGGCAGAA.TCTACTCT.151_debarcode_1.fastq.gz	p__Aquificota	c__Aquificae	o__Hydrogenothermales	f__Hydrogenothermaceae	g__Hydrogenothermus	0.0249561	Vent
Lau_Basin_Mariner_k95_300987_flag_0_multi_196.8356_len_1585	Lau_Basin_Abe_Plume_1	Abe_SRR1217460_final_reads_1.fastq.gz	p__Bacteroidota	c__Bacteroidia	o__Bacteroidales	f__Paludibacteraceae	g__Enterocola	0.0249267	Plume
Lau_Basin_Mariner_k95_300987_flag_0_multi_196.8356_len_1585	Lau_Basin_Abe_Plume_1	Abe_SRR1217460_final_reads_1.fastq.gz	p__Bacteroidota	c__Bacteroidia	o__Bacteroidales	f__G3-4614	g__Caccoplasma	0.0249267	Plume
Guaymas_4561-380_vRhyme_bin_19	Guaymas_4561-380	SRR7968106_trim_1.fastq.gz	p__Campylobacterota	c__Campylobacteria	o__Nautiliales	f__Nautiliaceae	g__	0.0249159	Vent
Guaymas_4561-380_vRhyme_bin_19	Guaymas_4561-380	SRR7968106_trim_1.fastq.gz	p__Campylobacterota	c__Campylobacteria	o__Nautiliales	f__Nautiliaceae	g__Nautilia	0.0249159	Vent
Cayman_Shallow_k95_696064_flag_0_multi_17.5835_len_3680	Lau_Basin_Mariner_Plume_1	Mariner_SRR1217452_final_reads_1.fastq.gz	p__Thermoproteota	c__Nitrososphaeria	o__Nitrososphaerales	f__Nitrosopumilaceae	g__Nitrosopelagicus	0.0248791	Plume
Brothers_NWCA_S142_vRhyme_bin_17	Brothers_NWCA_S013	lane3.s013.indexN701.S517.TAAGGCGA.TCTTACGC.128_debarcode_1.fastq.gz	p__Patescibacteria	c__JAEDAM01	o__BD1-5	f__UBA6164	g__	0.0248637	Vent
ELSC_Tui_Malila_132-544_scaffold_769_c1	ELSC_Tui_Malila_132-544	SRR8439022_trim_1.fastq.gz	p__Campylobacterota	c__Campylobacteria	o__Campylobacterales	f__Sulfurimonadaceae	g__Sulfurimonas	0.0248031	Vent
Brothers_NWCB_S140_NODE_29639_length_3824_cov_10.748986	Brothers_NWCB_S141	lane6.s141.indexN703.S504.AGGCAGAA.TCTACTCT.151_debarcode_1.fastq.gz	p__Aquificota	c__Aquificae	o__Aquificales	f__Aquificaceae	g__Hydrogenivirga	0.0247986	Vent
Brothers_UC_S010_vRhyme_bin_110	Brothers_UC_S010	lane2.s010.indexN708.S505.CAGAGAGG.CTCCTTAC.233_debarcode_1.fastq.gz	p__Campylobacterota	c__Campylobacteria	o__Campylobacterales	f__Sulfurovaceae	g__Sulfurovum	0.0247724	Vent
Lau_Basin_Mariner_k95_173428_flag_0_multi_158.2081_len_2430	Lau_Basin_Kilo_Moana_Plume_2	KM_SRR1217459_final_reads_1.fastq.gz	p__Pseudomonadota	c__Gammaproteobacteria	o__Enterobacterales	f__Enterobacteriaceae	g__Yersinia	0.0247453	Plume
Guaymas_4561-380_vRhyme_bin_93	Guaymas_4571-419	SRR7968109_trim_1.fastq.gz	p__Campylobacterota	c__Campylobacteria	o__Nautiliales	f__Nautiliaceae	g__	0.0247332	Vent
Brothers_NWCA_S144_NODE_10581_length_5952_cov_39.204120	Brothers_NWCA_S144	lane7.s144.indexN706.S507.TAGGCATG.TACTCCTT.136_debarcode_1.fastq.gz	p__Halobacteriota	c__Archaeoglobi	o__Archaeoglobales	f__Archaeoglobaceae	g__Archaeoglobus_C	0.0247191	Vent
Lau_Basin_Mariner_k95_111189_flag_0_multi_45.6112_len_13293	Lau_Basin_Abe_Plume_1	Abe_SRR1217460_final_reads_1.fastq.gz	p__Bacteroidota	c__Bacteroidia	o__Flavobacteriales	f__Flavobacteriaceae	g__Flavobacterium	0.0247073	Plume
Brothers_NWCA_S144_NODE_52485_length_2548_cov_13.091698	Brothers_NWCA_S145	lane8.s145.indexN707.S508.CTCTCTAC.AGGCTTAG.198_debarcode_1.fastq.gz	p__Campylobacterota	c__Campylobacteria	o__Campylobacterales	f__Sulfurovaceae	g__JAADEQ01	0.0247035	Vent
Cayman_Deep_vRhyme_bin_3	Cayman_Deep_Plume_1	SRR2046238_trim_1.fastq.gz	p__Nanoarchaeota	c__Nanoarchaeia	o__Pacearchaeales	f__GW2011-AR1	g__ARS23	0.0247023	Plume
Lau_Basin_Mariner_k95_447198_flag_0_multi_4.9240_len_3554	Lau_Basin_Tahi_Moana_Plume_1	TahiMoana_SRR1217461_final_reads_1.fastq.gz	p__Bacillota	c__Bacilli	o__Lactobacillales	f__Streptococcaceae	g__Streptococcus	0.0246509	Plume
ELSC_Tui_Malila_132-544_scaffold_135_c1	ELSC_Tui_Malila_132-544	SRR8439022_trim_1.fastq.gz	p__Bacteroidota	c__Ignavibacteria	o__Ignavibacteriales	f__Melioribacteraceae	g__WGAL01	0.0246252	Vent
Cayman_Deep_vRhyme_bin_18	Cayman_Shallow_Plume_1	SRR2046235_trim_1.fastq.gz	p__Pseudomonadota	c__Gammaproteobacteria	o__Pseudomonadales	f__Pseudomonadaceae	g__Pseudomonas	0.0246142	Plume
Cayman_Deep_vRhyme_bin_18	Cayman_Shallow_Plume_1	SRR2046235_trim_1.fastq.gz	p__Pseudomonadota	c__Gammaproteobacteria	o__Pseudomonadales	f__Pseudomonadaceae	g__Pseudomonas_E	0.0246142	Plume
Cayman_Deep_vRhyme_bin_18	Cayman_Shallow_Plume_1	SRR2046235_trim_1.fastq.gz	p__Pseudomonadota	c__Gammaproteobacteria	o__Pseudomonadales	f__Pseudomonadaceae	g__Halopseudomonas	0.0246142	Plume
Cayman_Shallow_k95_940703_flag_0_multi_90.0255_len_35134	Cayman_Shallow_Plume_2	SRR2046236_trim_1.fastq.gz	p__Pseudomonadota	c__Gammaproteobacteria	o__Pseudomonadales	f__Pseudomonadaceae	g__Halopseudomonas	0.0246114	Plume
Brothers_NWCB_S146_NODE_34969_length_3750_cov_32.572454	Brothers_NWCB_S146	lane8.s146.indexN708.S517.CAGAGAGG.TCTTACGC.172_debarcode_1.fastq.gz	p__Pseudomonadota	c__Gammaproteobacteria	o__	f__	g__	0.0246017	Vent
Cayman_Shallow_k95_696064_flag_0_multi_17.5835_len_3680	Lau_Basin_Tui_Malila_Plume	TuiMalila_SRR1217462_final_reads_1.fastq.gz	p__Thermoproteota	c__Nitrososphaeria	o__Nitrososphaerales	f__Nitrosopumilaceae	g__Nitrosopelagicus	0.0245621	Plume
Brothers_NWCA_S144_NODE_87374_length_1886_cov_65.903923	Brothers_NWCA_S013	lane3.s013.indexN701.S517.TAAGGCGA.TCTTACGC.128_debarcode_1.fastq.gz	p__Halobacteriota	c__Archaeoglobi	o__Archaeoglobales	f__Archaeoglobaceae	g__Archaeoglobus_C	0.0245607	Vent
Guaymas_Basin_k95_597041_flag_0_multi_13.1590_len_6026	Lau_Basin_Kilo_Moana_Plume_3	KM_SRR1217564_final_reads_1.fastq.gz	p__Pseudomonadota	c__Gammaproteobacteria	o__Enterobacterales_A	f__Vibrionaceae	g__Vibrio	0.0245586	Plume
Cayman_Deep_k95_304822_flag_0_multi_43.0094_len_35134	Cayman_Shallow_Plume_2	SRR2046236_trim_1.fastq.gz	p__Pseudomonadota	c__Gammaproteobacteria	o__Pseudomonadales	f__Pseudomonadaceae	g__Halopseudomonas	0.0244492	Plume
Cayman_Shallow_vRhyme_bin_26	Cayman_Shallow_Plume_1	SRR2046235_trim_1.fastq.gz	p__Pseudomonadota	c__Gammaproteobacteria	o__Pseudomonadales	f__Pseudomonadaceae	g__Pseudomonas	0.0243425	Plume
Cayman_Shallow_vRhyme_bin_26	Cayman_Shallow_Plume_1	SRR2046235_trim_1.fastq.gz	p__Pseudomonadota	c__Gammaproteobacteria	o__Pseudomonadales	f__Pseudomonadaceae	g__Pseudomonas_E	0.0243425	Plume
Cayman_Shallow_vRhyme_bin_26	Cayman_Shallow_Plume_1	SRR2046235_trim_1.fastq.gz	p__Pseudomonadota	c__Gammaproteobacteria	o__Pseudomonadales	f__Pseudomonadaceae	g__Halopseudomonas	0.0243425	Plume
ELSC_Mariner_131-447_scaffold_14775_c1	ELSC_Mariner_M2	M2_trim_1.fastq.gz	p__Campylobacterota	c__Campylobacteria	o__Campylobacterales	f__Sulfurimonadaceae	g__Sulfurimonas	0.024272	Vent
ELSC_Tui_Malila_T11_NODE_2383_length_12290_cov_49.944175	ELSC_Tui_Malila_T11	T11_trim_1.fastq.gz	p__Campylobacterota	c__Campylobacteria	o__Campylobacterales	f__Sulfurovaceae	g__Nitratifractor	0.0242357	Vent
Guaymas_4571-419_scaffold_3549_c1	Guaymas_4561-380	SRR7968106_trim_1.fastq.gz	p__Patescibacteria	c__JAEDAM01	o__Absconditabacterales	f__Absconditicoccaceae	g__	0.0242192	Vent
Lau_Basin_Mariner_k95_457225_flag_0_multi_58.0330_len_60223_fragment_2	Lau_Basin_Mariner_Plume_1	Mariner_SRR1217452_final_reads_1.fastq.gz	p__Pseudomonadota	c__Gammaproteobacteria	o__Enterobacterales_A	f__Alteromonadaceae	g__Alteromonas	0.0242146	Plume
Brothers_NWCA_S142_NODE_3148_length_5643_cov_4.597353	Brothers_NWCA_S142	lane7.s142.indexN704.S505.TCCTGAGC.CTCCTTAC.157_debarcode_1.fastq.gz	p__Campylobacterota	c__Campylobacteria	o__Nautiliales	f__Nautiliaceae	g__	0.0242066	Vent
Brothers_NWCA_S145_NODE_2346_length_11183_cov_2.968162	Brothers_NWCA_S144	lane7.s144.indexN706.S507.TAGGCATG.TACTCCTT.136_debarcode_1.fastq.gz	p__Methanobacteriota_B	c__Thermococci	o__Thermococcales	f__Thermococcaceae	g__Thermococcus	0.0242063	Vent
Brothers_NWCA_S145_NODE_2346_length_11183_cov_2.968162	Brothers_NWCA_S144	lane7.s144.indexN706.S507.TAGGCATG.TACTCCTT.136_debarcode_1.fastq.gz	p__Thermoproteota	c__Thermoprotei_A	o__Sulfolobales	f__Desulfurococcaceae	g__JAADCY01	0.0242063	Vent
Brothers_NWCA_S013_NODE_1375_length_10872_cov_103.263006	Brothers_NWCA_S013	lane3.s013.indexN701.S517.TAAGGCGA.TCTTACGC.128_debarcode_1.fastq.gz	p__Caldisericota	c__Caldisericia	o__Caldisericales	f__Caldisericaceae	g__	0.0241965	Vent
Brothers_NWCA_S013_NODE_1375_length_10872_cov_103.263006	Brothers_NWCA_S013	lane3.s013.indexN701.S517.TAAGGCGA.TCTTACGC.128_debarcode_1.fastq.gz	p__Caldisericota	c__Caldisericia	o__Caldisericales	f__Caldisericaceae	g__S143-107	0.0241965	Vent
Brothers_NWCA_S013_NODE_4396_length_5744_cov_52.083140	Brothers_NWCA_S013	lane3.s013.indexN701.S517.TAAGGCGA.TCTTACGC.128_debarcode_1.fastq.gz	p__Aquificota	c__Desulfurobacteriia	o__Desulfurobacteriales	f__Desulfurobacteriaceae	g__Balnearium	0.0241862	Vent
ELSC_Tui_Malila_T11_vRhyme_bin_124	ELSC_Tui_Malila_132-544	SRR8439022_trim_1.fastq.gz	p__Campylobacterota	c__Campylobacteria	o__Campylobacterales	f__Nitratiruptoraceae	g__	0.0241092	Vent
Guaymas_4561-380_vRhyme_bin_27	Guaymas_4561-384	SRR7968107_trim_1.fastq.gz	p__Campylobacterota	c__Campylobacteria	o__Campylobacterales	f__Arcobacteraceae	g__Halarcobacter	0.024074	Vent
Guaymas_4561-380_vRhyme_bin_27	Guaymas_4561-384	SRR7968107_trim_1.fastq.gz	p__Campylobacterota	c__Campylobacteria	o__Campylobacterales	f__Arcobacteraceae	g__Malaciobacter	0.024074	Vent
Guaymas_Basin_k95_46580_flag_0_multi_4.9717_len_2917	Lau_Basin_Abe_Plume_1	Abe_SRR1217460_final_reads_1.fastq.gz	p__Pseudomonadota	c__Gammaproteobacteria	o__Methylococcales	f__Cycloclasticaceae	g__Cycloclasticus	0.0240408	Plume
Lau_Basin_Mariner_k95_173428_flag_0_multi_158.2081_len_2430	Lau_Basin_Abe_Plume_1	Abe_SRR1217460_final_reads_1.fastq.gz	p__Pseudomonadota	c__Gammaproteobacteria	o__Enterobacterales	f__Enterobacteriaceae	g__Yersinia	0.024024	Plume
Brothers_NWCB_S146_vRhyme_bin_50	Brothers_NWCB_S139	lane6.s139.indexN701.S502.TAAGGCGA.ATAGAGAG.31_debarcode_1.fastq.gz	p__Pseudomonadota	c__Gammaproteobacteria	o__SZUA-76	f__SZUA-76	g__SZUA-76	0.0240004	Vent
MAR_Lucky_356-308_scaffold_7845_c1	Brothers_NWCB_S140	lane6.s140.indexN702.S503.CGTACTAG.AGAGGATA.74_debarcode_1.fastq.gz	p__Pseudomonadota	c__Gammaproteobacteria	o__Enterobacterales	f__Enterobacteriaceae	g__Citrobacter	0.0239472	Vent
MAR_Lucky_356-308_scaffold_7845_c1	Brothers_NWCB_S140	lane6.s140.indexN702.S503.CGTACTAG.AGAGGATA.74_debarcode_1.fastq.gz	p__Pseudomonadota	c__Gammaproteobacteria	o__Enterobacterales	f__Enterobacteriaceae	g__Cronobacter	0.0239472	Vent
MAR_Lucky_356-308_scaffold_7845_c1	Brothers_NWCB_S140	lane6.s140.indexN702.S503.CGTACTAG.AGAGGATA.74_debarcode_1.fastq.gz	p__Pseudomonadota	c__Gammaproteobacteria	o__Enterobacterales	f__Enterobacteriaceae	g__Hafnia	0.0239472	Vent
MAR_Lucky_356-308_scaffold_7845_c1	Brothers_NWCB_S140	lane6.s140.indexN702.S503.CGTACTAG.AGAGGATA.74_debarcode_1.fastq.gz	p__Pseudomonadota	c__Alphaproteobacteria	o__Rhodobacterales	f__Rhodobacteraceae	g__Sedimentitalea	0.0239472	Vent
MAR_Lucky_356-308_scaffold_7845_c1	Brothers_NWCB_S140	lane6.s140.indexN702.S503.CGTACTAG.AGAGGATA.74_debarcode_1.fastq.gz	p__Pseudomonadota	c__Alphaproteobacteria	o__Rhodobacterales	f__Rhodobacteraceae	g__Oceanicola	0.0239472	Vent
Brothers_NWCA_S017_vRhyme_bin_9	Brothers_NWCA_S017	lane4.s017.indexN701.S502.TAAGGCGA.ATAGAGAG.318_debarcode_1.fastq.gz	p__Thermoproteota	c__Thermoprotei_A	o__Sulfolobales	f__Pyrodictiaceae	g__Pyrodictium	0.0239122	Vent
Brothers_NWCA_S017_vRhyme_bin_9	Brothers_NWCA_S017	lane4.s017.indexN701.S502.TAAGGCGA.ATAGAGAG.318_debarcode_1.fastq.gz	p__Thermoproteota	c__Thermoprotei_A	o__Sulfolobales	f__Pyrodictiaceae	g__	0.0239122	Vent
ELSC_Bowl_M1_vRhyme_bin_84	ELSC_Mariner_131-447	SRR7968105_trim_1.fastq.gz	p__Campylobacterota	c__Campylobacteria	o__Nautiliales	f__Nautiliaceae	g__	0.0238338	Vent
Brothers_UC_S010_NODE_28882_length_2597_cov_2.228745	Brothers_LC_S016	lane4.s016.indexN704.S517.TCCTGAGC.TCTTACGC.324_debarcode_1.fastq.gz	p__Campylobacterota	c__Campylobacteria	o__Campylobacterales	f__Sulfurovaceae	g__UBA1140	0.0237876	Vent
MAR_Lucky_356-308_scaffold_7845_c1	ELSC_Tui_Malila_134-614	SRR8439053_trim_1.fastq.gz	p__Pseudomonadota	c__Gammaproteobacteria	o__Enterobacterales	f__Enterobacteriaceae	g__Citrobacter	0.023778	Vent
MAR_Lucky_356-308_scaffold_7845_c1	ELSC_Tui_Malila_134-614	SRR8439053_trim_1.fastq.gz	p__Pseudomonadota	c__Gammaproteobacteria	o__Enterobacterales	f__Enterobacteriaceae	g__Cronobacter	0.023778	Vent
MAR_Lucky_356-308_scaffold_7845_c1	ELSC_Tui_Malila_134-614	SRR8439053_trim_1.fastq.gz	p__Pseudomonadota	c__Gammaproteobacteria	o__Enterobacterales	f__Enterobacteriaceae	g__Hafnia	0.023778	Vent
MAR_Lucky_356-308_scaffold_7845_c1	ELSC_Tui_Malila_134-614	SRR8439053_trim_1.fastq.gz	p__Pseudomonadota	c__Alphaproteobacteria	o__Rhodobacterales	f__Rhodobacteraceae	g__Sedimentitalea	0.023778	Vent
MAR_Lucky_356-308_scaffold_7845_c1	ELSC_Tui_Malila_134-614	SRR8439053_trim_1.fastq.gz	p__Pseudomonadota	c__Alphaproteobacteria	o__Rhodobacterales	f__Rhodobacteraceae	g__Oceanicola	0.023778	Vent
Lau_Basin_Tui_Malila_k95_275021_flag_0_multi_7.7888_len_4091	Lau_Basin_Abe_Plume_1	Abe_SRR1217460_final_reads_1.fastq.gz	p__Bacillota_A	c__Clostridia	o__Lachnospirales	f__Cellulosilyticaceae	g__Cellulosilyticum	0.0237627	Plume
ELSC_Tui_Malila_T2_NODE_408_length_48306_cov_16.125158	ELSC_Tui_Malila_T2	T2_trim_1.fastq.gz	p__Chloroflexota	c__Anaerolineae	o__J102	f__J102	g__M2005	0.0237275	Vent
Brothers_LC_S016_vRhyme_bin_121	Brothers_LC_S016	lane4.s016.indexN704.S517.TCCTGAGC.TCTTACGC.324_debarcode_1.fastq.gz	p__Campylobacterota	c__Campylobacteria	o__Campylobacterales	f__Sulfurovaceae	g__UBA1140	0.0236785	Vent
Brothers_LC_S016_vRhyme_bin_171	Brothers_LC_S016	lane4.s016.indexN704.S517.TCCTGAGC.TCTTACGC.324_debarcode_1.fastq.gz	p__Thermoplasmatota	c__Thermoplasmata	o__Aciduliprofundales	f__Aciduliprofundaceae	g__Aciduliprofundum	0.02362	Vent
Brothers_NWCB_S012_vRhyme_bin_4	Brothers_NWCB_S012	lane3.s012.indexN708.S517.CAGAGAGG.TCTTACGC.67_debarcode_1.fastq.gz	p__Campylobacterota	c__Campylobacteria	o__Campylobacterales	f__Sulfurimonadaceae	g__Sulfurimonas	0.0236077	Vent
ELSC_Abe_A1_NODE_10389_length_6444_cov_166.724553	ELSC_Tui_Malila_T10	T10_trim_1.fastq.gz	p__Aquificota	c__Desulfurobacteriia	o__Desulfurobacteriales	f__Desulfurobacteriaceae	g__Balnearium	0.0235812	Vent
Brothers_NWCA_S142_NODE_117_length_40709_cov_5.629318	Brothers_NWCA_S017	lane4.s017.indexN701.S502.TAAGGCGA.ATAGAGAG.318_debarcode_1.fastq.gz	p__Campylobacterota	c__Campylobacteria	o__Campylobacterales	f__Sulfurovaceae	g__UBA1140	0.0235463	Vent
ELSC_Mariner_M17_NODE_46300_length_3235_cov_4.198842	ELSC_Abe_A1	A1_trim_1.fastq.gz	p__Aquificota	c__Desulfurobacteriia	o__Desulfurobacteriales	f__Desulfurobacteriaceae	g__Balnearium	0.0235204	Vent
Brothers_Diffuse_S015_NODE_51696_length_2004_cov_2.689398	Brothers_NWCA_S142	lane7.s142.indexN704.S505.TCCTGAGC.CTCCTTAC.157_debarcode_1.fastq.gz	p__Campylobacterota	c__Campylobacteria	o__Campylobacterales	f__Sulfurimonadaceae	g__Sulfurimonas	0.0235173	Vent
Brothers_UC_S010_NODE_821_length_17805_cov_28.795395_fragment_1	Brothers_UC_S010	lane2.s010.indexN708.S505.CAGAGAGG.CTCCTTAC.233_debarcode_1.fastq.gz	p__Campylobacterota	c__Campylobacteria	o__Campylobacterales	f__Sulfurimonadaceae	g__Sulfurimonas	0.0235111	Vent
Brothers_NWCB_S141_NODE_346_length_51749_cov_13.259463	Brothers_NWCB_S141	lane6.s141.indexN703.S504.AGGCAGAA.TCTACTCT.151_debarcode_1.fastq.gz	p__Thermoproteota	c__Thermoprotei_A	o__Sulfolobales	f__Acidilobaceae	g__	0.023504	Vent
Brothers_NWCB_S141_NODE_346_length_51749_cov_13.259463	Brothers_NWCB_S141	lane6.s141.indexN703.S504.AGGCAGAA.TCTACTCT.151_debarcode_1.fastq.gz	p__Thermoproteota	c__Thermoprotei_A	o__Sulfolobales	f__Acidilobaceae	g__S012-22	0.023504	Vent
Brothers_NWCA_S145_NODE_327_length_31068_cov_19.972496	Brothers_NWCA_S145	lane8.s145.indexN707.S508.CTCTCTAC.AGGCTTAG.198_debarcode_1.fastq.gz	p__Campylobacterota	c__Campylobacteria	o__Campylobacterales	f__Sulfurovaceae	g__UBA1140	0.0234502	Vent
Brothers_UC_S011_NODE_4796_length_4038_cov_410.848632	Brothers_UC_S010	lane2.s010.indexN708.S505.CAGAGAGG.CTCCTTAC.233_debarcode_1.fastq.gz	p__Campylobacterota	c__Campylobacteria	o__Campylobacterales	f__Sulfurospirillaceae	g__JAADIZ01	0.0234486	Vent
Brothers_NWCB_S139_NODE_38807_length_3969_cov_24.234774	Brothers_NWCB_S139	lane6.s139.indexN701.S502.TAAGGCGA.ATAGAGAG.31_debarcode_1.fastq.gz	p__Pseudomonadota	c__Gammaproteobacteria	o__Chromatiales	f__Sedimenticolaceae	g__WFXD01	0.0234112	Vent
Brothers_NWCA_S013_NODE_282_length_28042_cov_16.638331	Brothers_NWCA_S013	lane3.s013.indexN701.S517.TAAGGCGA.TCTTACGC.128_debarcode_1.fastq.gz	p__Aquificota	c__Desulfurobacteriia	o__Desulfurobacteriales	f__Desulfurobacteriaceae	g__Balnearium	0.0234014	Vent
Axial_Plume_NODE_2574_length_5302_cov_22.225507	Axial_Plume	Plume_2015_DNA_trim_1.fastq.gz	p__Bacteroidota	c__Bacteroidia	o__Bacteroidales	f__F082	g__Limimorpha	0.0233747	Plume
Lau_Basin_Abe_k95_863043_flag_0_multi_102.3817_len_14189	Lau_Basin_Kilo_Moana_Plume_3	KM_SRR1217564_final_reads_1.fastq.gz	p__Pseudomonadota	c__Gammaproteobacteria	o__Enterobacterales_A	f__Vibrionaceae	g__Vibrio	0.0233673	Plume
Cayman_Shallow_k95_696064_flag_0_multi_17.5835_len_3680	Axial_Seawater	Seawater_2015_DNA_trim_1.fastq.gz	p__Thermoproteota	c__Nitrososphaeria	o__Nitrososphaerales	f__Nitrosopumilaceae	g__Nitrosopelagicus	0.0233547	Plume
MAR_Rainbow_355-202_scaffold_208_c1	MAR_Rainbow_355-202	SRR7968110_trim_1.fastq.gz	p__Bacteroidota	c__Bacteroidia	o__Flavobacteriales	f__Crocinitomicaceae	g__Putridiphycobacter	0.0233483	Vent
MAR_Rainbow_354-166_scaffold_10399_c1	MAR_Rainbow_354-166	SRR7968108_trim_1.fastq.gz	p__Pseudomonadota	c__Alphaproteobacteria	o__Rhizobiales	f__Thermopetrobacteraceae	g__Thermopetrobacter	0.0233259	Vent
Cayman_Shallow_k95_696064_flag_0_multi_17.5835_len_3680	Lau_Basin_Abe_Plume_1	Abe_SRR1217460_final_reads_1.fastq.gz	p__Thermoproteota	c__Nitrososphaeria	o__Nitrososphaerales	f__Nitrosopumilaceae	g__Nitrosopelagicus	0.0232928	Plume
Brothers_NWCB_S140_NODE_2390_length_11142_cov_2.689787	ELSC_Tui_Malila_134-614	SRR8439053_trim_1.fastq.gz	p__Pseudomonadota	c__Gammaproteobacteria	o__UBA6429	f__UBA6429	g__	0.0232713	Vent
MAR_Rainbow_355-202_vRhyme_bin_12	MAR_Rainbow_355-202	SRR7968110_trim_1.fastq.gz	p__Bacteroidota	c__Bacteroidia	o__Bacteroidales	f__Bacteroidaceae	g__Bacteroides	0.0232073	Vent
ELSC_Mariner_131-447_scaffold_5824_c1	ELSC_Mariner_131-447	SRR7968105_trim_1.fastq.gz	p__Campylobacterota	c__Campylobacteria	o__Campylobacterales	f__Sulfurimonadaceae	g__Sulfurimonas	0.0231743	Vent
Brothers_NWCB_S140_NODE_32_length_64234_cov_5.235731	Brothers_NWCB_S140	lane6.s140.indexN702.S503.CGTACTAG.AGAGGATA.74_debarcode_1.fastq.gz	p__Pseudomonadota	c__Alphaproteobacteria	o__Rhizobiales	f__Thermopetrobacteraceae	g__Thermopetrobacter	0.0231076	Vent
ELSC_Mariner_131-447_scaffold_11272_c1	ELSC_Mariner_M1	M1_trim_1.fastq.gz	p__Campylobacterota	c__Campylobacteria	o__Nautiliales	f__Nautiliaceae	g__	0.0230816	Vent
Brothers_NWCB_S012_vRhyme_bin_39	Brothers_NWCB_S141	lane6.s141.indexN703.S504.AGGCAGAA.TCTACTCT.151_debarcode_1.fastq.gz	p__Aquificota	c__Aquificae	o__Aquificales	f__Aquificaceae	g__Aquifex	0.0230389	Vent
Brothers_NWCB_S140_vRhyme_bin_154	Brothers_NWCB_S146	lane8.s146.indexN708.S517.CAGAGAGG.TCTTACGC.172_debarcode_1.fastq.gz	p__Aquificota	c__Aquificae	o__Aquificales	f__Aquificaceae	g__Hydrogenivirga	0.0229744	Vent
ELSC_Tui_Malila_132-544_scaffold_18916_c1	ELSC_Vai_Lili_V2	V2_trim_1.fastq.gz	p__Pseudomonadota	c__Gammaproteobacteria	o__Thiotrichales	f__Thiotrichaceae	g__Cocleimonas	0.0229166	Vent
Brothers_NWCB_S140_NODE_78_length_44631_cov_8.406008	Brothers_NWCB_S140	lane6.s140.indexN702.S503.CGTACTAG.AGAGGATA.74_debarcode_1.fastq.gz	p__Pseudomonadota	c__Gammaproteobacteria	o__UBA6429	f__UBA6429	g__	0.0229082	Vent
Brothers_NWCB_S140_NODE_78_length_44631_cov_8.406008	Brothers_NWCB_S140	lane6.s140.indexN702.S503.CGTACTAG.AGAGGATA.74_debarcode_1.fastq.gz	p__Pseudomonadota	c__Gammaproteobacteria	o__	f__	g__	0.0229082	Vent
Brothers_NWCA_S145_NODE_6752_length_6248_cov_73.607580	Brothers_NWCA_S145	lane8.s145.indexN707.S508.CTCTCTAC.AGGCTTAG.198_debarcode_1.fastq.gz	p__Campylobacterota	c__Campylobacteria	o__Campylobacterales	f__Sulfurovaceae	g__UBA1140	0.0229029	Vent
Brothers_NWCA_S144_NODE_23004_length_4013_cov_4.017241	Brothers_NWCA_S143	lane7.s143.indexN705.S506.GGACTCCT.TATGCAGT.106_debarcode_1.fastq.gz	p__Desulfobacterota	c__Thermodesulfobacteria	o__Thermodesulfobacteriales	f__Thermodesulfatatoraceae	g__Thermodesulfatator_A	0.022853	Vent
Brothers_NWCB_S140_NODE_2390_length_11142_cov_2.689787	Brothers_NWCB_S139	lane6.s139.indexN701.S502.TAAGGCGA.ATAGAGAG.31_debarcode_1.fastq.gz	p__Pseudomonadota	c__Gammaproteobacteria	o__UBA6429	f__UBA6429	g__	0.0228457	Vent
Brothers_NWCB_S146_vRhyme_bin_49	Brothers_NWCB_S146	lane8.s146.indexN708.S517.CAGAGAGG.TCTTACGC.172_debarcode_1.fastq.gz	p__Aquificota	c__Aquificae	o__Aquificales	f__Aquificaceae	g__Hydrogenivirga	0.0228401	Vent
Brothers_NWCA_S145_NODE_9325_length_5195_cov_107.499605	Brothers_NWCA_S145	lane8.s145.indexN707.S508.CTCTCTAC.AGGCTTAG.198_debarcode_1.fastq.gz	p__Campylobacterota	c__Campylobacteria	o__Campylobacterales	f__Sulfurovaceae	g__JAADEQ01	0.0228133	Vent
ELSC_Mariner_131-447_scaffold_582_c1	ELSC_Mariner_131-447	SRR7968105_trim_1.fastq.gz	p__Campylobacterota	c__Campylobacteria	o__Campylobacterales	f__Sulfurimonadaceae	g__Sulfurimonas	0.0228107	Vent
Brothers_UC_S011_vRhyme_bin_15	Brothers_UC_S147	lane8.s147.indexN709.S502.GCTACGCT.ATAGAGAG.240_debarcode_1.fastq.gz	p__Patescibacteria	c__JAEDAM01	o__Absconditabacterales	f__Absconditicoccaceae	g__	0.0228007	Vent
Brothers_UC_S011_vRhyme_bin_15	Brothers_UC_S147	lane8.s147.indexN709.S502.GCTACGCT.ATAGAGAG.240_debarcode_1.fastq.gz	p__Patescibacteria	c__JAEDAM01	o__Absconditabacterales	f__Absconditicoccaceae	g__S009-33	0.0228007	Vent
Brothers_NWCA_S013_NODE_723_length_15775_cov_37.063267	Brothers_NWCA_S013	lane3.s013.indexN701.S517.TAAGGCGA.TCTTACGC.128_debarcode_1.fastq.gz	p__Aquificota	c__Desulfurobacteriia	o__Desulfurobacteriales	f__Desulfurobacteriaceae	g__Balnearium	0.0227173	Vent
Cayman_Shallow_vRhyme_bin_23	Cayman_Shallow_Plume_2	SRR2046236_trim_1.fastq.gz	p__Pseudomonadota	c__Gammaproteobacteria	o__Pseudomonadales	f__DSM-6294	g__Venatoribacter	0.0226906	Plume
Cayman_Deep_k95_304822_flag_0_multi_43.0094_len_35134	Cayman_Shallow_Plume_1	SRR2046235_trim_1.fastq.gz	p__Pseudomonadota	c__Gammaproteobacteria	o__Pseudomonadales	f__Pseudomonadaceae	g__Halopseudomonas	0.0226771	Plume
Brothers_NWCB_S012_NODE_14791_length_4988_cov_14.634437	Brothers_NWCB_S012	lane3.s012.indexN708.S517.CAGAGAGG.TCTTACGC.67_debarcode_1.fastq.gz	p__Pseudomonadota	c__Gammaproteobacteria	o__SZUA-152	f__SZUA-152	g__SZUA-152	0.0226551	Vent
Brothers_NWCB_S012_NODE_14791_length_4988_cov_14.634437	Brothers_NWCB_S012	lane3.s012.indexN708.S517.CAGAGAGG.TCTTACGC.67_debarcode_1.fastq.gz	p__Pseudomonadota	c__Gammaproteobacteria	o__SZUA-76	f__SZUA-76	g__SZUA-76	0.0226551	Vent
Cayman_Shallow_k95_940703_flag_0_multi_90.0255_len_35134	Cayman_Shallow_Plume_1	SRR2046235_trim_1.fastq.gz	p__Pseudomonadota	c__Gammaproteobacteria	o__Pseudomonadales	f__Pseudomonadaceae	g__Halopseudomonas	0.0226104	Plume
Brothers_NWCB_S139_NODE_188_length_66584_cov_32.062552_fragment_1	Brothers_NWCB_S140	lane6.s140.indexN702.S503.CGTACTAG.AGAGGATA.74_debarcode_1.fastq.gz	p__Pseudomonadota	c__Gammaproteobacteria	o__DRMK01	f__DRMK01	g__DRMK01	0.0225836	Vent
Cayman_Shallow_k95_844520_flag_0_multi_53.0394_len_37804	Cayman_Shallow_Plume_1	SRR2046235_trim_1.fastq.gz	p__Pseudomonadota	c__Gammaproteobacteria	o__Pseudomonadales	f__DSM-6294	g__Venatoribacter	0.0225749	Plume
Brothers_NWCA_S017_NODE_2787_length_3003_cov_11.880389	Brothers_NWCA_S145	lane8.s145.indexN707.S508.CTCTCTAC.AGGCTTAG.198_debarcode_1.fastq.gz	p__Campylobacterota	c__Campylobacteria	o__Campylobacterales	f__Sulfurovaceae	g__UBA1140	0.0225723	Vent
Brothers_Diffuse_S015_NODE_1_length_86222_cov_7.575736	Brothers_Diffuse_S015	lane4.s015.indexN703.S517.AGGCAGAA.TCTTACGC.Green_debarcode_1.fastq.gz	p__Asgardarchaeota	c__	o__	f__	g__	0.0224627	Vent
Brothers_Diffuse_S015_NODE_1_length_86222_cov_7.575736	Brothers_Diffuse_S015	lane4.s015.indexN703.S517.AGGCAGAA.TCTTACGC.Green_debarcode_1.fastq.gz	p__Thermoplasmatota	c__Thermoplasmata	o__Aciduliprofundales	f__Aciduliprofundaceae	g__JAADDK01	0.0224627	Vent
ELSC_Mariner_131-447_scaffold_9048_c1	Brothers_NWCA_S145	lane8.s145.indexN707.S508.CTCTCTAC.AGGCTTAG.198_debarcode_1.fastq.gz	p__Campylobacterota	c__Campylobacteria	o__Campylobacterales	f__Sulfurimonadaceae	g__Sulfurimonas	0.0224392	Vent
Cayman_Deep_k95_293858_flag_0_multi_10.0049_len_37804	Cayman_Shallow_Plume_1	SRR2046235_trim_1.fastq.gz	p__Pseudomonadota	c__Gammaproteobacteria	o__Pseudomonadales	f__DSM-6294	g__Venatoribacter	0.0224234	Plume
Cayman_Shallow_k95_644875_flag_0_multi_51.0297_len_39040	Cayman_Shallow_Plume_2	SRR2046236_trim_1.fastq.gz	p__Pseudomonadota	c__Gammaproteobacteria	o__Pseudomonadales	f__DSM-6294	g__Venatoribacter	0.0223241	Plume
MAR_Rainbow_354-166_scaffold_1076_c1	MAR_Rainbow_354-166	SRR7968108_trim_1.fastq.gz	p__Pseudomonadota	c__Alphaproteobacteria	o__Rhizobiales	f__Thermopetrobacteraceae	g__Thermopetrobacter	0.0223096	Vent
Brothers_NWCA_S145_NODE_85_length_61955_cov_49.906062_fragment_2	Brothers_NWCA_S145	lane8.s145.indexN707.S508.CTCTCTAC.AGGCTTAG.198_debarcode_1.fastq.gz	p__Patescibacteria	c__Paceibacteria	o__Moranbacterales	f__DUUL01	g__S145-42	0.0223089	Vent
Brothers_NWCA_S145_NODE_85_length_61955_cov_49.906062_fragment_2	Brothers_NWCA_S145	lane8.s145.indexN707.S508.CTCTCTAC.AGGCTTAG.198_debarcode_1.fastq.gz	p__Patescibacteria	c__Paceibacteria	o__Moranbacterales	f__DUUL01	g__	0.0223089	Vent
ELSC_Abe_A1_vRhyme_bin_39	ELSC_Abe_A1	A1_trim_1.fastq.gz	p__Patescibacteria	c__Paceibacteria	o__Moranbacterales	f__DUUL01	g__	0.0222837	Vent
Brothers_LC_S016_NODE_27990_length_3458_cov_53.832183	Brothers_LC_S016	lane4.s016.indexN704.S517.TCCTGAGC.TCTTACGC.324_debarcode_1.fastq.gz	p__Campylobacterota	c__Campylobacteria	o__Campylobacterales	f__Sulfurovaceae	g__UBA1140	0.0222814	Vent
Cayman_Deep_k95_386742_flag_0_multi_10.9981_len_39040	Cayman_Shallow_Plume_2	SRR2046236_trim_1.fastq.gz	p__Pseudomonadota	c__Gammaproteobacteria	o__Pseudomonadales	f__DSM-6294	g__Venatoribacter	0.0222663	Plume
MAR_Lucky_356-308_scaffold_7845_c1	ELSC_Abe_A3	A3_trim_1.fastq.gz	p__Pseudomonadota	c__Gammaproteobacteria	o__Enterobacterales	f__Enterobacteriaceae	g__Citrobacter	0.0222535	Vent
MAR_Lucky_356-308_scaffold_7845_c1	ELSC_Abe_A3	A3_trim_1.fastq.gz	p__Pseudomonadota	c__Gammaproteobacteria	o__Enterobacterales	f__Enterobacteriaceae	g__Cronobacter	0.0222535	Vent
MAR_Lucky_356-308_scaffold_7845_c1	ELSC_Abe_A3	A3_trim_1.fastq.gz	p__Pseudomonadota	c__Gammaproteobacteria	o__Enterobacterales	f__Enterobacteriaceae	g__Hafnia	0.0222535	Vent
MAR_Lucky_356-308_scaffold_7845_c1	ELSC_Abe_A3	A3_trim_1.fastq.gz	p__Pseudomonadota	c__Alphaproteobacteria	o__Rhodobacterales	f__Rhodobacteraceae	g__Sedimentitalea	0.0222535	Vent
MAR_Lucky_356-308_scaffold_7845_c1	ELSC_Abe_A3	A3_trim_1.fastq.gz	p__Pseudomonadota	c__Alphaproteobacteria	o__Rhodobacterales	f__Rhodobacteraceae	g__Oceanicola	0.0222535	Vent
Guaymas_4571-419_vRhyme_bin_53	Guaymas_4561-384	SRR7968107_trim_1.fastq.gz	p__Aquificota	c__Desulfurobacteriia	o__Desulfurobacteriales	f__	g__	0.0222151	Vent
MAR_Rainbow_354-166_vRhyme_bin_152	MAR_Rainbow_354-166	SRR7968108_trim_1.fastq.gz	p__Pseudomonadota	c__Alphaproteobacteria	o__Rhodobacterales	f__Rhodobacteraceae	g__Ruegeria	0.0221848	Vent
Cayman_Shallow_k95_765359_flag_0_multi_94.0273_len_31219	Cayman_Shallow_Plume_2	SRR2046236_trim_1.fastq.gz	p__Pseudomonadota	c__Gammaproteobacteria	o__Pseudomonadales	f__Pseudomonadaceae	g__Halopseudomonas	0.0220574	Plume
Cayman_Shallow_k95_765359_flag_0_multi_94.0273_len_31219	Cayman_Shallow_Plume_2	SRR2046236_trim_1.fastq.gz	p__Pseudomonadota	c__Gammaproteobacteria	o__Pseudomonadales	f__Pseudomonadaceae	g__Pseudomonas_E	0.0220574	Plume
Cayman_Shallow_k95_765359_flag_0_multi_94.0273_len_31219	Cayman_Shallow_Plume_2	SRR2046236_trim_1.fastq.gz	p__Pseudomonadota	c__Gammaproteobacteria	o__Pseudomonadales	f__Pseudomonadaceae	g__Pseudomonas	0.0220574	Plume
ELSC_Tui_Malila_132-544_scaffold_221_c1	ELSC_Tui_Malila_132-544	SRR8439022_trim_1.fastq.gz	p__Aquificota	c__Desulfurobacteriia	o__Desulfurobacteriales	f__Desulfurobacteriaceae	g__Balnearium	0.022033	Vent
ELSC_Tui_Malila_132-544_scaffold_221_c1	ELSC_Tui_Malila_132-544	SRR8439022_trim_1.fastq.gz	p__Aquificota	c__Desulfurobacteriia	o__Desulfurobacteriales	f__Desulfurobacteriaceae	g__Thermovibrio	0.022033	Vent
ELSC_Bowl_M2_NODE_91262_length_2613_cov_16.187450	Brothers_NWCB_S139	lane6.s139.indexN701.S502.TAAGGCGA.ATAGAGAG.31_debarcode_1.fastq.gz	p__Pseudomonadota	c__Gammaproteobacteria	o__UBA6429	f__UBA6429	g__JAADGZ01	0.0220232	Vent
Cayman_Deep_k95_335310_flag_0_multi_41.0040_len_31219	Cayman_Shallow_Plume_2	SRR2046236_trim_1.fastq.gz	p__Pseudomonadota	c__Gammaproteobacteria	o__Pseudomonadales	f__Pseudomonadaceae	g__Halopseudomonas	0.021988	Plume
Cayman_Deep_k95_335310_flag_0_multi_41.0040_len_31219	Cayman_Shallow_Plume_2	SRR2046236_trim_1.fastq.gz	p__Pseudomonadota	c__Gammaproteobacteria	o__Pseudomonadales	f__Pseudomonadaceae	g__Pseudomonas_E	0.021988	Plume
Cayman_Deep_k95_335310_flag_0_multi_41.0040_len_31219	Cayman_Shallow_Plume_2	SRR2046236_trim_1.fastq.gz	p__Pseudomonadota	c__Gammaproteobacteria	o__Pseudomonadales	f__Pseudomonadaceae	g__Pseudomonas	0.021988	Plume
MAR_Rainbow_355-202_scaffold_13041_c1	MAR_Rainbow_355-202	SRR7968110_trim_1.fastq.gz	p__Pseudomonadota	c__Gammaproteobacteria	o__Thiotrichales	f__Thiotrichaceae	g__Cocleimonas	0.021946	Vent
Brothers_NWCA_S142_NODE_2449_length_6594_cov_61.845060	Brothers_NWCA_S142	lane7.s142.indexN704.S505.TCCTGAGC.CTCCTTAC.157_debarcode_1.fastq.gz	p__Campylobacterota	c__Campylobacteria	o__Campylobacterales	f__Sulfurovaceae	g__UBA1140	0.0219333	Vent
Brothers_NWCA_S142_NODE_2946_length_5873_cov_11.798468	Brothers_NWCA_S142	lane7.s142.indexN704.S505.TCCTGAGC.CTCCTTAC.157_debarcode_1.fastq.gz	p__Campylobacterota	c__Campylobacteria	o__Campylobacterales	f__Sulfurovaceae	g__UBA1140	0.0219189	Vent
Guaymas_4559-240_scaffold_45861_c1	Guaymas_4561-384	SRR7968107_trim_1.fastq.gz	p__Campylobacterota	c__Campylobacteria	o__Campylobacterales	f__Arcobacteraceae	g__Aliarcobacter	0.0219175	Vent
ELSC_Tui_Malila_T11_NODE_635_length_24008_cov_8.675935_fragment_1	ELSC_Tui_Malila_T11	T11_trim_1.fastq.gz	p__Chloroflexota	c__Anaerolineae	o__J102	f__J102	g__M2005	0.0218286	Vent
Brothers_UC_S147_NODE_1795_length_7481_cov_1.750884	Brothers_UC_S010	lane2.s010.indexN708.S505.CAGAGAGG.CTCCTTAC.233_debarcode_1.fastq.gz	p__Campylobacterota	c__Campylobacteria	o__Campylobacterales	f__Sulfurovaceae	g__Sulfurovum	0.0217403	Vent
Brothers_NWCB_S141_NODE_593_length_39362_cov_25.253039	Brothers_NWCB_S146	lane8.s146.indexN708.S517.CAGAGAGG.TCTTACGC.172_debarcode_1.fastq.gz	p__Pseudomonadota	c__Gammaproteobacteria	o__SZUA-140	f__SZUA-140	g__	0.0217279	Vent
ELSC_Mariner_M17_NODE_564_length_38956_cov_79.413377	ELSC_Mariner_M10	M10_trim_1.fastq.gz	p__Methanobacteriota_B	c__Thermococci	o__Thermococcales	f__Thermococcaceae	g__Thermococcus	0.0217178	Vent
Brothers_NWCA_S017_vRhyme_bin_5	Brothers_NWCA_S017	lane4.s017.indexN701.S502.TAAGGCGA.ATAGAGAG.318_debarcode_1.fastq.gz	p__Campylobacterota	c__Campylobacteria	o__Campylobacterales	f__Sulfurovaceae	g__UBA1140	0.0216688	Vent
Lau_Basin_Tui_Malila_k95_625570_flag_0_multi_9.0027_len_6017	Lau_Basin_Kilo_Moana_Plume_2	KM_SRR1217459_final_reads_1.fastq.gz	p__Pseudomonadota	c__Gammaproteobacteria	o__PS1	f__Thioglobaceae	g__Thioglobus_C	0.0216045	Plume
Guaymas_Basin_k95_286466_flag_0_multi_33.7662_len_7851	Lau_Basin_Mariner_Plume_2	Mariner_SRR1217567_final_reads_1.fastq.gz	p__SAR324	c__SAR324	o__SAR324	f__NAC60-12	g__Arctic96AD-7	0.02158	Plume
ELSC_Tui_Malila_134-614_scaffold_40_c1	ELSC_Tui_Malila_134-614	SRR8439053_trim_1.fastq.gz	p__Deinococcota	c__Deinococci	o__Deinococcales	f__Marinithermaceae	g__Oceanithermus	0.0214422	Vent
Axial_Plume_NODE_44775_length_1277_cov_2.464348	Lau_Basin_Tahi_Moana_Plume_2	TahiMoana_SRR1217465_final_reads_1.fastq.gz	p__Thermoproteota	c__Nitrososphaeria	o__Nitrososphaerales	f__Nitrosopumilaceae	g__Nitrosopelagicus	0.0214042	Plume
Guaymas_4561-380_vRhyme_bin_66	Guaymas_4561-380	SRR7968106_trim_1.fastq.gz	p__Aquificota	c__Desulfurobacteriia	o__Desulfurobacteriales	f__Desulfurobacteriaceae	g__Balnearium	0.0214004	Vent
Brothers_NWCA_S145_NODE_15574_length_3853_cov_12.617284	Brothers_NWCA_S145	lane8.s145.indexN707.S508.CTCTCTAC.AGGCTTAG.198_debarcode_1.fastq.gz	p__Campylobacterota	c__Campylobacteria	o__Campylobacterales	f__Sulfurovaceae	g__UBA1140	0.0213754	Vent
Brothers_NWCB_S012_NODE_376_length_40344_cov_14.436383	Brothers_NWCB_S012	lane3.s012.indexN708.S517.CAGAGAGG.TCTTACGC.67_debarcode_1.fastq.gz	p__Planctomycetota	c__Phycisphaerae	o__Phycisphaerales	f__UBA1924	g__	0.0213533	Vent
Guaymas_4561-380_scaffold_466_c1	Guaymas_4561-384	SRR7968107_trim_1.fastq.gz	p__Aquificota	c__Aquificae	o__Aquificales	f__QOAS01	g__QOAS01	0.0213422	Vent
Brothers_NWCB_S146_vRhyme_bin_116	Brothers_NWCB_S141	lane6.s141.indexN703.S504.AGGCAGAA.TCTACTCT.151_debarcode_1.fastq.gz	p__KSB1	c__UBA2214	o__DRLW01	f__DRLW01	g__DRLW01	0.0213333	Vent
Guaymas_4559-240_scaffold_1192_c1	Guaymas_4559-240	SRR7968125_trim_1.fastq.gz	p__Thermotogota	c__Thermotogae	o__Thermotogales	f__Fervidobacteriaceae	g__Thermosipho_A	0.0213242	Vent
Cayman_Shallow_k95_696064_flag_0_multi_17.5835_len_3680	Lau_Basin_Kilo_Moana_Plume_2	KM_SRR1217459_final_reads_1.fastq.gz	p__Thermoproteota	c__Nitrososphaeria	o__Nitrososphaerales	f__Nitrosopumilaceae	g__Nitrosopelagicus	0.0213073	Plume
Guaymas_4561-380_scaffold_1935_c1	Guaymas_4561-384	SRR7968107_trim_1.fastq.gz	p__Campylobacterota	c__Campylobacteria	o__Campylobacterales	f__Sulfurimonadaceae	g__Sulfurimonas	0.0212989	Vent
Brothers_NWCA_S144_NODE_1342_length_15191_cov_25.660980	Brothers_NWCA_S144	lane7.s144.indexN706.S507.TAGGCATG.TACTCCTT.136_debarcode_1.fastq.gz	p__Halobacteriota	c__Archaeoglobi	o__Archaeoglobales	f__Archaeoglobaceae	g__Archaeoglobus_C	0.0212873	Vent
Brothers_NWCA_S144_NODE_1342_length_15191_cov_25.660980	Brothers_NWCA_S144	lane7.s144.indexN706.S507.TAGGCATG.TACTCCTT.136_debarcode_1.fastq.gz	p__Thermoproteota	c__Thermoprotei_A	o__Sulfolobales	f__Desulfurococcaceae	g__JAADCY01	0.0212873	Vent
Lau_Basin_Abe_k95_627530_flag_0_multi_248.7726_len_2078	Lau_Basin_Kilo_Moana_Plume_3	KM_SRR1217564_final_reads_1.fastq.gz	p__Pseudomonadota	c__Gammaproteobacteria	o__Enterobacterales	f__Enterobacteriaceae	g__Escherichia	0.021277	Plume
Lau_Basin_Abe_k95_627530_flag_0_multi_248.7726_len_2078	Lau_Basin_Kilo_Moana_Plume_3	KM_SRR1217564_final_reads_1.fastq.gz	p__Pseudomonadota	c__Gammaproteobacteria	o__Enterobacterales	f__Enterobacteriaceae	g__Yersinia	0.021277	Plume
Lau_Basin_Abe_k95_627530_flag_0_multi_248.7726_len_2078	Lau_Basin_Kilo_Moana_Plume_3	KM_SRR1217564_final_reads_1.fastq.gz	p__Pseudomonadota	c__Gammaproteobacteria	o__Enterobacterales	f__Enterobacteriaceae	g__JGM124	0.021277	Plume
Lau_Basin_Abe_k95_627530_flag_0_multi_248.7726_len_2078	Lau_Basin_Kilo_Moana_Plume_3	KM_SRR1217564_final_reads_1.fastq.gz	p__Pseudomonadota	c__Gammaproteobacteria	o__Enterobacterales	f__Enterobacteriaceae	g__Buttiauxella	0.021277	Plume
Lau_Basin_Abe_k95_627530_flag_0_multi_248.7726_len_2078	Lau_Basin_Kilo_Moana_Plume_3	KM_SRR1217564_final_reads_1.fastq.gz	p__Pseudomonadota	c__Gammaproteobacteria	o__Enterobacterales	f__Enterobacteriaceae	g__Photorhabdus	0.021277	Plume
Brothers_NWCA_S013_vRhyme_bin_53	Brothers_NWCA_S142	lane7.s142.indexN704.S505.TCCTGAGC.CTCCTTAC.157_debarcode_1.fastq.gz	p__Campylobacterota	c__Desulfurellia	o__Desulfurellales	f__Hippeaceae	g__Hippea	0.0212629	Vent
ELSC_Mariner_M10_NODE_165_length_57838_cov_10.213703	ELSC_Mariner_M10	M10_trim_1.fastq.gz	p__Desulfobacterota	c__Desulfobulbia	o__Desulfobulbales	f__Desulfobulbaceae	g__DRLX01	0.0212074	Vent
Brothers_UC_S147_NODE_1302_length_8774_cov_35.325199	Brothers_UC_S147	lane8.s147.indexN709.S502.GCTACGCT.ATAGAGAG.240_debarcode_1.fastq.gz	p__Campylobacterota	c__Campylobacteria	o__Campylobacterales	f__Sulfurovaceae	g__Sulfurovum	0.0211868	Vent
ELSC_Tui_Malila_T10_NODE_37878_length_2714_cov_4.717820	ELSC_Tui_Malila_132-544	SRR8439022_trim_1.fastq.gz	p__Campylobacterota	c__Campylobacteria	o__Campylobacterales	f__Nitratiruptoraceae	g__	0.0211748	Vent
ELSC_Mariner_M10_vRhyme_bin_37	ELSC_Mariner_M10	M10_trim_1.fastq.gz	p__Patescibacteria	c__Paceibacteria	o__Moranbacterales	f__DUUL01	g__	0.021141	Vent
Guaymas_Basin_k95_286466_flag_0_multi_33.7662_len_7851	Lau_Basin_Tahi_Moana_Plume_2	TahiMoana_SRR1217465_final_reads_1.fastq.gz	p__SAR324	c__SAR324	o__SAR324	f__NAC60-12	g__Arctic96AD-7	0.0211235	Plume
Brothers_NWCA_S142_NODE_3148_length_5643_cov_4.597353	Brothers_NWCA_S017	lane4.s017.indexN701.S502.TAAGGCGA.ATAGAGAG.318_debarcode_1.fastq.gz	p__Campylobacterota	c__Campylobacteria	o__Nautiliales	f__Nautiliaceae	g__	0.0211229	Vent
MAR_Rainbow_354-166_vRhyme_bin_77	MAR_Rainbow_354-166	SRR7968108_trim_1.fastq.gz	p__Pseudomonadota	c__Gammaproteobacteria	o__Methylococcales	f__Methylomonadaceae	g__QPIN01	0.0211203	Vent
Guaymas_4561-384_vRhyme_bin_71	Guaymas_4561-384	SRR7968107_trim_1.fastq.gz	p__Campylobacterota	c__Campylobacteria	o__Campylobacterales	f__Sulfurimonadaceae	g__Sulfurimonas	0.0210961	Vent
Brothers_NWCA_S145_NODE_6816_length_6220_cov_7.638930	Brothers_NWCA_S013	lane3.s013.indexN701.S517.TAAGGCGA.TCTTACGC.128_debarcode_1.fastq.gz	p__Campylobacterota	c__Campylobacteria	o__Nautiliales	f__Nautiliaceae	g__Lebetimonas	0.0210405	Vent
Lau_Basin_Kilo_Moana_k95_332097_flag_0_multi_319.8104_len_2078	Lau_Basin_Kilo_Moana_Plume_3	KM_SRR1217564_final_reads_1.fastq.gz	p__Pseudomonadota	c__Gammaproteobacteria	o__Enterobacterales	f__Enterobacteriaceae	g__Escherichia	0.0210297	Plume
Lau_Basin_Kilo_Moana_k95_332097_flag_0_multi_319.8104_len_2078	Lau_Basin_Kilo_Moana_Plume_3	KM_SRR1217564_final_reads_1.fastq.gz	p__Pseudomonadota	c__Gammaproteobacteria	o__Enterobacterales	f__Enterobacteriaceae	g__Yersinia	0.0210297	Plume
Lau_Basin_Kilo_Moana_k95_332097_flag_0_multi_319.8104_len_2078	Lau_Basin_Kilo_Moana_Plume_3	KM_SRR1217564_final_reads_1.fastq.gz	p__Pseudomonadota	c__Gammaproteobacteria	o__Enterobacterales	f__Enterobacteriaceae	g__JGM124	0.0210297	Plume
Lau_Basin_Kilo_Moana_k95_332097_flag_0_multi_319.8104_len_2078	Lau_Basin_Kilo_Moana_Plume_3	KM_SRR1217564_final_reads_1.fastq.gz	p__Pseudomonadota	c__Gammaproteobacteria	o__Enterobacterales	f__Enterobacteriaceae	g__Buttiauxella	0.0210297	Plume
Lau_Basin_Kilo_Moana_k95_332097_flag_0_multi_319.8104_len_2078	Lau_Basin_Kilo_Moana_Plume_3	KM_SRR1217564_final_reads_1.fastq.gz	p__Pseudomonadota	c__Gammaproteobacteria	o__Enterobacterales	f__Enterobacteriaceae	g__Photorhabdus	0.0210297	Plume
Brothers_NWCA_S013_NODE_3750_length_6259_cov_8.285551	Brothers_NWCA_S145	lane8.s145.indexN707.S508.CTCTCTAC.AGGCTTAG.198_debarcode_1.fastq.gz	p__Campylobacterota	c__Campylobacteria	o__Campylobacterales	f__Sulfurovaceae	g__JAADEQ01	0.0210162	Vent
Lau_Basin_Abe_k95_863043_flag_0_multi_102.3817_len_14189	Lau_Basin_Kilo_Moana_Plume_2	KM_SRR1217459_final_reads_1.fastq.gz	p__Pseudomonadota	c__Gammaproteobacteria	o__Enterobacterales_A	f__Vibrionaceae	g__Vibrio	0.0209921	Plume
ELSC_Mariner_M17_NODE_405_length_44200_cov_69.853289_fragment_1	ELSC_Mariner_M17	M17_trim_1.fastq.gz	p__Pseudomonadota	c__Gammaproteobacteria	o__DRMK01	f__DRMK01	g__DRMK01	0.0209816	Vent
ELSC_Tui_Malila_T10_vRhyme_bin_76	ELSC_Tui_Malila_T10	T10_trim_1.fastq.gz	p__Chloroflexota	c__Anaerolineae	o__Anaerolineales	f__DRMV01	g__	0.0209768	Vent
Brothers_NWCA_S143_NODE_487_length_32085_cov_19.386726	Brothers_NWCA_S143	lane7.s143.indexN705.S506.GGACTCCT.TATGCAGT.106_debarcode_1.fastq.gz	p__Campylobacterota	c__Campylobacteria	o__Campylobacterales	f__Nitratiruptoraceae	g__	0.0209455	Vent
Brothers_NWCA_S143_NODE_487_length_32085_cov_19.386726	Brothers_NWCA_S143	lane7.s143.indexN705.S506.GGACTCCT.TATGCAGT.106_debarcode_1.fastq.gz	p__Chloroflexota	c__Anaerolineae	o__Anaerolineales	f__DRMV01	g__	0.0209455	Vent
ELSC_Mariner_M10_NODE_22836_length_3195_cov_1.966428	ELSC_Tui_Malila_132-544	SRR8439022_trim_1.fastq.gz	p__Campylobacterota	c__Campylobacteria	o__Nautiliales	f__Nautiliaceae	g__	0.020929	Vent
Lau_Basin_Tahi_Moana_k95_242728_flag_0_multi_165.9945_len_2078	Lau_Basin_Kilo_Moana_Plume_3	KM_SRR1217564_final_reads_1.fastq.gz	p__Pseudomonadota	c__Gammaproteobacteria	o__Enterobacterales	f__Enterobacteriaceae	g__Escherichia	0.0209104	Plume
Lau_Basin_Tahi_Moana_k95_242728_flag_0_multi_165.9945_len_2078	Lau_Basin_Kilo_Moana_Plume_3	KM_SRR1217564_final_reads_1.fastq.gz	p__Pseudomonadota	c__Gammaproteobacteria	o__Enterobacterales	f__Enterobacteriaceae	g__Yersinia	0.0209104	Plume
Lau_Basin_Tahi_Moana_k95_242728_flag_0_multi_165.9945_len_2078	Lau_Basin_Kilo_Moana_Plume_3	KM_SRR1217564_final_reads_1.fastq.gz	p__Pseudomonadota	c__Gammaproteobacteria	o__Enterobacterales	f__Enterobacteriaceae	g__JGM124	0.0209104	Plume
Lau_Basin_Tahi_Moana_k95_242728_flag_0_multi_165.9945_len_2078	Lau_Basin_Kilo_Moana_Plume_3	KM_SRR1217564_final_reads_1.fastq.gz	p__Pseudomonadota	c__Gammaproteobacteria	o__Enterobacterales	f__Enterobacteriaceae	g__Buttiauxella	0.0209104	Plume
Lau_Basin_Tahi_Moana_k95_242728_flag_0_multi_165.9945_len_2078	Lau_Basin_Kilo_Moana_Plume_3	KM_SRR1217564_final_reads_1.fastq.gz	p__Pseudomonadota	c__Gammaproteobacteria	o__Enterobacterales	f__Enterobacteriaceae	g__Photorhabdus	0.0209104	Plume
ELSC_Bowl_M2_NODE_87934_length_2673_cov_85.824823	ELSC_Mariner_131-447	SRR7968105_trim_1.fastq.gz	p__Campylobacterota	c__Campylobacteria	o__Campylobacterales	f__Sulfurimonadaceae	g__Sulfurimonas	0.0209017	Vent
Lau_Basin_Tui_Malila_k95_281441_flag_0_multi_5.6861_len_2956	Lau_Basin_Abe_Plume_1	Abe_SRR1217460_final_reads_1.fastq.gz	p__Pseudomonadota	c__Gammaproteobacteria	o__Enterobacterales	f__Enterobacteriaceae	g__Proteus	0.0208907	Plume
Brothers_Diffuse_S009_NODE_2039_length_4799_cov_2.226027	Brothers_UC_S011	lane2.s011.indexN701.S505.TAAGGCGA.CTCCTTAC.217_debarcode_1.fastq.gz	p__Patescibacteria	c__JAEDAM01	o__Absconditabacterales	f__Absconditicoccaceae	g__	0.0208654	Vent
ELSC_Tui_Malila_132-544_scaffold_7157_c1	ELSC_Tui_Malila_132-544	SRR8439022_trim_1.fastq.gz	p__Campylobacterota	c__Campylobacteria	o__Campylobacterales	f__Nitratiruptoraceae	g__	0.0208557	Vent
ELSC_Tui_Malila_132-544_scaffold_7157_c1	ELSC_Tui_Malila_132-544	SRR8439022_trim_1.fastq.gz	p__Campylobacterota	c__Campylobacteria	o__Campylobacterales	f__Nitratiruptoraceae	g__Nitratiruptor	0.0208557	Vent
Lau_Basin_Mariner_k95_446019_flag_0_multi_54.6998_len_3063	Lau_Basin_Kilo_Moana_Plume_2	KM_SRR1217459_final_reads_1.fastq.gz	p__Pseudomonadota	c__Gammaproteobacteria	o__Enterobacterales_A	f__Vibrionaceae	g__Vibrio	0.0208467	Plume
ELSC_Tui_Malila_132-544_scaffold_108_c1	ELSC_Tui_Malila_132-544	SRR8439022_trim_1.fastq.gz	p__Aquificota	c__Desulfurobacteriia	o__Desulfurobacteriales	f__Desulfurobacteriaceae	g__Balnearium	0.0208367	Vent
MAR_Lucky_356-284_vRhyme_bin_46	MAR_Lucky_356-284	SRR8439172_trim_1.fastq.gz	p__Methanobacteriota_B	c__Thermococci	o__Thermococcales	f__Thermococcaceae	g__Thermococcus	0.0207363	Vent
Guaymas_4561-380_vRhyme_bin_88	Guaymas_4571-419	SRR7968109_trim_1.fastq.gz	p__Methanobacteriota_B	c__Thermococci	o__Thermococcales	f__Thermococcaceae	g__Thermococcus	0.0207295	Vent
ELSC_Tui_Malila_T10_NODE_11228_length_5161_cov_199.557012	ELSC_Tui_Malila_T10	T10_trim_1.fastq.gz	p__Aquificota	c__Desulfurobacteriia	o__Desulfurobacteriales	f__Desulfurobacteriaceae	g__Balnearium	0.0206952	Vent
Lau_Basin_Tui_Malila_k95_625570_flag_0_multi_9.0027_len_6017	Lau_Basin_Abe_Plume_1	Abe_SRR1217460_final_reads_1.fastq.gz	p__Pseudomonadota	c__Gammaproteobacteria	o__PS1	f__Thioglobaceae	g__Thioglobus_C	0.0206665	Plume
ELSC_Tui_Malila_T10_NODE_11228_length_5161_cov_199.557012	Brothers_NWCA_S013	lane3.s013.indexN701.S517.TAAGGCGA.TCTTACGC.128_debarcode_1.fastq.gz	p__Aquificota	c__Desulfurobacteriia	o__Desulfurobacteriales	f__Desulfurobacteriaceae	g__Balnearium	0.0206481	Vent
ELSC_Bowl_M1_NODE_3867_length_6090_cov_11.525910	ELSC_Mariner_M1	M1_trim_1.fastq.gz	p__Campylobacterota	c__Campylobacteria	o__Nautiliales	f__Nautiliaceae	g__	0.0206459	Vent
Brothers_NWCA_S145_NODE_36_length_90751_cov_14.026947_fragment_1	Brothers_NWCA_S145	lane8.s145.indexN707.S508.CTCTCTAC.AGGCTTAG.198_debarcode_1.fastq.gz	p__Spirochaetota	c__Spirochaetia	o__B11-G9	f__B11-G9	g__S145-15	0.0206041	Vent
Brothers_UC_S010_vRhyme_bin_100	Brothers_UC_S010	lane2.s010.indexN708.S505.CAGAGAGG.CTCCTTAC.233_debarcode_1.fastq.gz	p__Campylobacterota	c__Campylobacteria	o__Campylobacterales	f__Sulfurovaceae	g__Sulfurovum	0.0206029	Vent
Brothers_NWCB_S012_NODE_410_length_38661_cov_8.918306	Brothers_NWCB_S012	lane3.s012.indexN708.S517.CAGAGAGG.TCTTACGC.67_debarcode_1.fastq.gz	p__Bacteroidota	c__Bacteroidia	o__Bacteroidales	f__P3	g__UBA1711	0.0206027	Vent
Guaymas_Basin_k95_767097_flag_0_multi_5.9758_len_2331	Lau_Basin_Abe_Plume_1	Abe_SRR1217460_final_reads_1.fastq.gz	p__Bacillota	c__Bacilli	o__Izemoplasmatales	f__UBA5603	g__4572-104	0.020591	Plume
Lau_Basin_Mariner_k95_185487_flag_0_multi_8.6543_len_6008	Lau_Basin_Kilo_Moana_Plume_2	KM_SRR1217459_final_reads_1.fastq.gz	p__Pseudomonadota	c__Gammaproteobacteria	o__PS1	f__Thioglobaceae	g__Thioglobus_C	0.0205675	Plume
Brothers_NWCA_S142_NODE_317_length_23748_cov_21.295457	Brothers_NWCA_S017	lane4.s017.indexN701.S502.TAAGGCGA.ATAGAGAG.318_debarcode_1.fastq.gz	p__Desulfobacterota	c__Thermodesulfobacteria	o__Thermodesulfobacteriales	f__Thermodesulfobacteriaceae	g__Thermosulfurimonas_A	0.0205555	Vent
Brothers_NWCA_S013_NODE_61_length_58950_cov_7.322204	Brothers_NWCA_S013	lane3.s013.indexN701.S517.TAAGGCGA.TCTTACGC.128_debarcode_1.fastq.gz	p__Thermoproteota	c__Thermoprotei_A	o__Sulfolobales	f__Pyrodictiaceae	g__Pyrodictium	0.0205304	Vent
Brothers_NWCA_S142_NODE_1089_length_10841_cov_3.588856	Brothers_NWCA_S013	lane3.s013.indexN701.S517.TAAGGCGA.TCTTACGC.128_debarcode_1.fastq.gz	p__Caldisericota	c__Caldisericia	o__Caldisericales	f__Caldisericaceae	g__	0.0205144	Vent
Cayman_Shallow_k95_765359_flag_0_multi_94.0273_len_31219	Cayman_Shallow_Plume_1	SRR2046235_trim_1.fastq.gz	p__Pseudomonadota	c__Gammaproteobacteria	o__Pseudomonadales	f__Pseudomonadaceae	g__Halopseudomonas	0.0205014	Plume
Cayman_Shallow_k95_765359_flag_0_multi_94.0273_len_31219	Cayman_Shallow_Plume_1	SRR2046235_trim_1.fastq.gz	p__Pseudomonadota	c__Gammaproteobacteria	o__Pseudomonadales	f__Pseudomonadaceae	g__Pseudomonas_E	0.0205014	Plume
Cayman_Shallow_k95_765359_flag_0_multi_94.0273_len_31219	Cayman_Shallow_Plume_1	SRR2046235_trim_1.fastq.gz	p__Pseudomonadota	c__Gammaproteobacteria	o__Pseudomonadales	f__Pseudomonadaceae	g__Pseudomonas	0.0205014	Plume
ELSC_Bowl_M1_vRhyme_bin_59	ELSC_Mariner_M1	M1_trim_1.fastq.gz	p__Campylobacterota	c__Campylobacteria	o__Nautiliales	f__Nautiliaceae	g__Nautilia	0.0204986	Vent
ELSC_Mariner_131-447_scaffold_9048_c1	ELSC_Mariner_M2	M2_trim_1.fastq.gz	p__Campylobacterota	c__Campylobacteria	o__Campylobacterales	f__Sulfurimonadaceae	g__Sulfurimonas	0.0204368	Vent
Brothers_Diffuse_S009_NODE_24632_length_1492_cov_5.284982	Brothers_UC_S147	lane8.s147.indexN709.S502.GCTACGCT.ATAGAGAG.240_debarcode_1.fastq.gz	p__Campylobacterota	c__Campylobacteria	o__Campylobacterales	f__Sulfurimonadaceae	g__	0.0204345	Vent
Cayman_Deep_k95_335310_flag_0_multi_41.0040_len_31219	Cayman_Shallow_Plume_1	SRR2046235_trim_1.fastq.gz	p__Pseudomonadota	c__Gammaproteobacteria	o__Pseudomonadales	f__Pseudomonadaceae	g__Halopseudomonas	0.0204202	Plume
Cayman_Deep_k95_335310_flag_0_multi_41.0040_len_31219	Cayman_Shallow_Plume_1	SRR2046235_trim_1.fastq.gz	p__Pseudomonadota	c__Gammaproteobacteria	o__Pseudomonadales	f__Pseudomonadaceae	g__Pseudomonas_E	0.0204202	Plume
Cayman_Deep_k95_335310_flag_0_multi_41.0040_len_31219	Cayman_Shallow_Plume_1	SRR2046235_trim_1.fastq.gz	p__Pseudomonadota	c__Gammaproteobacteria	o__Pseudomonadales	f__Pseudomonadaceae	g__Pseudomonas	0.0204202	Plume
ELSC_Abe_A1_NODE_10389_length_6444_cov_166.724553	ELSC_Tui_Malila_T11	T11_trim_1.fastq.gz	p__Aquificota	c__Desulfurobacteriia	o__Desulfurobacteriales	f__Desulfurobacteriaceae	g__Balnearium	0.0203597	Vent
Brothers_NWCA_S013_NODE_521_length_19142_cov_32.255009	Brothers_NWCA_S013	lane3.s013.indexN701.S517.TAAGGCGA.TCTTACGC.128_debarcode_1.fastq.gz	p__Aquificota	c__Desulfurobacteriia	o__Desulfurobacteriales	f__Desulfurobacteriaceae	g__Balnearium	0.0203394	Vent
Guaymas_Basin_k95_767097_flag_0_multi_5.9758_len_2331	Lau_Basin_Kilo_Moana_Plume_3	KM_SRR1217564_final_reads_1.fastq.gz	p__Bacillota	c__Bacilli	o__Izemoplasmatales	f__UBA5603	g__4572-104	0.0203087	Plume
ELSC_Tui_Malila_T10_vRhyme_bin_37	ELSC_Tui_Malila_132-544	SRR8439022_trim_1.fastq.gz	p__Deinococcota	c__Deinococci	o__Deinococcales	f__Marinithermaceae	g__Oceanithermus	0.0203044	Vent
Brothers_NWCA_S013_vRhyme_bin_19	Brothers_NWCA_S142	lane7.s142.indexN704.S505.TCCTGAGC.CTCCTTAC.157_debarcode_1.fastq.gz	p__Campylobacterota	c__Campylobacteria	o__Nautiliales	f__Nautiliaceae	g__Lebetimonas	0.0202873	Vent
Brothers_NWCB_S012_NODE_122_length_67297_cov_45.473500_fragment_1	Brothers_NWCB_S012	lane3.s012.indexN708.S517.CAGAGAGG.TCTTACGC.67_debarcode_1.fastq.gz	p__Aquificota	c__Aquificae	o__Hydrogenothermales	f__Hydrogenothermaceae	g__Persephonella	0.0202642	Vent
Brothers_NWCA_S013_NODE_3014_length_6995_cov_18.266308	Brothers_UC_S011	lane2.s011.indexN701.S505.TAAGGCGA.CTCCTTAC.217_debarcode_1.fastq.gz	p__Campylobacterota	c__Campylobacteria	o__Campylobacterales	f__Sulfurimonadaceae	g__Sulfurimonas	0.0202559	Vent
Lau_Basin_Mariner_k95_111189_flag_0_multi_45.6112_len_13293	Lau_Basin_Kilo_Moana_Plume_2	KM_SRR1217459_final_reads_1.fastq.gz	p__Bacteroidota	c__Bacteroidia	o__Flavobacteriales	f__Flavobacteriaceae	g__Flavobacterium	0.0201737	Plume
Brothers_NWCA_S144_NODE_658_length_21096_cov_14.171444	Brothers_NWCA_S144	lane7.s144.indexN706.S507.TAGGCATG.TACTCCTT.136_debarcode_1.fastq.gz	p__Methanobacteriota_B	c__Thermococci	o__Thermococcales	f__Thermococcaceae	g__Thermococcus	0.0201574	Vent
Brothers_NWCA_S144_NODE_658_length_21096_cov_14.171444	Brothers_NWCA_S144	lane7.s144.indexN706.S507.TAGGCATG.TACTCCTT.136_debarcode_1.fastq.gz	p__Thermoproteota	c__Thermoprotei_A	o__Sulfolobales	f__Desulfurococcaceae	g__JAADCY01	0.0201574	Vent
ELSC_Mariner_131-447_scaffold_9048_c1	ELSC_Mariner_M10	M10_trim_1.fastq.gz	p__Campylobacterota	c__Campylobacteria	o__Campylobacterales	f__Sulfurimonadaceae	g__Sulfurimonas	0.0201461	Vent
EPR_4281-140_scaffold_301_c1	EPR_4281-140	SRR8439171_trim_1.fastq.gz	p__Pseudomonadota	c__Alphaproteobacteria	o__Rhodobacterales	f__Rhodobacteraceae	g__Profundibacter	0.0200802	Vent
Cayman_Deep_vRhyme_bin_18	Cayman_Deep_Plume_3	SRR2046221_trim_1.fastq.gz	p__Pseudomonadota	c__Gammaproteobacteria	o__Pseudomonadales	f__Pseudomonadaceae	g__Pseudomonas	0.0200634	Plume
Cayman_Deep_vRhyme_bin_18	Cayman_Deep_Plume_3	SRR2046221_trim_1.fastq.gz	p__Pseudomonadota	c__Gammaproteobacteria	o__Pseudomonadales	f__Pseudomonadaceae	g__Pseudomonas_E	0.0200634	Plume
Cayman_Deep_vRhyme_bin_18	Cayman_Deep_Plume_3	SRR2046221_trim_1.fastq.gz	p__Pseudomonadota	c__Gammaproteobacteria	o__Pseudomonadales	f__Pseudomonadaceae	g__Halopseudomonas	0.0200634	Plume
Brothers_NWCA_S144_NODE_1507_length_14441_cov_1.877672	Brothers_NWCB_S139	lane6.s139.indexN701.S502.TAAGGCGA.ATAGAGAG.31_debarcode_1.fastq.gz	p__Pseudomonadota	c__Gammaproteobacteria	o__SZUA-76	f__SZUA-76	g__SZUA-76	0.0200485	Vent
ELSC_Tui_Malila_T2_NODE_245_length_62694_cov_12.536737	ELSC_Tui_Malila_T2	T2_trim_1.fastq.gz	p__Desulfobacterota	c__Desulfobulbia	o__Desulfobulbales	f__Desulfocapsaceae	g__Desulfocapsa	0.0200469	Vent
Guaymas_4561-380_vRhyme_bin_66	Guaymas_4571-419	SRR7968109_trim_1.fastq.gz	p__Aquificota	c__Desulfurobacteriia	o__Desulfurobacteriales	f__Desulfurobacteriaceae	g__Balnearium	0.0200299	Vent
Guaymas_4571-419_vRhyme_bin_3	Guaymas_4561-384	SRR7968107_trim_1.fastq.gz	p__Aquificota	c__Aquificae	o__Aquificales	f__QOAS01	g__QOAS01	0.0200021	Vent
Brothers_NWCB_S146_NODE_36700_length_3656_cov_8.562199	Brothers_NWCB_S141	lane6.s141.indexN703.S504.AGGCAGAA.TCTACTCT.151_debarcode_1.fastq.gz	p__Aquificota	c__Aquificae	o__Aquificales	f__Aquificaceae	g__WFWF01	0.0199997	Vent
Brothers_NWCA_S144_NODE_87374_length_1886_cov_65.903923	Brothers_NWCA_S144	lane7.s144.indexN706.S507.TAGGCATG.TACTCCTT.136_debarcode_1.fastq.gz	p__Halobacteriota	c__Archaeoglobi	o__Archaeoglobales	f__Archaeoglobaceae	g__Archaeoglobus_C	0.0199702	Vent
ELSC_Abe_A3_vRhyme_bin_17	ELSC_Mariner_M10	M10_trim_1.fastq.gz	p__Thermotogota	c__Thermotogae	o__Mesoaciditogales	f__Mesoaciditogaceae	g__Mesoaciditoga	0.0199676	Vent
Lau_Basin_Mariner_k95_300987_flag_0_multi_196.8356_len_1585	Lau_Basin_Kilo_Moana_Plume_2	KM_SRR1217459_final_reads_1.fastq.gz	p__Bacteroidota	c__Bacteroidia	o__Bacteroidales	f__Paludibacteraceae	g__Enterocola	0.019964	Plume
Lau_Basin_Mariner_k95_300987_flag_0_multi_196.8356_len_1585	Lau_Basin_Kilo_Moana_Plume_2	KM_SRR1217459_final_reads_1.fastq.gz	p__Bacteroidota	c__Bacteroidia	o__Bacteroidales	f__G3-4614	g__Caccoplasma	0.019964	Plume
Brothers_NWCA_S142_NODE_726_length_13991_cov_14.269763	Brothers_NWCA_S013	lane3.s013.indexN701.S517.TAAGGCGA.TCTTACGC.128_debarcode_1.fastq.gz	p__Methanobacteriota_B	c__Thermococci	o__Thermococcales	f__Thermococcaceae	g__Thermococcus	0.019947	Vent
Brothers_Diffuse_S009_NODE_24632_length_1492_cov_5.284982	Brothers_UC_S011	lane2.s011.indexN701.S505.TAAGGCGA.CTCCTTAC.217_debarcode_1.fastq.gz	p__Campylobacterota	c__Campylobacteria	o__Campylobacterales	f__Sulfurimonadaceae	g__	0.0199348	Vent
ELSC_Tui_Malila_132-544_scaffold_201_c1	ELSC_Tui_Malila_132-544	SRR8439022_trim_1.fastq.gz	p__Caldisericota	c__Caldisericia	o__Caldisericales	f__Caldisericaceae	g__	0.0199215	Vent
Lau_Basin_Tui_Malila_k95_625570_flag_0_multi_9.0027_len_6017	Lau_Basin_Tahi_Moana_Plume_1	TahiMoana_SRR1217461_final_reads_1.fastq.gz	p__Pseudomonadota	c__Gammaproteobacteria	o__PS1	f__Thioglobaceae	g__Thioglobus_C	0.0198559	Plume
ELSC_Mariner_M17_NODE_799_length_33304_cov_20.722760	ELSC_Mariner_M17	M17_trim_1.fastq.gz	p__Campylobacterota	c__Campylobacteria	o__Campylobacterales	f__Sulfurovaceae	g__JAADEQ01	0.019846	Vent
Guaymas_Basin_k95_597041_flag_0_multi_13.1590_len_6026	Lau_Basin_Tahi_Moana_Plume_1	TahiMoana_SRR1217461_final_reads_1.fastq.gz	p__Pseudomonadota	c__Gammaproteobacteria	o__Enterobacterales_A	f__Vibrionaceae	g__Vibrio	0.0198137	Plume
Guaymas_4561-384_scaffold_966_c1	Guaymas_4561-384	SRR7968107_trim_1.fastq.gz	p__Aquificota	c__Aquificae	o__Aquificales	f__QOAS01	g__QOAS01	0.0197593	Vent
ELSC_Mariner_131-447_scaffold_21710_c1	ELSC_Mariner_M2	M2_trim_1.fastq.gz	p__Bacteroidota	c__Bacteroidia	o__AKYH767	f__B-17BO	g__UBA4416	0.0197152	Vent
Cayman_Shallow_vRhyme_bin_26	Cayman_Deep_Plume_3	SRR2046221_trim_1.fastq.gz	p__Pseudomonadota	c__Gammaproteobacteria	o__Pseudomonadales	f__Pseudomonadaceae	g__Pseudomonas	0.0196881	Plume
Cayman_Shallow_vRhyme_bin_26	Cayman_Deep_Plume_3	SRR2046221_trim_1.fastq.gz	p__Pseudomonadota	c__Gammaproteobacteria	o__Pseudomonadales	f__Pseudomonadaceae	g__Pseudomonas_E	0.0196881	Plume
Cayman_Shallow_vRhyme_bin_26	Cayman_Deep_Plume_3	SRR2046221_trim_1.fastq.gz	p__Pseudomonadota	c__Gammaproteobacteria	o__Pseudomonadales	f__Pseudomonadaceae	g__Halopseudomonas	0.0196881	Plume
Brothers_NWCB_S139_NODE_7451_length_10190_cov_51.854715	Brothers_NWCB_S139	lane6.s139.indexN701.S502.TAAGGCGA.ATAGAGAG.31_debarcode_1.fastq.gz	p__Pseudomonadota	c__Gammaproteobacteria	o__AKS1	f__AKS1	g__Sulfuriflexus	0.0196784	Vent
ELSC_Bowl_M2_vRhyme_bin_5	ELSC_Mariner_131-447	SRR7968105_trim_1.fastq.gz	p__Campylobacterota	c__Campylobacteria	o__Campylobacterales	f__Sulfurovaceae	g__UBA1140	0.0196407	Vent
ELSC_Mariner_M10_NODE_10301_length_5344_cov_6.722829	ELSC_Abe_A1	A1_trim_1.fastq.gz	p__Aquificota	c__Desulfurobacteriia	o__Desulfurobacteriales	f__Desulfurobacteriaceae	g__Balnearium	0.019611	Vent
Brothers_NWCB_S141_NODE_7837_length_9146_cov_16.623240	Brothers_NWCB_S012	lane3.s012.indexN708.S517.CAGAGAGG.TCTTACGC.67_debarcode_1.fastq.gz	p__Aquificota	c__Aquificae	o__Aquificales	f__Aquificaceae	g__Hydrogenivirga	0.0195708	Vent
Guaymas_Basin_k95_597041_flag_0_multi_13.1590_len_6026	Lau_Basin_Abe_Plume_1	Abe_SRR1217460_final_reads_1.fastq.gz	p__Pseudomonadota	c__Gammaproteobacteria	o__Enterobacterales_A	f__Vibrionaceae	g__Vibrio	0.0195458	Plume
Brothers_NWCA_S013_NODE_407_length_21886_cov_29.291190	Brothers_NWCA_S013	lane3.s013.indexN701.S517.TAAGGCGA.TCTTACGC.128_debarcode_1.fastq.gz	p__Desulfobacterota	c__Thermodesulfobacteria	o__Thermodesulfobacteriales	f__Thermodesulfobacteriaceae	g__Thermosulfurimonas_A	0.0195443	Vent
Lau_Basin_Mariner_k95_185487_flag_0_multi_8.6543_len_6008	Lau_Basin_Abe_Plume_1	Abe_SRR1217460_final_reads_1.fastq.gz	p__Pseudomonadota	c__Gammaproteobacteria	o__PS1	f__Thioglobaceae	g__Thioglobus_C	0.0195218	Plume
Guaymas_4561-380_vRhyme_bin_86	Guaymas_4561-380	SRR7968106_trim_1.fastq.gz	p__Campylobacterota	c__Campylobacteria	o__Campylobacterales	f__JAADDL01	g__JAADDL01	0.0195068	Vent
Brothers_NWCA_S145_NODE_157_length_43853_cov_9.014362	Brothers_UC_S010	lane2.s010.indexN708.S505.CAGAGAGG.CTCCTTAC.233_debarcode_1.fastq.gz	p__Campylobacterota	c__Campylobacteria	o__Campylobacterales	f__Sulfurospirillaceae	g__JAADIZ01	0.0194934	Vent
Cayman_Shallow_k95_710494_flag_0_multi_159.1589_len_3267	Cayman_Shallow_Plume_3	SRR2046222_trim_1.fastq.gz	p__Pseudomonadota	c__Gammaproteobacteria	o__Enterobacterales	f__Enterobacteriaceae	g__Proteus	0.0194531	Plume
Cayman_Shallow_k95_710494_flag_0_multi_159.1589_len_3267	Cayman_Shallow_Plume_3	SRR2046222_trim_1.fastq.gz	p__Pseudomonadota	c__Gammaproteobacteria	o__Enterobacterales	f__Enterobacteriaceae	g__Providencia	0.0194531	Plume
EPR_4281-140_vRhyme_bin_1	EPR_4281-140	SRR8439171_trim_1.fastq.gz	p__Bacteroidota	c__Bacteroidia	o__Flavobacteriales	f__JAADED01	g__WGBX01	0.0194487	Vent
MAR_Lucky_356-308_scaffold_544_c1	MAR_Lucky_356-308	SRR7968113_trim_1.fastq.gz	p__Pseudomonadota	c__Alphaproteobacteria	o__Rhodobacterales	f__Rhodobacteraceae	g__Profundibacter	0.019432	Vent
ELSC_Tui_Malila_T2_NODE_58137_length_3847_cov_7.283602	ELSC_Tui_Malila_T11	T11_trim_1.fastq.gz	p__Chloroflexota	c__Anaerolineae	o__J102	f__J102	g__M2005	0.0194261	Vent
Brothers_NWCA_S144_NODE_16176_length_4806_cov_2.484292	Brothers_UC_S147	lane8.s147.indexN709.S502.GCTACGCT.ATAGAGAG.240_debarcode_1.fastq.gz	p__Campylobacterota	c__Campylobacteria	o__Campylobacterales	f__Sulfurovaceae	g__Sulfurovum	0.0194242	Vent
Guaymas_4561-380_scaffold_3766_c1	Guaymas_4571-419	SRR7968109_trim_1.fastq.gz	p__Halobacteriota	c__Syntropharchaeia	o__ANME-1	f__ANME-1	g__QEXZ01	0.0194151	Vent
Guaymas_4561-380_scaffold_3766_c1	Guaymas_4571-419	SRR7968109_trim_1.fastq.gz	p__Halobacteriota	c__Syntropharchaeia	o__ANME-1	f__ANME-1	g__QMVO01	0.0194151	Vent
Guaymas_4561-380_scaffold_3766_c1	Guaymas_4571-419	SRR7968109_trim_1.fastq.gz	p__Halobacteriota	c__Syntropharchaeia	o__ANME-1	f__ANME-1	g__JAGXOS01	0.0194151	Vent
ELSC_Mariner_131-447_scaffold_9048_c1	Brothers_LC_S014	lane3.s014.indexN702.S517.CGTACTAG.TCTTACGC.297_debarcode_1.fastq.gz	p__Campylobacterota	c__Campylobacteria	o__Campylobacterales	f__Sulfurimonadaceae	g__Sulfurimonas	0.0193827	Vent
Brothers_NWCB_S012_NODE_225_length_51237_cov_8.251379	Brothers_NWCB_S012	lane3.s012.indexN708.S517.CAGAGAGG.TCTTACGC.67_debarcode_1.fastq.gz	p__Thermoproteota	c__Thermoprotei_A	o__Sulfolobales	f__Acidilobaceae	g__	0.0193609	Vent
ELSC_Tui_Malila_132-544_scaffold_15507_c1	ELSC_Tui_Malila_132-544	SRR8439022_trim_1.fastq.gz	p__Aquificota	c__Desulfurobacteriia	o__Desulfurobacteriales	f__Desulfurobacteriaceae	g__Balnearium	0.0193457	Vent
Guaymas_4561-380_vRhyme_bin_33	Guaymas_4561-384	SRR7968107_trim_1.fastq.gz	p__Campylobacterota	c__Campylobacteria	o__Nautiliales	f__Nautiliaceae	g__Nautilia	0.019337	Vent
Brothers_NWCA_S013_vRhyme_bin_61	Brothers_NWCA_S142	lane7.s142.indexN704.S505.TCCTGAGC.CTCCTTAC.157_debarcode_1.fastq.gz	p__Campylobacterota	c__Campylobacteria	o__Campylobacterales	f__Sulfurimonadaceae	g__Sulfurimonas	0.0193293	Vent
Brothers_NWCA_S145_vRhyme_bin_25	Brothers_NWCA_S145	lane8.s145.indexN707.S508.CTCTCTAC.AGGCTTAG.198_debarcode_1.fastq.gz	p__Campylobacterota	c__Campylobacteria	o__Campylobacterales	f__Sulfurovaceae	g__S017-3	0.0192938	Vent
Brothers_NWCB_S146_NODE_29_length_72748_cov_30.574903_fragment_2	Brothers_NWCB_S146	lane8.s146.indexN708.S517.CAGAGAGG.TCTTACGC.172_debarcode_1.fastq.gz	p__Nitrospirota	c__Thermodesulfovibrionia	o__Thermodesulfovibrionales	f__JdFR-85	g__JAADHP01	0.0192811	Vent
Brothers_NWCB_S146_NODE_29_length_72748_cov_30.574903_fragment_2	Brothers_NWCB_S146	lane8.s146.indexN708.S517.CAGAGAGG.TCTTACGC.172_debarcode_1.fastq.gz	p__Desulfobacterota_F	c__GWC2-55-46	o__GWC2-55-46	f__DRQE01	g__DRQE01	0.0192811	Vent
Brothers_NWCB_S139_vRhyme_bin_13	Brothers_NWCB_S139	lane6.s139.indexN701.S502.TAAGGCGA.ATAGAGAG.31_debarcode_1.fastq.gz	p__Patescibacteria	c__ABY1	o__UBA2196	f__	g__	0.0192781	Vent
Brothers_NWCB_S139_vRhyme_bin_13	Brothers_NWCB_S139	lane6.s139.indexN701.S502.TAAGGCGA.ATAGAGAG.31_debarcode_1.fastq.gz	p__Pseudomonadota	c__Gammaproteobacteria	o__Methylococcales	f__Methylomonadaceae	g__Methyloprofundus	0.0192781	Vent
ELSC_Tui_Malila_T10_vRhyme_bin_37	ELSC_Tui_Malila_T11	T11_trim_1.fastq.gz	p__Deinococcota	c__Deinococci	o__Deinococcales	f__Marinithermaceae	g__Oceanithermus	0.0192746	Vent
ELSC_Mariner_M10_NODE_12040_length_4844_cov_18.369515	Brothers_NWCA_S144	lane7.s144.indexN706.S507.TAGGCATG.TACTCCTT.136_debarcode_1.fastq.gz	p__Halobacteriota	c__Archaeoglobi	o__Archaeoglobales	f__Archaeoglobaceae	g__Archaeoglobus_C	0.0192714	Vent
Brothers_NWCA_S143_NODE_8620_length_7336_cov_4.611042	Brothers_NWCA_S017	lane4.s017.indexN701.S502.TAAGGCGA.ATAGAGAG.318_debarcode_1.fastq.gz	p__Caldisericota	c__Caldisericia	o__Caldisericales	f__Caldisericaceae	g__	0.0192694	Vent
Brothers_NWCA_S143_NODE_8620_length_7336_cov_4.611042	Brothers_NWCA_S017	lane4.s017.indexN701.S502.TAAGGCGA.ATAGAGAG.318_debarcode_1.fastq.gz	p__Caldisericota	c__Caldisericia	o__Caldisericales	f__Caldisericaceae	g__S143-107	0.0192694	Vent
EPR_4281-140_scaffold_4_c1_fragment_1	EPR_4281-140	SRR8439171_trim_1.fastq.gz	p__Pseudomonadota	c__Gammaproteobacteria	o__Xanthomonadales	f__Marinicellaceae	g__NORP309	0.0192245	Vent
Brothers_NWCA_S145_vRhyme_bin_85	Brothers_NWCA_S145	lane8.s145.indexN707.S508.CTCTCTAC.AGGCTTAG.198_debarcode_1.fastq.gz	p__Desulfobacterota	c__Desulfobulbia	o__Desulfobulbales	f__Desulfobulbaceae	g__Desulfobulbus_C	0.0192218	Vent
Guaymas_4561-380_scaffold_790_c1	Guaymas_4561-380	SRR7968106_trim_1.fastq.gz	p__Methanobacteriota_B	c__Thermococci	o__Thermococcales	f__Thermococcaceae	g__Thermococcus	0.0192165	Vent
ELSC_Bowl_M1_vRhyme_bin_72	ELSC_Mariner_M1	M1_trim_1.fastq.gz	p__Campylobacterota	c__Campylobacteria	o__Nautiliales	f__Nautiliaceae	g__	0.0192163	Vent
Guaymas_4561-380_scaffold_12_c1	Guaymas_4561-384	SRR7968107_trim_1.fastq.gz	p__Campylobacterota	c__Campylobacteria	o__Nautiliales	f__Nautiliaceae	g__	0.0192006	Vent
Guaymas_Basin_k95_597041_flag_0_multi_13.1590_len_6026	Lau_Basin_Kilo_Moana_Plume_2	KM_SRR1217459_final_reads_1.fastq.gz	p__Pseudomonadota	c__Gammaproteobacteria	o__Enterobacterales_A	f__Vibrionaceae	g__Vibrio	0.019174	Plume
Brothers_LC_S014_NODE_189_length_29547_cov_12.204623	Brothers_LC_S014	lane3.s014.indexN702.S517.CGTACTAG.TCTTACGC.297_debarcode_1.fastq.gz	p__Patescibacteria	c__ABY1	o__	f__	g__	0.0191692	Vent
ELSC_Mariner_131-447_scaffold_5824_c1	ELSC_Mariner_M1	M1_trim_1.fastq.gz	p__Campylobacterota	c__Campylobacteria	o__Campylobacterales	f__Sulfurimonadaceae	g__Sulfurimonas	0.0191488	Vent
Lau_Basin_Mariner_k95_185487_flag_0_multi_8.6543_len_6008	Lau_Basin_Tahi_Moana_Plume_1	TahiMoana_SRR1217461_final_reads_1.fastq.gz	p__Pseudomonadota	c__Gammaproteobacteria	o__PS1	f__Thioglobaceae	g__Thioglobus_C	0.019133	Plume
ELSC_Mariner_M17_vRhyme_bin_104	ELSC_Mariner_M17	M17_trim_1.fastq.gz	p__Campylobacterota	c__Campylobacteria	o__Campylobacterales	f__Sulfurovaceae	g__UBA1140	0.0190842	Vent
Brothers_NWCA_S013_vRhyme_bin_6	Brothers_NWCA_S013	lane3.s013.indexN701.S517.TAAGGCGA.TCTTACGC.128_debarcode_1.fastq.gz	p__Campylobacterota	c__Campylobacteria	o__Nautiliales	f__Nautiliaceae	g__	0.0190522	Vent
ELSC_Mariner_M10_NODE_32705_length_2496_cov_51.207260	ELSC_Mariner_M17	M17_trim_1.fastq.gz	p__Methanobacteriota_B	c__Thermococci	o__Thermococcales	f__Thermococcaceae	g__Thermococcus	0.019043	Vent
ELSC_Mariner_M17_NODE_141637_length_1449_cov_8.453858	Brothers_NWCA_S145	lane8.s145.indexN707.S508.CTCTCTAC.AGGCTTAG.198_debarcode_1.fastq.gz	p__Campylobacterota	c__Campylobacteria	o__Campylobacterales	f__Sulfurovaceae	g__UBA1140	0.0190113	Vent
Guaymas_4561-384_vRhyme_bin_137	Guaymas_4561-380	SRR7968106_trim_1.fastq.gz	p__Aquificota	c__Desulfurobacteriia	o__Desulfurobacteriales	f__Desulfurobacteriaceae	g__Balnearium	0.0189674	Vent
Guaymas_4561-380_scaffold_208_c1	Guaymas_4561-384	SRR7968107_trim_1.fastq.gz	p__Campylobacterota	c__Campylobacteria	o__Campylobacterales	f__Campylobacteraceae	g__Campylobacter_D	0.0189263	Vent
Guaymas_Basin_k95_935806_flag_0_multi_4.6536_len_8239	Lau_Basin_Kilo_Moana_Plume_2	KM_SRR1217459_final_reads_1.fastq.gz	p__Pseudomonadota	c__Gammaproteobacteria	o__Enterobacterales	f__Enterobacteriaceae	g__Cedecea	0.0189102	Plume
Brothers_NWCB_S141_vRhyme_bin_74	Brothers_NWCB_S141	lane6.s141.indexN703.S504.AGGCAGAA.TCTACTCT.151_debarcode_1.fastq.gz	p__Aquificota	c__Aquificae	o__Aquificales	f__Aquificaceae	g__Aquifex	0.01889	Vent
Lau_Basin_Tui_Malila_k95_281441_flag_0_multi_5.6861_len_2956	Lau_Basin_Kilo_Moana_Plume_3	KM_SRR1217564_final_reads_1.fastq.gz	p__Pseudomonadota	c__Gammaproteobacteria	o__Enterobacterales	f__Enterobacteriaceae	g__Proteus	0.0188702	Plume
Cayman_Deep_vRhyme_bin_18	Cayman_Shallow_Plume_2	SRR2046236_trim_1.fastq.gz	p__Pseudomonadota	c__Gammaproteobacteria	o__Pseudomonadales	f__Pseudomonadaceae	g__Pseudomonas	0.0188677	Plume
Cayman_Deep_vRhyme_bin_18	Cayman_Shallow_Plume_2	SRR2046236_trim_1.fastq.gz	p__Pseudomonadota	c__Gammaproteobacteria	o__Pseudomonadales	f__Pseudomonadaceae	g__Pseudomonas_E	0.0188677	Plume
Cayman_Deep_vRhyme_bin_18	Cayman_Shallow_Plume_2	SRR2046236_trim_1.fastq.gz	p__Pseudomonadota	c__Gammaproteobacteria	o__Pseudomonadales	f__Pseudomonadaceae	g__Halopseudomonas	0.0188677	Plume
Brothers_NWCA_S145_vRhyme_bin_55	Brothers_NWCA_S145	lane8.s145.indexN707.S508.CTCTCTAC.AGGCTTAG.198_debarcode_1.fastq.gz	p__Campylobacterota	c__Campylobacteria	o__Campylobacterales	f__Sulfurovaceae	g__JAADEQ01	0.0188504	Vent
ELSC_Abe_A3_NODE_19_length_165735_cov_4.926012	ELSC_Abe_A3	A3_trim_1.fastq.gz	p__Pseudomonadota	c__Gammaproteobacteria	o__Chromatiales	f__Sedimenticolaceae	g__Thiolapillus	0.0188426	Vent
Brothers_NWCA_S017_NODE_6_length_47110_cov_20.950216	Brothers_NWCA_S145	lane8.s145.indexN707.S508.CTCTCTAC.AGGCTTAG.198_debarcode_1.fastq.gz	p__Campylobacterota	c__Campylobacteria	o__Campylobacterales	f__Sulfurovaceae	g__Sulfurovum	0.0188409	Vent
Lau_Basin_Tahi_Moana_k95_151484_flag_0_multi_7.8517_len_1990	Axial_Plume	Plume_2015_DNA_trim_1.fastq.gz	p__Pseudomonadota	c__Gammaproteobacteria	o__PS1	f__Thioglobaceae	g__Thioglobus_C	0.0187886	Plume
Brothers_NWCA_S013_NODE_52_length_68402_cov_9.024562_fragment_1	Brothers_NWCA_S013	lane3.s013.indexN701.S517.TAAGGCGA.TCTTACGC.128_debarcode_1.fastq.gz	p__Campylobacterota	c__Desulfurellia	o__Desulfurellales	f__Hippeaceae	g__Hippea	0.018767	Vent
Guaymas_4561-384_vRhyme_bin_121	Guaymas_4561-380	SRR7968106_trim_1.fastq.gz	p__Campylobacterota	c__Campylobacteria	o__Campylobacterales	f__Sulfurimonadaceae	g__Sulfurimonas	0.0186884	Vent
Cayman_Shallow_vRhyme_bin_26	Cayman_Shallow_Plume_2	SRR2046236_trim_1.fastq.gz	p__Pseudomonadota	c__Gammaproteobacteria	o__Pseudomonadales	f__Pseudomonadaceae	g__Pseudomonas	0.0186426	Plume
Cayman_Shallow_vRhyme_bin_26	Cayman_Shallow_Plume_2	SRR2046236_trim_1.fastq.gz	p__Pseudomonadota	c__Gammaproteobacteria	o__Pseudomonadales	f__Pseudomonadaceae	g__Pseudomonas_E	0.0186426	Plume
Cayman_Shallow_vRhyme_bin_26	Cayman_Shallow_Plume_2	SRR2046236_trim_1.fastq.gz	p__Pseudomonadota	c__Gammaproteobacteria	o__Pseudomonadales	f__Pseudomonadaceae	g__Halopseudomonas	0.0186426	Plume
Brothers_NWCB_S139_NODE_38807_length_3969_cov_24.234774	Brothers_NWCB_S012	lane3.s012.indexN708.S517.CAGAGAGG.TCTTACGC.67_debarcode_1.fastq.gz	p__Pseudomonadota	c__Gammaproteobacteria	o__Chromatiales	f__Sedimenticolaceae	g__WFXD01	0.0186268	Vent
Brothers_NWCA_S013_NODE_813_length_14802_cov_6.479319	ELSC_Tui_Malila_T10	T10_trim_1.fastq.gz	p__Thermoproteota	c__Thermoprotei_A	o__Sulfolobales	f__Desulfurococcaceae	g__JAADCY01	0.0186161	Vent
Brothers_NWCA_S013_NODE_813_length_14802_cov_6.479319	ELSC_Tui_Malila_T10	T10_trim_1.fastq.gz	p__Thermoproteota	c__Thermoprotei_A	o__Sulfolobales	f__Desulfurococcaceae	g__	0.0186161	Vent
ELSC_Mariner_M17_vRhyme_bin_235	ELSC_Mariner_M17	M17_trim_1.fastq.gz	p__Methanobacteriota_B	c__Thermococci	o__Thermococcales	f__Thermococcaceae	g__Thermococcus	0.018615	Vent
ELSC_Mariner_M17_NODE_16684_length_6237_cov_92.552700	ELSC_Mariner_M17	M17_trim_1.fastq.gz	p__Pseudomonadota	c__Gammaproteobacteria	o__DRMK01	f__DRMK01	g__DRMK01	0.0185983	Vent
Brothers_Diffuse_S015_vRhyme_bin_182	Brothers_Diffuse_S015	lane4.s015.indexN703.S517.AGGCAGAA.TCTTACGC.Green_debarcode_1.fastq.gz	p__Bacteroidota	c__Bacteroidia	o__Bacteroidales	f__Bacteroidaceae	g__Prevotella	0.0185975	Vent
Guaymas_4561-380_vRhyme_bin_30	Guaymas_4571-419	SRR7968109_trim_1.fastq.gz	p__Campylobacterota	c__Campylobacteria	o__Nautiliales	f__Nautiliaceae	g__	0.0185867	Vent
Cayman_Shallow_k95_710494_flag_0_multi_159.1589_len_3267	Lau_Basin_Mariner_Plume_1	Mariner_SRR1217452_final_reads_1.fastq.gz	p__Pseudomonadota	c__Gammaproteobacteria	o__Enterobacterales	f__Enterobacteriaceae	g__Proteus	0.0185812	Plume
Cayman_Shallow_k95_710494_flag_0_multi_159.1589_len_3267	Lau_Basin_Mariner_Plume_1	Mariner_SRR1217452_final_reads_1.fastq.gz	p__Pseudomonadota	c__Gammaproteobacteria	o__Enterobacterales	f__Enterobacteriaceae	g__Providencia	0.0185812	Plume
Guaymas_Basin_k95_935806_flag_0_multi_4.6536_len_8239	Lau_Basin_Tahi_Moana_Plume_1	TahiMoana_SRR1217461_final_reads_1.fastq.gz	p__Pseudomonadota	c__Gammaproteobacteria	o__Enterobacterales	f__Enterobacteriaceae	g__Cedecea	0.0185691	Plume
Brothers_NWCB_S146_NODE_37426_length_3618_cov_47.560011	Brothers_NWCB_S141	lane6.s141.indexN703.S504.AGGCAGAA.TCTACTCT.151_debarcode_1.fastq.gz	p__Pseudomonadota	c__Gammaproteobacteria	o__SZUA-152	f__SZUA-152	g__DRQN01	0.0184914	Vent
Brothers_NWCA_S017_NODE_250_length_10426_cov_16.703758	Brothers_NWCA_S145	lane8.s145.indexN707.S508.CTCTCTAC.AGGCTTAG.198_debarcode_1.fastq.gz	p__Campylobacterota	c__Campylobacteria	o__Campylobacterales	f__Sulfurovaceae	g__UBA1140	0.0184852	Vent
ELSC_Tui_Malila_132-544_scaffold_8481_c1	ELSC_Tui_Malila_132-544	SRR8439022_trim_1.fastq.gz	p__Campylobacterota	c__Campylobacteria	o__Campylobacterales	f__Nitratiruptoraceae	g__Nitratiruptor	0.0184821	Vent
Guaymas_4561-384_vRhyme_bin_136	Guaymas_4561-384	SRR7968107_trim_1.fastq.gz	p__Campylobacterota	c__Campylobacteria	o__Campylobacterales	f__Campylobacteraceae	g__Campylobacter_D	0.0184657	Vent
MAR_Rainbow_355-202_scaffold_35247_c1	MAR_Rainbow_355-202	SRR7968110_trim_1.fastq.gz	p__Campylobacterota	c__Campylobacteria	o__Campylobacterales	f__Sulfurovaceae	g__UBA1140	0.0184538	Vent
MAR_Lucky_356-284_vRhyme_bin_45	MAR_Lucky_356-284	SRR8439172_trim_1.fastq.gz	p__Chloroflexota	c__Anaerolineae	o__J102	f__J102	g__M2005	0.0184534	Vent
Brothers_NWCB_S140_NODE_33110_length_3619_cov_3.602520	Brothers_NWCB_S012	lane3.s012.indexN708.S517.CAGAGAGG.TCTTACGC.67_debarcode_1.fastq.gz	p__Pseudomonadota	c__Gammaproteobacteria	o__SZUA-152	f__SZUA-152	g__DRQN01	0.0184508	Vent
Guaymas_4559-240_scaffold_1109_c1	Guaymas_4559-240	SRR7968125_trim_1.fastq.gz	p__Asgardarchaeota	c__Heimdallarchaeia	o__UBA460	f__UBA460	g__UBA460	0.0184396	Vent
Cayman_Shallow_k95_644875_flag_0_multi_51.0297_len_39040	Cayman_Shallow_Plume_1	SRR2046235_trim_1.fastq.gz	p__Pseudomonadota	c__Gammaproteobacteria	o__Pseudomonadales	f__DSM-6294	g__Venatoribacter	0.0184181	Plume
ELSC_Mariner_M10_NODE_6612_length_7031_cov_15.142961	Brothers_NWCA_S144	lane7.s144.indexN706.S507.TAGGCATG.TACTCCTT.136_debarcode_1.fastq.gz	p__Halobacteriota	c__Archaeoglobi	o__Archaeoglobales	f__Archaeoglobaceae	g__Archaeoglobus_C	0.0184013	Vent
Brothers_NWCA_S142_NODE_629_length_15389_cov_5.931922	Brothers_NWCA_S017	lane4.s017.indexN701.S502.TAAGGCGA.ATAGAGAG.318_debarcode_1.fastq.gz	p__Methanobacteriota_B	c__Thermococci	o__Thermococcales	f__Thermococcaceae	g__Thermococcus	0.0183984	Vent
Brothers_NWCA_S145_NODE_2346_length_11183_cov_2.968162	ELSC_Mariner_M17	M17_trim_1.fastq.gz	p__Methanobacteriota_B	c__Thermococci	o__Thermococcales	f__Thermococcaceae	g__Thermococcus	0.0183723	Vent
Brothers_NWCA_S145_NODE_2346_length_11183_cov_2.968162	ELSC_Mariner_M17	M17_trim_1.fastq.gz	p__Thermoproteota	c__Thermoprotei_A	o__Sulfolobales	f__Desulfurococcaceae	g__JAADCY01	0.0183723	Vent
MAR_Lucky_356-284_scaffold_3176_c1	MAR_Lucky_356-284	SRR8439172_trim_1.fastq.gz	p__Campylobacterota	c__Campylobacteria	o__Campylobacterales	f__Sulfurovaceae	g__UBA1140	0.0183284	Vent
Cayman_Deep_k95_198759_flag_0_multi_10.4673_len_12234_fragment_1	Lau_Basin_Kilo_Moana_Plume_2	KM_SRR1217459_final_reads_1.fastq.gz	p__Pseudomonadota	c__Gammaproteobacteria	o__Arenicellales	f__UBA868	g__REDSEA-S09-B13	0.0183029	Plume
Brothers_NWCA_S144_NODE_1601_length_14081_cov_3.635875	Brothers_NWCA_S013	lane3.s013.indexN701.S517.TAAGGCGA.TCTTACGC.128_debarcode_1.fastq.gz	p__Methanobacteriota_B	c__Thermococci	o__Thermococcales	f__Thermococcaceae	g__Thermococcus	0.0182937	Vent
Cayman_Deep_k95_386742_flag_0_multi_10.9981_len_39040	Cayman_Shallow_Plume_1	SRR2046235_trim_1.fastq.gz	p__Pseudomonadota	c__Gammaproteobacteria	o__Pseudomonadales	f__DSM-6294	g__Venatoribacter	0.0182841	Plume
Brothers_NWCA_S017_vRhyme_bin_6	Brothers_NWCA_S017	lane4.s017.indexN701.S502.TAAGGCGA.ATAGAGAG.318_debarcode_1.fastq.gz	p__Caldisericota	c__Caldisericia	o__Caldisericales	f__Caldisericaceae	g__	0.0182773	Vent
Brothers_NWCA_S017_vRhyme_bin_6	Brothers_NWCA_S017	lane4.s017.indexN701.S502.TAAGGCGA.ATAGAGAG.318_debarcode_1.fastq.gz	p__Caldisericota	c__Caldisericia	o__Caldisericales	f__Caldisericaceae	g__S143-107	0.0182773	Vent
Brothers_LC_S014_NODE_97_length_38038_cov_9.760465	Brothers_LC_S014	lane3.s014.indexN702.S517.CGTACTAG.TCTTACGC.297_debarcode_1.fastq.gz	p__Pseudomonadota	c__Alphaproteobacteria	o__Rhodobacterales	f__Rhodobacteraceae	g__CACIJG01	0.0182496	Vent
Brothers_NWCA_S142_NODE_21508_length_1523_cov_14.020774	Brothers_UC_S010	lane2.s010.indexN708.S505.CAGAGAGG.CTCCTTAC.233_debarcode_1.fastq.gz	p__Campylobacterota	c__Campylobacteria	o__Campylobacterales	f__Sulfurimonadaceae	g__Sulfurimonas	0.0182229	Vent
Lau_Basin_Mariner_k95_446019_flag_0_multi_54.6998_len_3063	Lau_Basin_Tahi_Moana_Plume_1	TahiMoana_SRR1217461_final_reads_1.fastq.gz	p__Pseudomonadota	c__Gammaproteobacteria	o__Enterobacterales_A	f__Vibrionaceae	g__Vibrio	0.018212	Plume
Cayman_Shallow_k95_644875_flag_0_multi_51.0297_len_39040	Cayman_Deep_Plume_3	SRR2046221_trim_1.fastq.gz	p__Pseudomonadota	c__Gammaproteobacteria	o__Pseudomonadales	f__DSM-6294	g__Venatoribacter	0.0181589	Plume
Brothers_NWCA_S013_NODE_5513_length_5099_cov_66.603781	Brothers_NWCA_S013	lane3.s013.indexN701.S517.TAAGGCGA.TCTTACGC.128_debarcode_1.fastq.gz	p__Methanobacteriota	c__Methanococci	o__Methanococcales	f__Methanococcaceae	g__Methanotorris	0.0181319	Vent
Brothers_NWCA_S144_NODE_10505_length_5971_cov_2.671458	Brothers_NWCB_S012	lane3.s012.indexN708.S517.CAGAGAGG.TCTTACGC.67_debarcode_1.fastq.gz	p__Aquificota	c__Aquificae	o__Hydrogenothermales	f__Hydrogenothermaceae	g__Hydrogenothermus	0.018031	Vent
Lau_Basin_Mariner_k95_534688_flag_0_multi_14.1206_len_6190	Lau_Basin_Abe_Plume_1	Abe_SRR1217460_final_reads_1.fastq.gz	p__Bacteroidota	c__Bacteroidia	o__Bacteroidales	f__Paludibacteraceae	g__Paludibacter	0.018021	Plume
Cayman_Deep_k95_386742_flag_0_multi_10.9981_len_39040	Cayman_Deep_Plume_3	SRR2046221_trim_1.fastq.gz	p__Pseudomonadota	c__Gammaproteobacteria	o__Pseudomonadales	f__DSM-6294	g__Venatoribacter	0.0180181	Plume
Brothers_NWCA_S017_NODE_2108_length_3432_cov_20.645688	Brothers_NWCA_S145	lane8.s145.indexN707.S508.CTCTCTAC.AGGCTTAG.198_debarcode_1.fastq.gz	p__Campylobacterota	c__Campylobacteria	o__Campylobacterales	f__Sulfurovaceae	g__UBA1140	0.0179719	Vent
Brothers_NWCB_S146_vRhyme_bin_50	Brothers_NWCB_S012	lane3.s012.indexN708.S517.CAGAGAGG.TCTTACGC.67_debarcode_1.fastq.gz	p__Pseudomonadota	c__Gammaproteobacteria	o__SZUA-76	f__SZUA-76	g__SZUA-76	0.0179536	Vent
Cayman_Deep_k95_393544_flag_0_multi_21.3146_len_311599_fragment_2	Cayman_Shallow_Plume_3	SRR2046222_trim_1.fastq.gz	p__Pseudomonadota	c__Gammaproteobacteria	o__Burkholderiales	f__Burkholderiaceae	g__Cupriavidus	0.0179216	Plume
Lau_Basin_Mariner_k95_344328_flag_0_multi_10.1944_len_21902	Lau_Basin_Tahi_Moana_Plume_1	TahiMoana_SRR1217461_final_reads_1.fastq.gz	p__Bacillota_A	c__Clostridia	o__Lachnospirales	f__Lachnospiraceae	g__KM106-2	0.0179006	Plume
Lau_Basin_Mariner_k95_344328_flag_0_multi_10.1944_len_21902	Lau_Basin_Tahi_Moana_Plume_1	TahiMoana_SRR1217461_final_reads_1.fastq.gz	p__Bacillota_A	c__Clostridia	o__Lachnospirales	f__Lachnospiraceae	g__Anaerosporobacter	0.0179006	Plume
ELSC_Tui_Malila_T2_NODE_12001_length_8676_cov_10.259679	ELSC_Mariner_M10	M10_trim_1.fastq.gz	p__Campylobacterota	c__Campylobacteria	o__Campylobacterales	f__	g__	0.0178778	Vent
Guaymas_4559-240_scaffold_926_c1	Guaymas_4559-240	SRR7968125_trim_1.fastq.gz	p__Bacteroidota	c__Bacteroidia	o__Bacteroidales	f__Bacteroidaceae	g__Prevotella	0.0178491	Vent
Guaymas_4559-240_scaffold_926_c1	Guaymas_4559-240	SRR7968125_trim_1.fastq.gz	p__Campylobacterota	c__Campylobacteria	o__Campylobacterales	f__Campylobacteraceae	g__Campylobacter_D	0.0178491	Vent
Guaymas_4561-380_scaffold_856_c1	Guaymas_4561-384	SRR7968107_trim_1.fastq.gz	p__Campylobacterota	c__Campylobacteria	o__Campylobacterales	f__Sulfurimonadaceae	g__Sulfurimonas	0.0178156	Vent
ELSC_Vai_Lili_V2_NODE_5472_length_4321_cov_3.634001	Brothers_UC_S010	lane2.s010.indexN708.S505.CAGAGAGG.CTCCTTAC.233_debarcode_1.fastq.gz	p__Campylobacterota	c__Campylobacteria	o__Campylobacterales	f__Sulfurovaceae	g__Sulfurovum	0.0177584	Vent
ELSC_Mariner_131-447_scaffold_9742_c1	ELSC_Mariner_M1	M1_trim_1.fastq.gz	p__Patescibacteria	c__JAEDAM01	o__Absconditabacterales	f__Absconditicoccaceae	g__	0.0177451	Vent
ELSC_Tui_Malila_T10_vRhyme_bin_37	ELSC_Tui_Malila_T10	T10_trim_1.fastq.gz	p__Deinococcota	c__Deinococci	o__Deinococcales	f__Marinithermaceae	g__Oceanithermus	0.0177449	Vent
ELSC_Mariner_131-447_scaffold_14775_c1	ELSC_Mariner_M1	M1_trim_1.fastq.gz	p__Campylobacterota	c__Campylobacteria	o__Campylobacterales	f__Sulfurimonadaceae	g__Sulfurimonas	0.0177219	Vent
Brothers_NWCA_S142_NODE_4963_length_4164_cov_14.546445	Brothers_UC_S011	lane2.s011.indexN701.S505.TAAGGCGA.CTCCTTAC.217_debarcode_1.fastq.gz	p__Campylobacterota	c__Campylobacteria	o__Campylobacterales	f__Arcobacteraceae	g__Poseidonibacter	0.0177213	Vent
ELSC_Mariner_M17_vRhyme_bin_101	ELSC_Mariner_M10	M10_trim_1.fastq.gz	p__Campylobacterota	c__Campylobacteria	o__Campylobacterales	f__Sulfurovaceae	g__UBA1140	0.0176909	Vent
Brothers_NWCA_S145_NODE_25767_length_2825_cov_24.922906	Brothers_NWCA_S145	lane8.s145.indexN707.S508.CTCTCTAC.AGGCTTAG.198_debarcode_1.fastq.gz	p__Campylobacterota	c__Campylobacteria	o__Campylobacterales	f__Sulfurovaceae	g__JAADEQ01	0.0176732	Vent
Cayman_Deep_k95_293858_flag_0_multi_10.0049_len_37804	Cayman_Deep_Plume_3	SRR2046221_trim_1.fastq.gz	p__Pseudomonadota	c__Gammaproteobacteria	o__Pseudomonadales	f__DSM-6294	g__Venatoribacter	0.0175918	Plume
Brothers_NWCB_S012_NODE_18024_length_4453_cov_37.347203	Brothers_NWCB_S141	lane6.s141.indexN703.S504.AGGCAGAA.TCTACTCT.151_debarcode_1.fastq.gz	p__Aquificota	c__Aquificae	o__Aquificales	f__Aquificaceae	g__Hydrogenivirga	0.0175913	Vent
Brothers_UC_S011_NODE_13188_length_2309_cov_4.866178	Brothers_UC_S011	lane2.s011.indexN701.S505.TAAGGCGA.CTCCTTAC.217_debarcode_1.fastq.gz	p__Campylobacterota	c__Campylobacteria	o__Campylobacterales	f__	g__	0.0175654	Vent
Cayman_Shallow_k95_844520_flag_0_multi_53.0394_len_37804	Cayman_Deep_Plume_3	SRR2046221_trim_1.fastq.gz	p__Pseudomonadota	c__Gammaproteobacteria	o__Pseudomonadales	f__DSM-6294	g__Venatoribacter	0.0175599	Plume
Lau_Basin_Kilo_Moana_k95_1394622_flag_0_multi_104.0750_len_4335	Lau_Basin_Kilo_Moana_Plume_1	KM_SRR1217367_final_reads_1.fastq.gz	p__Pseudomonadota	c__Gammaproteobacteria	o__Pseudomonadales	f__Moraxellaceae	g__Acinetobacter	0.017552	Plume
Brothers_NWCA_S145_vRhyme_bin_34	Brothers_NWCA_S145	lane8.s145.indexN707.S508.CTCTCTAC.AGGCTTAG.198_debarcode_1.fastq.gz	p__Campylobacterota	c__Desulfurellia	o__Desulfurellales	f__Hippeaceae	g__	0.0175415	Vent
Brothers_UC_S147_vRhyme_bin_38	Brothers_UC_S147	lane8.s147.indexN709.S502.GCTACGCT.ATAGAGAG.240_debarcode_1.fastq.gz	p__Bacteroidota	c__Bacteroidia	o__Flavobacteriales	f__Parvicellaceae	g__	0.0175376	Vent
Brothers_NWCB_S146_vRhyme_bin_27	Brothers_NWCB_S146	lane8.s146.indexN708.S517.CAGAGAGG.TCTTACGC.172_debarcode_1.fastq.gz	p__Hydrothermarchaeota	c__Hydrothermarchaeia	o__Hydrothermarchaeales	f__WAQR01	g__	0.0175261	Vent
Brothers_NWCB_S146_vRhyme_bin_27	Brothers_NWCB_S146	lane8.s146.indexN708.S517.CAGAGAGG.TCTTACGC.172_debarcode_1.fastq.gz	p__Hydrothermarchaeota	c__Hydrothermarchaeia	o__Hydrothermarchaeales	f__WAQR01	g__WAQR01	0.0175261	Vent
Brothers_NWCB_S140_vRhyme_bin_133	Brothers_NWCB_S012	lane3.s012.indexN708.S517.CAGAGAGG.TCTTACGC.67_debarcode_1.fastq.gz	p__Aquificota	c__Aquificae	o__Aquificales	f__Aquificaceae	g__Hydrogenivirga	0.0175242	Vent
Guaymas_4561-380_scaffold_1932_c1	Guaymas_4561-380	SRR7968106_trim_1.fastq.gz	p__Methanobacteriota	c__Methanococci	o__Methanococcales	f__Methanocaldococcaceae	g__Methanocaldococcus	0.0175047	Vent
Brothers_NWCA_S144_vRhyme_bin_31	Brothers_NWCA_S144	lane7.s144.indexN706.S507.TAGGCATG.TACTCCTT.136_debarcode_1.fastq.gz	p__Campylobacterota	c__Campylobacteria	o__Campylobacterales	f__Sulfurimonadaceae	g__Sulfurimonas	0.0174665	Vent
Brothers_NWCB_S139_NODE_606_length_38245_cov_12.926413	Brothers_NWCB_S139	lane6.s139.indexN701.S502.TAAGGCGA.ATAGAGAG.31_debarcode_1.fastq.gz	p__Bacteroidota	c__Bacteroidia	o__Chitinophagales	f__S012-47	g__	0.0174544	Vent
Brothers_NWCA_S145_NODE_15574_length_3853_cov_12.617284	Brothers_LC_S016	lane4.s016.indexN704.S517.TCCTGAGC.TCTTACGC.324_debarcode_1.fastq.gz	p__Campylobacterota	c__Campylobacteria	o__Campylobacterales	f__Sulfurovaceae	g__UBA1140	0.0174442	Vent
Brothers_NWCB_S139_NODE_6922_length_10600_cov_17.414303	Brothers_NWCB_S012	lane3.s012.indexN708.S517.CAGAGAGG.TCTTACGC.67_debarcode_1.fastq.gz	p__Aquificota	c__Aquificae	o__Aquificales	f__Aquificaceae	g__Hydrogenivirga	0.0174091	Vent
ELSC_Mariner_131-447_vRhyme_bin_148	ELSC_Mariner_131-447	SRR7968105_trim_1.fastq.gz	p__Campylobacterota	c__Campylobacteria	o__Campylobacterales	f__Sulfurimonadaceae	g__Sulfurimonas	0.017372	Vent
MAR_Rainbow_355-202_scaffold_351_c1_fragment_1	MAR_Rainbow_355-202	SRR7968110_trim_1.fastq.gz	p__Pseudomonadota	c__Gammaproteobacteria	o__Nitrosococcales	f__Methylophagaceae	g__GCA-002733105	0.0173431	Vent
ELSC_Tui_Malila_T11_NODE_28069_length_3592_cov_92.250505	ELSC_Tui_Malila_T11	T11_trim_1.fastq.gz	p__Campylobacterota	c__Campylobacteria	o__Campylobacterales	f__Sulfurovaceae	g__UBA1140	0.0173421	Vent
ELSC_Mariner_131-447_scaffold_946_c1	ELSC_Mariner_M1	M1_trim_1.fastq.gz	p__Campylobacterota	c__Campylobacteria	o__Nautiliales	f__Nautiliaceae	g__	0.0173263	Vent
Brothers_NWCB_S012_NODE_122_length_67297_cov_45.473500_fragment_1	Brothers_NWCB_S141	lane6.s141.indexN703.S504.AGGCAGAA.TCTACTCT.151_debarcode_1.fastq.gz	p__Aquificota	c__Aquificae	o__Hydrogenothermales	f__Hydrogenothermaceae	g__Persephonella	0.0173112	Vent
Brothers_UC_S010_NODE_171_length_37969_cov_11.721473	Brothers_UC_S011	lane2.s011.indexN701.S505.TAAGGCGA.CTCCTTAC.217_debarcode_1.fastq.gz	p__Campylobacterota	c__Campylobacteria	o__Campylobacterales	f__Sulfurovaceae	g__Sulfurovum	0.0173002	Vent
Brothers_NWCB_S139_NODE_188_length_66584_cov_32.062552_fragment_1	Brothers_NWCB_S141	lane6.s141.indexN703.S504.AGGCAGAA.TCTACTCT.151_debarcode_1.fastq.gz	p__Pseudomonadota	c__Gammaproteobacteria	o__DRMK01	f__DRMK01	g__DRMK01	0.0172831	Vent
Brothers_NWCA_S144_vRhyme_bin_115	Brothers_NWCA_S017	lane4.s017.indexN701.S502.TAAGGCGA.ATAGAGAG.318_debarcode_1.fastq.gz	p__Campylobacterota	c__Campylobacteria	o__Campylobacterales	f__Sulfurovaceae	g__UBA1140	0.0172515	Vent
Guaymas_4561-380_scaffold_632_c1	Guaymas_4571-419	SRR7968109_trim_1.fastq.gz	p__Methanobacteriota	c__Methanococci	o__Methanococcales	f__Methanocaldococcaceae	g__Methanocaldococcus	0.0172466	Vent
Brothers_NWCA_S145_NODE_3507_length_9088_cov_2.222855	Brothers_NWCA_S017	lane4.s017.indexN701.S502.TAAGGCGA.ATAGAGAG.318_debarcode_1.fastq.gz	p__Campylobacterota	c__Campylobacteria	o__Campylobacterales	f__Hydrogenimonadaceae	g__Hydrogenimonas	0.0172395	Vent
MAR_Rainbow_354-166_scaffold_16689_c1	MAR_Rainbow_355-202	SRR7968110_trim_1.fastq.gz	p__Pseudomonadota	c__Alphaproteobacteria	o__Rhodobacterales	f__Rhodobacteraceae	g__Profundibacter	0.0172383	Vent
ELSC_Bowl_M2_vRhyme_bin_267	ELSC_Mariner_M2	M2_trim_1.fastq.gz	p__Campylobacterota	c__Campylobacteria	o__Campylobacterales	f__Sulfurovaceae	g__Sulfurovum	0.0172367	Vent
Guaymas_4571-419_scaffold_983_c1	Guaymas_4571-419	SRR7968109_trim_1.fastq.gz	p__Methanobacteriota	c__Methanococci	o__Methanococcales	f__Methanocaldococcaceae	g__Methanocaldococcus	0.0171914	Vent
Brothers_NWCA_S013_NODE_407_length_21886_cov_29.291190	Brothers_NWCA_S017	lane4.s017.indexN701.S502.TAAGGCGA.ATAGAGAG.318_debarcode_1.fastq.gz	p__Desulfobacterota	c__Thermodesulfobacteria	o__Thermodesulfobacteriales	f__Thermodesulfobacteriaceae	g__Thermosulfurimonas_A	0.0171856	Vent
ELSC_Tui_Malila_T10_NODE_9932_length_5492_cov_6.301584	ELSC_Tui_Malila_132-544	SRR8439022_trim_1.fastq.gz	p__Campylobacterota	c__Campylobacteria	o__Campylobacterales	f__Nitratiruptoraceae	g__Nitratiruptor	0.0171473	Vent
ELSC_Tui_Malila_T10_NODE_9932_length_5492_cov_6.301584	ELSC_Tui_Malila_132-544	SRR8439022_trim_1.fastq.gz	p__Campylobacterota	c__Campylobacteria	o__Campylobacterales	f__Sulfurimonadaceae	g__	0.0171473	Vent
ELSC_Mariner_131-447_scaffold_19797_c1	ELSC_Mariner_M1	M1_trim_1.fastq.gz	p__Thermoproteota	c__Thermoprotei_A	o__Sulfolobales	f__Pyrodictiaceae	g__	0.0171313	Vent
Brothers_NWCA_S145_NODE_199_length_39669_cov_9.026832	Brothers_NWCA_S145	lane8.s145.indexN707.S508.CTCTCTAC.AGGCTTAG.198_debarcode_1.fastq.gz	p__Patescibacteria	c__JAEDAM01	o__Absconditabacterales	f__Absconditicoccaceae	g__	0.0171185	Vent
Brothers_NWCA_S145_NODE_199_length_39669_cov_9.026832	Brothers_NWCA_S145	lane8.s145.indexN707.S508.CTCTCTAC.AGGCTTAG.198_debarcode_1.fastq.gz	p__Patescibacteria	c__JAEDAM01	o__Absconditabacterales	f__Absconditicoccaceae	g__S009-33	0.0171185	Vent
Cayman_Shallow_vRhyme_bin_4	Cayman_Shallow_Plume_2	SRR2046236_trim_1.fastq.gz	p__Pseudomonadota	c__Gammaproteobacteria	o__Enterobacterales_A	f__Alteromonadaceae	g__Alteromonas	0.0171104	Plume
Brothers_NWCA_S142_NODE_726_length_13991_cov_14.269763	Brothers_NWCA_S017	lane4.s017.indexN701.S502.TAAGGCGA.ATAGAGAG.318_debarcode_1.fastq.gz	p__Methanobacteriota_B	c__Thermococci	o__Thermococcales	f__Thermococcaceae	g__Thermococcus	0.0171064	Vent
ELSC_Mariner_M10_NODE_2969_length_11340_cov_34.902167	ELSC_Mariner_M10	M10_trim_1.fastq.gz	p__Campylobacterota	c__Campylobacteria	o__Campylobacterales	f__Sulfurimonadaceae	g__Sulfurimonas	0.0171057	Vent
ELSC_Abe_A1_NODE_17383_length_5101_cov_157.825090	ELSC_Abe_A1	A1_trim_1.fastq.gz	p__Campylobacterota	c__Campylobacteria	o__Campylobacterales	f__Nitratiruptoraceae	g__Nitratiruptor	0.0170783	Vent
ELSC_Abe_A1_NODE_17383_length_5101_cov_157.825090	ELSC_Abe_A1	A1_trim_1.fastq.gz	p__Campylobacterota	c__Campylobacteria	o__Campylobacterales	f__Nitratiruptoraceae	g__	0.0170783	Vent
Brothers_NWCA_S144_NODE_28314_length_3599_cov_2.876728	ELSC_Tui_Malila_T2	T2_trim_1.fastq.gz	p__Desulfobacterota	c__Desulfobulbia	o__Desulfobulbales	f__Desulfobulbaceae	g__DRLX01	0.0170594	Vent
Lau_Basin_Tahi_Moana_k95_165774_flag_0_multi_16.0000_len_43715	Lau_Basin_Tahi_Moana_Plume_1	TahiMoana_SRR1217461_final_reads_1.fastq.gz	p__Pseudomonadota	c__Gammaproteobacteria	o__Enterobacterales_A	f__Alteromonadaceae	g__Alteromonas	0.0170297	Plume
Brothers_Diffuse_S015_NODE_13_length_40665_cov_12.014530	Brothers_Diffuse_S015	lane4.s015.indexN703.S517.AGGCAGAA.TCTTACGC.Green_debarcode_1.fastq.gz	p__Campylobacterota	c__Campylobacteria	o__Campylobacterales	f__Sulfurovaceae	g__Sulfurovum	0.0170033	Vent
Brothers_LC_S014_NODE_6974_length_5483_cov_65.859783	Brothers_NWCA_S142	lane7.s142.indexN704.S505.TCCTGAGC.CTCCTTAC.157_debarcode_1.fastq.gz	p__Campylobacterota	c__Desulfurellia	o__Desulfurellales	f__Hippeaceae	g__	0.0169672	Vent
Brothers_LC_S014_NODE_6974_length_5483_cov_65.859783	Brothers_NWCA_S142	lane7.s142.indexN704.S505.TCCTGAGC.CTCCTTAC.157_debarcode_1.fastq.gz	p__Campylobacterota	c__Desulfurellia	o__Desulfurellales	f__Hippeaceae	g__S144-51	0.0169672	Vent
Cayman_Shallow_k95_696064_flag_0_multi_17.5835_len_3680	Lau_Basin_Abe_Plume_2	Abe_SRR1217463_final_reads_1.fastq.gz	p__Thermoproteota	c__Nitrososphaeria	o__Nitrososphaerales	f__Nitrosopumilaceae	g__Nitrosopelagicus	0.0169656	Plume
Guaymas_4559-240_scaffold_10503_c1	Guaymas_4559-240	SRR7968125_trim_1.fastq.gz	p__Deferribacterota	c__Deferribacteres	o__Deferribacterales	f__Deferribacteraceae	g__Deferribacter	0.0169634	Vent
ELSC_Mariner_M17_NODE_35075_length_3893_cov_2.141264	ELSC_Abe_A1	A1_trim_1.fastq.gz	p__Desulfobacterota	c__Thermodesulfobacteria	o__Thermodesulfobacteriales	f__Thermodesulfatatoraceae	g__Thermodesulfatator_A	0.0169552	Vent
Brothers_NWCA_S145_NODE_141_length_46071_cov_9.415266	Brothers_NWCA_S145	lane8.s145.indexN707.S508.CTCTCTAC.AGGCTTAG.198_debarcode_1.fastq.gz	p__Thermotogota	c__Thermotogae	o__Mesoaciditogales	f__Mesoaciditogaceae	g__Mesoaciditoga	0.0169379	Vent
MAR_Rainbow_354-166_vRhyme_bin_133	MAR_Rainbow_354-166	SRR7968108_trim_1.fastq.gz	p__Bacteroidota	c__Rhodothermia	o__	f__	g__	0.0169204	Vent
Brothers_NWCB_S012_NODE_936_length_24884_cov_12.758816	Brothers_NWCB_S012	lane3.s012.indexN708.S517.CAGAGAGG.TCTTACGC.67_debarcode_1.fastq.gz	p__Planctomycetota	c__Planctomycetia	o__Pirellulales	f__S012-138	g__S012-138	0.0169178	Vent
Brothers_NWCA_S143_vRhyme_bin_134	Brothers_NWCA_S017	lane4.s017.indexN701.S502.TAAGGCGA.ATAGAGAG.318_debarcode_1.fastq.gz	p__Campylobacterota	c__Desulfurellia	o__Desulfurellales	f__Hippeaceae	g__Hippea	0.0168868	Vent
Lau_Basin_Abe_k95_810177_flag_0_multi_144.7970_len_3548	Lau_Basin_Abe_Plume_1	Abe_SRR1217460_final_reads_1.fastq.gz	p__Pseudomonadota	c__Gammaproteobacteria	o__Enterobacterales_A	f__Shewanellaceae	g__Shewanella	0.0168727	Plume
Guaymas_Basin_k95_660790_flag_0_multi_7.4111_len_4216	Lau_Basin_Kilo_Moana_Plume_2	KM_SRR1217459_final_reads_1.fastq.gz	p__Cyanobacteriota	c__Cyanobacteriia	o__Cyanobacteriales	f__Nostocaceae	g__Nostoc	0.0168374	Plume
MAR_Rainbow_354-166_vRhyme_bin_179	MAR_Rainbow_355-202	SRR7968110_trim_1.fastq.gz	p__Pseudomonadota	c__Alphaproteobacteria	o__Rhodobacterales	f__Rhodobacteraceae	g__Profundibacter	0.016802	Vent
Cayman_Shallow_vRhyme_bin_19	Cayman_Shallow_Plume_3	SRR2046222_trim_1.fastq.gz	p__Pseudomonadota	c__Gammaproteobacteria	o__Burkholderiales	f__Burkholderiaceae	g__Cupriavidus	0.0167249	Plume
Brothers_NWCA_S144_NODE_26453_length_3737_cov_2.183934	Brothers_LC_S016	lane4.s016.indexN704.S517.TCCTGAGC.TCTTACGC.324_debarcode_1.fastq.gz	p__Campylobacterota	c__Campylobacteria	o__Campylobacterales	f__Sulfurovaceae	g__UBA1140	0.0167184	Vent
Guaymas_4561-380_scaffold_4244_c1	Guaymas_4561-384	SRR7968107_trim_1.fastq.gz	p__Aquificota	c__Aquificae	o__Aquificales	f__QOAS01	g__QOAS01	0.0166817	Vent
Brothers_NWCA_S013_NODE_1375_length_10872_cov_103.263006	Brothers_NWCA_S017	lane4.s017.indexN701.S502.TAAGGCGA.ATAGAGAG.318_debarcode_1.fastq.gz	p__Caldisericota	c__Caldisericia	o__Caldisericales	f__Caldisericaceae	g__	0.0166625	Vent
Brothers_NWCA_S013_NODE_1375_length_10872_cov_103.263006	Brothers_NWCA_S017	lane4.s017.indexN701.S502.TAAGGCGA.ATAGAGAG.318_debarcode_1.fastq.gz	p__Caldisericota	c__Caldisericia	o__Caldisericales	f__Caldisericaceae	g__S143-107	0.0166625	Vent
Lau_Basin_Mariner_k95_111189_flag_0_multi_45.6112_len_13293	Lau_Basin_Tahi_Moana_Plume_1	TahiMoana_SRR1217461_final_reads_1.fastq.gz	p__Bacteroidota	c__Bacteroidia	o__Flavobacteriales	f__Flavobacteriaceae	g__Flavobacterium	0.0166515	Plume
ELSC_Bowl_M1_NODE_5721_length_4764_cov_18.753720	ELSC_Mariner_131-447	SRR7968105_trim_1.fastq.gz	p__Campylobacterota	c__Campylobacteria	o__Campylobacterales	f__Sulfurimonadaceae	g__Sulfurimonas	0.0166293	Vent
Cayman_Deep_vRhyme_bin_4	Cayman_Shallow_Plume_3	SRR2046222_trim_1.fastq.gz	p__Pseudomonadota	c__Gammaproteobacteria	o__Burkholderiales	f__Burkholderiaceae	g__Cupriavidus	0.0166282	Plume
Brothers_NWCB_S139_vRhyme_bin_268	Brothers_NWCB_S139	lane6.s139.indexN701.S502.TAAGGCGA.ATAGAGAG.31_debarcode_1.fastq.gz	p__Pseudomonadota	c__Gammaproteobacteria	o__UBA6429	f__UBA6429	g__	0.0166255	Vent
ELSC_Mariner_M10_NODE_10266_length_5355_cov_29.843344	ELSC_Mariner_M10	M10_trim_1.fastq.gz	p__Campylobacterota	c__Campylobacteria	o__Campylobacterales	f__QNZT01	g__	0.0166212	Vent
Brothers_NWCB_S141_vRhyme_bin_170	Brothers_NWCB_S141	lane6.s141.indexN703.S504.AGGCAGAA.TCTACTCT.151_debarcode_1.fastq.gz	p__Methanobacteriota_B	c__Thermococci	o__Thermococcales	f__Thermococcaceae	g__Thermococcus	0.0166173	Vent
Brothers_NWCA_S143_NODE_14226_length_5626_cov_1.470995	Brothers_NWCA_S013	lane3.s013.indexN701.S517.TAAGGCGA.TCTTACGC.128_debarcode_1.fastq.gz	p__Thermoproteota	c__Thermoprotei_A	o__Sulfolobales	f__Ignicoccaceae	g__Ignicoccus	0.0166084	Vent
ELSC_Tui_Malila_T11_NODE_156_length_48799_cov_12.430699_fragment_1	ELSC_Tui_Malila_T11	T11_trim_1.fastq.gz	p__Campylobacterota	c__Campylobacteria	o__Campylobacterales	f__Campylobacteraceae	g__Campylobacter_D	0.0165981	Vent
Brothers_NWCA_S017_NODE_14435_length_1423_cov_31.498457	Brothers_NWCA_S142	lane7.s142.indexN704.S505.TCCTGAGC.CTCCTTAC.157_debarcode_1.fastq.gz	p__Campylobacterota	c__Campylobacteria	o__Nautiliales	f__	g__	0.016591	Vent
Brothers_NWCB_S141_vRhyme_bin_58	Brothers_NWCB_S141	lane6.s141.indexN703.S504.AGGCAGAA.TCTACTCT.151_debarcode_1.fastq.gz	p__	c__	o__	f__	g__	0.0165488	Vent
Lau_Basin_Kilo_Moana_vRhyme_bin_48	Lau_Basin_Kilo_Moana_Plume_3	KM_SRR1217564_final_reads_1.fastq.gz	p__Pseudomonadota	c__Gammaproteobacteria	o__PS1	f__Thioglobaceae	g__Thioglobus_C	0.016543	Plume
Brothers_NWCA_S013_NODE_155_length_38095_cov_64.144227	Brothers_NWCA_S145	lane8.s145.indexN707.S508.CTCTCTAC.AGGCTTAG.198_debarcode_1.fastq.gz	p__Campylobacterota	c__Campylobacteria	o__Campylobacterales	f__Sulfurovaceae	g__JAADEQ01	0.0165428	Vent
ELSC_Tui_Malila_T2_NODE_58137_length_3847_cov_7.283602	ELSC_Abe_A3	A3_trim_1.fastq.gz	p__Chloroflexota	c__Anaerolineae	o__J102	f__J102	g__M2005	0.0165427	Vent
ELSC_Mariner_131-447_scaffold_9048_c1	Brothers_UC_S011	lane2.s011.indexN701.S505.TAAGGCGA.CTCCTTAC.217_debarcode_1.fastq.gz	p__Campylobacterota	c__Campylobacteria	o__Campylobacterales	f__Sulfurimonadaceae	g__Sulfurimonas	0.0165244	Vent
Brothers_NWCA_S013_NODE_173_length_35792_cov_10.124576	Brothers_NWCA_S013	lane3.s013.indexN701.S517.TAAGGCGA.TCTTACGC.128_debarcode_1.fastq.gz	p__Caldisericota	c__Caldisericia	o__Caldisericales	f__Caldisericaceae	g__	0.0165228	Vent
Brothers_NWCA_S013_NODE_173_length_35792_cov_10.124576	Brothers_NWCA_S013	lane3.s013.indexN701.S517.TAAGGCGA.TCTTACGC.128_debarcode_1.fastq.gz	p__Caldisericota	c__Caldisericia	o__Caldisericales	f__Caldisericaceae	g__S143-107	0.0165228	Vent
Lau_Basin_Tui_Malila_k95_275021_flag_0_multi_7.7888_len_4091	Lau_Basin_Kilo_Moana_Plume_2	KM_SRR1217459_final_reads_1.fastq.gz	p__Bacillota_A	c__Clostridia	o__Lachnospirales	f__Cellulosilyticaceae	g__Cellulosilyticum	0.0165209	Plume
ELSC_Mariner_M17_NODE_16859_length_6193_cov_102.897956	ELSC_Mariner_M17	M17_trim_1.fastq.gz	p__Campylobacterota	c__Campylobacteria	o__Campylobacterales	f__Sulfurovaceae	g__Sulfurovum	0.0165156	Vent
Brothers_LC_S016_NODE_116639_length_1663_cov_22.347005	Brothers_LC_S014	lane3.s014.indexN702.S517.CGTACTAG.TCTTACGC.297_debarcode_1.fastq.gz	p__Desulfobacterota	c__DSM-4660	o__Desulfatiglandales	f__Desulfatiglandaceae	g__JAGGTJ01	0.0164569	Vent
EPR_4281-140_scaffold_299_c1	EPR_4281-140	SRR8439171_trim_1.fastq.gz	p__Bacteroidota	c__Bacteroidia	o__Flavobacteriales	f__Flavobacteriaceae	g__Lutibacter	0.0164003	Vent
Brothers_LC_S014_NODE_21927_length_3016_cov_7.914503	Brothers_LC_S014	lane3.s014.indexN702.S517.CGTACTAG.TCTTACGC.297_debarcode_1.fastq.gz	p__Desulfobacterota	c__Desulfobacteria	o__Desulfobacterales	f__Desulfobacteraceae	g__4572-130	0.0163993	Vent
Brothers_NWCA_S013_NODE_3014_length_6995_cov_18.266308	Brothers_UC_S147	lane8.s147.indexN709.S502.GCTACGCT.ATAGAGAG.240_debarcode_1.fastq.gz	p__Campylobacterota	c__Campylobacteria	o__Campylobacterales	f__Sulfurimonadaceae	g__Sulfurimonas	0.0163914	Vent
Brothers_NWCA_S144_NODE_16176_length_4806_cov_2.484292	Brothers_UC_S011	lane2.s011.indexN701.S505.TAAGGCGA.CTCCTTAC.217_debarcode_1.fastq.gz	p__Campylobacterota	c__Campylobacteria	o__Campylobacterales	f__Sulfurovaceae	g__Sulfurovum	0.0163731	Vent
Guaymas_4561-384_scaffold_1531_c1	Guaymas_4571-419	SRR7968109_trim_1.fastq.gz	p__Methanobacteriota	c__Methanococci	o__Methanococcales	f__Methanocaldococcaceae	g__Methanocaldococcus	0.0163354	Vent
ELSC_Tui_Malila_T10_vRhyme_bin_59	ELSC_Tui_Malila_T10	T10_trim_1.fastq.gz	p__Thermoproteota	c__Thermoprotei_A	o__Sulfolobales	f__Desulfurococcaceae	g__JAADCY01	0.0163353	Vent
Brothers_NWCA_S143_NODE_24182_length_4192_cov_15.234932	ELSC_Tui_Malila_132-544	SRR8439022_trim_1.fastq.gz	p__Campylobacterota	c__Campylobacteria	o__Campylobacterales	f__Nitratiruptoraceae	g__	0.0163285	Vent
Brothers_NWCB_S141_NODE_65_length_113563_cov_11.149318_fragment_1	Brothers_NWCB_S141	lane6.s141.indexN703.S504.AGGCAGAA.TCTACTCT.151_debarcode_1.fastq.gz	p__Bacteroidota	c__Kapabacteria	o__Kapabacteriales	f__	g__	0.0163139	Vent
Brothers_NWCB_S141_NODE_65_length_113563_cov_11.149318_fragment_1	Brothers_NWCB_S141	lane6.s141.indexN703.S504.AGGCAGAA.TCTACTCT.151_debarcode_1.fastq.gz	p__Bacteroidota	c__Kapabacteria	o__Kapabacteriales	f__WFXC01	g__WFXC01	0.0163139	Vent
ELSC_Mariner_M17_vRhyme_bin_104	ELSC_Mariner_M10	M10_trim_1.fastq.gz	p__Campylobacterota	c__Campylobacteria	o__Campylobacterales	f__Sulfurovaceae	g__UBA1140	0.0162985	Vent
ELSC_Abe_128-326_vRhyme_bin_52	ELSC_Abe_128-326	SRR8439019_trim_1.fastq.gz	p__Pseudomonadota	c__Gammaproteobacteria	o__Tenderiales	f__Tenderiaceae	g__Tenderia	0.016298	Vent
Cayman_Shallow_k95_1005989_flag_0_multi_102.0000_len_43755	Cayman_Shallow_Plume_3	SRR2046222_trim_1.fastq.gz	p__Pseudomonadota	c__Gammaproteobacteria	o__Burkholderiales	f__Burkholderiaceae	g__Ralstonia	0.0162898	Plume
Cayman_Shallow_k95_1005989_flag_0_multi_102.0000_len_43755	Cayman_Shallow_Plume_3	SRR2046222_trim_1.fastq.gz	p__Pseudomonadota	c__Gammaproteobacteria	o__Burkholderiales	f__Burkholderiaceae	g__Cupriavidus	0.0162898	Plume
Brothers_LC_S014_NODE_3988_length_7300_cov_2.984944	Brothers_LC_S014	lane3.s014.indexN702.S517.CGTACTAG.TCTTACGC.297_debarcode_1.fastq.gz	p__Caldisericota	c__Caldisericia	o__Caldisericales	f__Caldisericaceae	g__	0.016289	Vent
Brothers_LC_S014_NODE_3988_length_7300_cov_2.984944	Brothers_LC_S014	lane3.s014.indexN702.S517.CGTACTAG.TCTTACGC.297_debarcode_1.fastq.gz	p__Caldisericota	c__Caldisericia	o__Caldisericales	f__Caldisericaceae	g__S143-107	0.016289	Vent
ELSC_Bowl_M1_vRhyme_bin_60	ELSC_Mariner_M1	M1_trim_1.fastq.gz	p__Pseudomonadota	c__Gammaproteobacteria	o__Pseudomonadales	f__Halomonadaceae	g__Halomonas	0.0162828	Vent
Brothers_NWCA_S142_NODE_268_length_25567_cov_5.331997	Brothers_NWCA_S017	lane4.s017.indexN701.S502.TAAGGCGA.ATAGAGAG.318_debarcode_1.fastq.gz	p__Campylobacterota	c__Desulfurellia	o__Desulfurellales	f__Hippeaceae	g__Hippea	0.0162522	Vent
ELSC_Mariner_M17_NODE_6839_length_10592_cov_59.291830	ELSC_Mariner_M17	M17_trim_1.fastq.gz	p__Pseudomonadota	c__Gammaproteobacteria	o__DRMK01	f__DRMK01	g__DRMK01	0.0162384	Vent
MAR_Rainbow_354-166_vRhyme_bin_124	MAR_Rainbow_354-166	SRR7968108_trim_1.fastq.gz	p__Pseudomonadota	c__Alphaproteobacteria	o__Rhodobacterales	f__Rhodobacteraceae	g__Acidimangrovimonas	0.0161496	Vent
Guaymas_4561-384_vRhyme_bin_130	Guaymas_4561-380	SRR7968106_trim_1.fastq.gz	p__Campylobacterota	c__Campylobacteria	o__Campylobacterales	f__Sulfurimonadaceae	g__Sulfurimonas	0.0161374	Vent
ELSC_Abe_A1_NODE_139_length_41064_cov_3.356206	ELSC_Mariner_M17	M17_trim_1.fastq.gz	p__Pseudomonadota	c__Alphaproteobacteria	o__Rhizobiales	f__Rhizobiaceae	g__Allorhizobium	0.0161301	Vent
ELSC_Abe_A1_NODE_139_length_41064_cov_3.356206	ELSC_Mariner_M17	M17_trim_1.fastq.gz	p__Pseudomonadota	c__Alphaproteobacteria	o__Rhizobiales	f__Rhizobiaceae	g__Pseudorhizobium	0.0161301	Vent
ELSC_Abe_A1_NODE_139_length_41064_cov_3.356206	ELSC_Mariner_M17	M17_trim_1.fastq.gz	p__Pseudomonadota	c__Alphaproteobacteria	o__Rhizobiales	f__Rhizobiaceae	g__Agrobacterium	0.0161301	Vent
Brothers_NWCA_S144_vRhyme_bin_115	Brothers_LC_S016	lane4.s016.indexN704.S517.TCCTGAGC.TCTTACGC.324_debarcode_1.fastq.gz	p__Campylobacterota	c__Campylobacteria	o__Campylobacterales	f__Sulfurovaceae	g__UBA1140	0.0161214	Vent
ELSC_Tui_Malila_T10_NODE_159_length_40093_cov_14.341841	ELSC_Tui_Malila_T10	T10_trim_1.fastq.gz	p__Pseudomonadota	c__Gammaproteobacteria	o__Chromatiales	f__Sedimenticolaceae	g__Thiolapillus	0.0161196	Vent
Brothers_Diffuse_S009_vRhyme_bin_33	Brothers_UC_S010	lane2.s010.indexN708.S505.CAGAGAGG.CTCCTTAC.233_debarcode_1.fastq.gz	p__Campylobacterota	c__Campylobacteria	o__Campylobacterales	f__Sulfurovaceae	g__Sulfurovum	0.0161092	Vent
Cayman_Deep_k95_393544_flag_0_multi_21.3146_len_311599_fragment_1	Cayman_Shallow_Plume_3	SRR2046222_trim_1.fastq.gz	p__Pseudomonadota	c__Gammaproteobacteria	o__Burkholderiales	f__Burkholderiaceae	g__Ralstonia	0.0161028	Plume
Cayman_Deep_k95_393544_flag_0_multi_21.3146_len_311599_fragment_1	Cayman_Shallow_Plume_3	SRR2046222_trim_1.fastq.gz	p__Pseudomonadota	c__Gammaproteobacteria	o__Burkholderiales	f__Burkholderiaceae	g__Cupriavidus	0.0161028	Plume
ELSC_Tui_Malila_134-614_scaffold_8205_c1	ELSC_Tui_Malila_T10	T10_trim_1.fastq.gz	p__Campylobacterota	c__Campylobacteria	o__Campylobacterales	f__Nitratiruptoraceae	g__Nitratiruptor	0.0160932	Vent
ELSC_Tui_Malila_134-614_scaffold_8205_c1	ELSC_Tui_Malila_T10	T10_trim_1.fastq.gz	p__Campylobacterota	c__Campylobacteria	o__Campylobacterales	f__Nitratiruptoraceae	g__	0.0160932	Vent
ELSC_Tui_Malila_T11_vRhyme_bin_22	ELSC_Tui_Malila_T11	T11_trim_1.fastq.gz	p__Thermoproteota	c__Thermoprotei_A	o__Sulfolobales	f__Pyrodictiaceae	g__	0.0160664	Vent
ELSC_Tui_Malila_T11_vRhyme_bin_22	ELSC_Tui_Malila_T11	T11_trim_1.fastq.gz	p__Thermoproteota	c__Thermoprotei_A	o__Sulfolobales	f__Pyrodictiaceae	g__QNYQ01	0.0160664	Vent
ELSC_Bowl_M1_NODE_1275_length_12393_cov_27.910077	ELSC_Mariner_M2	M2_trim_1.fastq.gz	p__Campylobacterota	c__Campylobacteria	o__Campylobacterales	f__Sulfurimonadaceae	g__Sulfurimonas	0.0160352	Vent
Guaymas_Basin_k95_589426_flag_0_multi_7.6349_len_1303	Lau_Basin_Abe_Plume_1	Abe_SRR1217460_final_reads_1.fastq.gz	p__Pseudomonadota	c__Gammaproteobacteria	o__Pseudomonadales	f__Moraxellaceae	g__Psychrobacter	0.0159473	Plume
MAR_Rainbow_354-166_scaffold_184_c1_fragment_2	MAR_Rainbow_354-166	SRR7968108_trim_1.fastq.gz	p__Pseudomonadota	c__Gammaproteobacteria	o__UBA6429	f__UBA6429	g__	0.0159464	Vent
ELSC_Mariner_M17_vRhyme_bin_141	ELSC_Mariner_M17	M17_trim_1.fastq.gz	p__Pseudomonadota	c__Alphaproteobacteria	o__Rhodobacterales	f__Rhodobacteraceae	g__UBA5972	0.0159348	Vent
Lau_Basin_Abe_k95_863043_flag_0_multi_102.3817_len_14189	Lau_Basin_Abe_Plume_1	Abe_SRR1217460_final_reads_1.fastq.gz	p__Pseudomonadota	c__Gammaproteobacteria	o__Enterobacterales_A	f__Vibrionaceae	g__Vibrio	0.0159209	Plume
Brothers_NWCA_S142_NODE_4988_length_4151_cov_76.668738	Brothers_NWCA_S142	lane7.s142.indexN704.S505.TCCTGAGC.CTCCTTAC.157_debarcode_1.fastq.gz	p__Campylobacterota	c__Campylobacteria	o__Nautiliales	f__Nautiliaceae	g__	0.0158723	Vent
Brothers_NWCA_S144_NODE_24424_length_3892_cov_5.326428	Brothers_NWCA_S143	lane7.s143.indexN705.S506.GGACTCCT.TATGCAGT.106_debarcode_1.fastq.gz	p__Desulfobacterota	c__Desulfobulbia	o__Desulfobulbales	f__Desulfobulbaceae	g__DRKI01	0.0158697	Vent
ELSC_Bowl_M2_vRhyme_bin_202	ELSC_Mariner_M1	M1_trim_1.fastq.gz	p__Campylobacterota	c__Campylobacteria	o__Nautiliales	f__Nautiliaceae	g__	0.0158579	Vent
MAR_Rainbow_354-166_vRhyme_bin_14	MAR_Rainbow_354-166	SRR7968108_trim_1.fastq.gz	p__Pseudomonadota	c__Alphaproteobacteria	o__Rhodobacterales	f__Rhodobacteraceae	g__Pseudoruegeria	0.0158357	Vent
ELSC_Bowl_M2_vRhyme_bin_337	ELSC_Mariner_M2	M2_trim_1.fastq.gz	p__Campylobacterota	c__Campylobacteria	o__Campylobacterales	f__Sulfurovaceae	g__Sulfurovum	0.0158344	Vent
ELSC_Mariner_131-447_vRhyme_bin_94	ELSC_Mariner_M2	M2_trim_1.fastq.gz	p__Thermoplasmatota	c__Thermoplasmata	o__Thermoplasmatales	f__Thermoplasmataceae	g__WAQW01	0.0158331	Vent
Cayman_Shallow_k95_696064_flag_0_multi_17.5835_len_3680	Lau_Basin_Mariner_Plume_2	Mariner_SRR1217567_final_reads_1.fastq.gz	p__Thermoproteota	c__Nitrososphaeria	o__Nitrososphaerales	f__Nitrosopumilaceae	g__Nitrosopelagicus	0.0158083	Plume
Brothers_UC_S011_NODE_5968_length_3592_cov_97.701587	Brothers_UC_S011	lane2.s011.indexN701.S505.TAAGGCGA.CTCCTTAC.217_debarcode_1.fastq.gz	p__Bacillota_A	c__Clostridia	o__Peptostreptococcales	f__Peptostreptococcaceae	g__Clostridioides	0.0157962	Vent
Brothers_UC_S011_NODE_5968_length_3592_cov_97.701587	Brothers_UC_S011	lane2.s011.indexN701.S505.TAAGGCGA.CTCCTTAC.217_debarcode_1.fastq.gz	p__Bacillota_A	c__Clostridia	o__Peptostreptococcales	f__Peptostreptococcaceae	g__Romboutsia_A	0.0157962	Vent
Brothers_UC_S011_NODE_5968_length_3592_cov_97.701587	Brothers_UC_S011	lane2.s011.indexN701.S505.TAAGGCGA.CTCCTTAC.217_debarcode_1.fastq.gz	p__Campylobacterota	c__Campylobacteria	o__Campylobacterales	f__Sulfurimonadaceae	g__	0.0157962	Vent
Brothers_NWCB_S141_NODE_855_length_32454_cov_13.430414	Brothers_NWCB_S141	lane6.s141.indexN703.S504.AGGCAGAA.TCTACTCT.151_debarcode_1.fastq.gz	p__Bacteroidota	c__Bacteroidia	o__Cytophagales	f__Cyclobacteriaceae	g__	0.015794	Vent
Brothers_NWCB_S141_NODE_855_length_32454_cov_13.430414	Brothers_NWCB_S141	lane6.s141.indexN703.S504.AGGCAGAA.TCTACTCT.151_debarcode_1.fastq.gz	p__Bacteroidota	c__Bacteroidia	o__Cytophagales	f__Cyclobacteriaceae	g__S012-113	0.015794	Vent
Brothers_NWCA_S143_NODE_15866_length_5300_cov_77.361299	Brothers_NWCA_S143	lane7.s143.indexN705.S506.GGACTCCT.TATGCAGT.106_debarcode_1.fastq.gz	p__Desulfobacterota	c__Desulfobulbia	o__Desulfobulbales	f__Desulfobulbaceae	g__DRKI01	0.0157822	Vent
ELSC_Mariner_M17_vRhyme_bin_116	ELSC_Mariner_M17	M17_trim_1.fastq.gz	p__Campylobacterota	c__Campylobacteria	o__Campylobacterales	f__Sulfurovaceae	g__Sulfurovum	0.0157741	Vent
Brothers_NWCA_S013_NODE_5214_length_5264_cov_21.789566	Brothers_NWCA_S013	lane3.s013.indexN701.S517.TAAGGCGA.TCTTACGC.128_debarcode_1.fastq.gz	p__Patescibacteria	c__JAEDAM01	o__BD1-5	f__UBA6164	g__	0.0157531	Vent
ELSC_Tui_Malila_T11_NODE_347_length_33157_cov_66.730397	ELSC_Tui_Malila_T10	T10_trim_1.fastq.gz	p__Campylobacterota	c__Campylobacteria	o__Campylobacterales	f__Sulfurovaceae	g__UBA1140	0.0157488	Vent
EPR_4281-140_scaffold_1558_c1_fragment_1	EPR_4281-140	SRR8439171_trim_1.fastq.gz	p__Pseudomonadota	c__Alphaproteobacteria	o__Rhodobacterales	f__Rhodobacteraceae	g__Profundibacter	0.0157276	Vent
ELSC_Tui_Malila_T11_NODE_12409_length_5358_cov_5.916460	ELSC_Tui_Malila_132-544	SRR8439022_trim_1.fastq.gz	p__Aquificota	c__Desulfurobacteriia	o__Desulfurobacteriales	f__Desulfurobacteriaceae	g__Balnearium	0.0157243	Vent
ELSC_Tui_Malila_T11_NODE_635_length_24008_cov_8.675935_fragment_1	ELSC_Abe_A3	A3_trim_1.fastq.gz	p__Chloroflexota	c__Anaerolineae	o__J102	f__J102	g__M2005	0.0156977	Vent
Lau_Basin_Abe_k95_810177_flag_0_multi_144.7970_len_3548	Lau_Basin_Kilo_Moana_Plume_2	KM_SRR1217459_final_reads_1.fastq.gz	p__Pseudomonadota	c__Gammaproteobacteria	o__Enterobacterales_A	f__Shewanellaceae	g__Shewanella	0.0156562	Plume
Brothers_NWCA_S143_vRhyme_bin_107	Brothers_NWCA_S017	lane4.s017.indexN701.S502.TAAGGCGA.ATAGAGAG.318_debarcode_1.fastq.gz	p__Campylobacterota	c__Desulfurellia	o__Desulfurellales	f__Hippeaceae	g__Hippea	0.0156032	Vent
Brothers_Diffuse_S015_NODE_51696_length_2004_cov_2.689398	Brothers_UC_S011	lane2.s011.indexN701.S505.TAAGGCGA.CTCCTTAC.217_debarcode_1.fastq.gz	p__Campylobacterota	c__Campylobacteria	o__Campylobacterales	f__Sulfurimonadaceae	g__Sulfurimonas	0.0155938	Vent
Brothers_NWCA_S013_NODE_136_length_40968_cov_8.255356	Brothers_NWCA_S013	lane3.s013.indexN701.S517.TAAGGCGA.TCTTACGC.128_debarcode_1.fastq.gz	p__Caldisericota	c__Caldisericia	o__Caldisericales	f__Caldisericaceae	g__	0.0155903	Vent
Brothers_NWCA_S013_NODE_136_length_40968_cov_8.255356	Brothers_NWCA_S013	lane3.s013.indexN701.S517.TAAGGCGA.TCTTACGC.128_debarcode_1.fastq.gz	p__Caldisericota	c__Caldisericia	o__Caldisericales	f__Caldisericaceae	g__S143-107	0.0155903	Vent
ELSC_Mariner_M17_vRhyme_bin_106	ELSC_Mariner_M17	M17_trim_1.fastq.gz	p__Campylobacterota	c__Campylobacteria	o__Campylobacterales	f__Campylobacteraceae	g__Campylobacter_D	0.0155826	Vent
Brothers_NWCB_S146_NODE_1055_length_18292_cov_29.758382	Brothers_NWCB_S146	lane8.s146.indexN708.S517.CAGAGAGG.TCTTACGC.172_debarcode_1.fastq.gz	p__Pseudomonadota	c__Gammaproteobacteria	o__SZUA-152	f__SZUA-152	g__SZUA-152	0.0155546	Vent
Lau_Basin_Kilo_Moana_k95_1260246_flag_0_multi_16.9649_len_4649	Cayman_Shallow_Plume_3	SRR2046222_trim_1.fastq.gz	p__Pseudomonadota	c__Gammaproteobacteria	o__Pseudomonadales	f__Pseudomonadaceae	g__Stutzerimonas	0.0155353	Plume
Guaymas_4559-240_scaffold_8134_c1	Guaymas_4561-380	SRR7968106_trim_1.fastq.gz	p__Campylobacterota	c__Campylobacteria	o__Campylobacterales	f__Sulfurimonadaceae	g__Sulfurimonas	0.015495	Vent
Brothers_NWCA_S143_NODE_12233_length_6100_cov_6.523690	Brothers_NWCA_S013	lane3.s013.indexN701.S517.TAAGGCGA.TCTTACGC.128_debarcode_1.fastq.gz	p__Caldisericota	c__Caldisericia	o__Caldisericales	f__Caldisericaceae	g__	0.0154839	Vent
Brothers_NWCA_S143_NODE_12233_length_6100_cov_6.523690	Brothers_NWCA_S013	lane3.s013.indexN701.S517.TAAGGCGA.TCTTACGC.128_debarcode_1.fastq.gz	p__Caldisericota	c__Caldisericia	o__Caldisericales	f__Caldisericaceae	g__S143-107	0.0154839	Vent
Brothers_UC_S011_NODE_8276_length_3006_cov_2.050017	Brothers_UC_S010	lane2.s010.indexN708.S505.CAGAGAGG.CTCCTTAC.233_debarcode_1.fastq.gz	p__Campylobacterota	c__Campylobacteria	o__Campylobacterales	f__Sulfurimonadaceae	g__Sulfurimonas	0.0154629	Vent
Brothers_NWCA_S144_NODE_1507_length_14441_cov_1.877672	Brothers_NWCB_S012	lane3.s012.indexN708.S517.CAGAGAGG.TCTTACGC.67_debarcode_1.fastq.gz	p__Pseudomonadota	c__Gammaproteobacteria	o__SZUA-76	f__SZUA-76	g__SZUA-76	0.0153897	Vent
Brothers_NWCB_S146_NODE_59949_length_2812_cov_8.359777	ELSC_Abe_128-326	SRR8439019_trim_1.fastq.gz	p__Nitrospirota	c__Thermodesulfovibrionia	o__Thermodesulfovibrionales	f__JdFR-85	g__BMS3Bbin07	0.0153823	Vent
ELSC_Tui_Malila_T11_NODE_186_length_45037_cov_7.500156	ELSC_Tui_Malila_T11	T11_trim_1.fastq.gz	p__Campylobacterota	c__Campylobacteria	o__Campylobacterales	f__Sulfurovaceae	g__UBA1140	0.015375	Vent
ELSC_Abe_128-326_scaffold_58_c1_fragment_1	Brothers_NWCB_S140	lane6.s140.indexN702.S503.CGTACTAG.AGAGGATA.74_debarcode_1.fastq.gz	p__Nitrospirota	c__Thermodesulfovibrionia	o__Thermodesulfovibrionales	f__JdFR-85	g__BMS3Bbin07	0.0153683	Vent
Brothers_NWCA_S013_NODE_4378_length_5757_cov_17.121492	Brothers_NWCA_S142	lane7.s142.indexN704.S505.TCCTGAGC.CTCCTTAC.157_debarcode_1.fastq.gz	p__Patescibacteria	c__JAEDAM01	o__BD1-5	f__UBA6164	g__	0.015363	Vent
MAR_Rainbow_354-166_scaffold_13407_c1	MAR_Rainbow_354-166	SRR7968108_trim_1.fastq.gz	p__Pseudomonadota	c__Alphaproteobacteria	o__Rhizobiales	f__Thermopetrobacteraceae	g__Thermopetrobacter	0.0153567	Vent
Brothers_NWCB_S141_NODE_65_length_113563_cov_11.149318_fragment_1	ELSC_Tui_Malila_T2	T2_trim_1.fastq.gz	p__Bacteroidota	c__Kapabacteria	o__Kapabacteriales	f__	g__	0.0153347	Vent
Brothers_NWCB_S141_NODE_65_length_113563_cov_11.149318_fragment_1	ELSC_Tui_Malila_T2	T2_trim_1.fastq.gz	p__Bacteroidota	c__Kapabacteria	o__Kapabacteriales	f__WFXC01	g__WFXC01	0.0153347	Vent
Brothers_NWCB_S139_NODE_188_length_66584_cov_32.062552_fragment_1	Brothers_NWCB_S146	lane8.s146.indexN708.S517.CAGAGAGG.TCTTACGC.172_debarcode_1.fastq.gz	p__Pseudomonadota	c__Gammaproteobacteria	o__DRMK01	f__DRMK01	g__DRMK01	0.0153232	Vent
Guaymas_Basin_k95_660790_flag_0_multi_7.4111_len_4216	Lau_Basin_Kilo_Moana_Plume_3	KM_SRR1217564_final_reads_1.fastq.gz	p__Cyanobacteriota	c__Cyanobacteriia	o__Cyanobacteriales	f__Nostocaceae	g__Nostoc	0.0153223	Plume
ELSC_Mariner_M10_NODE_9806_length_5516_cov_41.721099	ELSC_Mariner_M10	M10_trim_1.fastq.gz	p__Methanobacteriota_B	c__Thermococci	o__Thermococcales	f__Thermococcaceae	g__Thermococcus	0.0153089	Vent
ELSC_Mariner_M10_NODE_9806_length_5516_cov_41.721099	ELSC_Mariner_M10	M10_trim_1.fastq.gz	p__Thermoproteota	c__Thermoprotei_A	o__Sulfolobales	f__Desulfurococcaceae	g__JAADCY01	0.0153089	Vent
ELSC_Mariner_M10_NODE_9806_length_5516_cov_41.721099	ELSC_Mariner_M10	M10_trim_1.fastq.gz	p__Omnitrophota	c__Koll11	o__Zapsychrales	f__Zapsychraceae	g__	0.0153089	Vent
Brothers_NWCA_S145_NODE_1224_length_15865_cov_20.783136	Brothers_NWCA_S145	lane8.s145.indexN707.S508.CTCTCTAC.AGGCTTAG.198_debarcode_1.fastq.gz	p__Patescibacteria	c__JAEDAM01	o__Absconditabacterales	f__Absconditicoccaceae	g__	0.015284	Vent
MAR_Lucky_356-308_vRhyme_bin_14	MAR_Rainbow_354-166	SRR7968108_trim_1.fastq.gz	p__Pseudomonadota	c__Alphaproteobacteria	o__Rhizobiales	f__Thermopetrobacteraceae	g__Thermopetrobacter	0.0151776	Vent
ELSC_Tui_Malila_134-614_scaffold_175_c1	ELSC_Tui_Malila_134-614	SRR8439053_trim_1.fastq.gz	p__Aquificota	c__Aquificae	o__Hydrogenothermales	f__Hydrogenothermaceae	g__Persephonella	0.01517	Vent
Brothers_NWCA_S142_NODE_923_length_11996_cov_14.186873	Brothers_NWCA_S142	lane7.s142.indexN704.S505.TCCTGAGC.CTCCTTAC.157_debarcode_1.fastq.gz	p__Campylobacterota	c__Campylobacteria	o__Campylobacterales	f__Sulfurimonadaceae	g__Sulfurimonas	0.0151302	Vent
Brothers_UC_S147_vRhyme_bin_62	Brothers_UC_S147	lane8.s147.indexN709.S502.GCTACGCT.ATAGAGAG.240_debarcode_1.fastq.gz	p__Campylobacterota	c__Campylobacteria	o__Campylobacterales	f__Sulfurimonadaceae	g__	0.0151212	Vent
MAR_Rainbow_354-166_vRhyme_bin_176	MAR_Rainbow_354-166	SRR7968108_trim_1.fastq.gz	p__Pseudomonadota	c__Alphaproteobacteria	o__Rhodobacterales	f__Rhodobacteraceae	g__Profundibacter	0.0151011	Vent
Guaymas_4571-419_vRhyme_bin_49	Guaymas_4571-419	SRR7968109_trim_1.fastq.gz	p__Campylobacterota	c__Campylobacteria	o__Nautiliales	f__Nautiliaceae	g__Nautilia	0.01508	Vent
Axial_Seawater_NODE_32_length_31312_cov_2.142088	Axial_Seawater	Seawater_2015_DNA_trim_1.fastq.gz	p__Pseudomonadota	c__Gammaproteobacteria	o__Pseudomonadales	f__Halomonadaceae	g__Halomonas	0.0150501	Plume
Guaymas_4559-240_scaffold_35827_c1	Guaymas_4561-384	SRR7968107_trim_1.fastq.gz	p__Campylobacterota	c__Campylobacteria	o__Nautiliales	f__	g__	0.0150406	Vent
Brothers_NWCB_S140_NODE_5442_length_8166_cov_3.767135	ELSC_Abe_128-326	SRR8439019_trim_1.fastq.gz	p__KSB1	c__UBA2214	o__DRLW01	f__DRLW01	g__DRLW01	0.0150405	Vent
Brothers_UC_S011_NODE_2625_length_5599_cov_1.909174	Brothers_UC_S147	lane8.s147.indexN709.S502.GCTACGCT.ATAGAGAG.240_debarcode_1.fastq.gz	p__Bacteroidota	c__Bacteroidia	o__Bacteroidales	f__F082	g__Sulfidibacterium	0.0149962	Vent
Brothers_NWCB_S139_NODE_10097_length_8611_cov_9.248232	Brothers_NWCB_S139	lane6.s139.indexN701.S502.TAAGGCGA.ATAGAGAG.31_debarcode_1.fastq.gz	p__Patescibacteria	c__ABY1	o__UBA2196	f__	g__	0.014985	Vent
Brothers_NWCA_S145_NODE_14478_length_4019_cov_37.106115	Brothers_NWCA_S144	lane7.s144.indexN706.S507.TAGGCATG.TACTCCTT.136_debarcode_1.fastq.gz	p__Campylobacterota	c__Campylobacteria	o__Campylobacterales	f__Sulfurovaceae	g__UBA1140	0.0149773	Vent
Guaymas_4571-419_vRhyme_bin_23	Guaymas_4561-384	SRR7968107_trim_1.fastq.gz	p__Campylobacterota	c__Campylobacteria	o__Campylobacterales	f__Sulfurovaceae	g__	0.0149475	Vent
Guaymas_4561-384_vRhyme_bin_137	Guaymas_4571-419	SRR7968109_trim_1.fastq.gz	p__Aquificota	c__Desulfurobacteriia	o__Desulfurobacteriales	f__Desulfurobacteriaceae	g__Balnearium	0.0149456	Vent
Brothers_NWCB_S139_NODE_188_length_66584_cov_32.062552_fragment_1	Brothers_NWCB_S012	lane3.s012.indexN708.S517.CAGAGAGG.TCTTACGC.67_debarcode_1.fastq.gz	p__Pseudomonadota	c__Gammaproteobacteria	o__DRMK01	f__DRMK01	g__DRMK01	0.0149293	Vent
ELSC_Mariner_M17_vRhyme_bin_241	ELSC_Mariner_M17	M17_trim_1.fastq.gz	p__Pseudomonadota	c__Gammaproteobacteria	o__Chromatiales	f__Sedimenticolaceae	g__WFXD01	0.0149181	Vent
Guaymas_4571-419_scaffold_56_c1	Guaymas_4561-380	SRR7968106_trim_1.fastq.gz	p__Aquificota	c__Desulfurobacteriia	o__Desulfurobacteriales	f__Desulfurobacteriaceae	g__Desulfurobacterium	0.0148919	Vent
Brothers_NWCB_S012_NODE_2504_length_14158_cov_1.896301	Brothers_NWCB_S139	lane6.s139.indexN701.S502.TAAGGCGA.ATAGAGAG.31_debarcode_1.fastq.gz	p__Patescibacteria	c__ABY1	o__UBA2196	f__S139-112	g__	0.0148546	Vent
Brothers_NWCB_S012_NODE_2504_length_14158_cov_1.896301	Brothers_NWCB_S139	lane6.s139.indexN701.S502.TAAGGCGA.ATAGAGAG.31_debarcode_1.fastq.gz	p__Patescibacteria	c__ABY1	o__UBA2196	f__S139-112	g__S139-113	0.0148546	Vent
Brothers_NWCB_S012_NODE_13713_length_5229_cov_24.561936	Brothers_NWCB_S012	lane3.s012.indexN708.S517.CAGAGAGG.TCTTACGC.67_debarcode_1.fastq.gz	p__Pseudomonadota	c__Zetaproteobacteria	o__Mariprofundales	f__Mariprofundaceae	g__	0.014851	Vent
Brothers_NWCA_S013_NODE_1245_length_11524_cov_27.149162	Brothers_NWCA_S013	lane3.s013.indexN701.S517.TAAGGCGA.TCTTACGC.128_debarcode_1.fastq.gz	p__Aquificota	c__Desulfurobacteriia	o__Desulfurobacteriales	f__Desulfurobacteriaceae	g__Balnearium	0.0148149	Vent
Brothers_Diffuse_S009_NODE_1923_length_4927_cov_1.481875	Brothers_UC_S010	lane2.s010.indexN708.S505.CAGAGAGG.CTCCTTAC.233_debarcode_1.fastq.gz	p__Campylobacterota	c__Campylobacteria	o__Campylobacterales	f__Sulfurimonadaceae	g__Sulfurimonas	0.014812	Vent
ELSC_Mariner_131-447_scaffold_9048_c1	Brothers_UC_S147	lane8.s147.indexN709.S502.GCTACGCT.ATAGAGAG.240_debarcode_1.fastq.gz	p__Campylobacterota	c__Campylobacteria	o__Campylobacterales	f__Sulfurimonadaceae	g__Sulfurimonas	0.0148075	Vent
Brothers_NWCA_S145_NODE_7399_length_5909_cov_13.280872	Brothers_UC_S010	lane2.s010.indexN708.S505.CAGAGAGG.CTCCTTAC.233_debarcode_1.fastq.gz	p__Campylobacterota	c__Campylobacteria	o__Campylobacterales	f__Sulfurimonadaceae	g__Sulfurimonas	0.0147969	Vent
EPR_PIR-30_vRhyme_bin_25	EPR_PIR-30	SRR7968104_trim_1.fastq.gz	p__Deinococcota	c__Deinococci	o__Deinococcales	f__Marinithermaceae	g__Oceanithermus	0.0147683	Vent
Brothers_NWCB_S139_NODE_107_length_88832_cov_6.716893	Brothers_NWCB_S139	lane6.s139.indexN701.S502.TAAGGCGA.ATAGAGAG.31_debarcode_1.fastq.gz	p__Pseudomonadota	c__Gammaproteobacteria	o__Enterobacterales_A	f__Alteromonadaceae	g__Cognaticolwellia	0.0147485	Vent
Brothers_NWCB_S141_NODE_500_length_42161_cov_9.336680	Brothers_NWCB_S141	lane6.s141.indexN703.S504.AGGCAGAA.TCTACTCT.151_debarcode_1.fastq.gz	p__Bacteroidota	c__Bacteroidia	o__Cytophagales	f__Cyclobacteriaceae	g__	0.0147474	Vent
Brothers_NWCB_S141_NODE_500_length_42161_cov_9.336680	Brothers_NWCB_S141	lane6.s141.indexN703.S504.AGGCAGAA.TCTACTCT.151_debarcode_1.fastq.gz	p__Bacteroidota	c__Bacteroidia	o__Cytophagales	f__Cyclobacteriaceae	g__S012-113	0.0147474	Vent
MAR_Rainbow_354-166_vRhyme_bin_29	MAR_Rainbow_354-166	SRR7968108_trim_1.fastq.gz	p__Pseudomonadota	c__Alphaproteobacteria	o__Rhodobacterales	f__Rhodobacteraceae	g__Roseovarius	0.014745	Vent
ELSC_Tui_Malila_134-614_vRhyme_bin_69	ELSC_Tui_Malila_134-614	SRR8439053_trim_1.fastq.gz	p__Aquificota	c__Aquificae	o__Hydrogenothermales	f__Hydrogenothermaceae	g__	0.0147363	Vent
Brothers_NWCB_S012_vRhyme_bin_119	Brothers_NWCB_S012	lane3.s012.indexN708.S517.CAGAGAGG.TCTTACGC.67_debarcode_1.fastq.gz	p__Aquificota	c__Aquificae	o__Hydrogenothermales	f__Hydrogenothermaceae	g__Persephonella	0.014732	Vent
Brothers_NWCA_S142_NODE_108_length_42082_cov_7.816708	Brothers_NWCA_S142	lane7.s142.indexN704.S505.TCCTGAGC.CTCCTTAC.157_debarcode_1.fastq.gz	p__Campylobacterota	c__Campylobacteria	o__Campylobacterales	f__Campylobacteraceae	g__Campylobacter_D	0.0147115	Vent
ELSC_Bowl_M1_NODE_4335_length_5673_cov_9.375045	ELSC_Mariner_131-447	SRR7968105_trim_1.fastq.gz	p__Campylobacterota	c__Campylobacteria	o__Campylobacterales	f__Sulfurimonadaceae	g__Sulfurimonas	0.0146972	Vent
Axial_Plume_NODE_945_length_9380_cov_3.367340	Lau_Basin_Tahi_Moana_Plume_1	TahiMoana_SRR1217461_final_reads_1.fastq.gz	p__Pseudomonadota	c__Gammaproteobacteria	o__Enterobacterales_A	f__Vibrionaceae	g__Vibrio	0.014694	Plume
Axial_Plume_NODE_945_length_9380_cov_3.367340	Lau_Basin_Tahi_Moana_Plume_1	TahiMoana_SRR1217461_final_reads_1.fastq.gz	p__Pseudomonadota	c__Gammaproteobacteria	o__SAR86	f__SAR86	g__GCA-2707915	0.014694	Plume
Brothers_Diffuse_S015_vRhyme_bin_197	Brothers_Diffuse_S015	lane4.s015.indexN703.S517.AGGCAGAA.TCTTACGC.Green_debarcode_1.fastq.gz	p__Thermoplasmatota	c__E2	o__DHVEG-1	f__DHVEG-1	g__JAGLML01	0.0146898	Vent
MAR_Rainbow_354-166_scaffold_4381_c1	MAR_Rainbow_354-166	SRR7968108_trim_1.fastq.gz	p__Campylobacterota	c__Campylobacteria	o__Campylobacterales	f__Sulfurovaceae	g__Sulfurovum	0.0146785	Vent
MAR_Rainbow_355-202_scaffold_14457_c1	MAR_Rainbow_355-202	SRR7968110_trim_1.fastq.gz	p__Campylobacterota	c__Campylobacteria	o__Campylobacterales	f__Sulfurovaceae	g__UBA1140	0.014651	Vent
Brothers_NWCA_S145_NODE_157_length_43853_cov_9.014362	Brothers_NWCA_S145	lane8.s145.indexN707.S508.CTCTCTAC.AGGCTTAG.198_debarcode_1.fastq.gz	p__Campylobacterota	c__Campylobacteria	o__Campylobacterales	f__Sulfurospirillaceae	g__JAADIZ01	0.0146309	Vent
ELSC_Tui_Malila_T10_NODE_142_length_41548_cov_272.573863	ELSC_Tui_Malila_T11	T11_trim_1.fastq.gz	p__Campylobacterota	c__Campylobacteria	o__Campylobacterales	f__Sulfurovaceae	g__UBA1140	0.0146029	Vent
MAR_Lucky_356-284_scaffold_12443_c1	MAR_Rainbow_355-202	SRR7968110_trim_1.fastq.gz	p__Campylobacterota	c__Campylobacteria	o__Campylobacterales	f__Sulfurovaceae	g__UBA1140	0.0146015	Vent
Brothers_NWCA_S145_NODE_141_length_46071_cov_9.415266	Brothers_NWCA_S017	lane4.s017.indexN701.S502.TAAGGCGA.ATAGAGAG.318_debarcode_1.fastq.gz	p__Thermotogota	c__Thermotogae	o__Mesoaciditogales	f__Mesoaciditogaceae	g__Mesoaciditoga	0.0145834	Vent
ELSC_Abe_A1_NODE_31274_length_3894_cov_97.912928	ELSC_Abe_A1	A1_trim_1.fastq.gz	p__Aquificota	c__Desulfurobacteriia	o__Desulfurobacteriales	f__Desulfurobacteriaceae	g__Balnearium	0.0145594	Vent
Axial_Plume_NODE_945_length_9380_cov_3.367340	Lau_Basin_Kilo_Moana_Plume_3	KM_SRR1217564_final_reads_1.fastq.gz	p__Pseudomonadota	c__Gammaproteobacteria	o__Enterobacterales_A	f__Vibrionaceae	g__Vibrio	0.0145339	Plume
Axial_Plume_NODE_945_length_9380_cov_3.367340	Lau_Basin_Kilo_Moana_Plume_3	KM_SRR1217564_final_reads_1.fastq.gz	p__Pseudomonadota	c__Gammaproteobacteria	o__SAR86	f__SAR86	g__GCA-2707915	0.0145339	Plume
MAR_Rainbow_355-202_scaffold_20894_c1	MAR_Rainbow_355-202	SRR7968110_trim_1.fastq.gz	p__Pseudomonadota	c__Alphaproteobacteria	o__Rhodobacterales	f__Rhodobacteraceae	g__UBA3077	0.0145005	Vent
Brothers_NWCB_S140_vRhyme_bin_5	Brothers_NWCB_S141	lane6.s141.indexN703.S504.AGGCAGAA.TCTACTCT.151_debarcode_1.fastq.gz	p__Aquificota	c__Aquificae	o__Aquificales	f__Aquificaceae	g__WFWF01	0.0144843	Vent
Guaymas_4561-384_vRhyme_bin_141	Guaymas_4561-380	SRR7968106_trim_1.fastq.gz	p__Aquificota	c__Desulfurobacteriia	o__Desulfurobacteriales	f__Desulfurobacteriaceae	g__Thermovibrio	0.0144611	Vent
Guaymas_4561-384_vRhyme_bin_141	Guaymas_4561-380	SRR7968106_trim_1.fastq.gz	p__Aquificota	c__Desulfurobacteriia	o__Desulfurobacteriales	f__Desulfurobacteriaceae	g__Balnearium	0.0144611	Vent
Brothers_UC_S147_vRhyme_bin_59	Brothers_UC_S010	lane2.s010.indexN708.S505.CAGAGAGG.CTCCTTAC.233_debarcode_1.fastq.gz	p__Bacteroidota	c__Bacteroidia	o__Flavobacteriales	f__BACL11	g__GCA-2697505	0.0144611	Vent
Brothers_UC_S010_NODE_2567_length_9475_cov_24.546962	Brothers_UC_S010	lane2.s010.indexN708.S505.CAGAGAGG.CTCCTTAC.233_debarcode_1.fastq.gz	p__Campylobacterota	c__Campylobacteria	o__Campylobacterales	f__Sulfurospirillaceae	g__JAADIZ01	0.0144402	Vent
ELSC_Tui_Malila_T11_vRhyme_bin_95	ELSC_Tui_Malila_T11	T11_trim_1.fastq.gz	p__Aquificota	c__Desulfurobacteriia	o__Desulfurobacteriales	f__Desulfurobacteriaceae	g__Balnearium	0.0144342	Vent
ELSC_Mariner_M17_vRhyme_bin_217	ELSC_Mariner_M17	M17_trim_1.fastq.gz	p__Campylobacterota	c__Campylobacteria	o__Campylobacterales	f__Sulfurovaceae	g__Sulfurovum	0.0144322	Vent
ELSC_Mariner_M17_vRhyme_bin_217	ELSC_Mariner_M17	M17_trim_1.fastq.gz	p__Campylobacterota	c__Campylobacteria	o__Campylobacterales	f__Sulfurovaceae	g__JAADEQ01	0.0144322	Vent
Brothers_NWCA_S013_NODE_609_length_17436_cov_23.566237	Brothers_NWCA_S144	lane7.s144.indexN706.S507.TAGGCATG.TACTCCTT.136_debarcode_1.fastq.gz	p__Methanobacteriota_B	c__Thermococci	o__Thermococcales	f__Thermococcaceae	g__Thermococcus	0.0143972	Vent
Brothers_NWCA_S013_NODE_609_length_17436_cov_23.566237	Brothers_NWCA_S144	lane7.s144.indexN706.S507.TAGGCATG.TACTCCTT.136_debarcode_1.fastq.gz	p__Thermoproteota	c__Thermoprotei_A	o__Sulfolobales	f__Desulfurococcaceae	g__JAADCY01	0.0143972	Vent
Brothers_NWCA_S013_NODE_609_length_17436_cov_23.566237	Brothers_NWCA_S144	lane7.s144.indexN706.S507.TAGGCATG.TACTCCTT.136_debarcode_1.fastq.gz	p__Halobacteriota	c__Archaeoglobi	o__Archaeoglobales	f__Archaeoglobaceae	g__Archaeoglobus_C	0.0143972	Vent
Brothers_NWCB_S140_NODE_11857_length_5876_cov_2.914246	ELSC_Mariner_M17	M17_trim_1.fastq.gz	p__Pseudomonadota	c__Gammaproteobacteria	o__DRMK01	f__DRMK01	g__DRMK01	0.0143774	Vent
Brothers_NWCA_S145_NODE_208_length_38970_cov_10.068713	Brothers_NWCA_S145	lane8.s145.indexN707.S508.CTCTCTAC.AGGCTTAG.198_debarcode_1.fastq.gz	p__Campylobacterota	c__Campylobacteria	o__Campylobacterales	f__Sulfurimonadaceae	g__S145-25	0.0143539	Vent
ELSC_Abe_128-326_vRhyme_bin_21	ELSC_Abe_128-326	SRR8439019_trim_1.fastq.gz	p__Halobacteriota	c__Archaeoglobi	o__Archaeoglobales	f__Archaeoglobaceae	g__Geoglobus	0.0143505	Vent
Brothers_NWCA_S144_NODE_43_length_56726_cov_9.120285_fragment_1	Brothers_NWCA_S144	lane7.s144.indexN706.S507.TAGGCATG.TACTCCTT.136_debarcode_1.fastq.gz	p__Campylobacterota	c__Campylobacteria	o__Campylobacterales	f__Sulfurovaceae	g__Sulfurovum	0.0143221	Vent
ELSC_Bowl_M2_NODE_87934_length_2673_cov_85.824823	ELSC_Mariner_M2	M2_trim_1.fastq.gz	p__Campylobacterota	c__Campylobacteria	o__Campylobacterales	f__Sulfurimonadaceae	g__Sulfurimonas	0.0143074	Vent
Lau_Basin_Mariner_k95_261703_flag_0_multi_25.4593_len_1752	Lau_Basin_Kilo_Moana_Plume_3	KM_SRR1217564_final_reads_1.fastq.gz	p__Patescibacteria	c__Saccharimonadia	o__Saccharimonadales	f__Saccharimonadaceae	g__Saccharimonas	0.0142901	Plume
ELSC_Abe_A3_NODE_194819_length_1841_cov_0.612019	ELSC_Mariner_M10	M10_trim_1.fastq.gz	p__Halobacteriota	c__Archaeoglobi	o__Archaeoglobales	f__Archaeoglobaceae	g__Archaeoglobus_C	0.014256	Vent
ELSC_Abe_128-326_scaffold_428_c1	ELSC_Abe_128-326	SRR8439019_trim_1.fastq.gz	p__Actinomycetota	c__Acidimicrobiia	o__UBA5794	f__ZC4RG35	g__S012-128	0.0142559	Vent
ELSC_Abe_128-326_scaffold_428_c1	ELSC_Abe_128-326	SRR8439019_trim_1.fastq.gz	p__Actinomycetota	c__Acidimicrobiia	o__UBA5794	f__ZC4RG35	g__	0.0142559	Vent
MAR_Rainbow_355-202_scaffold_19114_c1	MAR_Rainbow_355-202	SRR7968110_trim_1.fastq.gz	p__Pseudomonadota	c__Gammaproteobacteria	o__Methylococcales	f__Methylomonadaceae	g__QPIN01	0.0142376	Vent
Guaymas_4561-380_scaffold_632_c1	Guaymas_4561-380	SRR7968106_trim_1.fastq.gz	p__Methanobacteriota	c__Methanococci	o__Methanococcales	f__Methanocaldococcaceae	g__Methanocaldococcus	0.0142345	Vent
Brothers_NWCA_S142_NODE_12505_length_2196_cov_156.304495	Brothers_NWCA_S142	lane7.s142.indexN704.S505.TCCTGAGC.CTCCTTAC.157_debarcode_1.fastq.gz	p__Campylobacterota	c__Campylobacteria	o__Campylobacterales	f__Sulfurimonadaceae	g__Sulfurimonas	0.0142022	Vent
Brothers_NWCB_S141_NODE_813_length_33328_cov_16.352520	Brothers_NWCB_S141	lane6.s141.indexN703.S504.AGGCAGAA.TCTACTCT.151_debarcode_1.fastq.gz	p__Pseudomonadota	c__Alphaproteobacteria	o__Geminicoccales	f__Geminicoccaceae	g__	0.0141864	Vent
Brothers_UC_S147_NODE_4431_length_4822_cov_9.233014	Brothers_UC_S147	lane8.s147.indexN709.S502.GCTACGCT.ATAGAGAG.240_debarcode_1.fastq.gz	p__Patescibacteria	c__JAEDAM01	o__Absconditabacterales	f__Absconditicoccaceae	g__	0.0141838	Vent
Brothers_LC_S016_NODE_93318_length_1875_cov_1.469108	Brothers_UC_S010	lane2.s010.indexN708.S505.CAGAGAGG.CTCCTTAC.233_debarcode_1.fastq.gz	p__Campylobacterota	c__Campylobacteria	o__Campylobacterales	f__Sulfurovaceae	g__Sulfurovum	0.0141646	Vent
Brothers_NWCA_S017_NODE_613_length_6376_cov_19.975036	Brothers_NWCA_S017	lane4.s017.indexN701.S502.TAAGGCGA.ATAGAGAG.318_debarcode_1.fastq.gz	p__Methanobacteriota_B	c__Thermococci	o__Methanofastidiosales	f__Methanofastidiosaceae	g__Methanofastidiosum	0.0141527	Vent
Brothers_Diffuse_S009_vRhyme_bin_10	Brothers_UC_S147	lane8.s147.indexN709.S502.GCTACGCT.ATAGAGAG.240_debarcode_1.fastq.gz	p__Campylobacterota	c__Campylobacteria	o__Campylobacterales	f__Sulfurimonadaceae	g__	0.0141391	Vent
Cayman_Shallow_k95_696064_flag_0_multi_17.5835_len_3680	Cayman_Deep_Plume_1	SRR2046238_trim_1.fastq.gz	p__Thermoproteota	c__Nitrososphaeria	o__Nitrososphaerales	f__Nitrosopumilaceae	g__Nitrosopelagicus	0.0141326	Plume
Brothers_NWCA_S142_NODE_2946_length_5873_cov_11.798468	Brothers_NWCA_S145	lane8.s145.indexN707.S508.CTCTCTAC.AGGCTTAG.198_debarcode_1.fastq.gz	p__Campylobacterota	c__Campylobacteria	o__Campylobacterales	f__Sulfurovaceae	g__UBA1140	0.0141156	Vent
Guaymas_4571-419_scaffold_7039_c1	Guaymas_4571-419	SRR7968109_trim_1.fastq.gz	p__Aquificota	c__Desulfurobacteriia	o__Desulfurobacteriales	f__Desulfurobacteriaceae	g__Desulfurobacterium_A	0.0140915	Vent
Guaymas_4571-419_scaffold_7039_c1	Guaymas_4571-419	SRR7968109_trim_1.fastq.gz	p__Aquificota	c__Desulfurobacteriia	o__Desulfurobacteriales	f__Desulfurobacteriaceae	g__Balnearium	0.0140915	Vent
Lau_Basin_Tui_Malila_k95_275021_flag_0_multi_7.7888_len_4091	Lau_Basin_Tahi_Moana_Plume_1	TahiMoana_SRR1217461_final_reads_1.fastq.gz	p__Bacillota_A	c__Clostridia	o__Lachnospirales	f__Cellulosilyticaceae	g__Cellulosilyticum	0.0140911	Plume
Cayman_Shallow_k95_1005989_flag_0_multi_102.0000_len_43755	Cayman_Deep_Plume_1	SRR2046238_trim_1.fastq.gz	p__Pseudomonadota	c__Gammaproteobacteria	o__Burkholderiales	f__Burkholderiaceae	g__Ralstonia	0.0140881	Plume
Cayman_Shallow_k95_1005989_flag_0_multi_102.0000_len_43755	Cayman_Deep_Plume_1	SRR2046238_trim_1.fastq.gz	p__Pseudomonadota	c__Gammaproteobacteria	o__Burkholderiales	f__Burkholderiaceae	g__Cupriavidus	0.0140881	Plume
ELSC_Bowl_M2_NODE_67_length_120062_cov_5.379564	ELSC_Mariner_M2	M2_trim_1.fastq.gz	p__Pseudomonadota	c__Gammaproteobacteria	o__Xanthomonadales	f__	g__	0.0140703	Vent
Cayman_Deep_k95_393544_flag_0_multi_21.3146_len_311599_fragment_2	Cayman_Deep_Plume_1	SRR2046238_trim_1.fastq.gz	p__Pseudomonadota	c__Gammaproteobacteria	o__Burkholderiales	f__Burkholderiaceae	g__Cupriavidus	0.0140492	Plume
Cayman_Shallow_k95_696064_flag_0_multi_17.5835_len_3680	Lau_Basin_Tahi_Moana_Plume_1	TahiMoana_SRR1217461_final_reads_1.fastq.gz	p__Thermoproteota	c__Nitrososphaeria	o__Nitrososphaerales	f__Nitrosopumilaceae	g__Nitrosopelagicus	0.0140277	Plume
Brothers_NWCA_S144_vRhyme_bin_38	Brothers_NWCA_S144	lane7.s144.indexN706.S507.TAGGCATG.TACTCCTT.136_debarcode_1.fastq.gz	p__Methanobacteriota_B	c__Thermococci	o__Thermococcales	f__Thermococcaceae	g__Thermococcus	0.0140175	Vent
Brothers_NWCA_S145_NODE_6816_length_6220_cov_7.638930	Brothers_NWCA_S017	lane4.s017.indexN701.S502.TAAGGCGA.ATAGAGAG.318_debarcode_1.fastq.gz	p__Campylobacterota	c__Campylobacteria	o__Nautiliales	f__Nautiliaceae	g__Lebetimonas	0.0140148	Vent
ELSC_Tui_Malila_132-544_scaffold_10020_c1	ELSC_Mariner_M17	M17_trim_1.fastq.gz	p__Campylobacterota	c__Campylobacteria	o__Campylobacterales	f__Sulfurovaceae	g__Sulfurovum	0.0139857	Vent
Guaymas_4559-240_scaffold_858_c1	Guaymas_4559-240	SRR7968125_trim_1.fastq.gz	p__Methanobacteriota_B	c__Thermococci	o__Thermococcales	f__Thermococcaceae	g__Thermococcus	0.0139783	Vent
MAR_Lucky_356-284_scaffold_12443_c1	MAR_Lucky_356-284	SRR8439172_trim_1.fastq.gz	p__Campylobacterota	c__Campylobacteria	o__Campylobacterales	f__Sulfurovaceae	g__UBA1140	0.0139615	Vent
Lau_Basin_Tui_Malila_k95_281441_flag_0_multi_5.6861_len_2956	Lau_Basin_Tahi_Moana_Plume_1	TahiMoana_SRR1217461_final_reads_1.fastq.gz	p__Pseudomonadota	c__Gammaproteobacteria	o__Enterobacterales	f__Enterobacteriaceae	g__Proteus	0.0139388	Plume
Lau_Basin_Abe_k95_627530_flag_0_multi_248.7726_len_2078	Lau_Basin_Kilo_Moana_Plume_2	KM_SRR1217459_final_reads_1.fastq.gz	p__Pseudomonadota	c__Gammaproteobacteria	o__Enterobacterales	f__Enterobacteriaceae	g__Escherichia	0.0139295	Plume
Lau_Basin_Abe_k95_627530_flag_0_multi_248.7726_len_2078	Lau_Basin_Kilo_Moana_Plume_2	KM_SRR1217459_final_reads_1.fastq.gz	p__Pseudomonadota	c__Gammaproteobacteria	o__Enterobacterales	f__Enterobacteriaceae	g__Yersinia	0.0139295	Plume
Lau_Basin_Abe_k95_627530_flag_0_multi_248.7726_len_2078	Lau_Basin_Kilo_Moana_Plume_2	KM_SRR1217459_final_reads_1.fastq.gz	p__Pseudomonadota	c__Gammaproteobacteria	o__Enterobacterales	f__Enterobacteriaceae	g__JGM124	0.0139295	Plume
Lau_Basin_Abe_k95_627530_flag_0_multi_248.7726_len_2078	Lau_Basin_Kilo_Moana_Plume_2	KM_SRR1217459_final_reads_1.fastq.gz	p__Pseudomonadota	c__Gammaproteobacteria	o__Enterobacterales	f__Enterobacteriaceae	g__Buttiauxella	0.0139295	Plume
Lau_Basin_Abe_k95_627530_flag_0_multi_248.7726_len_2078	Lau_Basin_Kilo_Moana_Plume_2	KM_SRR1217459_final_reads_1.fastq.gz	p__Pseudomonadota	c__Gammaproteobacteria	o__Enterobacterales	f__Enterobacteriaceae	g__Photorhabdus	0.0139295	Plume
Brothers_LC_S014_vRhyme_bin_106	Brothers_LC_S014	lane3.s014.indexN702.S517.CGTACTAG.TCTTACGC.297_debarcode_1.fastq.gz	p__Bipolaricaulota	c__Bipolaricaulia	o__UBA7950	f__UBA9294	g__M55B144	0.0138984	Vent
Lau_Basin_Kilo_Moana_k95_332097_flag_0_multi_319.8104_len_2078	Lau_Basin_Kilo_Moana_Plume_2	KM_SRR1217459_final_reads_1.fastq.gz	p__Pseudomonadota	c__Gammaproteobacteria	o__Enterobacterales	f__Enterobacteriaceae	g__Escherichia	0.0138703	Plume
Lau_Basin_Kilo_Moana_k95_332097_flag_0_multi_319.8104_len_2078	Lau_Basin_Kilo_Moana_Plume_2	KM_SRR1217459_final_reads_1.fastq.gz	p__Pseudomonadota	c__Gammaproteobacteria	o__Enterobacterales	f__Enterobacteriaceae	g__Yersinia	0.0138703	Plume
Lau_Basin_Kilo_Moana_k95_332097_flag_0_multi_319.8104_len_2078	Lau_Basin_Kilo_Moana_Plume_2	KM_SRR1217459_final_reads_1.fastq.gz	p__Pseudomonadota	c__Gammaproteobacteria	o__Enterobacterales	f__Enterobacteriaceae	g__JGM124	0.0138703	Plume
Lau_Basin_Kilo_Moana_k95_332097_flag_0_multi_319.8104_len_2078	Lau_Basin_Kilo_Moana_Plume_2	KM_SRR1217459_final_reads_1.fastq.gz	p__Pseudomonadota	c__Gammaproteobacteria	o__Enterobacterales	f__Enterobacteriaceae	g__Buttiauxella	0.0138703	Plume
Lau_Basin_Kilo_Moana_k95_332097_flag_0_multi_319.8104_len_2078	Lau_Basin_Kilo_Moana_Plume_2	KM_SRR1217459_final_reads_1.fastq.gz	p__Pseudomonadota	c__Gammaproteobacteria	o__Enterobacterales	f__Enterobacteriaceae	g__Photorhabdus	0.0138703	Plume
Lau_Basin_Tahi_Moana_k95_242728_flag_0_multi_165.9945_len_2078	Lau_Basin_Kilo_Moana_Plume_2	KM_SRR1217459_final_reads_1.fastq.gz	p__Pseudomonadota	c__Gammaproteobacteria	o__Enterobacterales	f__Enterobacteriaceae	g__Escherichia	0.013869	Plume
Lau_Basin_Tahi_Moana_k95_242728_flag_0_multi_165.9945_len_2078	Lau_Basin_Kilo_Moana_Plume_2	KM_SRR1217459_final_reads_1.fastq.gz	p__Pseudomonadota	c__Gammaproteobacteria	o__Enterobacterales	f__Enterobacteriaceae	g__Yersinia	0.013869	Plume
Lau_Basin_Tahi_Moana_k95_242728_flag_0_multi_165.9945_len_2078	Lau_Basin_Kilo_Moana_Plume_2	KM_SRR1217459_final_reads_1.fastq.gz	p__Pseudomonadota	c__Gammaproteobacteria	o__Enterobacterales	f__Enterobacteriaceae	g__JGM124	0.013869	Plume
Lau_Basin_Tahi_Moana_k95_242728_flag_0_multi_165.9945_len_2078	Lau_Basin_Kilo_Moana_Plume_2	KM_SRR1217459_final_reads_1.fastq.gz	p__Pseudomonadota	c__Gammaproteobacteria	o__Enterobacterales	f__Enterobacteriaceae	g__Buttiauxella	0.013869	Plume
Lau_Basin_Tahi_Moana_k95_242728_flag_0_multi_165.9945_len_2078	Lau_Basin_Kilo_Moana_Plume_2	KM_SRR1217459_final_reads_1.fastq.gz	p__Pseudomonadota	c__Gammaproteobacteria	o__Enterobacterales	f__Enterobacteriaceae	g__Photorhabdus	0.013869	Plume
Brothers_UC_S011_NODE_3453_length_4823_cov_7.175468	Brothers_UC_S147	lane8.s147.indexN709.S502.GCTACGCT.ATAGAGAG.240_debarcode_1.fastq.gz	p__Patescibacteria	c__JAEDAM01	o__Absconditabacterales	f__Absconditicoccaceae	g__	0.0138655	Vent
Guaymas_Basin_k95_286466_flag_0_multi_33.7662_len_7851	Cayman_Deep_Plume_3	SRR2046221_trim_1.fastq.gz	p__SAR324	c__SAR324	o__SAR324	f__NAC60-12	g__Arctic96AD-7	0.0138605	Plume
Brothers_NWCA_S142_NODE_404_length_20180_cov_21.863661	Brothers_NWCA_S013	lane3.s013.indexN701.S517.TAAGGCGA.TCTTACGC.128_debarcode_1.fastq.gz	p__Campylobacterota	c__Campylobacteria	o__Nautiliales	f__Nautiliaceae	g__	0.0138372	Vent
Brothers_NWCB_S141_vRhyme_bin_110	Brothers_NWCB_S141	lane6.s141.indexN703.S504.AGGCAGAA.TCTACTCT.151_debarcode_1.fastq.gz	p__Actinomycetota	c__Acidimicrobiia	o__UBA5794	f__ZC4RG35	g__	0.0138281	Vent
Brothers_NWCB_S141_vRhyme_bin_110	Brothers_NWCB_S141	lane6.s141.indexN703.S504.AGGCAGAA.TCTACTCT.151_debarcode_1.fastq.gz	p__Actinomycetota	c__Acidimicrobiia	o__UBA5794	f__ZC4RG35	g__S012-128	0.0138281	Vent
Brothers_UC_S010_NODE_7848_length_5223_cov_5.876962	Brothers_NWCA_S142	lane7.s142.indexN704.S505.TCCTGAGC.CTCCTTAC.157_debarcode_1.fastq.gz	p__Campylobacterota	c__Campylobacteria	o__Campylobacterales	f__Sulfurimonadaceae	g__Sulfurimonas	0.0138103	Vent
Brothers_UC_S147_vRhyme_bin_32	Brothers_UC_S147	lane8.s147.indexN709.S502.GCTACGCT.ATAGAGAG.240_debarcode_1.fastq.gz	p__Pseudomonadota	c__Gammaproteobacteria	o__Enterobacterales_A	f__Alteromonadaceae	g__GCA-2401725	0.0138099	Vent
Axial_Plume_NODE_945_length_9380_cov_3.367340	Lau_Basin_Abe_Plume_1	Abe_SRR1217460_final_reads_1.fastq.gz	p__Pseudomonadota	c__Gammaproteobacteria	o__Enterobacterales_A	f__Vibrionaceae	g__Vibrio	0.0137801	Plume
Axial_Plume_NODE_945_length_9380_cov_3.367340	Lau_Basin_Abe_Plume_1	Abe_SRR1217460_final_reads_1.fastq.gz	p__Pseudomonadota	c__Gammaproteobacteria	o__SAR86	f__SAR86	g__GCA-2707915	0.0137801	Plume
Cayman_Deep_k95_303145_flag_0_multi_17.9836_len_2164	Lau_Basin_Tahi_Moana_Plume_2	TahiMoana_SRR1217465_final_reads_1.fastq.gz	p__Thermoproteota	c__Nitrososphaeria	o__Nitrososphaerales	f__Nitrosopumilaceae	g__Nitrosopelagicus	0.013764	Plume
Brothers_NWCB_S140_vRhyme_bin_154	Brothers_NWCB_S012	lane3.s012.indexN708.S517.CAGAGAGG.TCTTACGC.67_debarcode_1.fastq.gz	p__Aquificota	c__Aquificae	o__Aquificales	f__Aquificaceae	g__Hydrogenivirga	0.013759	Vent
Guaymas_4559-240_scaffold_45861_c1	Guaymas_4559-240	SRR7968125_trim_1.fastq.gz	p__Campylobacterota	c__Campylobacteria	o__Campylobacterales	f__Arcobacteraceae	g__Aliarcobacter	0.0137569	Vent
ELSC_Tui_Malila_132-544_scaffold_8534_c1	ELSC_Tui_Malila_132-544	SRR8439022_trim_1.fastq.gz	p__Aquificota	c__Desulfurobacteriia	o__Desulfurobacteriales	f__Desulfurobacteriaceae	g__Balnearium	0.013754	Vent
Brothers_NWCA_S142_NODE_1089_length_10841_cov_3.588856	Brothers_NWCA_S017	lane4.s017.indexN701.S502.TAAGGCGA.ATAGAGAG.318_debarcode_1.fastq.gz	p__Caldisericota	c__Caldisericia	o__Caldisericales	f__Caldisericaceae	g__	0.013752	Vent
Guaymas_Basin_k95_767097_flag_0_multi_5.9758_len_2331	Lau_Basin_Kilo_Moana_Plume_2	KM_SRR1217459_final_reads_1.fastq.gz	p__Bacillota	c__Bacilli	o__Izemoplasmatales	f__UBA5603	g__4572-104	0.0137442	Plume
Axial_Seawater_vRhyme_bin_1	Axial_Seawater	Seawater_2015_DNA_trim_1.fastq.gz	p__Pseudomonadota	c__Gammaproteobacteria	o__Pseudomonadales	f__Alcanivoracaceae	g__Alcanivorax	0.0137303	Plume
Brothers_NWCA_S017_NODE_14435_length_1423_cov_31.498457	Brothers_NWCA_S017	lane4.s017.indexN701.S502.TAAGGCGA.ATAGAGAG.318_debarcode_1.fastq.gz	p__Campylobacterota	c__Campylobacteria	o__Nautiliales	f__	g__	0.0137269	Vent
Brothers_NWCA_S142_NODE_317_length_23748_cov_21.295457	Brothers_NWCA_S142	lane7.s142.indexN704.S505.TCCTGAGC.CTCCTTAC.157_debarcode_1.fastq.gz	p__Desulfobacterota	c__Thermodesulfobacteria	o__Thermodesulfobacteriales	f__Thermodesulfobacteriaceae	g__Thermosulfurimonas_A	0.0137248	Vent
ELSC_Mariner_M17_NODE_6839_length_10592_cov_59.291830	Brothers_NWCB_S140	lane6.s140.indexN702.S503.CGTACTAG.AGAGGATA.74_debarcode_1.fastq.gz	p__Pseudomonadota	c__Gammaproteobacteria	o__DRMK01	f__DRMK01	g__DRMK01	0.0137102	Vent
Brothers_NWCA_S145_vRhyme_bin_34	Brothers_LC_S014	lane3.s014.indexN702.S517.CGTACTAG.TCTTACGC.297_debarcode_1.fastq.gz	p__Campylobacterota	c__Desulfurellia	o__Desulfurellales	f__Hippeaceae	g__	0.0136971	Vent
Brothers_NWCA_S013_NODE_3784_length_6231_cov_4.220347	Brothers_LC_S016	lane4.s016.indexN704.S517.TCCTGAGC.TCTTACGC.324_debarcode_1.fastq.gz	p__Campylobacterota	c__Campylobacteria	o__Campylobacterales	f__Sulfurovaceae	g__UBA1140	0.0136949	Vent
MAR_Rainbow_355-202_scaffold_15561_c1	MAR_Rainbow_355-202	SRR7968110_trim_1.fastq.gz	p__Campylobacterota	c__Campylobacteria	o__Campylobacterales	f__Sulfurovaceae	g__Sulfurovum	0.0136755	Vent
Brothers_NWCB_S012_vRhyme_bin_124	Brothers_NWCB_S012	lane3.s012.indexN708.S517.CAGAGAGG.TCTTACGC.67_debarcode_1.fastq.gz	p__Campylobacterota	c__Campylobacteria	o__Campylobacterales	f__Hydrogenimonadaceae	g__Hydrogenimonas	0.013671	Vent
Brothers_NWCA_S143_NODE_8620_length_7336_cov_4.611042	Brothers_LC_S014	lane3.s014.indexN702.S517.CGTACTAG.TCTTACGC.297_debarcode_1.fastq.gz	p__Caldisericota	c__Caldisericia	o__Caldisericales	f__Caldisericaceae	g__	0.0136698	Vent
Brothers_NWCA_S143_NODE_8620_length_7336_cov_4.611042	Brothers_LC_S014	lane3.s014.indexN702.S517.CGTACTAG.TCTTACGC.297_debarcode_1.fastq.gz	p__Caldisericota	c__Caldisericia	o__Caldisericales	f__Caldisericaceae	g__S143-107	0.0136698	Vent
Brothers_NWCA_S013_NODE_3014_length_6995_cov_18.266308	Brothers_LC_S014	lane3.s014.indexN702.S517.CGTACTAG.TCTTACGC.297_debarcode_1.fastq.gz	p__Campylobacterota	c__Campylobacteria	o__Campylobacterales	f__Sulfurimonadaceae	g__Sulfurimonas	0.0136384	Vent
Guaymas_Basin_k95_46580_flag_0_multi_4.9717_len_2917	Lau_Basin_Tahi_Moana_Plume_1	TahiMoana_SRR1217461_final_reads_1.fastq.gz	p__Pseudomonadota	c__Gammaproteobacteria	o__Methylococcales	f__Cycloclasticaceae	g__Cycloclasticus	0.0136006	Plume
Brothers_NWCA_S144_vRhyme_bin_54	Brothers_NWCB_S141	lane6.s141.indexN703.S504.AGGCAGAA.TCTACTCT.151_debarcode_1.fastq.gz	p__Methanobacteriota_B	c__Thermococci	o__Thermococcales	f__Thermococcaceae	g__Thermococcus	0.0135754	Vent
ELSC_Bowl_M2_vRhyme_bin_275	ELSC_Mariner_M2	M2_trim_1.fastq.gz	p__Pseudomonadota	c__Gammaproteobacteria	o__Thiotrichales	f__Thiotrichaceae	g__	0.013574	Vent
Brothers_NWCB_S146_NODE_1624_length_15279_cov_48.837579_fragment_1	Brothers_NWCB_S146	lane8.s146.indexN708.S517.CAGAGAGG.TCTTACGC.172_debarcode_1.fastq.gz	p__Desulfobacterota_F	c__GWC2-55-46	o__GWC2-55-46	f__DRQE01	g__DRQE01	0.0135723	Vent
Brothers_NWCA_S143_vRhyme_bin_137	Brothers_NWCA_S143	lane7.s143.indexN705.S506.GGACTCCT.TATGCAGT.106_debarcode_1.fastq.gz	p__WOR-3	c__Hydrothermia	o__LBFQ01	f__LBFQ01	g__JAADCS01	0.0135643	Vent
Brothers_NWCA_S143_vRhyme_bin_137	Brothers_NWCA_S143	lane7.s143.indexN705.S506.GGACTCCT.TATGCAGT.106_debarcode_1.fastq.gz	p__WOR-3	c__Hydrothermia	o__LBFQ01	f__LBFQ01	g__	0.0135643	Vent
Brothers_NWCB_S139_NODE_1971_length_20485_cov_16.177964	Brothers_NWCB_S139	lane6.s139.indexN701.S502.TAAGGCGA.ATAGAGAG.31_debarcode_1.fastq.gz	p__Pseudomonadota	c__Gammaproteobacteria	o__SZUA-229	f__SZUA-229	g__	0.0135463	Vent
ELSC_Mariner_M17_NODE_425_length_43410_cov_8.985052	ELSC_Mariner_M17	M17_trim_1.fastq.gz	p__Pseudomonadota	c__Alphaproteobacteria	o__Rhodobacterales	f__Rhodobacteraceae	g__UBA5972	0.0135294	Vent
Cayman_Shallow_k95_696064_flag_0_multi_17.5835_len_3680	Axial_Plume	Plume_2015_DNA_trim_1.fastq.gz	p__Thermoproteota	c__Nitrososphaeria	o__Nitrososphaerales	f__Nitrosopumilaceae	g__Nitrosopelagicus	0.0134839	Plume
Brothers_NWCA_S013_NODE_735_length_15663_cov_19.996202	Brothers_NWCA_S013	lane3.s013.indexN701.S517.TAAGGCGA.TCTTACGC.128_debarcode_1.fastq.gz	p__Methanobacteriota_B	c__Thermococci	o__Thermococcales	f__Thermococcaceae	g__Thermococcus	0.0134665	Vent
Lau_Basin_Abe_vRhyme_bin_98	Lau_Basin_Kilo_Moana_Plume_3	KM_SRR1217564_final_reads_1.fastq.gz	p__Pseudomonadota	c__Gammaproteobacteria	o__PS1	f__Thioglobaceae	g__Thioglobus_C	0.0134464	Plume
Cayman_Shallow_vRhyme_bin_25	Cayman_Deep_Plume_3	SRR2046221_trim_1.fastq.gz	p__Pseudomonadota	c__Alphaproteobacteria	o__Sphingomonadales	f__Sphingomonadaceae	g__Novosphingobium	0.0134418	Plume
Cayman_Deep_k95_393544_flag_0_multi_21.3146_len_311599_fragment_1	Cayman_Deep_Plume_1	SRR2046238_trim_1.fastq.gz	p__Pseudomonadota	c__Gammaproteobacteria	o__Burkholderiales	f__Burkholderiaceae	g__Ralstonia	0.0134329	Plume
Cayman_Deep_k95_393544_flag_0_multi_21.3146_len_311599_fragment_1	Cayman_Deep_Plume_1	SRR2046238_trim_1.fastq.gz	p__Pseudomonadota	c__Gammaproteobacteria	o__Burkholderiales	f__Burkholderiaceae	g__Cupriavidus	0.0134329	Plume
Lau_Basin_Abe_k95_810177_flag_0_multi_144.7970_len_3548	Lau_Basin_Kilo_Moana_Plume_3	KM_SRR1217564_final_reads_1.fastq.gz	p__Pseudomonadota	c__Gammaproteobacteria	o__Enterobacterales_A	f__Shewanellaceae	g__Shewanella	0.0133738	Plume
ELSC_Mariner_M17_NODE_5549_length_11960_cov_3.261134	ELSC_Tui_Malila_134-614	SRR8439053_trim_1.fastq.gz	p__Pseudomonadota	c__Gammaproteobacteria	o__UWMA-0217	f__UWMA-0217	g__	0.0133697	Vent
Lau_Basin_Mariner_k95_133009_flag_0_multi_10.6765_len_5106	Lau_Basin_Tahi_Moana_Plume_1	TahiMoana_SRR1217461_final_reads_1.fastq.gz	p__Bacteroidota	c__Bacteroidia	o__Bacteroidales	f__Bacteroidaceae	g__Prevotella	0.0133548	Plume
MAR_Rainbow_354-166_scaffold_18740_c1	MAR_Rainbow_355-202	SRR7968110_trim_1.fastq.gz	p__Pseudomonadota	c__Gammaproteobacteria	o__Methylococcales	f__Methylomonadaceae	g__QPIN01	0.0133174	Vent
Brothers_NWCA_S145_vRhyme_bin_6	Brothers_NWCA_S145	lane8.s145.indexN707.S508.CTCTCTAC.AGGCTTAG.198_debarcode_1.fastq.gz	p__Bacteroidota	c__Bacteroidia	o__Bacteroidales	f__Bacteroidaceae	g__Bacteroides	0.0132982	Vent
Brothers_NWCA_S145_vRhyme_bin_6	Brothers_NWCA_S145	lane8.s145.indexN707.S508.CTCTCTAC.AGGCTTAG.198_debarcode_1.fastq.gz	p__Bacteroidota	c__Bacteroidia	o__Bacteroidales	f__UBA10428	g__UBA10428	0.0132982	Vent
Brothers_UC_S011_NODE_4073_length_4410_cov_58.657950	Brothers_UC_S011	lane2.s011.indexN701.S505.TAAGGCGA.CTCCTTAC.217_debarcode_1.fastq.gz	p__Campylobacterota	c__Campylobacteria	o__Campylobacterales	f__Sulfurimonadaceae	g__Sulfurimonas	0.0132977	Vent
ELSC_Mariner_131-447_scaffold_21710_c1	ELSC_Mariner_M1	M1_trim_1.fastq.gz	p__Bacteroidota	c__Bacteroidia	o__AKYH767	f__B-17BO	g__UBA4416	0.0132858	Vent
Lau_Basin_Kilo_Moana_vRhyme_bin_48	Lau_Basin_Kilo_Moana_Plume_2	KM_SRR1217459_final_reads_1.fastq.gz	p__Pseudomonadota	c__Gammaproteobacteria	o__PS1	f__Thioglobaceae	g__Thioglobus_C	0.0132656	Plume
Guaymas_4561-380_scaffold_9247_c1	Guaymas_4571-419	SRR7968109_trim_1.fastq.gz	p__Aquificota	c__Desulfurobacteriia	o__Desulfurobacteriales	f__Desulfurobacteriaceae	g__Thermovibrio	0.0132631	Vent
Lau_Basin_Tahi_Moana_k95_242728_flag_0_multi_165.9945_len_2078	Lau_Basin_Abe_Plume_1	Abe_SRR1217460_final_reads_1.fastq.gz	p__Pseudomonadota	c__Gammaproteobacteria	o__Enterobacterales	f__Enterobacteriaceae	g__Escherichia	0.0132623	Plume
Lau_Basin_Tahi_Moana_k95_242728_flag_0_multi_165.9945_len_2078	Lau_Basin_Abe_Plume_1	Abe_SRR1217460_final_reads_1.fastq.gz	p__Pseudomonadota	c__Gammaproteobacteria	o__Enterobacterales	f__Enterobacteriaceae	g__Yersinia	0.0132623	Plume
Lau_Basin_Tahi_Moana_k95_242728_flag_0_multi_165.9945_len_2078	Lau_Basin_Abe_Plume_1	Abe_SRR1217460_final_reads_1.fastq.gz	p__Pseudomonadota	c__Gammaproteobacteria	o__Enterobacterales	f__Enterobacteriaceae	g__JGM124	0.0132623	Plume
Lau_Basin_Tahi_Moana_k95_242728_flag_0_multi_165.9945_len_2078	Lau_Basin_Abe_Plume_1	Abe_SRR1217460_final_reads_1.fastq.gz	p__Pseudomonadota	c__Gammaproteobacteria	o__Enterobacterales	f__Enterobacteriaceae	g__Buttiauxella	0.0132623	Plume
Lau_Basin_Tahi_Moana_k95_242728_flag_0_multi_165.9945_len_2078	Lau_Basin_Abe_Plume_1	Abe_SRR1217460_final_reads_1.fastq.gz	p__Pseudomonadota	c__Gammaproteobacteria	o__Enterobacterales	f__Enterobacteriaceae	g__Photorhabdus	0.0132623	Plume
Brothers_NWCB_S146_NODE_34969_length_3750_cov_32.572454	Brothers_NWCB_S140	lane6.s140.indexN702.S503.CGTACTAG.AGAGGATA.74_debarcode_1.fastq.gz	p__Pseudomonadota	c__Gammaproteobacteria	o__	f__	g__	0.0132511	Vent
Lau_Basin_Abe_k95_627530_flag_0_multi_248.7726_len_2078	Lau_Basin_Abe_Plume_1	Abe_SRR1217460_final_reads_1.fastq.gz	p__Pseudomonadota	c__Gammaproteobacteria	o__Enterobacterales	f__Enterobacteriaceae	g__Escherichia	0.0132443	Plume
Lau_Basin_Abe_k95_627530_flag_0_multi_248.7726_len_2078	Lau_Basin_Abe_Plume_1	Abe_SRR1217460_final_reads_1.fastq.gz	p__Pseudomonadota	c__Gammaproteobacteria	o__Enterobacterales	f__Enterobacteriaceae	g__Yersinia	0.0132443	Plume
Lau_Basin_Abe_k95_627530_flag_0_multi_248.7726_len_2078	Lau_Basin_Abe_Plume_1	Abe_SRR1217460_final_reads_1.fastq.gz	p__Pseudomonadota	c__Gammaproteobacteria	o__Enterobacterales	f__Enterobacteriaceae	g__JGM124	0.0132443	Plume
Lau_Basin_Abe_k95_627530_flag_0_multi_248.7726_len_2078	Lau_Basin_Abe_Plume_1	Abe_SRR1217460_final_reads_1.fastq.gz	p__Pseudomonadota	c__Gammaproteobacteria	o__Enterobacterales	f__Enterobacteriaceae	g__Buttiauxella	0.0132443	Plume
Lau_Basin_Abe_k95_627530_flag_0_multi_248.7726_len_2078	Lau_Basin_Abe_Plume_1	Abe_SRR1217460_final_reads_1.fastq.gz	p__Pseudomonadota	c__Gammaproteobacteria	o__Enterobacterales	f__Enterobacteriaceae	g__Photorhabdus	0.0132443	Plume
ELSC_Abe_A1_NODE_14567_length_5526_cov_59.502871	ELSC_Abe_A1	A1_trim_1.fastq.gz	p__Patescibacteria	c__Gracilibacteria	o__UBA1369	f__UBA1369	g__	0.0132193	Vent
Lau_Basin_Kilo_Moana_k95_332097_flag_0_multi_319.8104_len_2078	Lau_Basin_Abe_Plume_1	Abe_SRR1217460_final_reads_1.fastq.gz	p__Pseudomonadota	c__Gammaproteobacteria	o__Enterobacterales	f__Enterobacteriaceae	g__Escherichia	0.0132167	Plume
Lau_Basin_Kilo_Moana_k95_332097_flag_0_multi_319.8104_len_2078	Lau_Basin_Abe_Plume_1	Abe_SRR1217460_final_reads_1.fastq.gz	p__Pseudomonadota	c__Gammaproteobacteria	o__Enterobacterales	f__Enterobacteriaceae	g__Yersinia	0.0132167	Plume
Lau_Basin_Kilo_Moana_k95_332097_flag_0_multi_319.8104_len_2078	Lau_Basin_Abe_Plume_1	Abe_SRR1217460_final_reads_1.fastq.gz	p__Pseudomonadota	c__Gammaproteobacteria	o__Enterobacterales	f__Enterobacteriaceae	g__JGM124	0.0132167	Plume
Lau_Basin_Kilo_Moana_k95_332097_flag_0_multi_319.8104_len_2078	Lau_Basin_Abe_Plume_1	Abe_SRR1217460_final_reads_1.fastq.gz	p__Pseudomonadota	c__Gammaproteobacteria	o__Enterobacterales	f__Enterobacteriaceae	g__Buttiauxella	0.0132167	Plume
Lau_Basin_Kilo_Moana_k95_332097_flag_0_multi_319.8104_len_2078	Lau_Basin_Abe_Plume_1	Abe_SRR1217460_final_reads_1.fastq.gz	p__Pseudomonadota	c__Gammaproteobacteria	o__Enterobacterales	f__Enterobacteriaceae	g__Photorhabdus	0.0132167	Plume
Lau_Basin_Mariner_k95_551731_flag_1_multi_11.0036_len_39838	Lau_Basin_Mariner_Plume_1	Mariner_SRR1217452_final_reads_1.fastq.gz	p__Pseudomonadota	c__Gammaproteobacteria	o__Enterobacterales_A	f__Alteromonadaceae	g__Alteromonas	0.0132078	Plume
Brothers_NWCB_S146_NODE_1023_length_18537_cov_71.045899	Brothers_NWCB_S146	lane8.s146.indexN708.S517.CAGAGAGG.TCTTACGC.172_debarcode_1.fastq.gz	p__Aquificota	c__Aquificae	o__Aquificales	f__Aquificaceae	g__Hydrogenivirga	0.0131626	Vent
Guaymas_4559-240_scaffold_401_c1	Guaymas_4559-240	SRR7968125_trim_1.fastq.gz	p__Campylobacterota	c__Campylobacteria	o__Campylobacterales	f__Hydrogenimonadaceae	g__Hydrogenimonas	0.0131582	Vent
ELSC_Mariner_131-447_scaffold_33_c1_fragment_1	ELSC_Mariner_131-447	SRR7968105_trim_1.fastq.gz	p__Pseudomonadota	c__Gammaproteobacteria	o__Pseudomonadales	f__Halomonadaceae	g__Halomonas	0.0130996	Vent
ELSC_Mariner_131-447_scaffold_33_c1_fragment_1	ELSC_Mariner_131-447	SRR7968105_trim_1.fastq.gz	p__Pseudomonadota	c__Gammaproteobacteria	o__Pseudomonadales	f__Halomonadaceae	g__Modicisalibacter	0.0130996	Vent
Brothers_NWCA_S143_NODE_47704_length_2844_cov_35.552816	Brothers_NWCA_S143	lane7.s143.indexN705.S506.GGACTCCT.TATGCAGT.106_debarcode_1.fastq.gz	p__Desulfobacterota	c__Desulfobulbia	o__Desulfobulbales	f__Desulfobulbaceae	g__DRKI01	0.0130943	Vent
Brothers_NWCA_S143_vRhyme_bin_110	Brothers_NWCA_S017	lane4.s017.indexN701.S502.TAAGGCGA.ATAGAGAG.318_debarcode_1.fastq.gz	p__Campylobacterota	c__Campylobacteria	o__Campylobacterales	f__Sulfurovaceae	g__Nitratifractor	0.0130886	Vent
Brothers_NWCA_S143_vRhyme_bin_110	Brothers_NWCA_S017	lane4.s017.indexN701.S502.TAAGGCGA.ATAGAGAG.318_debarcode_1.fastq.gz	p__Campylobacterota	c__Campylobacteria	o__Campylobacterales	f__Campylobacteraceae	g__Campylobacter_D	0.0130886	Vent
Axial_Plume_vRhyme_bin_9	Axial_Plume	Plume_2015_DNA_trim_1.fastq.gz	p__Pseudomonadota	c__Gammaproteobacteria	o__PS1	f__Thioglobaceae	g__Thioglobus_A	0.0130821	Plume
Brothers_NWCB_S139_NODE_188_length_66584_cov_32.062552_fragment_1	Brothers_NWCA_S144	lane7.s144.indexN706.S507.TAGGCATG.TACTCCTT.136_debarcode_1.fastq.gz	p__Pseudomonadota	c__Gammaproteobacteria	o__DRMK01	f__DRMK01	g__DRMK01	0.0130775	Vent
Lau_Basin_Abe_k95_66756_flag_0_multi_12.3731_len_11463	Lau_Basin_Tahi_Moana_Plume_1	TahiMoana_SRR1217461_final_reads_1.fastq.gz	p__Pseudomonadota	c__Gammaproteobacteria	o__PS1	f__Thioglobaceae	g__Thioglobus_C	0.0130723	Plume
Lau_Basin_Abe_k95_66756_flag_0_multi_12.3731_len_11463	Lau_Basin_Tahi_Moana_Plume_1	TahiMoana_SRR1217461_final_reads_1.fastq.gz	p__Pseudomonadota	c__Gammaproteobacteria	o__PS1	f__Thioglobaceae	g__Thioglobus_A	0.0130723	Plume
Guaymas_4561-384_vRhyme_bin_130	Guaymas_4559-240	SRR7968125_trim_1.fastq.gz	p__Campylobacterota	c__Campylobacteria	o__Campylobacterales	f__Sulfurimonadaceae	g__Sulfurimonas	0.0130598	Vent
Brothers_UC_S010_vRhyme_bin_10	Brothers_UC_S010	lane2.s010.indexN708.S505.CAGAGAGG.CTCCTTAC.233_debarcode_1.fastq.gz	p__Bacteroidota	c__Bacteroidia	o__Flavobacteriales	f__Flavobacteriaceae	g__S010-17	0.013055	Vent
Brothers_NWCA_S142_NODE_1385_length_9419_cov_6.023353	Brothers_UC_S010	lane2.s010.indexN708.S505.CAGAGAGG.CTCCTTAC.233_debarcode_1.fastq.gz	p__Campylobacterota	c__Campylobacteria	o__Campylobacterales	f__Sulfurovaceae	g__Sulfurovum	0.0130539	Vent
Guaymas_4571-419_scaffold_171_c1	Guaymas_4561-384	SRR7968107_trim_1.fastq.gz	p__Campylobacterota	c__Campylobacteria	o__Campylobacterales	f__Sulfurovaceae	g__	0.0130487	Vent
Brothers_NWCA_S143_NODE_55095_length_2608_cov_1.758565	Brothers_NWCA_S145	lane8.s145.indexN707.S508.CTCTCTAC.AGGCTTAG.198_debarcode_1.fastq.gz	p__Campylobacterota	c__Campylobacteria	o__Campylobacterales	f__Sulfurovaceae	g__JAADEQ01	0.0130388	Vent
Brothers_NWCA_S142_vRhyme_bin_20	Brothers_NWCA_S142	lane7.s142.indexN704.S505.TCCTGAGC.CTCCTTAC.157_debarcode_1.fastq.gz	p__Campylobacterota	c__Campylobacteria	o__Nautiliales	f__Nautiliaceae	g__	0.0130355	Vent
Guaymas_4561-384_vRhyme_bin_121	Guaymas_4561-384	SRR7968107_trim_1.fastq.gz	p__Campylobacterota	c__Campylobacteria	o__Campylobacterales	f__Sulfurimonadaceae	g__Sulfurimonas	0.0129822	Vent
MAR_Rainbow_354-166_vRhyme_bin_164	MAR_Rainbow_354-166	SRR7968108_trim_1.fastq.gz	p__Pseudomonadota	c__Gammaproteobacteria	o__SZUA-152	f__SZUA-152	g__DRQN01	0.0129801	Vent
Brothers_NWCA_S145_NODE_3347_length_9343_cov_15.199978	Brothers_NWCA_S145	lane8.s145.indexN707.S508.CTCTCTAC.AGGCTTAG.198_debarcode_1.fastq.gz	p__Campylobacterota	c__Campylobacteria	o__Campylobacterales	f__Sulfurovaceae	g__UBA1140	0.0129655	Vent
ELSC_Abe_A3_NODE_194819_length_1841_cov_0.612019	ELSC_Mariner_M17	M17_trim_1.fastq.gz	p__Halobacteriota	c__Archaeoglobi	o__Archaeoglobales	f__Archaeoglobaceae	g__Archaeoglobus_C	0.0129628	Vent
Brothers_Diffuse_S009_NODE_33286_length_1274_cov_5.985179	Brothers_UC_S011	lane2.s011.indexN701.S505.TAAGGCGA.CTCCTTAC.217_debarcode_1.fastq.gz	p__Campylobacterota	c__Campylobacteria	o__Campylobacterales	f__Sulfurimonadaceae	g__	0.0129592	Vent
Brothers_NWCA_S013_NODE_3784_length_6231_cov_4.220347	Brothers_NWCA_S017	lane4.s017.indexN701.S502.TAAGGCGA.ATAGAGAG.318_debarcode_1.fastq.gz	p__Campylobacterota	c__Campylobacteria	o__Campylobacterales	f__Sulfurovaceae	g__UBA1140	0.0129435	Vent
MAR_Rainbow_355-202_scaffold_2436_c2	MAR_Rainbow_355-202	SRR7968110_trim_1.fastq.gz	p__Pseudomonadota	c__Alphaproteobacteria	o__Rhodobacterales	f__Rhodobacteraceae	g__Profundibacter	0.0129135	Vent
MAR_Rainbow_354-166_scaffold_22198_c1	MAR_Rainbow_354-166	SRR7968108_trim_1.fastq.gz	p__Bacteroidota	c__Bacteroidia	o__Flavobacteriales	f__Flavobacteriaceae	g__Kordia	0.0129096	Vent
ELSC_Mariner_M17_vRhyme_bin_245	ELSC_Mariner_M17	M17_trim_1.fastq.gz	p__Campylobacterota	c__Campylobacteria	o__Campylobacterales	f__Sulfurovaceae	g__Sulfurovum	0.0129012	Vent
ELSC_Mariner_M17_vRhyme_bin_245	ELSC_Mariner_M17	M17_trim_1.fastq.gz	p__Campylobacterota	c__Campylobacteria	o__Campylobacterales	f__Campylobacteraceae	g__Campylobacter_D	0.0129012	Vent
Guaymas_4571-419_scaffold_46782_c1	Guaymas_4561-384	SRR7968107_trim_1.fastq.gz	p__Campylobacterota	c__Campylobacteria	o__Nautiliales	f__	g__	0.0128974	Vent
Brothers_NWCA_S013_NODE_1643_length_9821_cov_24.869610	Brothers_NWCA_S013	lane3.s013.indexN701.S517.TAAGGCGA.TCTTACGC.128_debarcode_1.fastq.gz	p__Caldisericota	c__Caldisericia	o__Caldisericales	f__Caldisericaceae	g__	0.0128887	Vent
Brothers_NWCA_S013_NODE_1643_length_9821_cov_24.869610	Brothers_NWCA_S013	lane3.s013.indexN701.S517.TAAGGCGA.TCTTACGC.128_debarcode_1.fastq.gz	p__Caldisericota	c__Caldisericia	o__Caldisericales	f__Caldisericaceae	g__S016-85	0.0128887	Vent
Guaymas_4561-384_scaffold_5067_c1	Guaymas_4561-384	SRR7968107_trim_1.fastq.gz	p__Nanoarchaeota	c__Nanoarchaeia	o__Nanoarchaeales	f__	g__	0.0128808	Vent
Brothers_UC_S010_NODE_18279_length_3326_cov_4.643639	Brothers_NWCA_S145	lane8.s145.indexN707.S508.CTCTCTAC.AGGCTTAG.198_debarcode_1.fastq.gz	p__Campylobacterota	c__Campylobacteria	o__Campylobacterales	f__Sulfurovaceae	g__UBA1140	0.0128793	Vent
Brothers_NWCA_S144_NODE_52485_length_2548_cov_13.091698	ELSC_Mariner_M10	M10_trim_1.fastq.gz	p__Campylobacterota	c__Campylobacteria	o__Campylobacterales	f__Sulfurovaceae	g__JAADEQ01	0.0128636	Vent
ELSC_Tui_Malila_T11_NODE_28792_length_3550_cov_3.460999	ELSC_Abe_A1	A1_trim_1.fastq.gz	p__Chloroflexota	c__Anaerolineae	o__JAADDB01	f__JAADDB01	g__JAADDB01	0.0128372	Vent
Lau_Basin_Mariner_vRhyme_bin_8	Lau_Basin_Abe_Plume_1	Abe_SRR1217460_final_reads_1.fastq.gz	p__Verrucomicrobiota	c__Verrucomicrobiae	o__Pedosphaerales	f__UBA1096	g__UBA1096	0.0128367	Plume
Guaymas_4561-380_vRhyme_bin_76	Guaymas_4561-384	SRR7968107_trim_1.fastq.gz	p__Campylobacterota	c__Campylobacteria	o__Campylobacterales	f__Sulfurovaceae	g__JAADEQ01	0.0128292	Vent
Guaymas_4561-380_scaffold_2532_c1	Guaymas_4561-384	SRR7968107_trim_1.fastq.gz	p__Nanoarchaeota	c__Nanoarchaeia	o__Nanoarchaeales	f__	g__	0.012806	Vent
ELSC_Tui_Malila_T10_NODE_49_length_69781_cov_7.736900	ELSC_Tui_Malila_T10	T10_trim_1.fastq.gz	p__Thermoproteota	c__Thermoprotei_A	o__Sulfolobales	f__	g__	0.0127819	Vent
Brothers_NWCB_S139_vRhyme_bin_123	Brothers_NWCB_S012	lane3.s012.indexN708.S517.CAGAGAGG.TCTTACGC.67_debarcode_1.fastq.gz	p__Aquificota	c__Aquificae	o__Hydrogenothermales	f__Hydrogenothermaceae	g__JAADDV01	0.0127812	Vent
Brothers_NWCB_S141_NODE_393_length_47644_cov_9.567165	Brothers_NWCB_S141	lane6.s141.indexN703.S504.AGGCAGAA.TCTACTCT.151_debarcode_1.fastq.gz	p__Aquificota	c__Desulfurobacteriia	o__Desulfurobacteriales	f__Desulfurobacteriaceae	g__Balnearium	0.0127788	Vent
ELSC_Tui_Malila_134-614_scaffold_30884_c1	ELSC_Tui_Malila_134-614	SRR8439053_trim_1.fastq.gz	p__Pseudomonadota	c__Gammaproteobacteria	o__UBA6429	f__UBA6429	g__	0.0127709	Vent
Brothers_NWCA_S144_NODE_28314_length_3599_cov_2.876728	ELSC_Tui_Malila_132-544	SRR8439022_trim_1.fastq.gz	p__Desulfobacterota	c__Desulfobulbia	o__Desulfobulbales	f__Desulfobulbaceae	g__DRLX01	0.0127709	Vent
Cayman_Shallow_k95_637461_flag_0_multi_31.5839_len_2164	Lau_Basin_Tahi_Moana_Plume_2	TahiMoana_SRR1217465_final_reads_1.fastq.gz	p__Thermoproteota	c__Nitrososphaeria	o__Nitrososphaerales	f__Nitrosopumilaceae	g__Nitrosopelagicus	0.0127707	Plume
Lau_Basin_Mariner_k95_428464_flag_0_multi_5.1745_len_2995	Lau_Basin_Kilo_Moana_Plume_2	KM_SRR1217459_final_reads_1.fastq.gz	p__Pseudomonadota	c__Alphaproteobacteria	o__Caulobacterales	f__Maricaulaceae	g__Robiginitomaculum_B	0.0127522	Plume
ELSC_Tui_Malila_134-614_scaffold_5660_c1	ELSC_Tui_Malila_132-544	SRR8439022_trim_1.fastq.gz	p__Campylobacterota	c__Campylobacteria	o__Campylobacterales	f__Nitratiruptoraceae	g__	0.0127505	Vent
ELSC_Tui_Malila_134-614_scaffold_5660_c1	ELSC_Tui_Malila_132-544	SRR8439022_trim_1.fastq.gz	p__Campylobacterota	c__Campylobacteria	o__Campylobacterales	f__Nitratiruptoraceae	g__S143-73	0.0127505	Vent
Lau_Basin_Tahi_Moana_k95_146623_flag_0_multi_10.4222_len_1471	Lau_Basin_Tui_Malila_Plume	TuiMalila_SRR1217462_final_reads_1.fastq.gz	p__Bacillota_A	c__Clostridia	o__Lachnospirales	f__Lachnospiraceae	g__CAG-95	0.0127447	Plume
Guaymas_4561-384_scaffold_1439_c1	Guaymas_4561-384	SRR7968107_trim_1.fastq.gz	p__Campylobacterota	c__Campylobacteria	o__Campylobacterales	f__Sulfurimonadaceae	g__Sulfurimonas	0.0127395	Vent
Brothers_LC_S014_NODE_2059_length_10164_cov_13.406994	Brothers_LC_S016	lane4.s016.indexN704.S517.TCCTGAGC.TCTTACGC.324_debarcode_1.fastq.gz	p__Desulfobacterota	c__Dissulfuribacteria	o__Dissulfuribacterales	f__UBA3076	g__UBA3076	0.0127303	Vent
EPR_PIR-30_vRhyme_bin_43	EPR_PIR-30	SRR7968104_trim_1.fastq.gz	p__Deinococcota	c__Deinococci	o__Deinococcales	f__Marinithermaceae	g__Oceanithermus	0.012728	Vent
ELSC_Bowl_M1_vRhyme_bin_80	ELSC_Mariner_M1	M1_trim_1.fastq.gz	p__Campylobacterota	c__Campylobacteria	o__Nautiliales	f__	g__	0.0126829	Vent
ELSC_Bowl_M1_vRhyme_bin_80	ELSC_Mariner_M1	M1_trim_1.fastq.gz	p__Campylobacterota	c__Campylobacteria	o__Nautiliales	f__Nautiliaceae	g__	0.0126829	Vent
MAR_Rainbow_354-166_scaffold_28_c2_fragment_1	MAR_Rainbow_354-166	SRR7968108_trim_1.fastq.gz	p__Pseudomonadota	c__Alphaproteobacteria	o__Rhodobacterales	f__Rhodobacteraceae	g__UBA3077	0.0126822	Vent
EPR_PIR-30_scaffold_1452_c1	EPR_PIR-30	SRR7968104_trim_1.fastq.gz	p__Deinococcota	c__Deinococci	o__Deinococcales	f__Marinithermaceae	g__Oceanithermus	0.0126381	Vent
Brothers_NWCB_S012_vRhyme_bin_86	Brothers_NWCB_S012	lane3.s012.indexN708.S517.CAGAGAGG.TCTTACGC.67_debarcode_1.fastq.gz	p__Pseudomonadota	c__Alphaproteobacteria	o__Rhodobacterales	f__Rhodobacteraceae	g__	0.0126148	Vent
ELSC_Mariner_M17_NODE_1015_length_29382_cov_40.777987_fragment_1	ELSC_Mariner_M17	M17_trim_1.fastq.gz	p__Campylobacterota	c__Campylobacteria	o__Campylobacterales	f__Hydrogenimonadaceae	g__Hydrogenimonas	0.0125841	Vent
ELSC_Mariner_M10_NODE_17085_length_3858_cov_31.970785	ELSC_Mariner_M17	M17_trim_1.fastq.gz	p__Methanobacteriota_B	c__Thermococci	o__Thermococcales	f__Thermococcaceae	g__Thermococcus	0.0125754	Vent
Guaymas_4561-384_scaffold_1531_c1	Guaymas_4561-380	SRR7968106_trim_1.fastq.gz	p__Methanobacteriota	c__Methanococci	o__Methanococcales	f__Methanocaldococcaceae	g__Methanocaldococcus	0.0125563	Vent
MAR_Lucky_356-308_scaffold_5700_c1	MAR_Lucky_356-308	SRR7968113_trim_1.fastq.gz	p__Pseudomonadota	c__Alphaproteobacteria	o__Rhodobacterales	f__Rhodobacteraceae	g__Ruegeria_B	0.0125477	Vent
ELSC_Tui_Malila_T2_vRhyme_bin_149	ELSC_Tui_Malila_T2	T2_trim_1.fastq.gz	p__Chloroflexota	c__Anaerolineae	o__J102	f__J102	g__M2005	0.0125456	Vent
Guaymas_4559-240_vRhyme_bin_25	Guaymas_4559-240	SRR7968125_trim_1.fastq.gz	p__Caldisericota	c__Caldisericia	o__Caldisericales	f__Caldisericaceae	g__AUK232	0.0125452	Vent
MAR_Rainbow_355-202_scaffold_16149_c1	MAR_Rainbow_355-202	SRR7968110_trim_1.fastq.gz	p__Campylobacterota	c__Campylobacteria	o__Campylobacterales	f__Sulfurovaceae	g__Sulfurovum	0.0125191	Vent
Lau_Basin_Kilo_Moana_vRhyme_bin_21	Lau_Basin_Tahi_Moana_Plume_1	TahiMoana_SRR1217461_final_reads_1.fastq.gz	p__Pseudomonadota	c__Gammaproteobacteria	o__UBA6186	f__UBA6186	g__JABJGS01	0.0125162	Plume
Brothers_UC_S147_vRhyme_bin_20	Brothers_UC_S010	lane2.s010.indexN708.S505.CAGAGAGG.CTCCTTAC.233_debarcode_1.fastq.gz	p__Pseudomonadota	c__Gammaproteobacteria	o__Thiomicrospirales	f__Thiomicrospiraceae	g__Hydrogenovibrio	0.0125153	Vent
MAR_Rainbow_355-202_scaffold_188_c1	MAR_Rainbow_355-202	SRR7968110_trim_1.fastq.gz	p__Halobacteriota	c__Archaeoglobi	o__Archaeoglobales	f__Archaeoglobaceae	g__	0.0125134	Vent
MAR_Rainbow_355-202_scaffold_188_c1	MAR_Rainbow_355-202	SRR7968110_trim_1.fastq.gz	p__Halobacteriota	c__Archaeoglobi	o__Archaeoglobales	f__Archaeoglobaceae	g__WAKM01	0.0125134	Vent
Guaymas_4561-380_scaffold_856_c1	Guaymas_4561-380	SRR7968106_trim_1.fastq.gz	p__Campylobacterota	c__Campylobacteria	o__Campylobacterales	f__Sulfurimonadaceae	g__Sulfurimonas	0.012502	Vent
MAR_Rainbow_355-202_scaffold_16514_c1	MAR_Rainbow_355-202	SRR7968110_trim_1.fastq.gz	p__Pseudomonadota	c__Gammaproteobacteria	o__Methylococcales	f__Methylomonadaceae	g__Methyloprofundus	0.0125019	Vent
Cayman_Shallow_vRhyme_bin_4	Cayman_Shallow_Plume_1	SRR2046235_trim_1.fastq.gz	p__Pseudomonadota	c__Gammaproteobacteria	o__Enterobacterales_A	f__Alteromonadaceae	g__Alteromonas	0.0124962	Plume
Cayman_Deep_k95_312874_flag_0_multi_39.2425_len_42442	Cayman_Deep_Plume_3	SRR2046221_trim_1.fastq.gz	p__Pseudomonadota	c__Gammaproteobacteria	o__Pseudomonadales	f__Pseudomonadaceae	g__Pseudomonas	0.012482	Plume
Cayman_Deep_k95_312874_flag_0_multi_39.2425_len_42442	Cayman_Deep_Plume_3	SRR2046221_trim_1.fastq.gz	p__Pseudomonadota	c__Gammaproteobacteria	o__Pseudomonadales	f__Pseudomonadaceae	g__Halopseudomonas	0.012482	Plume
Guaymas_Basin_k95_46580_flag_0_multi_4.9717_len_2917	Lau_Basin_Kilo_Moana_Plume_3	KM_SRR1217564_final_reads_1.fastq.gz	p__Pseudomonadota	c__Gammaproteobacteria	o__Methylococcales	f__Cycloclasticaceae	g__Cycloclasticus	0.0124764	Plume
Guaymas_4561-384_scaffold_21579_c1	Guaymas_4561-384	SRR7968107_trim_1.fastq.gz	p__Campylobacterota	c__Campylobacteria	o__Campylobacterales	f__Sulfurimonadaceae	g__Sulfurimonas	0.0124684	Vent
MAR_Rainbow_355-202_scaffold_20294_c1	MAR_Rainbow_354-166	SRR7968108_trim_1.fastq.gz	p__Pseudomonadota	c__Gammaproteobacteria	o__Thiomicrospirales	f__Thiomicrospiraceae	g__Thiomicrorhabdus	0.0124448	Vent
Brothers_NWCA_S013_NODE_3750_length_6259_cov_8.285551	Brothers_NWCA_S017	lane4.s017.indexN701.S502.TAAGGCGA.ATAGAGAG.318_debarcode_1.fastq.gz	p__Campylobacterota	c__Campylobacteria	o__Campylobacterales	f__Sulfurovaceae	g__JAADEQ01	0.012442	Vent
Brothers_NWCA_S013_NODE_2154_length_8351_cov_62.859436	Brothers_NWCA_S013	lane3.s013.indexN701.S517.TAAGGCGA.TCTTACGC.128_debarcode_1.fastq.gz	p__Aquificota	c__Desulfurobacteriia	o__Desulfurobacteriales	f__Desulfurobacteriaceae	g__	0.0124333	Vent
Brothers_NWCB_S012_NODE_3216_length_12153_cov_17.908781	Brothers_NWCB_S012	lane3.s012.indexN708.S517.CAGAGAGG.TCTTACGC.67_debarcode_1.fastq.gz	p__Thermoproteota	c__Thermoprotei_A	o__Sulfolobales	f__Acidilobaceae	g__S143-63	0.0124243	Vent
Brothers_NWCA_S142_NODE_4621_length_4384_cov_53.737609	Brothers_NWCA_S013	lane3.s013.indexN701.S517.TAAGGCGA.TCTTACGC.128_debarcode_1.fastq.gz	p__Patescibacteria	c__JAEDAM01	o__BD1-5	f__UBA6164	g__	0.0124031	Vent
Cayman_Shallow_k95_692669_flag_0_multi_87.9420_len_42442	Cayman_Deep_Plume_3	SRR2046221_trim_1.fastq.gz	p__Pseudomonadota	c__Gammaproteobacteria	o__Pseudomonadales	f__Pseudomonadaceae	g__Pseudomonas	0.0123921	Plume
Cayman_Shallow_k95_692669_flag_0_multi_87.9420_len_42442	Cayman_Deep_Plume_3	SRR2046221_trim_1.fastq.gz	p__Pseudomonadota	c__Gammaproteobacteria	o__Pseudomonadales	f__Pseudomonadaceae	g__Halopseudomonas	0.0123921	Plume
Guaymas_4561-380_scaffold_1999_c1	Guaymas_4571-419	SRR7968109_trim_1.fastq.gz	p__Aquificota	c__Aquificae	o__Hydrogenothermales	f__Hydrogenothermaceae	g__Hydrogenothermus	0.0123685	Vent
Brothers_UC_S010_vRhyme_bin_75	Brothers_UC_S010	lane2.s010.indexN708.S505.CAGAGAGG.CTCCTTAC.233_debarcode_1.fastq.gz	p__Bacteroidota	c__Bacteroidia	o__Flavobacteriales	f__BACL11	g__GCA-2697505	0.0123555	Vent
Guaymas_4571-419_vRhyme_bin_23	Guaymas_4561-380	SRR7968106_trim_1.fastq.gz	p__Campylobacterota	c__Campylobacteria	o__Campylobacterales	f__Sulfurovaceae	g__	0.0123222	Vent
Guaymas_Basin_k95_286466_flag_0_multi_33.7662_len_7851	Lau_Basin_Mariner_Plume_1	Mariner_SRR1217452_final_reads_1.fastq.gz	p__SAR324	c__SAR324	o__SAR324	f__NAC60-12	g__Arctic96AD-7	0.0123204	Plume
Brothers_NWCA_S145_NODE_1224_length_15865_cov_20.783136	Brothers_UC_S010	lane2.s010.indexN708.S505.CAGAGAGG.CTCCTTAC.233_debarcode_1.fastq.gz	p__Patescibacteria	c__JAEDAM01	o__Absconditabacterales	f__Absconditicoccaceae	g__	0.0123115	Vent
ELSC_Bowl_M1_NODE_4720_length_5378_cov_221.352314	ELSC_Tui_Malila_132-544	SRR8439022_trim_1.fastq.gz	p__Campylobacterota	c__Campylobacteria	o__Nautiliales	f__Nautiliaceae	g__	0.012297	Vent
Brothers_NWCB_S012_vRhyme_bin_171	Brothers_NWCB_S139	lane6.s139.indexN701.S502.TAAGGCGA.ATAGAGAG.31_debarcode_1.fastq.gz	p__Pseudomonadota	c__Gammaproteobacteria	o__Chromatiales	f__Sedimenticolaceae	g__WFXD01	0.0122887	Vent
Brothers_NWCA_S142_NODE_3766_length_5023_cov_14.631127	Brothers_NWCA_S142	lane7.s142.indexN704.S505.TCCTGAGC.CTCCTTAC.157_debarcode_1.fastq.gz	p__Campylobacterota	c__Campylobacteria	o__Nautiliales	f__Nautiliaceae	g__	0.0122706	Vent
Guaymas_4561-380_scaffold_3774_c1	Guaymas_4571-419	SRR7968109_trim_1.fastq.gz	p__Aquificota	c__Desulfurobacteriia	o__Desulfurobacteriales	f__Desulfurobacteriaceae	g__Thermovibrio	0.0122562	Vent
Guaymas_4561-384_scaffold_4549_c1	Guaymas_4571-419	SRR7968109_trim_1.fastq.gz	p__Aquificota	c__Desulfurobacteriia	o__Desulfurobacteriales	f__Desulfurobacteriaceae	g__Desulfurobacterium	0.0122488	Vent
Brothers_NWCB_S146_vRhyme_bin_155	Brothers_NWCB_S141	lane6.s141.indexN703.S504.AGGCAGAA.TCTACTCT.151_debarcode_1.fastq.gz	p__Pseudomonadota	c__Gammaproteobacteria	o__SZUA-152	f__SZUA-152	g__JAADHZ01	0.0122465	Vent
Brothers_UC_S011_NODE_13188_length_2309_cov_4.866178	Brothers_UC_S147	lane8.s147.indexN709.S502.GCTACGCT.ATAGAGAG.240_debarcode_1.fastq.gz	p__Campylobacterota	c__Campylobacteria	o__Campylobacterales	f__	g__	0.0122324	Vent
Guaymas_4561-384_vRhyme_bin_101	Guaymas_4561-384	SRR7968107_trim_1.fastq.gz	p__Aquificota	c__Desulfurobacteriia	o__Desulfurobacteriales	f__Desulfurobacteriaceae	g__Thermovibrio	0.0122323	Vent
ELSC_Tui_Malila_T10_NODE_37809_length_2716_cov_13.387795	ELSC_Tui_Malila_132-544	SRR8439022_trim_1.fastq.gz	p__Patescibacteria	c__JAEDAM01	o__BD1-5	f__UBA6164	g__	0.0121992	Vent
Brothers_UC_S147_NODE_4431_length_4822_cov_9.233014	Brothers_UC_S011	lane2.s011.indexN701.S505.TAAGGCGA.CTCCTTAC.217_debarcode_1.fastq.gz	p__Patescibacteria	c__JAEDAM01	o__Absconditabacterales	f__Absconditicoccaceae	g__	0.012188	Vent
Brothers_NWCA_S013_NODE_8830_length_4011_cov_4.623069	Brothers_NWCA_S142	lane7.s142.indexN704.S505.TCCTGAGC.CTCCTTAC.157_debarcode_1.fastq.gz	p__Campylobacterota	c__Campylobacteria	o__Nautiliales	f__Nautiliaceae	g__	0.0121864	Vent
Brothers_UC_S147_vRhyme_bin_58	Brothers_UC_S147	lane8.s147.indexN709.S502.GCTACGCT.ATAGAGAG.240_debarcode_1.fastq.gz	p__Bacteroidota	c__Bacteroidia	o__Bacteroidales	f__Bacteroidaceae	g__Bacteroides	0.0121841	Vent
Brothers_UC_S147_vRhyme_bin_58	Brothers_UC_S147	lane8.s147.indexN709.S502.GCTACGCT.ATAGAGAG.240_debarcode_1.fastq.gz	p__Bacteroidota	c__Bacteroidia	o__Flavobacteriales	f__Parvicellaceae	g__	0.0121841	Vent
Brothers_NWCB_S012_vRhyme_bin_171	Brothers_NWCB_S140	lane6.s140.indexN702.S503.CGTACTAG.AGAGGATA.74_debarcode_1.fastq.gz	p__Pseudomonadota	c__Gammaproteobacteria	o__Chromatiales	f__Sedimenticolaceae	g__WFXD01	0.0121714	Vent
Brothers_NWCA_S017_vRhyme_bin_7	Brothers_NWCA_S017	lane4.s017.indexN701.S502.TAAGGCGA.ATAGAGAG.318_debarcode_1.fastq.gz	p__Campylobacterota	c__Campylobacteria	o__Campylobacterales	f__Sulfurovaceae	g__Nitratifractor	0.0121613	Vent
Brothers_NWCA_S143_NODE_3808_length_11122_cov_31.105321	Brothers_NWCA_S143	lane7.s143.indexN705.S506.GGACTCCT.TATGCAGT.106_debarcode_1.fastq.gz	p__Bacteroidota	c__Bacteroidia	o__Flavobacteriales	f__JAADED01	g__JAADED01	0.0121357	Vent
Brothers_Diffuse_S009_NODE_2917_length_4139_cov_12.098704	Brothers_UC_S147	lane8.s147.indexN709.S502.GCTACGCT.ATAGAGAG.240_debarcode_1.fastq.gz	p__Patescibacteria	c__JAEDAM01	o__Absconditabacterales	f__Absconditicoccaceae	g__S009-33	0.0121148	Vent
Brothers_NWCB_S140_NODE_33_length_61706_cov_2.378148	Brothers_NWCB_S140	lane6.s140.indexN702.S503.CGTACTAG.AGAGGATA.74_debarcode_1.fastq.gz	p__Planctomycetota	c__Planctomycetia	o__Pirellulales	f__Pirellulaceae	g__	0.012114	Vent
Brothers_NWCB_S140_NODE_33_length_61706_cov_2.378148	Brothers_NWCB_S140	lane6.s140.indexN702.S503.CGTACTAG.AGAGGATA.74_debarcode_1.fastq.gz	p__Planctomycetota	c__Planctomycetia	o__Pirellulales	f__Pirellulaceae	g__S141-3	0.012114	Vent
Lau_Basin_Mariner_k95_173428_flag_0_multi_158.2081_len_2430	Lau_Basin_Tahi_Moana_Plume_1	TahiMoana_SRR1217461_final_reads_1.fastq.gz	p__Pseudomonadota	c__Gammaproteobacteria	o__Enterobacterales	f__Enterobacteriaceae	g__Yersinia	0.0121102	Plume
Cayman_Deep_k95_304822_flag_0_multi_43.0094_len_35134	Cayman_Deep_Plume_3	SRR2046221_trim_1.fastq.gz	p__Pseudomonadota	c__Gammaproteobacteria	o__Pseudomonadales	f__Pseudomonadaceae	g__Halopseudomonas	0.0121029	Plume
Cayman_Shallow_k95_940703_flag_0_multi_90.0255_len_35134	Cayman_Deep_Plume_3	SRR2046221_trim_1.fastq.gz	p__Pseudomonadota	c__Gammaproteobacteria	o__Pseudomonadales	f__Pseudomonadaceae	g__Halopseudomonas	0.0120915	Plume
ELSC_Mariner_M17_NODE_5277_length_12290_cov_8.731399	ELSC_Mariner_M2	M2_trim_1.fastq.gz	p__Pseudomonadota	c__Gammaproteobacteria	o__DSM-19610	f__DSM-19610	g__Thiogranum	0.0120834	Vent
ELSC_Abe_128-326_scaffold_7779_c1	Brothers_NWCB_S139	lane6.s139.indexN701.S502.TAAGGCGA.ATAGAGAG.31_debarcode_1.fastq.gz	p__Pseudomonadota	c__Gammaproteobacteria	o__SZUA-76	f__SZUA-76	g__SZUA-76	0.0120831	Vent
Guaymas_4571-419_scaffold_1233_c1	Guaymas_4561-384	SRR7968107_trim_1.fastq.gz	p__Campylobacterota	c__Campylobacteria	o__Nautiliales	f__Nautiliaceae	g__	0.0120761	Vent
Brothers_NWCA_S017_NODE_2108_length_3432_cov_20.645688	Brothers_LC_S016	lane4.s016.indexN704.S517.TCCTGAGC.TCTTACGC.324_debarcode_1.fastq.gz	p__Campylobacterota	c__Campylobacteria	o__Campylobacterales	f__Sulfurovaceae	g__UBA1140	0.012067	Vent
ELSC_Mariner_M17_NODE_6839_length_10592_cov_59.291830	Brothers_NWCB_S141	lane6.s141.indexN703.S504.AGGCAGAA.TCTACTCT.151_debarcode_1.fastq.gz	p__Pseudomonadota	c__Gammaproteobacteria	o__DRMK01	f__DRMK01	g__DRMK01	0.0120643	Vent
Brothers_NWCB_S146_NODE_46664_length_3219_cov_4.782018	Brothers_NWCB_S140	lane6.s140.indexN702.S503.CGTACTAG.AGAGGATA.74_debarcode_1.fastq.gz	p__Pseudomonadota	c__Alphaproteobacteria	o__Caulobacterales	f__Parvularculaceae	g__	0.0120551	Vent
Guaymas_4559-240_scaffold_58881_c1	Guaymas_4561-384	SRR7968107_trim_1.fastq.gz	p__Campylobacterota	c__Campylobacteria	o__Campylobacterales	f__Sulfurimonadaceae	g__Sulfurimonas	0.0120445	Vent
ELSC_Mariner_M10_NODE_784_length_24455_cov_12.574605	ELSC_Mariner_M10	M10_trim_1.fastq.gz	p__Methanobacteriota_B	c__Thermococci	o__Thermococcales	f__Thermococcaceae	g__Thermococcus	0.0120198	Vent
ELSC_Mariner_M10_vRhyme_bin_5	ELSC_Mariner_M10	M10_trim_1.fastq.gz	p__Campylobacterota	c__Campylobacteria	o__Campylobacterales	f__Sulfurovaceae	g__UBA1140	0.0120137	Vent
Lau_Basin_Kilo_Moana_k95_1260246_flag_0_multi_16.9649_len_4649	Cayman_Shallow_Plume_1	SRR2046235_trim_1.fastq.gz	p__Pseudomonadota	c__Gammaproteobacteria	o__Pseudomonadales	f__Pseudomonadaceae	g__Stutzerimonas	0.0120128	Plume
Axial_Plume_vRhyme_bin_47	Axial_Plume	Plume_2015_DNA_trim_1.fastq.gz	p__Pseudomonadota	c__Gammaproteobacteria	o__PS1	f__Thioglobaceae	g__Thioglobus_A	0.0120119	Plume
MAR_Lucky_356-308_scaffold_188_c1_fragment_1	MAR_Lucky_356-308	SRR7968113_trim_1.fastq.gz	p__Deinococcota	c__Deinococci	o__Deinococcales	f__Marinithermaceae	g__Oceanithermus	0.0120053	Vent
MAR_Lucky_356-308_scaffold_188_c1_fragment_1	MAR_Lucky_356-308	SRR7968113_trim_1.fastq.gz	p__Deinococcota	c__Deinococci	o__Deinococcales	f__Marinithermaceae	g__WFXV01	0.0120053	Vent
MAR_Rainbow_355-202_vRhyme_bin_50	MAR_Rainbow_355-202	SRR7968110_trim_1.fastq.gz	p__Pseudomonadota	c__Alphaproteobacteria	o__Rhodobacterales	f__Rhodobacteraceae	g__Profundibacter	0.0119913	Vent
Brothers_NWCA_S143_NODE_18270_length_4902_cov_24.265759	Brothers_NWCA_S013	lane3.s013.indexN701.S517.TAAGGCGA.TCTTACGC.128_debarcode_1.fastq.gz	p__Patescibacteria	c__JAEDAM01	o__BD1-5	f__UBA6164	g__	0.0119835	Vent
Guaymas_Basin_k95_286466_flag_0_multi_33.7662_len_7851	Lau_Basin_Kilo_Moana_Plume_4	KM_SRR1217566_final_reads_1.fastq.gz	p__SAR324	c__SAR324	o__SAR324	f__NAC60-12	g__Arctic96AD-7	0.0119699	Plume
ELSC_Tui_Malila_T2_NODE_1134_length_29561_cov_36.298091_fragment_1	ELSC_Tui_Malila_T2	T2_trim_1.fastq.gz	p__Campylobacterota	c__Campylobacteria	o__Campylobacterales	f__Sulfurovaceae	g__Sulfurovum	0.0119642	Vent
Lau_Basin_Abe_vRhyme_bin_98	Lau_Basin_Kilo_Moana_Plume_2	KM_SRR1217459_final_reads_1.fastq.gz	p__Pseudomonadota	c__Gammaproteobacteria	o__PS1	f__Thioglobaceae	g__Thioglobus_C	0.0119609	Plume
ELSC_Mariner_M17_vRhyme_bin_7	ELSC_Mariner_M10	M10_trim_1.fastq.gz	p__Campylobacterota	c__Campylobacteria	o__Nautiliales	f__Nautiliaceae	g__	0.0119473	Vent
ELSC_Mariner_M10_NODE_1844_length_15097_cov_16.626653	ELSC_Mariner_M10	M10_trim_1.fastq.gz	p__Methanobacteriota_B	c__Thermococci	o__Thermococcales	f__Thermococcaceae	g__Thermococcus	0.011945	Vent
Brothers_NWCA_S144_NODE_658_length_21096_cov_14.171444	Brothers_NWCA_S013	lane3.s013.indexN701.S517.TAAGGCGA.TCTTACGC.128_debarcode_1.fastq.gz	p__Methanobacteriota_B	c__Thermococci	o__Thermococcales	f__Thermococcaceae	g__Thermococcus	0.0119439	Vent
Brothers_NWCA_S144_NODE_658_length_21096_cov_14.171444	Brothers_NWCA_S013	lane3.s013.indexN701.S517.TAAGGCGA.TCTTACGC.128_debarcode_1.fastq.gz	p__Thermoproteota	c__Thermoprotei_A	o__Sulfolobales	f__Desulfurococcaceae	g__JAADCY01	0.0119439	Vent
ELSC_Mariner_131-447_vRhyme_bin_109	ELSC_Mariner_131-447	SRR7968105_trim_1.fastq.gz	p__Pseudomonadota	c__Zetaproteobacteria	o__Mariprofundales	f__Mariprofundaceae	g__Mariprofundus	0.0119275	Vent
Guaymas_Basin_vRhyme_bin_236	Guaymas_Basin_Plume	Guaymas_final_reads_1.fastq.gz	p__Bacteroidota	c__Bacteroidia	o__Flavobacteriales	f__Flavobacteriaceae	g__Flavobacterium	0.0119202	Plume
ELSC_Mariner_131-447_scaffold_9048_c1	ELSC_Mariner_M1	M1_trim_1.fastq.gz	p__Campylobacterota	c__Campylobacteria	o__Campylobacterales	f__Sulfurimonadaceae	g__Sulfurimonas	0.0119088	Vent
Brothers_NWCB_S140_NODE_3279_length_9888_cov_1.650138	ELSC_Tui_Malila_T2	T2_trim_1.fastq.gz	p__Bacteroidota	c__Kapabacteria	o__Kapabacteriales	f__	g__	0.0119074	Vent
Brothers_NWCB_S140_NODE_3279_length_9888_cov_1.650138	ELSC_Tui_Malila_T2	T2_trim_1.fastq.gz	p__Bacteroidota	c__Kapabacteria	o__Kapabacteriales	f__WFXC01	g__WFXC01	0.0119074	Vent
Guaymas_4571-419_vRhyme_bin_69	Guaymas_4571-419	SRR7968109_trim_1.fastq.gz	p__Aquificota	c__Desulfurobacteriia	o__Desulfurobacteriales	f__Desulfurobacteriaceae	g__Thermovibrio	0.0119064	Vent
ELSC_Mariner_M17_NODE_380_length_45191_cov_8.777117	ELSC_Mariner_M17	M17_trim_1.fastq.gz	p__Pseudomonadota	c__Gammaproteobacteria	o__Thiomicrospirales	f__Thiomicrospiraceae	g__Thiomicrorhabdus	0.011898	Vent
ELSC_Tui_Malila_T2_NODE_758_length_36357_cov_85.626028	ELSC_Mariner_M10	M10_trim_1.fastq.gz	p__Campylobacterota	c__Campylobacteria	o__Campylobacterales	f__Sulfurovaceae	g__Sulfurovum	0.011884	Vent
Brothers_NWCB_S141_NODE_102_length_93948_cov_41.930794_fragment_2	Brothers_NWCB_S141	lane6.s141.indexN703.S504.AGGCAGAA.TCTACTCT.151_debarcode_1.fastq.gz	p__Thermoproteota	c__Thermoprotei_A	o__Sulfolobales	f__Acidilobaceae	g__S012-22	0.011878	Vent
Brothers_NWCB_S012_NODE_17099_length_4589_cov_22.607799	Brothers_NWCB_S139	lane6.s139.indexN701.S502.TAAGGCGA.ATAGAGAG.31_debarcode_1.fastq.gz	p__Pseudomonadota	c__Gammaproteobacteria	o__SZUA-229	f__SZUA-229	g__GCA-2746365	0.0118396	Vent
Brothers_UC_S011_NODE_12283_length_2409_cov_138.725241	Brothers_UC_S010	lane2.s010.indexN708.S505.CAGAGAGG.CTCCTTAC.233_debarcode_1.fastq.gz	p__Pseudomonadota	c__Gammaproteobacteria	o__Francisellales	f__Francisellaceae	g__Francisella	0.0118366	Vent
Brothers_NWCB_S146_vRhyme_bin_45	ELSC_Vai_Lili_V2	V2_trim_1.fastq.gz	p__Pseudomonadota	c__Alphaproteobacteria	o__Rhodobacterales	f__Rhodobacteraceae	g__	0.0118339	Vent
Brothers_NWCB_S146_vRhyme_bin_45	ELSC_Vai_Lili_V2	V2_trim_1.fastq.gz	p__Pseudomonadota	c__Alphaproteobacteria	o__Rhodobacterales	f__Rhodobacteraceae	g__WFVA01	0.0118339	Vent
Brothers_NWCA_S145_NODE_63_length_70162_cov_17.826601_fragment_1	Brothers_NWCA_S145	lane8.s145.indexN707.S508.CTCTCTAC.AGGCTTAG.198_debarcode_1.fastq.gz	p__Bacteroidota	c__Ignavibacteria	o__Ignavibacteriales	f__Melioribacteraceae	g__WGAL01	0.011831	Vent
ELSC_Vai_Lili_V2_vRhyme_bin_33	ELSC_Vai_Lili_V2	V2_trim_1.fastq.gz	p__Pseudomonadota	c__Gammaproteobacteria	o__Thiotrichales	f__Thiotrichaceae	g__HyVt-477	0.0118253	Vent
Guaymas_Basin_k95_46580_flag_0_multi_4.9717_len_2917	Lau_Basin_Kilo_Moana_Plume_2	KM_SRR1217459_final_reads_1.fastq.gz	p__Pseudomonadota	c__Gammaproteobacteria	o__Methylococcales	f__Cycloclasticaceae	g__Cycloclasticus	0.0118207	Plume
ELSC_Bowl_M1_NODE_3155_length_6877_cov_31.851704	ELSC_Mariner_M1	M1_trim_1.fastq.gz	p__Campylobacterota	c__Campylobacteria	o__Nautiliales	f__Nautiliaceae	g__	0.0118112	Vent
ELSC_Tui_Malila_134-614_scaffold_1531_c1	ELSC_Tui_Malila_134-614	SRR8439053_trim_1.fastq.gz	p__Deinococcota	c__Deinococci	o__Deinococcales	f__Marinithermaceae	g__WFXV01	0.0117959	Vent
Brothers_NWCB_S012_vRhyme_bin_171	Brothers_NWCB_S141	lane6.s141.indexN703.S504.AGGCAGAA.TCTACTCT.151_debarcode_1.fastq.gz	p__Pseudomonadota	c__Gammaproteobacteria	o__Chromatiales	f__Sedimenticolaceae	g__WFXD01	0.0117938	Vent
Lau_Basin_Mariner_k95_534688_flag_0_multi_14.1206_len_6190	Lau_Basin_Kilo_Moana_Plume_3	KM_SRR1217564_final_reads_1.fastq.gz	p__Bacteroidota	c__Bacteroidia	o__Bacteroidales	f__Paludibacteraceae	g__Paludibacter	0.0117883	Plume
Brothers_UC_S011_NODE_3453_length_4823_cov_7.175468	Brothers_UC_S011	lane2.s011.indexN701.S505.TAAGGCGA.CTCCTTAC.217_debarcode_1.fastq.gz	p__Patescibacteria	c__JAEDAM01	o__Absconditabacterales	f__Absconditicoccaceae	g__	0.0117867	Vent
Brothers_NWCB_S139_vRhyme_bin_228	Brothers_NWCB_S140	lane6.s140.indexN702.S503.CGTACTAG.AGAGGATA.74_debarcode_1.fastq.gz	p__Desulfobacterota_F	c__GWC2-55-46	o__GWC2-55-46	f__DRQE01	g__DRQE01	0.0117818	Vent
ELSC_Bowl_M1_vRhyme_bin_72	ELSC_Mariner_M10	M10_trim_1.fastq.gz	p__Campylobacterota	c__Campylobacteria	o__Nautiliales	f__Nautiliaceae	g__	0.0117802	Vent
Cayman_Shallow_vRhyme_bin_18	Cayman_Deep_Plume_3	SRR2046221_trim_1.fastq.gz	p__Pseudomonadota	c__Gammaproteobacteria	o__Pseudomonadales	f__DSM-6294	g__Venatoribacter	0.0117748	Plume
ELSC_Mariner_131-447_scaffold_580_c1	ELSC_Mariner_131-447	SRR7968105_trim_1.fastq.gz	p__Chloroflexota	c__Anaerolineae	o__Anaerolineales	f__DRMV01	g__DRMV01	0.0117709	Vent
ELSC_Mariner_131-447_scaffold_580_c1	ELSC_Mariner_131-447	SRR7968105_trim_1.fastq.gz	p__Chloroflexota	c__Anaerolineae	o__Anaerolineales	f__DRMV01	g__	0.0117709	Vent
ELSC_Abe_128-326_scaffold_7779_c1	Brothers_NWCB_S012	lane3.s012.indexN708.S517.CAGAGAGG.TCTTACGC.67_debarcode_1.fastq.gz	p__Pseudomonadota	c__Gammaproteobacteria	o__SZUA-76	f__SZUA-76	g__SZUA-76	0.0117531	Vent
MAR_Rainbow_354-166_scaffold_1084_c1	MAR_Rainbow_354-166	SRR7968108_trim_1.fastq.gz	p__Campylobacterota	c__Campylobacteria	o__Campylobacterales	f__Sulfurovaceae	g__Sulfurovum	0.0117424	Vent
ELSC_Tui_Malila_132-544_vRhyme_bin_35	ELSC_Tui_Malila_132-544	SRR8439022_trim_1.fastq.gz	p__Micrarchaeota	c__Micrarchaeia	o__Anstonellales	f__J096	g__	0.0117131	Vent
ELSC_Tui_Malila_T10_vRhyme_bin_73	ELSC_Abe_A1	A1_trim_1.fastq.gz	p__Chloroflexota	c__Anaerolineae	o__J102	f__J102	g__M2005	0.0117117	Vent
Lau_Basin_Kilo_Moana_k95_1327150_flag_0_multi_17.8885_len_1988	Lau_Basin_Kilo_Moana_Plume_3	KM_SRR1217564_final_reads_1.fastq.gz	p__Pseudomonadota	c__Gammaproteobacteria	o__Enterobacterales_A	f__Alteromonadaceae	g__Colwellia	0.0116914	Plume
Lau_Basin_Kilo_Moana_k95_1260246_flag_0_multi_16.9649_len_4649	Cayman_Shallow_Plume_2	SRR2046236_trim_1.fastq.gz	p__Pseudomonadota	c__Gammaproteobacteria	o__Pseudomonadales	f__Pseudomonadaceae	g__Stutzerimonas	0.0116846	Plume
Brothers_NWCB_S146_NODE_20650_length_4907_cov_3.360251	Brothers_NWCB_S139	lane6.s139.indexN701.S502.TAAGGCGA.ATAGAGAG.31_debarcode_1.fastq.gz	p__Pseudomonadota	c__Gammaproteobacteria	o__SZUA-76	f__SZUA-76	g__SZUA-76	0.0116763	Vent
Brothers_UC_S011_NODE_3406_length_4859_cov_36.905325	Brothers_UC_S011	lane2.s011.indexN701.S505.TAAGGCGA.CTCCTTAC.217_debarcode_1.fastq.gz	p__Campylobacterota	c__Campylobacteria	o__Campylobacterales	f__Sulfurimonadaceae	g__Sulfurimonas	0.0116762	Vent
ELSC_Abe_A1_vRhyme_bin_44	ELSC_Abe_A1	A1_trim_1.fastq.gz	p__Thermoplasmatota	c__Thermoplasmata	o__Aciduliprofundales	f__Aciduliprofundaceae	g__	0.0116722	Vent
Brothers_NWCA_S013_NODE_7033_length_4488_cov_36.725063	ELSC_Mariner_M10	M10_trim_1.fastq.gz	p__Halobacteriota	c__Archaeoglobi	o__Archaeoglobales	f__Archaeoglobaceae	g__Archaeoglobus_C	0.0116543	Vent
ELSC_Bowl_M1_NODE_18060_length_2265_cov_140.289523	ELSC_Mariner_M1	M1_trim_1.fastq.gz	p__Campylobacterota	c__Campylobacteria	o__Campylobacterales	f__Sulfurimonadaceae	g__Sulfurimonas	0.0116059	Vent
ELSC_Mariner_M17_NODE_32627_length_4079_cov_52.006832	ELSC_Mariner_M17	M17_trim_1.fastq.gz	p__Campylobacterota	c__Campylobacteria	o__Campylobacterales	f__Sulfurovaceae	g__Sulfurovum	0.0116049	Vent
Brothers_LC_S014_vRhyme_bin_14	Brothers_LC_S014	lane3.s014.indexN702.S517.CGTACTAG.TCTTACGC.297_debarcode_1.fastq.gz	p__Bacteroidota	c__Bacteroidia	o__Bacteroidales	f__P3	g__Phil12	0.0115908	Vent
ELSC_Tui_Malila_T2_vRhyme_bin_103	ELSC_Tui_Malila_132-544	SRR8439022_trim_1.fastq.gz	p__Halobacteriota	c__Halobacteria	o__Halobacteriales	f__Haloferacaceae	g__Halonotius	0.0115841	Vent
Brothers_NWCB_S140_NODE_53_length_51755_cov_2.813318	Brothers_NWCB_S140	lane6.s140.indexN702.S503.CGTACTAG.AGAGGATA.74_debarcode_1.fastq.gz	p__Chloroflexota	c__Anaerolineae	o__Ardenticatenales	f__Ardenticatenaceae	g__	0.011584	Vent
Brothers_NWCB_S140_NODE_53_length_51755_cov_2.813318	Brothers_NWCB_S140	lane6.s140.indexN702.S503.CGTACTAG.AGAGGATA.74_debarcode_1.fastq.gz	p__Chloroflexota	c__Anaerolineae	o__Ardenticatenales	f__Ardenticatenaceae	g__WFWG01	0.011584	Vent
Brothers_LC_S014_NODE_6974_length_5483_cov_65.859783	Brothers_LC_S016	lane4.s016.indexN704.S517.TCCTGAGC.TCTTACGC.324_debarcode_1.fastq.gz	p__Campylobacterota	c__Desulfurellia	o__Desulfurellales	f__Hippeaceae	g__	0.0115823	Vent
Brothers_LC_S014_NODE_6974_length_5483_cov_65.859783	Brothers_LC_S016	lane4.s016.indexN704.S517.TCCTGAGC.TCTTACGC.324_debarcode_1.fastq.gz	p__Campylobacterota	c__Desulfurellia	o__Desulfurellales	f__Hippeaceae	g__S144-51	0.0115823	Vent
ELSC_Mariner_131-447_scaffold_9048_c1	Brothers_NWCA_S013	lane3.s013.indexN701.S517.TAAGGCGA.TCTTACGC.128_debarcode_1.fastq.gz	p__Campylobacterota	c__Campylobacteria	o__Campylobacterales	f__Sulfurimonadaceae	g__Sulfurimonas	0.0115704	Vent
ELSC_Tui_Malila_T11_NODE_12409_length_5358_cov_5.916460	ELSC_Tui_Malila_T10	T10_trim_1.fastq.gz	p__Aquificota	c__Desulfurobacteriia	o__Desulfurobacteriales	f__Desulfurobacteriaceae	g__Balnearium	0.0115699	Vent
Brothers_NWCB_S140_vRhyme_bin_51	Brothers_NWCB_S140	lane6.s140.indexN702.S503.CGTACTAG.AGAGGATA.74_debarcode_1.fastq.gz	p__Bacteroidota	c__Bacteroidia	o__Chitinophagales	f__S012-47	g__	0.0115613	Vent
ELSC_Mariner_131-447_scaffold_582_c1	ELSC_Mariner_M2	M2_trim_1.fastq.gz	p__Campylobacterota	c__Campylobacteria	o__Campylobacterales	f__Sulfurimonadaceae	g__Sulfurimonas	0.0115599	Vent
Brothers_NWCA_S144_NODE_16176_length_4806_cov_2.484292	Brothers_NWCA_S142	lane7.s142.indexN704.S505.TCCTGAGC.CTCCTTAC.157_debarcode_1.fastq.gz	p__Campylobacterota	c__Campylobacteria	o__Campylobacterales	f__Sulfurovaceae	g__Sulfurovum	0.0115245	Vent
Brothers_NWCB_S140_NODE_44702_length_3095_cov_5.115229	Brothers_NWCB_S012	lane3.s012.indexN708.S517.CAGAGAGG.TCTTACGC.67_debarcode_1.fastq.gz	p__Pseudomonadota	c__Gammaproteobacteria	o__SZUA-140	f__SZUA-140	g__	0.0115045	Vent
Brothers_NWCA_S144_NODE_1601_length_14081_cov_3.635875	Brothers_NWCA_S017	lane4.s017.indexN701.S502.TAAGGCGA.ATAGAGAG.318_debarcode_1.fastq.gz	p__Methanobacteriota_B	c__Thermococci	o__Thermococcales	f__Thermococcaceae	g__Thermococcus	0.0114834	Vent
ELSC_Tui_Malila_134-614_scaffold_10957_c1	ELSC_Tui_Malila_134-614	SRR8439053_trim_1.fastq.gz	p__Deinococcota	c__Deinococci	o__Deinococcales	f__Marinithermaceae	g__Oceanithermus	0.0114792	Vent
Brothers_NWCB_S140_NODE_11857_length_5876_cov_2.914246	Brothers_NWCB_S141	lane6.s141.indexN703.S504.AGGCAGAA.TCTACTCT.151_debarcode_1.fastq.gz	p__Pseudomonadota	c__Gammaproteobacteria	o__DRMK01	f__DRMK01	g__DRMK01	0.011478	Vent
Guaymas_4559-240_scaffold_10918_c1	Guaymas_4561-384	SRR7968107_trim_1.fastq.gz	p__Campylobacterota	c__Campylobacteria	o__Campylobacterales	f__Sulfurimonadaceae	g__Sulfurimonas	0.0114625	Vent
MAR_Rainbow_355-202_vRhyme_bin_33	MAR_Rainbow_355-202	SRR7968110_trim_1.fastq.gz	p__Methanobacteriota	c__Methanococci	o__Methanococcales	f__Methanocaldococcaceae	g__Methanocaldococcus_A	0.0114617	Vent
Brothers_NWCA_S142_vRhyme_bin_41	Brothers_NWCA_S017	lane4.s017.indexN701.S502.TAAGGCGA.ATAGAGAG.318_debarcode_1.fastq.gz	p__Campylobacterota	c__Campylobacteria	o__Nautiliales	f__Nautiliaceae	g__Lebetimonas	0.0114606	Vent
Brothers_NWCA_S142_vRhyme_bin_41	Brothers_NWCA_S017	lane4.s017.indexN701.S502.TAAGGCGA.ATAGAGAG.318_debarcode_1.fastq.gz	p__Campylobacterota	c__Campylobacteria	o__Nautiliales	f__Nautiliaceae	g__	0.0114606	Vent
Guaymas_4559-240_scaffold_4648_c1	Guaymas_4559-240	SRR7968125_trim_1.fastq.gz	p__Caldisericota	c__Caldisericia	o__B22-G15	f__B22-G15	g__B22-G15	0.0114504	Vent
Brothers_NWCB_S140_NODE_44702_length_3095_cov_5.115229	Brothers_NWCB_S146	lane8.s146.indexN708.S517.CAGAGAGG.TCTTACGC.172_debarcode_1.fastq.gz	p__Pseudomonadota	c__Gammaproteobacteria	o__SZUA-140	f__SZUA-140	g__	0.0114449	Vent
Brothers_NWCB_S139_NODE_27396_length_4898_cov_16.783903	Brothers_NWCB_S141	lane6.s141.indexN703.S504.AGGCAGAA.TCTACTCT.151_debarcode_1.fastq.gz	p__Aquificota	c__Aquificae	o__Aquificales	f__Aquificaceae	g__Hydrogenivirga	0.0114438	Vent
Guaymas_4561-380_vRhyme_bin_93	Guaymas_4561-384	SRR7968107_trim_1.fastq.gz	p__Campylobacterota	c__Campylobacteria	o__Nautiliales	f__Nautiliaceae	g__	0.0114426	Vent
Guaymas_4559-240_vRhyme_bin_86	Guaymas_4561-384	SRR7968107_trim_1.fastq.gz	p__Campylobacterota	c__Campylobacteria	o__Campylobacterales	f__Sulfurimonadaceae	g__Sulfurimonas	0.0114392	Vent
MAR_Rainbow_355-202_scaffold_13177_c1	MAR_Rainbow_355-202	SRR7968110_trim_1.fastq.gz	p__Campylobacterota	c__Campylobacteria	o__Campylobacterales	f__Sulfurovaceae	g__Sulfurovum	0.011435	Vent
MAR_Rainbow_354-166_scaffold_37_c1_fragment_1	MAR_Rainbow_354-166	SRR7968108_trim_1.fastq.gz	p__Pseudomonadota	c__Alphaproteobacteria	o__Rhodobacterales	f__Rhodobacteraceae	g__	0.0114325	Vent
Axial_Plume_NODE_44775_length_1277_cov_2.464348	Lau_Basin_Kilo_Moana_Plume_2	KM_SRR1217459_final_reads_1.fastq.gz	p__Thermoproteota	c__Nitrososphaeria	o__Nitrososphaerales	f__Nitrosopumilaceae	g__Nitrosopelagicus	0.0114321	Plume
ELSC_Tui_Malila_134-614_scaffold_8205_c1	ELSC_Tui_Malila_132-544	SRR8439022_trim_1.fastq.gz	p__Campylobacterota	c__Campylobacteria	o__Campylobacterales	f__Nitratiruptoraceae	g__Nitratiruptor	0.0114293	Vent
ELSC_Tui_Malila_134-614_scaffold_8205_c1	ELSC_Tui_Malila_132-544	SRR8439022_trim_1.fastq.gz	p__Campylobacterota	c__Campylobacteria	o__Campylobacterales	f__Nitratiruptoraceae	g__	0.0114293	Vent
Brothers_NWCB_S141_NODE_393_length_47644_cov_9.567165	Brothers_NWCA_S017	lane4.s017.indexN701.S502.TAAGGCGA.ATAGAGAG.318_debarcode_1.fastq.gz	p__Aquificota	c__Desulfurobacteriia	o__Desulfurobacteriales	f__Desulfurobacteriaceae	g__Balnearium	0.0114043	Vent
Axial_Plume_NODE_44775_length_1277_cov_2.464348	Lau_Basin_Abe_Plume_1	Abe_SRR1217460_final_reads_1.fastq.gz	p__Thermoproteota	c__Nitrososphaeria	o__Nitrososphaerales	f__Nitrosopumilaceae	g__Nitrosopelagicus	0.0114007	Plume
Brothers_NWCA_S143_vRhyme_bin_74	Brothers_NWCA_S013	lane3.s013.indexN701.S517.TAAGGCGA.TCTTACGC.128_debarcode_1.fastq.gz	p__Aquificota	c__Desulfurobacteriia	o__Desulfurobacteriales	f__Desulfurobacteriaceae	g__Balnearium	0.0113812	Vent
Brothers_UC_S011_vRhyme_bin_15	Brothers_UC_S010	lane2.s010.indexN708.S505.CAGAGAGG.CTCCTTAC.233_debarcode_1.fastq.gz	p__Patescibacteria	c__JAEDAM01	o__Absconditabacterales	f__Absconditicoccaceae	g__	0.011378	Vent
Brothers_UC_S011_vRhyme_bin_15	Brothers_UC_S010	lane2.s010.indexN708.S505.CAGAGAGG.CTCCTTAC.233_debarcode_1.fastq.gz	p__Patescibacteria	c__JAEDAM01	o__Absconditabacterales	f__Absconditicoccaceae	g__S009-33	0.011378	Vent
ELSC_Tui_Malila_134-614_vRhyme_bin_13	ELSC_Tui_Malila_134-614	SRR8439053_trim_1.fastq.gz	p__Bacteroidota	c__Bacteroidia	o__Chitinophagales	f__Saprospiraceae	g__	0.0113775	Vent
ELSC_Mariner_M17_NODE_21888_length_5263_cov_20.445872	ELSC_Abe_A1	A1_trim_1.fastq.gz	p__Desulfobacterota	c__Thermodesulfobacteria	o__Thermodesulfobacteriales	f__Thermodesulfatatoraceae	g__Thermodesulfatator_A	0.0113697	Vent
ELSC_Mariner_M17_NODE_5051_length_12613_cov_2.748118	Brothers_NWCB_S012	lane3.s012.indexN708.S517.CAGAGAGG.TCTTACGC.67_debarcode_1.fastq.gz	p__Pseudomonadota	c__Gammaproteobacteria	o__Chromatiales	f__Sedimenticolaceae	g__WFXD01	0.0113614	Vent
Brothers_NWCA_S143_NODE_6718_length_8351_cov_6.738448	Brothers_NWCA_S013	lane3.s013.indexN701.S517.TAAGGCGA.TCTTACGC.128_debarcode_1.fastq.gz	p__Aquificota	c__Desulfurobacteriia	o__Desulfurobacteriales	f__Desulfurobacteriaceae	g__	0.0113332	Vent
ELSC_Abe_A1_vRhyme_bin_86	ELSC_Abe_A1	A1_trim_1.fastq.gz	p__Thermoproteota	c__Korarchaeia	o__Korarchaeales	f__Korarchaeaceae	g__WALU01	0.0113272	Vent
Brothers_UC_S010_NODE_821_length_17805_cov_28.795395_fragment_1	Brothers_NWCA_S142	lane7.s142.indexN704.S505.TCCTGAGC.CTCCTTAC.157_debarcode_1.fastq.gz	p__Campylobacterota	c__Campylobacteria	o__Campylobacterales	f__Sulfurimonadaceae	g__Sulfurimonas	0.0113217	Vent
Brothers_NWCA_S013_NODE_4378_length_5757_cov_17.121492	Brothers_NWCA_S017	lane4.s017.indexN701.S502.TAAGGCGA.ATAGAGAG.318_debarcode_1.fastq.gz	p__Patescibacteria	c__JAEDAM01	o__BD1-5	f__UBA6164	g__	0.0112879	Vent
ELSC_Mariner_M17_NODE_141637_length_1449_cov_8.453858	Brothers_NWCA_S017	lane4.s017.indexN701.S502.TAAGGCGA.ATAGAGAG.318_debarcode_1.fastq.gz	p__Campylobacterota	c__Campylobacteria	o__Campylobacterales	f__Sulfurovaceae	g__UBA1140	0.0112699	Vent
ELSC_Mariner_131-447_scaffold_7023_c1	ELSC_Mariner_131-447	SRR7968105_trim_1.fastq.gz	p__Campylobacterota	c__Campylobacteria	o__Nautiliales	f__Nautiliaceae	g__	0.0112487	Vent
Cayman_Deep_k95_284513_flag_1_multi_4.0000_len_3889	Cayman_Shallow_Plume_2	SRR2046236_trim_1.fastq.gz	p__Pseudomonadota	c__Gammaproteobacteria	o__Enterobacterales_A	f__Alteromonadaceae	g__Alteromonas	0.0112402	Plume
ELSC_Tui_Malila_T11_NODE_9305_length_6191_cov_35.673153	ELSC_Tui_Malila_T11	T11_trim_1.fastq.gz	p__Methanobacteriota	c__Methanococci	o__Methanococcales	f__Methanocaldococcaceae	g__Methanocaldococcus	0.0112396	Vent
ELSC_Bowl_M1_NODE_5721_length_4764_cov_18.753720	ELSC_Mariner_M2	M2_trim_1.fastq.gz	p__Campylobacterota	c__Campylobacteria	o__Campylobacterales	f__Sulfurimonadaceae	g__Sulfurimonas	0.0112348	Vent
ELSC_Tui_Malila_T2_NODE_23937_length_6097_cov_23.030486	Brothers_UC_S011	lane2.s011.indexN701.S505.TAAGGCGA.CTCCTTAC.217_debarcode_1.fastq.gz	p__Campylobacterota	c__Campylobacteria	o__Campylobacterales	f__Sulfurovaceae	g__Sulfurovum	0.011233	Vent
Brothers_NWCA_S013_NODE_3014_length_6995_cov_18.266308	Brothers_NWCA_S145	lane8.s145.indexN707.S508.CTCTCTAC.AGGCTTAG.198_debarcode_1.fastq.gz	p__Campylobacterota	c__Campylobacteria	o__Campylobacterales	f__Sulfurimonadaceae	g__Sulfurimonas	0.0112186	Vent
ELSC_Tui_Malila_134-614_vRhyme_bin_66	ELSC_Tui_Malila_134-614	SRR8439053_trim_1.fastq.gz	p__Bacteroidota	c__Bacteroidia	o__Chitinophagales	f__Saprospiraceae	g__	0.0112144	Vent
ELSC_Tui_Malila_134-614_vRhyme_bin_66	ELSC_Tui_Malila_134-614	SRR8439053_trim_1.fastq.gz	p__Bacteroidota	c__Bacteroidia	o__Chitinophagales	f__Saprospiraceae	g__WGBN01	0.0112144	Vent
ELSC_Mariner_M10_NODE_23983_length_3089_cov_62.866982	Brothers_NWCA_S145	lane8.s145.indexN707.S508.CTCTCTAC.AGGCTTAG.198_debarcode_1.fastq.gz	p__Campylobacterota	c__Campylobacteria	o__Campylobacterales	f__Sulfurovaceae	g__JAADEQ01	0.0112009	Vent
Brothers_NWCB_S140_NODE_11857_length_5876_cov_2.914246	Brothers_NWCB_S140	lane6.s140.indexN702.S503.CGTACTAG.AGAGGATA.74_debarcode_1.fastq.gz	p__Pseudomonadota	c__Gammaproteobacteria	o__DRMK01	f__DRMK01	g__DRMK01	0.0111914	Vent
Guaymas_Basin_k95_589426_flag_0_multi_7.6349_len_1303	Lau_Basin_Kilo_Moana_Plume_3	KM_SRR1217564_final_reads_1.fastq.gz	p__Pseudomonadota	c__Gammaproteobacteria	o__Pseudomonadales	f__Moraxellaceae	g__Psychrobacter	0.0111831	Plume
ELSC_Mariner_131-447_scaffold_6998_c1	ELSC_Mariner_M10	M10_trim_1.fastq.gz	p__Campylobacterota	c__Campylobacteria	o__Nautiliales	f__Nautiliaceae	g__	0.0111805	Vent
Guaymas_4561-380_scaffold_813_c1	Guaymas_4571-419	SRR7968109_trim_1.fastq.gz	p__Methanobacteriota_B	c__Thermococci	o__Thermococcales	f__Thermococcaceae	g__Thermococcus	0.0111756	Vent
Brothers_NWCB_S139_NODE_27850_length_4853_cov_10.415785	Brothers_NWCB_S141	lane6.s141.indexN703.S504.AGGCAGAA.TCTACTCT.151_debarcode_1.fastq.gz	p__Aquificota	c__Aquificae	o__Aquificales	f__Aquificaceae	g__Hydrogenivirga	0.0111362	Vent
Brothers_NWCB_S139_NODE_9809_length_8764_cov_36.829339	Brothers_NWCB_S139	lane6.s139.indexN701.S502.TAAGGCGA.ATAGAGAG.31_debarcode_1.fastq.gz	p__Pseudomonadota	c__Gammaproteobacteria	o__Chromatiales	f__Sedimenticolaceae	g__WFXD01	0.011134	Vent
Cayman_Shallow_k95_710494_flag_0_multi_159.1589_len_3267	Cayman_Shallow_Plume_1	SRR2046235_trim_1.fastq.gz	p__Pseudomonadota	c__Gammaproteobacteria	o__Enterobacterales	f__Enterobacteriaceae	g__Proteus	0.0111333	Plume
Cayman_Shallow_k95_710494_flag_0_multi_159.1589_len_3267	Cayman_Shallow_Plume_1	SRR2046235_trim_1.fastq.gz	p__Pseudomonadota	c__Gammaproteobacteria	o__Enterobacterales	f__Enterobacteriaceae	g__Providencia	0.0111333	Plume
Brothers_NWCA_S013_NODE_4995_length_5375_cov_14.537157	Brothers_NWCA_S142	lane7.s142.indexN704.S505.TCCTGAGC.CTCCTTAC.157_debarcode_1.fastq.gz	p__Campylobacterota	c__Campylobacteria	o__Campylobacterales	f__Sulfurimonadaceae	g__Sulfurimonas	0.0111209	Vent
Guaymas_4561-380_scaffold_4861_c1	Guaymas_4571-419	SRR7968109_trim_1.fastq.gz	p__Aquificota	c__Desulfurobacteriia	o__Desulfurobacteriales	f__Desulfurobacteriaceae	g__Thermovibrio	0.0111167	Vent
Guaymas_4561-380_scaffold_4861_c1	Guaymas_4571-419	SRR7968109_trim_1.fastq.gz	p__Aquificota	c__Desulfurobacteriia	o__Desulfurobacteriales	f__Desulfurobacteriaceae	g__Balnearium	0.0111167	Vent
Guaymas_4561-384_scaffold_343_c1	Guaymas_4561-384	SRR7968107_trim_1.fastq.gz	p__Campylobacterota	c__Campylobacteria	o__Campylobacterales	f__Campylobacteraceae	g__Campylobacter_D	0.011115	Vent
Brothers_NWCB_S141_NODE_7837_length_9146_cov_16.623240	Brothers_NWCB_S146	lane8.s146.indexN708.S517.CAGAGAGG.TCTTACGC.172_debarcode_1.fastq.gz	p__Aquificota	c__Aquificae	o__Aquificales	f__Aquificaceae	g__Hydrogenivirga	0.011109	Vent
ELSC_Tui_Malila_T2_vRhyme_bin_103	ELSC_Tui_Malila_T11	T11_trim_1.fastq.gz	p__Halobacteriota	c__Halobacteria	o__Halobacteriales	f__Haloferacaceae	g__Halonotius	0.0111053	Vent
ELSC_Bowl_M1_NODE_34633_length_1475_cov_1.830119	ELSC_Mariner_M10	M10_trim_1.fastq.gz	p__Campylobacterota	c__Campylobacteria	o__Campylobacterales	f__Sulfurovaceae	g__JAADEQ01	0.0111027	Vent
Guaymas_4561-384_scaffold_4251_c1	Guaymas_4559-240	SRR7968125_trim_1.fastq.gz	p__Campylobacterota	c__Campylobacteria	o__Campylobacterales	f__Arcobacteraceae	g__	0.0110793	Vent
Brothers_NWCB_S139_NODE_188_length_66584_cov_32.062552_fragment_1	Brothers_NWCB_S139	lane6.s139.indexN701.S502.TAAGGCGA.ATAGAGAG.31_debarcode_1.fastq.gz	p__Pseudomonadota	c__Gammaproteobacteria	o__DRMK01	f__DRMK01	g__DRMK01	0.0110762	Vent
Guaymas_4571-419_scaffold_934_c1	Guaymas_4571-419	SRR7968109_trim_1.fastq.gz	p__Campylobacterota	c__Campylobacteria	o__Nautiliales	f__Nautiliaceae	g__	0.0110615	Vent
ELSC_Mariner_131-447_vRhyme_bin_51	ELSC_Mariner_131-447	SRR7968105_trim_1.fastq.gz	p__Pseudomonadota	c__Zetaproteobacteria	o__Mariprofundales	f__Mariprofundaceae	g__Mariprofundus	0.0110437	Vent
Axial_Plume_NODE_44775_length_1277_cov_2.464348	Lau_Basin_Tui_Malila_Plume	TuiMalila_SRR1217462_final_reads_1.fastq.gz	p__Thermoproteota	c__Nitrososphaeria	o__Nitrososphaerales	f__Nitrosopumilaceae	g__Nitrosopelagicus	0.0110401	Plume
ELSC_Mariner_131-447_scaffold_946_c1	ELSC_Mariner_131-447	SRR7968105_trim_1.fastq.gz	p__Campylobacterota	c__Campylobacteria	o__Nautiliales	f__Nautiliaceae	g__	0.0110398	Vent
ELSC_Tui_Malila_T10_NODE_6415_length_6839_cov_4.691448	Brothers_NWCA_S013	lane3.s013.indexN701.S517.TAAGGCGA.TCTTACGC.128_debarcode_1.fastq.gz	p__Methanobacteriota_B	c__Thermococci	o__Thermococcales	f__Thermococcaceae	g__Thermococcus	0.0110378	Vent
Cayman_Deep_k95_284513_flag_1_multi_4.0000_len_3889	Cayman_Shallow_Plume_1	SRR2046235_trim_1.fastq.gz	p__Pseudomonadota	c__Gammaproteobacteria	o__Enterobacterales_A	f__Alteromonadaceae	g__Alteromonas	0.0110292	Plume
MAR_Rainbow_354-166_vRhyme_bin_92	MAR_Rainbow_355-202	SRR7968110_trim_1.fastq.gz	p__Pseudomonadota	c__Alphaproteobacteria	o__Rhodobacterales	f__Rhodobacteraceae	g__Profundibacter	0.0110235	Vent
MAR_Rainbow_355-202_scaffold_1966_c1	MAR_Rainbow_355-202	SRR7968110_trim_1.fastq.gz	p__Pseudomonadota	c__Gammaproteobacteria	o__Xanthomonadales	f__Marinicellaceae	g__NORP309	0.0110235	Vent
ELSC_Mariner_131-447_scaffold_9498_c1	ELSC_Mariner_M2	M2_trim_1.fastq.gz	p__Campylobacterota	c__Campylobacteria	o__Campylobacterales	f__Sulfurovaceae	g__Sulfurovum	0.011014	Vent
Brothers_NWCB_S012_NODE_61_length_86712_cov_22.208327_fragment_1	Brothers_NWCB_S012	lane3.s012.indexN708.S517.CAGAGAGG.TCTTACGC.67_debarcode_1.fastq.gz	p__Pseudomonadota	c__Zetaproteobacteria	o__Mariprofundales	f__S012-25	g__S012-25	0.0110122	Vent
Lau_Basin_Mariner_k95_770104_flag_0_multi_107.1379_len_6368	Cayman_Shallow_Plume_3	SRR2046222_trim_1.fastq.gz	p__Pseudomonadota	c__Gammaproteobacteria	o__Enterobacterales_A	f__Alteromonadaceae	g__Alteromonas	0.0110045	Plume
Brothers_NWCA_S013_NODE_8445_length_4102_cov_62.084277	Brothers_NWCA_S013	lane3.s013.indexN701.S517.TAAGGCGA.TCTTACGC.128_debarcode_1.fastq.gz	p__Aquificota	c__Desulfurobacteriia	o__Desulfurobacteriales	f__Desulfurobacteriaceae	g__Balnearium	0.0110011	Vent
Brothers_NWCB_S140_NODE_69175_length_2443_cov_1.182211	Brothers_NWCA_S143	lane7.s143.indexN705.S506.GGACTCCT.TATGCAGT.106_debarcode_1.fastq.gz	p__Desulfobacterota	c__Dissulfuribacteria	o__Dissulfuribacterales	f__Dissulfuribacteraceae	g__Dissulfuribacter	0.010999	Vent
Brothers_NWCB_S139_NODE_1226_length_26341_cov_17.831273	Brothers_NWCB_S139	lane6.s139.indexN701.S502.TAAGGCGA.ATAGAGAG.31_debarcode_1.fastq.gz	p__Bacteroidota	c__Bacteroidia	o__Chitinophagales	f__S012-47	g__	0.0109933	Vent
Guaymas_Basin_k95_589426_flag_0_multi_7.6349_len_1303	Lau_Basin_Tahi_Moana_Plume_1	TahiMoana_SRR1217461_final_reads_1.fastq.gz	p__Pseudomonadota	c__Gammaproteobacteria	o__Pseudomonadales	f__Moraxellaceae	g__Psychrobacter	0.0109868	Plume
Brothers_NWCA_S017_NODE_1409_length_4127_cov_12.089250	ELSC_Tui_Malila_T11	T11_trim_1.fastq.gz	p__Campylobacterota	c__Campylobacteria	o__Campylobacterales	f__Sulfurovaceae	g__UBA1140	0.010981	Vent
Brothers_UC_S011_NODE_4668_length_4108_cov_10.247425	Brothers_NWCA_S142	lane7.s142.indexN704.S505.TCCTGAGC.CTCCTTAC.157_debarcode_1.fastq.gz	p__Campylobacterota	c__Campylobacteria	o__Campylobacterales	f__Sulfurimonadaceae	g__Sulfurimonas	0.0109793	Vent
ELSC_Mariner_M10_NODE_18970_length_3617_cov_61.541834	ELSC_Mariner_M10	M10_trim_1.fastq.gz	p__Methanobacteriota_B	c__Thermococci	o__Thermococcales	f__Thermococcaceae	g__Thermococcus	0.0109768	Vent
ELSC_Mariner_M10_NODE_18970_length_3617_cov_61.541834	ELSC_Mariner_M10	M10_trim_1.fastq.gz	p__Desulfobacterota	c__Thermodesulfobacteria	o__Thermodesulfobacteriales	f__Thermodesulfobacteriaceae	g__Thermosulfurimonas_A	0.0109768	Vent
Brothers_NWCA_S142_vRhyme_bin_18	Brothers_NWCA_S013	lane3.s013.indexN701.S517.TAAGGCGA.TCTTACGC.128_debarcode_1.fastq.gz	p__Campylobacterota	c__Campylobacteria	o__Campylobacterales	f__JAADDL01	g__JAADDL01	0.0109681	Vent
ELSC_Mariner_131-447_scaffold_11185_c1	ELSC_Mariner_M1	M1_trim_1.fastq.gz	p__Patescibacteria	c__JAEDAM01	o__BD1-5	f__UBA6164	g__	0.0109648	Vent
Brothers_NWCA_S017_NODE_289_length_9539_cov_16.286868	Brothers_NWCA_S017	lane4.s017.indexN701.S502.TAAGGCGA.ATAGAGAG.318_debarcode_1.fastq.gz	p__Caldisericota	c__Caldisericia	o__Caldisericales	f__Caldisericaceae	g__	0.010958	Vent
Cayman_Deep_k95_198759_flag_0_multi_10.4673_len_12234_fragment_1	Lau_Basin_Abe_Plume_1	Abe_SRR1217460_final_reads_1.fastq.gz	p__Pseudomonadota	c__Gammaproteobacteria	o__Arenicellales	f__UBA868	g__REDSEA-S09-B13	0.0109548	Plume
Guaymas_4561-384_vRhyme_bin_114	Guaymas_4559-240	SRR7968125_trim_1.fastq.gz	p__Campylobacterota	c__Campylobacteria	o__Campylobacterales	f__Sulfurimonadaceae	g__Sulfurimonas	0.0109502	Vent
Brothers_NWCA_S143_NODE_194_length_48681_cov_4.987684	Brothers_LC_S016	lane4.s016.indexN704.S517.TCCTGAGC.TCTTACGC.324_debarcode_1.fastq.gz	p__Caldisericota	c__Caldisericia	o__Caldisericales	f__Caldisericaceae	g__	0.0109466	Vent
Brothers_NWCA_S143_NODE_194_length_48681_cov_4.987684	Brothers_LC_S016	lane4.s016.indexN704.S517.TCCTGAGC.TCTTACGC.324_debarcode_1.fastq.gz	p__Caldisericota	c__Caldisericia	o__Caldisericales	f__Caldisericaceae	g__S143-107	0.0109466	Vent
Brothers_NWCA_S017_vRhyme_bin_11	Brothers_NWCA_S017	lane4.s017.indexN701.S502.TAAGGCGA.ATAGAGAG.318_debarcode_1.fastq.gz	p__Campylobacterota	c__Campylobacteria	o__Campylobacterales	f__Sulfurovaceae	g__UBA1140	0.0109424	Vent
Brothers_NWCB_S146_vRhyme_bin_45	ELSC_Mariner_M17	M17_trim_1.fastq.gz	p__Pseudomonadota	c__Alphaproteobacteria	o__Rhodobacterales	f__Rhodobacteraceae	g__	0.0109404	Vent
Brothers_NWCB_S146_vRhyme_bin_45	ELSC_Mariner_M17	M17_trim_1.fastq.gz	p__Pseudomonadota	c__Alphaproteobacteria	o__Rhodobacterales	f__Rhodobacteraceae	g__WFVA01	0.0109404	Vent
Brothers_NWCA_S143_vRhyme_bin_45	Brothers_NWCB_S141	lane6.s141.indexN703.S504.AGGCAGAA.TCTACTCT.151_debarcode_1.fastq.gz	p__Aquificota	c__Aquificae	o__Hydrogenothermales	f__Hydrogenothermaceae	g__Persephonella	0.0109088	Vent
Cayman_Shallow_k95_696064_flag_0_multi_17.5835_len_3680	Lau_Basin_Kilo_Moana_Plume_3	KM_SRR1217564_final_reads_1.fastq.gz	p__Thermoproteota	c__Nitrososphaeria	o__Nitrososphaerales	f__Nitrosopumilaceae	g__Nitrosopelagicus	0.0109082	Plume
Brothers_LC_S014_NODE_6974_length_5483_cov_65.859783	Brothers_NWCA_S013	lane3.s013.indexN701.S517.TAAGGCGA.TCTTACGC.128_debarcode_1.fastq.gz	p__Campylobacterota	c__Desulfurellia	o__Desulfurellales	f__Hippeaceae	g__	0.0109042	Vent
Brothers_LC_S014_NODE_6974_length_5483_cov_65.859783	Brothers_NWCA_S013	lane3.s013.indexN701.S517.TAAGGCGA.TCTTACGC.128_debarcode_1.fastq.gz	p__Campylobacterota	c__Desulfurellia	o__Desulfurellales	f__Hippeaceae	g__S144-51	0.0109042	Vent
Brothers_NWCA_S144_vRhyme_bin_115	Brothers_NWCA_S142	lane7.s142.indexN704.S505.TCCTGAGC.CTCCTTAC.157_debarcode_1.fastq.gz	p__Campylobacterota	c__Campylobacteria	o__Campylobacterales	f__Sulfurovaceae	g__UBA1140	0.01089	Vent
Guaymas_4561-384_scaffold_4307_c1	Guaymas_4571-419	SRR7968109_trim_1.fastq.gz	p__Patescibacteria	c__JAEDAM01	o__Absconditabacterales	f__Absconditicoccaceae	g__	0.0108848	Vent
Lau_Basin_Mariner_k95_534688_flag_0_multi_14.1206_len_6190	Lau_Basin_Kilo_Moana_Plume_2	KM_SRR1217459_final_reads_1.fastq.gz	p__Bacteroidota	c__Bacteroidia	o__Bacteroidales	f__Paludibacteraceae	g__Paludibacter	0.0108672	Plume
ELSC_Mariner_M17_vRhyme_bin_217	ELSC_Mariner_M10	M10_trim_1.fastq.gz	p__Campylobacterota	c__Campylobacteria	o__Campylobacterales	f__Sulfurovaceae	g__Sulfurovum	0.0108585	Vent
ELSC_Mariner_M17_vRhyme_bin_217	ELSC_Mariner_M10	M10_trim_1.fastq.gz	p__Campylobacterota	c__Campylobacteria	o__Campylobacterales	f__Sulfurovaceae	g__JAADEQ01	0.0108585	Vent
ELSC_Bowl_M1_NODE_2240_length_8524_cov_29.830058	ELSC_Mariner_M2	M2_trim_1.fastq.gz	p__Campylobacterota	c__Campylobacteria	o__Campylobacterales	f__JAADDL01	g__JAADDL01	0.0108574	Vent
Brothers_LC_S016_NODE_6565_length_6872_cov_4.417494	Brothers_NWCA_S145	lane8.s145.indexN707.S508.CTCTCTAC.AGGCTTAG.198_debarcode_1.fastq.gz	p__Campylobacterota	c__Campylobacteria	o__Campylobacterales	f__Sulfurovaceae	g__UBA1140	0.0108377	Vent
Guaymas_4571-419_scaffold_1518_c1	Guaymas_4571-419	SRR7968109_trim_1.fastq.gz	p__Methanobacteriota_B	c__Thermococci	o__Thermococcales	f__Thermococcaceae	g__Thermococcus	0.0108369	Vent
Brothers_NWCA_S017_NODE_477_length_7185_cov_19.786625	Brothers_NWCA_S017	lane4.s017.indexN701.S502.TAAGGCGA.ATAGAGAG.318_debarcode_1.fastq.gz	p__Bacteroidota	c__Bacteroidia	o__Flavobacteriales	f__Flavobacteriaceae	g__Sabulilitoribacter	0.0108368	Vent
Brothers_NWCA_S017_NODE_477_length_7185_cov_19.786625	Brothers_NWCA_S017	lane4.s017.indexN701.S502.TAAGGCGA.ATAGAGAG.318_debarcode_1.fastq.gz	p__Bacteroidota	c__Bacteroidia	o__Flavobacteriales	f__Flavobacteriaceae	g__Flavivirga	0.0108368	Vent
Brothers_NWCA_S017_NODE_477_length_7185_cov_19.786625	Brothers_NWCA_S017	lane4.s017.indexN701.S502.TAAGGCGA.ATAGAGAG.318_debarcode_1.fastq.gz	p__Bacteroidota	c__Bacteroidia	o__Flavobacteriales	f__Flavobacteriaceae	g__Confluentibacter	0.0108368	Vent
Brothers_UC_S147_NODE_55966_length_1087_cov_2.137500	Brothers_NWCA_S142	lane7.s142.indexN704.S505.TCCTGAGC.CTCCTTAC.157_debarcode_1.fastq.gz	p__Campylobacterota	c__Campylobacteria	o__Campylobacterales	f__UBA6016	g__UBA6016	0.0108352	Vent
Guaymas_4561-380_scaffold_9247_c1	Guaymas_4561-380	SRR7968106_trim_1.fastq.gz	p__Aquificota	c__Desulfurobacteriia	o__Desulfurobacteriales	f__Desulfurobacteriaceae	g__Thermovibrio	0.0108238	Vent
Guaymas_4559-240_vRhyme_bin_74	Guaymas_4559-240	SRR7968125_trim_1.fastq.gz	p__Halobacteriota	c__Archaeoglobi	o__Archaeoglobales	f__Archaeoglobaceae	g__Archaeoglobus_B	0.010823	Vent
MAR_Rainbow_355-202_scaffold_8944_c1	MAR_Rainbow_355-202	SRR7968110_trim_1.fastq.gz	p__Campylobacterota	c__Campylobacteria	o__Campylobacterales	f__Sulfurovaceae	g__UBA1140	0.010812	Vent
Brothers_NWCB_S012_vRhyme_bin_124	Brothers_NWCB_S139	lane6.s139.indexN701.S502.TAAGGCGA.ATAGAGAG.31_debarcode_1.fastq.gz	p__Campylobacterota	c__Campylobacteria	o__Campylobacterales	f__Hydrogenimonadaceae	g__Hydrogenimonas	0.0108063	Vent
ELSC_Abe_A1_NODE_3872_length_10044_cov_3.058586	ELSC_Mariner_M10	M10_trim_1.fastq.gz	p__Campylobacterota	c__Campylobacteria	o__Campylobacterales	f__Sulfurovaceae	g__SZUA-451	0.0108036	Vent
Lau_Basin_Mariner_vRhyme_bin_8	Lau_Basin_Kilo_Moana_Plume_3	KM_SRR1217564_final_reads_1.fastq.gz	p__Verrucomicrobiota	c__Verrucomicrobiae	o__Pedosphaerales	f__UBA1096	g__UBA1096	0.0108027	Plume
ELSC_Mariner_M10_NODE_5325_length_8061_cov_5.586463	ELSC_Mariner_M17	M17_trim_1.fastq.gz	p__Campylobacterota	c__Campylobacteria	o__Campylobacterales	f__Sulfurovaceae	g__Sulfurovum	0.0108018	Vent
ELSC_Bowl_M2_NODE_12902_length_8485_cov_91.402967	ELSC_Mariner_M2	M2_trim_1.fastq.gz	p__Campylobacterota	c__Campylobacteria	o__Campylobacterales	f__JAADDL01	g__JAADDL01	0.0107877	Vent
Brothers_LC_S016_NODE_12515_length_5087_cov_4.716734	Brothers_NWCA_S145	lane8.s145.indexN707.S508.CTCTCTAC.AGGCTTAG.198_debarcode_1.fastq.gz	p__Campylobacterota	c__Campylobacteria	o__Campylobacterales	f__Sulfurovaceae	g__JAADEQ01	0.0107854	Vent
Guaymas_Basin_k95_286466_flag_0_multi_33.7662_len_7851	Lau_Basin_Abe_Plume_2	Abe_SRR1217463_final_reads_1.fastq.gz	p__SAR324	c__SAR324	o__SAR324	f__NAC60-12	g__Arctic96AD-7	0.0107759	Plume
ELSC_Tui_Malila_134-614_scaffold_3422_c1	ELSC_Tui_Malila_134-614	SRR8439053_trim_1.fastq.gz	p__Pseudomonadota	c__Gammaproteobacteria	o__UBA6429	f__UBA6429	g__	0.0107749	Vent
ELSC_Mariner_131-447_scaffold_19708_c1	Cayman_Shallow_Plume_3	SRR2046222_trim_1.fastq.gz	p__Pseudomonadota	c__Gammaproteobacteria	o__Enterobacterales	f__Enterobacteriaceae	g__Proteus	0.010774	Plume
ELSC_Mariner_131-447_scaffold_19708_c1	Cayman_Shallow_Plume_3	SRR2046222_trim_1.fastq.gz	p__Pseudomonadota	c__Gammaproteobacteria	o__Enterobacterales	f__Enterobacteriaceae	g__Providencia	0.010774	Plume
ELSC_Mariner_131-447_scaffold_19708_c1	Cayman_Shallow_Plume_3	SRR2046222_trim_1.fastq.gz	p__Pseudomonadota	c__Gammaproteobacteria	o__Enterobacterales	f__Enterobacteriaceae	g__Limnobaculum	0.010774	Plume
ELSC_Mariner_131-447_scaffold_19708_c1	Cayman_Shallow_Plume_3	SRR2046222_trim_1.fastq.gz	p__Pseudomonadota	c__Gammaproteobacteria	o__Enterobacterales	f__Enterobacteriaceae	g__Escherichia	0.010774	Plume
Guaymas_4571-419_scaffold_575_c1	Guaymas_4571-419	SRR7968109_trim_1.fastq.gz	p__Aquificota	c__Desulfurobacteriia	o__Desulfurobacteriales	f__Desulfurobacteriaceae	g__Thermovibrio	0.0107596	Vent
Brothers_UC_S010_NODE_54312_length_1799_cov_70.208732	Brothers_UC_S010	lane2.s010.indexN708.S505.CAGAGAGG.CTCCTTAC.233_debarcode_1.fastq.gz	p__Campylobacterota	c__Campylobacteria	o__Campylobacterales	f__Sulfurovaceae	g__Sulfurovum	0.0107503	Vent
Cayman_Shallow_vRhyme_bin_19	Cayman_Deep_Plume_1	SRR2046238_trim_1.fastq.gz	p__Pseudomonadota	c__Gammaproteobacteria	o__Burkholderiales	f__Burkholderiaceae	g__Cupriavidus	0.0107371	Plume
ELSC_Tui_Malila_T10_vRhyme_bin_73	ELSC_Tui_Malila_T10	T10_trim_1.fastq.gz	p__Chloroflexota	c__Anaerolineae	o__J102	f__J102	g__M2005	0.0107324	Vent
Brothers_NWCB_S141_NODE_91942_length_1638_cov_0.571807	Brothers_NWCA_S013	lane3.s013.indexN701.S517.TAAGGCGA.TCTTACGC.128_debarcode_1.fastq.gz	p__Halobacteriota	c__Archaeoglobi	o__Archaeoglobales	f__Archaeoglobaceae	g__Archaeoglobus_C	0.010731	Vent
ELSC_Abe_A3_NODE_18619_length_5992_cov_9.373743	Brothers_NWCA_S145	lane8.s145.indexN707.S508.CTCTCTAC.AGGCTTAG.198_debarcode_1.fastq.gz	p__Desulfobacterota	c__Desulfobulbia	o__Desulfobulbales	f__Desulfobulbaceae	g__DRLX01	0.0107148	Vent
Guaymas_4561-384_scaffold_4307_c1	Guaymas_4561-384	SRR7968107_trim_1.fastq.gz	p__Patescibacteria	c__JAEDAM01	o__Absconditabacterales	f__Absconditicoccaceae	g__	0.0107093	Vent
Brothers_NWCA_S017_NODE_2577_length_3127_cov_11.439000	Brothers_UC_S011	lane2.s011.indexN701.S505.TAAGGCGA.CTCCTTAC.217_debarcode_1.fastq.gz	p__Campylobacterota	c__Campylobacteria	o__Campylobacterales	f__Sulfurimonadaceae	g__Sulfurimonas	0.0107084	Vent
Guaymas_4561-380_scaffold_462_c2	Guaymas_4561-384	SRR7968107_trim_1.fastq.gz	p__Campylobacterota	c__Campylobacteria	o__Campylobacterales	f__Sulfurospirillaceae	g__Sulfurospirillum_A	0.0106877	Vent
Guaymas_4561-380_scaffold_462_c2	Guaymas_4561-384	SRR7968107_trim_1.fastq.gz	p__Campylobacterota	c__Campylobacteria	o__Campylobacterales	f__Sulfurovaceae	g__	0.0106877	Vent
Brothers_NWCB_S141_vRhyme_bin_75	Brothers_NWCB_S141	lane6.s141.indexN703.S504.AGGCAGAA.TCTACTCT.151_debarcode_1.fastq.gz	p__Pseudomonadota	c__Gammaproteobacteria	o__Enterobacterales	f__Enterobacteriaceae	g__Providencia_B	0.0106807	Vent
Brothers_NWCB_S140_NODE_3985_length_9223_cov_10.773857	Brothers_NWCB_S139	lane6.s139.indexN701.S502.TAAGGCGA.ATAGAGAG.31_debarcode_1.fastq.gz	p__Pseudomonadota	c__Gammaproteobacteria	o__SZUA-76	f__SZUA-76	g__SZUA-76	0.0106733	Vent
ELSC_Mariner_M17_NODE_141637_length_1449_cov_8.453858	Brothers_LC_S016	lane4.s016.indexN704.S517.TCCTGAGC.TCTTACGC.324_debarcode_1.fastq.gz	p__Campylobacterota	c__Campylobacteria	o__Campylobacterales	f__Sulfurovaceae	g__UBA1140	0.010673	Vent
MAR_Rainbow_354-166_scaffold_1113_c1	MAR_Rainbow_354-166	SRR7968108_trim_1.fastq.gz	p__Campylobacterota	c__Campylobacteria	o__Campylobacterales	f__Sulfurovaceae	g__Sulfurovum	0.0106698	Vent
Brothers_UC_S147_vRhyme_bin_20	Brothers_UC_S147	lane8.s147.indexN709.S502.GCTACGCT.ATAGAGAG.240_debarcode_1.fastq.gz	p__Pseudomonadota	c__Gammaproteobacteria	o__Thiomicrospirales	f__Thiomicrospiraceae	g__Hydrogenovibrio	0.0106631	Vent
Guaymas_4561-380_scaffold_271_c1	Guaymas_4571-419	SRR7968109_trim_1.fastq.gz	p__Campylobacterota	c__Campylobacteria	o__Nautiliales	f__Nautiliaceae	g__	0.010662	Vent
Brothers_UC_S010_NODE_187_length_37013_cov_4.710866	Brothers_UC_S010	lane2.s010.indexN708.S505.CAGAGAGG.CTCCTTAC.233_debarcode_1.fastq.gz	p__Bacteroidota	c__Bacteroidia	o__Bacteroidales	f__Bacteroidaceae	g__Bacteroides	0.0106507	Vent
MAR_Rainbow_354-166_scaffold_1079_c1	MAR_Rainbow_354-166	SRR7968108_trim_1.fastq.gz	p__Campylobacterota	c__Campylobacteria	o__Campylobacterales	f__Sulfurovaceae	g__Sulfurovum	0.0106276	Vent
Guaymas_Basin_k95_286466_flag_0_multi_33.7662_len_7851	Cayman_Shallow_Plume_3	SRR2046222_trim_1.fastq.gz	p__SAR324	c__SAR324	o__SAR324	f__NAC60-12	g__Arctic96AD-7	0.0106247	Plume
ELSC_Tui_Malila_134-614_vRhyme_bin_41	ELSC_Tui_Malila_134-614	SRR8439053_trim_1.fastq.gz	p__Campylobacterota	c__Campylobacteria	o__Campylobacterales	f__Nitratiruptoraceae	g__	0.0106136	Vent
Brothers_NWCA_S017_NODE_2108_length_3432_cov_20.645688	Brothers_NWCA_S017	lane4.s017.indexN701.S502.TAAGGCGA.ATAGAGAG.318_debarcode_1.fastq.gz	p__Campylobacterota	c__Campylobacteria	o__Campylobacterales	f__Sulfurovaceae	g__UBA1140	0.0106005	Vent
ELSC_Mariner_M10_NODE_362_length_37544_cov_6.396691	ELSC_Mariner_M10	M10_trim_1.fastq.gz	p__Campylobacterota	c__Campylobacteria	o__Campylobacterales	f__Sulfurimonadaceae	g__Sulfurimonas	0.0105968	Vent
Brothers_NWCA_S142_NODE_4565_length_4421_cov_39.657429	Brothers_NWCA_S142	lane7.s142.indexN704.S505.TCCTGAGC.CTCCTTAC.157_debarcode_1.fastq.gz	p__Campylobacterota	c__Campylobacteria	o__Campylobacterales	f__Sulfurimonadaceae	g__Sulfurimonas	0.0105959	Vent
Brothers_NWCB_S146_vRhyme_bin_151	Brothers_NWCB_S146	lane8.s146.indexN708.S517.CAGAGAGG.TCTTACGC.172_debarcode_1.fastq.gz	p__Pseudomonadota	c__Gammaproteobacteria	o__SZUA-140	f__SZUA-140	g__	0.0105882	Vent
Brothers_UC_S011_NODE_9023_length_2860_cov_23.907062	Brothers_UC_S011	lane2.s011.indexN701.S505.TAAGGCGA.CTCCTTAC.217_debarcode_1.fastq.gz	p__Campylobacterota	c__Campylobacteria	o__Campylobacterales	f__Sulfurimonadaceae	g__	0.0105828	Vent
MAR_Lucky_356-284_vRhyme_bin_28	MAR_Lucky_356-308	SRR7968113_trim_1.fastq.gz	p__Bacteroidota	c__Bacteroidia	o__Flavobacteriales	f__JAADED01	g__WGBX01	0.0105802	Vent
MAR_Lucky_356-284_vRhyme_bin_28	MAR_Lucky_356-308	SRR7968113_trim_1.fastq.gz	p__Bacteroidota	c__Bacteroidia	o__Bacteroidales	f__B39-G9	g__B39-G9	0.0105802	Vent
Axial_Plume_NODE_945_length_9380_cov_3.367340	Lau_Basin_Kilo_Moana_Plume_2	KM_SRR1217459_final_reads_1.fastq.gz	p__Pseudomonadota	c__Gammaproteobacteria	o__Enterobacterales_A	f__Vibrionaceae	g__Vibrio	0.0105777	Plume
Axial_Plume_NODE_945_length_9380_cov_3.367340	Lau_Basin_Kilo_Moana_Plume_2	KM_SRR1217459_final_reads_1.fastq.gz	p__Pseudomonadota	c__Gammaproteobacteria	o__SAR86	f__SAR86	g__GCA-2707915	0.0105777	Plume
Brothers_LC_S014_NODE_2477_length_9243_cov_10.095656	Brothers_LC_S014	lane3.s014.indexN702.S517.CGTACTAG.TCTTACGC.297_debarcode_1.fastq.gz	p__Thermotogota	c__Thermotogae	o__Mesoaciditogales	f__Mesoaciditogaceae	g__Mesoaciditoga	0.01057	Vent
Lau_Basin_Mariner_k95_534688_flag_0_multi_14.1206_len_6190	Lau_Basin_Tahi_Moana_Plume_1	TahiMoana_SRR1217461_final_reads_1.fastq.gz	p__Bacteroidota	c__Bacteroidia	o__Bacteroidales	f__Paludibacteraceae	g__Paludibacter	0.0105575	Plume
ELSC_Mariner_M10_NODE_9198_length_5746_cov_4.449902	ELSC_Mariner_M1	M1_trim_1.fastq.gz	p__Methanobacteriota_B	c__Thermococci	o__Thermococcales	f__Thermococcaceae	g__Thermococcus	0.0105562	Vent
Guaymas_4571-419_scaffold_1233_c1	Guaymas_4561-380	SRR7968106_trim_1.fastq.gz	p__Campylobacterota	c__Campylobacteria	o__Nautiliales	f__Nautiliaceae	g__	0.0105466	Vent
Brothers_NWCB_S140_vRhyme_bin_51	Brothers_NWCB_S139	lane6.s139.indexN701.S502.TAAGGCGA.ATAGAGAG.31_debarcode_1.fastq.gz	p__Bacteroidota	c__Bacteroidia	o__Chitinophagales	f__S012-47	g__	0.0105428	Vent
Guaymas_4561-380_vRhyme_bin_93	Guaymas_4561-380	SRR7968106_trim_1.fastq.gz	p__Campylobacterota	c__Campylobacteria	o__Nautiliales	f__Nautiliaceae	g__	0.0105391	Vent
Cayman_Deep_vRhyme_bin_4	Cayman_Deep_Plume_1	SRR2046238_trim_1.fastq.gz	p__Pseudomonadota	c__Gammaproteobacteria	o__Burkholderiales	f__Burkholderiaceae	g__Cupriavidus	0.0105378	Plume
Guaymas_4571-419_scaffold_983_c1	Guaymas_4561-380	SRR7968106_trim_1.fastq.gz	p__Methanobacteriota	c__Methanococci	o__Methanococcales	f__Methanocaldococcaceae	g__Methanocaldococcus	0.0105354	Vent
Brothers_NWCB_S012_NODE_4913_length_9552_cov_10.632149	Brothers_NWCB_S140	lane6.s140.indexN702.S503.CGTACTAG.AGAGGATA.74_debarcode_1.fastq.gz	p__Aquificota	c__Aquificae	o__Aquificales	f__Aquificaceae	g__Aquifex	0.0105103	Vent
Guaymas_4561-380_scaffold_271_c1	Guaymas_4561-384	SRR7968107_trim_1.fastq.gz	p__Campylobacterota	c__Campylobacteria	o__Nautiliales	f__Nautiliaceae	g__	0.0104932	Vent
Brothers_NWCB_S141_vRhyme_bin_190	Brothers_NWCB_S141	lane6.s141.indexN703.S504.AGGCAGAA.TCTACTCT.151_debarcode_1.fastq.gz	p__Aquificota	c__Aquificae	o__Hydrogenothermales	f__Hydrogenothermaceae	g__Persephonella	0.0104923	Vent
Brothers_NWCA_S143_vRhyme_bin_54	Brothers_NWCA_S013	lane3.s013.indexN701.S517.TAAGGCGA.TCTTACGC.128_debarcode_1.fastq.gz	p__Aquificota	c__Desulfurobacteriia	o__Desulfurobacteriales	f__Desulfurobacteriaceae	g__Balnearium	0.0104779	Vent
Brothers_NWCA_S143_vRhyme_bin_54	Brothers_NWCA_S013	lane3.s013.indexN701.S517.TAAGGCGA.TCTTACGC.128_debarcode_1.fastq.gz	p__Methanobacteriota_B	c__Thermococci	o__Thermococcales	f__Thermococcaceae	g__Thermococcus	0.0104779	Vent
Axial_Plume_NODE_44775_length_1277_cov_2.464348	Lau_Basin_Kilo_Moana_Plume_1	KM_SRR1217367_final_reads_1.fastq.gz	p__Thermoproteota	c__Nitrososphaeria	o__Nitrososphaerales	f__Nitrosopumilaceae	g__Nitrosopelagicus	0.0104746	Plume
Guaymas_Basin_vRhyme_bin_132	Guaymas_Basin_Plume	Guaymas_final_reads_1.fastq.gz	p__Bacteroidota	c__Bacteroidia	o__Flavobacteriales	f__BACL11	g__UWMA-0277	0.0104678	Plume
Brothers_NWCA_S142_vRhyme_bin_20	Brothers_NWCA_S017	lane4.s017.indexN701.S502.TAAGGCGA.ATAGAGAG.318_debarcode_1.fastq.gz	p__Campylobacterota	c__Campylobacteria	o__Nautiliales	f__Nautiliaceae	g__	0.0104649	Vent
ELSC_Tui_Malila_T10_NODE_206_length_36134_cov_11.318327	ELSC_Tui_Malila_T10	T10_trim_1.fastq.gz	p__Bacillota	c__Bacilli	o__Lactobacillales	f__Streptococcaceae	g__Streptococcus	0.0104622	Vent
Brothers_NWCB_S012_vRhyme_bin_47	Brothers_NWCB_S012	lane3.s012.indexN708.S517.CAGAGAGG.TCTTACGC.67_debarcode_1.fastq.gz	p__Pseudomonadota	c__Alphaproteobacteria	o__Rhodobacterales	f__Rhodobacteraceae	g__UBA5972	0.010461	Vent
MAR_Rainbow_354-166_vRhyme_bin_23	MAR_Rainbow_354-166	SRR7968108_trim_1.fastq.gz	p__Pseudomonadota	c__Alphaproteobacteria	o__Rhodobacterales	f__Rhodobacteraceae	g__Profundibacter	0.0104404	Vent
Brothers_NWCA_S145_NODE_2346_length_11183_cov_2.968162	ELSC_Mariner_M10	M10_trim_1.fastq.gz	p__Methanobacteriota_B	c__Thermococci	o__Thermococcales	f__Thermococcaceae	g__Thermococcus	0.0104374	Vent
Brothers_NWCA_S145_NODE_2346_length_11183_cov_2.968162	ELSC_Mariner_M10	M10_trim_1.fastq.gz	p__Thermoproteota	c__Thermoprotei_A	o__Sulfolobales	f__Desulfurococcaceae	g__JAADCY01	0.0104374	Vent
Brothers_LC_S016_NODE_27990_length_3458_cov_53.832183	Brothers_NWCA_S145	lane8.s145.indexN707.S508.CTCTCTAC.AGGCTTAG.198_debarcode_1.fastq.gz	p__Campylobacterota	c__Campylobacteria	o__Campylobacterales	f__Sulfurovaceae	g__UBA1140	0.010427	Vent
Lau_Basin_Kilo_Moana_k95_173096_flag_0_multi_13.0058_len_26456	Lau_Basin_Kilo_Moana_Plume_1	KM_SRR1217367_final_reads_1.fastq.gz	p__Pseudomonadota	c__Gammaproteobacteria	o__Pseudomonadales	f__Moraxellaceae	g__Acinetobacter	0.0104248	Plume
Brothers_UC_S147_vRhyme_bin_93	Brothers_UC_S147	lane8.s147.indexN709.S502.GCTACGCT.ATAGAGAG.240_debarcode_1.fastq.gz	p__Campylobacterota	c__Campylobacteria	o__Campylobacterales	f__Sulfurimonadaceae	g__Sulfurimonas	0.0103941	Vent
EPR_PIR-30_scaffold_17107_c1	EPR_PIR-30	SRR7968104_trim_1.fastq.gz	p__Chloroflexota	c__Anaerolineae	o__J102	f__J102	g__M2005	0.0103852	Vent
Brothers_NWCA_S142_NODE_317_length_23748_cov_21.295457	Brothers_NWCA_S013	lane3.s013.indexN701.S517.TAAGGCGA.TCTTACGC.128_debarcode_1.fastq.gz	p__Desulfobacterota	c__Thermodesulfobacteria	o__Thermodesulfobacteriales	f__Thermodesulfobacteriaceae	g__Thermosulfurimonas_A	0.0103838	Vent
Brothers_Diffuse_S009_NODE_5675_length_3088_cov_3.112462	Brothers_UC_S010	lane2.s010.indexN708.S505.CAGAGAGG.CTCCTTAC.233_debarcode_1.fastq.gz	p__Campylobacterota	c__Campylobacteria	o__Campylobacterales	f__Sulfurovaceae	g__JAADEQ01	0.0103588	Vent
Guaymas_4559-240_scaffold_8522_c1	Guaymas_4571-419	SRR7968109_trim_1.fastq.gz	p__Campylobacterota	c__Campylobacteria	o__Nautiliales	f__Nautiliaceae	g__	0.0103344	Vent
Brothers_UC_S011_NODE_3261_length_4978_cov_3.086374	Brothers_UC_S010	lane2.s010.indexN708.S505.CAGAGAGG.CTCCTTAC.233_debarcode_1.fastq.gz	p__Campylobacterota	c__Campylobacteria	o__Campylobacterales	f__Sulfurimonadaceae	g__Sulfurimonas	0.010331	Vent
Brothers_NWCB_S141_NODE_2279_length_19028_cov_15.325327_fragment_1	Brothers_NWCB_S140	lane6.s140.indexN702.S503.CGTACTAG.AGAGGATA.74_debarcode_1.fastq.gz	p__Desulfobacterota_F	c__GWC2-55-46	o__GWC2-55-46	f__DRQE01	g__DRQE01	0.0103246	Vent
MAR_Lucky_356-284_vRhyme_bin_28	MAR_Lucky_356-284	SRR8439172_trim_1.fastq.gz	p__Bacteroidota	c__Bacteroidia	o__Flavobacteriales	f__JAADED01	g__WGBX01	0.0103233	Vent
MAR_Lucky_356-284_vRhyme_bin_28	MAR_Lucky_356-284	SRR8439172_trim_1.fastq.gz	p__Bacteroidota	c__Bacteroidia	o__Bacteroidales	f__B39-G9	g__B39-G9	0.0103233	Vent
Brothers_NWCA_S144_NODE_13185_length_5333_cov_24.436227	Brothers_NWCA_S144	lane7.s144.indexN706.S507.TAGGCATG.TACTCCTT.136_debarcode_1.fastq.gz	p__Campylobacterota	c__Campylobacteria	o__Campylobacterales	f__Sulfurimonadaceae	g__Sulfurimonas	0.0103206	Vent
ELSC_Mariner_M17_NODE_21888_length_5263_cov_20.445872	Brothers_NWCA_S143	lane7.s143.indexN705.S506.GGACTCCT.TATGCAGT.106_debarcode_1.fastq.gz	p__Desulfobacterota	c__Thermodesulfobacteria	o__Thermodesulfobacteriales	f__Thermodesulfatatoraceae	g__Thermodesulfatator_A	0.0103163	Vent
Brothers_NWCB_S140_vRhyme_bin_4	Brothers_NWCB_S140	lane6.s140.indexN702.S503.CGTACTAG.AGAGGATA.74_debarcode_1.fastq.gz	p__Chloroflexota	c__Anaerolineae	o__Promineofilales	f__Promineofilaceae	g__	0.0103064	Vent
Brothers_Diffuse_S009_NODE_3035_length_4081_cov_2.758472	Brothers_UC_S010	lane2.s010.indexN708.S505.CAGAGAGG.CTCCTTAC.233_debarcode_1.fastq.gz	p__Campylobacterota	c__Campylobacteria	o__Campylobacterales	f__Sulfurimonadaceae	g__Sulfurimonas	0.0103032	Vent
ELSC_Mariner_M10_vRhyme_bin_30	ELSC_Mariner_M10	M10_trim_1.fastq.gz	p__Thermoplasmatota	c__Thermoplasmata	o__Aciduliprofundales	f__Aciduliprofundaceae	g__Aciduliprofundum	0.0102977	Vent
ELSC_Mariner_M10_vRhyme_bin_30	ELSC_Mariner_M10	M10_trim_1.fastq.gz	p__EX4484-52	c__EX4484-52	o__EX4484-52	f__	g__	0.0102977	Vent
Brothers_NWCB_S139_NODE_6922_length_10600_cov_17.414303	Brothers_NWCB_S140	lane6.s140.indexN702.S503.CGTACTAG.AGAGGATA.74_debarcode_1.fastq.gz	p__Aquificota	c__Aquificae	o__Aquificales	f__Aquificaceae	g__Hydrogenivirga	0.0102974	Vent
Brothers_NWCB_S140_vRhyme_bin_56	Brothers_NWCB_S140	lane6.s140.indexN702.S503.CGTACTAG.AGAGGATA.74_debarcode_1.fastq.gz	p__Chloroflexota	c__Anaerolineae	o__J102	f__J102	g__M2005	0.0102929	Vent
Brothers_NWCA_S145_NODE_278_length_33832_cov_11.473046_fragment_1	Brothers_UC_S010	lane2.s010.indexN708.S505.CAGAGAGG.CTCCTTAC.233_debarcode_1.fastq.gz	p__Campylobacterota	c__Campylobacteria	o__Campylobacterales	f__Sulfurovaceae	g__Sulfurovum	0.0102546	Vent
Lau_Basin_Mariner_vRhyme_bin_8	Lau_Basin_Kilo_Moana_Plume_2	KM_SRR1217459_final_reads_1.fastq.gz	p__Verrucomicrobiota	c__Verrucomicrobiae	o__Pedosphaerales	f__UBA1096	g__UBA1096	0.0102278	Plume
Brothers_LC_S016_vRhyme_bin_124	Brothers_LC_S016	lane4.s016.indexN704.S517.TCCTGAGC.TCTTACGC.324_debarcode_1.fastq.gz	p__Bacillota_A	c__Clostridia	o__Lachnospirales	f__Lachnospiraceae	g__Eubacterium_Q	0.0102192	Vent
ELSC_Tui_Malila_T2_NODE_27272_length_5700_cov_11.099946	Brothers_NWCA_S145	lane8.s145.indexN707.S508.CTCTCTAC.AGGCTTAG.198_debarcode_1.fastq.gz	p__Campylobacterota	c__Campylobacteria	o__Campylobacterales	f__Sulfurovaceae	g__UBA1140	0.0102179	Vent
ELSC_Mariner_M10_NODE_5076_length_8288_cov_10.633378	ELSC_Mariner_M17	M17_trim_1.fastq.gz	p__Campylobacterota	c__Campylobacteria	o__Nautiliales	f__	g__	0.0102174	Vent
MAR_Lucky_356-284_scaffold_298_c1	MAR_Lucky_356-284	SRR8439172_trim_1.fastq.gz	p__Campylobacterota	c__Campylobacteria	o__Campylobacterales	f__Sulfurovaceae	g__JAADEQ01	0.0102159	Vent
ELSC_Tui_Malila_134-614_scaffold_10957_c1	ELSC_Tui_Malila_132-544	SRR8439022_trim_1.fastq.gz	p__Deinococcota	c__Deinococci	o__Deinococcales	f__Marinithermaceae	g__Oceanithermus	0.0102153	Vent
Brothers_NWCB_S140_NODE_314_length_24560_cov_2.857570_fragment_1	Brothers_NWCB_S141	lane6.s141.indexN703.S504.AGGCAGAA.TCTACTCT.151_debarcode_1.fastq.gz	p__Pseudomonadota	c__Alphaproteobacteria	o__Rhizobiales	f__Devosiaceae	g__S141-66	0.0102142	Vent
ELSC_Mariner_131-447_vRhyme_bin_101	ELSC_Mariner_131-447	SRR7968105_trim_1.fastq.gz	p__Pseudomonadota	c__Alphaproteobacteria	o__Rhodobacterales	f__Rhodobacteraceae	g__Paracoccus	0.0102004	Vent
ELSC_Tui_Malila_T11_vRhyme_bin_95	ELSC_Tui_Malila_132-544	SRR8439022_trim_1.fastq.gz	p__Aquificota	c__Desulfurobacteriia	o__Desulfurobacteriales	f__Desulfurobacteriaceae	g__Balnearium	0.0101868	Vent
Lau_Basin_Tui_Malila_k95_281441_flag_0_multi_5.6861_len_2956	Lau_Basin_Kilo_Moana_Plume_2	KM_SRR1217459_final_reads_1.fastq.gz	p__Pseudomonadota	c__Gammaproteobacteria	o__Enterobacterales	f__Enterobacteriaceae	g__Proteus	0.010175	Plume
Brothers_UC_S147_NODE_4347_length_4866_cov_2.180629	Brothers_NWCA_S142	lane7.s142.indexN704.S505.TCCTGAGC.CTCCTTAC.157_debarcode_1.fastq.gz	p__Campylobacterota	c__Campylobacteria	o__Campylobacterales	f__Sulfurimonadaceae	g__	0.0101661	Vent
Guaymas_Basin_k95_286466_flag_0_multi_33.7662_len_7851	Cayman_Deep_Plume_2	SRR2046237_trim_1.fastq.gz	p__SAR324	c__SAR324	o__SAR324	f__NAC60-12	g__Arctic96AD-7	0.0101636	Plume
Brothers_NWCA_S142_NODE_4963_length_4164_cov_14.546445	Brothers_NWCA_S142	lane7.s142.indexN704.S505.TCCTGAGC.CTCCTTAC.157_debarcode_1.fastq.gz	p__Campylobacterota	c__Campylobacteria	o__Campylobacterales	f__Arcobacteraceae	g__Poseidonibacter	0.0101583	Vent
Brothers_NWCB_S012_NODE_5494_length_8914_cov_12.426312	Brothers_NWCB_S012	lane3.s012.indexN708.S517.CAGAGAGG.TCTTACGC.67_debarcode_1.fastq.gz	p__Pseudomonadota	c__Zetaproteobacteria	o__Mariprofundales	f__Mariprofundaceae	g__	0.0101428	Vent
ELSC_Mariner_131-447_scaffold_77_c1_fragment_1	ELSC_Mariner_131-447	SRR7968105_trim_1.fastq.gz	p__Pseudomonadota	c__Alphaproteobacteria	o__Rhodobacterales	f__Rhodobacteraceae	g__UBA5972	0.0101424	Vent
Guaymas_Basin_k95_286466_flag_0_multi_33.7662_len_7851	Axial_Seawater	Seawater_2015_DNA_trim_1.fastq.gz	p__SAR324	c__SAR324	o__SAR324	f__NAC60-12	g__Arctic96AD-7	0.0101279	Plume
Guaymas_Basin_k95_286466_flag_0_multi_33.7662_len_7851	Axial_Plume	Plume_2015_DNA_trim_1.fastq.gz	p__SAR324	c__SAR324	o__SAR324	f__NAC60-12	g__Arctic96AD-7	0.0101149	Plume
Guaymas_Basin_k95_286466_flag_0_multi_33.7662_len_7851	Lau_Basin_Abe_Plume_1	Abe_SRR1217460_final_reads_1.fastq.gz	p__SAR324	c__SAR324	o__SAR324	f__NAC60-12	g__Arctic96AD-7	0.0101061	Plume
Guaymas_Basin_k95_286466_flag_0_multi_33.7662_len_7851	Lau_Basin_Tahi_Moana_Plume_1	TahiMoana_SRR1217461_final_reads_1.fastq.gz	p__SAR324	c__SAR324	o__SAR324	f__NAC60-12	g__Arctic96AD-7	0.0101037	Plume
Lau_Basin_Mariner_k95_300987_flag_0_multi_196.8356_len_1585	Lau_Basin_Tahi_Moana_Plume_1	TahiMoana_SRR1217461_final_reads_1.fastq.gz	p__Bacteroidota	c__Bacteroidia	o__Bacteroidales	f__Paludibacteraceae	g__Enterocola	0.0100915	Plume
Lau_Basin_Mariner_k95_300987_flag_0_multi_196.8356_len_1585	Lau_Basin_Tahi_Moana_Plume_1	TahiMoana_SRR1217461_final_reads_1.fastq.gz	p__Bacteroidota	c__Bacteroidia	o__Bacteroidales	f__G3-4614	g__Caccoplasma	0.0100915	Plume
Cayman_Shallow_k95_696064_flag_0_multi_17.5835_len_3680	Lau_Basin_Kilo_Moana_Plume_4	KM_SRR1217566_final_reads_1.fastq.gz	p__Thermoproteota	c__Nitrososphaeria	o__Nitrososphaerales	f__Nitrosopumilaceae	g__Nitrosopelagicus	0.0100906	Plume
MAR_Rainbow_354-166_scaffold_9747_c1	MAR_Rainbow_354-166	SRR7968108_trim_1.fastq.gz	p__Pseudomonadota	c__Gammaproteobacteria	o__Methylococcales	f__Methylomonadaceae	g__	0.0100902	Vent
Guaymas_4561-380_scaffold_744_c1	Guaymas_4561-380	SRR7968106_trim_1.fastq.gz	p__Methanobacteriota_B	c__Thermococci	o__Thermococcales	f__Thermococcaceae	g__Thermococcus	0.0100803	Vent
Brothers_NWCA_S144_NODE_28314_length_3599_cov_2.876728	Brothers_NWCA_S145	lane8.s145.indexN707.S508.CTCTCTAC.AGGCTTAG.198_debarcode_1.fastq.gz	p__Desulfobacterota	c__Desulfobulbia	o__Desulfobulbales	f__Desulfobulbaceae	g__DRLX01	0.0100773	Vent
ELSC_Mariner_M17_vRhyme_bin_136	ELSC_Mariner_M17	M17_trim_1.fastq.gz	p__Pseudomonadota	c__Gammaproteobacteria	o__SZUA-152	f__SZUA-152	g__DRQN01	0.0100511	Vent
Brothers_NWCA_S013_NODE_1160_length_11990_cov_7.281969	Brothers_LC_S014	lane3.s014.indexN702.S517.CGTACTAG.TCTTACGC.297_debarcode_1.fastq.gz	p__Campylobacterota	c__Campylobacteria	o__Campylobacterales	f__Sulfurimonadaceae	g__Sulfurimonas	0.010051	Vent
ELSC_Mariner_M17_NODE_8715_length_9191_cov_66.320388	ELSC_Mariner_M10	M10_trim_1.fastq.gz	p__Methanobacteriota_B	c__Thermococci	o__Thermococcales	f__Thermococcaceae	g__Thermococcus	0.0100376	Vent
Brothers_NWCA_S142_NODE_42_length_63478_cov_24.430664_fragment_1	Brothers_NWCA_S013	lane3.s013.indexN701.S517.TAAGGCGA.TCTTACGC.128_debarcode_1.fastq.gz	p__Campylobacterota	c__Campylobacteria	o__Nautiliales	f__Nautiliaceae	g__	0.0100347	Vent
ELSC_Mariner_M10_vRhyme_bin_56	ELSC_Mariner_M10	M10_trim_1.fastq.gz	p__Methanobacteriota_B	c__Thermococci	o__Thermococcales	f__Thermococcaceae	g__Thermococcus	0.010004	Vent
ELSC_Mariner_M10_vRhyme_bin_56	ELSC_Mariner_M10	M10_trim_1.fastq.gz	p__Thermoproteota	c__Thermoprotei_A	o__Sulfolobales	f__Desulfurococcaceae	g__JAADCY01	0.010004	Vent
Brothers_NWCB_S140_NODE_29639_length_3824_cov_10.748986	Brothers_NWCB_S012	lane3.s012.indexN708.S517.CAGAGAGG.TCTTACGC.67_debarcode_1.fastq.gz	p__Aquificota	c__Aquificae	o__Aquificales	f__Aquificaceae	g__Hydrogenivirga	0.0100035	Vent
ELSC_Tui_Malila_T2_NODE_42668_length_4530_cov_1.962753	ELSC_Abe_A1	A1_trim_1.fastq.gz	p__Desulfobacterota	c__Thermodesulfobacteria	o__Thermodesulfobacteriales	f__Thermodesulfatatoraceae	g__Thermodesulfatator_A	0.010002	Vent
ELSC_Mariner_M17_NODE_5051_length_12613_cov_2.748118	Brothers_NWCB_S139	lane6.s139.indexN701.S502.TAAGGCGA.ATAGAGAG.31_debarcode_1.fastq.gz	p__Pseudomonadota	c__Gammaproteobacteria	o__Chromatiales	f__Sedimenticolaceae	g__WFXD01	0.00999921	Vent
ELSC_Tui_Malila_134-614_vRhyme_bin_60	ELSC_Tui_Malila_134-614	SRR8439053_trim_1.fastq.gz	p__Bacteroidota	c__Bacteroidia	o__Chitinophagales	f__Saprospiraceae	g__	0.00999371	Vent
ELSC_Mariner_131-447_vRhyme_bin_148	ELSC_Mariner_M2	M2_trim_1.fastq.gz	p__Campylobacterota	c__Campylobacteria	o__Campylobacterales	f__Sulfurimonadaceae	g__Sulfurimonas	0.00999054	Vent
Lau_Basin_Kilo_Moana_k95_411888_flag_0_multi_82.2054_len_3439	Lau_Basin_Tui_Malila_Plume	TuiMalila_SRR1217462_final_reads_1.fastq.gz	p__SAR324	c__SAR324	o__SAR324	f__NAC60-12	g__Arctic96AD-7	0.00998654	Plume
Cayman_Shallow_k95_710494_flag_0_multi_159.1589_len_3267	Cayman_Shallow_Plume_2	SRR2046236_trim_1.fastq.gz	p__Pseudomonadota	c__Gammaproteobacteria	o__Enterobacterales	f__Enterobacteriaceae	g__Proteus	0.00998624	Plume
Cayman_Shallow_k95_710494_flag_0_multi_159.1589_len_3267	Cayman_Shallow_Plume_2	SRR2046236_trim_1.fastq.gz	p__Pseudomonadota	c__Gammaproteobacteria	o__Enterobacterales	f__Enterobacteriaceae	g__Providencia	0.00998624	Plume
Brothers_NWCA_S145_NODE_1224_length_15865_cov_20.783136	Brothers_NWCA_S142	lane7.s142.indexN704.S505.TCCTGAGC.CTCCTTAC.157_debarcode_1.fastq.gz	p__Patescibacteria	c__JAEDAM01	o__Absconditabacterales	f__Absconditicoccaceae	g__	0.0099718	Vent
Brothers_NWCB_S141_NODE_24241_length_4358_cov_2.653037	Brothers_NWCB_S139	lane6.s139.indexN701.S502.TAAGGCGA.ATAGAGAG.31_debarcode_1.fastq.gz	p__KSB1	c__UBA2214	o__DRLW01	f__DRLW01	g__DRLW01	0.00997029	Vent
ELSC_Tui_Malila_T11_NODE_10390_length_5851_cov_2.181516	ELSC_Mariner_M1	M1_trim_1.fastq.gz	p__Thermoproteota	c__Thermoprotei_A	o__Sulfolobales	f__Pyrodictiaceae	g__	0.00996556	Vent
Lau_Basin_Kilo_Moana_vRhyme_bin_137	Lau_Basin_Kilo_Moana_Plume_1	KM_SRR1217367_final_reads_1.fastq.gz	p__Cyanobacteriota	c__Vampirovibrionia	o__Obscuribacterales	f__Obscuribacteraceae	g__QKMZ01	0.00996115	Plume
Guaymas_Basin_k95_767097_flag_0_multi_5.9758_len_2331	Lau_Basin_Tahi_Moana_Plume_1	TahiMoana_SRR1217461_final_reads_1.fastq.gz	p__Bacillota	c__Bacilli	o__Izemoplasmatales	f__UBA5603	g__4572-104	0.00995689	Plume
Brothers_NWCB_S012_vRhyme_bin_76	Brothers_NWCB_S141	lane6.s141.indexN703.S504.AGGCAGAA.TCTACTCT.151_debarcode_1.fastq.gz	p__Aquificota	c__Aquificae	o__Aquificales	f__Aquificaceae	g__Hydrogenivirga	0.0099471	Vent
Cayman_Deep_k95_303145_flag_0_multi_17.9836_len_2164	Lau_Basin_Kilo_Moana_Plume_2	KM_SRR1217459_final_reads_1.fastq.gz	p__Thermoproteota	c__Nitrososphaeria	o__Nitrososphaerales	f__Nitrosopumilaceae	g__Nitrosopelagicus	0.00994212	Plume
Brothers_NWCB_S012_vRhyme_bin_95	Brothers_NWCB_S012	lane3.s012.indexN708.S517.CAGAGAGG.TCTTACGC.67_debarcode_1.fastq.gz	p__Pseudomonadota	c__Alphaproteobacteria	o__Rhodobacterales	f__Rhodobacteraceae	g__Roseovarius	0.00994158	Vent
ELSC_Mariner_M17_NODE_61_length_90606_cov_3.702483	ELSC_Mariner_M17	M17_trim_1.fastq.gz	p__Aquificota	c__Aquificae	o__Hydrogenothermales	f__Hydrogenothermaceae	g__	0.00993902	Vent
ELSC_Mariner_M10_NODE_491_length_31476_cov_8.766627	ELSC_Mariner_M10	M10_trim_1.fastq.gz	p__Campylobacterota	c__Campylobacteria	o__Campylobacterales	f__Sulfurovaceae	g__UBA1140	0.00991779	Vent
Brothers_NWCA_S143_NODE_16034_length_5272_cov_26.461030	Brothers_NWCA_S017	lane4.s017.indexN701.S502.TAAGGCGA.ATAGAGAG.318_debarcode_1.fastq.gz	p__Methanobacteriota_B	c__Thermococci	o__Thermococcales	f__Thermococcaceae	g__Thermococcus	0.00991664	Vent
Guaymas_4571-419_scaffold_340_c1	Guaymas_4561-384	SRR7968107_trim_1.fastq.gz	p__Aquificota	c__Desulfurobacteriia	o__Desulfurobacteriales	f__Desulfurobacteriaceae	g__	0.00990792	Vent
Guaymas_4571-419_scaffold_340_c1	Guaymas_4561-384	SRR7968107_trim_1.fastq.gz	p__Aquificota	c__Desulfurobacteriia	o__Desulfurobacteriales	f__Desulfurobacteriaceae	g__Thermovibrio	0.00990792	Vent
Guaymas_4571-419_scaffold_340_c1	Guaymas_4561-384	SRR7968107_trim_1.fastq.gz	p__Aquificota	c__Desulfurobacteriia	o__Desulfurobacteriales	f__Desulfurobacteriaceae	g__Balnearium	0.00990792	Vent
MAR_Rainbow_354-166_vRhyme_bin_40	MAR_Rainbow_354-166	SRR7968108_trim_1.fastq.gz	p__Pseudomonadota	c__Alphaproteobacteria	o__Caulobacterales	f__Maricaulaceae	g__Robiginitomaculum_A	0.0099051	Vent
MAR_Rainbow_354-166_scaffold_1771_c1	MAR_Rainbow_354-166	SRR7968108_trim_1.fastq.gz	p__Campylobacterota	c__Campylobacteria	o__Campylobacterales	f__Sulfurovaceae	g__Sulfurovum	0.00988296	Vent
ELSC_Tui_Malila_T11_NODE_9086_length_6259_cov_3.157045	ELSC_Tui_Malila_T10	T10_trim_1.fastq.gz	p__Chloroflexota	c__Anaerolineae	o__J102	f__J102	g__M2005	0.0098819	Vent
ELSC_Tui_Malila_T11_NODE_635_length_24008_cov_8.675935_fragment_1	ELSC_Tui_Malila_T2	T2_trim_1.fastq.gz	p__Chloroflexota	c__Anaerolineae	o__J102	f__J102	g__M2005	0.00986715	Vent
Guaymas_4561-380_vRhyme_bin_81	Guaymas_4559-240	SRR7968125_trim_1.fastq.gz	p__Campylobacterota	c__Campylobacteria	o__Campylobacterales	f__Sulfurimonadaceae	g__Sulfurimonas	0.00986355	Vent
Brothers_NWCA_S144_NODE_40396_length_2966_cov_7.948221	Brothers_NWCA_S145	lane8.s145.indexN707.S508.CTCTCTAC.AGGCTTAG.198_debarcode_1.fastq.gz	p__Campylobacterota	c__Campylobacteria	o__Campylobacterales	f__Sulfurovaceae	g__UBA1140	0.00986143	Vent
Guaymas_4561-384_scaffold_493_c1	Guaymas_4561-384	SRR7968107_trim_1.fastq.gz	p__Aquificota	c__Desulfurobacteriia	o__Desulfurobacteriales	f__Desulfurobacteriaceae	g__Thermovibrio	0.00984972	Vent
ELSC_Tui_Malila_132-544_vRhyme_bin_3	ELSC_Tui_Malila_132-544	SRR8439022_trim_1.fastq.gz	p__Campylobacterota	c__Campylobacteria	o__Nautiliales	f__Nautiliaceae	g__	0.00983649	Vent
ELSC_Tui_Malila_132-544_vRhyme_bin_3	ELSC_Tui_Malila_132-544	SRR8439022_trim_1.fastq.gz	p__Campylobacterota	c__Campylobacteria	o__Nautiliales	f__Nautiliaceae	g__Nautilia	0.00983649	Vent
MAR_Rainbow_354-166_vRhyme_bin_22	MAR_Rainbow_354-166	SRR7968108_trim_1.fastq.gz	p__Pseudomonadota	c__Alphaproteobacteria	o__Rhodobacterales	f__Rhodobacteraceae	g__Rhodovulum	0.00983466	Vent
Brothers_NWCB_S012_NODE_383_length_40053_cov_5.175925	Brothers_NWCB_S012	lane3.s012.indexN708.S517.CAGAGAGG.TCTTACGC.67_debarcode_1.fastq.gz	p__EX4484-52	c__EX4484-52	o__EX4484-52	f__JAADEF01	g__	0.00982455	Vent
Brothers_NWCB_S012_NODE_383_length_40053_cov_5.175925	Brothers_NWCB_S012	lane3.s012.indexN708.S517.CAGAGAGG.TCTTACGC.67_debarcode_1.fastq.gz	p__EX4484-52	c__EX4484-52	o__EX4484-52	f__JAADEF01	g__WAOB01	0.00982455	Vent
MAR_Rainbow_355-202_scaffold_16713_c1	MAR_Rainbow_355-202	SRR7968110_trim_1.fastq.gz	p__Pseudomonadota	c__Gammaproteobacteria	o__Thiotrichales	f__Thiotrichaceae	g__Cocleimonas	0.0098137	Vent
Brothers_LC_S014_vRhyme_bin_91	Brothers_LC_S014	lane3.s014.indexN702.S517.CGTACTAG.TCTTACGC.297_debarcode_1.fastq.gz	p__WOR-3	c__UBA3072	o__	f__	g__	0.00980112	Vent
MAR_Lucky_356-284_vRhyme_bin_76	MAR_Rainbow_355-202	SRR7968110_trim_1.fastq.gz	p__Pseudomonadota	c__Alphaproteobacteria	o__Rhodobacterales	f__Rhodobacteraceae	g__Profundibacter	0.00979275	Vent
Brothers_NWCA_S145_NODE_199_length_39669_cov_9.026832	Brothers_UC_S010	lane2.s010.indexN708.S505.CAGAGAGG.CTCCTTAC.233_debarcode_1.fastq.gz	p__Patescibacteria	c__JAEDAM01	o__Absconditabacterales	f__Absconditicoccaceae	g__	0.0097878	Vent
Brothers_NWCA_S145_NODE_199_length_39669_cov_9.026832	Brothers_UC_S010	lane2.s010.indexN708.S505.CAGAGAGG.CTCCTTAC.233_debarcode_1.fastq.gz	p__Patescibacteria	c__JAEDAM01	o__Absconditabacterales	f__Absconditicoccaceae	g__S009-33	0.0097878	Vent
Cayman_Deep_k95_179019_flag_0_multi_19.9803_len_4514	Cayman_Deep_Plume_3	SRR2046221_trim_1.fastq.gz	p__Pseudomonadota	c__Alphaproteobacteria	o__Sphingomonadales	f__Sphingomonadaceae	g__Sphingobium	0.00977138	Plume
ELSC_Mariner_131-447_scaffold_2_c1_fragment_6	ELSC_Mariner_131-447	SRR7968105_trim_1.fastq.gz	p__Pseudomonadota	c__Alphaproteobacteria	o__Rhodobacterales	f__Rhodobacteraceae	g__Pseudophaeobacter_A	0.00976523	Vent
ELSC_Mariner_131-447_scaffold_2_c1_fragment_6	ELSC_Mariner_131-447	SRR7968105_trim_1.fastq.gz	p__Pseudomonadota	c__Alphaproteobacteria	o__Rhodobacterales	f__Rhodobacteraceae	g__Epibacterium	0.00976523	Vent
ELSC_Mariner_131-447_scaffold_2_c1_fragment_6	ELSC_Mariner_131-447	SRR7968105_trim_1.fastq.gz	p__Pseudomonadota	c__Alphaproteobacteria	o__Rhodobacterales	f__Rhodobacteraceae	g__Phaeobacter	0.00976523	Vent
ELSC_Mariner_131-447_scaffold_2_c1_fragment_6	ELSC_Mariner_131-447	SRR7968105_trim_1.fastq.gz	p__Pseudomonadota	c__Alphaproteobacteria	o__Rhodobacterales	f__Rhodobacteraceae	g__Leisingera	0.00976523	Vent
ELSC_Tui_Malila_T11_NODE_38_length_109583_cov_7.811714_fragment_1	ELSC_Abe_A1	A1_trim_1.fastq.gz	p__Chloroflexota	c__Anaerolineae	o__J102	f__J102	g__M2005	0.00976424	Vent
Guaymas_Basin_k95_660790_flag_0_multi_7.4111_len_4216	Lau_Basin_Tahi_Moana_Plume_1	TahiMoana_SRR1217461_final_reads_1.fastq.gz	p__Cyanobacteriota	c__Cyanobacteriia	o__Cyanobacteriales	f__Nostocaceae	g__Nostoc	0.0097489	Plume
ELSC_Bowl_M2_NODE_87934_length_2673_cov_85.824823	ELSC_Mariner_M1	M1_trim_1.fastq.gz	p__Campylobacterota	c__Campylobacteria	o__Campylobacterales	f__Sulfurimonadaceae	g__Sulfurimonas	0.00974867	Vent
Brothers_NWCA_S145_NODE_209_length_38950_cov_22.928934	Brothers_LC_S014	lane3.s014.indexN702.S517.CGTACTAG.TCTTACGC.297_debarcode_1.fastq.gz	p__Desulfobacterota	c__Desulfobacteria	o__Desulfobacterales	f__Desulfobacteraceae	g__4572-130	0.00973334	Vent
Brothers_NWCA_S145_NODE_209_length_38950_cov_22.928934	Brothers_LC_S014	lane3.s014.indexN702.S517.CGTACTAG.TCTTACGC.297_debarcode_1.fastq.gz	p__Campylobacterota	c__Desulfurellia	o__Desulfurellales	f__Hippeaceae	g__S144-51	0.00973334	Vent
[truncated: 24,563 more rows]
