# Supplementary material for: Endemism shapes viral ecology and evolution in globally distributed hydrothermal vent ecosystems
Source: Nat Commun. 2025 May 1;16:4076. doi: 10.1038/s41467-025-59154-x (PMC12043954; doi:10.1038/s41467-025-59154-x)
Supplement: Supplementary file 17 — Supplementary Dataset 13 [file 41467_2025_59154_MOESM17_ESM.xlsx]

## Sheet: Sheet1
Supplementary Data 13. Predicted microbial hosts of viruses, determined using iPHoP.
Virus	AAI to closest RaFAH reference	Host genus	Confidence score	List of methods
Axial_Plume_NODE_10199_length_2557_cov_1.269959	8.72	d__Bacteria;p__Pseudomonadota;c__Gammaproteobacteria;o__Arenicellales;f__UBA868;g__REDSEA-S09-B13	93.2	blast;95.20 iPHoP-RF;55.20
Axial_Plume_NODE_10204_length_2557_cov_0.534979	15.7	d__Bacteria;p__Pseudomonadota;c__Gammaproteobacteria;o__Burkholderiales;f__Burkholderiaceae_B;g__Rhodoferax	91	iPHoP-RF;93.40
Axial_Plume_NODE_12310_length_2327_cov_0.825455	19.6	d__Bacteria;p__Marinisomatota;c__UBA8477;o__UBA8477;f__UBA8477;g__JABMPR01	92	blast;94.20
Axial_Plume_NODE_13811_length_2203_cov_0.792389		d__Bacteria;p__Bacteroidota;c__Bacteroidia;o__Flavobacteriales;f__Flavobacteriaceae;g__Zunongwangia	91.5	blast;93.80 iPHoP-RF;87.30
Axial_Plume_NODE_14139_length_2179_cov_0.574074	13.3	d__Bacteria;p__Pseudomonadota;c__Gammaproteobacteria;o__SAR86;f__D2472;g__SAR86A	94.5	iPHoP-RF;96.10
Axial_Plume_NODE_14201_length_2174_cov_0.534441	23.65	d__Bacteria;p__Chloroflexota;c__Dehalococcoidia;o__SAR202;f__UBA2962;g__UBA2962	90.2	blast;92.70 iPHoP-RF;64.00
Axial_Plume_NODE_15088_length_2112_cov_0.403023	10.12	d__Bacteria;p__Bacteroidota;c__Bacteroidia;o__Flavobacteriales;f__Flavobacteriaceae;g__Maribacter	93.1	iPHoP-RF;95.10
Axial_Plume_NODE_15088_length_2112_cov_0.403023	10.12	d__Bacteria;p__Bacteroidota;c__Bacteroidia;o__Flavobacteriales;f__Flavobacteriaceae;g__Zobellia	91.8	iPHoP-RF;94.10
Axial_Plume_NODE_1536_length_7170_cov_1.437740	8.1	d__Bacteria;p__Chloroflexota;c__Dehalococcoidia;o__UBA1151;f__UBA1151;g__GCA-2730555	90.2	blast;92.70 iPHoP-RF;62.50
Axial_Plume_NODE_15419_length_2089_cov_0.779817	11.8	d__Bacteria;p__Pseudomonadota;c__Alphaproteobacteria;o__Rickettsiales;f__Anaplasmataceae;g__Wolbachia	92.2	iPHoP-RF;94.40
Axial_Plume_NODE_1576_length_7039_cov_2.308449	4.8	d__Bacteria;p__Pseudomonadota;c__Gammaproteobacteria;o__UBA6186;f__UBA6186;g__JABJGS01	90.7	blast;93.10 iPHoP-RF;54.60
Axial_Plume_NODE_18109_length_1935_cov_1.435288	10.5	d__Bacteria;p__Pseudomonadota;c__Gammaproteobacteria;o__PS1;f__Thioglobaceae;g__Thioglobus_B	91.4	iPHoP-RF;93.70
Axial_Plume_NODE_1835_length_6432_cov_1.190801	5.97	d__Bacteria;p__Myxococcota;c__UBA796;o__UBA796;f__UBA796;g__UBA796	90.7	blast;93.10
Axial_Plume_NODE_18361_length_1923_cov_0.443764		d__Bacteria;p__Chloroflexota;c__Anaerolineae;o__Anaerolineales;f__UBA11657;g__UBA11657	91.4	blast;93.70 iPHoP-RF;89.50
Axial_Plume_NODE_18529_length_1915_cov_0.738255	8.17	d__Bacteria;p__Bacillota;c__Bacilli;o__Lactobacillales;f__Lactobacillaceae;g__Lactobacillus	93.5	iPHoP-RF;95.40
Axial_Plume_NODE_18839_length_1901_cov_0.430665	12.1	d__Bacteria;p__Bacteroidota;c__Bacteroidia;o__Flavobacteriales;f__BACL11;g__GCA-002715885	90.8	blast;93.20 iPHoP-RF;74.10
Axial_Plume_NODE_18968_length_1895_cov_0.626697		d__Bacteria;p__Bacteroidota;c__Bacteroidia;o__Bacteroidales;f__Bacteroidaceae;g__UBA4372	90.7	iPHoP-RF;93.10
Axial_Plume_NODE_19188_length_1885_cov_0.249147		d__Bacteria;p__Campylobacterota;c__Campylobacteria;o__Campylobacterales;f__Sulfurovaceae;g__UBA1140	90.3	iPHoP-RF;92.80
Axial_Plume_NODE_20436_length_1829_cov_0.424794	13.12	d__Bacteria;p__Actinomycetota;c__Actinomycetia;o__Mycobacteriales;f__Micromonosporaceae;g__Micromonospora	93.9	iPHoP-RF;95.70
Axial_Plume_NODE_20830_length_1812_cov_0.414243	11.03	d__Bacteria;p__Bacteroidota;c__Bacteroidia;o__Flavobacteriales;f__Flavobacteriaceae;g__Psychroserpens	92.6	iPHoP-RF;94.70
Axial_Plume_NODE_20830_length_1812_cov_0.414243	11.03	d__Bacteria;p__Bacteroidota;c__Bacteroidia;o__Flavobacteriales;f__Flavobacteriaceae;g__Winogradskyella	91	iPHoP-RF;93.40
Axial_Plume_NODE_21008_length_1806_cov_0.434187	7.83	d__Bacteria;p__Actinomycetota;c__Actinomycetia;o__Streptomycetales;f__Streptomycetaceae;g__Streptomyces	97.6	RaFAH;98.30
Axial_Plume_NODE_21600_length_1784_cov_0.351237	11.36	d__Bacteria;p__SAR324;c__SAR324;o__SAR324;f__NAC60-12;g__Arctic96AD-7	91.5	blast;93.80 iPHoP-RF;64.50
Axial_Plume_NODE_2208_length_5786_cov_1.327443	19.86	d__Bacteria;p__Bacillota;c__Bacilli;o__Lactobacillales;f__Streptococcaceae;g__Streptococcus	95.4	CRISPR;96.80 iPHoP-RF;87.00
Axial_Plume_NODE_22316_length_1756_cov_0.331492	49.1	d__Bacteria;p__Pseudomonadota;c__Alphaproteobacteria;o__Pelagibacterales;f__Pelagibacteraceae;g__GCA-2704625	91.1	blast;93.50
Axial_Plume_NODE_22467_length_1750_cov_0.861368		d__Bacteria;p__Pseudomonadota;c__Gammaproteobacteria;o__PS1;f__Thioglobaceae;g__Thioglobus_A	90.8	blast;93.20 iPHoP-RF;75.40
Axial_Plume_NODE_22467_length_1750_cov_0.861368		d__Bacteria;p__Pseudomonadota;c__Gammaproteobacteria;o__PS1;f__Thioglobaceae;g__Thioglobus_C	90.8	blast;93.20 iPHoP-RF;72.60
Axial_Plume_NODE_22467_length_1750_cov_0.861368		d__Bacteria;p__Pseudomonadota;c__Gammaproteobacteria;o__PS1;f__Thioglobaceae;g__SUP05	90.7	blast;93.10 iPHoP-RF;74.80
Axial_Plume_NODE_23135_length_1726_cov_1.002502	12.14	d__Bacteria;p__Pseudomonadota;c__Gammaproteobacteria;o__Nevskiales;f__Nevskiaceae;g__SCRT01	99.3	CRISPR;99.40
Axial_Plume_NODE_23135_length_1726_cov_1.002502	12.14	d__Bacteria;p__Bacillota_A;c__Clostridia;o__Oscillospirales;f__Ruminococcaceae;g__Ruminiclostridium_E	98.7	CRISPR;99.00
Axial_Plume_NODE_23342_length_1720_cov_0.212178	12.48	d__Bacteria;p__Bacteroidota;c__Bacteroidia;o__Bacteroidales;f__Bacteroidaceae;g__Prevotella	90.7	iPHoP-RF;93.10
Axial_Plume_NODE_25734_length_1645_cov_0.693017	12.28	d__Bacteria;p__Actinomycetota;c__Acidimicrobiia;o__Acidimicrobiales;f__TK06;g__UBA2110	91.4	blast;93.70 iPHoP-RF;61.40
Axial_Plume_NODE_2574_length_5302_cov_22.225507	14.77	d__Bacteria;p__Bacteroidota;c__Bacteroidia;o__Bacteroidales;f__F082;g__Limimorpha	91	iPHoP-RF;93.40
Axial_Plume_NODE_26316_length_1629_cov_0.329561		d__Bacteria;p__Actinomycetota;c__Acidimicrobiia;o__Acidimicrobiales;f__TK06;g__UBA9040	92	blast;94.20 iPHoP-RF;52.20
Axial_Plume_NODE_27779_length_1590_cov_1.040328	13.34	d__Bacteria;p__Bacteroidota;c__Bacteroidia;o__Bacteroidales;f__Bacteroidaceae;g__Prevotella	90.7	RaFAH;93.10
Axial_Plume_NODE_28414_length_1574_cov_0.351762	7.65	d__Bacteria;p__Planctomycetota;c__Phycisphaerae;o__Phycisphaerales;f__UBA1924;g__UBA1924	90.9	blast;93.30 iPHoP-RF;73.70
Axial_Plume_NODE_28523_length_1571_cov_1.342798	51.86	d__Bacteria;p__Bacillota;c__Bacilli;o__Lactobacillales;f__Streptococcaceae;g__Streptococcus	97.5	CRISPR;98.20 iPHoP-RF;97.10 blast;93.40
Axial_Plume_NODE_2884_length_4964_cov_0.804838	2.74	d__Bacteria;p__Actinomycetota;c__Actinomycetia;o__Mycobacteriales;f__Mycobacteriaceae;g__Corynebacterium	92.6	iPHoP-RF;94.70
Axial_Plume_NODE_3104_length_4732_cov_1.235831	5.2	d__Bacteria;p__Actinomycetota;c__Actinomycetia;o__Mycobacteriales;f__Mycobacteriaceae;g__Mycobacterium	92.6	iPHoP-RF;94.70
Axial_Plume_NODE_3110_length_4723_cov_1.731070	9.18	d__Bacteria;p__Pseudomonadota;c__Gammaproteobacteria;o__PS1;f__Thioglobaceae;g__Thioglobus_A	91.8	blast;94.10 iPHoP-RF;67.30
Axial_Plume_NODE_31585_length_1500_cov_0.274581	9.56	d__Bacteria;p__Bacteroidota;c__Bacteroidia;o__Flavobacteriales;f__BACL11;g__UWMA-0277	95.9	blast;97.10 iPHoP-RF;79.30
Axial_Plume_NODE_32378_length_1483_cov_0.244838	37.92	d__Bacteria;p__Bacteroidota;c__Bacteroidia;o__Bacteroidales;f__Bacteroidaceae;g__Prevotella	93.5	iPHoP-RF;95.40
Axial_Plume_NODE_32778_length_1474_cov_0.965108	13.55	d__Bacteria;p__Bacteroidota;c__Bacteroidia;o__Flavobacteriales;f__UA16;g__ASP10-05a	93.1	blast;95.10 iPHoP-RF;80.80
Axial_Plume_NODE_3355_length_4542_cov_1.105096	26.5	d__Archaea;p__Asgardarchaeota;c__Sifarchaeia;o__Borrarchaeales;f__Borrarchaeaceae;g__Borrarchaeum	90.3	iPHoP-RF;92.80
Axial_Plume_NODE_3470_length_4441_cov_3.365786	16.12	d__Bacteria;p__Actinomycetota;c__Actinomycetia;o__Mycobacteriales;f__Mycobacteriaceae;g__Corynebacterium	92.6	iPHoP-RF;94.70
Axial_Plume_NODE_35005_length_1430_cov_0.646969	9.53	d__Bacteria;p__Actinomycetota;c__Acidimicrobiia;o__Acidimicrobiales;f__MedAcidi-G1;g__MedAcidi-G1	91	blast;93.40 iPHoP-RF;73.70
Axial_Plume_NODE_35148_length_1428_cov_0.280553	11.88	d__Bacteria;p__Bacteroidota;c__Bacteroidia;o__Flavobacteriales;f__Flavobacteriaceae;g__Yeosuana	91.4	iPHoP-RF;93.70
Axial_Plume_NODE_3521_length_4405_cov_1.435016	70.39	d__Bacteria;p__Bacillota;c__Bacilli;o__Lactobacillales;f__Streptococcaceae;g__Streptococcus	95.9	iPHoP-RF;97.10 blast;94.60 CRISPR;92.10
Axial_Plume_NODE_3770_length_4243_cov_37.016764	17.5	d__Bacteria;p__Bacteroidota;c__Bacteroidia;o__Flavobacteriales;f__UA16;g__UBA974	91.6	blast;93.90 iPHoP-RF;88.90
Axial_Plume_NODE_38467_length_1369_cov_0.347826		d__Archaea;p__Thermoproteota;c__Thermoprotei_A;o__Sulfolobales;f__;g__	90.7	iPHoP-RF;93.10
Axial_Plume_NODE_38467_length_1369_cov_0.347826		d__Archaea;p__Thermoproteota;c__Thermoprotei_A;o__Sulfolobales;f__Desulfurococcaceae;g__WAML01	90.7	iPHoP-RF;93.10
Axial_Plume_NODE_39283_length_1355_cov_0.739414	18.62	d__Bacteria;p__Pseudomonadota;c__Gammaproteobacteria;o__Enterobacterales_A;f__Alteromonadaceae;g__Pseudoalteromonas	94.9	iPHoP-RF;96.40
Axial_Plume_NODE_39921_length_1345_cov_0.587849	13.62	d__Bacteria;p__SAR324;c__SAR324;o__SAR324;f__NAC60-12;g__Arctic96AD-7	90.6	blast;93.00 iPHoP-RF;60.60
Axial_Plume_NODE_428_length_14375_cov_32.640160	11.17	d__Bacteria;p__Bacteroidota;c__Bacteroidia;o__Flavobacteriales;f__UA16;g__UBA974	91.6	blast;93.90 iPHoP-RF;90.10
Axial_Plume_NODE_43356_length_1296_cov_0.302823	10.82	d__Bacteria;p__Bacteroidota;c__Bacteroidia;o__Flavobacteriales;f__Flavobacteriaceae;g__Gramella	95.4	blast;96.80
Axial_Plume_NODE_44292_length_1283_cov_1.290657	25.88	d__Bacteria;p__Bacillota;c__Bacilli;o__Bacillales_H;f__Anaerobacillaceae;g__Anaerobacillus	92.2	iPHoP-RF;94.40
Axial_Plume_NODE_44547_length_1280_cov_0.792715	35.68	d__Bacteria;p__Bacillota;c__Bacilli;o__RF39;f__UBA660;g__Onthocola_B	93.5	iPHoP-RF;95.40
Axial_Plume_NODE_44725_length_1278_cov_0.547350	12.7	d__Bacteria;p__Chloroflexota;c__Anaerolineae;o__Anaerolineales;f__UBA11579;g__OMJR01	91.1	blast;93.50 iPHoP-RF;73.50
Axial_Plume_NODE_44775_length_1277_cov_2.464348	11.4	d__Archaea;p__Thermoproteota;c__Nitrososphaeria;o__Nitrososphaerales;f__Nitrosopumilaceae;g__Nitrosopelagicus	91	blast;93.40 iPHoP-RF;50.20
Axial_Plume_NODE_45036_length_1274_cov_1.120314	13.4	d__Bacteria;p__Bacteroidota;c__Bacteroidia;o__Bacteroidales;f__F082;g__GCA-002708315	90.3	iPHoP-RF;92.80
Axial_Plume_NODE_48265_length_1235_cov_0.168773	14.07	d__Archaea;p__Thermoplasmatota;c__Poseidoniia;o__MGIII;f__CG-Epi1;g__CG-Epi1	90.3	blast;92.80 iPHoP-RF;67.00
Axial_Plume_NODE_48415_length_1233_cov_0.426763	25.23	d__Bacteria;p__Bacteroidota;c__Bacteroidia;o__Flavobacteriales;f__Flavobacteriaceae;g__UBA7446	93.5	iPHoP-RF;95.40
Axial_Plume_NODE_4977_length_3667_cov_1.263842	8.22	d__Archaea;p__Thermoplasmatota;c__Poseidoniia;o__Poseidoniales;f__Thalassarchaeaceae;g__Thalassarchaeum	94.3	blast;96.00 iPHoP-RF;77.30
Axial_Plume_NODE_50664_length_1208_cov_0.629972	27.27	d__Bacteria;p__Bacteroidota;c__Bacteroidia;o__Flavobacteriales;f__Flavobacteriaceae;g__Joostella	91.5	blast;93.80 iPHoP-RF;71.50
Axial_Plume_NODE_50999_length_1205_cov_0.105751	22.54	d__Bacteria;p__Bacteroidota;c__Bacteroidia;o__Flavobacteriales;f__Flavobacteriaceae;g__SCGC-AAA160-P02	90.7	iPHoP-RF;93.10
Axial_Plume_NODE_50999_length_1205_cov_0.105751	22.54	d__Bacteria;p__Bacteroidota;c__Bacteroidia;o__Flavobacteriales;f__Flavobacteriaceae;g__Polaribacter	90.3	iPHoP-RF;92.80
Axial_Plume_NODE_5134_length_3609_cov_1.286617	27.26	d__Bacteria;p__Bacillota;c__Bacilli;o__Lactobacillales;f__Streptococcaceae;g__Streptococcus	92.2	iPHoP-RF;94.40
Axial_Plume_NODE_52430_length_1190_cov_0.810913	11.47	d__Bacteria;p__Bacteroidota;c__Bacteroidia;o__Flavobacteriales;f__Flavobacteriaceae;g__Joostella	90.8	blast;93.20 iPHoP-RF;68.20
Axial_Plume_NODE_5513_length_3477_cov_1.859701	40.48	d__Bacteria;p__Pseudomonadota;c__Gammaproteobacteria;o__UBA11654;f__UBA11654;g__JABHDX01	90.8	blast;93.20 iPHoP-RF;73.90
Axial_Plume_NODE_5660_length_3431_cov_2.648002	4.85	d__Bacteria;p__Pseudomonadota;c__Gammaproteobacteria;o__Methylococcales;f__Methylomonadaceae;g__Methyloprofundus	91	blast;93.40 iPHoP-RF;75.40
Axial_Plume_NODE_6037_length_3323_cov_1.096996	8.08	d__Bacteria;p__Cyanobacteriota;c__Cyanobacteriia;o__Cyanobacteriales;f__Nostocaceae;g__Cylindrospermum	95.9	iPHoP-RF;97.10
Axial_Plume_NODE_6037_length_3323_cov_1.096996	8.08	d__Bacteria;p__Cyanobacteriota;c__Cyanobacteriia;o__Cyanobacteriales;f__Nostocaceae;g__Trichormus	94.9	iPHoP-RF;96.40
Axial_Plume_NODE_6037_length_3323_cov_1.096996	8.08	d__Bacteria;p__Cyanobacteriota;c__Cyanobacteriia;o__Cyanobacteriales;f__Nostocaceae;g__Nostoc	94.5	iPHoP-RF;96.10
Axial_Plume_NODE_6081_length_3308_cov_1.720214	19.3	d__Bacteria;p__Pseudomonadota;c__Gammaproteobacteria;o__UBA11654;f__UBA11654;g__JABHDX01	90	blast;92.50 iPHoP-RF;61.40
Axial_Plume_NODE_6130_length_3296_cov_0.964342	68.48	d__Bacteria;p__Bacillota;c__Bacilli;o__Lactobacillales;f__Aerococcaceae;g__Jeotgalibaca	91.4	blast;93.70 iPHoP-RF;51.50
Axial_Plume_NODE_6462_length_3212_cov_0.559481	8.68	d__Bacteria;p__Chloroflexota;c__Anaerolineae;o__Anaerolineales;f__UBA11579;g__OMJR01	92.5	blast;94.60 iPHoP-RF;79.80
Axial_Plume_NODE_6538_length_3191_cov_0.703655	8.86	d__Bacteria;p__Actinomycetota;c__Acidimicrobiia;o__Acidimicrobiales;f__TK06;g__UBA2110	90.4	blast;92.90 iPHoP-RF;55.20
Axial_Plume_NODE_6737_length_3143_cov_0.580902		d__Bacteria;p__Patescibacteria;c__Paceibacteria;o__Paceibacterales;f__UBA6532;g__UBA6532	90.7	blast;93.10 iPHoP-RF;68.00
Axial_Plume_NODE_7369_length_3003_cov_1.747218	11.43	d__Bacteria;p__Actinomycetota;c__Actinomycetia;o__Streptomycetales;f__Streptomycetaceae;g__Streptomyces	92.3	CRISPR;94.50 iPHoP-RF;50.70
Axial_Plume_NODE_7369_length_3003_cov_1.747218	11.43	d__Bacteria;p__Chloroflexota;c__Dehalococcoidia;o__UBA1151;f__UBA1151;g__GCA-2730555	90.4	blast;92.90 iPHoP-RF;70.00
Axial_Plume_NODE_776_length_10465_cov_1.353260		d__Archaea;p__Thermoplasmatota;c__Poseidoniia;o__Poseidoniales;f__Poseidoniaceae;g__Poseidonia	92.2	iPHoP-RF;94.40
Axial_Plume_NODE_776_length_10465_cov_1.353260		d__Archaea;p__Thermoplasmatota;c__Poseidoniia;o__Poseidoniales;f__Poseidoniaceae;g__MGIIa-L3	91.4	iPHoP-RF;93.70
Axial_Plume_NODE_8035_length_2884_cov_1.871600		d__Bacteria;p__Pseudomonadota;c__Gammaproteobacteria;o__SAR86;f__SAR86;g__GCA-2707915	95.9	iPHoP-RF;97.10
Axial_Plume_NODE_8035_length_2884_cov_1.871600		d__Bacteria;p__Pseudomonadota;c__Gammaproteobacteria;o__SAR86;f__SAR86;g__GCA-2730855	94.5	iPHoP-RF;96.10
Axial_Plume_NODE_8035_length_2884_cov_1.871600		d__Bacteria;p__Pseudomonadota;c__Gammaproteobacteria;o__SAR86;f__SAR86;g__CAJJAM01	91.4	iPHoP-RF;93.70
Axial_Plume_NODE_8939_length_2731_cov_0.884793	22.6	d__Bacteria;p__Bacteroidota;c__Bacteroidia;o__Flavobacteriales;f__Flavobacteriaceae;g__Joostella	91	blast;93.40 iPHoP-RF;57.90
Axial_Plume_NODE_9145_length_2701_cov_0.958042	20.62	d__Bacteria;p__Bacillota_A;c__Clostridia;o__Oscillospirales;f__Ruminococcaceae;g__Ruminiclostridium_E	98.7	CRISPR;99.00
Axial_Plume_NODE_9145_length_2701_cov_0.958042	20.62	d__Bacteria;p__Bacillota;c__Bacilli;o__RFN20;f__CAG-288;g__CAG-345	95	CRISPR;96.50
Axial_Plume_NODE_9293_length_2681_cov_5.026625	24.45	d__Archaea;p__Thermoplasmatota;c__Poseidoniia;o__MGIII;f__CG-Epi1;g__CG-Epi1	90.1	blast;92.60 iPHoP-RF;73.50
Axial_Plume_NODE_9389_length_2668_cov_0.450610	17.45	d__Bacteria;p__Chloroflexota;c__Anaerolineae;o__Anaerolineales;f__UBA11579;g__OMJR01	90.7	blast;93.10 iPHoP-RF;87.60
Axial_Plume_NODE_945_length_9380_cov_3.367340	5.82	d__Bacteria;p__Pseudomonadota;c__Gammaproteobacteria;o__Enterobacterales_A;f__Vibrionaceae;g__Vibrio	95.3	iPHoP-RF;96.70
Axial_Plume_NODE_945_length_9380_cov_3.367340	5.82	d__Bacteria;p__Pseudomonadota;c__Gammaproteobacteria;o__SAR86;f__SAR86;g__GCA-2707915	92.6	iPHoP-RF;94.70
Axial_Plume_NODE_9772_length_2617_cov_1.094378	47.67	d__Bacteria;p__Actinomycetota;c__Acidimicrobiia;o__Acidimicrobiales;f__MedAcidi-G1;g__MedAcidi-G1	92.5	blast;94.60
Axial_Plume_vRhyme_bin_16	6.97	d__Bacteria;p__Planctomycetota;c__GCA-002687715;o__GCA-002687715;f__GCA-002687715;g__GCA-2683135	91.4	blast;93.70 iPHoP-RF;63.00
Axial_Plume_vRhyme_bin_26	9.26	d__Bacteria;p__Bacteroidota;c__Bacteroidia;o__Flavobacteriales;f__Flavobacteriaceae;g__GCA-2700405	90.8	blast;93.20 iPHoP-RF;73.00
Axial_Plume_vRhyme_bin_32	11.44	d__Archaea;p__Nanoarchaeota;c__Nanoarchaeia;o__Pacearchaeales;f__GW2011-AR1;g__ARS1285	91.2	blast;93.60 iPHoP-RF;65.30
Axial_Plume_vRhyme_bin_35	6.85	d__Bacteria;p__Bacteroidota;c__Bacteroidia;o__Flavobacteriales;f__Flavobacteriaceae;g__Marisimplicoccus	90.4	blast;92.90 iPHoP-RF;75.40
Axial_Plume_vRhyme_bin_38	16.12	d__Bacteria;p__Patescibacteria;c__Paceibacteria;o__Paceibacterales;f__UBA6532;g__UBA6532	90.1	blast;92.60 iPHoP-RF;66.50
Axial_Plume_vRhyme_bin_4	21.21	d__Archaea;p__Thermoplasmatota;c__Poseidoniia;o__MGIII;f__CG-Epi1;g__CG-Epi1	91.5	blast;93.80 iPHoP-RF;65.80
Axial_Plume_vRhyme_bin_47	4.48	d__Bacteria;p__Pseudomonadota;c__Gammaproteobacteria;o__PS1;f__Thioglobaceae;g__Thioglobus_A	91	blast;93.40 iPHoP-RF;88.90
Axial_Plume_vRhyme_bin_50	2.44	d__Bacteria;p__Acidobacteriota;c__Vicinamibacteria;o__Vicinamibacterales;f__UBA823;g__UBA823	91	blast;93.40 iPHoP-RF;70.20
Axial_Plume_vRhyme_bin_58	2.15	d__Bacteria;p__Pseudomonadota;c__Gammaproteobacteria;o__Enterobacterales;f__Enterobacteriaceae;g__Providencia_B	92.2	iPHoP-RF;94.40
Axial_Plume_vRhyme_bin_68	4.68	d__Bacteria;p__Pseudomonadota;c__Gammaproteobacteria;o__PS1;f__Thioglobaceae;g__Thioglobus_A	91	blast;93.40 iPHoP-RF;70.20
Axial_Plume_vRhyme_bin_9	17.97	d__Bacteria;p__Pseudomonadota;c__Gammaproteobacteria;o__PS1;f__Thioglobaceae;g__Thioglobus_A	90.8	blast;93.20 iPHoP-RF;70.00
Axial_Seawater_NODE_10821_length_1882_cov_0.274644		d__Bacteria;p__Bacteroidota;c__Bacteroidia;o__Bacteroidales;f__Bacteroidaceae;g__Prevotella	95.3	iPHoP-RF;96.70
Axial_Seawater_NODE_11288_length_1850_cov_0.534533	35.02	d__Bacteria;p__Pseudomonadota;c__Gammaproteobacteria;o__Pseudomonadales;f__Pseudomonadaceae;g__Pseudomonas_E	98.5	iPHoP-RF;96.10 blast;93.00 RaFAH;86.00
Axial_Seawater_NODE_11288_length_1850_cov_0.534533	35.02	d__Bacteria;p__Pseudomonadota;c__Gammaproteobacteria;o__Pseudomonadales;f__Pseudomonadaceae;g__Pseudomonas_F	90.1	blast;92.60 iPHoP-RF;90.50
Axial_Seawater_NODE_11556_length_1830_cov_2.326483	82.33	d__Bacteria;p__Bacillota;c__Bacilli;o__Lactobacillales;f__Streptococcaceae;g__Streptococcus	91.8	iPHoP-RF;94.10 blast;92.10 CRISPR;53.30
Axial_Seawater_NODE_12270_length_1789_cov_0.618532	13.53	d__Bacteria;p__Pseudomonadota;c__Alphaproteobacteria;o__Rhodobacterales;f__Rhodobacteraceae;g__Paracoccus	91.2	blast;93.60
Axial_Seawater_NODE_12612_length_1771_cov_0.577251	9.14	d__Bacteria;p__Pseudomonadota;c__Gammaproteobacteria;o__SAR86;f__SAR86;g__GCA-2730855	91.5	blast;93.80 iPHoP-RF;76.60
Axial_Seawater_NODE_1314_length_4404_cov_1.079027	78.72	d__Bacteria;p__Bacillota;c__Bacilli;o__Lactobacillales;f__Aerococcaceae;g__Jeotgalibaca	91.7	blast;94.00
Axial_Seawater_NODE_13447_length_1728_cov_0.290443	15.47	d__Bacteria;p__Bacteroidota;c__Bacteroidia;o__Flavobacteriales;f__Vicingaceae;g__BRH-c54	90.4	blast;92.90
Axial_Seawater_NODE_16286_length_1601_cov_0.619403	25.12	d__Bacteria;p__Actinomycetota;c__Acidimicrobiia;o__Acidimicrobiales;f__MedAcidi-G1;g__MedAcidi-G1	90.8	blast;93.20 iPHoP-RF;73.20
Axial_Seawater_NODE_1659_length_3915_cov_0.808078	7.76	d__Bacteria;p__Pseudomonadota;c__Gammaproteobacteria;o__PS1;f__Thioglobaceae;g__Thioglobus_A	92.2	iPHoP-RF;94.40 blast;93.40
Axial_Seawater_NODE_17_length_36208_cov_1.996785_fragment_1	32.87	d__Bacteria;p__Pseudomonadota;c__Gammaproteobacteria;o__Pseudomonadales;f__Alcanivoracaceae;g__Alcanivorax	90.7	blast;93.10 iPHoP-RF;73.50
Axial_Seawater_NODE_1819_length_3754_cov_0.403915	40.14	d__Bacteria;p__Pseudomonadota;c__Alphaproteobacteria;o__Pelagibacterales;f__Pelagibacteraceae;g__GCA-2704625	92	blast;94.20 iPHoP-RF;81.10
Axial_Seawater_NODE_18244_length_1531_cov_0.396011	11.78	d__Bacteria;p__Marinisomatota;c__Marinisomatia;o__Marinisomatales;f__TCS55;g__GCA-002701945	90.1	blast;92.60
Axial_Seawater_NODE_20295_length_1472_cov_0.223048	42.53	d__Bacteria;p__Bacteroidota;c__Bacteroidia;o__Flavobacteriales;f__Flavobacteriaceae;g__Polaribacter	92.2	iPHoP-RF;94.40
Axial_Seawater_NODE_2270_length_3439_cov_0.688708	38.9	d__Bacteria;p__Pseudomonadota;c__Alphaproteobacteria;o__Rhodobacterales;f__Rhodobacteraceae;g__Paracoccus	91.5	blast;93.80 iPHoP-RF;75.00
Axial_Seawater_NODE_22790_length_1406_cov_1.232213	48.35	d__Bacteria;p__Bacillota_A;c__Clostridia;o__Oscillospirales;f__Acutalibacteraceae;g__CAG-557	93.9	iPHoP-RF;95.70
Axial_Seawater_NODE_22790_length_1406_cov_1.232213	48.35	d__Bacteria;p__Bacillota_A;c__Clostridia;o__Oscillospirales;f__Acutalibacteraceae;g__CAKSIH01	92.6	iPHoP-RF;94.70
Axial_Seawater_NODE_23991_length_1379_cov_0.939297	86.4	d__Bacteria;p__Bacillota;c__Bacilli;o__Lactobacillales;f__Streptococcaceae;g__Streptococcus	93.9	iPHoP-RF;95.70 CRISPR;51.40
Axial_Seawater_NODE_24211_length_1375_cov_0.451122	43.88	d__Bacteria;p__Pseudomonadota;c__Alphaproteobacteria;o__Pelagibacterales;f__Pelagibacteraceae;g__Pelagibacter	90.8	blast;93.20 iPHoP-RF;82.80
Axial_Seawater_NODE_24570_length_1367_cov_0.625000	17.32	d__Bacteria;p__Pseudomonadota;c__Alphaproteobacteria;o__Pelagibacterales;f__Pelagibacteraceae;g__GCA-2704625	91.6	blast;93.90 iPHoP-RF;77.10
Axial_Seawater_NODE_282_length_9940_cov_1.973301	27.38	d__Bacteria;p__Pseudomonadota;c__Gammaproteobacteria;o__Pseudomonadales;f__Halomonadaceae;g__Halomonas	90.8	blast;93.20 iPHoP-RF;72.80 CRISPR;68.10
Axial_Seawater_NODE_29041_length_1282_cov_0.354978		d__Bacteria;p__Actinomycetota;c__Acidimicrobiia;o__Acidimicrobiales;f__TK06;g__UBA9040	95.3	blast;96.70
Axial_Seawater_NODE_32_length_31312_cov_2.142088	15.27	d__Bacteria;p__Pseudomonadota;c__Gammaproteobacteria;o__Pseudomonadales;f__Halomonadaceae;g__Halomonas	92.2	iPHoP-RF;94.40 CRISPR;80.20
Axial_Seawater_NODE_3732_length_2835_cov_1.426145	66.62	d__Bacteria;p__Bacillota;c__Bacilli;o__Lactobacillales;f__Streptococcaceae;g__Streptococcus	92.6	iPHoP-RF;94.70 blast;93.30
Axial_Seawater_NODE_38270_length_1151_cov_0.621094	10.38	d__Archaea;p__Thermoplasmatota;c__Poseidoniia;o__Poseidoniales;f__Thalassarchaeaceae;g__JAKUTA01	91.2	blast;93.60 iPHoP-RF;74.60
Axial_Seawater_NODE_39841_length_1133_cov_0.457256	12.5	d__Bacteria;p__Chloroflexota;c__Anaerolineae;o__Anaerolineales;f__UBA11579;g__OMJR01	90.2	blast;92.70 iPHoP-RF;67.50
Axial_Seawater_NODE_40290_length_1128_cov_0.708292	12.38	d__Bacteria;p__Planctomycetota;c__GCA-002687715;o__GCA-002687715;f__GCA-002687715;g__GCA-2683135	91.8	blast;94.10
Axial_Seawater_NODE_412_length_7907_cov_1.648843	24.08	d__Bacteria;p__Bacillota;c__Bacilli;o__Lactobacillales;f__Streptococcaceae;g__Streptococcus	98.7	CRISPR;97.60 iPHoP-RF;95.10 blast;93.30 RaFAH;78.30
Axial_Seawater_NODE_422_length_7829_cov_1.210854	69.96	d__Bacteria;p__Bacillota;c__Bacilli;o__Lactobacillales;f__Streptococcaceae;g__Streptococcus	93.9	RaFAH;95.70
Axial_Seawater_NODE_476_length_7287_cov_0.980866	46.01	d__Bacteria;p__Pseudomonadota;c__Alphaproteobacteria;o__Rhodobacterales;f__Rhodobacteraceae;g__Paracoccus	95.3	iPHoP-RF;96.70 blast;96.00
Axial_Seawater_NODE_4972_length_2549_cov_0.323287	8.88	d__Bacteria;p__Pseudomonadota;c__Alphaproteobacteria;o__Pelagibacterales;f__Pelagibacteraceae;g__Pelagibacter	90.8	blast;93.20 iPHoP-RF;68.40
Axial_Seawater_NODE_5102_length_2525_cov_1.558382	46.58	d__Bacteria;p__Bacillota;c__Bacilli;o__Lactobacillales;f__Streptococcaceae;g__Streptococcus	99.3	CRISPR;97.40 iPHoP-RF;97.10 blast;92.80 RaFAH;88.20
Axial_Seawater_NODE_5637_length_2433_cov_0.745880	6.01	d__Bacteria;p__Bacillota;c__Bacilli;o__Lactobacillales;f__Streptococcaceae;g__Streptococcus	95.3	iPHoP-RF;96.70
Axial_Seawater_NODE_6000_length_2373_cov_0.680766	18.93	d__Bacteria;p__Pseudomonadota;c__Gammaproteobacteria;o__Enterobacterales_A;f__Alteromonadaceae;g__Idiomarina	91.4	blast;93.70
Axial_Seawater_NODE_7268_length_2198_cov_0.886528	40.25	d__Bacteria;p__Pseudomonadota;c__Gammaproteobacteria;o__Burkholderiales;f__Neisseriaceae;g__Neisseria	93.5	iPHoP-RF;95.40
Axial_Seawater_NODE_740_length_5730_cov_2.698197	28.41	d__Bacteria;p__Bacillota;c__Bacilli;o__Lactobacillales;f__Streptococcaceae;g__Streptococcus	96.7	CRISPR;97.70 iPHoP-RF;97.10 blast;93.50
Axial_Seawater_NODE_7603_length_2164_cov_0.449681	13	d__Bacteria;p__Actinomycetota;c__Acidimicrobiia;o__Acidimicrobiales;f__MedAcidi-G1;g__UBA9410	95.6	blast;96.90 iPHoP-RF;60.60
Axial_Seawater_NODE_7610_length_2163_cov_0.758841	7.4	d__Bacteria;p__Actinomycetota;c__Actinomycetia;o__Actinomycetales;f__Bifidobacteriaceae;g__Galliscardovia	93.9	iPHoP-RF;95.70
Axial_Seawater_NODE_8604_length_2060_cov_0.732540		d__Archaea;p__Thermoplasmatota;c__Poseidoniia;o__Poseidoniales;f__Thalassarchaeaceae;g__Thalassarchaeum	91	blast;93.40 iPHoP-RF;75.70
Axial_Seawater_NODE_8859_length_2036_cov_0.819277	12.5	d__Bacteria;p__Chloroflexota;c__Anaerolineae;o__Anaerolineales;f__UBA11657;g__UBA11657	93.2	blast;95.20 iPHoP-RF;86.00
Axial_Seawater_NODE_8940_length_2030_cov_0.788755	8.8	d__Bacteria;p__Actinomycetota;c__Actinomycetia;o__Actinomycetales;f__Microbacteriaceae;g__Klugiella	91.8	iPHoP-RF;94.10
Axial_Seawater_NODE_927_length_5176_cov_0.779362	3.03	d__Bacteria;p__Pseudomonadota;c__Gammaproteobacteria;o__Pseudomonadales;f__Halomonadaceae;g__Halomonas	92.2	blast;94.40 iPHoP-RF;57.10
Axial_Seawater_NODE_9505_length_1979_cov_0.980022	13.82	d__Bacteria;p__Pseudomonadota;c__Gammaproteobacteria;o__Pseudomonadales;f__Halomonadaceae;g__Halomonas	91.1	blast;93.50 iPHoP-RF;73.00
Axial_Seawater_vRhyme_bin_1	28.16	d__Bacteria;p__Pseudomonadota;c__Gammaproteobacteria;o__Pseudomonadales;f__Alcanivoracaceae;g__Alcanivorax	93	blast;95.00 iPHoP-RF;68.60
Brothers_Diffuse_S009_NODE_10354_length_2325_cov_1.362147	13.62	d__Bacteria;p__Patescibacteria;c__JAEDAM01;o__BD1-5;f__UBA6164;g__	91.4	blast;93.70 iPHoP-RF;56.20
Brothers_Diffuse_S009_NODE_11541_length_2201_cov_1.175988		d__Bacteria;p__Campylobacterota;c__Campylobacteria;o__Campylobacterales;f__Sulfurimonadaceae;g__Sulfurimonas	90.7	iPHoP-RF;93.10
Brothers_Diffuse_S009_NODE_11744_length_2180_cov_0.689235	16.23	d__Bacteria;p__Bacteroidota;c__Bacteroidia;o__Flavobacteriales;f__;g__	90.1	blast;92.60
Brothers_Diffuse_S009_NODE_13717_length_2015_cov_1.137182	15.38	d__Bacteria;p__Campylobacterota;c__Campylobacteria;o__Campylobacterales;f__Sulfurovaceae;g__Sulfurovum	91.1	blast;93.50 iPHoP-RF;87.00
Brothers_Diffuse_S009_NODE_14508_length_1955_cov_40.797046	8.04	d__Archaea;p__Halobacteriota;c__Archaeoglobi;o__Archaeoglobales;f__Archaeoglobaceae;g__Geoglobus	91.4	iPHoP-RF;93.70
Brothers_Diffuse_S009_NODE_1923_length_4927_cov_1.481875	7.62	d__Bacteria;p__Campylobacterota;c__Campylobacteria;o__Campylobacterales;f__Sulfurimonadaceae;g__Sulfurimonas	91.6	blast;93.90 iPHoP-RF;68.20
Brothers_Diffuse_S009_NODE_1951_length_4894_cov_1.242920	6.03	d__Bacteria;p__Campylobacterota;c__Campylobacteria;o__Campylobacterales;f__Sulfurovaceae;g__Sulfurovum	91	iPHoP-RF;93.40
Brothers_Diffuse_S009_NODE_2039_length_4799_cov_2.226027	3.96	d__Bacteria;p__Patescibacteria;c__JAEDAM01;o__Absconditabacterales;f__Absconditicoccaceae;g__	91	blast;93.40 iPHoP-RF;58.70
Brothers_Diffuse_S009_NODE_21_length_24257_cov_45.728015	9.44	d__Bacteria;p__Pseudomonadota;c__Zetaproteobacteria;o__Mariprofundales;f__J009;g__S009-29	90.6	blast;93.00 iPHoP-RF;63.50
Brothers_Diffuse_S009_NODE_21319_length_1606_cov_0.794456	14.03	d__Bacteria;p__Bacteroidota;c__Bacteroidia;o__Flavobacteriales;f__Crocinitomicaceae;g__UBA952	93.5	iPHoP-RF;95.40
Brothers_Diffuse_S009_NODE_21319_length_1606_cov_0.794456	14.03	d__Bacteria;p__Bacteroidota;c__Bacteroidia;o__Flavobacteriales;f__Flavobacteriaceae;g__Flavobacterium	93.5	iPHoP-RF;95.40
Brothers_Diffuse_S009_NODE_21319_length_1606_cov_0.794456	14.03	d__Bacteria;p__Bacteroidota;c__Bacteroidia;o__Flavobacteriales;f__Flavobacteriaceae;g__UBA7446	91	iPHoP-RF;93.40
Brothers_Diffuse_S009_NODE_2145_length_4716_cov_1.313358		d__Bacteria;p__Campylobacterota;c__Campylobacteria;o__Campylobacterales;f__Sulfurovaceae;g__Sulfurovum	93.9	iPHoP-RF;95.70
Brothers_Diffuse_S009_NODE_22500_length_1561_cov_1.132497	9.68	d__Bacteria;p__Campylobacterota;c__Campylobacteria;o__Campylobacterales;f__Sulfurovaceae;g__Sulfurovum	92.2	iPHoP-RF;94.40
Brothers_Diffuse_S009_NODE_23472_length_1529_cov_0.966476	11.86	d__Bacteria;p__Patescibacteria;c__JAEDAM01;o__Absconditabacterales;f__Absconditicoccaceae;g__	90.4	blast;92.90 iPHoP-RF;64.30
Brothers_Diffuse_S009_NODE_24632_length_1492_cov_5.284982		d__Bacteria;p__Campylobacterota;c__Campylobacteria;o__Campylobacterales;f__Sulfurimonadaceae;g__	91	blast;93.40
Brothers_Diffuse_S009_NODE_2541_length_4404_cov_21.361936	6.16	d__Archaea;p__Halobacteriota;c__Archaeoglobi;o__Archaeoglobales;f__JdFR-42;g__WAJW01	90.4	blast;92.90 iPHoP-RF;60.30
Brothers_Diffuse_S009_NODE_26_length_21730_cov_7.497292	7.21	d__Bacteria;p__Campylobacterota;c__Campylobacteria;o__Campylobacterales;f__Sulfurovaceae;g__Sulfurovum	94.5	iPHoP-RF;96.10
Brothers_Diffuse_S009_NODE_2779_length_4241_cov_0.906417	9.6	d__Bacteria;p__Campylobacterota;c__Campylobacteria;o__Campylobacterales;f__Sulfurimonadaceae;g__Sulfurimonas	92.5	blast;94.60 iPHoP-RF;89.50
Brothers_Diffuse_S009_NODE_28963_length_1374_cov_1.729751	9.28	d__Bacteria;p__Campylobacterota;c__Campylobacteria;o__Campylobacterales;f__Sulfurovaceae;g__Sulfurovum	90.3	blast;92.80 iPHoP-RF;74.30
Brothers_Diffuse_S009_NODE_2917_length_4139_cov_12.098704	6.8	d__Bacteria;p__Patescibacteria;c__JAEDAM01;o__Absconditabacterales;f__Absconditicoccaceae;g__S009-33	90	blast;92.50
Brothers_Diffuse_S009_NODE_3035_length_4081_cov_2.758472	5.69	d__Bacteria;p__Campylobacterota;c__Campylobacteria;o__Campylobacterales;f__Sulfurimonadaceae;g__Sulfurimonas	93.9	iPHoP-RF;95.70 blast;94.60
Brothers_Diffuse_S009_NODE_32959_length_1281_cov_11.805026	12.5	d__Archaea;p__Thermoproteota;c__Bathyarchaeia;o__B26-1;f__UBA233;g__DRVP01	91.8	iPHoP-RF;94.10
Brothers_Diffuse_S009_NODE_32959_length_1281_cov_11.805026	12.5	d__Archaea;p__Thermoproteota;c__Bathyarchaeia;o__B26-1;f__UBA233;g__JdFR-07	91.4	iPHoP-RF;93.70
Brothers_Diffuse_S009_NODE_32959_length_1281_cov_11.805026	12.5	d__Archaea;p__Thermoproteota;c__Bathyarchaeia;o__B26-1;f__UBA233;g__SOJA01	90.7	iPHoP-RF;93.10
Brothers_Diffuse_S009_NODE_32959_length_1281_cov_11.805026	12.5	d__Archaea;p__Thermoproteota;c__Bathyarchaeia;o__B26-1;f__UBA233;g__GCA-020350385	90.3	iPHoP-RF;92.80
Brothers_Diffuse_S009_NODE_33286_length_1274_cov_5.985179	18.75	d__Bacteria;p__Campylobacterota;c__Campylobacteria;o__Campylobacterales;f__Sulfurimonadaceae;g__	90	blast;92.50
Brothers_Diffuse_S009_NODE_374_length_9167_cov_1.479867	3.37	d__Bacteria;p__Campylobacterota;c__Campylobacteria;o__Campylobacterales;f__Sulfurovaceae;g__Sulfurovum	95.3	iPHoP-RF;96.70 CRISPR;89.30
Brothers_Diffuse_S009_NODE_4169_length_3562_cov_1.700728	5.15	d__Bacteria;p__Campylobacterota;c__Campylobacteria;o__Campylobacterales;f__Sulfurovaceae;g__Sulfurovum	91.8	iPHoP-RF;94.10 blast;93.60
Brothers_Diffuse_S009_NODE_4645_length_3393_cov_1.156154	10.82	d__Bacteria;p__Campylobacterota;c__Campylobacteria;o__Campylobacterales;f__Sulfurimonadaceae;g__Sulfurimonas	96.6	blast;97.60 iPHoP-RF;61.40
Brothers_Diffuse_S009_NODE_47648_length_1049_cov_0.518438	9.07	d__Bacteria;p__Campylobacterota;c__Campylobacteria;o__Campylobacterales;f__Sulfurovaceae;g__Sulfurovum	92.2	iPHoP-RF;94.40
Brothers_Diffuse_S009_NODE_48891_length_1034_cov_14.536935		d__Archaea;p__Halobacteriota;c__Archaeoglobi;o__Archaeoglobales;f__Archaeoglobaceae;g__Geoglobus	90.6	blast;93.00 iPHoP-RF;80.60
Brothers_Diffuse_S009_NODE_4997_length_3273_cov_1.146535	17.23	d__Bacteria;p__Campylobacterota;c__Campylobacteria;o__Campylobacterales;f__Sulfurovaceae;g__Sulfurovum	92.6	iPHoP-RF;94.70 blast;93.40
Brothers_Diffuse_S009_NODE_5226_length_3205_cov_1.162443	14	d__Bacteria;p__Campylobacterota;c__Campylobacteria;o__Campylobacterales;f__Sulfurovaceae;g__Sulfurovum	92.2	iPHoP-RF;94.40
Brothers_Diffuse_S009_NODE_5284_length_3189_cov_1.293272		d__Bacteria;p__Campylobacterota;c__Campylobacteria;o__Campylobacterales;f__Arcobacteraceae;g__	90.2	blast;92.70 iPHoP-RF;75.70
Brothers_Diffuse_S009_NODE_5308_length_3181_cov_1.262934		d__Bacteria;p__Campylobacterota;c__Campylobacteria;o__Campylobacterales;f__Sulfurimonadaceae;g__S145-25	92.1	blast;94.30
Brothers_Diffuse_S009_NODE_5675_length_3088_cov_3.112462	9.16	d__Bacteria;p__Campylobacterota;c__Campylobacteria;o__Campylobacterales;f__Sulfurovaceae;g__JAADEQ01	91.6	blast;93.90 iPHoP-RF;53.00
Brothers_Diffuse_S009_NODE_6470_length_2907_cov_0.814388	7.62	d__Archaea;p__Nanoarchaeota;c__Nanoarchaeia;o__Woesearchaeales;f__;g__	91.5	blast;93.80 iPHoP-RF;71.50
Brothers_Diffuse_S009_NODE_6677_length_2863_cov_0.784357	19.88	d__Bacteria;p__Campylobacterota;c__Campylobacteria;o__Campylobacterales;f__Sulfurimonadaceae;g__Sulfurimonas	91.4	iPHoP-RF;93.70 blast;92.30
Brothers_Diffuse_S009_NODE_766_length_7020_cov_1.384883	2.61	d__Bacteria;p__Campylobacterota;c__Campylobacteria;o__Campylobacterales;f__Sulfurovaceae;g__Sulfurovum	91.4	iPHoP-RF;93.70
Brothers_Diffuse_S009_NODE_9857_length_2376_cov_1.479769	11.82	d__Bacteria;p__Campylobacterota;c__Campylobacteria;o__Campylobacterales;f__Sulfurimonadaceae;g__	91.6	blast;93.90 iPHoP-RF;56.80
Brothers_Diffuse_S009_vRhyme_bin_10	9.24	d__Bacteria;p__Campylobacterota;c__Campylobacteria;o__Campylobacterales;f__Sulfurimonadaceae;g__	91.6	blast;93.90 iPHoP-RF;63.50
Brothers_Diffuse_S009_vRhyme_bin_14	5.87	d__Bacteria;p__Campylobacterota;c__Campylobacteria;o__Campylobacterales;f__Sulfurimonadaceae;g__Sulfurimonas	90.1	blast;92.60
Brothers_Diffuse_S009_vRhyme_bin_17	6.3	d__Bacteria;p__CSSED10-310;c__CSSED10-310;o__;f__;g__	91.2	blast;93.60
Brothers_Diffuse_S009_vRhyme_bin_20	4.83	d__Archaea;p__Thermoproteota;c__Nitrososphaeria;o__Geothermarchaeales;f__JDFR-13;g__WAMZ01	90.8	blast;93.20 iPHoP-RF;60.30
Brothers_Diffuse_S009_vRhyme_bin_21	5.47	d__Bacteria;p__Campylobacterota;c__Campylobacteria;o__Campylobacterales;f__Sulfurimonadaceae;g__CAITKP01	91.5	blast;93.80
Brothers_Diffuse_S009_vRhyme_bin_22	2.26	d__Archaea;p__Halobacteriota;c__Archaeoglobi;o__Archaeoglobales;f__JdFR-42;g__	90.7	blast;93.10 iPHoP-RF;86.30
Brothers_Diffuse_S009_vRhyme_bin_33	4.32	d__Bacteria;p__Campylobacterota;c__Campylobacteria;o__Campylobacterales;f__Sulfurovaceae;g__Sulfurovum	91.1	blast;93.50 iPHoP-RF;85.10
Brothers_Diffuse_S015_NODE_1_length_86222_cov_7.575736	4.76	d__Archaea;p__Asgardarchaeota;c__;o__;f__;g__	92.6	iPHoP-RF;94.70
Brothers_Diffuse_S015_NODE_1_length_86222_cov_7.575736	4.76	d__Archaea;p__Thermoplasmatota;c__Thermoplasmata;o__Aciduliprofundales;f__Aciduliprofundaceae;g__JAADDK01	92.6	iPHoP-RF;94.70
Brothers_Diffuse_S015_NODE_1006_length_9500_cov_3.476475	1.96	d__Bacteria;p__Bacteroidota;c__Bacteroidia;o__Bacteroidales;f__Bacteroidaceae;g__Bacteroides	93.1	iPHoP-RF;95.10
Brothers_Diffuse_S015_NODE_101132_length_1556_cov_1.638908	13.03	d__Bacteria;p__Bacteroidota;c__Bacteroidia;o__Bacteroidales;f__P3;g__Phil12	91.4	iPHoP-RF;93.70
Brothers_Diffuse_S015_NODE_101799_length_1552_cov_1.910175	12.43	d__Bacteria;p__Campylobacterota;c__Campylobacteria;o__Campylobacterales;f__Sulfurovaceae;g__Sulfurovum	91	iPHoP-RF;93.40
Brothers_Diffuse_S015_NODE_1025_length_9437_cov_3.780988	3.51	d__Bacteria;p__Bacteroidota;c__Bacteroidia;o__Bacteroidales;f__Bacteroidaceae;g__Bacteroides	93.5	iPHoP-RF;95.40
Brothers_Diffuse_S015_NODE_10484_length_3812_cov_1.528901		d__Bacteria;p__Bacteroidota;c__Bacteroidia;o__Cytophagales;f__Cyclobacteriaceae;g__Belliella	93.9	iPHoP-RF;95.70
Brothers_Diffuse_S015_NODE_10584_length_3798_cov_1.857532	6.86	d__Bacteria;p__Bacillota_A;c__Clostridia;o__Tissierellales;f__Peptoniphilaceae;g__Anaerococcus	92.6	iPHoP-RF;94.70
Brothers_Diffuse_S015_NODE_1080_length_9266_cov_7.307145	6.26	d__Bacteria;p__Desulfobacterota;c__Desulfobulbia;o__Desulfobulbales;f__Desulfobulbaceae;g__DRLX01	91.4	iPHoP-RF;93.70
Brothers_Diffuse_S015_NODE_10891_length_3755_cov_2.827729	6.91	d__Bacteria;p__Bacteroidota;c__Bacteroidia;o__Bacteroidales;f__UBA932;g__Bact-08	92.6	iPHoP-RF;94.70
Brothers_Diffuse_S015_NODE_10891_length_3755_cov_2.827729	6.91	d__Bacteria;p__Bacteroidota;c__Bacteroidia;o__Bacteroidales;f__UBA932;g__Bact-11	91	iPHoP-RF;93.40
Brothers_Diffuse_S015_NODE_1097_length_9225_cov_2.457903	7	d__Bacteria;p__Bacillota_A;c__Clostridia;o__Lachnospirales;f__Lachnospiraceae;g__Butyrivibrio	90.3	iPHoP-RF;92.80
Brothers_Diffuse_S015_NODE_1112_length_9189_cov_4.457625	3.79	d__Bacteria;p__Bacillota_A;c__Clostridia;o__Christensenellales;f__UBA1242;g__Onthoplasma	91.4	iPHoP-RF;93.70
Brothers_Diffuse_S015_NODE_11171_length_3720_cov_1.760924	7.23	d__Bacteria;p__Campylobacterota;c__Campylobacteria;o__Campylobacterales;f__Sulfurovaceae;g__Sulfurovum	95.9	iPHoP-RF;97.10
Brothers_Diffuse_S015_NODE_113111_length_1492_cov_0.961172	10.8	d__Bacteria;p__Pseudomonadota;c__Gammaproteobacteria;o__Enterobacterales_A;f__Shewanellaceae;g__Shewanella	93.9	iPHoP-RF;95.70
Brothers_Diffuse_S015_NODE_113111_length_1492_cov_0.961172	10.8	d__Bacteria;p__Pseudomonadota;c__Gammaproteobacteria;o__Enterobacterales_A;f__Alteromonadaceae;g__Pseudoalteromonas	90.3	iPHoP-RF;92.80
Brothers_Diffuse_S015_NODE_115248_length_1481_cov_2.117430	8.18	d__Bacteria;p__Campylobacterota;c__Campylobacteria;o__Campylobacterales;f__Sulfurovaceae;g__Sulfurovum	90.8	blast;93.20
Brothers_Diffuse_S015_NODE_11656_length_3658_cov_2.263948	12.5	d__Bacteria;p__Bacteroidota;c__Bacteroidia;o__Flavobacteriales;f__Flavobacteriaceae;g__Winogradskyella	92.6	iPHoP-RF;94.70
Brothers_Diffuse_S015_NODE_1172_length_8998_cov_3.757637	8.04	d__Bacteria;p__Bacteroidota;c__Bacteroidia;o__Flavobacteriales;f__Flavobacteriaceae;g__Muricauda	94.5	iPHoP-RF;96.10
Brothers_Diffuse_S015_NODE_1172_length_8998_cov_3.757637	8.04	d__Bacteria;p__Bacteroidota;c__Bacteroidia;o__Flavobacteriales;f__Flavobacteriaceae;g__Saonia	92.2	iPHoP-RF;94.40
Brothers_Diffuse_S015_NODE_12034_length_3612_cov_1.971306		d__Bacteria;p__Bacteroidota;c__Bacteroidia;o__Bacteroidales;f__UBA12170;g__UBA12170	93.9	iPHoP-RF;95.70
Brothers_Diffuse_S015_NODE_126704_length_1429_cov_1.996928		d__Bacteria;p__Bacteroidota;c__Bacteroidia;o__Flavobacteriales;f__Flavobacteriaceae;g__Flavobacterium	95.3	iPHoP-RF;96.70
Brothers_Diffuse_S015_NODE_12728_length_3532_cov_1.648164		d__Bacteria;p__Spirochaetota;c__Spirochaetia;o__B11-G9;f__B11-G9;g__JAJRQE01	90.1	blast;92.60
Brothers_Diffuse_S015_NODE_128956_length_1420_cov_1.315545	12.28	d__Bacteria;p__Bacteroidota;c__Bacteroidia;o__Flavobacteriales;f__Flavobacteriaceae;g__Tenacibaculum	92.2	iPHoP-RF;94.40
Brothers_Diffuse_S015_NODE_13_length_40665_cov_12.014530	9.64	d__Bacteria;p__Campylobacterota;c__Campylobacteria;o__Campylobacterales;f__Sulfurovaceae;g__Sulfurovum	93.5	iPHoP-RF;95.40
Brothers_Diffuse_S015_NODE_132124_length_1407_cov_1.555469		d__Bacteria;p__Actinomycetota;c__Actinomycetia;o__Mycobacteriales;f__Mycobacteriaceae;g__Mycobacterium	91	iPHoP-RF;93.40
Brothers_Diffuse_S015_NODE_134378_length_1398_cov_1.900865	14.07	d__Bacteria;p__Bacillota;c__Bacilli;o__Erysipelotrichales;f__Erysipelotrichaceae;g__Erysipelothrix	93.5	iPHoP-RF;95.40
Brothers_Diffuse_S015_NODE_134919_length_1396_cov_1.567376	17.3	Unknown	91	iPHoP-RF;93.40
Brothers_Diffuse_S015_NODE_134919_length_1396_cov_1.567376	17.3	d__Bacteria;p__Bacteroidota;c__Bacteroidia;o__Bacteroidales;f__UBA1556;g__4572-112	90.3	iPHoP-RF;92.80
Brothers_Diffuse_S015_NODE_1359_length_8528_cov_4.022021	4.21	d__Bacteria;p__Bacteroidota;c__Bacteroidia;o__Flavobacteriales;f__Flavobacteriaceae;g__Arenibacter	90.3	iPHoP-RF;92.80
Brothers_Diffuse_S015_NODE_13634_length_3434_cov_3.780466	6.13	d__Bacteria;p__Campylobacterota;c__Campylobacteria;o__Campylobacterales;f__Sulfurovaceae;g__Sulfurovum	94.5	iPHoP-RF;96.10
Brothers_Diffuse_S015_NODE_13765_length_3422_cov_0.853718	5.53	d__Bacteria;p__Bacteroidota;c__Bacteroidia;o__Bacteroidales;f__Bacteroidaceae;g__Bacteroides	94.9	iPHoP-RF;96.40
Brothers_Diffuse_S015_NODE_1384_length_8462_cov_4.617996	9.55	d__Bacteria;p__Bacteroidota;c__Bacteroidia;o__Bacteroidales;f__Bacteroidaceae;g__Bacteroides	96.7	RaFAH;97.70
Brothers_Diffuse_S015_NODE_1387_length_8445_cov_3.643183	8.35	d__Bacteria;p__Desulfobacterota_E;c__Anaeroferrophillalia;o__Anaeroferrophillales;f__Tharpellaceae;g__Tharpella	95.2	blast;96.60 iPHoP-RF;72.60
Brothers_Diffuse_S015_NODE_141020_length_1373_cov_1.595506		d__Archaea;p__Halobacteriota;c__Syntropharchaeia;o__ANME-1;f__ANME-1;g__ANME-1-THS	95.9	iPHoP-RF;97.10
Brothers_Diffuse_S015_NODE_141020_length_1373_cov_1.595506		d__Archaea;p__Halobacteriota;c__Archaeoglobi;o__Archaeoglobales;f__Archaeoglobaceae;g__	93.1	iPHoP-RF;95.10
Brothers_Diffuse_S015_NODE_141020_length_1373_cov_1.595506		d__Archaea;p__Halobacteriota;c__Syntropharchaeia;o__ANME-1;f__ANME-1;g__JAGXOR01	92.2	iPHoP-RF;94.40
Brothers_Diffuse_S015_NODE_141020_length_1373_cov_1.595506		d__Archaea;p__Halobacteriota;c__Syntropharchaeia;o__ANME-1;f__ANME-1;g__QEXZ01	92.2	iPHoP-RF;94.40
Brothers_Diffuse_S015_NODE_141020_length_1373_cov_1.595506		d__Archaea;p__Halobacteriota;c__Archaeoglobi;o__Archaeoglobales;f__Archaeoglobaceae;g__Ferroglobus	91.4	iPHoP-RF;93.70
Brothers_Diffuse_S015_NODE_141020_length_1373_cov_1.595506		d__Archaea;p__Halobacteriota;c__Syntropharchaeia;o__ANME-1;f__ANME-1;g__JAGXOS01	91.4	iPHoP-RF;93.70
Brothers_Diffuse_S015_NODE_146351_length_1354_cov_1.846781		d__Bacteria;p__Campylobacterota;c__Campylobacteria;o__Campylobacterales;f__Sulfurovaceae;g__Sulfurovum	91.4	iPHoP-RF;93.70
Brothers_Diffuse_S015_NODE_148883_length_1345_cov_3.044335	11.55	d__Bacteria;p__Bacteroidota;c__Bacteroidia;o__AKYH767;f__B-17BO;g__UBA2475	93.9	iPHoP-RF;95.70
Brothers_Diffuse_S015_NODE_148883_length_1345_cov_3.044335	11.55	d__Bacteria;p__Bacteroidota;c__Bacteroidia;o__AKYH767;f__B-17BO;g__JAFLBH01	91	iPHoP-RF;93.40
Brothers_Diffuse_S015_NODE_14916_length_3309_cov_1.763985	4.7	d__Bacteria;p__Pseudomonadota;c__Gammaproteobacteria;o__SZUA-76;f__SZUA-76;g__SZUA-76	93.5	iPHoP-RF;95.40
Brothers_Diffuse_S015_NODE_1531_length_8146_cov_8.928171	6.44	d__Bacteria;p__Bacillota_A;c__Clostridia;o__Lachnospirales;f__Cellulosilyticaceae;g__Cellulosilyticum	91.8	iPHoP-RF;94.10
Brothers_Diffuse_S015_NODE_157424_length_1318_cov_0.397145	14.2	d__Bacteria;p__Bacillota;c__Bacilli;o__Lactobacillales;f__Aerococcaceae;g__Granulicatella	90.7	iPHoP-RF;93.10
Brothers_Diffuse_S015_NODE_160084_length_1309_cov_2.887479	10.07	d__Bacteria;p__Campylobacterota;c__Campylobacteria;o__Campylobacterales;f__Sulfurimonadaceae;g__Sulfurimonas	94.9	iPHoP-RF;96.40
Brothers_Diffuse_S015_NODE_16819_length_3148_cov_1.801059	6.42	d__Bacteria;p__Bacteroidota;c__Bacteroidia;o__Flavobacteriales;f__Flavobacteriaceae;g__Winogradskyella	95.3	iPHoP-RF;96.70
Brothers_Diffuse_S015_NODE_17030_length_3128_cov_4.118294	8.78	d__Bacteria;p__Campylobacterota;c__Campylobacteria;o__Campylobacterales;f__Sulfurovaceae;g__Sulfurovum	91.8	iPHoP-RF;94.10 blast;93.70
Brothers_Diffuse_S015_NODE_174397_length_1267_cov_1.318421	10.6	d__Bacteria;p__Bacteroidota;c__Bacteroidia;o__Flavobacteriales;f__Flavobacteriaceae;g__Aquimarina	94.5	iPHoP-RF;96.10
Brothers_Diffuse_S015_NODE_175_length_17674_cov_3.776315	8.08	d__Bacteria;p__Pseudomonadota;c__Gammaproteobacteria;o__Enterobacterales;f__Enterobacteriaceae;g__Xenorhabdus	93.9	iPHoP-RF;95.70
Brothers_Diffuse_S015_NODE_175_length_17674_cov_3.776315	8.08	d__Bacteria;p__Pseudomonadota;c__Gammaproteobacteria;o__Enterobacterales;f__Enterobacteriaceae;g__Photorhabdus	93.1	iPHoP-RF;95.10
Brothers_Diffuse_S015_NODE_17593_length_3088_cov_3.679838	7.14	d__Bacteria;p__Bacteroidota;c__Bacteroidia;o__Bacteroidales;f__UBA932;g__JAFIHK01	94.5	iPHoP-RF;96.10
Brothers_Diffuse_S015_NODE_17593_length_3088_cov_3.679838	7.14	d__Bacteria;p__Bacteroidota;c__Bacteroidia;o__Bacteroidales;f__UBA932;g__Bact-08	92.6	iPHoP-RF;94.70
Brothers_Diffuse_S015_NODE_17593_length_3088_cov_3.679838	7.14	d__Bacteria;p__Bacteroidota;c__Bacteroidia;o__Bacteroidales;f__Bacteroidaceae;g__Alloprevotella	92.2	iPHoP-RF;94.40
Brothers_Diffuse_S015_NODE_1770_length_7688_cov_2.340563	3.96	d__Bacteria;p__Bacteroidota;c__Bacteroidia;o__Sphingobacteriales;f__Sphingobacteriaceae;g__Sphingobacterium	92.2	iPHoP-RF;94.40
Brothers_Diffuse_S015_NODE_17925_length_3063_cov_2.182561		d__Bacteria;p__Pseudomonadota;c__Gammaproteobacteria;o__Enterobacterales;f__Enterobacteriaceae;g__Xenorhabdus	90.3	iPHoP-RF;92.80
Brothers_Diffuse_S015_NODE_183_length_17294_cov_3.310072	4.06	d__Bacteria;p__Desulfobacterota_F;c__Desulfuromonadia;o__Geobacterales;f__Pseudopelobacteraceae;g__JACRCG01	93.5	iPHoP-RF;95.40
Brothers_Diffuse_S015_NODE_18931_length_2994_cov_2.322288	9.84	d__Bacteria;p__Pseudomonadota;c__Gammaproteobacteria;o__SAR86;f__SAR86;g__AEGEAN-183	91	blast;93.40 iPHoP-RF;57.30
Brothers_Diffuse_S015_NODE_19118_length_2980_cov_2.490011	13.12	d__Bacteria;p__Bacteroidota;c__Bacteroidia;o__Bacteroidales;f__Bacteroidaceae;g__Prevotella	91.8	iPHoP-RF;94.10
Brothers_Diffuse_S015_NODE_1996_length_7378_cov_7.977796	5.27	d__Bacteria;p__Desulfobacterota;c__Desulfobulbia;o__Desulfobulbales;f__Desulfobulbaceae;g__Desulfobulbus_C	90.8	blast;93.20 iPHoP-RF;69.10
Brothers_Diffuse_S015_NODE_2002_length_7374_cov_2.072444	6.95	d__Bacteria;p__Bacteroidota;c__Bacteroidia;o__Flavobacteriales;f__Flavobacteriaceae;g__Algibacter_C	95.9	iPHoP-RF;97.10
Brothers_Diffuse_S015_NODE_2002_length_7374_cov_2.072444	6.95	d__Bacteria;p__Bacteroidota;c__Bacteroidia;o__Flavobacteriales;f__Flavobacteriaceae;g__Wocania	94.9	iPHoP-RF;96.40
Brothers_Diffuse_S015_NODE_2002_length_7374_cov_2.072444	6.95	d__Bacteria;p__Bacteroidota;c__Bacteroidia;o__Flavobacteriales;f__Flavobacteriaceae;g__Flavivirga	94.5	iPHoP-RF;96.10
Brothers_Diffuse_S015_NODE_2002_length_7374_cov_2.072444	6.95	d__Bacteria;p__Bacteroidota;c__Bacteroidia;o__Flavobacteriales;f__Flavobacteriaceae;g__Seonamhaeicola	94.5	iPHoP-RF;96.10
Brothers_Diffuse_S015_NODE_2002_length_7374_cov_2.072444	6.95	d__Bacteria;p__Bacteroidota;c__Bacteroidia;o__Flavobacteriales;f__Flavobacteriaceae;g__Pontimicrobium	92.6	iPHoP-RF;94.70
Brothers_Diffuse_S015_NODE_2002_length_7374_cov_2.072444	6.95	d__Bacteria;p__Bacteroidota;c__Bacteroidia;o__Flavobacteriales;f__Flavobacteriaceae;g__Changchengzhania	91.4	iPHoP-RF;93.70
Brothers_Diffuse_S015_NODE_2002_length_7374_cov_2.072444	6.95	d__Bacteria;p__Bacteroidota;c__Bacteroidia;o__Flavobacteriales;f__Flavobacteriaceae;g__Sabulilitoribacter	91	iPHoP-RF;93.40
Brothers_Diffuse_S015_NODE_20237_length_2912_cov_1.617953	8.12	d__Bacteria;p__Bacteroidota;c__Bacteroidia;o__Bacteroidales;f__Bacteroidaceae;g__Prevotella	94.9	iPHoP-RF;96.40
Brothers_Diffuse_S015_NODE_20332_length_2906_cov_4.626484	3.8	d__Bacteria;p__Campylobacterota;c__Campylobacteria;o__Campylobacterales;f__Sulfurovaceae;g__Sulfurovum	94.5	iPHoP-RF;96.10
Brothers_Diffuse_S015_NODE_203392_length_1193_cov_2.963415	10	d__Bacteria;p__Bacteroidota;c__Bacteroidia;o__Bacteroidales;f__Bacteroidaceae;g__Bacteroides	90.7	iPHoP-RF;93.10
Brothers_Diffuse_S015_NODE_203400_length_1193_cov_2.749531	15.8	d__Bacteria;p__Bacteroidota;c__Bacteroidia;o__Flavobacteriales;f__Flavobacteriaceae;g__Flavobacterium	91.4	iPHoP-RF;93.70
Brothers_Diffuse_S015_NODE_203400_length_1193_cov_2.749531	15.8	d__Bacteria;p__Bacteroidota;c__Bacteroidia;o__Bacteroidales;f__Bacteroidaceae;g__Prevotella	90.7	iPHoP-RF;93.10
Brothers_Diffuse_S015_NODE_20806_length_2876_cov_3.206621	47.73	d__Bacteria;p__Pseudomonadota;c__Gammaproteobacteria;o__Enterobacterales_A;f__Shewanellaceae;g__Shewanella	91.8	iPHoP-RF;94.10
Brothers_Diffuse_S015_NODE_2113_length_7223_cov_8.373309	7.27	d__Bacteria;p__Bacillota_A;c__Clostridia;o__Lachnospirales;f__Lachnospiraceae;g__UBA3282	93.1	iPHoP-RF;95.10
Brothers_Diffuse_S015_NODE_21417_length_2846_cov_2.744759		d__Bacteria;p__Actinomycetota;c__Acidimicrobiia;o__UBA5794;f__UBA5794;g__JAHEEL01	90.2	blast;92.70 iPHoP-RF;63.30
Brothers_Diffuse_S015_NODE_23195_length_2753_cov_4.751333	13.07	d__Bacteria;p__Campylobacterota;c__Campylobacteria;o__Campylobacterales;f__Sulfurovaceae;g__Sulfurovum	93.1	iPHoP-RF;95.10
Brothers_Diffuse_S015_NODE_23977_length_2716_cov_2.653920	8.72	d__Bacteria;p__Bacillota_A;c__Clostridia;o__Oscillospirales;f__Oscillospiraceae;g__Faecousia	91.8	iPHoP-RF;94.10
Brothers_Diffuse_S015_NODE_2403_length_6872_cov_7.006820	4.7	d__Bacteria;p__Pseudomonadota;c__Gammaproteobacteria;o__Pseudomonadales;f__Moraxellaceae;g__Psychrobacter	91.8	iPHoP-RF;94.10
Brothers_Diffuse_S015_NODE_2487_length_6781_cov_2.143523	10.72	d__Bacteria;p__Bacillota_A;c__Clostridia;o__Lachnospirales;f__Lachnospiraceae;g__Lachnoclostridium	90.3	iPHoP-RF;92.80
Brothers_Diffuse_S015_NODE_25635_length_2643_cov_1.980525	10.47	d__Bacteria;p__Bacteroidota;c__Bacteroidia;o__Bacteroidales;f__UBA932;g__Bact-11	90.3	iPHoP-RF;92.80
Brothers_Diffuse_S015_NODE_26035_length_2627_cov_1.226800	5.1	d__Bacteria;p__Bacteroidota;c__Bacteroidia;o__Bacteroidales;f__Bacteroidaceae;g__Bacteroides	95.9	iPHoP-RF;97.10
Brothers_Diffuse_S015_NODE_26035_length_2627_cov_1.226800	5.1	d__Bacteria;p__Bacteroidota;c__Bacteroidia;o__Bacteroidales;f__Bacteroidaceae;g__Bacteroides_G	95.9	iPHoP-RF;97.10
Brothers_Diffuse_S015_NODE_26035_length_2627_cov_1.226800	5.1	d__Bacteria;p__Bacteroidota;c__Bacteroidia;o__Bacteroidales;f__Bacteroidaceae;g__JAAYUD01	95.9	iPHoP-RF;97.10
Brothers_Diffuse_S015_NODE_26035_length_2627_cov_1.226800	5.1	d__Bacteria;p__Bacteroidota;c__Bacteroidia;o__Bacteroidales;f__Bacteroidaceae;g__Phocaeicola	94.9	iPHoP-RF;96.40
Brothers_Diffuse_S015_NODE_2897_length_6375_cov_1.476793	11.6	d__Bacteria;p__Patescibacteria;c__Paceibacteria;o__UBA9983_A;f__Zambryskibacteraceae;g__C7867-006	92.2	iPHoP-RF;94.40
Brothers_Diffuse_S015_NODE_29017_length_2517_cov_8.657741	16.58	d__Bacteria;p__Bacteroidota;c__Chlorobia;o__Chlorobiales;f__Chlorobiaceae;g__Prosthecochloris	93.2	blast;95.20 iPHoP-RF;60.30
Brothers_Diffuse_S015_NODE_297_length_14698_cov_4.139524	3.71	d__Bacteria;p__Bacteroidota;c__Bacteroidia;o__Sphingobacteriales;f__Sphingobacteriaceae;g__Sphingobacterium	93.1	iPHoP-RF;95.10
Brothers_Diffuse_S015_NODE_305099_length_1016_cov_1.503937		d__Bacteria;p__Pseudomonadota;c__Gammaproteobacteria;o__;f__;g__	93.1	CRISPR;95.10
Brothers_Diffuse_S015_NODE_31134_length_2449_cov_7.726529		d__Bacteria;p__Bacteroidota;c__Bacteroidia;o__Bacteroidales;f__Bacteroidaceae;g__Prevotella	92.6	iPHoP-RF;94.70
Brothers_Diffuse_S015_NODE_311642_length_1007_cov_1.895455	16.4	d__Bacteria;p__Campylobacterota;c__Campylobacteria;o__Campylobacterales;f__Sulfurimonadaceae;g__Sulfurimonas	90.3	iPHoP-RF;92.80
Brothers_Diffuse_S015_NODE_32265_length_2417_cov_2.120087	8.5	d__Bacteria;p__Campylobacterota;c__Campylobacteria;o__Campylobacterales;f__Sulfurimonadaceae;g__Sulfurimonas	92.6	iPHoP-RF;94.70
Brothers_Diffuse_S015_NODE_32310_length_2416_cov_1.248580	11.22	d__Bacteria;p__Bacteroidota;c__Bacteroidia;o__Bacteroidales;f__Bacteroidaceae;g__Bacteroides	95.7	RaFAH;97.00
Brothers_Diffuse_S015_NODE_32979_length_2395_cov_1.835097		d__Bacteria;p__Campylobacterota;c__Campylobacteria;o__Campylobacterales;f__Sulfurovaceae;g__Sulfurovum	93.1	iPHoP-RF;95.10
Brothers_Diffuse_S015_NODE_3527_length_5875_cov_5.735038		d__Bacteria;p__Campylobacterota;c__Campylobacteria;o__Campylobacterales;f__Sulfurovaceae;g__Sulfurovum	93.5	iPHoP-RF;95.40
Brothers_Diffuse_S015_NODE_3669_length_5791_cov_3.246822	2.99	d__Bacteria;p__Pseudomonadota;c__Gammaproteobacteria;o__Enterobacterales;f__Enterobacteriaceae;g__Proteus	93.1	iPHoP-RF;95.10
Brothers_Diffuse_S015_NODE_399_length_13172_cov_3.605289	3.68	d__Bacteria;p__Bacillota_A;c__Clostridia;o__Lachnospirales;f__Lachnospiraceae;g__Wujia	91.8	iPHoP-RF;94.10
Brothers_Diffuse_S015_NODE_42609_length_2162_cov_5.869779	8.58	d__Bacteria;p__Bacillota_A;c__Clostridia;o__Lachnospirales;f__Lachnospiraceae;g__Lachnospira	90.9	CRISPR;93.30
Brothers_Diffuse_S015_NODE_4267_length_5479_cov_3.676756	5.55	d__Bacteria;p__Bacillota_A;c__Clostridia;o__Oscillospirales;f__Oscillospiraceae;g__Lawsonibacter	94.5	iPHoP-RF;96.10
Brothers_Diffuse_S015_NODE_42822_length_2158_cov_3.528311		d__Bacteria;p__Actinomycetota;c__Acidimicrobiia;o__UBA5794;f__UBA5794;g__JAHEEL01	92.5	blast;94.60 iPHoP-RF;71.70
Brothers_Diffuse_S015_NODE_4392_length_5422_cov_3.972993		d__Bacteria;p__Bacteroidota;c__Bacteroidia;o__Flavobacteriales;f__Flavobacteriaceae;g__Muricauda	92.2	iPHoP-RF;94.40
Brothers_Diffuse_S015_NODE_4406_length_5415_cov_11.816755	9.42	d__Bacteria;p__Bacteroidota;c__Bacteroidia;o__Bacteroidales;f__VadinHA17;g__DRPN01	91.6	blast;93.90 iPHoP-RF;87.00
Brothers_Diffuse_S015_NODE_4406_length_5415_cov_11.816755	9.42	Unknown	91.5	blast;93.80 iPHoP-RF;87.30
Brothers_Diffuse_S015_NODE_44658_length_2122_cov_7.418546	6.88	d__Bacteria;p__Pseudomonadota;c__Gammaproteobacteria;o__Thiotrichales;f__Thiotrichaceae;g__S015-18	90.7	blast;93.10
Brothers_Diffuse_S015_NODE_4531_length_5355_cov_2.573833	5.6	d__Bacteria;p__Campylobacterota;c__Campylobacteria;o__Campylobacterales;f__Sulfurovaceae;g__Sulfurovum	93.1	iPHoP-RF;95.10
Brothers_Diffuse_S015_NODE_45443_length_2108_cov_1.215043	10.82	d__Bacteria;p__Bacteroidota;c__Bacteroidia;o__Chitinophagales;f__Chitinophagaceae;g__Flavipsychrobacter	93.9	iPHoP-RF;95.70
Brothers_Diffuse_S015_NODE_4763_length_5242_cov_3.450635	9.45	d__Bacteria;p__Desulfobacterota_F;c__DSWW01;o__DSWW01;f__DSWW01;g__S015-6	90.4	blast;92.90 iPHoP-RF;59.80
Brothers_Diffuse_S015_NODE_4882_length_5181_cov_7.716660	4.04	d__Bacteria;p__Bacteroidota;c__Bacteroidia;o__Bacteroidales;f__Bacteroidaceae;g__UBA4372	93.1	iPHoP-RF;95.10
Brothers_Diffuse_S015_NODE_4882_length_5181_cov_7.716660	4.04	d__Bacteria;p__Bacteroidota;c__Bacteroidia;o__Bacteroidales;f__P3;g__UBA1711	93.1	iPHoP-RF;95.10
Brothers_Diffuse_S015_NODE_5004_length_5132_cov_3.854545	2.86	d__Bacteria;p__Bacillota_A;c__Clostridia;o__Lachnospirales;f__Lachnospiraceae;g__SZUA-378	90.7	iPHoP-RF;93.10
Brothers_Diffuse_S015_NODE_51696_length_2004_cov_2.689398	10.38	d__Bacteria;p__Campylobacterota;c__Campylobacteria;o__Campylobacterales;f__Sulfurimonadaceae;g__Sulfurimonas	90.4	blast;92.90 iPHoP-RF;77.10
Brothers_Diffuse_S015_NODE_54386_length_1966_cov_3.388798		d__Bacteria;p__Bacteroidota;c__Bacteroidia;o__Bacteroidales;f__Bacteroidaceae;g__Phocaeicola	95.3	iPHoP-RF;96.70
Brothers_Diffuse_S015_NODE_54633_length_1963_cov_1.832789		d__Bacteria;p__Bacteroidota;c__Bacteroidia;o__Bacteroidales;f__Bacteroidaceae;g__Phocaeicola	93.1	CRISPR;95.10
Brothers_Diffuse_S015_NODE_54924_length_1959_cov_3.433406	6.07	d__Bacteria;p__Patescibacteria;c__Saccharimonadia;o__Saccharimonadales;f__Nanosyncoccaceae;g__Nanosyncoccus	93.5	iPHoP-RF;95.40
Brothers_Diffuse_S015_NODE_5553_length_4933_cov_3.336246	5.83	d__Bacteria;p__Bacteroidota;c__Bacteroidia;o__Bacteroidales;f__Bacteroidaceae;g__Prevotella	92.6	iPHoP-RF;94.70
Brothers_Diffuse_S015_NODE_56834_length_1933_cov_4.342193	30.73	d__Bacteria;p__Pseudomonadota;c__Gammaproteobacteria;o__Thiotrichales;f__Thiotrichaceae;g__S015-18	90.6	blast;93.00 iPHoP-RF;58.70
Brothers_Diffuse_S015_NODE_5795_length_4858_cov_7.689283	3.65	d__Bacteria;p__Bacteroidota;c__Bacteroidia;o__Flavobacteriales;f__UA16;g__ASP10-05a	92.2	iPHoP-RF;94.40
Brothers_Diffuse_S015_NODE_5795_length_4858_cov_7.689283	3.65	d__Bacteria;p__Bacteroidota;c__Bacteroidia;o__NS11-12g;f__UBA9320;g__UBA9320	91.8	iPHoP-RF;94.10
Brothers_Diffuse_S015_NODE_58088_length_1917_cov_7.229609	10.22	d__Bacteria;p__Campylobacterota;c__Campylobacteria;o__Campylobacterales;f__Sulfurovaceae;g__Sulfurovum	91.8	iPHoP-RF;94.10
Brothers_Diffuse_S015_NODE_58257_length_1915_cov_2.311521	15.22	d__Bacteria;p__Bacteroidota;c__Bacteroidia;o__Flavobacteriales;f__Flavobacteriaceae;g__Winogradskyella	92.2	iPHoP-RF;94.40
Brothers_Diffuse_S015_NODE_59682_length_1898_cov_1.616601	9.27	d__Bacteria;p__Campylobacterota;c__Campylobacteria;o__Campylobacterales;f__Sulfurovaceae;g__Sulfurovum	91.4	iPHoP-RF;93.70
Brothers_Diffuse_S015_NODE_60763_length_1884_cov_3.320433	8.28	d__Bacteria;p__Campylobacterota;c__Campylobacteria;o__Campylobacterales;f__Sulfurovaceae;g__Sulfurovum	94.9	iPHoP-RF;96.40
Brothers_Diffuse_S015_NODE_61136_length_1880_cov_1.624073	8.42	d__Bacteria;p__Bacteroidota;c__Bacteroidia;o__Bacteroidales;f__Dysgonomonadaceae;g__Proteiniphilum	91.8	iPHoP-RF;94.10
Brothers_Diffuse_S015_NODE_61136_length_1880_cov_1.624073	8.42	d__Bacteria;p__Bacteroidota;c__Bacteroidia;o__Bacteroidales;f__Dysgonomonadaceae;g__Fermentimonas	90.3	iPHoP-RF;92.80
Brothers_Diffuse_S015_NODE_64738_length_1840_cov_2.113835	18.1	d__Bacteria;p__Bacteroidota;c__Bacteroidia;o__Bacteroidales;f__Bacteroidaceae;g__Prevotella	93.5	iPHoP-RF;95.40
Brothers_Diffuse_S015_NODE_65308_length_1834_cov_1.275923	11.32	d__Bacteria;p__Pseudomonadota;c__Alphaproteobacteria;o__Pelagibacterales;f__Pelagibacteraceae;g__Pelagibacter	95.9	iPHoP-RF;97.10
Brothers_Diffuse_S015_NODE_68026_length_1806_cov_1.311495	21.32	d__Bacteria;p__Bacteroidota;c__Bacteroidia;o__Flavobacteriales;f__Flavobacteriaceae;g__Flavobacterium	92.6	iPHoP-RF;94.70
Brothers_Diffuse_S015_NODE_69746_length_1789_cov_1.923586		d__Bacteria;p__Bacteroidota;c__Bacteroidia;o__Flavobacteriales;f__JAADED01;g__WGBX01	92.2	iPHoP-RF;94.40
Brothers_Diffuse_S015_NODE_73498_length_1754_cov_3.078672		d__Bacteria;p__Bacillota_A;c__Clostridia;o__Lachnospirales;f__Lachnospiraceae;g__Roseburia	95.9	iPHoP-RF;97.10
Brothers_Diffuse_S015_NODE_73498_length_1754_cov_3.078672		d__Bacteria;p__Bacillota_A;c__Clostridia;o__Lachnospirales;f__Lachnospiraceae;g__Eubacterium_J	94.5	iPHoP-RF;96.10
Brothers_Diffuse_S015_NODE_73498_length_1754_cov_3.078672		d__Bacteria;p__Bacillota_A;c__Clostridia;o__Lachnospirales;f__Lachnospiraceae;g__W0P33-017	94.5	iPHoP-RF;96.10
Brothers_Diffuse_S015_NODE_74772_length_1743_cov_1.634282	13	d__Bacteria;p__Campylobacterota;c__Campylobacteria;o__Campylobacterales;f__Sulfurovaceae;g__Sulfurovum	95.3	iPHoP-RF;96.70
Brothers_Diffuse_S015_NODE_7560_length_4356_cov_3.420667	8.77	d__Bacteria;p__Bacteroidota;c__Bacteroidia;o__Cytophagales;f__Amoebophilaceae;g__Amoebophilus	90.3	iPHoP-RF;92.80
Brothers_Diffuse_S015_NODE_77125_length_1723_cov_1.222431	8.75	d__Bacteria;p__Bacteroidota;c__Bacteroidia;o__Bacteroidales;f__Dysgonomonadaceae;g__Dysgonomonas	92.6	iPHoP-RF;94.70
Brothers_Diffuse_S015_NODE_77359_length_1720_cov_10.286880	12.2	d__Bacteria;p__Bacteroidota;c__Bacteroidia;o__Bacteroidales;f__F082;g__Limimorpha	93.5	iPHoP-RF;95.40
Brothers_Diffuse_S015_NODE_78461_length_1711_cov_3.158460	15.26	d__Bacteria;p__Bacillota_A;c__Clostridia;o__Lachnospirales;f__Lachnospiraceae;g__Anaerosporobacter	94.9	iPHoP-RF;96.40
Brothers_Diffuse_S015_NODE_78461_length_1711_cov_3.158460	15.26	d__Bacteria;p__Bacillota_A;c__Clostridia;o__Lachnospirales;f__Lachnospiraceae;g__Lachnoclostridium	94.5	iPHoP-RF;96.10
Brothers_Diffuse_S015_NODE_78461_length_1711_cov_3.158460	15.26	d__Bacteria;p__Bacillota_A;c__Clostridia;o__Lachnospirales;f__Lachnospiraceae;g__Mobilisporobacter	91	iPHoP-RF;93.40
Brothers_Diffuse_S015_NODE_7986_length_4259_cov_2.549129		d__Bacteria;p__Pseudomonadota;c__Gammaproteobacteria;o__UBA11654;f__UBA11654;g__UBA11654	94.9	iPHoP-RF;96.40
Brothers_Diffuse_S015_NODE_81191_length_1690_cov_1.321177	18.4	d__Bacteria;p__Bacteroidota;c__Bacteroidia;o__Chitinophagales;f__Chitinophagaceae;g__Flavipsychrobacter	91.8	iPHoP-RF;94.10
Brothers_Diffuse_S015_NODE_8318_length_4185_cov_2.210448	19.45	d__Bacteria;p__Bacillota;c__Bacilli;o__Lactobacillales;f__Lactobacillaceae;g__Leuconostoc	95.9	iPHoP-RF;97.10
Brothers_Diffuse_S015_NODE_85955_length_1654_cov_2.588736	13	d__Bacteria;p__Bacillota;c__Bacilli;o__Staphylococcales;f__Staphylococcaceae;g__Staphylococcus	95.3	iPHoP-RF;96.70
Brothers_Diffuse_S015_NODE_8724_length_4104_cov_1.588886	12.2	d__Bacteria;p__Patescibacteria;c__Saccharimonadia;o__Saccharimonadales;f__Nanosyncoccaceae;g__Nanosyncoccus	94.9	iPHoP-RF;96.40
Brothers_Diffuse_S015_NODE_87809_length_1641_cov_2.455086	15.05	d__Bacteria;p__Campylobacterota;c__Campylobacteria;o__Campylobacterales;f__Sulfurovaceae;g__Sulfurovum	93.9	iPHoP-RF;95.70
Brothers_Diffuse_S015_NODE_8895_length_4068_cov_3.547830		d__Bacteria;p__Actinomycetota;c__Acidimicrobiia;o__UBA5794;f__UBA5794;g__JAHEEL01	93.6	blast;95.50 iPHoP-RF;63.50
Brothers_Diffuse_S015_NODE_91486_length_1616_cov_4.169241		d__Bacteria;p__Desulfobacterota;c__Desulfobulbia;o__Desulfobulbales;f__Desulfobulbaceae;g__Desulfobulbus_C	91.2	blast;93.60 iPHoP-RF;74.80
Brothers_Diffuse_S015_NODE_96614_length_1583_cov_1.717033	8.92	d__Archaea;p__Halobacteriota;c__Syntropharchaeia;o__ANME-1;f__ANME-1;g__QENJ01	92.2	iPHoP-RF;94.40
Brothers_Diffuse_S015_NODE_9859_length_3907_cov_2.113228	8.45	d__Bacteria;p__Bacteroidota;c__Bacteroidia;o__Flavobacteriales;f__Flavobacteriaceae;g__Winogradskyella	90.7	iPHoP-RF;93.10
Brothers_Diffuse_S015_vRhyme_bin_108	3.76	d__Bacteria;p__Caldisericota;c__Caldisericia;o__UBA6126;f__UBA6126;g__JAGLCW01	91.2	blast;93.60 iPHoP-RF;60.90
Brothers_Diffuse_S015_vRhyme_bin_114	11.59	d__Bacteria;p__Bacteroidota;c__Bacteroidia;o__Flavobacteriales;f__Flavobacteriaceae;g__Flavobacterium	95.3	iPHoP-RF;96.70
Brothers_Diffuse_S015_vRhyme_bin_114	11.59	d__Archaea;p__Methanobacteriota;c__Methanobacteria;o__Methanobacteriales;f__Methanobacteriaceae;g__Methanobrevibacter_A	91.4	iPHoP-RF;93.70
Brothers_Diffuse_S015_vRhyme_bin_135	5.56	d__Bacteria;p__Fusobacteriota;c__Fusobacteriia;o__Fusobacteriales;f__Fusobacteriaceae;g__Fusobacterium	95.9	RaFAH;97.10
Brothers_Diffuse_S015_vRhyme_bin_135	5.56	d__Bacteria;p__Fusobacteriota;c__Fusobacteriia;o__Fusobacteriales;f__Fusobacteriaceae;g__Fusobacterium_A	95.9	RaFAH;97.10
Brothers_Diffuse_S015_vRhyme_bin_135	5.56	d__Bacteria;p__Fusobacteriota;c__Fusobacteriia;o__Fusobacteriales;f__Fusobacteriaceae;g__Fusobacterium_C	95.9	RaFAH;97.10
Brothers_Diffuse_S015_vRhyme_bin_140	6.54	d__Archaea;p__Thermoplasmatota;c__E2;o__DHVEG-1;f__DHVEG-1;g__JAGLML01	91.4	iPHoP-RF;93.70
Brothers_Diffuse_S015_vRhyme_bin_171	10.03	d__Bacteria;p__Patescibacteria;c__Saccharimonadia;o__Saccharimonadales;f__Saccharimonadaceae;g__Saccharimonas	95.2	CRISPR;96.60 iPHoP-RF;66.00
Brothers_Diffuse_S015_vRhyme_bin_174	20.12	d__Bacteria;p__Bacillota_C;c__Negativicutes;o__Acidaminococcales;f__Acidaminococcaceae;g__Phascolarctobacterium_A	94.3	CRISPR;96.00
Brothers_Diffuse_S015_vRhyme_bin_182	11.46	d__Bacteria;p__Bacteroidota;c__Bacteroidia;o__Bacteroidales;f__Bacteroidaceae;g__Prevotella	95.6	RaFAH;96.90
Brothers_Diffuse_S015_vRhyme_bin_197	4.52	d__Archaea;p__Thermoplasmatota;c__E2;o__DHVEG-1;f__DHVEG-1;g__JAGLML01	91.4	iPHoP-RF;93.70
Brothers_Diffuse_S015_vRhyme_bin_211	3.08	d__Bacteria;p__Campylobacterota;c__Campylobacteria;o__Campylobacterales;f__Sulfurovaceae;g__Sulfurovum	93.4	blast;95.30 iPHoP-RF;92.80
Brothers_Diffuse_S015_vRhyme_bin_247	3.38	d__Bacteria;p__Bacteroidota;c__Bacteroidia;o__Flavobacteriales;f__Flavobacteriaceae;g__Aequorivita	91.5	blast;93.80 iPHoP-RF;89.50
Brothers_Diffuse_S015_vRhyme_bin_263	4.37	d__Bacteria;p__Bacillota_A;c__Clostridia;o__Lachnospirales;f__Lachnospiraceae;g__Agathobacter	94.3	CRISPR;96.00 iPHoP-RF;77.30
Brothers_Diffuse_S015_vRhyme_bin_3	8.87	d__Bacteria;p__Bacteroidota;c__Bacteroidia;o__Bacteroidales;f__Bacteroidaceae;g__Bacteroides	90.1	RaFAH;92.60
Brothers_Diffuse_S015_vRhyme_bin_31	12.59	d__Bacteria;p__Caldisericota;c__Caldisericia;o__UBA6126;f__UBA6126;g__JAGLCW01	91.1	blast;93.50
Brothers_Diffuse_S015_vRhyme_bin_315	5.56	d__Bacteria;p__Desulfobacterota_E;c__Anaeroferrophillalia;o__Anaeroferrophillales;f__Tharpellaceae;g__Tharpella	91	blast;93.40
Brothers_Diffuse_S015_vRhyme_bin_315	5.56	Unknown	90.9	blast;93.30
Brothers_Diffuse_S015_vRhyme_bin_317	2.62	d__Archaea;p__Methanobacteriota;c__Methanobacteria;o__Methanobacteriales;f__Methanobacteriaceae;g__Methanobrevibacter_A	94.5	iPHoP-RF;96.10
Brothers_Diffuse_S015_vRhyme_bin_317	2.62	d__Bacteria;p__Bacillota;c__Bacilli;o__RFN20;f__CAG-288;g__Enterosoma	92.6	iPHoP-RF;94.70
Brothers_Diffuse_S015_vRhyme_bin_318	14.13	d__Bacteria;p__Calditrichota;c__Calditrichia;o__Calditrichales;f__J004;g__J004	90.4	blast;92.90 iPHoP-RF;52.20
Brothers_Diffuse_S015_vRhyme_bin_338	15.68	d__Bacteria;p__Bacillota;c__Bacilli;o__Lactobacillales;f__Lactobacillaceae;g__Companilactobacillus	94.5	iPHoP-RF;96.10
Brothers_Diffuse_S015_vRhyme_bin_338	15.68	d__Bacteria;p__Bacillota;c__Bacilli;o__Lactobacillales;f__Lactobacillaceae;g__Leuconostoc	93.1	iPHoP-RF;95.10
Brothers_Diffuse_S015_vRhyme_bin_357	13.94	d__Bacteria;p__Desulfobacterota;c__Desulfobulbia;o__Desulfobulbales;f__Desulfobulbaceae;g__Desulfobulbus_C	90.4	blast;92.90 iPHoP-RF;74.60
Brothers_Diffuse_S015_vRhyme_bin_372	5.11	d__Bacteria;p__Patescibacteria;c__Paceibacteria;o__UBA9983_A;f__UBA918;g__OLB19	90.3	iPHoP-RF;92.80
Brothers_Diffuse_S015_vRhyme_bin_57	4.96	d__Archaea;p__Methanobacteriota;c__Methanobacteria;o__Methanobacteriales;f__Methanobacteriaceae;g__Methanobrevibacter_A	92.2	iPHoP-RF;94.40
Brothers_Diffuse_S015_vRhyme_bin_66	7.69	d__Bacteria;p__Pseudomonadota;c__Gammaproteobacteria;o__Thiotrichales;f__Thiotrichaceae;g__S015-18	90.9	blast;93.30 iPHoP-RF;63.00
Brothers_Diffuse_S015_vRhyme_bin_75	6.09	d__Bacteria;p__Pseudomonadota;c__Gammaproteobacteria;o__Enterobacterales;f__Enterobacteriaceae;g__Providencia_B	91	iPHoP-RF;93.40
Brothers_Diffuse_S015_vRhyme_bin_87	4.49	d__Bacteria;p__Pseudomonadota;c__Gammaproteobacteria;o__Thiotrichales;f__Thiotrichaceae;g__S015-18	91.2	blast;93.60 iPHoP-RF;64.50
Brothers_Diffuse_S015_vRhyme_bin_91	9.41	d__Bacteria;p__Bacillota;c__Bacilli;o__Izemoplasmatales;f__Izemoplasmataceae;g__JAFGXW01	91.5	blast;93.80 iPHoP-RF;85.10
Brothers_LC_S014_NODE_10397_length_4471_cov_35.055018	9.57	d__Bacteria;p__WOR-3;c__UBA3072;o__;f__;g__	90.7	blast;93.10 iPHoP-RF;76.80
Brothers_LC_S014_NODE_10756_length_4392_cov_2.806800	11.33	d__Bacteria;p__Bacillota_A;c__Clostridia;o__Lachnospirales;f__Cellulosilyticaceae;g__Cellulosilyticum	93.9	iPHoP-RF;95.70
Brothers_LC_S014_NODE_12036_length_4137_cov_3.350873	3.88	d__Archaea;p__B1Sed10-29;c__B1Sed10-29;o__WALL01;f__WAMD01;g__	91.1	blast;93.50 iPHoP-RF;65.30
Brothers_LC_S014_NODE_12426_length_4065_cov_1.174454	12.28	d__Archaea;p__B1Sed10-29;c__B1Sed10-29;o__WALL01;f__WAMD01;g__	90.2	blast;92.70 iPHoP-RF;69.80
Brothers_LC_S014_NODE_13710_length_3885_cov_1.420969		d__Bacteria;p__Actinomycetota;c__Coriobacteriia;o__Coriobacteriales;f__Coriobacteriaceae;g__Collinsella	94.5	iPHoP-RF;96.10
Brothers_LC_S014_NODE_13932_length_3850_cov_16.685469		d__Bacteria;p__Bacillota_A;c__Clostridia;o__TANB77;f__CAG-508;g__CAG-269	92.6	iPHoP-RF;94.70
Brothers_LC_S014_NODE_14328_length_3793_cov_3.069285	3.58	d__Archaea;p__Thermoplasmatota;c__Thermoplasmata;o__;f__;g__	91.8	iPHoP-RF;94.10
Brothers_LC_S014_NODE_15393_length_3654_cov_1.675361	3.78	d__Bacteria;p__Chloroflexota;c__Dehalococcoidia;o__GIF9;f__AB-539-J10;g__JAFGBN01	91	iPHoP-RF;93.40
Brothers_LC_S014_NODE_15832_length_3600_cov_3.793262	16.95	d__Bacteria;p__Campylobacterota;c__Campylobacteria;o__Nautiliales;f__Nautiliaceae;g__	92	blast;94.20 iPHoP-RF;65.80
Brothers_LC_S014_NODE_16604_length_3505_cov_1.365305	9.26	d__Bacteria;p__Campylobacterota;c__Campylobacteria;o__Nautiliales;f__Nautiliaceae;g__	90.6	blast;93.00 iPHoP-RF;60.60
Brothers_LC_S014_NODE_16674_length_3498_cov_1.087808	4.13	d__Bacteria;p__Thermotogota;c__Thermotogae;o__Mesoaciditogales;f__Mesoaciditogaceae;g__Mesoaciditoga	91.4	blast;93.70
Brothers_LC_S014_NODE_16945_length_3470_cov_8.313491	15.6	d__Bacteria;p__Patescibacteria;c__Microgenomatia;o__UBA1400;f__PJMF01;g__WFTH01	90.4	blast;92.90 iPHoP-RF;75.40
Brothers_LC_S014_NODE_17000_length_3464_cov_10.537309	17.32	d__Bacteria;p__Desulfobacterota;c__Desulfobacteria;o__Desulfobacterales;f__Desulfobacteraceae;g__4572-130	94.6	CRISPR;96.20
Brothers_LC_S014_NODE_1833_length_10760_cov_3.939152	6.88	d__Bacteria;p__Campylobacterota;c__Campylobacteria;o__Campylobacterales;f__Sulfurimonadaceae;g__Sulfurimonas	91.1	blast;93.50 iPHoP-RF;71.10
Brothers_LC_S014_NODE_189_length_29547_cov_12.204623	3.7	d__Bacteria;p__Patescibacteria;c__ABY1;o__;f__;g__	90.8	blast;93.20 iPHoP-RF;55.70
Brothers_LC_S014_NODE_19185_length_3248_cov_0.850048	7.6	d__Bacteria;p__Campylobacterota;c__Campylobacteria;o__Campylobacterales;f__Sulfurimonadaceae;g__Sulfurimonas	92	blast;94.20
Brothers_LC_S014_NODE_19186_length_3248_cov_0.591798	10.18	d__Bacteria;p__Bacteroidota;c__Bacteroidia;o__Bacteroidales;f__F082;g__B16-G9	91.2	blast;93.60 iPHoP-RF;72.60
Brothers_LC_S014_NODE_20196_length_3155_cov_1.906209	6.73	d__Bacteria;p__Chloroflexota;c__Anaerolineae;o__Anaerolineales;f__EnvOPS12;g__CG2-30-58-95	91	iPHoP-RF;93.40
Brothers_LC_S014_NODE_2059_length_10164_cov_13.406994	4.76	d__Bacteria;p__Desulfobacterota;c__Dissulfuribacteria;o__Dissulfuribacterales;f__UBA3076;g__UBA3076	91.4	blast;93.70
Brothers_LC_S014_NODE_21927_length_3016_cov_7.914503	12.1	d__Bacteria;p__Desulfobacterota;c__Desulfobacteria;o__Desulfobacterales;f__Desulfobacteraceae;g__4572-130	90.4	blast;92.90 iPHoP-RF;51.20
Brothers_LC_S014_NODE_2477_length_9243_cov_10.095656	15.35	d__Bacteria;p__Thermotogota;c__Thermotogae;o__Mesoaciditogales;f__Mesoaciditogaceae;g__Mesoaciditoga	93.2	blast;95.20 iPHoP-RF;68.40
Brothers_LC_S014_NODE_24841_length_2817_cov_6.330112	13.05	d__Archaea;p__Micrarchaeota;c__Micrarchaeia;o__Norongarragalinales;f__WALN01;g__WALN01	90.6	blast;93.00 iPHoP-RF;65.10
Brothers_LC_S014_NODE_2776_length_8773_cov_5.504395	7.73	d__Bacteria;p__Campylobacterota;c__Campylobacteria;o__Campylobacterales;f__Sulfurimonadaceae;g__Sulfurimonas	94.5	iPHoP-RF;96.10
Brothers_LC_S014_NODE_2882_length_8626_cov_4.787504	4.53	d__Bacteria;p__Campylobacterota;c__Campylobacteria;o__Campylobacterales;f__Sulfurovaceae;g__Sulfurovum	92.2	iPHoP-RF;94.40
Brothers_LC_S014_NODE_29499_length_2563_cov_2.969212	15.8	d__Bacteria;p__Campylobacterota;c__Campylobacteria;o__Campylobacterales;f__Arcobacteraceae;g__Aliarcobacter	94.9	iPHoP-RF;96.40
Brothers_LC_S014_NODE_33325_length_2391_cov_6.199647	14.82	d__Bacteria;p__Bacteroidota;c__Ignavibacteria;o__Ignavibacteriales;f__Melioribacteraceae;g__	91.6	blast;93.90 iPHoP-RF;66.00
Brothers_LC_S014_NODE_33454_length_2386_cov_1.305002	9.93	d__Bacteria;p__Bipolaricaulota;c__Bipolaricaulia;o__UBA7950;f__UBA9294;g__UBA9294	91.4	blast;93.70 iPHoP-RF;68.90
Brothers_LC_S014_NODE_3988_length_7300_cov_2.984944	6.38	d__Bacteria;p__Caldisericota;c__Caldisericia;o__Caldisericales;f__Caldisericaceae;g__	91.5	blast;93.80 iPHoP-RF;52.20
Brothers_LC_S014_NODE_3988_length_7300_cov_2.984944	6.38	d__Bacteria;p__Caldisericota;c__Caldisericia;o__Caldisericales;f__Caldisericaceae;g__S143-107	91.5	blast;93.80
Brothers_LC_S014_NODE_4155_length_7148_cov_1.844467	4.7	d__Bacteria;p__Pseudomonadota;c__Alphaproteobacteria;o__Rhizobiales;f__Hyphomicrobiaceae;g__JAEUMD01	90.3	iPHoP-RF;92.80
Brothers_LC_S014_NODE_42681_length_2072_cov_1.796401	7.26	d__Bacteria;p__Thermotogota;c__Thermotogae;o__Mesoaciditogales;f__Mesoaciditogaceae;g__Mesoaciditoga	91.4	blast;93.70
Brothers_LC_S014_NODE_4306_length_7025_cov_4.941722	14.99	d__Bacteria;p__Campylobacterota;c__Campylobacteria;o__Campylobacterales;f__Sulfurimonadaceae;g__Sulfurimonas	92.6	iPHoP-RF;94.70
Brothers_LC_S014_NODE_43485_length_2050_cov_2.142486	13.87	d__Archaea;p__Halobacteriota;c__Methanosarcinia;o__Methanosarcinales;f__EX4572-44;g__Ethanoperedens	90.4	blast;92.90 iPHoP-RF;55.20
Brothers_LC_S014_NODE_441_length_19846_cov_5.671687	16.05	d__Bacteria;p__Campylobacterota;c__Campylobacteria;o__Campylobacterales;f__Sulfurimonadaceae;g__Sulfurimonas	93.5	iPHoP-RF;95.40
Brothers_LC_S014_NODE_45428_length_1998_cov_0.554784		d__Bacteria;p__Pseudomonadota;c__Alphaproteobacteria;o__Rickettsiales;f__Anaplasmataceae;g__Wolbachia	92.6	iPHoP-RF;94.70
Brothers_LC_S014_NODE_45669_length_1991_cov_1.550966	8.07	d__Bacteria;p__Patescibacteria;c__JAEDAM01;o__Absconditabacterales;f__Absconditicoccaceae;g__	91.5	blast;93.80
Brothers_LC_S014_NODE_52319_length_1836_cov_10.713283		d__Archaea;p__Thermoplasmatota;c__E2;o__DHVEG-1;f__B18-G2;g__	90.6	blast;93.00 iPHoP-RF;72.80
Brothers_LC_S014_NODE_52541_length_1832_cov_1.279179	5.18	d__Bacteria;p__Bacteroidota;c__Bacteroidia;o__Chitinophagales;f__Chitinophagaceae;g__Sediminibacterium	93.1	iPHoP-RF;95.10
Brothers_LC_S014_NODE_53769_length_1806_cov_1.539607		d__Archaea;p__Nanoarchaeota;c__Nanoarchaeia;o__Woesearchaeales;f__ARS49;g__WJJT01	91	iPHoP-RF;93.40
Brothers_LC_S014_NODE_53769_length_1806_cov_1.539607		d__Archaea;p__Nanoarchaeota;c__Nanoarchaeia;o__Woesearchaeales;f__JAAOYA01;g__JAAOYA01	91	iPHoP-RF;93.40
Brothers_LC_S014_NODE_53769_length_1806_cov_1.539607		d__Archaea;p__Nanoarchaeota;c__Nanoarchaeia;o__Woesearchaeales;f__ARS49;g__WJKI01	90.7	iPHoP-RF;93.10
Brothers_LC_S014_NODE_5551_length_6178_cov_6.926954	7.94	d__Bacteria;p__Campylobacterota;c__Campylobacteria;o__Campylobacterales;f__Sulfurimonadaceae;g__Sulfurimonas	95.3	iPHoP-RF;96.70 blast;91.70
Brothers_LC_S014_NODE_56655_length_1749_cov_14.025894	9.32	d__Archaea;p__Nanoarchaeota;c__Nanoarchaeia;o__CSSed11-243R1;f__CSSed11-243R1;g__WALP01	91	blast;93.40 iPHoP-RF;76.80
Brothers_LC_S014_NODE_5750_length_6067_cov_8.445286	8.46	d__Bacteria;p__Thermotogota;c__Thermotogae;o__Mesoaciditogales;f__Mesoaciditogaceae;g__	91.4	iPHoP-RF;93.70 blast;91.10
Brothers_LC_S014_NODE_5821_length_6030_cov_3.792140	4.7	d__Bacteria;p__Chloroflexota;c__Anaerolineae;o__;f__;g__	91.2	blast;93.60 iPHoP-RF;64.80
Brothers_LC_S014_NODE_5859_length_6007_cov_4.397789	30.65	d__Bacteria;p__Campylobacterota;c__Desulfurellia;o__Desulfurellales;f__Hippeaceae;g__	90.1	blast;92.60
Brothers_LC_S014_NODE_59208_length_1702_cov_2.335238	10.85	d__Bacteria;p__Patescibacteria;c__Paceibacteria;o__UBA9983_A;f__UBA2100;g__UBA2100	92.6	iPHoP-RF;94.70
Brothers_LC_S014_NODE_6148_length_5858_cov_9.528355	4.9	d__Bacteria;p__Patescibacteria;c__Paceibacteria;o__UBA9983_A;f__JACZSL01;g__JACZSL01	94.9	iPHoP-RF;96.40
Brothers_LC_S014_NODE_6148_length_5858_cov_9.528355	4.9	d__Bacteria;p__Patescibacteria;c__Paceibacteria;o__UBA9983_A;f__UBA5272;g__UBA11704	93.9	iPHoP-RF;95.70
Brothers_LC_S014_NODE_6148_length_5858_cov_9.528355	4.9	d__Bacteria;p__Patescibacteria;c__Paceibacteria;o__UBA9983_A;f__JACZSL01;g__JADFRL01	92.2	iPHoP-RF;94.40
Brothers_LC_S014_NODE_6148_length_5858_cov_9.528355	4.9	d__Bacteria;p__Patescibacteria;c__Paceibacteria;o__UBA9983_A;f__UBA9973;g__UBA9973	91.4	iPHoP-RF;93.70
Brothers_LC_S014_NODE_63565_length_1628_cov_1.061959	15.82	d__Bacteria;p__Campylobacterota;c__Desulfurellia;o__Desulfurellales;f__Hippeaceae;g__Hippea	90.1	blast;92.60
Brothers_LC_S014_NODE_6974_length_5483_cov_65.859783		d__Bacteria;p__Campylobacterota;c__Desulfurellia;o__Desulfurellales;f__Hippeaceae;g__	91.5	blast;93.80 iPHoP-RF;80.60
Brothers_LC_S014_NODE_6974_length_5483_cov_65.859783		d__Bacteria;p__Campylobacterota;c__Desulfurellia;o__Desulfurellales;f__Hippeaceae;g__S144-51	91.5	blast;93.80 iPHoP-RF;71.50
Brothers_LC_S014_NODE_72077_length_1507_cov_1.702174	8.55	d__Bacteria;p__Campylobacterota;c__Campylobacteria;o__Campylobacterales;f__Sulfurovaceae;g__Sulfurovum	92.6	iPHoP-RF;94.70 blast;89.10
Brothers_LC_S014_NODE_724_length_16218_cov_40.253806	9.16	d__Bacteria;p__Caldisericota;c__Caldisericia;o__Caldisericales;f__Caldisericaceae;g__	91	blast;93.40 iPHoP-RF;92.40
Brothers_LC_S014_NODE_75354_length_1465_cov_1.281764		d__Bacteria;p__Bacteroidota;c__Bacteroidia;o__Bacteroidales;f__Bacteroidaceae;g__Phocaeicola	92.6	iPHoP-RF;94.70
Brothers_LC_S014_NODE_81136_length_1396_cov_2.344366	8.93	d__Bacteria;p__Caldisericota;c__Caldisericia;o__Caldisericales;f__Caldisericaceae;g__	92.6	iPHoP-RF;94.70
Brothers_LC_S014_NODE_8309_length_5026_cov_5.645438	21.8	d__Bacteria;p__Patescibacteria;c__Microgenomatia;o__JAADGY01;f__JAADGY01;g__	90.3	blast;92.80 iPHoP-RF;83.90
Brothers_LC_S014_NODE_8930_length_4841_cov_3.910904	7.06	d__Bacteria;p__Campylobacterota;c__Campylobacteria;o__Campylobacterales;f__Sulfurovaceae;g__Sulfurovum	91.8	iPHoP-RF;94.10
Brothers_LC_S014_NODE_908_length_14740_cov_4.311093	15.97	Unknown	90.4	blast;92.90
Brothers_LC_S014_NODE_9081_length_4793_cov_3.980497	5.37	d__Bacteria;p__Campylobacterota;c__Campylobacteria;o__Campylobacterales;f__Sulfurimonadaceae;g__WFNF01	91.6	blast;93.90
Brothers_LC_S014_NODE_9477_length_4691_cov_5.362401		d__Bacteria;p__Campylobacterota;c__Campylobacteria;o__Campylobacterales;f__Sulfurimonadaceae;g__Sulfurimonas	94.5	iPHoP-RF;96.10
Brothers_LC_S014_NODE_9572_length_4668_cov_2.892094	9.12	d__Bacteria;p__Thermotogota;c__Thermotogae;o__Mesoaciditogales;f__Mesoaciditogaceae;g__Mesoaciditoga	90.8	blast;93.20 iPHoP-RF;75.40
Brothers_LC_S014_NODE_96345_length_1245_cov_1.533095	11.95	d__Bacteria;p__Chloroflexota;c__Anaerolineae;o__JAADDB01;f__JAADDB01;g__S014-12	90.7	blast;93.10 iPHoP-RF;72.20
Brothers_LC_S014_NODE_97_length_38038_cov_9.760465	7.04	d__Bacteria;p__Pseudomonadota;c__Alphaproteobacteria;o__Rhodobacterales;f__Rhodobacteraceae;g__CACIJG01	95.3	iPHoP-RF;96.70
Brothers_LC_S014_NODE_99394_length_1219_cov_41.748168	8.58	d__Archaea;p__Methanobacteriota_B;c__Thermococci;o__Thermococcales;f__Thermococcaceae;g__Thermococcus	94.5	iPHoP-RF;96.10
Brothers_LC_S014_vRhyme_bin_1	2.58	d__Bacteria;p__Thermotogota;c__Thermotogae;o__Mesoaciditogales;f__Mesoaciditogaceae;g__Mesoaciditoga	90.4	blast;92.90
Brothers_LC_S014_vRhyme_bin_102	7.67	d__Bacteria;p__Chloroflexota;c__Anaerolineae;o__JAADDB01;f__JAADDB01;g__WFQU01	90.8	blast;93.20 iPHoP-RF;72.20
Brothers_LC_S014_vRhyme_bin_105	11.09	d__Bacteria;p__Desulfobacterota;c__Desulfobacteria;o__Desulfobacterales;f__Desulfobacteraceae;g__4572-130	97.5	CRISPR;98.20
Brothers_LC_S014_vRhyme_bin_106	4.3	d__Bacteria;p__Bipolaricaulota;c__Bipolaricaulia;o__UBA7950;f__UBA9294;g__M55B144	90.2	blast;92.70 iPHoP-RF;81.40
Brothers_LC_S014_vRhyme_bin_12	9.39	d__Archaea;p__B1Sed10-29;c__B1Sed10-29;o__WALL01;f__WAMD01;g__	91.5	blast;93.80 iPHoP-RF;88.90
Brothers_LC_S014_vRhyme_bin_13	7.5	d__Bacteria;p__Bacteroidota;c__Bacteroidia;o__Flavobacteriales;f__Flavobacteriaceae;g__Flavobacterium	92.2	iPHoP-RF;94.40
Brothers_LC_S014_vRhyme_bin_14	14.34	d__Bacteria;p__Bacteroidota;c__Bacteroidia;o__Bacteroidales;f__P3;g__Phil12	90.3	iPHoP-RF;92.80
Brothers_LC_S014_vRhyme_bin_15	10.58	d__Bacteria;p__Chloroflexota;c__Dehalococcoidia;o__SAR202;f__GCA-002694895;g__GCA-002694895	90.3	iPHoP-RF;92.80
Brothers_LC_S014_vRhyme_bin_15	10.58	d__Bacteria;p__Bacteroidota;c__Bacteroidia;o__Bacteroidales;f__S143-33;g__	90.1	blast;92.60 iPHoP-RF;71.30
Brothers_LC_S014_vRhyme_bin_2	1.84	d__Archaea;p__Aenigmatarchaeota;c__Aenigmatarchaeia;o__GW2011-AR5;f__WALA01;g__WALA01	90.8	blast;93.20 iPHoP-RF;87.90
Brothers_LC_S014_vRhyme_bin_25	11.14	d__Bacteria;p__WOR-3;c__UBA3072;o__;f__;g__	90.3	blast;92.80 iPHoP-RF;58.70
Brothers_LC_S014_vRhyme_bin_26	8.2	d__Bacteria;p__Campylobacterota;c__Campylobacteria;o__Campylobacterales;f__Sulfurovaceae;g__SZUA-451	91.4	blast;93.70 iPHoP-RF;82.50
Brothers_LC_S014_vRhyme_bin_28	11.33	d__Bacteria;p__Omnitrophota;c__Koll11;o__Duberdicusellales;f__Duberdicusellaceae;g__WFRI01	90.4	blast;92.90 iPHoP-RF;70.90
Brothers_LC_S014_vRhyme_bin_35	5.98	d__Bacteria;p__Patescibacteria;c__Paceibacteria;o__Paceibacterales;f__RBG-13-36-15;g__JAHCSE01	91.5	blast;93.80 iPHoP-RF;54.90
Brothers_LC_S014_vRhyme_bin_4	7.44	d__Bacteria;p__Bacillota;c__Bacilli;o__RFN20;f__CAG-449;g__CAG-449	91.8	iPHoP-RF;94.10
Brothers_LC_S014_vRhyme_bin_44	7.89	d__Bacteria;p__Campylobacterota;c__Desulfurellia;o__Desulfurellales;f__Hippeaceae;g__	91.5	blast;93.80 iPHoP-RF;56.00
Brothers_LC_S014_vRhyme_bin_45	6.04	d__Bacteria;p__Caldisericota;c__Caldisericia;o__Caldisericales;f__Caldisericaceae;g__	97.5	CRISPR;98.20
Brothers_LC_S014_vRhyme_bin_46	3.81	d__Bacteria;p__WOR-3;c__32-111;o__QNBC01;f__QNBC01;g__QNBC01	90.6	blast;93.00
Brothers_LC_S014_vRhyme_bin_51	6.78	d__Bacteria;p__WOR-3;c__32-111;o__QNBC01;f__QNBC01;g__QNBC01	90.7	blast;93.10 iPHoP-RF;66.80
Brothers_LC_S014_vRhyme_bin_52	15.15	d__Bacteria;p__Bacteroidota;c__Bacteroidia;o__Bacteroidales;f__Bacteroidaceae;g__Prevotella	99.7	RaFAH;99.70
Brothers_LC_S014_vRhyme_bin_6	7.93	d__Archaea;p__Aenigmatarchaeota;c__Aenigmatarchaeia;o__GW2011-AR5;f__WALA01;g__WALA01	91.5	blast;93.80 iPHoP-RF;91.80
Brothers_LC_S014_vRhyme_bin_65	4.33	d__Bacteria;p__Pseudomonadota;c__Gammaproteobacteria;o__Enterobacterales;f__Enterobacteriaceae;g__Providencia_B	91.4	iPHoP-RF;93.70
Brothers_LC_S014_vRhyme_bin_67	3.04	d__Bacteria;p__Campylobacterota;c__Campylobacteria;o__Campylobacterales;f__Sulfurovaceae;g__Sulfurovum	91.6	blast;93.90 iPHoP-RF;82.50
Brothers_LC_S014_vRhyme_bin_78	8.15	d__Bacteria;p__Thermotogota;c__Thermotogae;o__Mesoaciditogales;f__Mesoaciditogaceae;g__Mesoaciditoga	90.7	blast;93.10
Brothers_LC_S014_vRhyme_bin_80	4.7	d__Archaea;p__Aenigmatarchaeota;c__Aenigmatarchaeia;o__GW2011-AR5;f__WALA01;g__WALA01	92.6	iPHoP-RF;94.70 blast;87.00
Brothers_LC_S014_vRhyme_bin_91		d__Bacteria;p__WOR-3;c__UBA3072;o__;f__;g__	92.7	blast;94.80 iPHoP-RF;59.80
Brothers_LC_S014_vRhyme_bin_96	5.03	d__Bacteria;p__Bipolaricaulota;c__Bipolaricaulia;o__UBA7950;f__UBA9294;g__UBA9294	91.4	blast;93.70 iPHoP-RF;68.00
Brothers_LC_S016_NODE_101890_length_1789_cov_2.132972	11.57	Unknown	92.2	iPHoP-RF;94.40
Brothers_LC_S016_NODE_101890_length_1789_cov_2.132972	11.57	d__Bacteria;p__Bacteroidota;c__Bacteroidia;o__Bacteroidales;f__UBA1556;g__4572-112	92.2	iPHoP-RF;94.40
Brothers_LC_S016_NODE_103227_length_1777_cov_1.113333		d__Bacteria;p__Campylobacterota;c__Campylobacteria;o__Campylobacterales;f__Sulfurovaceae;g__Sulfurovum	93.1	iPHoP-RF;95.10
Brothers_LC_S016_NODE_105482_length_1756_cov_2.125844	9.97	d__Bacteria;p__Campylobacterota;c__Campylobacteria;o__Campylobacterales;f__Sulfurovaceae;g__Sulfurovum	91.8	iPHoP-RF;94.10
Brothers_LC_S016_NODE_106184_length_1750_cov_1.607517	8.97	d__Bacteria;p__Campylobacterota;c__Campylobacteria;o__Campylobacterales;f__Sulfurovaceae;g__UBA1140	95.9	iPHoP-RF;97.10
Brothers_LC_S016_NODE_106366_length_1748_cov_5.969772	6.16	d__Bacteria;p__Campylobacterota;c__Campylobacteria;o__Campylobacterales;f__Sulfurovaceae;g__UBA1140	90.4	blast;92.90 iPHoP-RF;82.50
Brothers_LC_S016_NODE_107274_length_1741_cov_1.061338		d__Bacteria;p__Campylobacterota;c__Campylobacteria;o__Campylobacterales;f__Sulfurovaceae;g__UBA1140	94.9	iPHoP-RF;96.40 CRISPR;57.10
Brothers_LC_S016_NODE_108149_length_1733_cov_1.907846	13.28	d__Bacteria;p__Campylobacterota;c__Campylobacteria;o__Campylobacterales;f__Sulfurovaceae;g__UBA1140	94.9	iPHoP-RF;96.40
Brothers_LC_S016_NODE_108675_length_1729_cov_1.323346	7.95	d__Bacteria;p__Bacillota_A;c__Clostridia;o__Lachnospirales;f__Lachnospiraceae;g__Butyrivibrio	92.6	iPHoP-RF;94.70
Brothers_LC_S016_NODE_110792_length_1711_cov_2.696338	8.25	d__Bacteria;p__Bacillota_A;c__Clostridia;o__Lachnospirales;f__Lachnospiraceae;g__Lachnoclostridium	90.7	iPHoP-RF;93.10
Brothers_LC_S016_NODE_113925_length_1685_cov_1.928113		d__Archaea;p__Thermoproteota;c__Thermoprotei_A;o__Sulfolobales;f__NBVN01;g__	90.7	blast;93.10 iPHoP-RF;82.80
Brothers_LC_S016_NODE_114429_length_1681_cov_1.458816	10.4	d__Bacteria;p__Campylobacterota;c__Campylobacteria;o__Campylobacterales;f__Sulfurovaceae;g__UBA1140	94.5	iPHoP-RF;96.10
Brothers_LC_S016_NODE_11553_length_5285_cov_2.574641	4.03	d__Bacteria;p__Bacillota_A;c__Clostridia;o__Lachnospirales;f__Lachnospiraceae;g__Lachnospira	92.6	iPHoP-RF;94.70
Brothers_LC_S016_NODE_115727_length_1671_cov_1.115933	15.78	d__Bacteria;p__Chloroflexota;c__Anaerolineae;o__Promineofilales;f__Promineofilaceae;g__S016-13	91.6	blast;93.90 iPHoP-RF;71.10
Brothers_LC_S016_NODE_116639_length_1663_cov_22.347005	8	d__Bacteria;p__Desulfobacterota;c__DSM-4660;o__Desulfatiglandales;f__Desulfatiglandaceae;g__JAGGTJ01	90.1	blast;92.60
Brothers_LC_S016_NODE_11932_length_5198_cov_2.591008	6.03	d__Archaea;p__Thermoproteota;c__Thermoprotei_A;o__Sulfolobales;f__NBVN01;g__	93.1	iPHoP-RF;95.10 blast;93.80
Brothers_LC_S016_NODE_11932_length_5198_cov_2.591008	6.03	d__Archaea;p__Thermoproteota;c__Thermoprotei_A;o__Sulfolobales;f__NBVN01;g__WAOL01	91.8	iPHoP-RF;94.10
Brothers_LC_S016_NODE_11970_length_5191_cov_2.062599		d__Archaea;p__Thermoproteota;c__Thermoprotei_A;o__Sulfolobales;f__NBVN01;g__	90.3	iPHoP-RF;92.80
Brothers_LC_S016_NODE_122035_length_1623_cov_3.269385	10.22	d__Archaea;p__Thermoplasmatota;c__Thermoplasmata;o__Aciduliprofundales;f__Aciduliprofundaceae;g__	91.4	blast;93.70 iPHoP-RF;82.80
Brothers_LC_S016_NODE_124037_length_1609_cov_0.883266		d__Bacteria;p__Campylobacterota;c__Campylobacteria;o__Campylobacterales;f__Sulfurovaceae;g__UBA1140	92.2	iPHoP-RF;94.40
Brothers_LC_S016_NODE_12515_length_5087_cov_4.716734	7.87	d__Bacteria;p__Campylobacterota;c__Campylobacteria;o__Campylobacterales;f__Sulfurovaceae;g__JAADEQ01	90.2	blast;92.70
Brothers_LC_S016_NODE_125368_length_1599_cov_1.775815		d__Archaea;p__Thermoplasmatota;c__Thermoplasmata;o__Aciduliprofundales;f__Aciduliprofundaceae;g__Aciduliprofundum	93.9	iPHoP-RF;95.70
Brothers_LC_S016_NODE_128068_length_1581_cov_1.428473	8.8	d__Bacteria;p__Campylobacterota;c__Campylobacteria;o__Campylobacterales;f__Sulfurovaceae;g__UBA1140	95.3	iPHoP-RF;96.70 blast;93.90
Brothers_LC_S016_NODE_13039_length_4988_cov_5.458753	4.46	d__Bacteria;p__Bacillota_A;c__Clostridia;o__Clostridiales;f__Clostridiaceae;g__Clostridium	90.7	iPHoP-RF;93.10
Brothers_LC_S016_NODE_131167_length_1560_cov_2.892533	18.88	d__Bacteria;p__Spirochaetota;c__B62-G9;o__B62-G9;f__B62-G9;g__B62-G9	91.5	blast;93.80 iPHoP-RF;61.40
Brothers_LC_S016_NODE_135769_length_1531_cov_0.641738	12.72	d__Bacteria;p__Spirochaetota;c__Spirochaetia;o__B11-G9;f__B11-G9;g__JAJRQE01	91.2	blast;93.60 iPHoP-RF;55.70
Brothers_LC_S016_NODE_137850_length_1518_cov_0.873472	11.32	d__Archaea;p__Methanobacteriota;c__Methanobacteria;o__Methanobacteriales;f__Methanobacteriaceae;g__Methanobacterium_D	91.4	iPHoP-RF;93.70
Brothers_LC_S016_NODE_137978_length_1517_cov_1.017266	7.4	d__Bacteria;p__Bacillota_A;c__Clostridia;o__Clostridiales;f__Clostridiaceae;g__Clostridium	92.6	iPHoP-RF;94.70
Brothers_LC_S016_NODE_13911_length_4836_cov_3.726481	5.71	d__Bacteria;p__Campylobacterota;c__Campylobacteria;o__Campylobacterales;f__Sulfurovaceae;g__Sulfurovum	91.4	iPHoP-RF;93.70
Brothers_LC_S016_NODE_139340_length_1508_cov_4.120927		d__Bacteria;p__Desulfobacterota;c__Desulfobulbia;o__Desulfobulbales;f__Desulfocapsaceae;g__Desulfocapsa	91.6	blast;93.90 iPHoP-RF;71.50
Brothers_LC_S016_NODE_139843_length_1505_cov_28.417997	30.18	d__Bacteria;p__Desulfobacterota;c__Dissulfuribacteria;o__Dissulfuribacterales;f__QOAL01;g__S144-17	91.6	blast;93.90
Brothers_LC_S016_NODE_14712_length_4716_cov_5.528002	10.43	d__Bacteria;p__Campylobacterota;c__Campylobacteria;o__Campylobacterales;f__Sulfurovaceae;g__Sulfurovum	93.9	iPHoP-RF;95.70 blast;90.80
Brothers_LC_S016_NODE_159872_length_1398_cov_1.223446		d__Bacteria;p__Bacteroidota;c__Bacteroidia;o__Chitinophagales;f__Chitinophagaceae;g__Flavipsychrobacter	93.1	iPHoP-RF;95.10
Brothers_LC_S016_NODE_159872_length_1398_cov_1.223446		d__Bacteria;p__Bacteroidota;c__Bacteroidia;o__Flavobacteriales;f__Flavobacteriaceae;g__Flavobacterium	92.2	iPHoP-RF;94.40
Brothers_LC_S016_NODE_16065_length_4525_cov_3.158026	9.1	d__Bacteria;p__Campylobacterota;c__Campylobacteria;o__Campylobacterales;f__Sulfurovaceae;g__UBA1140	92.2	iPHoP-RF;94.40
Brothers_LC_S016_NODE_162079_length_1387_cov_7.161905		d__Bacteria;p__Bacteroidota;c__Bacteroidia;o__Bacteroidales;f__Bacteroidaceae;g__Prevotella	97.6	CRISPR;98.30 iPHoP-RF;73.90
Brothers_LC_S016_NODE_162251_length_1387_cov_0.786508		d__Bacteria;p__Campylobacterota;c__Campylobacteria;o__Campylobacterales;f__Sulfurovaceae;g__Sulfurovum	91	iPHoP-RF;93.40
Brothers_LC_S016_NODE_162290_length_1386_cov_8.804607	8.97	d__Bacteria;p__Bacteroidota;c__Bacteroidia;o__Bacteroidales;f__Bacteroidaceae;g__Prevotella	96.7	CRISPR;97.70 iPHoP-RF;74.30
Brothers_LC_S016_NODE_1682_length_12822_cov_8.588499	1.27	d__Archaea;p__Thermoplasmatota;c__Thermoplasmata;o__Aciduliprofundales;f__Aciduliprofundaceae;g__JAADDK01	95.7	blast;97.00 iPHoP-RF;88.50
Brothers_LC_S016_NODE_16915_length_4420_cov_2.022828	5.84	d__Bacteria;p__Campylobacterota;c__Campylobacteria;o__Campylobacterales;f__Sulfurovaceae;g__UBA1140	93.1	iPHoP-RF;95.10
Brothers_LC_S016_NODE_17122_length_4396_cov_2.818224	10.97	d__Bacteria;p__Campylobacterota;c__Campylobacteria;o__Campylobacterales;f__Sulfurovaceae;g__Sulfurovum	94.9	iPHoP-RF;96.40
Brothers_LC_S016_NODE_17393_length_4364_cov_1.957753	10.5	d__Bacteria;p__Campylobacterota;c__Campylobacteria;o__Campylobacterales;f__Sulfurovaceae;g__Sulfurovum	91.5	blast;93.80 iPHoP-RF;92.40
Brothers_LC_S016_NODE_175529_length_1326_cov_1.449541	11.5	d__Bacteria;p__Campylobacterota;c__Campylobacteria;o__Campylobacterales;f__Sulfurovaceae;g__UBA1140	91	iPHoP-RF;93.40
Brothers_LC_S016_NODE_17788_length_4317_cov_6.493556	5.04	d__Bacteria;p__Synergistota;c__Synergistia;o__Synergistales;f__Synergistaceae;g__Thermanaerovibrio	90.7	blast;93.10
Brothers_LC_S016_NODE_17788_length_4317_cov_6.493556	5.04	d__Bacteria;p__Pseudomonadota;c__Alphaproteobacteria;o__Rhizobiales;f__Thermopetrobacteraceae;g__Thermopetrobacter	90.1	blast;92.60
Brothers_LC_S016_NODE_18230_length_4265_cov_2.555341	14.4	d__Archaea;p__Nanoarchaeota;c__Nanoarchaeia;o__Pacearchaeales;f__GW2011-AR1;g__JAFCDW01	91	blast;93.40 iPHoP-RF;54.10
Brothers_LC_S016_NODE_184655_length_1288_cov_9.498708	10.2	d__Bacteria;p__Bacteroidota;c__Bacteroidia;o__Flavobacteriales;f__Flavobacteriaceae;g__Lutibacter	90.3	iPHoP-RF;92.80
Brothers_LC_S016_NODE_18477_length_4236_cov_3.304210	6.74	d__Bacteria;p__Bacteroidota;c__Bacteroidia;o__Flavobacteriales;f__Flavobacteriaceae;g__Flavobacterium	93.9	iPHoP-RF;95.70
Brothers_LC_S016_NODE_188829_length_1272_cov_3.861135	10.12	d__Bacteria;p__Campylobacterota;c__Campylobacteria;o__Campylobacterales;f__Sulfurovaceae;g__UBA1140	91	iPHoP-RF;93.40
Brothers_LC_S016_NODE_191_length_32164_cov_2.814371	13.33	d__Bacteria;p__Campylobacterota;c__Campylobacteria;o__Campylobacterales;f__Sulfurovaceae;g__Sulfurovum	93.5	iPHoP-RF;95.40 blast;91.80
Brothers_LC_S016_NODE_19335_length_4141_cov_2.550573	10.26	d__Archaea;p__Thermoplasmatota;c__Thermoplasmata;o__Aciduliprofundales;f__Aciduliprofundaceae;g__	91.6	blast;93.90 iPHoP-RF;85.70
Brothers_LC_S016_NODE_19532_length_4121_cov_1.726840	4.03	d__Bacteria;p__WOR-3;c__Hydrothermia;o__UBA1063;f__;g__	91.6	blast;93.90 iPHoP-RF;61.90
Brothers_LC_S016_NODE_19625_length_4111_cov_31.534890	7.28	d__Bacteria;p__Desulfobacterota;c__Dissulfuribacteria;o__Dissulfuribacterales;f__UBA3076;g__UBA3076	92.5	blast;94.60 iPHoP-RF;60.30
Brothers_LC_S016_NODE_19869_length_4089_cov_2.705957		d__Archaea;p__Methanobacteriota_B;c__Thermococci;o__Thermococcales;f__Thermococcaceae;g__Thermococcus_A	93.9	iPHoP-RF;95.70
Brothers_LC_S016_NODE_19869_length_4089_cov_2.705957		d__Archaea;p__Methanobacteriota_B;c__Thermococci;o__Thermococcales;f__Thermococcaceae;g__Pyrococcus	91.8	iPHoP-RF;94.10
Brothers_LC_S016_NODE_20129_length_4062_cov_3.083863	7.32	d__Bacteria;p__Campylobacterota;c__Campylobacteria;o__Campylobacterales;f__Sulfurovaceae;g__UBA1140	92.2	iPHoP-RF;94.40
Brothers_LC_S016_NODE_20156_length_4060_cov_1.226036	7.5	d__Bacteria;p__Bacteroidota;c__Bacteroidia;o__Bacteroidales;f__UBA1556;g__4572-112	90.7	blast;93.10 iPHoP-RF;86.30
Brothers_LC_S016_NODE_20620_length_4015_cov_1.801955	6.66	d__Archaea;p__Nanoarchaeota;c__Nanoarchaeia;o__Pacearchaeales;f__GW2011-AR1;g__JACPGZ01	94.5	iPHoP-RF;96.10
Brothers_LC_S016_NODE_21349_length_3946_cov_6.592825	5.86	d__Bacteria;p__WOR-3;c__Hydrothermia;o__B15-G9;f__;g__	93	blast;95.00
Brothers_LC_S016_NODE_21800_length_3906_cov_2.970363	5.69	d__Bacteria;p__Campylobacterota;c__Campylobacteria;o__Campylobacterales;f__Sulfurovaceae;g__UBA1140	90.7	iPHoP-RF;93.10
Brothers_LC_S016_NODE_21899_length_3899_cov_1.116384		d__Bacteria;p__Bacteroidota;c__Bacteroidia;o__Chitinophagales;f__Saprospiraceae;g__	90	blast;92.50
Brothers_LC_S016_NODE_2211_length_11352_cov_2.227617	8.33	d__Bacteria;p__Pseudomonadota;c__Gammaproteobacteria;o__Methylococcales;f__Methylomonadaceae;g__Methyloglobulus	90.7	iPHoP-RF;93.10
Brothers_LC_S016_NODE_22363_length_3856_cov_6.415929		d__Bacteria;p__Chloroflexota;c__Anaerolineae;o__Promineofilales;f__Promineofilaceae;g__S016-13	90.9	blast;93.30 iPHoP-RF;67.30
Brothers_LC_S016_NODE_22499_length_3844_cov_1.700027		d__Bacteria;p__Bacteroidota;c__Bacteroidia;o__Flavobacteriales;f__Flavobacteriaceae;g__Winogradskyella	93.1	iPHoP-RF;95.10
Brothers_LC_S016_NODE_23265_length_3782_cov_2.489740	7.45	d__Bacteria;p__Bacteroidota;c__Bacteroidia;o__Flavobacteriales;f__Flavobacteriaceae;g__Formosa	91	iPHoP-RF;93.40
Brothers_LC_S016_NODE_23428_length_3770_cov_1.710129	9.98	d__Bacteria;p__Pseudomonadota;c__Gammaproteobacteria;o__SAR86;f__TMED112;g__TMED112	91	iPHoP-RF;93.40
Brothers_LC_S016_NODE_23995_length_3727_cov_0.917222		d__Bacteria;p__Desulfobacterota;c__Desulfobulbia;o__Desulfobulbales;f__Desulfocapsaceae;g__Desulfocapsa	91.5	blast;93.80 iPHoP-RF;87.00
Brothers_LC_S016_NODE_24371_length_3699_cov_1.976764	13.68	d__Bacteria;p__Campylobacterota;c__Desulfurellia;o__Desulfurellales;f__Hippeaceae;g__	91.6	blast;93.90 iPHoP-RF;89.80
Brothers_LC_S016_NODE_24371_length_3699_cov_1.976764	13.68	d__Bacteria;p__Campylobacterota;c__Desulfurellia;o__Desulfurellales;f__Hippeaceae;g__S144-51	91.6	blast;93.90 iPHoP-RF;87.00
Brothers_LC_S016_NODE_24764_length_3669_cov_1.182383	15.12	d__Bacteria;p__Bacteroidota;c__Bacteroidia;o__Flavobacteriales;f__BACL11;g__BACL11	90.7	iPHoP-RF;93.10
Brothers_LC_S016_NODE_24775_length_3668_cov_1.941824	7.1	Unknown	90.9	CRISPR;93.30 iPHoP-RF;92.80
Brothers_LC_S016_NODE_24775_length_3668_cov_1.941824	7.1	d__Bacteria;p__Bacteroidota;c__Bacteroidia;o__Bacteroidales;f__F082;g__Sulfidibacterium	90.9	CRISPR;93.30 iPHoP-RF;92.80
Brothers_LC_S016_NODE_251976_length_1077_cov_0.898947	8.45	d__Bacteria;p__Bacteroidota;c__Bacteroidia;o__Flavobacteriales;f__Flavobacteriaceae;g__MS024-2A	90.3	iPHoP-RF;92.80
Brothers_LC_S016_NODE_256072_length_1067_cov_0.727660	10.57	d__Bacteria;p__Bacteroidota;c__Bacteroidia;o__Flavobacteriales;f__Flavobacteriaceae;g__Cellulophaga	94.3	RaFAH;96.00
Brothers_LC_S016_NODE_2563_length_10666_cov_5.823797	2.64	d__Archaea;p__Thermoplasmatota;c__Thermoplasmata;o__Aciduliprofundales;f__Aciduliprofundaceae;g__JAADDK01	90.6	blast;93.00 iPHoP-RF;91.10 CRISPR;66.30
Brothers_LC_S016_NODE_2591_length_10619_cov_3.400019	3.44	d__Bacteria;p__Bacillota_A;c__Clostridia;o__Lachnospirales;f__Lachnospiraceae;g__Lachnospira	94.5	iPHoP-RF;96.10
Brothers_LC_S016_NODE_26307_length_3560_cov_16.327993	5.23	d__Archaea;p__Thermoplasmatota;c__Thermoplasmata;o__Aciduliprofundales;f__Aciduliprofundaceae;g__JAADDK01	92.2	iPHoP-RF;94.40
Brothers_LC_S016_NODE_27990_length_3458_cov_53.832183	11.07	d__Bacteria;p__Campylobacterota;c__Campylobacteria;o__Campylobacterales;f__Sulfurovaceae;g__UBA1140	90.2	blast;92.70 iPHoP-RF;83.90
Brothers_LC_S016_NODE_28197_length_3446_cov_1.386261	14.35	d__Bacteria;p__Campylobacterota;c__Campylobacteria;o__Campylobacterales;f__Sulfurovaceae;g__UBA1140	93.9	iPHoP-RF;95.70 blast;92.10
Brothers_LC_S016_NODE_29592_length_3367_cov_3.312037	7.5	d__Bacteria;p__Campylobacterota;c__Campylobacteria;o__Campylobacterales;f__Sulfurovaceae;g__UBA1140	91	iPHoP-RF;93.40
Brothers_LC_S016_NODE_30218_length_3333_cov_1.993762	6.1	d__Bacteria;p__Bacillota_A;c__Clostridia;o__Acetivibrionales;f__DSM-27016;g__Ruminiclostridium	91	iPHoP-RF;93.40
Brothers_LC_S016_NODE_3060_length_9831_cov_3.872321	2.82	d__Archaea;p__Thermoproteota;c__Thermoprotei_A;o__Sulfolobales;f__Acidilobaceae;g__	94.5	iPHoP-RF;96.10
Brothers_LC_S016_NODE_3060_length_9831_cov_3.872321	2.82	d__Archaea;p__Thermoproteota;c__Thermoprotei_A;o__Sulfolobales;f__Acidilobaceae;g__WALW01	94.5	iPHoP-RF;96.10
Brothers_LC_S016_NODE_3119_length_9721_cov_3.742756	3.8	d__Archaea;p__Thermoproteota;c__Thermoprotei_A;o__Sulfolobales;f__Acidilobaceae;g__	93.5	iPHoP-RF;95.40
Brothers_LC_S016_NODE_32109_length_3234_cov_6.078210	9.03	d__Archaea;p__Thermoplasmatota;c__Thermoplasmata;o__Aciduliprofundales;f__Aciduliprofundaceae;g__	91.6	blast;93.90 iPHoP-RF;84.50
Brothers_LC_S016_NODE_32160_length_3232_cov_2.516908	8.92	d__Bacteria;p__Campylobacterota;c__Campylobacteria;o__Campylobacterales;f__Sulfurovaceae;g__UBA1140	95.3	iPHoP-RF;96.70
Brothers_LC_S016_NODE_32377_length_3221_cov_6.327731		d__Archaea;p__Thermoplasmatota;c__Thermoplasmata;o__Aciduliprofundales;f__Aciduliprofundaceae;g__S014-41	91.2	blast;93.60 iPHoP-RF;68.90
Brothers_LC_S016_NODE_3246_length_9530_cov_9.631820	11.96	d__Bacteria;p__Desulfobacterota;c__Dissulfuribacteria;o__Dissulfuribacterales;f__QOAL01;g__JAADCZ01	93.9	iPHoP-RF;95.70
Brothers_LC_S016_NODE_32520_length_3214_cov_1.185941	8.4	d__Bacteria;p__Desulfobacterota;c__Dissulfuribacteria;o__Dissulfuribacterales;f__;g__	90.9	blast;93.30
Brothers_LC_S016_NODE_32619_length_3209_cov_1.265737		d__Bacteria;p__Planctomycetota;c__Phycisphaerae;o__Sedimentisphaerales;f__Sedimentisphaeraceae;g__	91.5	blast;93.80
Brothers_LC_S016_NODE_32645_length_3207_cov_10.236364	4.09	d__Archaea;p__Thermoplasmatota;c__Thermoplasmata;o__Aciduliprofundales;f__Aciduliprofundaceae;g__Aciduliprofundum	95.4	blast;96.80 iPHoP-RF;85.10
Brothers_LC_S016_NODE_32724_length_3204_cov_2.004875	8.16	d__Bacteria;p__Campylobacterota;c__Campylobacteria;o__Campylobacterales;f__Sulfurovaceae;g__UBA1140	91.4	iPHoP-RF;93.70 CRISPR;79.60
Brothers_LC_S016_NODE_3282_length_9479_cov_2.123396		d__Bacteria;p__Campylobacterota;c__Campylobacteria;o__Campylobacterales;f__Sulfurovaceae;g__UBA1140	93.9	iPHoP-RF;95.70
Brothers_LC_S016_NODE_32866_length_3197_cov_2.428664	10.95	d__Bacteria;p__Bacillota;c__Bacilli;o__RF39;f__UBA660;g__CAG-433	90.3	iPHoP-RF;92.80
Brothers_LC_S016_NODE_33686_length_3158_cov_1.865391	8.44	d__Bacteria;p__Bacteroidota;c__Ignavibacteria;o__Ignavibacteriales;f__Melioribacteraceae;g__1-14-2-50-31-20	90.7	blast;93.10
Brothers_LC_S016_NODE_3397_length_9351_cov_2.736123	4.08	d__Bacteria;p__Campylobacterota;c__Campylobacteria;o__Campylobacterales;f__Sulfurovaceae;g__UBA1140	95.9	iPHoP-RF;97.10
Brothers_LC_S016_NODE_3429_length_9308_cov_2.279817	6.19	d__Bacteria;p__Bacillota_A;c__Clostridia;o__Acetivibrionales;f__DSM-27016;g__Ruminiclostridium	91.8	iPHoP-RF;94.10
Brothers_LC_S016_NODE_3525_length_9177_cov_1.327735	10.91	d__Bacteria;p__Campylobacterota;c__Campylobacteria;o__Campylobacterales;f__Sulfurovaceae;g__UBA1140	95.9	iPHoP-RF;97.10
Brothers_LC_S016_NODE_36907_length_3021_cov_2.161368	10.2	d__Bacteria;p__Campylobacterota;c__Campylobacteria;o__Campylobacterales;f__Sulfurovaceae;g__UBA1140	91.4	iPHoP-RF;93.70
Brothers_LC_S016_NODE_37303_length_3004_cov_3.382690		d__Bacteria;p__Bacillota_A;c__Clostridia;o__Lachnospirales;f__Lachnospiraceae;g__Eubacterium_Q	92.6	iPHoP-RF;94.70
Brothers_LC_S016_NODE_38079_length_2973_cov_1.236121	6.29	d__Bacteria;p__Bacteroidota;c__Bacteroidia;o__Flavobacteriales;f__Flavobacteriaceae;g__Flavobacterium	94.5	iPHoP-RF;96.10
Brothers_LC_S016_NODE_39628_length_2916_cov_3.557189	15.22	d__Archaea;p__Thermoproteota;c__Thermoprotei_A;o__Sulfolobales;f__Acidilobaceae;g__WALW01	91.4	blast;93.70 iPHoP-RF;78.00
Brothers_LC_S016_NODE_40061_length_2901_cov_1.975126	8.16	d__Bacteria;p__Campylobacterota;c__Campylobacteria;o__Campylobacterales;f__Sulfurovaceae;g__UBA1140	91.8	iPHoP-RF;94.10 CRISPR;68.20
Brothers_LC_S016_NODE_41_length_59005_cov_3.872618	5.12	d__Archaea;p__Halobacteriota;c__Methanosarcinia;o__Methanosarcinales;f__Methanocomedenaceae;g__Methanomarinus	92.2	iPHoP-RF;94.40
Brothers_LC_S016_NODE_43436_length_2785_cov_0.874718	17.2	Unknown	91.5	blast;93.80 iPHoP-RF;55.70
Brothers_LC_S016_NODE_4353_length_8269_cov_2.558831	2.29	d__Archaea;p__Thermoproteota;c__Thermoprotei_A;o__Sulfolobales;f__Acidilobaceae;g__	93.9	iPHoP-RF;95.70
Brothers_LC_S016_NODE_4353_length_8269_cov_2.558831	2.29	d__Archaea;p__Thermoproteota;c__Thermoprotei_A;o__Sulfolobales;f__Acidilobaceae;g__WALW01	92.6	iPHoP-RF;94.70
Brothers_LC_S016_NODE_43627_length_2778_cov_3.168238	12.58	d__Bacteria;p__Campylobacterota;c__Campylobacteria;o__Campylobacterales;f__Sulfurovaceae;g__UBA1140	91.6	blast;93.90 iPHoP-RF;88.50
Brothers_LC_S016_NODE_43671_length_2777_cov_1.795472	11.45	d__Bacteria;p__Bacteroidota;c__Bacteroidia;o__Bacteroidales;f__Prolixibacteraceae;g__Draconibacterium	91.1	blast;93.50 iPHoP-RF;78.70
Brothers_LC_S016_NODE_43671_length_2777_cov_1.795472	11.45	Unknown	91	blast;93.40 iPHoP-RF;84.80
Brothers_LC_S016_NODE_45221_length_2729_cov_3.701384	11.7	d__Bacteria;p__Bacteroidota;c__Bacteroidia;o__Flavobacteriales;f__Flavobacteriaceae;g__Muriicola	95.3	iPHoP-RF;96.70
Brothers_LC_S016_NODE_45221_length_2729_cov_3.701384	11.7	d__Bacteria;p__Bacteroidota;c__Bacteroidia;o__Flavobacteriales;f__Flavobacteriaceae;g__HDS-28	92.2	iPHoP-RF;94.40
Brothers_LC_S016_NODE_46356_length_2695_cov_1.716511	6.33	d__Archaea;p__Nanoarchaeota;c__Nanoarchaeia;o__Woesearchaeales;f__WALR01;g__WALR01	90.9	blast;93.30 iPHoP-RF;79.50
Brothers_LC_S016_NODE_473_length_21967_cov_2.507005	15.84	d__Bacteria;p__Bacillota_A;c__Clostridia;o__Oscillospirales;f__Ruminococcaceae;g__Ruminiclostridium_E	95.4	CRISPR;96.80 iPHoP-RF;59.50
Brothers_LC_S016_NODE_47813_length_2654_cov_1.311436	10	d__Bacteria;p__Aerophobota;c__Aerophobia;o__Aerophobales;f__AE-B3A;g__JAGGXI01	91.7	blast;94.00 iPHoP-RF;65.10
Brothers_LC_S016_NODE_48010_length_2648_cov_1.080920		d__Bacteria;p__Actinomycetota;c__Actinomycetia;o__Streptomycetales;f__Streptomycetaceae;g__Streptomyces	94.9	iPHoP-RF;96.40
Brothers_LC_S016_NODE_4951_length_7804_cov_2.738570	23.88	d__Bacteria;p__Desulfobacterota;c__Desulfobulbia;o__Desulfobulbales;f__Desulfobulbaceae;g__UBA10518	91	blast;93.40 iPHoP-RF;55.40
Brothers_LC_S016_NODE_50984_length_2570_cov_3.502661		d__Bacteria;p__Campylobacterota;c__Campylobacteria;o__Campylobacterales;f__Sulfurovaceae;g__UBA1140	95.3	iPHoP-RF;96.70
Brothers_LC_S016_NODE_51288_length_2563_cov_0.697865		d__Bacteria;p__Bacillota_A;c__Clostridia;o__Lachnospirales;f__Lachnospiraceae;g__Butyrivibrio	91	iPHoP-RF;93.40
Brothers_LC_S016_NODE_51530_length_2556_cov_1.419103		d__Archaea;p__Halobacteriota;c__Methanosarcinia;o__Methanotrichales;f__Methanotrichaceae;g__Methanothrix	93.5	iPHoP-RF;95.40
Brothers_LC_S016_NODE_51724_length_2551_cov_1.668317	9.74	d__Archaea;p__Thermoproteota;c__Thermoprotei;o__Thermoproteales;f__Thermocladiaceae;g__Vulcanisaeta	93.1	iPHoP-RF;95.10
Brothers_LC_S016_NODE_51892_length_2547_cov_1.418595		d__Bacteria;p__Campylobacterota;c__Campylobacteria;o__Campylobacterales;f__Sulfurovaceae;g__UBA1140	91.4	blast;93.70 iPHoP-RF;70.00
Brothers_LC_S016_NODE_51960_length_2545_cov_3.571133	7.98	d__Archaea;p__Methanobacteriota_B;c__Thermococci;o__Thermococcales;f__Thermococcaceae;g__Thermococcus_A	93.5	iPHoP-RF;95.40
Brothers_LC_S016_NODE_52_length_54731_cov_3.773954	9.5	d__Archaea;p__Micrarchaeota;c__Micrarchaeia;o__Anstonellales;f__;g__	91.4	blast;93.70 iPHoP-RF;84.20
Brothers_LC_S016_NODE_52217_length_2539_cov_137.526119	4.59	d__Archaea;p__Thermoplasmatota;c__Thermoplasmata;o__Aciduliprofundales;f__Aciduliprofundaceae;g__	90.7	blast;93.10 iPHoP-RF;65.60
Brothers_LC_S016_NODE_52668_length_2528_cov_1.233653		d__Archaea;p__Thermoproteota;c__Korarchaeia;o__Korarchaeales;f__Korarchaeaceae;g__WALU01	92.6	iPHoP-RF;94.70
Brothers_LC_S016_NODE_52812_length_2524_cov_4.017105	17.65	d__Bacteria;p__Campylobacterota;c__Campylobacteria;o__Campylobacterales;f__Sulfurovaceae;g__UBA1140	93.9	iPHoP-RF;95.70 CRISPR;53.70
Brothers_LC_S016_NODE_5592_length_7401_cov_2.260929	16.49	d__Bacteria;p__Campylobacterota;c__Campylobacteria;o__Campylobacterales;f__Sulfurimonadaceae;g__Sulfurimonas	93.9	iPHoP-RF;95.70 blast;90.50
Brothers_LC_S016_NODE_5592_length_7401_cov_2.260929	16.49	d__Bacteria;p__Campylobacterota;c__Campylobacteria;o__Campylobacterales;f__Sulfurimonadaceae;g__	90.4	blast;92.90
Brothers_LC_S016_NODE_5592_length_7401_cov_2.260929	16.49	d__Bacteria;p__Campylobacterota;c__Campylobacteria;o__Campylobacterales;f__Sulfurimonadaceae;g__WFNF01	90.1	blast;92.60
Brothers_LC_S016_NODE_56161_length_2447_cov_0.917672		d__Bacteria;p__Bacteroidota;c__Bacteroidia;o__Bacteroidales;f__VadinHA17;g__DRPN01	90.1	blast;92.60 iPHoP-RF;56.80
Brothers_LC_S016_NODE_5643_length_7369_cov_2.378625	10	d__Bacteria;p__Bacteroidota;c__Bacteroidia;o__Flavobacteriales;f__Flavobacteriaceae;g__GCA-2747695	91.1	blast;93.50 iPHoP-RF;50.40
Brothers_LC_S016_NODE_56580_length_2437_cov_3.319481		d__Archaea;p__Thermoplasmatota;c__Thermoplasmata;o__Aciduliprofundales;f__Aciduliprofundaceae;g__Aciduliprofundum	93.9	iPHoP-RF;95.70
Brothers_LC_S016_NODE_56580_length_2437_cov_3.319481		d__Archaea;p__Thermoplasmatota;c__Thermoplasmata;o__Aciduliprofundales;f__Aciduliprofundaceae;g__	91	iPHoP-RF;93.40
Brothers_LC_S016_NODE_56580_length_2437_cov_3.319481		d__Archaea;p__Thermoplasmatota;c__Thermoplasmata;o__Aciduliprofundales;f__Aciduliprofundaceae;g__JAADDK01	90.7	iPHoP-RF;93.10
Brothers_LC_S016_NODE_57121_length_2425_cov_2.376414		d__Bacteria;p__Bacillota_A;c__Clostridia;o__Lachnospirales;f__Lachnospiraceae;g__SIG301	90.3	iPHoP-RF;92.80
Brothers_LC_S016_NODE_58186_length_2402_cov_2.111209	5.38	d__Bacteria;p__Bacteroidota;c__Bacteroidia;o__Flavobacteriales;f__Flavobacteriaceae;g__Cellulophaga	91.1	RaFAH;93.50
Brothers_LC_S016_NODE_5824_length_7268_cov_1.853382	3.9	d__Bacteria;p__Campylobacterota;c__Campylobacteria;o__Campylobacterales;f__Sulfurovaceae;g__UBA1140	92.2	iPHoP-RF;94.40
Brothers_LC_S016_NODE_5890_length_7226_cov_2.366953	6.36	d__Archaea;p__Nanoarchaeota;c__Nanoarchaeia;o__SCGC-AAA011-G17;f__JACPNG01;g__JACPNI01	91	iPHoP-RF;93.40
Brothers_LC_S016_NODE_5890_length_7226_cov_2.366953	6.36	d__Archaea;p__Nanoarchaeota;c__Nanoarchaeia;o__SCGC-AAA011-G17;f__JACPNG01;g__JAFCDT01	90.3	iPHoP-RF;92.80
Brothers_LC_S016_NODE_59552_length_2374_cov_2.371162	6.62	d__Bacteria;p__Campylobacterota;c__Campylobacteria;o__Campylobacterales;f__Sulfurovaceae;g__Sulfurovum	92.2	iPHoP-RF;94.40 blast;89.10
Brothers_LC_S016_NODE_59552_length_2374_cov_2.371162	6.62	d__Bacteria;p__Campylobacterota;c__Campylobacteria;o__Campylobacterales;f__Sulfurovaceae;g__	91.4	blast;93.70
Brothers_LC_S016_NODE_59950_length_2365_cov_3.004468	14.15	d__Bacteria;p__Campylobacterota;c__Campylobacteria;o__Campylobacterales;f__Sulfurovaceae;g__UBA1140	93.5	iPHoP-RF;95.40
Brothers_LC_S016_NODE_60079_length_2363_cov_1.043381	9.6	d__Bacteria;p__Campylobacterota;c__Campylobacteria;o__Campylobacterales;f__Sulfurovaceae;g__Sulfurovum	94.9	iPHoP-RF;96.40
Brothers_LC_S016_NODE_6032_length_7144_cov_2.033063	6	d__Bacteria;p__Bacillota;c__Bacilli;o__Lactobacillales;f__Streptococcaceae;g__Streptococcus	91.8	iPHoP-RF;94.10
Brothers_LC_S016_NODE_60522_length_2354_cov_1.598563	10.43	d__Bacteria;p__Campylobacterota;c__Campylobacteria;o__Campylobacterales;f__Sulfurovaceae;g__UBA1140	92.2	iPHoP-RF;94.40
Brothers_LC_S016_NODE_6171_length_7063_cov_1.925750	16.73	d__Bacteria;p__Bacillota_A;c__Clostridia;o__Lachnospirales;f__Lachnospiraceae;g__Anaerocolumna	90.7	iPHoP-RF;93.10
Brothers_LC_S016_NODE_62403_length_2317_cov_1.768950	23.58	Unknown	91.6	blast;93.90 iPHoP-RF;72.20
Brothers_LC_S016_NODE_63700_length_2292_cov_0.834642	12.53	d__Bacteria;p__Pseudomonadota;c__Gammaproteobacteria;o__Enterobacterales;f__Enterobacteriaceae;g__Escherichia	91.4	iPHoP-RF;93.70
Brothers_LC_S016_NODE_6565_length_6872_cov_4.417494	5.31	d__Bacteria;p__Campylobacterota;c__Campylobacteria;o__Campylobacterales;f__Sulfurovaceae;g__UBA1140	94.9	iPHoP-RF;96.40
Brothers_LC_S016_NODE_69091_length_2195_cov_1.822534	29.58	d__Bacteria;p__Desulfobacterota;c__Desulfobacteria;o__Desulfobacterales;f__Desulfobacteraceae;g__4572-130	91.6	blast;93.90 iPHoP-RF;72.20
Brothers_LC_S016_NODE_7133_length_6611_cov_9.285009	6.8	d__Bacteria;p__Bacteroidota;c__Bacteroidia;o__Flavobacteriales;f__Flavobacteriaceae;g__Aureibaculum	91.4	iPHoP-RF;93.70
Brothers_LC_S016_NODE_71443_length_2157_cov_1.673399	8.84	d__Bacteria;p__Campylobacterota;c__Campylobacteria;o__Campylobacterales;f__Sulfurovaceae;g__UBA1140	93.5	iPHoP-RF;95.40
Brothers_LC_S016_NODE_7580_length_6417_cov_1.911924	2.79	d__Bacteria;p__Patescibacteria;c__Paceibacteria;o__UBA9983_A;f__UBA9973;g__UBA9973	91	iPHoP-RF;93.40
Brothers_LC_S016_NODE_76499_length_2081_cov_1.741556		d__Bacteria;p__Bacteroidota;c__Bacteroidia;o__Chitinophagales;f__Chitinophagaceae;g__Flavipsychrobacter	90.7	iPHoP-RF;93.10
Brothers_LC_S016_NODE_76880_length_2076_cov_0.961006	12.6	d__Bacteria;p__Bacteroidota;c__Bacteroidia;o__Bacteroidales;f__Bacteroidaceae;g__Prevotella	93.5	iPHoP-RF;95.40
Brothers_LC_S016_NODE_77978_length_2061_cov_1.074457	11.3	d__Archaea;p__Thermoplasmatota;c__Thermoplasmata;o__Aciduliprofundales;f__Aciduliprofundaceae;g__JAADDK01	91.4	iPHoP-RF;93.70
Brothers_LC_S016_NODE_78744_length_2050_cov_1.568903	8.68	d__Bacteria;p__Bacteroidota;c__Bacteroidia;o__Flavobacteriales;f__Flavobacteriaceae;g__GCA-2747695	90.8	blast;93.20 iPHoP-RF;61.70
Brothers_LC_S016_NODE_80192_length_2030_cov_6.438255	7.15	d__Bacteria;p__Bacteroidota;c__Bacteroidia;o__Bacteroidales;f__Bacteroidaceae;g__Bacteroides	90.7	iPHoP-RF;93.10
Brothers_LC_S016_NODE_80201_length_2030_cov_4.091960	11.43	d__Archaea;p__Thermoproteota;c__Nitrososphaeria;o__Geothermarchaeales;f__JDFR-13;g__	90	blast;92.50
Brothers_LC_S016_NODE_80703_length_2023_cov_3.008439	4.6	d__Bacteria;p__Caldisericota;c__Caldisericia;o__Caldisericales;f__Caldisericaceae;g__	94.2	CRISPR;95.90
Brothers_LC_S016_NODE_81482_length_2013_cov_1.910923		d__Bacteria;p__Bacteroidota;c__Bacteroidia;o__Bacteroidales;f__VadinHA17;g__LD21	91.8	iPHoP-RF;94.10
Brothers_LC_S016_NODE_8177_length_6204_cov_4.366464		d__Bacteria;p__Bacteroidota;c__Bacteroidia;o__Cytophagales;f__Cyclobacteriaceae;g__Mongoliibacter	95.9	iPHoP-RF;97.10
Brothers_LC_S016_NODE_8177_length_6204_cov_4.366464		d__Bacteria;p__Bacteroidota;c__Bacteroidia;o__Cytophagales;f__Cyclobacteriaceae;g__Indibacter	95.3	iPHoP-RF;96.70
Brothers_LC_S016_NODE_8177_length_6204_cov_4.366464		d__Bacteria;p__Bacteroidota;c__Bacteroidia;o__Cytophagales;f__Cyclobacteriaceae;g__Arthrospiribacter	94.9	iPHoP-RF;96.40
Brothers_LC_S016_NODE_8177_length_6204_cov_4.366464		d__Bacteria;p__Bacteroidota;c__Bacteroidia;o__Cytophagales;f__Cyclobacteriaceae;g__Cecembia	94.9	iPHoP-RF;96.40
Brothers_LC_S016_NODE_8263_length_6177_cov_5.107438	3.96	d__Archaea;p__Thermoplasmatota;c__Thermoplasmata;o__WALJ01;f__WALJ01;g__WALJ01	91.4	blast;93.70 iPHoP-RF;86.30
Brothers_LC_S016_NODE_83178_length_1991_cov_2.027897	10.65	d__Bacteria;p__Bacillota_A;c__Clostridia;o__Oscillospirales;f__Oscillospiraceae;g__Dysosmobacter	91.4	iPHoP-RF;93.70
Brothers_LC_S016_NODE_8661_length_6050_cov_2.686476	8.23	d__Bacteria;p__Campylobacterota;c__Campylobacteria;o__Campylobacterales;f__Sulfurovaceae;g__UBA1140	91.4	blast;93.70 iPHoP-RF;82.50
Brothers_LC_S016_NODE_86880_length_1947_cov_0.886264	8.9	d__Bacteria;p__Bacteroidota;c__Bacteroidia;o__Chitinophagales;f__Chitinophagaceae;g__Segetibacter	91.4	iPHoP-RF;93.70
Brothers_LC_S016_NODE_8718_length_6029_cov_1.319553		d__Bacteria;p__Bacillota_A;c__Clostridia;o__Lachnospirales;f__Lachnospiraceae;g__CAG-590	95.3	iPHoP-RF;96.70
Brothers_LC_S016_NODE_8718_length_6029_cov_1.319553		d__Bacteria;p__Bacillota_A;c__Clostridia;o__Lachnospirales;f__Lachnospiraceae;g__Lachnospira	94.9	iPHoP-RF;96.40
Brothers_LC_S016_NODE_87834_length_1936_cov_0.933112		d__Bacteria;p__Chloroflexota;c__Anaerolineae;o__JAADDB01;f__JAADDB01;g__S014-12	90.3	blast;92.80
Brothers_LC_S016_NODE_88185_length_1931_cov_3.355322	13.1	d__Bacteria;p__Bacillota_A;c__Clostridia;o__Lachnospirales;f__Lachnospiraceae;g__Agathobacter	96	CRISPR;97.20
Brothers_LC_S016_NODE_89912_length_1911_cov_2.437780	6.45	Unknown	90.2	blast;92.70 iPHoP-RF;92.10
Brothers_LC_S016_NODE_89912_length_1911_cov_2.437780	6.45	d__Bacteria;p__Bacteroidota;c__Bacteroidia;o__Bacteroidales;f__Prolixibacteraceae;g__Draconibacterium	90.2	blast;92.70 iPHoP-RF;91.10
Brothers_LC_S016_NODE_9021_length_5929_cov_2.198035	6.44	d__Bacteria;p__Campylobacterota;c__Campylobacteria;o__Campylobacterales;f__Sulfurovaceae;g__UBA1140	95.9	iPHoP-RF;97.10
Brothers_LC_S016_NODE_90599_length_1904_cov_2.137873		d__Bacteria;p__Bacillota_A;c__Clostridia;o__Peptostreptococcales;f__Peptostreptococcaceae;g__Romboutsia	94.5	iPHoP-RF;96.10
Brothers_LC_S016_NODE_90599_length_1904_cov_2.137873		d__Bacteria;p__Bacillota_A;c__Clostridia;o__Peptostreptococcales;f__Peptostreptococcaceae;g__Romboutsia_D	94.5	iPHoP-RF;96.10
Brothers_LC_S016_NODE_90599_length_1904_cov_2.137873		d__Bacteria;p__Bacillota_A;c__Clostridia;o__Peptostreptococcales;f__Peptostreptococcaceae;g__GCA-900066495	93.9	iPHoP-RF;95.70
Brothers_LC_S016_NODE_90599_length_1904_cov_2.137873		d__Bacteria;p__Bacillota_A;c__Clostridia;o__Peptostreptococcales;f__Peptostreptococcaceae;g__CCUG-7971	93.5	iPHoP-RF;95.40
Brothers_LC_S016_NODE_90599_length_1904_cov_2.137873		d__Bacteria;p__Bacillota_A;c__Clostridia;o__Peptostreptococcales;f__Peptostreptococcaceae;g__Romboutsia_C	93.1	iPHoP-RF;95.10
Brothers_LC_S016_NODE_90599_length_1904_cov_2.137873		d__Bacteria;p__Bacillota_A;c__Clostridia;o__Peptostreptococcales;f__Peptostreptococcaceae;g__Romboutsia_B	91	iPHoP-RF;93.40
Brothers_LC_S016_NODE_91149_length_1898_cov_2.245624	9.78	d__Archaea;p__Thermoproteota;c__Bathyarchaeia;o__B26-1;f__B26-1;g__DTEX01	94.9	iPHoP-RF;96.40
Brothers_LC_S016_NODE_9124_length_5900_cov_4.858479	7.24	d__Bacteria;p__WOR-3;c__UBA3072;o__WFRC01;f__WFRC01;g__WFRC01	92	blast;94.20 iPHoP-RF;84.20
Brothers_LC_S016_NODE_9124_length_5900_cov_4.858479	7.24	d__Bacteria;p__WOR-3;c__UBA3072;o__;f__;g__	91.4	blast;93.70 iPHoP-RF;85.10
Brothers_LC_S016_NODE_9166_length_5887_cov_2.322222	9.83	d__Bacteria;p__Bacteroidota;c__Bacteroidia;o__Flavobacteriales;f__Flavobacteriaceae;g__Gaetbulibacter	90.3	iPHoP-RF;92.80
Brothers_LC_S016_NODE_93318_length_1875_cov_1.469108	20.4	d__Bacteria;p__Campylobacterota;c__Campylobacteria;o__Campylobacterales;f__Sulfurovaceae;g__Sulfurovum	95.9	iPHoP-RF;97.10 blast;92.10
Brothers_LC_S016_NODE_9627_length_5756_cov_1.952745	2.69	d__Archaea;p__Halobacteriota;c__Syntropharchaeia;o__ANME-1;f__ANME-1;g__QENH01	94.9	iPHoP-RF;96.40
Brothers_LC_S016_NODE_9627_length_5756_cov_1.952745	2.69	d__Archaea;p__Halobacteriota;c__Syntropharchaeia;o__ANME-1;f__ANME-1;g__QEXZ01	91.8	iPHoP-RF;94.10
Brothers_LC_S016_NODE_9837_length_5701_cov_2.785253	6.2	d__Bacteria;p__Bacillota_A;c__Clostridia;o__Lachnospirales;f__Lachnospiraceae;g__Mobilitalea	93.5	iPHoP-RF;95.40
Brothers_LC_S016_NODE_99138_length_1815_cov_1.419431	7.38	d__Bacteria;p__Bacteroidota;c__Bacteroidia;o__Bacteroidales;f__Tannerellaceae;g__Parabacteroides	91.8	iPHoP-RF;94.10
Brothers_LC_S016_NODE_9942_length_5673_cov_2.342048	5.63	d__Archaea;p__Thermoproteota;c__Thermoprotei_A;o__Sulfolobales;f__NBVN01;g__	91.5	blast;93.80 iPHoP-RF;74.60
Brothers_LC_S016_vRhyme_bin_121	14.43	d__Bacteria;p__Campylobacterota;c__Campylobacteria;o__Campylobacterales;f__Sulfurovaceae;g__UBA1140	94.9	iPHoP-RF;96.40 blast;93.30 CRISPR;72.00
Brothers_LC_S016_vRhyme_bin_122	5.16	d__Bacteria;p__Campylobacterota;c__Campylobacteria;o__Campylobacterales;f__Sulfurovaceae;g__UBA1140	90.8	blast;93.20 iPHoP-RF;63.80
Brothers_LC_S016_vRhyme_bin_123	2.86	d__Bacteria;p__Campylobacterota;c__Campylobacteria;o__Campylobacterales;f__Sulfurovaceae;g__Sulfurovum	90.2	blast;92.70 iPHoP-RF;60.90
Brothers_LC_S016_vRhyme_bin_124	2.43	d__Bacteria;p__Bacillota_A;c__Clostridia;o__Lachnospirales;f__Lachnospiraceae;g__Eubacterium_Q	90.3	iPHoP-RF;92.80
Brothers_LC_S016_vRhyme_bin_135	14.51	d__Bacteria;p__Campylobacterota;c__Campylobacteria;o__Campylobacterales;f__Sulfurovaceae;g__Sulfurovum	90.7	iPHoP-RF;93.10
Brothers_LC_S016_vRhyme_bin_145	5.14	d__Bacteria;p__Desulfobacterota;c__Desulfobacteria;o__Desulfobacterales;f__Desulfobacteraceae;g__4572-130	96.7	CRISPR;97.70
Brothers_LC_S016_vRhyme_bin_158	6.35	d__Bacteria;p__Campylobacterota;c__Campylobacteria;o__Campylobacterales;f__Sulfurovaceae;g__UBA1140	92	blast;94.20 iPHoP-RF;51.70
Brothers_LC_S016_vRhyme_bin_163	2.68	d__Bacteria;p__Caldisericota;c__Caldisericia;o__Caldisericales;f__Caldisericaceae;g__	95.2	CRISPR;96.60 blast;96.30 iPHoP-RF;88.90
Brothers_LC_S016_vRhyme_bin_166	9.79	d__Bacteria;p__Desulfobacterota;c__Desulfobulbia;o__Desulfobulbales;f__Desulfurivibrionaceae;g__SURF-16	90	blast;92.50 iPHoP-RF;70.00
Brothers_LC_S016_vRhyme_bin_167	9.54	d__Bacteria;p__Desulfobacterota_F;c__;o__;f__;g__	91	blast;93.40 iPHoP-RF;61.40
Brothers_LC_S016_vRhyme_bin_171	1.66	d__Archaea;p__Thermoplasmatota;c__Thermoplasmata;o__Aciduliprofundales;f__Aciduliprofundaceae;g__Aciduliprofundum	90.3	iPHoP-RF;92.80 blast;92.00
Brothers_LC_S016_vRhyme_bin_172		d__Bacteria;p__Desulfobacterota;c__Desulfobulbia;o__Desulfobulbales;f__Desulfocapsaceae;g__Desulfomarina	90.3	blast;92.80
Brothers_LC_S016_vRhyme_bin_190	4.27	d__Bacteria;p__Campylobacterota;c__Campylobacteria;o__Campylobacterales;f__Sulfurovaceae;g__UBA1140	91.1	blast;93.50 iPHoP-RF;87.90
Brothers_LC_S016_vRhyme_bin_42	10.57	d__Bacteria;p__Campylobacterota;c__Campylobacteria;o__Campylobacterales;f__Sulfurovaceae;g__UBA1140	90.9	blast;93.30 iPHoP-RF;70.20
Brothers_LC_S016_vRhyme_bin_51	8.74	d__Bacteria;p__Chloroflexota;c__Dehalococcoidia;o__SAR202;f__GCA-002694895;g__GCA-002694895	90.7	iPHoP-RF;93.10
Brothers_LC_S016_vRhyme_bin_51	8.74	d__Bacteria;p__Pseudomonadota;c__Gammaproteobacteria;o__Enterobacterales;f__Enterobacteriaceae;g__Kluyvera	90.7	iPHoP-RF;93.10
Brothers_LC_S016_vRhyme_bin_61	8.03	d__Bacteria;p__Bacteroidota;c__Bacteroidia;o__;f__;g__	91.6	blast;93.90 iPHoP-RF;83.90
Brothers_LC_S016_vRhyme_bin_7	7.53	d__Bacteria;p__Bacteroidota;c__Bacteroidia;o__Bacteroidales;f__VadinHA17;g__DRPN01	93.6	blast;95.50 iPHoP-RF;84.20
Brothers_LC_S016_vRhyme_bin_86	3.01	d__Bacteria;p__Bacillota_A;c__Clostridia;o__Oscillospirales;f__Ruminococcaceae;g__Ruminiclostridium_E	98.5	CRISPR;98.90
Brothers_LC_S016_vRhyme_bin_86	3.01	d__Bacteria;p__Bacteroidota;c__Bacteroidia;o__Bacteroidales;f__Bacteroidaceae;g__Alloprevotella	93.8	CRISPR;95.60 iPHoP-RF;73.20
Brothers_LC_S016_vRhyme_bin_87	3.41	d__Bacteria;p__Campylobacterota;c__Campylobacteria;o__Campylobacterales;f__Sulfurovaceae;g__Sulfurovum	91.1	blast;93.50 iPHoP-RF;91.80
Brothers_LC_S016_vRhyme_bin_98	6.79	d__Bacteria;p__Campylobacterota;c__Campylobacteria;o__Campylobacterales;f__Sulfurimonadaceae;g__Sulfurimonas	91.4	iPHoP-RF;93.70 blast;91.40
Brothers_NWCA_S013_NODE_10338_length_3699_cov_10.224244		d__Bacteria;p__Pseudomonadota;c__Gammaproteobacteria;o__SZUA-152;f__SZUA-152;g__SZUA-152	94.2	blast;95.90 iPHoP-RF;67.70
Brothers_NWCA_S013_NODE_108_length_45819_cov_13.144599	5.16	d__Archaea;p__Thermoplasmatota;c__Thermoplasmata;o__Aciduliprofundales;f__Aciduliprofundaceae;g__JAADDK01	91.6	blast;93.90 iPHoP-RF;58.40
Brothers_NWCA_S013_NODE_11154_length_3559_cov_4.180944	8.57	d__Bacteria;p__Campylobacterota;c__Campylobacteria;o__Campylobacterales;f__Sulfurovaceae;g__Nitratifractor	91.4	blast;93.70 iPHoP-RF;77.10
Brothers_NWCA_S013_NODE_1128_length_12174_cov_3.991284	17.94	d__Bacteria;p__Campylobacterota;c__Desulfurellia;o__Desulfurellales;f__Hippeaceae;g__Hippea	95.9	iPHoP-RF;97.10 CRISPR;52.50
Brothers_NWCA_S013_NODE_1160_length_11990_cov_7.281969	1.53	d__Bacteria;p__Campylobacterota;c__Campylobacteria;o__Campylobacterales;f__Sulfurimonadaceae;g__Sulfurimonas	91.1	blast;93.50 iPHoP-RF;87.60
Brothers_NWCA_S013_NODE_11723_length_3471_cov_2.180622	5.26	d__Bacteria;p__Bacteroidota;c__Bacteroidia;o__Bacteroidales;f__S143-33;g__	90.7	blast;93.10 iPHoP-RF;53.60
Brothers_NWCA_S013_NODE_12083_length_3418_cov_4.949559		d__Bacteria;p__Campylobacterota;c__Campylobacteria;o__Nautiliales;f__Nautiliaceae;g__Nautilia	92.1	blast;94.30
Brothers_NWCA_S013_NODE_12083_length_3418_cov_4.949559		d__Bacteria;p__Campylobacterota;c__Campylobacteria;o__Nautiliales;f__Nautiliaceae;g__	91	blast;93.40
Brothers_NWCA_S013_NODE_1245_length_11524_cov_27.149162	11.42	d__Bacteria;p__Aquificota;c__Desulfurobacteriia;o__Desulfurobacteriales;f__Desulfurobacteriaceae;g__Balnearium	91	blast;93.40 iPHoP-RF;73.90
Brothers_NWCA_S013_NODE_12855_length_3306_cov_10.901856	18.75	d__Bacteria;p__Aquificota;c__Desulfurobacteriia;o__Desulfurobacteriales;f__Desulfurobacteriaceae;g__Desulfurobacterium_A	91	blast;93.40 iPHoP-RF;56.20
Brothers_NWCA_S013_NODE_13264_length_3254_cov_15.870163		d__Bacteria;p__Campylobacterota;c__Campylobacteria;o__Nautiliales;f__Nautiliaceae;g__	91.6	blast;93.90 iPHoP-RF;50.90
Brothers_NWCA_S013_NODE_136_length_40968_cov_8.255356	5.75	d__Bacteria;p__Caldisericota;c__Caldisericia;o__Caldisericales;f__Caldisericaceae;g__	98.5	CRISPR;98.90 iPHoP-RF;53.60
Brothers_NWCA_S013_NODE_136_length_40968_cov_8.255356	5.75	d__Bacteria;p__Caldisericota;c__Caldisericia;o__Caldisericales;f__Caldisericaceae;g__S143-107	98.1	CRISPR;98.60
Brothers_NWCA_S013_NODE_1375_length_10872_cov_103.263006	3.64	d__Bacteria;p__Caldisericota;c__Caldisericia;o__Caldisericales;f__Caldisericaceae;g__	96.7	CRISPR;97.70 iPHoP-RF;93.70 blast;90.30
Brothers_NWCA_S013_NODE_1375_length_10872_cov_103.263006	3.64	d__Bacteria;p__Caldisericota;c__Caldisericia;o__Caldisericales;f__Caldisericaceae;g__S143-107	96.4	CRISPR;97.50 iPHoP-RF;92.10 blast;90.00
Brothers_NWCA_S013_NODE_1387_length_10819_cov_8.990086	5.21	d__Bacteria;p__Aquificota;c__Desulfurobacteriia;o__Desulfurobacteriales;f__Desulfurobacteriaceae;g__Balnearium	97.2	CRISPR;98.00 iPHoP-RF;96.70 blast;93.90
Brothers_NWCA_S013_NODE_13920_length_3172_cov_33.497865	6.97	d__Archaea;p__Methanobacteriota_B;c__Thermococci;o__Thermococcales;f__Thermococcaceae;g__Thermococcus	95.9	iPHoP-RF;97.10 blast;93.80
Brothers_NWCA_S013_NODE_14016_length_3161_cov_4.059328	14.56	d__Bacteria;p__Campylobacterota;c__Campylobacteria;o__Campylobacterales;f__JAADDL01;g__JAADDL01	90.9	blast;93.30
Brothers_NWCA_S013_NODE_14431_length_3112_cov_13.814405	7.56	d__Bacteria;p__Campylobacterota;c__Campylobacteria;o__Nautiliales;f__Nautiliaceae;g__	90.3	blast;92.80
Brothers_NWCA_S013_NODE_14436_length_3112_cov_1.478057	9.14	d__Bacteria;p__Patescibacteria;c__ABY1;o__;f__;g__	91.1	blast;93.50
Brothers_NWCA_S013_NODE_14665_length_3086_cov_9.879689	9.46	d__Bacteria;p__Aquificota;c__Desulfurobacteriia;o__Desulfurobacteriales;f__Desulfurobacteriaceae;g__	93.5	iPHoP-RF;95.40
Brothers_NWCA_S013_NODE_14755_length_3077_cov_9.161695	18.7	d__Bacteria;p__Aquificota;c__Desulfurobacteriia;o__Desulfurobacteriales;f__Desulfurobacteriaceae;g__Desulfurobacterium_A	91.1	blast;93.50 iPHoP-RF;60.60
Brothers_NWCA_S013_NODE_155_length_38095_cov_64.144227	16.98	d__Bacteria;p__Campylobacterota;c__Campylobacteria;o__Campylobacterales;f__Sulfurovaceae;g__JAADEQ01	94.2	CRISPR;95.90 iPHoP-RF;91.80
Brothers_NWCA_S013_NODE_16138_length_2937_cov_10.356940	8.53	d__Bacteria;p__Campylobacterota;c__Campylobacteria;o__Campylobacterales;f__Sulfurimonadaceae;g__Sulfurimonas	90.7	blast;93.10 iPHoP-RF;64.80
Brothers_NWCA_S013_NODE_16198_length_2932_cov_24.773975	7.47	d__Bacteria;p__Bacteroidota;c__Bacteroidia;o__Bacteroidales;f__P3;g__UBA1217	90.3	iPHoP-RF;92.80
Brothers_NWCA_S013_NODE_1643_length_9821_cov_24.869610	5.83	d__Bacteria;p__Caldisericota;c__Caldisericia;o__Caldisericales;f__Caldisericaceae;g__	90.9	blast;93.30 iPHoP-RF;51.20
Brothers_NWCA_S013_NODE_1643_length_9821_cov_24.869610	5.83	d__Bacteria;p__Caldisericota;c__Caldisericia;o__Caldisericales;f__Caldisericaceae;g__S016-85	90.9	blast;93.30 iPHoP-RF;50.70
Brothers_NWCA_S013_NODE_165_length_36801_cov_89.865381	2.89	d__Archaea;p__SpSt-1190;c__SpSt-1190;o__;f__;g__	91.6	blast;93.90 iPHoP-RF;75.00
Brothers_NWCA_S013_NODE_17106_length_2853_cov_1.563096	14.35	d__Bacteria;p__Thermotogota;c__Thermotogae;o__Mesoaciditogales;f__Mesoaciditogaceae;g__Mesoaciditoga	91.7	blast;94.00 iPHoP-RF;87.00
Brothers_NWCA_S013_NODE_173_length_35792_cov_10.124576	8.54	d__Bacteria;p__Caldisericota;c__Caldisericia;o__Caldisericales;f__Caldisericaceae;g__	98.4	CRISPR;98.80 iPHoP-RF;65.80
Brothers_NWCA_S013_NODE_173_length_35792_cov_10.124576	8.54	d__Bacteria;p__Caldisericota;c__Caldisericia;o__Caldisericales;f__Caldisericaceae;g__S143-107	98.1	CRISPR;98.60 iPHoP-RF;54.10
Brothers_NWCA_S013_NODE_17553_length_2815_cov_3.571801	6.28	d__Archaea;p__Thermoproteota;c__Thermoprotei_A;o__Sulfolobales;f__NBVN01;g__S013-73	90.7	blast;93.10 iPHoP-RF;70.60
Brothers_NWCA_S013_NODE_1764_length_9391_cov_3.575993	2.58	d__Archaea;p__Thermoproteota;c__Thermoprotei_A;o__Sulfolobales;f__NBVN01;g__	91	iPHoP-RF;93.40
Brothers_NWCA_S013_NODE_17997_length_2779_cov_6.437406	5.53	d__Bacteria;p__Campylobacterota;c__Campylobacteria;o__Campylobacterales;f__Sulfurovaceae;g__Sulfurovum	93.1	iPHoP-RF;95.10 blast;93.20
Brothers_NWCA_S013_NODE_18259_length_2756_cov_19.461012		d__Bacteria;p__Aquificota;c__Desulfurobacteriia;o__Desulfurobacteriales;f__Desulfurobacteriaceae;g__Balnearium	90.8	blast;93.20 iPHoP-RF;78.00
Brothers_NWCA_S013_NODE_19170_length_2689_cov_11.725995	8.78	d__Bacteria;p__Aquificota;c__Desulfurobacteriia;o__Desulfurobacteriales;f__Desulfurobacteriaceae;g__Balnearium	91.5	blast;93.80 iPHoP-RF;74.30
Brothers_NWCA_S013_NODE_19801_length_2644_cov_7.089392	5.51	d__Archaea;p__Thermoplasmatota;c__Thermoplasmata;o__Aciduliprofundales;f__Aciduliprofundaceae;g__Aciduliprofundum	90.1	blast;92.60 iPHoP-RF;82.80
Brothers_NWCA_S013_NODE_20064_length_2629_cov_1.088329		d__Bacteria;p__Campylobacterota;c__Campylobacteria;o__Campylobacterales;f__Sulfurimonadaceae;g__Sulfurimonas	91.6	blast;93.90 iPHoP-RF;80.60
Brothers_NWCA_S013_NODE_20677_length_2584_cov_11.240944	6.13	d__Bacteria;p__Aquificota;c__Desulfurobacteriia;o__Desulfurobacteriales;f__Desulfurobacteriaceae;g__Balnearium	91.6	blast;93.90 iPHoP-RF;92.80
Brothers_NWCA_S013_NODE_2154_length_8351_cov_62.859436	6.33	d__Bacteria;p__Aquificota;c__Desulfurobacteriia;o__Desulfurobacteriales;f__Desulfurobacteriaceae;g__	91.6	blast;93.90 iPHoP-RF;54.90
Brothers_NWCA_S013_NODE_22173_length_2489_cov_1.019475	9	d__Bacteria;p__Pseudomonadota;c__Gammaproteobacteria;o__SZUA-229;f__SZUA-229;g__GCA-2746365	93.6	blast;95.50 iPHoP-RF;88.90
Brothers_NWCA_S013_NODE_229_length_30602_cov_6.294143	10.68	d__Bacteria;p__Campylobacterota;c__Campylobacteria;o__Campylobacterales;f__Sulfurimonadaceae;g__Sulfurimonas	91.4	iPHoP-RF;93.70 CRISPR;80.80
Brothers_NWCA_S013_NODE_23_length_102776_cov_14.357539_fragment_3	7.92	d__Bacteria;p__Campylobacterota;c__Desulfurellia;o__Desulfurellales;f__Hippeaceae;g__Hippea	92.6	blast;94.70 iPHoP-RF;67.70
Brothers_NWCA_S013_NODE_2345_length_7981_cov_2.322511	2.67	d__Archaea;p__Thermoproteota;c__Thermoprotei_A;o__Sulfolobales;f__Desulfurococcaceae;g__JAADCY01	95.7	CRISPR;97.00 iPHoP-RF;56.80
Brothers_NWCA_S013_NODE_2345_length_7981_cov_2.322511	2.67	d__Archaea;p__Halobacteriota;c__Archaeoglobi;o__Archaeoglobales;f__Archaeoglobaceae;g__Archaeoglobus_C	94.7	CRISPR;96.30
Brothers_NWCA_S013_NODE_23566_length_2409_cov_1.077125	11.43	d__Bacteria;p__Campylobacterota;c__Campylobacteria;o__Campylobacterales;f__Sulfurovaceae;g__UBA1140	92.6	iPHoP-RF;94.70
Brothers_NWCA_S013_NODE_2399_length_7879_cov_7.655702	25.86	d__Bacteria;p__Campylobacterota;c__Campylobacteria;o__Campylobacterales;f__Sulfurimonadaceae;g__Sulfurimonas	94.5	iPHoP-RF;96.10
Brothers_NWCA_S013_NODE_24_length_101319_cov_31.780200	3.63	d__Archaea;p__Thermoplasmatota;c__Thermoplasmata;o__Aciduliprofundales;f__Aciduliprofundaceae;g__JAADDK01	91.6	blast;93.90 iPHoP-RF;75.40
Brothers_NWCA_S013_NODE_24_length_101319_cov_31.780200	3.63	d__Archaea;p__Thermoplasmatota;c__Thermoplasmata;o__Aciduliprofundales;f__Aciduliprofundaceae;g__S014-41	90.3	iPHoP-RF;92.80 blast;90.50
Brothers_NWCA_S013_NODE_240_length_29954_cov_3.296678	5.55	d__Archaea;p__Thermoproteota;c__Thermoprotei_A;o__Sulfolobales;f__Desulfurococcaceae;g__JAADCY01	95.3	iPHoP-RF;96.70 blast;92.70 CRISPR;91.10
Brothers_NWCA_S013_NODE_2543_length_7657_cov_15.315405	1.36	d__Archaea;p__Thermoproteota;c__Thermoprotei_A;o__Sulfolobales;f__Desulfurococcaceae;g__JAGHDU01	91	iPHoP-RF;93.40
Brothers_NWCA_S013_NODE_25911_length_2291_cov_1.736137	8.62	d__Bacteria;p__Bacteroidota;c__Bacteroidia;o__Flavobacteriales;f__Flavobacteriaceae;g__Winogradskyella	91.8	iPHoP-RF;94.10
Brothers_NWCA_S013_NODE_27319_length_2223_cov_1.220420	18.8	d__Bacteria;p__Campylobacterota;c__Campylobacteria;o__Campylobacterales;f__Sulfurovaceae;g__UBA1140	92.2	iPHoP-RF;94.40 blast;92.90
Brothers_NWCA_S013_NODE_27898_length_2198_cov_1.213906	21.57	d__Bacteria;p__Pseudomonadota;c__Gammaproteobacteria;o__Xanthomonadales;f__Marinicellaceae;g__NORP309	90.4	blast;92.90 iPHoP-RF;80.60
Brothers_NWCA_S013_NODE_282_length_28042_cov_16.638331	11.31	d__Bacteria;p__Aquificota;c__Desulfurobacteriia;o__Desulfurobacteriales;f__Desulfurobacteriaceae;g__Balnearium	90.9	blast;93.30 iPHoP-RF;78.50
Brothers_NWCA_S013_NODE_29089_length_2147_cov_1.610396	12.42	d__Bacteria;p__Bacteroidota;c__Bacteroidia;o__Flavobacteriales;f__Flavobacteriaceae;g__Polaribacter	93.1	iPHoP-RF;95.10
Brothers_NWCA_S013_NODE_29523_length_2130_cov_1.901148	10.5	d__Bacteria;p__Campylobacterota;c__Campylobacteria;o__Campylobacterales;f__Sulfurovaceae;g__UBA1140	91	blast;93.40 iPHoP-RF;62.50
Brothers_NWCA_S013_NODE_3014_length_6995_cov_18.266308	10.91	d__Bacteria;p__Campylobacterota;c__Campylobacteria;o__Campylobacterales;f__Sulfurimonadaceae;g__Sulfurimonas	90.9	blast;93.30 iPHoP-RF;91.80
Brothers_NWCA_S013_NODE_31591_length_2054_cov_1.223664	12.57	d__Bacteria;p__Campylobacterota;c__Campylobacteria;o__Campylobacterales;f__Sulfurimonadaceae;g__Sulfurimonas	96.6	blast;97.60 iPHoP-RF;53.60
Brothers_NWCA_S013_NODE_3193_length_6807_cov_2.049551	18.3	d__Bacteria;p__Campylobacterota;c__Desulfurellia;o__Desulfurellales;f__Hippeaceae;g__Hippea	93.5	iPHoP-RF;95.40 CRISPR;54.20
Brothers_NWCA_S013_NODE_32201_length_2032_cov_1.502887	12.66	d__Bacteria;p__Campylobacterota;c__Desulfurellia;o__Desulfurellales;f__Hippeaceae;g__Hippea	91.1	blast;93.50
Brothers_NWCA_S013_NODE_33824_length_1975_cov_2.229437	40.95	d__Archaea;p__Methanobacteriota_B;c__Thermococci;o__Thermococcales;f__Thermococcaceae;g__Thermococcus	91.6	blast;93.90 iPHoP-RF;74.80
Brothers_NWCA_S013_NODE_3392_length_6593_cov_1.083050		d__Archaea;p__EX4484-52;c__EX4484-52;o__EX4484-52;f__WAPT01;g__WAPT01	90.9	blast;93.30 iPHoP-RF;68.60
Brothers_NWCA_S013_NODE_3421_length_6561_cov_1.834784	9.46	d__Archaea;p__Thermoproteota;c__Thermoprotei_A;o__Sulfolobales;f__Pyrodictiaceae;g__	91.6	blast;93.90 iPHoP-RF;70.60
Brothers_NWCA_S013_NODE_3657_length_6362_cov_6.209944	5.69	d__Archaea;p__Thermoproteota;c__Thermoprotei_A;o__Sulfolobales;f__Desulfurococcaceae;g__JAADCY01	92.2	iPHoP-RF;94.40
Brothers_NWCA_S013_NODE_3750_length_6259_cov_8.285551	9.12	d__Bacteria;p__Campylobacterota;c__Campylobacteria;o__Campylobacterales;f__Sulfurovaceae;g__JAADEQ01	91.6	blast;93.90 iPHoP-RF;58.70
Brothers_NWCA_S013_NODE_3772_length_6245_cov_1.610984		d__Archaea;p__Thermoplasmatota;c__Thermoplasmata;o__Aciduliprofundales;f__Aciduliprofundaceae;g__Aciduliprofundum	95.3	iPHoP-RF;96.70
Brothers_NWCA_S013_NODE_3772_length_6245_cov_1.610984		d__Archaea;p__Thermoplasmatota;c__Thermoplasmata;o__Aciduliprofundales;f__Aciduliprofundaceae;g__	93.9	iPHoP-RF;95.70
Brothers_NWCA_S013_NODE_3772_length_6245_cov_1.610984		d__Archaea;p__Thermoplasmatota;c__Thermoplasmata;o__Aciduliprofundales;f__Aciduliprofundaceae;g__JAADDK01	92.2	iPHoP-RF;94.40
Brothers_NWCA_S013_NODE_3772_length_6245_cov_1.610984		d__Archaea;p__Thermoplasmatota;c__Thermoplasmata;o__Aciduliprofundales;f__Aciduliprofundaceae;g__S014-41	91.4	iPHoP-RF;93.70
Brothers_NWCA_S013_NODE_3784_length_6231_cov_4.220347	5.67	d__Bacteria;p__Campylobacterota;c__Campylobacteria;o__Campylobacterales;f__Sulfurovaceae;g__UBA1140	94	blast;95.80 iPHoP-RF;88.20
Brothers_NWCA_S013_NODE_40402_length_1785_cov_1.466224	29.88	d__Bacteria;p__Pseudomonadota;c__Gammaproteobacteria;o__JAADGQ01;f__JAADGQ01;g__S141-38	91.5	blast;93.80
Brothers_NWCA_S013_NODE_407_length_21886_cov_29.291190		d__Bacteria;p__Desulfobacterota;c__Thermodesulfobacteria;o__Thermodesulfobacteriales;f__Thermodesulfobacteriaceae;g__Thermosulfurimonas_A	90.3	blast;92.80 iPHoP-RF;60.90
Brothers_NWCA_S013_NODE_41556_length_1756_cov_29.755064	11.43	d__Bacteria;p__Aquificota;c__Desulfurobacteriia;o__Desulfurobacteriales;f__Desulfurobacteriaceae;g__Balnearium	91.6	blast;93.90 iPHoP-RF;61.70
Brothers_NWCA_S013_NODE_42771_length_1728_cov_4.630856	10.1	d__Bacteria;p__Campylobacterota;c__Campylobacteria;o__Campylobacterales;f__Sulfurovaceae;g__Sulfurovum	91.1	blast;93.50 iPHoP-RF;86.00
Brothers_NWCA_S013_NODE_43063_length_1721_cov_13.277290	17.75	d__Bacteria;p__Campylobacterota;c__Campylobacteria;o__Nautiliales;f__Nautiliaceae;g__Lebetimonas	90.7	blast;93.10
Brothers_NWCA_S013_NODE_4374_length_5761_cov_2.841143	4.95	d__Bacteria;p__Caldisericota;c__Caldisericia;o__Caldisericales;f__Caldisericaceae;g__	94.5	iPHoP-RF;96.10 blast;93.40
Brothers_NWCA_S013_NODE_4377_length_5759_cov_2.566939	4.74	d__Bacteria;p__Bacteroidota;c__Bacteroidia;o__;f__;g__	91.5	blast;93.80 iPHoP-RF;56.20
Brothers_NWCA_S013_NODE_4378_length_5757_cov_17.121492	4.68	d__Bacteria;p__Patescibacteria;c__JAEDAM01;o__BD1-5;f__UBA6164;g__	91	blast;93.40 iPHoP-RF;53.00
Brothers_NWCA_S013_NODE_4396_length_5744_cov_52.083140	14.4	d__Bacteria;p__Aquificota;c__Desulfurobacteriia;o__Desulfurobacteriales;f__Desulfurobacteriaceae;g__Balnearium	91.8	iPHoP-RF;94.10 blast;91.80
Brothers_NWCA_S013_NODE_44390_length_1691_cov_4.902174	10.47	d__Bacteria;p__Aquificota;c__Desulfurobacteriia;o__Desulfurobacteriales;f__Desulfurobacteriaceae;g__Balnearium	90.1	blast;92.60
Brothers_NWCA_S013_NODE_4489_length_5671_cov_3.043651	4.43	d__Archaea;p__Methanobacteriota_B;c__Thermococci;o__Thermococcales;f__Thermococcaceae;g__Thermococcus	93.1	iPHoP-RF;95.10 blast;91.50
Brothers_NWCA_S013_NODE_4555_length_5629_cov_1.733188	4.79	d__Bacteria;p__Campylobacterota;c__Campylobacteria;o__Campylobacterales;f__Sulfurovaceae;g__UBA1140	95.9	iPHoP-RF;97.10
Brothers_NWCA_S013_NODE_4809_length_5482_cov_4.996265	3.25	d__Archaea;p__Methanobacteriota_B;c__Thermococci;o__Thermococcales;f__Thermococcaceae;g__Thermococcus	91.4	blast;93.70 iPHoP-RF;73.00
Brothers_NWCA_S013_NODE_4811_length_5481_cov_5.615801	4.33	d__Bacteria;p__Campylobacterota;c__Campylobacteria;o__Campylobacterales;f__Sulfurimonadaceae;g__Sulfurimonas	90.1	blast;92.60
Brothers_NWCA_S013_NODE_498_length_19578_cov_60.588453	4.14	d__Archaea;p__Methanobacteriota_B;c__Thermococci;o__Thermococcales;f__Thermococcaceae;g__Thermococcus	91	iPHoP-RF;93.40 blast;92.40
Brothers_NWCA_S013_NODE_4995_length_5375_cov_14.537157	14.65	d__Bacteria;p__Campylobacterota;c__Campylobacteria;o__Campylobacterales;f__Sulfurimonadaceae;g__Sulfurimonas	93.5	iPHoP-RF;95.40 blast;94.60
Brothers_NWCA_S013_NODE_5179_length_5278_cov_7.376432	15.36	d__Bacteria;p__Campylobacterota;c__Campylobacteria;o__Campylobacterales;f__Sulfurimonadaceae;g__Sulfurimonas	94.9	iPHoP-RF;96.40 blast;94.50
Brothers_NWCA_S013_NODE_52_length_68402_cov_9.024562_fragment_1	11.3	d__Bacteria;p__Campylobacterota;c__Desulfurellia;o__Desulfurellales;f__Hippeaceae;g__Hippea	98.4	CRISPR;98.80 iPHoP-RF;94.70 blast;93.70
Brothers_NWCA_S013_NODE_521_length_19142_cov_32.255009	6.29	d__Bacteria;p__Aquificota;c__Desulfurobacteriia;o__Desulfurobacteriales;f__Desulfurobacteriaceae;g__Balnearium	96.4	CRISPR;97.50 iPHoP-RF;94.10
Brothers_NWCA_S013_NODE_5214_length_5264_cov_21.789566		d__Bacteria;p__Patescibacteria;c__JAEDAM01;o__BD1-5;f__UBA6164;g__	90.9	blast;93.30 iPHoP-RF;58.40
Brothers_NWCA_S013_NODE_54079_length_1511_cov_4.626445	18.75	d__Bacteria;p__Campylobacterota;c__Campylobacteria;o__Campylobacterales;f__Sulfurovaceae;g__Sulfurovum	91	blast;93.40 iPHoP-RF;88.20
Brothers_NWCA_S013_NODE_5436_length_5135_cov_8.592851	22.48	d__Bacteria;p__Campylobacterota;c__Campylobacteria;o__Campylobacterales;f__Sulfurimonadaceae;g__Sulfurimonas	90	blast;92.50 iPHoP-RF;72.20
Brothers_NWCA_S013_NODE_5513_length_5099_cov_66.603781	7.08	d__Archaea;p__Methanobacteriota;c__Methanococci;o__Methanococcales;f__Methanococcaceae;g__Methanotorris	93.1	iPHoP-RF;95.10 blast;94.70
Brothers_NWCA_S013_NODE_5718_length_5012_cov_1.487615	5.98	d__Bacteria;p__Campylobacterota;c__Campylobacteria;o__Campylobacterales;f__Sulfurimonadaceae;g__Sulfurimonas	93.5	iPHoP-RF;95.40
Brothers_NWCA_S013_NODE_60379_length_1419_cov_1.939628	12.57	d__Bacteria;p__Campylobacterota;c__Campylobacteria;o__Campylobacterales;f__Sulfurimonadaceae;g__Sulfurimonas	90.2	blast;92.70 iPHoP-RF;72.80
Brothers_NWCA_S013_NODE_609_length_17436_cov_23.566237	1.61	d__Archaea;p__Methanobacteriota_B;c__Thermococci;o__Thermococcales;f__Thermococcaceae;g__Thermococcus	98.5	CRISPR;98.90
Brothers_NWCA_S013_NODE_609_length_17436_cov_23.566237	1.61	d__Archaea;p__Thermoproteota;c__Thermoprotei_A;o__Sulfolobales;f__Desulfurococcaceae;g__JAADCY01	98.4	CRISPR;98.80 iPHoP-RF;50.70
Brothers_NWCA_S013_NODE_609_length_17436_cov_23.566237	1.61	d__Archaea;p__Halobacteriota;c__Archaeoglobi;o__Archaeoglobales;f__Archaeoglobaceae;g__Archaeoglobus_C	98.2	CRISPR;98.70 blast;91.80 iPHoP-RF;84.20
Brothers_NWCA_S013_NODE_61_length_58950_cov_7.322204	2.04	d__Archaea;p__Thermoproteota;c__Thermoprotei_A;o__Sulfolobales;f__Pyrodictiaceae;g__Pyrodictium	91.8	iPHoP-RF;94.10
Brothers_NWCA_S013_NODE_6243_length_4782_cov_5.938346	9.38	d__Bacteria;p__Pseudomonadota;c__Gammaproteobacteria;o__SZUA-152;f__SZUA-152;g__SZUA-152	91	blast;93.40 iPHoP-RF;85.10
Brothers_NWCA_S013_NODE_64978_length_1358_cov_4.343623		d__Archaea;p__Halobacteriota;c__Archaeoglobi;o__Archaeoglobales;f__Archaeoglobaceae;g__Archaeoglobus_C	90.1	blast;92.60 iPHoP-RF;76.60
Brothers_NWCA_S013_NODE_68_length_55372_cov_27.162313	17.62	d__Bacteria;p__Bacteroidota;c__Bacteroidia;o__Bacteroidales;f__S143-33;g__	90.1	blast;92.60
Brothers_NWCA_S013_NODE_6998_length_4499_cov_7.124886	14.25	d__Bacteria;p__Aquificota;c__Desulfurobacteriia;o__Desulfurobacteriales;f__Desulfurobacteriaceae;g__Desulfurobacterium_A	90.9	blast;93.30 iPHoP-RF;79.30
Brothers_NWCA_S013_NODE_7033_length_4488_cov_36.725063		d__Archaea;p__Halobacteriota;c__Archaeoglobi;o__Archaeoglobales;f__Archaeoglobaceae;g__Archaeoglobus_C	92.5	blast;94.60 iPHoP-RF;73.50
Brothers_NWCA_S013_NODE_707_length_15966_cov_6.735653	1.07	d__Archaea;p__Thermoproteota;c__Thermoprotei_A;o__Sulfolobales;f__Desulfurococcaceae;g__JAADCY01	95.3	CRISPR;96.70 blast;93.40 iPHoP-RF;92.40
Brothers_NWCA_S013_NODE_707_length_15966_cov_6.735653	1.07	d__Archaea;p__Thermoproteota;c__Thermoprotei_A;o__Sulfolobales;f__Ignisphaeraceae;g__	90.7	CRISPR;93.10
Brothers_NWCA_S013_NODE_7083_length_4472_cov_7.263291	5.32	d__Bacteria;p__Aquificota;c__Desulfurobacteriia;o__Desulfurobacteriales;f__Desulfurobacteriaceae;g__Balnearium	91.4	blast;93.70
Brothers_NWCA_S013_NODE_7224_length_4430_cov_5.164769	17.4	d__Bacteria;p__Campylobacterota;c__Campylobacteria;o__Campylobacterales;f__Sulfurovaceae;g__Nitratifractor	91.2	blast;93.60 iPHoP-RF;67.70
Brothers_NWCA_S013_NODE_723_length_15775_cov_37.063267	3.82	d__Bacteria;p__Aquificota;c__Desulfurobacteriia;o__Desulfurobacteriales;f__Desulfurobacteriaceae;g__Balnearium	93.2	CRISPR;95.20 blast;92.20 iPHoP-RF;87.90
Brothers_NWCA_S013_NODE_73095_length_1267_cov_0.596491	9.1	d__Archaea;p__Methanobacteriota_B;c__Thermococci;o__Thermococcales;f__Thermococcaceae;g__Thermococcus	90.7	blast;93.10 iPHoP-RF;67.70
Brothers_NWCA_S013_NODE_735_length_15663_cov_19.996202	2.12	d__Archaea;p__Methanobacteriota_B;c__Thermococci;o__Thermococcales;f__Thermococcaceae;g__Thermococcus	96.4	CRISPR;97.50
Brothers_NWCA_S013_NODE_7715_length_4292_cov_3.196158	7.07	d__Bacteria;p__Campylobacterota;c__Campylobacteria;o__Campylobacterales;f__Sulfurovaceae;g__Sulfurovum	93.5	iPHoP-RF;95.40
Brothers_NWCA_S013_NODE_807_length_14851_cov_3.904102	1.6	d__Archaea;p__Thermoproteota;c__Thermoprotei_A;o__Sulfolobales;f__Desulfurococcaceae;g__JAADCY01	96.6	CRISPR;97.60 iPHoP-RF;91.80
Brothers_NWCA_S013_NODE_813_length_14802_cov_6.479319	1.57	d__Archaea;p__Thermoproteota;c__Thermoprotei_A;o__Sulfolobales;f__Desulfurococcaceae;g__JAADCY01	92.9	CRISPR;94.90 blast;93.90 iPHoP-RF;92.80
Brothers_NWCA_S013_NODE_813_length_14802_cov_6.479319	1.57	d__Archaea;p__Thermoproteota;c__Thermoprotei_A;o__Sulfolobales;f__Desulfurococcaceae;g__	91	iPHoP-RF;93.40
Brothers_NWCA_S013_NODE_8395_length_4116_cov_2.556280	8.72	d__Bacteria;p__Desulfobacterota;c__Desulfobulbia;o__Desulfobulbales;f__Desulfobulbaceae;g__DRLX01	92.2	blast;94.40 iPHoP-RF;94.10
Brothers_NWCA_S013_NODE_8445_length_4102_cov_62.084277	10.9	d__Bacteria;p__Aquificota;c__Desulfurobacteriia;o__Desulfurobacteriales;f__Desulfurobacteriaceae;g__Balnearium	91.6	blast;93.90 iPHoP-RF;78.30
Brothers_NWCA_S013_NODE_8668_length_4053_cov_1.637035		d__Bacteria;p__Campylobacterota;c__Campylobacteria;o__Campylobacterales;f__Sulfurovaceae;g__UBA1140	95.9	iPHoP-RF;97.10
Brothers_NWCA_S013_NODE_8830_length_4011_cov_4.623069	16.8	d__Bacteria;p__Campylobacterota;c__Campylobacteria;o__Nautiliales;f__Nautiliaceae;g__	91	blast;93.40 iPHoP-RF;60.30
Brothers_NWCA_S013_NODE_902_length_13830_cov_4.196964		d__Archaea;p__Thermoproteota;c__Thermoprotei_A;o__Sulfolobales;f__Pyrodictiaceae;g__	93.2	blast;95.20 iPHoP-RF;81.10
Brothers_NWCA_S013_NODE_94301_length_1087_cov_3.004167		d__Bacteria;p__Campylobacterota;c__Campylobacteria;o__Campylobacterales;f__Sulfurovaceae;g__Sulfurovum	91.2	blast;93.60 iPHoP-RF;80.60
Brothers_NWCA_S013_NODE_9672_length_3825_cov_46.787182	8.88	d__Bacteria;p__Aquificota;c__Desulfurobacteriia;o__Desulfurobacteriales;f__Desulfurobacteriaceae;g__Balnearium	92.6	iPHoP-RF;94.70 blast;91.30
Brothers_NWCA_S013_vRhyme_bin_10	5.01	d__Bacteria;p__Campylobacterota;c__Campylobacteria;o__Campylobacterales;f__;g__	90.7	blast;93.10 iPHoP-RF;50.70
Brothers_NWCA_S013_vRhyme_bin_18	3.57	d__Bacteria;p__Campylobacterota;c__Campylobacteria;o__Nautiliales;f__Nautiliaceae;g__	90.2	blast;92.70
Brothers_NWCA_S013_vRhyme_bin_19	6.38	d__Bacteria;p__Campylobacterota;c__Campylobacteria;o__Nautiliales;f__Nautiliaceae;g__Lebetimonas	91.2	blast;93.60
Brothers_NWCA_S013_vRhyme_bin_33	1.63	d__Bacteria;p__Aquificota;c__Aquificae;o__Aquificales;f__QOAS01;g__QOAS01	90.2	blast;92.70 iPHoP-RF;67.30
Brothers_NWCA_S013_vRhyme_bin_49	10.63	d__Bacteria;p__Caldisericota;c__Caldisericia;o__Caldisericales;f__Caldisericaceae;g__	90.4	CRISPR;92.90
Brothers_NWCA_S013_vRhyme_bin_52	4.85	d__Bacteria;p__Campylobacterota;c__Campylobacteria;o__Campylobacterales;f__Sulfurimonadaceae;g__GCA-2733885	90.2	blast;92.70 iPHoP-RF;52.80
Brothers_NWCA_S013_vRhyme_bin_53	5.56	d__Bacteria;p__Campylobacterota;c__Desulfurellia;o__Desulfurellales;f__Hippeaceae;g__Hippea	90.2	blast;92.70 iPHoP-RF;68.90
Brothers_NWCA_S013_vRhyme_bin_55	2.64	d__Archaea;p__Thermoplasmatota;c__Thermoplasmata;o__Aciduliprofundales;f__Aciduliprofundaceae;g__Aciduliprofundum	95.3	iPHoP-RF;96.70 CRISPR;96.30 blast;91.90
Brothers_NWCA_S013_vRhyme_bin_6	25.98	d__Bacteria;p__Campylobacterota;c__Campylobacteria;o__Nautiliales;f__Nautiliaceae;g__	92.5	CRISPR;94.60 blast;93.60 iPHoP-RF;87.00
Brothers_NWCA_S013_vRhyme_bin_61	5.47	d__Bacteria;p__Campylobacterota;c__Campylobacteria;o__Campylobacterales;f__Sulfurimonadaceae;g__Sulfurimonas	90.8	blast;93.20 iPHoP-RF;73.90
Brothers_NWCA_S013_vRhyme_bin_64	8.5	d__Bacteria;p__Aquificota;c__Desulfurobacteriia;o__Desulfurobacteriales;f__Desulfurobacteriaceae;g__Balnearium	93.6	blast;95.50 iPHoP-RF;82.20
Brothers_NWCA_S013_vRhyme_bin_68	9.53	d__Bacteria;p__Aquificota;c__Desulfurobacteriia;o__Desulfurobacteriales;f__Desulfurobacteriaceae;g__Balnearium	97	CRISPR;97.90 blast;92.80 iPHoP-RF;87.90
Brothers_NWCA_S013_vRhyme_bin_69	4.48	d__Archaea;p__Methanobacteriota_B;c__Thermococci;o__Thermococcales;f__Thermococcaceae;g__Thermococcus	98.5	CRISPR;98.90 iPHoP-RF;77.30
Brothers_NWCA_S013_vRhyme_bin_69	4.48	d__Archaea;p__Thermoproteota;c__Thermoprotei_A;o__Sulfolobales;f__Desulfurococcaceae;g__JAADCY01	98.5	CRISPR;98.90 iPHoP-RF;79.30
Brothers_NWCA_S013_vRhyme_bin_69	4.48	d__Archaea;p__Halobacteriota;c__Archaeoglobi;o__Archaeoglobales;f__Archaeoglobaceae;g__Archaeoglobus_C	92.7	CRISPR;94.80 iPHoP-RF;63.80
Brothers_NWCA_S013_vRhyme_bin_77	1.14	d__Archaea;p__Methanobacteriota_B;c__Thermococci;o__Thermococcales;f__Thermococcaceae;g__Thermococcus_A	93.1	iPHoP-RF;95.10
Brothers_NWCA_S013_vRhyme_bin_77	1.14	d__Archaea;p__Methanobacteriota_B;c__Thermococci;o__Thermococcales;f__Thermococcaceae;g__Thermococcus_B	92.2	iPHoP-RF;94.40
Brothers_NWCA_S013_vRhyme_bin_77	1.14	d__Archaea;p__Methanobacteriota_B;c__Thermococci;o__Thermococcales;f__Thermococcaceae;g__Thermococcus	91.4	iPHoP-RF;93.70
Brothers_NWCA_S013_vRhyme_bin_85	3.09	d__Bacteria;p__Bacteroidota;c__Ignavibacteria;o__Ignavibacteriales;f__Melioribacteraceae;g__WGAL01	92	blast;94.20 iPHoP-RF;68.00
Brothers_NWCA_S013_vRhyme_bin_86	7.63	d__Bacteria;p__Campylobacterota;c__Campylobacteria;o__Campylobacterales;f__Campylobacteraceae;g__Campylobacter_D	92.6	RaFAH;94.70
Brothers_NWCA_S013_vRhyme_bin_87	5.94	d__Archaea;p__Methanobacteriota_B;c__Thermococci;o__Thermococcales;f__Thermococcaceae;g__Thermococcus	92.6	blast;94.70 iPHoP-RF;93.70 CRISPR;55.30
Brothers_NWCA_S013_vRhyme_bin_89	4.21	d__Bacteria;p__Aquificota;c__Desulfurobacteriia;o__Desulfurobacteriales;f__Desulfurobacteriaceae;g__Balnearium	91.5	CRISPR;93.80 iPHoP-RF;91.80
Brothers_NWCA_S017_NODE_10455_length_1655_cov_8.419503		d__Bacteria;p__Campylobacterota;c__Desulfurellia;o__Desulfurellales;f__Hippeaceae;g__Hippea	91.4	blast;93.70 iPHoP-RF;73.90
Brothers_NWCA_S017_NODE_1258_length_4361_cov_20.277279	8.92	d__Bacteria;p__Campylobacterota;c__Campylobacteria;o__Campylobacterales;f__Sulfurovaceae;g__Nitratifractor	92.5	blast;94.60 iPHoP-RF;87.00
Brothers_NWCA_S017_NODE_13394_length_1476_cov_21.042254		d__Archaea;p__Methanobacteriota_B;c__Thermococci;o__Thermococcales;f__Thermococcaceae;g__Thermococcus	95.9	iPHoP-RF;97.10
Brothers_NWCA_S017_NODE_1409_length_4127_cov_12.089250	5.63	d__Bacteria;p__Campylobacterota;c__Campylobacteria;o__Campylobacterales;f__Sulfurovaceae;g__UBA1140	91.5	blast;93.80 iPHoP-RF;91.10
Brothers_NWCA_S017_NODE_14435_length_1423_cov_31.498457	24.18	d__Bacteria;p__Campylobacterota;c__Campylobacteria;o__Nautiliales;f__;g__	90.9	blast;93.30
Brothers_NWCA_S017_NODE_1474_length_4040_cov_8.840020	4.37	d__Bacteria;p__Aquificota;c__Desulfurobacteriia;o__Desulfurobacteriales;f__Desulfurobacteriaceae;g__Balnearium	93.5	iPHoP-RF;95.40 blast;93.90 CRISPR;78.50
Brothers_NWCA_S017_NODE_1626_length_3857_cov_12.205362	9.38	d__Bacteria;p__Campylobacterota;c__Desulfurellia;o__Desulfurellales;f__Hippeaceae;g__Hippea	90.8	blast;93.20
Brothers_NWCA_S017_NODE_18519_length_1268_cov_5.750219	24.62	d__Bacteria;p__Campylobacterota;c__Campylobacteria;o__Nautiliales;f__;g__	91.6	blast;93.90
Brothers_NWCA_S017_NODE_2108_length_3432_cov_20.645688	5.41	d__Bacteria;p__Campylobacterota;c__Campylobacteria;o__Campylobacterales;f__Sulfurovaceae;g__UBA1140	95.3	iPHoP-RF;96.70 blast;93.80
Brothers_NWCA_S017_NODE_2396_length_3231_cov_7.671392	12.79	d__Bacteria;p__Campylobacterota;c__Campylobacteria;o__Campylobacterales;f__Sulfurovaceae;g__UBA1140	93.1	iPHoP-RF;95.10
Brothers_NWCA_S017_NODE_250_length_10426_cov_16.703758	4.66	d__Bacteria;p__Campylobacterota;c__Campylobacteria;o__Campylobacterales;f__Sulfurovaceae;g__UBA1140	93.9	iPHoP-RF;95.70
Brothers_NWCA_S017_NODE_2577_length_3127_cov_11.439000	9.5	d__Bacteria;p__Campylobacterota;c__Campylobacteria;o__Campylobacterales;f__Sulfurimonadaceae;g__Sulfurimonas	91.6	blast;93.90 iPHoP-RF;57.30
Brothers_NWCA_S017_NODE_272_length_9867_cov_10.664887	1.76	d__Archaea;p__Thermoproteota;c__Thermoprotei_A;o__Sulfolobales;f__Pyrodictiaceae;g__QNYQ01	91.1	blast;93.50 iPHoP-RF;70.60
Brothers_NWCA_S017_NODE_2736_length_3031_cov_8.925275	6.55	d__Bacteria;p__Aquificota;c__Desulfurobacteriia;o__Desulfurobacteriales;f__Desulfurobacteriaceae;g__Balnearium	93.9	iPHoP-RF;95.70 blast;92.90
Brothers_NWCA_S017_NODE_2736_length_3031_cov_8.925275	6.55	d__Bacteria;p__Aquificota;c__Desulfurobacteriia;o__Desulfurobacteriales;f__Desulfurobacteriaceae;g__Thermovibrio	90.7	iPHoP-RF;93.10
Brothers_NWCA_S017_NODE_277_length_9804_cov_54.920120	7.65	d__Bacteria;p__Campylobacterota;c__Campylobacteria;o__Campylobacterales;f__Nitratiruptoraceae;g__Nitratiruptor	90.4	blast;92.90 iPHoP-RF;78.70
Brothers_NWCA_S017_NODE_2787_length_3003_cov_11.880389	8.94	d__Bacteria;p__Campylobacterota;c__Campylobacteria;o__Campylobacterales;f__Sulfurovaceae;g__UBA1140	90.4	blast;92.90 iPHoP-RF;87.30
Brothers_NWCA_S017_NODE_289_length_9539_cov_16.286868	6.91	d__Bacteria;p__Caldisericota;c__Caldisericia;o__Caldisericales;f__Caldisericaceae;g__	90.7	blast;93.10 iPHoP-RF;85.70
Brothers_NWCA_S017_NODE_4187_length_2483_cov_10.219440	5.18	d__Archaea;p__Methanobacteriota_B;c__Thermococci;o__Thermococcales;f__Thermococcaceae;g__Thermococcus	94.3	CRISPR;96.00 iPHoP-RF;60.30
Brothers_NWCA_S017_NODE_477_length_7185_cov_19.786625	5.47	d__Bacteria;p__Bacteroidota;c__Bacteroidia;o__Flavobacteriales;f__Flavobacteriaceae;g__Sabulilitoribacter	95.9	iPHoP-RF;97.10
Brothers_NWCA_S017_NODE_477_length_7185_cov_19.786625	5.47	d__Bacteria;p__Bacteroidota;c__Bacteroidia;o__Flavobacteriales;f__Flavobacteriaceae;g__Flavivirga	92.6	iPHoP-RF;94.70
Brothers_NWCA_S017_NODE_477_length_7185_cov_19.786625	5.47	d__Bacteria;p__Bacteroidota;c__Bacteroidia;o__Flavobacteriales;f__Flavobacteriaceae;g__Confluentibacter	91.4	iPHoP-RF;93.70
Brothers_NWCA_S017_NODE_4801_length_2337_cov_10.259276	6.5	d__Bacteria;p__Campylobacterota;c__Campylobacteria;o__Campylobacterales;f__Sulfurovaceae;g__UBA1140	93.1	iPHoP-RF;95.10
Brothers_NWCA_S017_NODE_5096_length_2274_cov_8.015370		d__Archaea;p__Methanobacteriota_B;c__Thermococci;o__Thermococcales;f__Thermococcaceae;g__Thermococcus	92.7	blast;94.80 iPHoP-RF;76.60
Brothers_NWCA_S017_NODE_56_length_21205_cov_13.267198	2.8	d__Bacteria;p__Campylobacterota;c__Desulfurellia;o__Desulfurellales;f__Hippeaceae;g__Hippea	90.4	blast;92.90 iPHoP-RF;52.00
Brothers_NWCA_S017_NODE_6_length_47110_cov_20.950216	26.07	d__Bacteria;p__Campylobacterota;c__Campylobacteria;o__Campylobacterales;f__Sulfurovaceae;g__Sulfurovum	98.5	CRISPR;98.90
Brothers_NWCA_S017_NODE_605_length_6420_cov_111.196727	8.53	d__Bacteria;p__Campylobacterota;c__Campylobacteria;o__Nautiliales;f__Nautiliaceae;g__	90.2	blast;92.70 iPHoP-RF;80.30
Brothers_NWCA_S017_NODE_6093_length_2100_cov_6.913837	5.87	d__Bacteria;p__Aquificota;c__Desulfurobacteriia;o__Desulfurobacteriales;f__Desulfurobacteriaceae;g__Balnearium	91.4	iPHoP-RF;93.70 CRISPR;51.20
Brothers_NWCA_S017_NODE_6093_length_2100_cov_6.913837	5.87	d__Archaea;p__Methanobacteriota_B;c__Thermococci;o__Thermococcales;f__Thermococcaceae;g__Thermococcus	90.3	iPHoP-RF;92.80
Brothers_NWCA_S017_NODE_613_length_6376_cov_19.975036	4.44	d__Archaea;p__Methanobacteriota_B;c__Thermococci;o__Methanofastidiosales;f__Methanofastidiosaceae;g__Methanofastidiosum	92.6	iPHoP-RF;94.70
Brothers_NWCA_S017_NODE_683_length_5963_cov_19.959561	3.19	d__Archaea;p__Methanobacteriota_B;c__Thermococci;o__Thermococcales;f__Thermococcaceae;g__Thermococcus	90.2	blast;92.70 iPHoP-RF;77.80
Brothers_NWCA_S017_NODE_709_length_5834_cov_82.811810	4.72	d__Bacteria;p__Patescibacteria;c__Paceibacteria;o__UBA6257;f__JACRHW01;g__JACRHW01	90.7	iPHoP-RF;93.10
Brothers_NWCA_S017_NODE_7540_length_1919_cov_17.069754	7.58	d__Bacteria;p__Campylobacterota;c__Campylobacteria;o__Campylobacterales;f__Sulfurovaceae;g__UBA1140	91.4	iPHoP-RF;93.70 blast;93.10
Brothers_NWCA_S017_vRhyme_bin_10	5.25	d__Bacteria;p__Caldisericota;c__Caldisericia;o__Caldisericales;f__Caldisericaceae;g__	98.5	CRISPR;98.90 iPHoP-RF;52.20
Brothers_NWCA_S017_vRhyme_bin_10	5.25	d__Bacteria;p__Caldisericota;c__Caldisericia;o__Caldisericales;f__Caldisericaceae;g__S143-107	98.5	CRISPR;98.90 iPHoP-RF;52.50
Brothers_NWCA_S017_vRhyme_bin_11	7.77	d__Bacteria;p__Campylobacterota;c__Campylobacteria;o__Campylobacterales;f__Sulfurovaceae;g__UBA1140	93.5	iPHoP-RF;95.40 CRISPR;93.00
Brothers_NWCA_S017_vRhyme_bin_5	10.71	d__Bacteria;p__Campylobacterota;c__Campylobacteria;o__Campylobacterales;f__Sulfurovaceae;g__UBA1140	96.4	CRISPR;97.50 iPHoP-RF;94.70
Brothers_NWCA_S017_vRhyme_bin_6	5.17	d__Bacteria;p__Caldisericota;c__Caldisericia;o__Caldisericales;f__Caldisericaceae;g__	98.7	CRISPR;99.00 iPHoP-RF;71.10
Brothers_NWCA_S017_vRhyme_bin_6	5.17	d__Bacteria;p__Caldisericota;c__Caldisericia;o__Caldisericales;f__Caldisericaceae;g__S143-107	98.5	CRISPR;98.90 iPHoP-RF;70.20
Brothers_NWCA_S017_vRhyme_bin_7	9.06	d__Bacteria;p__Campylobacterota;c__Campylobacteria;o__Campylobacterales;f__Sulfurovaceae;g__Nitratifractor	96.7	blast;97.70
Brothers_NWCA_S017_vRhyme_bin_9	2.93	d__Archaea;p__Thermoproteota;c__Thermoprotei_A;o__Sulfolobales;f__Pyrodictiaceae;g__Pyrodictium	91.4	iPHoP-RF;93.70
Brothers_NWCA_S017_vRhyme_bin_9	2.93	d__Archaea;p__Thermoproteota;c__Thermoprotei_A;o__Sulfolobales;f__Pyrodictiaceae;g__	90.3	iPHoP-RF;92.80 blast;91.60 CRISPR;68.40
Brothers_NWCA_S142_NODE_108_length_42082_cov_7.816708	3.66	d__Bacteria;p__Campylobacterota;c__Campylobacteria;o__Campylobacterales;f__Campylobacteraceae;g__Campylobacter_D	92.3	RaFAH;94.50
Brothers_NWCA_S142_NODE_1089_length_10841_cov_3.588856	3.64	d__Bacteria;p__Caldisericota;c__Caldisericia;o__Caldisericales;f__Caldisericaceae;g__	93.9	CRISPR;95.70 iPHoP-RF;91.80 blast;91.00
Brothers_NWCA_S142_NODE_1131_length_10645_cov_6.007701	1.44	d__Archaea;p__Thermoplasmatota;c__Thermoplasmata;o__Aciduliprofundales;f__Aciduliprofundaceae;g__JAADDK01	95.4	CRISPR;96.80
Brothers_NWCA_S142_NODE_1146_length_10562_cov_2.691231	11.3	d__Bacteria;p__Campylobacterota;c__Desulfurellia;o__Desulfurellales;f__Hippeaceae;g__Hippea	93.8	CRISPR;95.60 iPHoP-RF;90.80
Brothers_NWCA_S142_NODE_117_length_40709_cov_5.629318	8.84	d__Bacteria;p__Campylobacterota;c__Campylobacteria;o__Campylobacterales;f__Sulfurovaceae;g__UBA1140	97	CRISPR;97.90 iPHoP-RF;95.40 blast;92.10
Brothers_NWCA_S142_NODE_12168_length_2237_cov_2.100948	8.22	d__Bacteria;p__Campylobacterota;c__Campylobacteria;o__Campylobacterales;f__Sulfurimonadaceae;g__Sulfurimonas	90.8	blast;93.20 iPHoP-RF;72.60
Brothers_NWCA_S142_NODE_12505_length_2196_cov_156.304495	14.28	d__Bacteria;p__Campylobacterota;c__Campylobacteria;o__Campylobacterales;f__Sulfurimonadaceae;g__Sulfurimonas	91.4	blast;93.70 iPHoP-RF;82.80
Brothers_NWCA_S142_NODE_1313_length_9684_cov_10.415716	3.86	d__Bacteria;p__Campylobacterota;c__Campylobacteria;o__Campylobacterales;f__Sulfurimonadaceae;g__Sulfurimonas	96.3	CRISPR;97.40 blast;93.10 iPHoP-RF;91.80
Brothers_NWCA_S142_NODE_1385_length_9419_cov_6.023353	14.09	d__Bacteria;p__Campylobacterota;c__Campylobacteria;o__Campylobacterales;f__Sulfurovaceae;g__Sulfurovum	95.3	iPHoP-RF;96.70 blast;91.90
Brothers_NWCA_S142_NODE_13887_length_2044_cov_3.940010	8.65	d__Bacteria;p__Campylobacterota;c__Campylobacteria;o__Campylobacterales;f__Sulfurimonadaceae;g__Sulfurimonas	90.7	iPHoP-RF;93.10
Brothers_NWCA_S142_NODE_1403_length_9354_cov_24.105451	7.04	d__Bacteria;p__Campylobacterota;c__Campylobacteria;o__Nautiliales;f__Nautiliaceae;g__	90.6	blast;93.00 iPHoP-RF;88.90 CRISPR;69.00
Brothers_NWCA_S142_NODE_14086_length_2026_cov_45.102686		d__Archaea;p__Methanobacteriota_B;c__Thermococci;o__Thermococcales;f__Thermococcaceae;g__Thermococcus	91.5	blast;93.80 iPHoP-RF;92.10
Brothers_NWCA_S142_NODE_1511_length_8937_cov_284.030420	13.98	d__Bacteria;p__Campylobacterota;c__Campylobacteria;o__Nautiliales;f__Nautiliaceae;g__	93.4	CRISPR;95.30 iPHoP-RF;94.40
Brothers_NWCA_S142_NODE_163_length_34090_cov_36.566322	7.34	d__Bacteria;p__Campylobacterota;c__Campylobacteria;o__Campylobacterales;f__Sulfurimonadaceae;g__Sulfurimonas	91.7	blast;94.00 iPHoP-RF;67.00
Brothers_NWCA_S142_NODE_18977_length_1659_cov_2.241514	12.78	d__Bacteria;p__Campylobacterota;c__Campylobacteria;o__Campylobacterales;f__Sulfurovaceae;g__UBA1140	90.7	iPHoP-RF;93.10
Brothers_NWCA_S142_NODE_2054_length_7328_cov_9.770865	7.7	d__Bacteria;p__Thermotogota;c__Thermotogae;o__Petrotogales;f__Petrotogaceae;g__Marinitoga	91	blast;93.40
Brothers_NWCA_S142_NODE_21508_length_1523_cov_14.020774	17.95	d__Bacteria;p__Campylobacterota;c__Campylobacteria;o__Campylobacterales;f__Sulfurimonadaceae;g__Sulfurimonas	90.2	blast;92.70 iPHoP-RF;76.60
Brothers_NWCA_S142_NODE_23899_length_1420_cov_0.995360	9.88	d__Bacteria;p__Campylobacterota;c__Campylobacteria;o__Campylobacterales;f__Sulfurovaceae;g__Sulfurovum	90.7	iPHoP-RF;93.10
Brothers_NWCA_S142_NODE_24302_length_1403_cov_22.197492	8.95	d__Bacteria;p__Campylobacterota;c__Campylobacteria;o__Nautiliales;f__Nautiliaceae;g__	91.2	blast;93.60
Brothers_NWCA_S142_NODE_2449_length_6594_cov_61.845060	9.18	d__Bacteria;p__Campylobacterota;c__Campylobacteria;o__Campylobacterales;f__Sulfurovaceae;g__UBA1140	95.9	iPHoP-RF;97.10 CRISPR;94.60 blast;92.00
Brothers_NWCA_S142_NODE_2611_length_6347_cov_17.954341	6.61	d__Bacteria;p__Patescibacteria;c__JAEDAM01;o__Absconditabacterales;f__Absconditicoccaceae;g__	91.4	blast;93.70 iPHoP-RF;81.60
Brothers_NWCA_S142_NODE_268_length_25567_cov_5.331997	17.96	d__Bacteria;p__Campylobacterota;c__Desulfurellia;o__Desulfurellales;f__Hippeaceae;g__Hippea	93.5	iPHoP-RF;95.40 blast;91.70 CRISPR;56.80
Brothers_NWCA_S142_NODE_287_length_24655_cov_2.973133	4.26	d__Archaea;p__Thermoplasmatota;c__Thermoplasmata;o__Aciduliprofundales;f__Aciduliprofundaceae;g__JAADDK01	91.6	blast;93.90 iPHoP-RF;87.90
Brothers_NWCA_S142_NODE_2946_length_5873_cov_11.798468	11.01	d__Bacteria;p__Campylobacterota;c__Campylobacteria;o__Campylobacterales;f__Sulfurovaceae;g__UBA1140	94.9	iPHoP-RF;96.40 blast;92.90
Brothers_NWCA_S142_NODE_2966_length_5851_cov_3.127184		d__Archaea;p__Thermoplasmatota;c__Thermoplasmata;o__Aciduliprofundales;f__Aciduliprofundaceae;g__JAADDK01	91.6	blast;93.90 iPHoP-RF;81.10
Brothers_NWCA_S142_NODE_3016_length_5795_cov_2.485533	4.45	d__Archaea;p__Thermoplasmatota;c__Thermoplasmata;o__Aciduliprofundales;f__Aciduliprofundaceae;g__JAADDK01	91.5	blast;93.80 iPHoP-RF;89.80
Brothers_NWCA_S142_NODE_3016_length_5795_cov_2.485533	4.45	d__Archaea;p__Thermoplasmatota;c__Thermoplasmata;o__Aciduliprofundales;f__Aciduliprofundaceae;g__S014-50	90.3	iPHoP-RF;92.80
Brothers_NWCA_S142_NODE_3100_length_5703_cov_20.104555	6.6	d__Bacteria;p__Campylobacterota;c__Desulfurellia;o__Desulfurellales;f__Hippeaceae;g__	90.3	blast;92.80 iPHoP-RF;57.30
Brothers_NWCA_S142_NODE_3121_length_5678_cov_2.069357	6.31	d__Bacteria;p__Campylobacterota;c__Desulfurellia;o__Desulfurellales;f__Hippeaceae;g__	90.6	blast;93.00 iPHoP-RF;80.80
Brothers_NWCA_S142_NODE_3148_length_5643_cov_4.597353		d__Bacteria;p__Campylobacterota;c__Campylobacteria;o__Nautiliales;f__Nautiliaceae;g__	91.6	blast;93.90 iPHoP-RF;85.10
Brothers_NWCA_S142_NODE_317_length_23748_cov_21.295457		d__Bacteria;p__Desulfobacterota;c__Thermodesulfobacteria;o__Thermodesulfobacteriales;f__Thermodesulfobacteriaceae;g__Thermosulfurimonas_A	90.3	blast;92.80 iPHoP-RF;58.40
Brothers_NWCA_S142_NODE_3183_length_5601_cov_1.462916	4.49	d__Archaea;p__Thermoplasmatota;c__Thermoplasmata;o__Aciduliprofundales;f__Aciduliprofundaceae;g__Aciduliprofundum	90.3	iPHoP-RF;92.80 blast;91.20 CRISPR;77.20
Brothers_NWCA_S142_NODE_3305_length_5472_cov_4.081197	7.76	d__Bacteria;p__Patescibacteria;c__JAEDAM01;o__BD1-5;f__UBA6164;g__	90	blast;92.50
Brothers_NWCA_S142_NODE_350_length_22409_cov_27.281438	7.42	d__Bacteria;p__Campylobacterota;c__Campylobacteria;o__Nautiliales;f__Nautiliaceae;g__	91.1	blast;93.50 iPHoP-RF;79.80
Brothers_NWCA_S142_NODE_3608_length_5163_cov_1.568308	8.23	d__Bacteria;p__Campylobacterota;c__Campylobacteria;o__Campylobacterales;f__Sulfurovaceae;g__Sulfurovum	95.9	iPHoP-RF;97.10
Brothers_NWCA_S142_NODE_3766_length_5023_cov_14.631127	8.44	d__Bacteria;p__Campylobacterota;c__Campylobacteria;o__Nautiliales;f__Nautiliaceae;g__	91.5	blast;93.80 iPHoP-RF;62.50
Brothers_NWCA_S142_NODE_3815_length_4984_cov_31.915586	3.92	d__Bacteria;p__Campylobacterota;c__Campylobacteria;o__Campylobacterales;f__Sulfurimonadaceae;g__Sulfurimonas	91.5	blast;93.80 iPHoP-RF;64.80
Brothers_NWCA_S142_NODE_3884_length_4918_cov_186.142976	17.58	d__Bacteria;p__Campylobacterota;c__Campylobacteria;o__Nautiliales;f__Nautiliaceae;g__	90.6	blast;93.00 iPHoP-RF;88.20
Brothers_NWCA_S142_NODE_404_length_20180_cov_21.863661	4.96	d__Bacteria;p__Campylobacterota;c__Campylobacteria;o__Nautiliales;f__Nautiliaceae;g__	94.6	blast;96.20
Brothers_NWCA_S142_NODE_41_length_63975_cov_31.108210_fragment_1	5.73	d__Bacteria;p__Thermotogota;c__Thermotogae;o__Mesoaciditogales;f__Mesoaciditogaceae;g__Mesoaciditoga	92.9	CRISPR;94.90 blast;91.70 iPHoP-RF;76.10
Brothers_NWCA_S142_NODE_41_length_63975_cov_31.108210_fragment_1	5.73	d__Bacteria;p__Thermotogota;c__Thermotogae;o__Mesoaciditogales;f__Mesoaciditogaceae;g__	90.6	CRISPR;93.00 iPHoP-RF;75.00
Brothers_NWCA_S142_NODE_4108_length_4744_cov_14.853151	9.47	d__Bacteria;p__Campylobacterota;c__Desulfurellia;o__Desulfurellales;f__Hippeaceae;g__Hippea	94	blast;95.80 iPHoP-RF;76.10
Brothers_NWCA_S142_NODE_42_length_63478_cov_24.430664_fragment_1	5.26	d__Bacteria;p__Campylobacterota;c__Campylobacteria;o__Nautiliales;f__Nautiliaceae;g__	90.7	blast;93.10
Brothers_NWCA_S142_NODE_4565_length_4421_cov_39.657429	4.46	d__Bacteria;p__Campylobacterota;c__Campylobacteria;o__Campylobacterales;f__Sulfurimonadaceae;g__Sulfurimonas	91	blast;93.40 iPHoP-RF;63.30
Brothers_NWCA_S142_NODE_4621_length_4384_cov_53.737609	4.2	d__Bacteria;p__Patescibacteria;c__JAEDAM01;o__BD1-5;f__UBA6164;g__	91.5	blast;93.80 iPHoP-RF;61.10
Brothers_NWCA_S142_NODE_4963_length_4164_cov_14.546445	4.5	d__Bacteria;p__Campylobacterota;c__Campylobacteria;o__Campylobacterales;f__Arcobacteraceae;g__Poseidonibacter	91.2	blast;93.60 iPHoP-RF;53.00
Brothers_NWCA_S142_NODE_4988_length_4151_cov_76.668738	8.46	d__Bacteria;p__Campylobacterota;c__Campylobacteria;o__Nautiliales;f__Nautiliaceae;g__	91	blast;93.40 iPHoP-RF;87.60
Brothers_NWCA_S142_NODE_5527_length_3869_cov_228.342598	5.07	d__Bacteria;p__Campylobacterota;c__Campylobacteria;o__Nautiliales;f__Nautiliaceae;g__	92.5	CRISPR;94.60 iPHoP-RF;82.80
Brothers_NWCA_S142_NODE_5671_length_3805_cov_13.271343	6.33	d__Bacteria;p__Campylobacterota;c__Campylobacteria;o__Campylobacterales;f__Sulfurovaceae;g__	91.6	blast;93.90
Brothers_NWCA_S142_NODE_5993_length_3656_cov_3.427317	5.92	d__Bacteria;p__Bacteroidota;c__Bacteroidia;o__Flavobacteriales;f__Flavobacteriaceae;g__Tenacibaculum	91.8	iPHoP-RF;94.10
Brothers_NWCA_S142_NODE_6_length_157241_cov_91.900130	5.66	d__Bacteria;p__Campylobacterota;c__Campylobacteria;o__Nautiliales;f__Nautiliaceae;g__	90.6	blast;93.00
Brothers_NWCA_S142_NODE_6204_length_3575_cov_1.252030	17.08	d__Bacteria;p__Campylobacterota;c__Campylobacteria;o__Nautiliales;f__Nautiliaceae;g__Nautilia	91.6	blast;93.90
Brothers_NWCA_S142_NODE_629_length_15389_cov_5.931922		d__Archaea;p__Methanobacteriota_B;c__Thermococci;o__Thermococcales;f__Thermococcaceae;g__Thermococcus	93.2	CRISPR;95.20 iPHoP-RF;64.80
Brothers_NWCA_S142_NODE_6712_length_3402_cov_57.413740	11.42	d__Bacteria;p__Campylobacterota;c__Campylobacteria;o__Nautiliales;f__Nautiliaceae;g__	91.1	blast;93.50 iPHoP-RF;84.80 CRISPR;73.90
Brothers_NWCA_S142_NODE_6855_length_3350_cov_427.364567	9.34	d__Bacteria;p__Campylobacterota;c__Campylobacteria;o__Campylobacterales;f__Sulfurimonadaceae;g__Sulfurimonas	91	blast;93.40 iPHoP-RF;91.40
Brothers_NWCA_S142_NODE_7189_length_3223_cov_1.049096	20	d__Bacteria;p__Campylobacterota;c__Campylobacteria;o__Campylobacterales;f__Campylobacteraceae;g__Campylobacter_D	91	RaFAH;93.40
Brothers_NWCA_S142_NODE_7236_length_3209_cov_1.354640	12.64	d__Bacteria;p__Campylobacterota;c__Campylobacteria;o__Campylobacterales;f__Sulfurimonadaceae;g__Sulfurimonas	91	iPHoP-RF;93.40
Brothers_NWCA_S142_NODE_726_length_13991_cov_14.269763	3	d__Archaea;p__Methanobacteriota_B;c__Thermococci;o__Thermococcales;f__Thermococcaceae;g__Thermococcus	91	iPHoP-RF;93.40 blast;90.90
Brothers_NWCA_S142_NODE_7290_length_3194_cov_48.125530		d__Bacteria;p__Campylobacterota;c__Campylobacteria;o__Nautiliales;f__;g__	91.5	blast;93.80
Brothers_NWCA_S142_NODE_73_length_48690_cov_15.835451	4.5	d__Bacteria;p__Campylobacterota;c__Campylobacteria;o__Nautiliales;f__;g__	92	blast;94.20
Brothers_NWCA_S142_NODE_7431_length_3153_cov_1.741904	8.84	d__Bacteria;p__Thermotogota;c__Thermotogae;o__Mesoaciditogales;f__Mesoaciditogaceae;g__Mesoaciditoga	90.6	blast;93.00 iPHoP-RF;67.30
Brothers_NWCA_S142_NODE_7665_length_3089_cov_8.662053	5	d__Bacteria;p__Campylobacterota;c__Campylobacteria;o__Nautiliales;f__Nautiliaceae;g__	91.6	blast;93.90 iPHoP-RF;60.90
Brothers_NWCA_S142_NODE_7830_length_3047_cov_1.368836	5.91	d__Bacteria;p__Bacteroidota;c__Bacteroidia;o__Bacteroidales;f__Bacteroidaceae;g__Alloprevotella	94.9	iPHoP-RF;96.40
Brothers_NWCA_S142_NODE_7830_length_3047_cov_1.368836	5.91	d__Bacteria;p__Bacteroidota;c__Bacteroidia;o__Bacteroidales;f__Bacteroidaceae;g__UBA2918	93.1	iPHoP-RF;95.10
Brothers_NWCA_S142_NODE_796_length_13067_cov_5.054869	5.8	d__Bacteria;p__Campylobacterota;c__Campylobacteria;o__Campylobacterales;f__Sulfurimonadaceae;g__Sulfurimonas	90.9	blast;93.30 iPHoP-RF;80.80
Brothers_NWCA_S142_NODE_8058_length_2989_cov_3.315514		d__Bacteria;p__Patescibacteria;c__JAEDAM01;o__BD1-5;f__UBA6164;g__	90.8	blast;93.20 iPHoP-RF;65.10
Brothers_NWCA_S142_NODE_8066_length_2987_cov_2.748252	14.4	d__Bacteria;p__Campylobacterota;c__Campylobacteria;o__Campylobacterales;f__Sulfurimonadaceae;g__Sulfurimonas	94.2	blast;95.90 iPHoP-RF;65.60
Brothers_NWCA_S142_NODE_913_length_12088_cov_4.982109	8.36	d__Archaea;p__Methanobacteriota_B;c__Thermococci;o__Thermococcales;f__Thermococcaceae;g__Thermococcus	95.9	iPHoP-RF;97.10 blast;94.60 CRISPR;57.90
Brothers_NWCA_S142_NODE_923_length_11996_cov_14.186873	2.11	d__Bacteria;p__Campylobacterota;c__Campylobacteria;o__Campylobacterales;f__Sulfurimonadaceae;g__Sulfurimonas	91	blast;93.40 iPHoP-RF;85.40
Brothers_NWCA_S142_NODE_960_length_11710_cov_9.790382	4.98	d__Bacteria;p__Thermotogota;c__Thermotogae;o__Mesoaciditogales;f__Mesoaciditogaceae;g__Mesoaciditoga	91.6	blast;93.90 iPHoP-RF;90.80 CRISPR;87.50
Brothers_NWCA_S142_NODE_9742_length_2611_cov_1.553945	9.63	d__Bacteria;p__Pseudomonadota;c__Gammaproteobacteria;o__Enterobacterales_A;f__Alteromonadaceae;g__Colwellia	90.7	iPHoP-RF;93.10
Brothers_NWCA_S142_vRhyme_bin_17	5.5	d__Bacteria;p__Patescibacteria;c__JAEDAM01;o__BD1-5;f__UBA6164;g__	91.7	blast;94.00
Brothers_NWCA_S142_vRhyme_bin_18	5.13	d__Bacteria;p__Campylobacterota;c__Campylobacteria;o__Campylobacterales;f__JAADDL01;g__JAADDL01	90.9	blast;93.30
Brothers_NWCA_S142_vRhyme_bin_20	7.46	d__Bacteria;p__Campylobacterota;c__Campylobacteria;o__Nautiliales;f__Nautiliaceae;g__	95	CRISPR;96.50 iPHoP-RF;56.20
Brothers_NWCA_S142_vRhyme_bin_34	3.98	d__Bacteria;p__Campylobacterota;c__Desulfurellia;o__Desulfurellales;f__Hippeaceae;g__Hippea	91.6	blast;93.90 iPHoP-RF;90.80
Brothers_NWCA_S142_vRhyme_bin_37	5.11	d__Bacteria;p__Campylobacterota;c__Campylobacteria;o__Campylobacterales;f__Sulfurimonadaceae;g__GCA-2733885	93.1	blast;95.10 iPHoP-RF;71.10
Brothers_NWCA_S142_vRhyme_bin_41	9.28	d__Bacteria;p__Campylobacterota;c__Campylobacteria;o__Nautiliales;f__Nautiliaceae;g__Lebetimonas	91.2	blast;93.60
Brothers_NWCA_S142_vRhyme_bin_41	9.28	d__Bacteria;p__Campylobacterota;c__Campylobacteria;o__Nautiliales;f__Nautiliaceae;g__	90.6	blast;93.00
Brothers_NWCA_S142_vRhyme_bin_44	8.09	d__Bacteria;p__Campylobacterota;c__Campylobacteria;o__Campylobacterales;f__Sulfurimonadaceae;g__	91.2	blast;93.60 iPHoP-RF;59.50
Brothers_NWCA_S142_vRhyme_bin_45	8.43	d__Archaea;p__Methanobacteriota_B;c__Thermococci;o__Thermococcales;f__Thermococcaceae;g__Thermococcus	90.3	blast;92.80 iPHoP-RF;90.80 CRISPR;82.20
Brothers_NWCA_S142_vRhyme_bin_46	26.01	d__Bacteria;p__Campylobacterota;c__Campylobacteria;o__Campylobacterales;f__Sulfurovaceae;g__Sulfurovum	93.9	iPHoP-RF;95.70
Brothers_NWCA_S143_NODE_102_length_65501_cov_12.090066	6.87	d__Bacteria;p__Chloroflexota;c__Anaerolineae;o__Anaerolineales;f__DRMV01;g__	98.5	CRISPR;98.90 iPHoP-RF;81.90
Brothers_NWCA_S143_NODE_103695_length_1748_cov_13.438001		d__Bacteria;p__Desulfobacterota;c__Thermodesulfobacteria;o__Thermodesulfobacteriales;f__Thermodesulfobacteriaceae;g__Thermosulfurimonas_A	93.4	blast;95.30 iPHoP-RF;72.20
Brothers_NWCA_S143_NODE_104274_length_1742_cov_1.013622	12.32	d__Bacteria;p__Pseudomonadota;c__Alphaproteobacteria;o__Rhizobiales;f__Thermopetrobacteraceae;g__Thermopetrobacter	91.8	blast;94.10 iPHoP-RF;56.00
Brothers_NWCA_S143_NODE_10612_length_6556_cov_19.440815	2.17	d__Bacteria;p__Desulfobacterota;c__Thermodesulfobacteria;o__Thermodesulfobacteriales;f__Thermodesulfobacteriaceae;g__Thermosulfurimonas_A	91.2	blast;93.60 iPHoP-RF;72.60
Brothers_NWCA_S143_NODE_10637_length_6551_cov_1.481476	5.11	d__Archaea;p__Thermoproteota;c__Thermoprotei_A;o__Sulfolobales;f__Ignisphaeraceae;g__JAADCV01	91	iPHoP-RF;93.40
Brothers_NWCA_S143_NODE_106500_length_1717_cov_2.728302	8.12	d__Archaea;p__Thermoproteota;c__Thermoprotei_A;o__Sulfolobales;f__Desulfurococcaceae;g__JAADCY01	93.1	iPHoP-RF;95.10 blast;93.90
Brothers_NWCA_S143_NODE_108148_length_1700_cov_1.667514	8.44	d__Bacteria;p__Campylobacterota;c__Campylobacteria;o__Campylobacterales;f__Sulfurovaceae;g__JAADEQ01	92.5	blast;94.60 iPHoP-RF;60.30
Brothers_NWCA_S143_NODE_108471_length_1697_cov_0.961146	14.25	d__Bacteria;p__Pseudomonadota;c__Gammaproteobacteria;o__Thiomicrospirales;f__Thiomicrospiraceae;g__Sulfurivirga	96.2	blast;97.30
Brothers_NWCA_S143_NODE_11005_length_6441_cov_2.700982	8.93	d__Bacteria;p__Acidobacteriota;c__Aminicenantia;o__;f__;g__	90	blast;92.50 iPHoP-RF;66.00
Brothers_NWCA_S143_NODE_110221_length_1679_cov_1.362758	13.75	d__Archaea;p__Thermoproteota;c__Thermoprotei_A;o__Sulfolobales;f__Acidilobaceae;g__	90.4	blast;92.90 iPHoP-RF;70.20
Brothers_NWCA_S143_NODE_113394_length_1646_cov_4.552337	8.6	d__Bacteria;p__Chloroflexota;c__Anaerolineae;o__Anaerolineales;f__DRMV01;g__	91	iPHoP-RF;93.40
Brothers_NWCA_S143_NODE_117143_length_1610_cov_1.745111	18.05	d__Bacteria;p__Campylobacterota;c__Campylobacteria;o__Campylobacterales;f__Nitratiruptoraceae;g__Nitratiruptor	91.1	blast;93.50 iPHoP-RF;79.80
Brothers_NWCA_S143_NODE_11741_length_6225_cov_1.263365	2.31	d__Archaea;p__Thermoproteota;c__Thermoprotei_A;o__Sulfolobales;f__Acidilobaceae;g__	90.8	blast;93.20 iPHoP-RF;84.20
Brothers_NWCA_S143_NODE_1188_length_20226_cov_4.235086	1.71	d__Archaea;p__Nanoarchaeota;c__Nanoarchaeia;o__Woesearchaeales;f__;g__	94.2	blast;95.90 iPHoP-RF;87.60
Brothers_NWCA_S143_NODE_1218_length_19896_cov_2.601093	4.12	d__Bacteria;p__Deinococcota;c__Deinococci;o__Deinococcales;f__Marinithermaceae;g__WFXV01	91.6	blast;93.90 iPHoP-RF;68.90
Brothers_NWCA_S143_NODE_12233_length_6100_cov_6.523690	6.76	d__Bacteria;p__Caldisericota;c__Caldisericia;o__Caldisericales;f__Caldisericaceae;g__	99.6	CRISPR;99.60 iPHoP-RF;93.40 blast;92.10
Brothers_NWCA_S143_NODE_12233_length_6100_cov_6.523690	6.76	d__Bacteria;p__Caldisericota;c__Caldisericia;o__Caldisericales;f__Caldisericaceae;g__S143-107	99.6	CRISPR;99.60 blast;92.10 iPHoP-RF;92.10
Brothers_NWCA_S143_NODE_12285_length_6086_cov_1.379258		d__Archaea;p__Thermoproteota;c__Thermoprotei_A;o__Sulfolobales;f__Acidilobaceae;g__	92	blast;94.20 iPHoP-RF;60.90
Brothers_NWCA_S143_NODE_12513_length_6028_cov_1.138282	5.22	d__Bacteria;p__Chloroflexota;c__Anaerolineae;o__Anaerolineales;f__DRMV01;g__	94.2	CRISPR;95.90 iPHoP-RF;70.90
Brothers_NWCA_S143_NODE_12579_length_6011_cov_2.088205	3.68	d__Archaea;p__Thermoproteota;c__Thermoprotei_A;o__Sulfolobales;f__Acidilobaceae;g__	90.3	iPHoP-RF;92.80
Brothers_NWCA_S143_NODE_130397_length_1498_cov_0.750547	13.95	d__Bacteria;p__Pseudomonadota;c__Alphaproteobacteria;o__Pelagibacterales;f__Pelagibacteraceae;g__Pelagibacter	94.9	iPHoP-RF;96.40
Brothers_NWCA_S143_NODE_13397_length_5811_cov_4.438248	12.82	d__Bacteria;p__Deinococcota;c__Deinococci;o__Deinococcales;f__Marinithermaceae;g__Oceanithermus	91.4	blast;93.70
Brothers_NWCA_S143_NODE_13469_length_5795_cov_1.649259	19.06	d__Bacteria;p__Pseudomonadota;c__Alphaproteobacteria;o__Rhizobiales;f__Thermopetrobacteraceae;g__Thermopetrobacter	93	blast;95.00 iPHoP-RF;82.50
Brothers_NWCA_S143_NODE_13527_length_5782_cov_2.069850	18.99	d__Archaea;p__Methanobacteriota_B;c__Thermococci;o__Thermococcales;f__Thermococcaceae;g__Thermococcus	94.5	iPHoP-RF;96.10
Brothers_NWCA_S143_NODE_13527_length_5782_cov_2.069850	18.99	d__Bacteria;p__Campylobacterota;c__Desulfurellia;o__Desulfurellales;f__Hippeaceae;g__Hippea	91.5	blast;93.80
Brothers_NWCA_S143_NODE_135907_length_1455_cov_1.277861	11.28	d__Bacteria;p__WOR-3;c__Hydrothermia;o__LBFQ01;f__LBFQ01;g__JAADCS01	90.4	blast;92.90 iPHoP-RF;62.20
Brothers_NWCA_S143_NODE_142098_length_1411_cov_1.037383	10.88	d__Bacteria;p__Bacillota_A;c__Clostridia;o__UBA1381;f__UBA9506;g__UMGS755	91.8	iPHoP-RF;94.10
Brothers_NWCA_S143_NODE_14226_length_5626_cov_1.470995	3.77	d__Archaea;p__Thermoproteota;c__Thermoprotei_A;o__Sulfolobales;f__Ignicoccaceae;g__Ignicoccus	90.7	blast;93.10 iPHoP-RF;67.00
Brothers_NWCA_S143_NODE_144020_length_1398_cov_3.904799	18.65	d__Bacteria;p__Deinococcota;c__Deinococci;o__Deinococcales;f__Marinithermaceae;g__WFXV01	91.6	blast;93.90 iPHoP-RF;76.80
Brothers_NWCA_S143_NODE_14829_length_5505_cov_1.327631		d__Archaea;p__Thermoproteota;c__Thermoprotei_A;o__Sulfolobales;f__Ignicoccaceae;g__Ignicoccus	90.9	blast;93.30 iPHoP-RF;92.40
Brothers_NWCA_S143_NODE_14881_length_5497_cov_2.203352	8.1	d__Bacteria;p__Bacteroidota;c__Ignavibacteria;o__Ignavibacteriales;f__Melioribacteraceae;g__	90.3	blast;92.80 iPHoP-RF;60.30
Brothers_NWCA_S143_NODE_15262_length_5418_cov_1.566812	24.85	d__Bacteria;p__Bacteroidota;c__Bacteroidia;o__Bacteroidales;f__Bacteroidaceae;g__Bacteroides	90.3	iPHoP-RF;92.80
Brothers_NWCA_S143_NODE_156014_length_1322_cov_0.892887	12.72	d__Bacteria;p__Campylobacterota;c__Campylobacteria;o__Campylobacterales;f__Sulfurovaceae;g__Sulfurovum	92.2	iPHoP-RF;94.40
Brothers_NWCA_S143_NODE_157499_length_1314_cov_0.794440	11.88	d__Archaea;p__Methanobacteriota_B;c__Thermococci;o__Thermococcales;f__Thermococcaceae;g__Thermococcus	94.5	iPHoP-RF;96.10
Brothers_NWCA_S143_NODE_15778_length_5317_cov_1.062620	6.42	d__Archaea;p__Halobacteriota;c__Methanosarcinia;o__Methanosarcinales;f__Methanocomedenaceae;g__QBUR01	91.8	iPHoP-RF;94.10
Brothers_NWCA_S143_NODE_15866_length_5300_cov_77.361299	6.81	d__Bacteria;p__Desulfobacterota;c__Desulfobulbia;o__Desulfobulbales;f__Desulfobulbaceae;g__DRKI01	93.6	blast;95.50 iPHoP-RF;70.00
Brothers_NWCA_S143_NODE_16034_length_5272_cov_26.461030	3.54	d__Archaea;p__Methanobacteriota_B;c__Thermococci;o__Thermococcales;f__Thermococcaceae;g__Thermococcus	90.9	blast;93.30 iPHoP-RF;69.50
Brothers_NWCA_S143_NODE_16222_length_5237_cov_1.756556	43.4	d__Bacteria;p__Campylobacterota;c__Campylobacteria;o__Campylobacterales;f__Hydrogenimonadaceae;g__Hydrogenimonas	90.4	blast;92.90 iPHoP-RF;92.40
Brothers_NWCA_S143_NODE_1643_length_17019_cov_3.635449	38.78	d__Archaea;p__Methanobacteriota_B;c__Thermococci;o__Thermococcales;f__Thermococcaceae;g__Thermococcus	91	blast;93.40 iPHoP-RF;90.10 CRISPR;83.70
Brothers_NWCA_S143_NODE_16966_length_5112_cov_2.201003	23.54	d__Bacteria;p__Campylobacterota;c__Campylobacteria;o__Campylobacterales;f__Sulfurovaceae;g__Sulfurovum	92.6	iPHoP-RF;94.70
Brothers_NWCA_S143_NODE_171430_length_1238_cov_0.844284	12.5	d__Bacteria;p__Campylobacterota;c__Campylobacteria;o__Campylobacterales;f__Sulfurovaceae;g__UBA1140	95.3	iPHoP-RF;96.70
Brothers_NWCA_S143_NODE_17900_length_4961_cov_1.822094	7.17	d__Bacteria;p__Deinococcota;c__Deinococci;o__Deinococcales;f__Marinithermaceae;g__WFXV01	90.9	blast;93.30 iPHoP-RF;77.10 CRISPR;72.10
Brothers_NWCA_S143_NODE_17913_length_4959_cov_2.776283	6.46	d__Archaea;p__Methanobacteriota_B;c__Thermococci;o__Thermococcales;f__Thermococcaceae;g__Thermococcus	94.5	iPHoP-RF;96.10 blast;93.10 CRISPR;82.30
Brothers_NWCA_S143_NODE_179577_length_1198_cov_2.281046	12.5	d__Bacteria;p__Pseudomonadota;c__Alphaproteobacteria;o__Rhizobiales;f__Thermopetrobacteraceae;g__Thermopetrobacter	91.1	blast;93.50 iPHoP-RF;50.20
Brothers_NWCA_S143_NODE_18112_length_4927_cov_21.005625		d__Bacteria;p__Bacteroidota;c__Bacteroidia;o__Flavobacteriales;f__JAADED01;g__WGBX01	92.9	blast;94.90 iPHoP-RF;75.00
Brothers_NWCA_S143_NODE_18270_length_4902_cov_24.265759	6.88	d__Bacteria;p__Patescibacteria;c__JAEDAM01;o__BD1-5;f__UBA6164;g__	90.1	blast;92.60 iPHoP-RF;53.30
Brothers_NWCA_S143_NODE_18538_length_4861_cov_4.863540	7.95	d__Bacteria;p__Desulfobacterota;c__Desulfobulbia;o__Desulfobulbales;f__Desulfobulbaceae;g__DRLX01	91	iPHoP-RF;93.40 blast;90.50
Brothers_NWCA_S143_NODE_18811_length_4825_cov_1.291613	5.27	d__Bacteria;p__Bacteroidota;c__Bacteroidia;o__Flavobacteriales;f__JAADED01;g__WGBX01	93.1	iPHoP-RF;95.10 blast;93.90
Brothers_NWCA_S143_NODE_1896_length_15881_cov_3.933795	6.27	d__Bacteria;p__Bacteroidota;c__Bacteroidia;o__Sphingobacteriales;f__Sphingobacteriaceae;g__Mucilaginibacter	92.6	iPHoP-RF;94.70
Brothers_NWCA_S143_NODE_19124_length_4779_cov_1.004514	9	d__Bacteria;p__Campylobacterota;c__Campylobacteria;o__Campylobacterales;f__Sulfurovaceae;g__Sulfurovum	91	iPHoP-RF;93.40
Brothers_NWCA_S143_NODE_19274_length_4758_cov_2.069100	19.4	d__Bacteria;p__Pseudomonadota;c__Alphaproteobacteria;o__Rhizobiales;f__Thermopetrobacteraceae;g__Thermopetrobacter	92.5	blast;94.60 iPHoP-RF;51.50
Brothers_NWCA_S143_NODE_194_length_48681_cov_4.987684	9.16	d__Bacteria;p__Caldisericota;c__Caldisericia;o__Caldisericales;f__Caldisericaceae;g__	98.4	CRISPR;98.80 iPHoP-RF;97.10 blast;89.90
Brothers_NWCA_S143_NODE_194_length_48681_cov_4.987684	9.16	d__Bacteria;p__Caldisericota;c__Caldisericia;o__Caldisericales;f__Caldisericaceae;g__S143-107	97.6	CRISPR;98.30 iPHoP-RF;95.40
Brothers_NWCA_S143_NODE_19586_length_4716_cov_1.233384		d__Bacteria;p__Patescibacteria;c__Gracilibacteria;o__UBA4473;f__UBA4473;g__	92.2	blast;94.40 iPHoP-RF;55.70
Brothers_NWCA_S143_NODE_20254_length_4629_cov_9.129498	4.46	d__Bacteria;p__Campylobacterota;c__Campylobacteria;o__Campylobacterales;f__Hydrogenimonadaceae;g__Hydrogenimonas	90.7	blast;93.10 iPHoP-RF;84.20
Brothers_NWCA_S143_NODE_20335_length_4618_cov_1.739924	8.09	d__Bacteria;p__Deinococcota;c__Deinococci;o__Deinococcales;f__Marinithermaceae;g__Oceanithermus	90	blast;92.50
Brothers_NWCA_S143_NODE_218263_length_1040_cov_1.119387	15.7	d__Bacteria;p__Campylobacterota;c__Campylobacteria;o__Campylobacterales;f__Nitratiruptoraceae;g__	90.3	blast;92.80
Brothers_NWCA_S143_NODE_22401_length_4377_cov_2.274824	18.69	d__Bacteria;p__Pseudomonadota;c__Alphaproteobacteria;o__Rhizobiales;f__Thermopetrobacteraceae;g__Thermopetrobacter	91	blast;93.40 iPHoP-RF;50.70
Brothers_NWCA_S143_NODE_22459_length_4370_cov_22.188782	12.82	d__Bacteria;p__Desulfobacterota;c__Thermodesulfobacteria;o__Thermodesulfobacteriales;f__Thermodesulfobacteriaceae;g__Thermosulfurimonas	92.7	blast;94.80 iPHoP-RF;56.80
Brothers_NWCA_S143_NODE_22786_length_4336_cov_2.686149		d__Bacteria;p__Chloroflexota;c__Anaerolineae;o__J102;f__J102;g__M2005	90.2	blast;92.70 iPHoP-RF;87.60
Brothers_NWCA_S143_NODE_23154_length_4297_cov_2.741007	10.38	d__Bacteria;p__Pseudomonadota;c__Alphaproteobacteria;o__Rhizobiales;f__Thermopetrobacteraceae;g__Thermopetrobacter	91.2	blast;93.60 iPHoP-RF;63.50
Brothers_NWCA_S143_NODE_23404_length_4271_cov_3.524373	8.7	d__Archaea;p__Thermoproteota;c__Thermoprotei_A;o__Sulfolobales;f__Acidilobaceae;g__JAADGB01	91.2	blast;93.60
Brothers_NWCA_S143_NODE_23586_length_4253_cov_80.388270	5.56	d__Bacteria;p__Desulfobacterota;c__Desulfobulbia;o__Desulfobulbales;f__Desulfobulbaceae;g__DRKI01	91.6	blast;93.90 iPHoP-RF;65.80
Brothers_NWCA_S143_NODE_2376_length_14229_cov_18.349809	2.58	d__Archaea;p__Thermoproteota;c__Thermoprotei_A;o__Sulfolobales;f__Desulfurococcaceae;g__JAADCY01	93.9	iPHoP-RF;95.70 CRISPR;95.60
Brothers_NWCA_S143_NODE_24182_length_4192_cov_15.234932	12.73	d__Bacteria;p__Campylobacterota;c__Campylobacteria;o__Campylobacterales;f__Nitratiruptoraceae;g__	92.1	blast;94.30 iPHoP-RF;83.60
Brothers_NWCA_S143_NODE_24662_length_4147_cov_1.554478	4.04	d__Archaea;p__Thermoproteota;c__Thermoprotei_A;o__Sulfolobales;f__Desulfurococcaceae;g__JAADCY01	90.1	CRISPR;92.60 iPHoP-RF;69.50
Brothers_NWCA_S143_NODE_24895_length_4125_cov_1.666833	3.59	d__Archaea;p__Thermoproteota;c__Thermoprotei_A;o__Sulfolobales;f__Desulfurococcaceae;g__JAADCY01	91.8	iPHoP-RF;94.10 CRISPR;93.40
Brothers_NWCA_S143_NODE_24908_length_4124_cov_3.544658	8.59	d__Bacteria;p__Campylobacterota;c__Campylobacteria;o__Campylobacterales;f__Nitratiruptoraceae;g__Nitratiruptor	90.9	blast;93.30 iPHoP-RF;69.30
Brothers_NWCA_S143_NODE_25512_length_4070_cov_2.604616	6.97	d__Bacteria;p__Campylobacterota;c__Desulfurellia;o__Desulfurellales;f__Hippeaceae;g__Hippea	90	blast;92.50 iPHoP-RF;50.70
Brothers_NWCA_S143_NODE_25725_length_4052_cov_1.059108	5.92	d__Bacteria;p__Omnitrophota;c__Koll11;o__S143-82;f__S143-82;g__S143-82	90.2	blast;92.70 iPHoP-RF;65.10
Brothers_NWCA_S143_NODE_25940_length_4033_cov_1.611111	6.94	d__Bacteria;p__Bacillota;c__Bacilli;o__RF39;f__UBA660;g__Faecenecus	94.9	iPHoP-RF;96.40
Brothers_NWCA_S143_NODE_25940_length_4033_cov_1.611111	6.94	d__Bacteria;p__Bacillota;c__Bacilli;o__RF39;f__UBA660;g__UBA5026	94.9	iPHoP-RF;96.40
Brothers_NWCA_S143_NODE_26096_length_4020_cov_1.340098	25.5	d__Bacteria;p__Pseudomonadota;c__Gammaproteobacteria;o__DRMK01;f__DRMK01;g__DRMK01	90.7	blast;93.10 iPHoP-RF;89.80
Brothers_NWCA_S143_NODE_2636_length_13473_cov_2.156152	9.24	d__Bacteria;p__Deinococcota;c__Deinococci;o__Deinococcales;f__Marinithermaceae;g__WFXV01	93.5	iPHoP-RF;95.40 blast;93.50
Brothers_NWCA_S143_NODE_27048_length_3942_cov_1.681258	6.84	d__Bacteria;p__Desulfobacterota;c__Thermodesulfobacteria;o__Thermodesulfobacteriales;f__Thermodesulfatatoraceae;g__Thermodesulfatator_A	90.7	iPHoP-RF;93.10
Brothers_NWCA_S143_NODE_28439_length_3831_cov_1.547516	5.65	d__Bacteria;p__Bacteroidota;c__Bacteroidia;o__Flavobacteriales;f__Flavobacteriaceae;g__Aurantibacter	95.9	iPHoP-RF;97.10
Brothers_NWCA_S143_NODE_28439_length_3831_cov_1.547516	5.65	d__Bacteria;p__Bacteroidota;c__Bacteroidia;o__Flavobacteriales;f__Flavobacteriaceae;g__Polaribacter	95.9	iPHoP-RF;97.10
Brothers_NWCA_S143_NODE_28439_length_3831_cov_1.547516	5.65	d__Bacteria;p__Bacteroidota;c__Bacteroidia;o__Flavobacteriales;f__Flavobacteriaceae;g__Psychroserpens	95.9	iPHoP-RF;97.10
Brothers_NWCA_S143_NODE_28439_length_3831_cov_1.547516	5.65	d__Bacteria;p__Bacteroidota;c__Bacteroidia;o__Flavobacteriales;f__Flavobacteriaceae;g__Flavobacterium	95.3	iPHoP-RF;96.70
Brothers_NWCA_S143_NODE_28439_length_3831_cov_1.547516	5.65	d__Bacteria;p__Bacteroidota;c__Bacteroidia;o__Flavobacteriales;f__Flavobacteriaceae;g__Algibacter	94.5	iPHoP-RF;96.10
Brothers_NWCA_S143_NODE_28439_length_3831_cov_1.547516	5.65	d__Bacteria;p__Bacteroidota;c__Bacteroidia;o__Flavobacteriales;f__Flavobacteriaceae;g__Seonamhaeicola	94.5	iPHoP-RF;96.10
Brothers_NWCA_S143_NODE_28439_length_3831_cov_1.547516	5.65	d__Bacteria;p__Bacteroidota;c__Bacteroidia;o__Flavobacteriales;f__Flavobacteriaceae;g__Algibacter_C	90.7	iPHoP-RF;93.10
Brothers_NWCA_S143_NODE_29694_length_3742_cov_1.212172	5.83	d__Bacteria;p__WOR-3;c__Hydrothermia;o__LBFQ01;f__LBFQ01;g__JAADCS01	90.2	blast;92.70 iPHoP-RF;91.10
Brothers_NWCA_S143_NODE_3008_length_12633_cov_41.053814		d__Bacteria;p__Chloroflexota;c__Anaerolineae;o__Anaerolineales;f__DRMV01;g__	91.4	iPHoP-RF;93.70 blast;93.00
Brothers_NWCA_S143_NODE_3008_length_12633_cov_41.053814		d__Bacteria;p__Chloroflexota;c__Anaerolineae;o__Anaerolineales;f__DRMV01;g__DRMV01	90.7	iPHoP-RF;93.10 blast;90.90
Brothers_NWCA_S143_NODE_3058_length_12535_cov_8.194230	4.38	d__Archaea;p__Thermoplasmatota;c__Thermoplasmata;o__Aciduliprofundales;f__Aciduliprofundaceae;g__JAADDK01	92.2	iPHoP-RF;94.40 blast;93.90 CRISPR;55.70
Brothers_NWCA_S143_NODE_31325_length_3625_cov_3.042310	21.74	d__Bacteria;p__Deinococcota;c__Deinococci;o__Deinococcales;f__Marinithermaceae;g__WFXV01	91.5	blast;93.80
Brothers_NWCA_S143_NODE_31349_length_3623_cov_22.019165	6.39	d__Bacteria;p__Desulfobacterota;c__Thermodesulfobacteria;o__Thermodesulfobacteriales;f__Thermodesulfobacteriaceae;g__Thermosulfurimonas_A	90.3	iPHoP-RF;92.80
Brothers_NWCA_S143_NODE_3241_length_12163_cov_3.509222		d__Archaea;p__Thermoproteota;c__Thermoprotei_A;o__Sulfolobales;f__Pyrodictiaceae;g__	90.6	blast;93.00 iPHoP-RF;91.40
Brothers_NWCA_S143_NODE_33992_length_3461_cov_3.253449	10.48	d__Bacteria;p__Deinococcota;c__Deinococci;o__Deinococcales;f__Marinithermaceae;g__WFXV01	91.2	blast;93.60
Brothers_NWCA_S143_NODE_34170_length_3451_cov_5.120638		d__Bacteria;p__Patescibacteria;c__Dojkabacteria;o__GCA-002793355;f__GCA-002793355;g__	91.6	blast;93.90 iPHoP-RF;65.30
Brothers_NWCA_S143_NODE_34400_length_3436_cov_1.498036	9.71	d__Archaea;p__Thermoproteota;c__Thermoprotei_A;o__Sulfolobales;f__Ignicoccaceae;g__Ignicoccus	91.4	blast;93.70 iPHoP-RF;60.30
Brothers_NWCA_S143_NODE_3477_length_11709_cov_3.496028	3.12	d__Bacteria;p__Deinococcota;c__Deinococci;o__Deinococcales;f__Marinithermaceae;g__Oceanithermus	94.7	CRISPR;96.30
Brothers_NWCA_S143_NODE_34888_length_3406_cov_3.591034	9.27	d__Bacteria;p__Desulfobacterota;c__Thermodesulfobacteria;o__Thermodesulfobacteriales;f__Thermodesulfobacteriaceae;g__Thermosulfurimonas_A	90.2	blast;92.70 iPHoP-RF;74.10
Brothers_NWCA_S143_NODE_3496_length_11675_cov_5.167908	4.1	d__Bacteria;p__Campylobacterota;c__Campylobacteria;o__Campylobacterales;f__Nitratiruptoraceae;g__Nitratiruptor	91.2	blast;93.60 iPHoP-RF;80.00
Brothers_NWCA_S143_NODE_35314_length_3384_cov_1.090881	23.74	d__Bacteria;p__Pseudomonadota;c__Alphaproteobacteria;o__Rhizobiales;f__Devosiaceae;g__S141-66	91.4	blast;93.70
Brothers_NWCA_S143_NODE_35314_length_3384_cov_1.090881	23.74	d__Bacteria;p__Pseudomonadota;c__Alphaproteobacteria;o__Rhizobiales;f__Rhizobiaceae;g__Agrobacterium	90.3	iPHoP-RF;92.80
Brothers_NWCA_S143_NODE_35657_length_3364_cov_53.403151	13.16	d__Bacteria;p__Desulfobacterota;c__Dissulfuribacteria;o__Dissulfuribacterales;f__Dissulfuribacteraceae;g__Dissulfuribacter	90.3	blast;92.80 iPHoP-RF;54.10
Brothers_NWCA_S143_NODE_36050_length_3345_cov_1.387197	15.38	d__Bacteria;p__Campylobacterota;c__Campylobacteria;o__Campylobacterales;f__Sulfurovaceae;g__UBA1140	95.9	iPHoP-RF;97.10 blast;95.40
Brothers_NWCA_S143_NODE_36251_length_3334_cov_2.832866	52.87	d__Archaea;p__Methanobacteriota_B;c__Thermococci;o__Thermococcales;f__Thermococcaceae;g__Thermococcus	98.5	iPHoP-RF;96.10 blast;93.30 CRISPR;87.60 RaFAH;86.30
Brothers_NWCA_S143_NODE_36557_length_3317_cov_2.607837	3.9	d__Archaea;p__Thermoproteota;c__Thermoprotei_A;o__Sulfolobales;f__Desulfurococcaceae;g__JAADCY01	92.2	iPHoP-RF;94.40 CRISPR;69.70
Brothers_NWCA_S143_NODE_3808_length_11122_cov_31.105321	5.4	d__Bacteria;p__Bacteroidota;c__Bacteroidia;o__Flavobacteriales;f__JAADED01;g__JAADED01	91.6	blast;93.90 iPHoP-RF;76.10
Brothers_NWCA_S143_NODE_38349_length_3228_cov_1.900355	27.38	d__Bacteria;p__Bacteroidota;c__Bacteroidia;o__Bacteroidales;f__Bacteroidaceae;g__Bacteroides	92.5	RaFAH;94.60
Brothers_NWCA_S143_NODE_38781_length_3206_cov_1.753816	17.82	d__Bacteria;p__Pseudomonadota;c__Alphaproteobacteria;o__Rhizobiales;f__Thermopetrobacteraceae;g__Thermopetrobacter	91.6	blast;93.90 iPHoP-RF;71.50
Brothers_NWCA_S143_NODE_39264_length_3181_cov_8.872954	17.73	d__Archaea;p__Thermoproteota;c__Thermoprotei_A;o__Sulfolobales;f__NBVN01;g__	92.5	blast;94.60 iPHoP-RF;86.70
Brothers_NWCA_S143_NODE_39264_length_3181_cov_8.872954	17.73	d__Archaea;p__Thermoproteota;c__Thermoprotei_A;o__Sulfolobales;f__NBVN01;g__WAOK01	91.8	blast;94.10 iPHoP-RF;81.90
Brothers_NWCA_S143_NODE_40483_length_3128_cov_3.900033	5.05	d__Bacteria;p__Aquificota;c__Desulfurobacteriia;o__Desulfurobacteriales;f__Desulfurobacteriaceae;g__Balnearium	90.4	blast;92.90 iPHoP-RF;81.60
Brothers_NWCA_S143_NODE_42417_length_3048_cov_3.209517	8.02	d__Bacteria;p__Campylobacterota;c__Campylobacteria;o__Campylobacterales;f__Sulfurovaceae;g__Sulfurovum	95.3	iPHoP-RF;96.70 blast;92.60
Brothers_NWCA_S143_NODE_42610_length_3040_cov_1.654995	13.8	d__Bacteria;p__Patescibacteria;c__JAEDAM01;o__Absconditabacterales;f__Absconditicoccaceae;g__	92	blast;94.20 iPHoP-RF;67.00
Brothers_NWCA_S143_NODE_4268_length_10540_cov_1.920292	1.84	d__Archaea;p__;c__;o__;f__;g__	90.2	blast;92.70 iPHoP-RF;68.60
Brothers_NWCA_S143_NODE_4283_length_10514_cov_109.318282	7.11	d__Bacteria;p__Desulfobacterota;c__Thermodesulfobacteria;o__Thermodesulfobacteriales;f__Thermodesulfatatoraceae;g__Thermodesulfatator_A	92.7	blast;94.80 iPHoP-RF;80.80
Brothers_NWCA_S143_NODE_43262_length_3014_cov_1.273294	11.88	d__Bacteria;p__Pseudomonadota;c__Gammaproteobacteria;o__Chromatiales;f__Sedimenticolaceae;g__Thiolapillus	90.6	blast;93.00 iPHoP-RF;76.10
Brothers_NWCA_S143_NODE_4341_length_10447_cov_3.985756	3.63	d__Archaea;p__Thermoproteota;c__Thermoprotei_A;o__Sulfolobales;f__Pyrodictiaceae;g__	91.6	blast;93.90 iPHoP-RF;87.30
Brothers_NWCA_S143_NODE_43578_length_3000_cov_1.444483		d__Bacteria;p__Bacteroidota;c__Bacteroidia;o__Flavobacteriales;f__Flavobacteriaceae;g__Aquimarina	90.7	iPHoP-RF;93.10
Brothers_NWCA_S143_NODE_4439_length_10332_cov_1.882019	1.74	d__Archaea;p__Thermoproteota;c__Thermoprotei_A;o__Sulfolobales;f__Pyrodictiaceae;g__Hyperthermus	92.6	iPHoP-RF;94.70
Brothers_NWCA_S143_NODE_4440_length_10331_cov_12.500294	5.06	d__Bacteria;p__Desulfobacterota;c__Dissulfuribacteria;o__Dissulfuribacterales;f__;g__	91.1	blast;93.50 iPHoP-RF;71.70
Brothers_NWCA_S143_NODE_44590_length_2959_cov_1.257062	8.2	d__Bacteria;p__Campylobacterota;c__Campylobacteria;o__Campylobacterales;f__Sulfurimonadaceae;g__Sulfurimonas	95.3	iPHoP-RF;96.70 blast;93.70
Brothers_NWCA_S143_NODE_44987_length_2943_cov_1.747869	11.22	d__Bacteria;p__Campylobacterota;c__Campylobacteria;o__Campylobacterales;f__Sulfurovaceae;g__Sulfurovum	91.5	blast;93.80 iPHoP-RF;92.40
Brothers_NWCA_S143_NODE_45325_length_2930_cov_2.524795	7.18	d__Bacteria;p__Pseudomonadota;c__Alphaproteobacteria;o__Rhizobiales;f__Thermopetrobacteraceae;g__Thermopetrobacter	91.6	blast;93.90
Brothers_NWCA_S143_NODE_45704_length_2914_cov_4.510585		d__Bacteria;p__Desulfobacterota;c__Desulfobulbia;o__Desulfobulbales;f__Desulfurivibrionaceae;g__UBA2262	90.3	iPHoP-RF;92.80
Brothers_NWCA_S143_NODE_46002_length_2903_cov_1.902378	30.13	d__Bacteria;p__Pseudomonadota;c__Alphaproteobacteria;o__Rhizobiales;f__Thermopetrobacteraceae;g__Thermopetrobacter	90.2	blast;92.70
Brothers_NWCA_S143_NODE_47378_length_2856_cov_0.842800	7.59	d__Archaea;p__Halobacteriota;c__Archaeoglobi;o__Archaeoglobales;f__Archaeoglobaceae;g__Geoglobus	90.6	blast;93.00 iPHoP-RF;55.40
Brothers_NWCA_S143_NODE_47704_length_2844_cov_35.552816	7.76	d__Bacteria;p__Desulfobacterota;c__Desulfobulbia;o__Desulfobulbales;f__Desulfobulbaceae;g__DRKI01	90.6	blast;93.00 iPHoP-RF;79.00
Brothers_NWCA_S143_NODE_487_length_32085_cov_19.386726	4.63	d__Bacteria;p__Campylobacterota;c__Campylobacteria;o__Campylobacterales;f__Nitratiruptoraceae;g__	99.6	CRISPR;99.60
Brothers_NWCA_S143_NODE_487_length_32085_cov_19.386726	4.63	d__Bacteria;p__Chloroflexota;c__Anaerolineae;o__Anaerolineales;f__DRMV01;g__	98.5	CRISPR;98.90 iPHoP-RF;76.40
Brothers_NWCA_S143_NODE_48738_length_2808_cov_12.470720	9.35	d__Bacteria;p__Chloroflexota;c__Anaerolineae;o__Anaerolineales;f__DRMV01;g__DRMV01	90	blast;92.50 iPHoP-RF;65.80
Brothers_NWCA_S143_NODE_49967_length_2768_cov_3.574025	42.88	d__Archaea;p__Methanobacteriota_B;c__Thermococci;o__Thermococcales;f__Thermococcaceae;g__Thermococcus	90.7	iPHoP-RF;93.10 blast;91.70 CRISPR;52.40
Brothers_NWCA_S143_NODE_50194_length_2761_cov_4.481397	12.04	d__Bacteria;p__Campylobacterota;c__Campylobacteria;o__Campylobacterales;f__Nitratiruptoraceae;g__Nitratiruptor	91.5	blast;93.80 iPHoP-RF;77.30
Brothers_NWCA_S143_NODE_5027_length_9729_cov_5.674651	6.95	d__Bacteria;p__Chloroflexota;c__Anaerolineae;o__Anaerolineales;f__DRMV01;g__DRMV01	91.2	blast;93.60 iPHoP-RF;63.00
Brothers_NWCA_S143_NODE_50839_length_2740_cov_1.083046	7.58	d__Bacteria;p__Campylobacterota;c__Campylobacteria;o__Campylobacterales;f__Sulfurovaceae;g__Sulfurovum	94.5	iPHoP-RF;96.10
Brothers_NWCA_S143_NODE_5161_length_9587_cov_2.035201	3.26	d__Bacteria;p__Deinococcota;c__Deinococci;o__Deinococcales;f__Marinithermaceae;g__Oceanithermus	94.9	iPHoP-RF;96.40 blast;91.70
Brothers_NWCA_S143_NODE_5172_length_9571_cov_1.195786		d__Bacteria;p__Campylobacterota;c__Campylobacteria;o__Campylobacterales;f__Sulfurimonadaceae;g__	90.1	blast;92.60 iPHoP-RF;75.00
Brothers_NWCA_S143_NODE_51750_length_2710_cov_6.061169	13.95	d__Bacteria;p__Patescibacteria;c__Paceibacteria;o__UBA9983_A;f__UBA2100;g__S143-145	92.2	iPHoP-RF;94.40 blast;93.90
Brothers_NWCA_S143_NODE_52185_length_2696_cov_9.181394	22.68	d__Bacteria;p__Bacteroidota;c__Bacteroidia;o__Flavobacteriales;f__JAADED01;g__WGBX01	91.2	blast;93.60 iPHoP-RF;86.30
Brothers_NWCA_S143_NODE_53116_length_2668_cov_2.402204	61.17	d__Archaea;p__Thermoproteota;c__Thermoprotei_A;o__Sulfolobales;f__Acidilobaceae;g__WALW01	90	blast;92.50 iPHoP-RF;87.60
Brothers_NWCA_S143_NODE_5347_length_9424_cov_1.860062	6.83	d__Bacteria;p__;c__;o__;f__;g__	90.9	blast;93.30 iPHoP-RF;78.50
Brothers_NWCA_S143_NODE_5450_length_9331_cov_3.300087	4.81	d__Bacteria;p__Chloroflexota;c__Anaerolineae;o__Anaerolineales;f__DRMV01;g__DRMV01	90.9	blast;93.30 iPHoP-RF;73.90
Brothers_NWCA_S143_NODE_54723_length_2620_cov_1.166065	7.69	d__Archaea;p__Thermoproteota;c__Thermoprotei_A;o__Sulfolobales;f__Desulfurococcaceae;g__JAADCY01	92.2	iPHoP-RF;94.40
Brothers_NWCA_S143_NODE_55095_length_2608_cov_1.758565	7.97	d__Bacteria;p__Campylobacterota;c__Campylobacteria;o__Campylobacterales;f__Sulfurovaceae;g__JAADEQ01	90.6	blast;93.00 iPHoP-RF;52.80
Brothers_NWCA_S143_NODE_5640_length_9154_cov_2.377202	7.67	d__Bacteria;p__Deinococcota;c__Deinococci;o__Deinococcales;f__Marinithermaceae;g__Oceanithermus	90.1	blast;92.60 iPHoP-RF;71.50
Brothers_NWCA_S143_NODE_5677_length_9131_cov_1.717792	5.8	d__Bacteria;p__WOR-3;c__Hydrothermia;o__WGAB01;f__WGAB01;g__WGAB01	90.9	blast;93.30 iPHoP-RF;70.90
Brothers_NWCA_S143_NODE_5677_length_9131_cov_1.717792	5.8	d__Bacteria;p__WOR-3;c__Hydrothermia;o__WGAB01;f__WGAB01;g__	90.3	blast;92.80 iPHoP-RF;75.70
Brothers_NWCA_S143_NODE_57941_length_2528_cov_2.232820	12.7	d__Archaea;p__Thermoproteota;c__Thermoprotei_A;o__Sulfolobales;f__Pyrodictiaceae;g__	91.6	blast;93.90 iPHoP-RF;86.30
Brothers_NWCA_S143_NODE_582_length_29570_cov_7.664029	17.38	d__Bacteria;p__Chloroflexota;c__Anaerolineae;o__Anaerolineales;f__DRMV01;g__DRMV01	96	CRISPR;97.20 iPHoP-RF;50.90
Brothers_NWCA_S143_NODE_58342_length_2517_cov_12.815481	35.8	d__Bacteria;p__Deinococcota;c__Deinococci;o__Deinococcales;f__Marinithermaceae;g__WFXV01	92.1	blast;94.30 iPHoP-RF;70.90
Brothers_NWCA_S143_NODE_59808_length_2480_cov_1.550786	4.14	d__Bacteria;p__Campylobacterota;c__Campylobacteria;o__Campylobacterales;f__Sulfurovaceae;g__Sulfurovum	91.8	iPHoP-RF;94.10
Brothers_NWCA_S143_NODE_60032_length_2474_cov_2.178100		d__Archaea;p__Methanobacteriota_B;c__Thermococci;o__Thermococcales;f__Thermococcaceae;g__Thermococcus	90.2	blast;92.70 iPHoP-RF;82.80
Brothers_NWCA_S143_NODE_60138_length_2472_cov_1.151386	19.07	d__Archaea;p__;c__;o__;f__;g__	94.3	blast;96.00 iPHoP-RF;67.70
Brothers_NWCA_S143_NODE_608_length_28931_cov_3.092418		d__Archaea;p__Methanobacteriota_B;c__Thermococci;o__Thermococcales;f__Thermococcaceae;g__Thermococcus	90.7	iPHoP-RF;93.10
Brothers_NWCA_S143_NODE_60889_length_2452_cov_4.081720	8.8	d__Bacteria;p__Aquificota;c__Desulfurobacteriia;o__Desulfurobacteriales;f__Desulfurobacteriaceae;g__Balnearium	90.9	blast;93.30 iPHoP-RF;88.20
Brothers_NWCA_S143_NODE_61755_length_2432_cov_1.114534		d__Bacteria;p__Campylobacterota;c__Campylobacteria;o__Campylobacterales;f__Sulfurovaceae;g__Sulfurovum	94.5	iPHoP-RF;96.10 blast;93.90
Brothers_NWCA_S143_NODE_63842_length_2383_cov_6.432624	15.56	d__Bacteria;p__Deinococcota;c__Deinococci;o__Deinococcales;f__Marinithermaceae;g__WFXV01	90.4	blast;92.90 iPHoP-RF;63.30
Brothers_NWCA_S143_NODE_641_length_28261_cov_3.321995	7.04	d__Bacteria;p__Chloroflexota;c__Anaerolineae;o__;f__;g__	90.8	blast;93.20 iPHoP-RF;71.30
Brothers_NWCA_S143_NODE_6606_length_8440_cov_1.787201	20.54	d__Bacteria;p__Pseudomonadota;c__Gammaproteobacteria;o__SAR86;f__SAR86;g__GCA-2707915	92.6	iPHoP-RF;94.70
Brothers_NWCA_S143_NODE_6718_length_8351_cov_6.738448	6.33	d__Bacteria;p__Aquificota;c__Desulfurobacteriia;o__Desulfurobacteriales;f__Desulfurobacteriaceae;g__	91.6	blast;93.90 iPHoP-RF;67.00
Brothers_NWCA_S143_NODE_68017_length_2293_cov_1.144968	21.38	d__Bacteria;p__Campylobacterota;c__Campylobacteria;o__Campylobacterales;f__Sulfurimonadaceae;g__Sulfurimonas	91.4	blast;93.70 iPHoP-RF;68.00
Brothers_NWCA_S143_NODE_6814_length_8292_cov_1.494060	18.52	d__Bacteria;p__Pseudomonadota;c__Alphaproteobacteria;o__Rhizobiales;f__Thermopetrobacteraceae;g__Thermopetrobacter	91.1	blast;93.50 iPHoP-RF;69.50
Brothers_NWCA_S143_NODE_68187_length_2289_cov_5.181776	10.32	d__Bacteria;p__Bacteroidota;c__Bacteroidia;o__Bacteroidales;f__P3;g__UBA1711	95.3	iPHoP-RF;96.70
Brothers_NWCA_S143_NODE_68998_length_2272_cov_9.155245	20.35	d__Archaea;p__Thermoproteota;c__Thermoprotei_A;o__Sulfolobales;f__Acidilobaceae;g__S143-63	91.1	blast;93.50 iPHoP-RF;80.60
Brothers_NWCA_S143_NODE_69080_length_2271_cov_1.631530		d__Bacteria;p__Campylobacterota;c__Campylobacteria;o__Campylobacterales;f__Sulfurimonadaceae;g__	93	blast;95.00 iPHoP-RF;82.50
Brothers_NWCA_S143_NODE_7_length_293021_cov_18.163796_fragment_6	2.96	d__Archaea;p__Thermoproteota;c__Thermoprotei_A;o__Sulfolobales;f__Acidilobaceae;g__JAADGB01	93	blast;95.00 iPHoP-RF;73.90
Brothers_NWCA_S143_NODE_71144_length_2229_cov_1.627022	13.75	d__Bacteria;p__Bacillota;c__Bacilli;o__Bacillales_D;f__Amphibacillaceae;g__Paraliobacillus	91.4	iPHoP-RF;93.70
Brothers_NWCA_S143_NODE_72295_length_2206_cov_7.338143	10.15	d__Bacteria;p__Desulfobacterota;c__Desulfobulbia;o__Desulfobulbales;f__Desulfobulbaceae;g__DRLX01	90.6	blast;93.00 iPHoP-RF;79.50
Brothers_NWCA_S143_NODE_7234_length_8032_cov_1.551929	3.32	d__Archaea;p__Thermoproteota;c__Thermoprotei_A;o__Sulfolobales;f__Acidilobaceae;g__	91.1	blast;93.50 iPHoP-RF;79.80
Brothers_NWCA_S143_NODE_72852_length_2196_cov_4.932818	8.43	d__Bacteria;p__Campylobacterota;c__Campylobacteria;o__Campylobacterales;f__Sulfurovaceae;g__JAADEQ01	90	blast;92.50
Brothers_NWCA_S143_NODE_73387_length_2186_cov_3.326372	13.15	d__Bacteria;p__Campylobacterota;c__Campylobacteria;o__Campylobacterales;f__Sulfurovaceae;g__Sulfurovum	91.5	blast;93.80 iPHoP-RF;83.90
Brothers_NWCA_S143_NODE_74199_length_2170_cov_9.582966	10.22	d__Bacteria;p__Desulfobacterota;c__Dissulfuribacteria;o__Dissulfuribacterales;f__QOAL01;g__JAADCZ01	90.6	blast;93.00 iPHoP-RF;75.90
Brothers_NWCA_S143_NODE_745_length_26107_cov_7.583295	9.87	d__Bacteria;p__Campylobacterota;c__Campylobacteria;o__Campylobacterales;f__Nitratiruptoraceae;g__	91.5	blast;93.80 iPHoP-RF;76.80 CRISPR;69.10
Brothers_NWCA_S143_NODE_7459_length_7909_cov_7.978669	1.66	d__Bacteria;p__Actinomycetota;c__Actinomycetia;o__Actinomycetales;f__Micrococcaceae;g__Arthrobacter	92.6	iPHoP-RF;94.70
Brothers_NWCA_S143_NODE_7459_length_7909_cov_7.978669	1.66	d__Bacteria;p__Actinomycetota;c__Actinomycetia;o__Actinomycetales;f__Micrococcaceae;g__Paenarthrobacter	91.4	iPHoP-RF;93.70
Brothers_NWCA_S143_NODE_749_length_26073_cov_3.156826	4.73	d__Bacteria;p__Deinococcota;c__Deinococci;o__Deinococcales;f__Marinithermaceae;g__Oceanithermus	93.2	blast;95.20 iPHoP-RF;83.30
Brothers_NWCA_S143_NODE_75272_length_2151_cov_0.861166	11.08	d__Bacteria;p__Pseudomonadota;c__Gammaproteobacteria;o__Thiomicrospirales;f__Thiomicrospiraceae;g__Sulfurivirga	90.4	blast;92.90 iPHoP-RF;85.10
Brothers_NWCA_S143_NODE_7587_length_7839_cov_2.212137	7.61	d__Bacteria;p__Bacteroidota;c__Bacteroidia;o__Bacteroidales;f__WCHB1-69;g__RUG11690	91.8	iPHoP-RF;94.10
Brothers_NWCA_S143_NODE_7587_length_7839_cov_2.212137	7.61	d__Bacteria;p__Bacteroidota;c__Bacteroidia;o__Flavobacteriales;f__Flavobacteriaceae;g__Saonia	90.3	iPHoP-RF;92.80
Brothers_NWCA_S143_NODE_7878_length_7678_cov_5.899219	13.66	d__Bacteria;p__Campylobacterota;c__Campylobacteria;o__Campylobacterales;f__;g__	91.4	blast;93.70 iPHoP-RF;57.60
Brothers_NWCA_S143_NODE_846_length_24402_cov_2.818455	1.27	d__Archaea;p__Halobacteriota;c__Archaeoglobi;o__Archaeoglobales;f__Archaeoglobaceae;g__Archaeoglobus_C	98.2	CRISPR;98.70 iPHoP-RF;78.70
Brothers_NWCA_S143_NODE_846_length_24402_cov_2.818455	1.27	d__Archaea;p__Thermoproteota;c__Thermoprotei_A;o__Sulfolobales;f__Desulfurococcaceae;g__JAADCY01	97.8	CRISPR;98.40
Brothers_NWCA_S143_NODE_846_length_24402_cov_2.818455	1.27	d__Archaea;p__Methanobacteriota_B;c__Thermococci;o__Thermococcales;f__Thermococcaceae;g__Thermococcus	92.7	CRISPR;94.80 iPHoP-RF;68.40
Brothers_NWCA_S143_NODE_850_length_24323_cov_2.302281	11.96	d__Bacteria;p__Deinococcota;c__Deinococci;o__Deinococcales;f__Marinithermaceae;g__WFXV01	90.9	blast;93.30 iPHoP-RF;70.20
Brothers_NWCA_S143_NODE_85448_length_1982_cov_4.532615	12.82	d__Archaea;p__Thermoproteota;c__Thermoprotei_A;o__Sulfolobales;f__Acidilobaceae;g__	94.5	iPHoP-RF;96.10
Brothers_NWCA_S143_NODE_85448_length_1982_cov_4.532615	12.82	d__Archaea;p__Thermoproteota;c__Thermoprotei_A;o__Sulfolobales;f__Acidilobaceae;g__WALW01	92.7	blast;94.80 iPHoP-RF;93.40
Brothers_NWCA_S143_NODE_860_length_24151_cov_6.223901	11.62	d__Bacteria;p__Campylobacterota;c__Campylobacteria;o__Campylobacterales;f__;g__	91.5	blast;93.80 iPHoP-RF;69.50
Brothers_NWCA_S143_NODE_8620_length_7336_cov_4.611042	5.3	d__Bacteria;p__Caldisericota;c__Caldisericia;o__Caldisericales;f__Caldisericaceae;g__	91.5	blast;93.80 iPHoP-RF;84.20
Brothers_NWCA_S143_NODE_8620_length_7336_cov_4.611042	5.3	d__Bacteria;p__Caldisericota;c__Caldisericia;o__Caldisericales;f__Caldisericaceae;g__S143-107	91.5	blast;93.80 iPHoP-RF;80.30
Brothers_NWCA_S143_NODE_87808_length_1947_cov_1.096703		d__Archaea;p__Thermoproteota;c__Thermoprotei_A;o__Sulfolobales;f__Pyrodictiaceae;g__JAADEY01	95.9	iPHoP-RF;97.10
Brothers_NWCA_S143_NODE_87808_length_1947_cov_1.096703		d__Archaea;p__Thermoproteota;c__Thermoprotei_A;o__Sulfolobales;f__Fervidicoccaceae;g__	95.3	iPHoP-RF;96.70
Brothers_NWCA_S143_NODE_87808_length_1947_cov_1.096703		d__Archaea;p__Thermoproteota;c__Nitrososphaeria_A;o__Caldarchaeales;f__Wolframiiraptoraceae;g__Geocrenenecus	93.1	iPHoP-RF;95.10
Brothers_NWCA_S143_NODE_87808_length_1947_cov_1.096703		d__Archaea;p__Thermoproteota;c__Thermoprotei_A;o__Sulfolobales;f__NBVN01;g__	92.6	iPHoP-RF;94.70
Brothers_NWCA_S143_NODE_87808_length_1947_cov_1.096703		d__Archaea;p__Thermoproteota;c__Thermoprotei_A;o__Sulfolobales;f__;g__	91.8	iPHoP-RF;94.10
Brothers_NWCA_S143_NODE_87808_length_1947_cov_1.096703		d__Archaea;p__Thermoproteota;c__Thermoprotei_A;o__Sulfolobales;f__Acidilobaceae;g__WALW01	91.8	iPHoP-RF;94.10
Brothers_NWCA_S143_NODE_87808_length_1947_cov_1.096703		d__Archaea;p__Methanobacteriota_B;c__Thermococci;o__Methanofastidiosales;f__Methanofastidiosaceae;g__Methanofastidiosum	90.3	iPHoP-RF;92.80
Brothers_NWCA_S143_NODE_87808_length_1947_cov_1.096703		d__Archaea;p__Thermoproteota;c__Thermoprotei_A;o__Sulfolobales;f__Desulfurococcaceae;g__JAADCY01	90.3	iPHoP-RF;92.80
Brothers_NWCA_S143_NODE_8909_length_7201_cov_4.790783	4.67	d__Archaea;p__Thermoproteota;c__Thermoprotei_A;o__Sulfolobales;f__NBVN01;g__	91	blast;93.40 iPHoP-RF;82.80
Brothers_NWCA_S143_NODE_8909_length_7201_cov_4.790783	4.67	d__Archaea;p__Thermoproteota;c__Thermoprotei_A;o__Sulfolobales;f__NBVN01;g__WAOK01	90.8	blast;93.20 iPHoP-RF;80.60
Brothers_NWCA_S143_NODE_90596_length_1908_cov_2.009545	8.2	d__Bacteria;p__Aquificota;c__Aquificae;o__Aquificales;f__QOAS01;g__QOAS01	90.8	blast;93.20 iPHoP-RF;60.60
Brothers_NWCA_S143_NODE_9274_length_7052_cov_1.673646	10	d__Bacteria;p__Pseudomonadota;c__Gammaproteobacteria;o__UWMA-0217;f__UWMA-0217;g__	90.3	blast;92.80 iPHoP-RF;74.80
Brothers_NWCA_S143_NODE_93558_length_1870_cov_35.710270		d__Bacteria;p__WOR-3;c__Hydrothermia;o__LBFQ01;f__LBFQ01;g__JAADCS01	91.6	blast;93.90 iPHoP-RF;79.80
Brothers_NWCA_S143_NODE_95113_length_1850_cov_4.007545	13.28	d__Bacteria;p__Aquificota;c__Desulfurobacteriia;o__Desulfurobacteriales;f__Desulfurobacteriaceae;g__Balnearium	90.3	blast;92.80 iPHoP-RF;77.80
Brothers_NWCA_S143_NODE_9532_length_6941_cov_3.860728	16.97	d__Bacteria;p__Desulfobacterota;c__Dissulfuribacteria;o__Dissulfuribacterales;f__QOAL01;g__JAADCZ01	91.2	blast;93.60 iPHoP-RF;76.60
Brothers_NWCA_S143_NODE_97560_length_1820_cov_1.495570	9.08	d__Bacteria;p__Aquificota;c__Desulfurobacteriia;o__Desulfurobacteriales;f__Desulfurobacteriaceae;g__Balnearium	91.8	iPHoP-RF;94.10 blast;91.80 CRISPR;83.70
Brothers_NWCA_S143_NODE_9783_length_6841_cov_1.777629	2.78	d__Bacteria;p__Campylobacterota;c__Campylobacteria;o__Campylobacterales;f__Sulfurovaceae;g__Sulfurovum	91.4	iPHoP-RF;93.70 blast;90.50
Brothers_NWCA_S143_NODE_98561_length_1808_cov_0.942296	11.53	d__Bacteria;p__Bacteroidota;c__Bacteroidia;o__Bacteroidales;f__Dysgonomonadaceae;g__Proteiniphilum	91	iPHoP-RF;93.40
Brothers_NWCA_S143_vRhyme_bin_106	15.94	d__Bacteria;p__Chloroflexota;c__Anaerolineae;o__Anaerolineales;f__DRMV01;g__DRMV01	90	blast;92.50 iPHoP-RF;72.20
Brothers_NWCA_S143_vRhyme_bin_107	13.63	d__Bacteria;p__Campylobacterota;c__Desulfurellia;o__Desulfurellales;f__Hippeaceae;g__Hippea	91.4	iPHoP-RF;93.70 blast;92.10 CRISPR;50.60
Brothers_NWCA_S143_vRhyme_bin_109	6.15	d__Bacteria;p__Chloroflexota;c__Anaerolineae;o__Anaerolineales;f__DRMV01;g__DRMV01	90.1	blast;92.60 iPHoP-RF;87.30
Brothers_NWCA_S143_vRhyme_bin_110	5.68	d__Bacteria;p__Campylobacterota;c__Campylobacteria;o__Campylobacterales;f__Sulfurovaceae;g__Nitratifractor	94.5	blast;96.10 iPHoP-RF;74.10
Brothers_NWCA_S143_vRhyme_bin_110	5.68	d__Bacteria;p__Campylobacterota;c__Campylobacteria;o__Campylobacterales;f__Campylobacteraceae;g__Campylobacter_D	93	RaFAH;95.00
Brothers_NWCA_S143_vRhyme_bin_112	23.23	d__Bacteria;p__Bacteroidota;c__Bacteroidia;o__Flavobacteriales;f__JAADED01;g__	91.6	blast;93.90 iPHoP-RF;72.60
Brothers_NWCA_S143_vRhyme_bin_118	7.38	d__Bacteria;p__Campylobacterota;c__Campylobacteria;o__Nautiliales;f__Nautiliaceae;g__	90.8	blast;93.20 iPHoP-RF;78.70 CRISPR;55.50
Brothers_NWCA_S143_vRhyme_bin_119	6.51	d__Bacteria;p__Desulfobacterota;c__Desulfobulbia;o__Desulfobulbales;f__Desulfobulbaceae;g__DRLX01	91.8	blast;94.10 iPHoP-RF;75.20
Brothers_NWCA_S143_vRhyme_bin_122	3.4	d__Bacteria;p__Desulfobacterota;c__Thermodesulfobacteria;o__Thermodesulfobacteriales;f__Thermodesulfatatoraceae;g__Thermodesulfatator_A	92	blast;94.20 iPHoP-RF;87.00
Brothers_NWCA_S143_vRhyme_bin_133	13.03	d__Bacteria;p__Desulfobacterota;c__Dissulfuribacteria;o__Dissulfuribacterales;f__Dissulfuribacteraceae;g__Dissulfuribacter	93.9	CRISPR;95.70
Brothers_NWCA_S143_vRhyme_bin_134	6.22	d__Bacteria;p__Campylobacterota;c__Desulfurellia;o__Desulfurellales;f__Hippeaceae;g__Hippea	94.6	blast;96.20 iPHoP-RF;74.80
Brothers_NWCA_S143_vRhyme_bin_136		d__Bacteria;p__Chloroflexota;c__Anaerolineae;o__Anaerolineales;f__DRMV01;g__DRMV01	91.6	blast;93.90 iPHoP-RF;82.50
Brothers_NWCA_S143_vRhyme_bin_137	7.36	d__Bacteria;p__WOR-3;c__Hydrothermia;o__LBFQ01;f__LBFQ01;g__JAADCS01	94.9	CRISPR;96.40 blast;95.00 iPHoP-RF;79.50
Brothers_NWCA_S143_vRhyme_bin_137	7.36	d__Bacteria;p__WOR-3;c__Hydrothermia;o__LBFQ01;f__LBFQ01;g__	91.6	CRISPR;93.90 iPHoP-RF;59.50
Brothers_NWCA_S143_vRhyme_bin_141	5.73	d__Bacteria;p__Chloroflexota;c__Anaerolineae;o__Anaerolineales;f__DRMV01;g__DRMV01	94.2	CRISPR;95.90 blast;93.90 iPHoP-RF;86.30
Brothers_NWCA_S143_vRhyme_bin_142	5.27	d__Bacteria;p__Chloroflexota;c__Anaerolineae;o__J102;f__J102;g__M2005	90.2	blast;92.70 iPHoP-RF;69.80
Brothers_NWCA_S143_vRhyme_bin_146	11.56	d__Bacteria;p__Deinococcota;c__Deinococci;o__Deinococcales;f__Marinithermaceae;g__WFXV01	91.2	blast;93.60 iPHoP-RF;60.60
Brothers_NWCA_S143_vRhyme_bin_147	6.85	d__Bacteria;p__Aquificota;c__Desulfurobacteriia;o__Desulfurobacteriales;f__Desulfurobacteriaceae;g__Balnearium	91.1	blast;93.50 iPHoP-RF;93.10
Brothers_NWCA_S143_vRhyme_bin_149	2.27	d__Archaea;p__Thermoplasmatota;c__Thermoplasmata;o__Aciduliprofundales;f__Aciduliprofundaceae;g__JAADDK01	91.5	blast;93.80 iPHoP-RF;83.60
Brothers_NWCA_S143_vRhyme_bin_19	6.55	d__Bacteria;p__Campylobacterota;c__Campylobacteria;o__Campylobacterales;f__Nitratiruptoraceae;g__	91.6	blast;93.90 iPHoP-RF;78.00
Brothers_NWCA_S143_vRhyme_bin_19	6.55	d__Bacteria;p__Campylobacterota;c__Campylobacteria;o__Campylobacterales;f__Nitratiruptoraceae;g__Nitratiruptor	91.6	blast;93.90 iPHoP-RF;81.60
Brothers_NWCA_S143_vRhyme_bin_27	7.2	d__Bacteria;p__Campylobacterota;c__Campylobacteria;o__Campylobacterales;f__Nitratiruptoraceae;g__	90.6	blast;93.00 iPHoP-RF;69.10
Brothers_NWCA_S143_vRhyme_bin_34	17.3	d__Bacteria;p__Campylobacterota;c__Campylobacteria;o__Campylobacterales;f__Sulfurimonadaceae;g__	90.3	iPHoP-RF;92.80
Brothers_NWCA_S143_vRhyme_bin_35	4.69	d__Bacteria;p__Campylobacterota;c__Campylobacteria;o__Campylobacterales;f__Campylobacteraceae;g__Campylobacter_D	91.6	RaFAH;93.90
Brothers_NWCA_S143_vRhyme_bin_41	6.32	d__Bacteria;p__Omnitrophota;c__Koll11;o__S143-82;f__S143-82;g__S143-82	90	blast;92.50 iPHoP-RF;70.40
Brothers_NWCA_S143_vRhyme_bin_45	4.65	d__Bacteria;p__Aquificota;c__Aquificae;o__Hydrogenothermales;f__Hydrogenothermaceae;g__Persephonella	90.7	blast;93.10 iPHoP-RF;86.70
Brothers_NWCA_S143_vRhyme_bin_48	9.68	d__Bacteria;p__Aquificota;c__Aquificae;o__Hydrogenothermales;f__Hydrogenothermaceae;g__Persephonella	91.1	blast;93.50 iPHoP-RF;58.40
Brothers_NWCA_S143_vRhyme_bin_49	13.86	d__Bacteria;p__Bacteroidota;c__Bacteroidia;o__Flavobacteriales;f__JAADED01;g__WGBX01	92.6	iPHoP-RF;94.70 blast;92.10
Brothers_NWCA_S143_vRhyme_bin_50	9.19	d__Bacteria;p__Deinococcota;c__Deinococci;o__Deinococcales;f__Marinithermaceae;g__Oceanithermus	92.9	CRISPR;94.90 iPHoP-RF;51.70
Brothers_NWCA_S143_vRhyme_bin_50	9.19	d__Bacteria;p__Deinococcota;c__Deinococci;o__Deinococcales;f__Marinithermaceae;g__WFXV01	90.2	blast;92.70 iPHoP-RF;63.80
Brothers_NWCA_S143_vRhyme_bin_51	6.85	d__Bacteria;p__Campylobacterota;c__Campylobacteria;o__Campylobacterales;f__Campylobacteraceae;g__Campylobacter_D	95.6	RaFAH;96.90
Brothers_NWCA_S143_vRhyme_bin_53	5.41	d__Bacteria;p__Deinococcota;c__Deinococci;o__Deinococcales;f__Marinithermaceae;g__Oceanithermus	96.2	CRISPR;97.30 blast;83.70 iPHoP-RF;80.80
Brothers_NWCA_S143_vRhyme_bin_54	5.77	d__Bacteria;p__Aquificota;c__Desulfurobacteriia;o__Desulfurobacteriales;f__Desulfurobacteriaceae;g__Balnearium	94.5	CRISPR;96.10 iPHoP-RF;77.50 blast;70.60
Brothers_NWCA_S143_vRhyme_bin_54	5.77	d__Archaea;p__Methanobacteriota_B;c__Thermococci;o__Thermococcales;f__Thermococcaceae;g__Thermococcus	91.8	blast;94.10
Brothers_NWCA_S143_vRhyme_bin_59	10.86	d__Bacteria;p__Pseudomonadota;c__Alphaproteobacteria;o__Rhizobiales;f__Thermopetrobacteraceae;g__Thermopetrobacter	91.1	blast;93.50 iPHoP-RF;77.50
Brothers_NWCA_S143_vRhyme_bin_66	9.2	d__Bacteria;p__Aquificota;c__Desulfurobacteriia;o__Desulfurobacteriales;f__Desulfurobacteriaceae;g__Balnearium	92.1	blast;94.30 iPHoP-RF;84.80
Brothers_NWCA_S143_vRhyme_bin_70	18.16	d__Bacteria;p__Campylobacterota;c__Campylobacteria;o__Campylobacterales;f__Sulfurovaceae;g__Sulfurovum	93.1	iPHoP-RF;95.10
Brothers_NWCA_S143_vRhyme_bin_71	22.27	d__Bacteria;p__Pseudomonadota;c__Alphaproteobacteria;o__Rhizobiales;f__Thermopetrobacteraceae;g__Thermopetrobacter	90.8	blast;93.20
Brothers_NWCA_S143_vRhyme_bin_74	26.87	d__Bacteria;p__Aquificota;c__Desulfurobacteriia;o__Desulfurobacteriales;f__Desulfurobacteriaceae;g__Balnearium	90.7	blast;93.10 iPHoP-RF;72.80
Brothers_NWCA_S143_vRhyme_bin_8	3.75	d__Bacteria;p__Bacteroidota;c__Bacteroidia;o__;f__;g__	90.4	blast;92.90 iPHoP-RF;87.00
Brothers_NWCA_S143_vRhyme_bin_80	4.49	d__Bacteria;p__Bacillota;c__Bacilli;o__Lactobacillales;f__Streptococcaceae;g__Streptococcus	90.7	iPHoP-RF;93.10
Brothers_NWCA_S143_vRhyme_bin_83	5.92	d__Bacteria;p__Chloroflexota;c__Anaerolineae;o__Anaerolineales;f__DRMV01;g__JAADEN01	98.1	CRISPR;98.60 iPHoP-RF;93.70
Brothers_NWCA_S143_vRhyme_bin_88	5.05	d__Bacteria;p__Bacillota_A;c__Clostridia;o__Oscillospirales;f__Ruminococcaceae;g__Ruminiclostridium_E	98.5	CRISPR;98.90 iPHoP-RF;69.30
Brothers_NWCA_S143_vRhyme_bin_93	2.07	d__Archaea;p__Thermoproteota;c__Thermoprotei_A;o__Sulfolobales;f__Acidilobaceae;g__S143-63	90.2	blast;92.70 iPHoP-RF;85.10
Brothers_NWCA_S143_vRhyme_bin_95	8.25	d__Bacteria;p__Campylobacterota;c__Desulfurellia;o__Desulfurellales;f__Hippeaceae;g__Hippea	96	CRISPR;97.20 iPHoP-RF;65.80
Brothers_NWCA_S144_NODE_10235_length_6040_cov_2.443430	24.2	d__Archaea;p__EX4484-52;c__EX4484-52;o__EX4484-52;f__WAPT01;g__WAPT01	90.1	blast;92.60 iPHoP-RF;81.90
Brothers_NWCA_S144_NODE_10477_length_5980_cov_0.912353	4.67	d__Bacteria;p__Pseudomonadota;c__Alphaproteobacteria;o__Rhodobacterales;f__Rhodobacteraceae;g__Shimia	94.5	iPHoP-RF;96.10
Brothers_NWCA_S144_NODE_10505_length_5971_cov_2.671458		d__Bacteria;p__Aquificota;c__Aquificae;o__Hydrogenothermales;f__Hydrogenothermaceae;g__Hydrogenothermus	90.8	blast;93.20 iPHoP-RF;61.10
Brothers_NWCA_S144_NODE_10506_length_5971_cov_1.425222	4.57	d__Bacteria;p__Desulfobacterota;c__Dissulfuribacteria;o__Dissulfuribacterales;f__QOAL01;g__JAADCZ01	90.3	iPHoP-RF;92.80 CRISPR;69.30
Brothers_NWCA_S144_NODE_105544_length_1679_cov_0.533505	15.15	d__Bacteria;p__Pseudomonadota;c__Alphaproteobacteria;o__Rhizobiales;f__Devosiaceae;g__Devosia	93.9	iPHoP-RF;95.70
Brothers_NWCA_S144_NODE_10581_length_5952_cov_39.204120	3.3	d__Archaea;p__Halobacteriota;c__Archaeoglobi;o__Archaeoglobales;f__Archaeoglobaceae;g__Archaeoglobus_C	98.4	CRISPR;98.80 iPHoP-RF;86.30
Brothers_NWCA_S144_NODE_106398_length_1670_cov_0.863901	21.75	d__Bacteria;p__Pseudomonadota;c__Gammaproteobacteria;o__Chromatiales;f__Sedimenticolaceae;g__Thiolapillus	90.9	blast;93.30 iPHoP-RF;70.90
Brothers_NWCA_S144_NODE_114035_length_1598_cov_1.367777	16.12	d__Bacteria;p__Campylobacterota;c__Campylobacteria;o__Campylobacterales;f__Sulfurovaceae;g__Sulfurovum	91.8	iPHoP-RF;94.10
Brothers_NWCA_S144_NODE_114247_length_1596_cov_1.428863	9.32	d__Bacteria;p__Pseudomonadota;c__Alphaproteobacteria;o__Rhizobiales;f__Thermopetrobacteraceae;g__Thermopetrobacter	91.6	blast;93.90 iPHoP-RF;59.00
Brothers_NWCA_S144_NODE_116641_length_1575_cov_1.258978	20.85	d__Bacteria;p__Pseudomonadota;c__Alphaproteobacteria;o__Geminicoccales;f__Geminicoccaceae;g__	90.9	blast;93.30 iPHoP-RF;54.90
Brothers_NWCA_S144_NODE_117460_length_1568_cov_1.140180	10.34	d__Bacteria;p__Bacteroidota;c__Bacteroidia;o__Sphingobacteriales;f__Sphingobacteriaceae;g__Mucilaginibacter	90.7	iPHoP-RF;93.10
Brothers_NWCA_S144_NODE_120827_length_1540_cov_4.015570	11.07	d__Bacteria;p__Campylobacterota;c__Campylobacteria;o__Campylobacterales;f__Sulfurovaceae;g__UBA1140	91	blast;93.40 iPHoP-RF;90.50
Brothers_NWCA_S144_NODE_12254_length_5527_cov_1.430741	9.3	d__Bacteria;p__Pseudomonadota;c__Alphaproteobacteria;o__Rhizobiales;f__Rhizobiaceae;g__Ochrobactrum	91.4	iPHoP-RF;93.70
Brothers_NWCA_S144_NODE_12254_length_5527_cov_1.430741	9.3	d__Bacteria;p__Pseudomonadota;c__Alphaproteobacteria;o__Rhizobiales;f__Rhizobiaceae;g__Ochrobactrum_A	90.7	iPHoP-RF;93.10
Brothers_NWCA_S144_NODE_124176_length_1515_cov_0.683718	16.8	d__Bacteria;p__Desulfobacterota_C;c__Deferrisomatia;o__Deferrisomatales;f__Deferrisomataceae;g__Deferrisoma	91.6	blast;93.90 iPHoP-RF;53.30
Brothers_NWCA_S144_NODE_124176_length_1515_cov_0.683718	16.8	d__Bacteria;p__Desulfobacterota_C;c__Deferrisomatia;o__Deferrisomatales;f__Deferrisomataceae;g__	90.9	blast;93.30 iPHoP-RF;54.60
Brothers_NWCA_S144_NODE_126017_length_1500_cov_1.008740		d__Bacteria;p__Planctomycetota;c__Planctomycetia;o__Planctomycetales;f__Planctomycetaceae;g__Rubinisphaera	95.4	blast;96.80 iPHoP-RF;67.30
Brothers_NWCA_S144_NODE_129042_length_1477_cov_1.105185		d__Bacteria;p__Chloroflexota;c__Anaerolineae;o__Anaerolineales;f__DRMV01;g__DRMV01	91.2	blast;93.60 iPHoP-RF;85.10
Brothers_NWCA_S144_NODE_12914_length_5387_cov_3.102091	15.18	d__Bacteria;p__Campylobacterota;c__Campylobacteria;o__Campylobacterales;f__Sulfurimonadaceae;g__Sulfurimonas	91.2	blast;93.60 iPHoP-RF;93.10
Brothers_NWCA_S144_NODE_130169_length_1469_cov_0.797317		d__Bacteria;p__Bacillota_A;c__Clostridia;o__Peptostreptococcales;f__Peptostreptococcaceae;g__Clostridioides_A	93.5	iPHoP-RF;95.40
Brothers_NWCA_S144_NODE_130169_length_1469_cov_0.797317		d__Bacteria;p__Bacillota_A;c__Clostridia;o__Peptostreptococcales;f__Peptostreptococcaceae;g__Paraclostridium	93.1	iPHoP-RF;95.10
Brothers_NWCA_S144_NODE_130169_length_1469_cov_0.797317		d__Bacteria;p__Bacillota_A;c__Clostridia;o__Lachnospirales;f__Lachnospiraceae;g__Anaerobutyricum	92.6	iPHoP-RF;94.70
Brothers_NWCA_S144_NODE_130169_length_1469_cov_0.797317		d__Bacteria;p__Bacillota_A;c__Clostridia;o__Lachnospirales;f__Lachnospiraceae;g__Fimousia	92.6	iPHoP-RF;94.70
Brothers_NWCA_S144_NODE_1306_length_15448_cov_1.827426	7.97	d__Bacteria;p__Campylobacterota;c__Campylobacteria;o__Campylobacterales;f__Hydrogenimonadaceae;g__Hydrogenimonas	91.4	blast;93.70 iPHoP-RF;87.30
Brothers_NWCA_S144_NODE_13170_length_5336_cov_1.560760	5.76	d__Archaea;p__Halobacteriota;c__Archaeoglobi;o__Archaeoglobales;f__Archaeoglobaceae;g__	92	blast;94.20 iPHoP-RF;90.10
Brothers_NWCA_S144_NODE_13185_length_5333_cov_24.436227	12.8	d__Bacteria;p__Campylobacterota;c__Campylobacteria;o__Campylobacterales;f__Sulfurimonadaceae;g__Sulfurimonas	91.6	blast;93.90 iPHoP-RF;83.60
Brothers_NWCA_S144_NODE_13202_length_5330_cov_1.553335	45.78	d__Bacteria;p__Bacteroidota;c__Bacteroidia;o__Bacteroidales;f__VadinHA17;g__UBA9300	90.7	iPHoP-RF;93.10
Brothers_NWCA_S144_NODE_132169_length_1454_cov_1.662396	9.52	d__Bacteria;p__Campylobacterota;c__Campylobacteria;o__Campylobacterales;f__Sulfurovaceae;g__UBA1140	92.2	iPHoP-RF;94.40
Brothers_NWCA_S144_NODE_132443_length_1452_cov_1.508679	28.95	d__Bacteria;p__Campylobacterota;c__Campylobacteria;o__Campylobacterales;f__Sulfurimonadaceae;g__Sulfurimonas	92.6	iPHoP-RF;94.70
Brothers_NWCA_S144_NODE_1342_length_15191_cov_25.660980	1.43	d__Archaea;p__Halobacteriota;c__Archaeoglobi;o__Archaeoglobales;f__Archaeoglobaceae;g__Archaeoglobus_C	97.9	CRISPR;98.50 iPHoP-RF;77.30
Brothers_NWCA_S144_NODE_1342_length_15191_cov_25.660980	1.43	d__Archaea;p__Thermoproteota;c__Thermoprotei_A;o__Sulfolobales;f__Desulfurococcaceae;g__JAADCY01	96.7	CRISPR;97.70 iPHoP-RF;77.80
Brothers_NWCA_S144_NODE_135_length_39322_cov_2.066309	2.58	d__Bacteria;p__Pseudomonadota;c__Alphaproteobacteria;o__Rhodobacterales;f__Rhodobacteraceae;g__	97	CRISPR;97.90 iPHoP-RF;68.40
Brothers_NWCA_S144_NODE_13787_length_5216_cov_1.120063	6.09	d__Bacteria;p__Bacteroidota;c__Bacteroidia;o__Bacteroidales;f__Bacteroidaceae;g__Prevotella	94.5	iPHoP-RF;96.10
Brothers_NWCA_S144_NODE_141532_length_1392_cov_0.534387	11.03	d__Bacteria;p__Campylobacterota;c__Campylobacteria;o__Campylobacterales;f__Sulfurovaceae;g__Sulfurovum	93.5	iPHoP-RF;95.40
Brothers_NWCA_S144_NODE_141532_length_1392_cov_0.534387	11.03	d__Bacteria;p__Campylobacterota;c__Campylobacteria;o__Campylobacterales;f__Sulfurovaceae;g__UBA1140	91	iPHoP-RF;93.40
Brothers_NWCA_S144_NODE_142246_length_1387_cov_1.109524	50.03	d__Bacteria;p__Pseudomonadota;c__Alphaproteobacteria;o__Rhodobacterales;f__Rhodobacteraceae;g__UBA3077	91.6	blast;93.90 iPHoP-RF;85.70
Brothers_NWCA_S144_NODE_1426_length_14776_cov_3.032562	2.89	d__Bacteria;p__Bacteroidota;c__Bacteroidia;o__Flavobacteriales;f__Flavobacteriaceae;g__	90	blast;92.50 iPHoP-RF;61.40
Brothers_NWCA_S144_NODE_144_length_38264_cov_2.011092	27.97	d__Bacteria;p__Pseudomonadota;c__Gammaproteobacteria;o__;f__;g__	90.3	blast;92.80 iPHoP-RF;61.40
Brothers_NWCA_S144_NODE_15065_length_4988_cov_1.370294	12.68	d__Bacteria;p__Patescibacteria;c__Paceibacteria;o__UBA9983_A;f__UBA2100;g__S143-145	90.7	blast;93.10 iPHoP-RF;73.00
Brothers_NWCA_S144_NODE_1507_length_14441_cov_1.877672	4.78	d__Bacteria;p__Pseudomonadota;c__Gammaproteobacteria;o__SZUA-76;f__SZUA-76;g__SZUA-76	91.4	blast;93.70 iPHoP-RF;87.90
Brothers_NWCA_S144_NODE_151071_length_1335_cov_0.557119	11.65	d__Bacteria;p__Campylobacterota;c__Campylobacteria;o__Campylobacterales;f__Sulfurovaceae;g__UBA1140	93.5	iPHoP-RF;95.40
Brothers_NWCA_S144_NODE_15250_length_4960_cov_1.705773	4.72	d__Bacteria;p__Desulfobacterota;c__Dissulfuribacteria;o__Dissulfuribacterales;f__QOAL01;g__JAADCZ01	91.1	blast;93.50
Brothers_NWCA_S144_NODE_15296_length_4952_cov_0.987979		d__Archaea;p__Asgardarchaeota;c__Heimdallarchaeia;o__UBA460;f__Kariarchaeaceae;g__	91.6	blast;93.90 iPHoP-RF;68.20
Brothers_NWCA_S144_NODE_15296_length_4952_cov_0.987979		d__Archaea;p__Asgardarchaeota;c__Heimdallarchaeia;o__UBA460;f__Kariarchaeaceae;g__S139-21	90.9	blast;93.30 iPHoP-RF;65.80
Brothers_NWCA_S144_NODE_158_length_37333_cov_13.791243	4.48	d__Archaea;p__Thermoproteota;c__Thermoprotei_A;o__Sulfolobales;f__Desulfurococcaceae;g__JAADCY01	98.5	CRISPR;98.90 iPHoP-RF;96.10 blast;92.10
Brothers_NWCA_S144_NODE_158_length_37333_cov_13.791243	4.48	d__Archaea;p__Methanobacteriota_B;c__Thermococci;o__Thermococcales;f__Thermococcaceae;g__Thermococcus	98.2	CRISPR;98.70 iPHoP-RF;89.20
Brothers_NWCA_S144_NODE_158_length_37333_cov_13.791243	4.48	d__Archaea;p__Halobacteriota;c__Archaeoglobi;o__Archaeoglobales;f__Archaeoglobaceae;g__Archaeoglobus_C	97.9	CRISPR;98.50 iPHoP-RF;80.80
Brothers_NWCA_S144_NODE_159800_length_1287_cov_0.650000	11.74	d__Bacteria;p__Bacteroidota;c__Bacteroidia;o__Chitinophagales;f__Chitinophagaceae;g__Chitinophaga	91	iPHoP-RF;93.40
Brothers_NWCA_S144_NODE_1601_length_14081_cov_3.635875		d__Archaea;p__Methanobacteriota_B;c__Thermococci;o__Thermococcales;f__Thermococcaceae;g__Thermococcus	94.7	CRISPR;96.30
Brothers_NWCA_S144_NODE_16176_length_4806_cov_2.484292	5.58	d__Bacteria;p__Campylobacterota;c__Campylobacteria;o__Campylobacterales;f__Sulfurovaceae;g__Sulfurovum	90.3	blast;92.80 iPHoP-RF;60.10
Brothers_NWCA_S144_NODE_17754_length_4578_cov_2.059088	22.75	d__Bacteria;p__Pseudomonadota;c__Alphaproteobacteria;o__Rhizobiales;f__Hyphomicrobiaceae;g__S144-23	90.6	blast;93.00
Brothers_NWCA_S144_NODE_18403_length_4495_cov_1.136447	9.43	d__Bacteria;p__Desulfobacterota;c__Desulfobulbia;o__Desulfobulbales;f__Desulfobulbaceae;g__DRLX01	90.7	iPHoP-RF;93.10
Brothers_NWCA_S144_NODE_18970_length_4432_cov_1.103600		d__Bacteria;p__Bacillota;c__Bacilli;o__Bacillales;f__Bacillaceae_G;g__Gottfriedia	93.5	iPHoP-RF;95.40
Brothers_NWCA_S144_NODE_1909_length_13097_cov_4.667309	9.64	d__Bacteria;p__Campylobacterota;c__Campylobacteria;o__Campylobacterales;f__Campylobacteraceae;g__Campylobacter_D	92.9	RaFAH;94.90
Brothers_NWCA_S144_NODE_19309_length_4390_cov_1.718743	17.63	d__Bacteria;p__Krumholzibacteriota;c__Krumholzibacteria;o__LZORAL124-64-63;f__LZORAL124-64-63;g__CAINDZ01	90.4	blast;92.90 iPHoP-RF;53.60
Brothers_NWCA_S144_NODE_19550_length_4362_cov_1.769067	10.13	d__Bacteria;p__Pseudomonadota;c__Alphaproteobacteria;o__Rhizobiales;f__;g__	91.6	blast;93.90 iPHoP-RF;67.70
Brothers_NWCA_S144_NODE_20455_length_4266_cov_1.368688	19.26	d__Bacteria;p__Pseudomonadota;c__Alphaproteobacteria;o__Micavibrionales;f__Micavibrionaceae;g__	92.6	blast;94.70 iPHoP-RF;83.30
Brothers_NWCA_S144_NODE_206_length_33509_cov_40.093523_fragment_1	9.38	d__Bacteria;p__Desulfobacterota;c__Dissulfuribacteria;o__Dissulfuribacterales;f__;g__	91.6	blast;93.90 iPHoP-RF;65.30
Brothers_NWCA_S144_NODE_21397_length_4168_cov_1.346449	8.46	d__Archaea;p__Thermoproteota;c__Thermoprotei_A;o__Sulfolobales;f__Desulfurococcaceae;g__JAADCY01	92.6	iPHoP-RF;94.70 blast;91.50
Brothers_NWCA_S144_NODE_21448_length_4161_cov_1.517105		d__Bacteria;p__Campylobacterota;c__Campylobacteria;o__Campylobacterales;f__Sulfurovaceae;g__UBA1140	90.3	iPHoP-RF;92.80
Brothers_NWCA_S144_NODE_22167_length_4093_cov_1.430408	6.2	d__Bacteria;p__Patescibacteria;c__Paceibacteria;o__UBA9983_A;f__UBA5272;g__UBA11704	91.4	iPHoP-RF;93.70
Brothers_NWCA_S144_NODE_22322_length_4079_cov_1.337551	10.08	d__Bacteria;p__Desulfobacterota;c__Dissulfuribacteria;o__Dissulfuribacterales;f__QOAL01;g__JAADCZ01	90.2	blast;92.70 iPHoP-RF;92.40
Brothers_NWCA_S144_NODE_22414_length_4070_cov_1.967284	8.72	d__Bacteria;p__Desulfobacterota;c__Desulfobulbia;o__Desulfobulbales;f__Desulfobulbaceae;g__DRLX01	93.9	iPHoP-RF;95.70 blast;94.40
Brothers_NWCA_S144_NODE_230_length_31641_cov_3.028178	14.81	d__Bacteria;p__Chloroflexota;c__Anaerolineae;o__JAADDB01;f__JAADDB01;g__	94.6	CRISPR;96.20
Brothers_NWCA_S144_NODE_23004_length_4013_cov_4.017241	7.85	d__Bacteria;p__Desulfobacterota;c__Thermodesulfobacteria;o__Thermodesulfobacteriales;f__Thermodesulfatatoraceae;g__Thermodesulfatator_A	91.4	blast;93.70 iPHoP-RF;61.90
Brothers_NWCA_S144_NODE_23302_length_3988_cov_0.849521	27.43	d__Bacteria;p__Pseudomonadota;c__Alphaproteobacteria;o__Micavibrionales;f__Micavibrionaceae;g__	90.4	blast;92.90 iPHoP-RF;74.10
Brothers_NWCA_S144_NODE_23596_length_3963_cov_1.231230	5.68	d__Bacteria;p__Pseudomonadota;c__Gammaproteobacteria;o__SAR86;f__D2472;g__CACNXK01	95.9	iPHoP-RF;97.10
Brothers_NWCA_S144_NODE_24424_length_3892_cov_5.326428	5.56	d__Bacteria;p__Desulfobacterota;c__Desulfobulbia;o__Desulfobulbales;f__Desulfobulbaceae;g__DRKI01	91	blast;93.40 iPHoP-RF;81.40
Brothers_NWCA_S144_NODE_25454_length_3809_cov_2.915263	8.04	d__Bacteria;p__Campylobacterota;c__Campylobacteria;o__Campylobacterales;f__Sulfurovaceae;g__Sulfurovum	90.1	blast;92.60 iPHoP-RF;67.50
Brothers_NWCA_S144_NODE_25712_length_3791_cov_1.249727	5.83	d__Bacteria;p__Pseudomonadota;c__Gammaproteobacteria;o__S012-40;f__S012-40;g__	91.7	blast;94.00
Brothers_NWCA_S144_NODE_25812_length_3783_cov_1.814825	27.6	d__Bacteria;p__Campylobacterota;c__Campylobacteria;o__Campylobacterales;f__Sulfurovaceae;g__UBA1140	94.9	iPHoP-RF;96.40
Brothers_NWCA_S144_NODE_25913_length_3777_cov_1.904384	12.95	d__Bacteria;p__Desulfobacterota;c__Desulfobulbia;o__Desulfobulbales;f__Desulfobulbaceae;g__DRKI01	90.7	blast;93.10 iPHoP-RF;52.20
Brothers_NWCA_S144_NODE_26236_length_3754_cov_9.088779	6.25	d__Bacteria;p__Campylobacterota;c__Campylobacteria;o__Campylobacterales;f__Sulfurovaceae;g__Sulfurovum	91.6	blast;93.90 iPHoP-RF;81.60
Brothers_NWCA_S144_NODE_26453_length_3737_cov_2.183934	12.85	d__Bacteria;p__Campylobacterota;c__Campylobacteria;o__Campylobacterales;f__Sulfurovaceae;g__UBA1140	94.5	iPHoP-RF;96.10 blast;93.80
Brothers_NWCA_S144_NODE_26891_length_3705_cov_0.981833	5.79	d__Bacteria;p__Pseudomonadota;c__Alphaproteobacteria;o__Micavibrionales;f__Micavibrionaceae;g__UBA1672	91	iPHoP-RF;93.40
Brothers_NWCA_S144_NODE_27614_length_3651_cov_1.017594		d__Archaea;p__Methanobacteriota_B;c__Thermococci;o__Thermococcales;f__Thermococcaceae;g__Thermococcus	91	iPHoP-RF;93.40
Brothers_NWCA_S144_NODE_27886_length_3630_cov_2.292321	10.74	d__Bacteria;p__Patescibacteria;c__Paceibacteria;o__Moranbacterales;f__GCA-2747515;g__	92.6	blast;94.70 iPHoP-RF;75.90
Brothers_NWCA_S144_NODE_28314_length_3599_cov_2.876728	6.18	d__Bacteria;p__Desulfobacterota;c__Desulfobulbia;o__Desulfobulbales;f__Desulfobulbaceae;g__DRLX01	93.9	iPHoP-RF;95.70 blast;92.90
Brothers_NWCA_S144_NODE_28664_length_3576_cov_1.211656		d__Archaea;p__Thermoplasmatota;c__Thermoplasmata;o__Aciduliprofundales;f__Aciduliprofundaceae;g__Aciduliprofundum	90.9	blast;93.30 iPHoP-RF;81.40
Brothers_NWCA_S144_NODE_28935_length_3557_cov_23.107872	7.7	d__Bacteria;p__Campylobacterota;c__Campylobacteria;o__Campylobacterales;f__Sulfurimonadaceae;g__Sulfurimonas	91.6	blast;93.90 iPHoP-RF;84.50
Brothers_NWCA_S144_NODE_29620_length_3511_cov_2.674054	16.85	d__Bacteria;p__Deinococcota;c__Deinococci;o__Deinococcales;f__Marinithermaceae;g__Oceanithermus	91	blast;93.40 iPHoP-RF;76.10
Brothers_NWCA_S144_NODE_29776_length_3501_cov_1.153823		d__Bacteria;p__Bacteroidota;c__Bacteroidia;o__Chitinophagales;f__Saprospiraceae;g__	90.7	iPHoP-RF;93.10
Brothers_NWCA_S144_NODE_30871_length_3436_cov_2.189181	16.3	d__Bacteria;p__Campylobacterota;c__Campylobacteria;o__Campylobacterales;f__Sulfurimonadaceae;g__Sulfurimonas	91.4	blast;93.70 iPHoP-RF;81.40
Brothers_NWCA_S144_NODE_32836_length_3328_cov_0.872852	12.57	d__Bacteria;p__Pseudomonadota;c__Gammaproteobacteria;o__Methylococcales;f__Methylothermaceae;g__Methylohalobius	91.2	blast;93.60 iPHoP-RF;76.10
Brothers_NWCA_S144_NODE_32928_length_3323_cov_1.076971	7.37	d__Bacteria;p__Myxococcota;c__Myxococcia;o__;f__;g__	91.5	blast;93.80 iPHoP-RF;62.20
Brothers_NWCA_S144_NODE_33236_length_3306_cov_1.012268	10.18	d__Bacteria;p__Campylobacterota;c__Campylobacteria;o__Campylobacterales;f__Hydrogenimonadaceae;g__Hydrogenimonas	90.4	blast;92.90 iPHoP-RF;76.80
Brothers_NWCA_S144_NODE_34108_length_3258_cov_1.403385	11.72	d__Bacteria;p__Campylobacterota;c__Campylobacteria;o__Campylobacterales;f__Sulfurovaceae;g__Sulfurovum	94.5	blast;96.10 iPHoP-RF;78.70
Brothers_NWCA_S144_NODE_34463_length_3242_cov_0.934831	4.45	d__Archaea;p__Thermoproteota;c__Nitrososphaeria_A;o__Caldarchaeales;f__Caldarchaeaceae;g__WAQC01	90.1	blast;92.60 iPHoP-RF;87.30
Brothers_NWCA_S144_NODE_35255_length_3202_cov_1.123252	6.35	d__Bacteria;p__Pseudomonadota;c__Gammaproteobacteria;o__UBA6429;f__UBA6429;g__	91.6	blast;93.90 iPHoP-RF;68.20
Brothers_NWCA_S144_NODE_3550_length_9945_cov_3.023019	5.77	d__Archaea;p__Methanobacteriota_B;c__Thermococci;o__Thermococcales;f__Thermococcaceae;g__Thermococcus	90.4	blast;92.90 iPHoP-RF;91.10
Brothers_NWCA_S144_NODE_37334_length_3102_cov_0.984538	8.52	d__Bacteria;p__Chloroflexota;c__Anaerolineae;o__JAADDB01;f__JAADDB01;g__JAADDB01	90.9	blast;93.30 iPHoP-RF;92.80
Brothers_NWCA_S144_NODE_37761_length_3081_cov_0.740014		d__Archaea;p__Thermoproteota;c__Nitrososphaeria_A;o__Caldarchaeales;f__Caldarchaeaceae;g__WAQC01	90	blast;92.50 iPHoP-RF;89.20
Brothers_NWCA_S144_NODE_37785_length_3080_cov_0.768033	10.5	d__Bacteria;p__Nitrospirota;c__Thermodesulfovibrionia;o__Thermodesulfovibrionales;f__JdFR-85;g__JAADHP01	92.2	blast;94.40 iPHoP-RF;92.80
Brothers_NWCA_S144_NODE_38331_length_3058_cov_0.861481	4.39	d__Bacteria;p__Pseudomonadota;c__Alphaproteobacteria;o__Caulobacterales;f__Maricaulaceae;g__Robiginitomaculum_B	90.3	blast;92.80 iPHoP-RF;79.50
Brothers_NWCA_S144_NODE_38552_length_3046_cov_1.208633	5.54	d__Bacteria;p__Aquificota;c__Aquificae;o__Hydrogenothermales;f__Hydrogenothermaceae;g__Persephonella	92.1	CRISPR;94.30 iPHoP-RF;70.60
Brothers_NWCA_S144_NODE_3886_length_9528_cov_2.199128	8.2	d__Bacteria;p__Campylobacterota;c__Campylobacteria;o__Campylobacterales;f__Sulfurimonadaceae;g__Sulfurimonas	90.3	iPHoP-RF;92.80 blast;92.00
Brothers_NWCA_S144_NODE_39598_length_3000_cov_2.486251	20.57	d__Archaea;p__Methanobacteriota_B;c__Thermococci;o__Thermococcales;f__Thermococcaceae;g__Thermococcus	90.8	blast;93.20 iPHoP-RF;90.10
Brothers_NWCA_S144_NODE_39628_length_2999_cov_1.084262		d__Bacteria;p__Bacillota_A;c__Clostridia;o__Lachnospirales;f__Lachnospiraceae;g__Butyrivibrio	94.5	iPHoP-RF;96.10
Brothers_NWCA_S144_NODE_40396_length_2966_cov_7.948221	14.67	d__Bacteria;p__Campylobacterota;c__Campylobacteria;o__Campylobacterales;f__Sulfurovaceae;g__UBA1140	94.5	iPHoP-RF;96.10 blast;92.10
Brothers_NWCA_S144_NODE_40552_length_2958_cov_5.186860	19.27	d__Bacteria;p__Campylobacterota;c__Campylobacteria;o__Campylobacterales;f__Sulfurimonadaceae;g__Sulfurimonas	93.5	iPHoP-RF;95.40 blast;92.40
Brothers_NWCA_S144_NODE_41833_length_2907_cov_0.816547	6.46	d__Bacteria;p__Pseudomonadota;c__Gammaproteobacteria;o__Xanthomonadales;f__Marinicellaceae;g__NORP309	91.6	blast;93.90 iPHoP-RF;74.80
Brothers_NWCA_S144_NODE_4249_length_9154_cov_1.674975	14.02	d__Bacteria;p__Pseudomonadota;c__Alphaproteobacteria;o__Rhizobiales;f__;g__	91.4	blast;93.70 iPHoP-RF;71.70
Brothers_NWCA_S144_NODE_42565_length_2879_cov_0.552326		d__Bacteria;p__Aquificota;c__Aquificae;o__Hydrogenothermales;f__Hydrogenothermaceae;g__Persephonella	90	blast;92.50 iPHoP-RF;91.80
Brothers_NWCA_S144_NODE_4280_length_9122_cov_1.540856		d__Bacteria;p__Pseudomonadota;c__Gammaproteobacteria;o__Xanthomonadales;f__Rhodanobacteraceae;g__Luteibacter	93.5	iPHoP-RF;95.40
Brothers_NWCA_S144_NODE_43_length_56726_cov_9.120285_fragment_1	23.41	d__Bacteria;p__Campylobacterota;c__Campylobacteria;o__Campylobacterales;f__Sulfurovaceae;g__Sulfurovum	95.3	iPHoP-RF;96.70
Brothers_NWCA_S144_NODE_43464_length_2846_cov_1.516734	9.07	d__Bacteria;p__Pseudomonadota;c__Gammaproteobacteria;o__Enterobacterales;f__Enterobacteriaceae;g__Samsonia	92.2	iPHoP-RF;94.40
Brothers_NWCA_S144_NODE_43464_length_2846_cov_1.516734	9.07	d__Bacteria;p__Pseudomonadota;c__Gammaproteobacteria;o__Enterobacterales;f__Enterobacteriaceae;g__Lonsdalea	90.3	iPHoP-RF;92.80
Brothers_NWCA_S144_NODE_43822_length_2832_cov_2.317560		d__Archaea;p__Thermoproteota;c__Thermoprotei_A;o__Sulfolobales;f__Desulfurococcaceae;g__JAADCY01	91.4	iPHoP-RF;93.70 CRISPR;84.10
Brothers_NWCA_S144_NODE_44087_length_2822_cov_2.117625	7.78	d__Bacteria;p__Campylobacterota;c__Campylobacteria;o__Campylobacterales;f__Sulfurovaceae;g__UBA1140	90.7	blast;93.10 iPHoP-RF;88.20
Brothers_NWCA_S144_NODE_4568_length_8845_cov_1.087864	6.33	d__Archaea;p__Asgardarchaeota;c__Heimdallarchaeia;o__Hodarchaeales;f__S146-22;g__	91.4	blast;93.70 iPHoP-RF;61.90
Brothers_NWCA_S144_NODE_47192_length_2713_cov_1.085073	20.38	d__Bacteria;p__KSB1;c__UBA2214;o__UBA2214;f__;g__	90	blast;92.50 iPHoP-RF;64.30
Brothers_NWCA_S144_NODE_47323_length_2708_cov_1.146455		d__Bacteria;p__Pseudomonadota;c__Alphaproteobacteria;o__Rhizobiales;f__Thermopetrobacteraceae;g__Thermopetrobacter	91	blast;93.40 iPHoP-RF;63.30
Brothers_NWCA_S144_NODE_4771_length_8684_cov_1.562814	2.31	d__Bacteria;p__Bacteroidota;c__Bacteroidia;o__Flavobacteriales;f__Flavobacteriaceae;g__Cellulophaga	93.2	RaFAH;95.20
Brothers_NWCA_S144_NODE_4771_length_8684_cov_1.562814	2.31	d__Bacteria;p__Bacillota_A;c__Clostridia;o__Peptostreptococcales;f__Peptostreptococcaceae;g__Clostridioides	92.2	iPHoP-RF;94.40
Brothers_NWCA_S144_NODE_4836_length_8625_cov_3.322782	4.09	d__Bacteria;p__Campylobacterota;c__Campylobacteria;o__Campylobacterales;f__Sulfurovaceae;g__Sulfurovum	91.4	iPHoP-RF;93.70 blast;93.20
Brothers_NWCA_S144_NODE_51369_length_2582_cov_0.875356	7.92	d__Bacteria;p__Bacteroidota;c__Bacteroidia;o__Flavobacteriales;f__JAADED01;g__WGBX01	91.4	blast;93.70 iPHoP-RF;76.10
Brothers_NWCA_S144_NODE_52361_length_2552_cov_0.903918	8.8	d__Bacteria;p__Pseudomonadota;c__Alphaproteobacteria;o__Rhodobacterales;f__Rhodobacteraceae;g__	91.4	blast;93.70 iPHoP-RF;75.20
Brothers_NWCA_S144_NODE_52361_length_2552_cov_0.903918	8.8	d__Bacteria;p__Pseudomonadota;c__Alphaproteobacteria;o__Rhodobacterales;f__Rhodobacteraceae;g__WFVA01	91.4	blast;93.70 iPHoP-RF;61.10
Brothers_NWCA_S144_NODE_52485_length_2548_cov_13.091698	7.97	d__Bacteria;p__Campylobacterota;c__Campylobacteria;o__Campylobacterales;f__Sulfurovaceae;g__JAADEQ01	93	blast;95.00 iPHoP-RF;59.80
Brothers_NWCA_S144_NODE_53509_length_2519_cov_1.677258	6.57	d__Bacteria;p__Bacillota;c__Bacilli;o__ML615J-28;f__CAG-698;g__DTU056	91.8	iPHoP-RF;94.10
Brothers_NWCA_S144_NODE_5362_length_8238_cov_1.571569	3.23	d__Bacteria;p__Pseudomonadota;c__Zetaproteobacteria;o__Mariprofundales;f__Mariprofundaceae;g__Ghiorsea	92	blast;94.20 iPHoP-RF;65.80
Brothers_NWCA_S144_NODE_5422_length_8196_cov_2.353575	2.49	d__Archaea;p__Thermoproteota;c__Thermoprotei_A;o__Sulfolobales;f__Desulfurococcaceae;g__JAADCY01	95.3	iPHoP-RF;96.70 CRISPR;93.60 blast;91.80
Brothers_NWCA_S144_NODE_54538_length_2490_cov_1.347863	6.42	d__Archaea;p__Halobacteriota;c__Archaeoglobi;o__Archaeoglobales;f__Archaeoglobaceae;g__WAKM01	90.9	blast;93.30 iPHoP-RF;75.20
Brothers_NWCA_S144_NODE_54538_length_2490_cov_1.347863	6.42	d__Archaea;p__Halobacteriota;c__Archaeoglobi;o__Archaeoglobales;f__Archaeoglobaceae;g__	90.4	blast;92.90 iPHoP-RF;75.20
Brothers_NWCA_S144_NODE_57173_length_2422_cov_3.405664	5.37	d__Bacteria;p__Campylobacterota;c__Campylobacteria;o__Campylobacterales;f__Sulfurovaceae;g__Sulfurovum	91.4	iPHoP-RF;93.70 blast;93.10
Brothers_NWCA_S144_NODE_57602_length_2413_cov_0.523185	9.92	d__Bacteria;p__Chloroflexota;c__Anaerolineae;o__J102;f__J102;g__M2005	91.6	blast;93.90 iPHoP-RF;78.30
Brothers_NWCA_S144_NODE_60899_length_2338_cov_0.994573	8.65	d__Bacteria;p__Campylobacterota;c__Campylobacteria;o__Campylobacterales;f__Sulfurovaceae;g__Sulfurovum	92.6	iPHoP-RF;94.70
Brothers_NWCA_S144_NODE_61508_length_2324_cov_1.109695		d__Archaea;p__Thermoplasmatota;c__Thermoplasmata;o__Aciduliprofundales;f__Aciduliprofundaceae;g__Aciduliprofundum	91.5	blast;93.80 iPHoP-RF;85.40
Brothers_NWCA_S144_NODE_61508_length_2324_cov_1.109695		d__Archaea;p__Thermoplasmatota;c__Thermoplasmata;o__Aciduliprofundales;f__Aciduliprofundaceae;g__JAADDK01	90.2	blast;92.70 iPHoP-RF;53.80
Brothers_NWCA_S144_NODE_658_length_21096_cov_14.171444	1.49	d__Archaea;p__Methanobacteriota_B;c__Thermococci;o__Thermococcales;f__Thermococcaceae;g__Thermococcus	97.2	CRISPR;98.00 blast;92.50 iPHoP-RF;81.60
Brothers_NWCA_S144_NODE_658_length_21096_cov_14.171444	1.49	d__Archaea;p__Thermoproteota;c__Thermoprotei_A;o__Sulfolobales;f__Desulfurococcaceae;g__JAADCY01	96.4	CRISPR;97.50
Brothers_NWCA_S144_NODE_6718_length_7399_cov_1.093372	2.08	d__Archaea;p__Asgardarchaeota;c__Heimdallarchaeia;o__UBA460;f__Kariarchaeaceae;g__S139-21	90.7	blast;93.10 iPHoP-RF;68.20
Brothers_NWCA_S144_NODE_68818_length_2179_cov_1.074074	27.07	d__Bacteria;p__Pseudomonadota;c__Alphaproteobacteria;o__Rhodobacterales;f__Rhodobacteraceae;g__Profundibacter	91.1	blast;93.50 iPHoP-RF;70.00
Brothers_NWCA_S144_NODE_69902_length_2159_cov_1.327756	8.47	d__Bacteria;p__Krumholzibacteriota;c__Krumholzibacteria;o__LZORAL124-64-63;f__LZORAL124-64-63;g__JACZKN01	91.5	blast;93.80 iPHoP-RF;65.30
Brothers_NWCA_S144_NODE_70067_length_2156_cov_1.147363		d__Bacteria;p__Campylobacterota;c__Campylobacteria;o__Campylobacterales;f__Sulfurovaceae;g__Sulfurovum	94.5	iPHoP-RF;96.10
Brothers_NWCA_S144_NODE_73427_length_2095_cov_4.260671	21.45	d__Bacteria;p__Campylobacterota;c__Campylobacteria;o__Campylobacterales;f__Sulfurimonadaceae;g__Sulfurimonas	92.6	iPHoP-RF;94.70
Brothers_NWCA_S144_NODE_7416_length_7045_cov_18.464874	15.38	d__Bacteria;p__Pseudomonadota;c__Gammaproteobacteria;o__DRMK01;f__DRMK01;g__DRMK01	94.9	iPHoP-RF;96.40 blast;93.50
Brothers_NWCA_S144_NODE_78865_length_2006_cov_1.009580	11.86	d__Bacteria;p__Chloroflexota;c__Anaerolineae;o__J102;f__J102;g__M2005	91.2	blast;93.60 iPHoP-RF;61.70
Brothers_NWCA_S144_NODE_80533_length_1981_cov_1.085221	12.48	d__Bacteria;p__Campylobacterota;c__Campylobacteria;o__Campylobacterales;f__Sulfurovaceae;g__Sulfurovum	93.1	iPHoP-RF;95.10
Brothers_NWCA_S144_NODE_81009_length_1974_cov_1.428262	36.23	d__Bacteria;p__Pseudomonadota;c__Alphaproteobacteria;o__Rhizobiales;f__Hyphomicrobiaceae;g__S144-23	90.6	blast;93.00 iPHoP-RF;83.10
Brothers_NWCA_S144_NODE_81285_length_1970_cov_0.858383	56.44	d__Bacteria;p__Pseudomonadota;c__Alphaproteobacteria;o__Rhodobacterales;f__Rhodobacteraceae;g__	90.2	blast;92.70 iPHoP-RF;64.80
Brothers_NWCA_S144_NODE_81285_length_1970_cov_0.858383	56.44	d__Bacteria;p__Pseudomonadota;c__Alphaproteobacteria;o__Rhodobacterales;f__Rhodobacteraceae;g__JAJRUE01	90.2	blast;92.70 iPHoP-RF;63.00
Brothers_NWCA_S144_NODE_83476_length_1938_cov_3.217007		d__Bacteria;p__Campylobacterota;c__Campylobacteria;o__Campylobacterales;f__Sulfurovaceae;g__Sulfurovum	93.1	iPHoP-RF;95.10 blast;92.20
Brothers_NWCA_S144_NODE_84580_length_1924_cov_1.176405	13.95	d__Bacteria;p__Chloroflexota;c__Anaerolineae;o__Anaerolineales;f__DRMV01;g__DRMV01	91.6	blast;93.90 iPHoP-RF;71.30
Brothers_NWCA_S144_NODE_85485_length_1912_cov_1.219048	46.08	d__Bacteria;p__Pseudomonadota;c__Alphaproteobacteria;o__Rhodobacterales;f__Rhodobacteraceae;g__Profundibacter	91.6	blast;93.90 iPHoP-RF;86.70
Brothers_NWCA_S144_NODE_85905_length_1906_cov_1.783024	12.93	d__Bacteria;p__Pseudomonadota;c__Alphaproteobacteria;o__Rhizobiales;f__Hyphomicrobiaceae;g__S144-23	90.4	blast;92.90 iPHoP-RF;73.00
Brothers_NWCA_S144_NODE_87211_length_1888_cov_6.295287		d__Bacteria;p__Pseudomonadota;c__Gammaproteobacteria;o__DRMK01;f__DRMK01;g__DRMK01	92.2	blast;94.40 iPHoP-RF;77.50
Brothers_NWCA_S144_NODE_87374_length_1886_cov_65.903923	7.02	d__Archaea;p__Halobacteriota;c__Archaeoglobi;o__Archaeoglobales;f__Archaeoglobaceae;g__Archaeoglobus_C	91.6	blast;93.90 iPHoP-RF;82.20
Brothers_NWCA_S144_NODE_88448_length_1874_cov_0.480824	7.7	d__Bacteria;p__Campylobacterota;c__Campylobacteria;o__Campylobacterales;f__Sulfurovaceae;g__	91.5	blast;93.80 iPHoP-RF;51.70
Brothers_NWCA_S144_NODE_88544_length_1872_cov_1.950143	15.2	d__Bacteria;p__Chloroflexota;c__Anaerolineae;o__Anaerolineales;f__DRMV01;g__DRMV01	91	blast;93.40 iPHoP-RF;81.10
Brothers_NWCA_S144_NODE_89187_length_1865_cov_0.708285		d__Bacteria;p__Campylobacterota;c__Campylobacteria;o__Campylobacterales;f__Sulfurovaceae;g__UBA1140	92.6	iPHoP-RF;94.70
Brothers_NWCA_S144_NODE_97915_length_1759_cov_1.997549	18.52	d__Bacteria;p__Krumholzibacteriota;c__Krumholzibacteria;o__LZORAL124-64-63;f__LZORAL124-64-63;g__JACZKN01	91.6	blast;93.90
Brothers_NWCA_S144_NODE_9980_length_6122_cov_1.566972	42.48	d__Bacteria;p__Krumholzibacteriota;c__Krumholzibacteria;o__LZORAL124-64-63;f__LZORAL124-64-63;g__	91.2	blast;93.60
Brothers_NWCA_S144_vRhyme_bin_112	11.7	d__Archaea;p__Asgardarchaeota;c__Heimdallarchaeia;o__UBA460;f__Kariarchaeaceae;g__	90.1	blast;92.60 iPHoP-RF;68.20
Brothers_NWCA_S144_vRhyme_bin_113	27.14	d__Bacteria;p__Pseudomonadota;c__Alphaproteobacteria;o__Rhodobacterales;f__Rhodobacteraceae;g__Profundibacter	91.6	blast;93.90 iPHoP-RF;71.90
Brothers_NWCA_S144_vRhyme_bin_115	10.19	d__Bacteria;p__Campylobacterota;c__Campylobacteria;o__Campylobacterales;f__Sulfurovaceae;g__UBA1140	93.6	blast;95.50 iPHoP-RF;78.70
Brothers_NWCA_S144_vRhyme_bin_12	5	d__Bacteria;p__Campylobacterota;c__Campylobacteria;o__Campylobacterales;f__Sulfurovaceae;g__UBA1140	93.1	iPHoP-RF;95.10 CRISPR;86.00
Brothers_NWCA_S144_vRhyme_bin_15	9.68	d__Bacteria;p__Aquificota;c__Aquificae;o__Hydrogenothermales;f__Hydrogenothermaceae;g__Persephonella	92.3	blast;94.50 iPHoP-RF;71.90
Brothers_NWCA_S144_vRhyme_bin_17	7.21	d__Bacteria;p__Aquificota;c__Aquificae;o__Hydrogenothermales;f__Hydrogenothermaceae;g__Persephonella	94.5	iPHoP-RF;96.10 CRISPR;94.40 blast;90.60
Brothers_NWCA_S144_vRhyme_bin_17	7.21	d__Bacteria;p__Aquificota;c__Aquificae;o__Hydrogenothermales;f__Hydrogenothermaceae;g__Hydrogenothermus	91.6	blast;93.90
Brothers_NWCA_S144_vRhyme_bin_2	5.97	d__Bacteria;p__Bacillota_A;c__Clostridia;o__Lachnospirales;f__Lachnospiraceae;g__Blautia_A	90.7	CRISPR;93.10
Brothers_NWCA_S144_vRhyme_bin_29	5.99	d__Bacteria;p__Campylobacterota;c__Campylobacteria;o__Campylobacterales;f__QNZT01;g__	91.1	blast;93.50
Brothers_NWCA_S144_vRhyme_bin_30	9.39	d__Archaea;p__Methanobacteriota_B;c__Thermococci;o__Thermococcales;f__Thermococcaceae;g__Thermococcus	93.1	iPHoP-RF;95.10 blast;92.40 CRISPR;85.30
Brothers_NWCA_S144_vRhyme_bin_31	6.85	d__Bacteria;p__Campylobacterota;c__Campylobacteria;o__Campylobacterales;f__Sulfurimonadaceae;g__Sulfurimonas	91.2	blast;93.60 iPHoP-RF;59.50
Brothers_NWCA_S144_vRhyme_bin_38	1.38	d__Archaea;p__Methanobacteriota_B;c__Thermococci;o__Thermococcales;f__Thermococcaceae;g__Thermococcus	98.7	CRISPR;99.00
Brothers_NWCA_S144_vRhyme_bin_39	8.72	d__Bacteria;p__Campylobacterota;c__Campylobacteria;o__Campylobacterales;f__Sulfurimonadaceae;g__Sulfurimonas	91	blast;93.40 iPHoP-RF;65.30
Brothers_NWCA_S144_vRhyme_bin_40	5.96	d__Bacteria;p__Campylobacterota;c__Campylobacteria;o__Campylobacterales;f__Campylobacteraceae;g__Campylobacter_D	92	RaFAH;94.20
Brothers_NWCA_S144_vRhyme_bin_40	5.96	d__Bacteria;p__Campylobacterota;c__Campylobacteria;o__Campylobacterales;f__Sulfurovaceae;g__Sulfurovum	90.7	iPHoP-RF;93.10 CRISPR;56.40
Brothers_NWCA_S144_vRhyme_bin_44	22.47	d__Bacteria;p__Pseudomonadota;c__Alphaproteobacteria;o__Caulobacterales;f__Maricaulaceae;g__Robiginitomaculum_B	91.2	blast;93.60 iPHoP-RF;74.10
Brothers_NWCA_S144_vRhyme_bin_53	9.25	d__Bacteria;p__Desulfobacterota;c__Thermodesulfobacteria;o__Thermodesulfobacteriales;f__;g__	92.6	blast;94.70 iPHoP-RF;63.00
Brothers_NWCA_S144_vRhyme_bin_54	3.96	d__Archaea;p__Methanobacteriota_B;c__Thermococci;o__Thermococcales;f__Thermococcaceae;g__Thermococcus	91.5	blast;93.80 iPHoP-RF;83.30
Brothers_NWCA_S144_vRhyme_bin_55	34.72	d__Bacteria;p__Pseudomonadota;c__Alphaproteobacteria;o__Rhodobacterales;f__Rhodobacteraceae;g__Profundibacter	91.5	blast;93.80 iPHoP-RF;81.10
Brothers_NWCA_S144_vRhyme_bin_56	5.85	d__Bacteria;p__Campylobacterota;c__Campylobacteria;o__Campylobacterales;f__Hydrogenimonadaceae;g__Hydrogenimonas	97.3	CRISPR;98.10 iPHoP-RF;63.00
Brothers_NWCA_S144_vRhyme_bin_59	7.74	d__Bacteria;p__Desulfobacterota;c__Desulfobulbia;o__Desulfobulbales;f__Desulfobulbaceae;g__Desulfobulbus_C	91.5	blast;93.80 iPHoP-RF;86.70
Brothers_NWCA_S144_vRhyme_bin_62	6.81	d__Bacteria;p__Pseudomonadota;c__Alphaproteobacteria;o__Rhizobiales;f__Thermopetrobacteraceae;g__Thermopetrobacter	90.3	blast;92.80 iPHoP-RF;82.20
Brothers_NWCA_S144_vRhyme_bin_65	24.01	d__Bacteria;p__Pseudomonadota;c__Alphaproteobacteria;o__Rhodobacterales;f__Rhodobacteraceae;g__Amylibacter	90	blast;92.50 iPHoP-RF;65.30
Brothers_NWCA_S144_vRhyme_bin_69	34.5	d__Bacteria;p__Pseudomonadota;c__Alphaproteobacteria;o__Rhodobacterales;f__Rhodobacteraceae;g__Profundibacter	91.6	blast;93.90
Brothers_NWCA_S144_vRhyme_bin_75	21.05	d__Bacteria;p__Bacteroidota;c__Bacteroidia;o__Flavobacteriales;f__JAADED01;g__	90.6	blast;93.00 iPHoP-RF;75.70
Brothers_NWCA_S144_vRhyme_bin_77	6.37	d__Bacteria;p__Desulfobacterota_F;c__GWC2-55-46;o__GWC2-55-46;f__DRQE01;g__DRQE01	90.4	blast;92.90 iPHoP-RF;53.80
Brothers_NWCA_S144_vRhyme_bin_8	6.93	d__Bacteria;p__Bacteroidota;c__Bacteroidia;o__Bacteroidales;f__NBLH01;g__NBLH01	90.7	blast;93.10 iPHoP-RF;70.90
Brothers_NWCA_S144_vRhyme_bin_82	23.2	d__Bacteria;p__Pseudomonadota;c__Gammaproteobacteria;o__Chromatiales;f__Sedimenticolaceae;g__WFXD01	91.2	blast;93.60 iPHoP-RF;88.50
Brothers_NWCA_S144_vRhyme_bin_91	12.04	d__Bacteria;p__Pseudomonadota;c__Alphaproteobacteria;o__Rhizobiales;f__Thermopetrobacteraceae;g__Thermopetrobacter	91.6	blast;93.90 iPHoP-RF;53.00
Brothers_NWCA_S144_vRhyme_bin_93	7.76	d__Bacteria;p__Desulfobacterota;c__Desulfobulbia;o__Desulfobulbales;f__Desulfobulbaceae;g__DRLX01	90.3	iPHoP-RF;92.80
Brothers_NWCA_S144_vRhyme_bin_98	1.93	d__Bacteria;p__Chloroflexota;c__Anaerolineae;o__Anaerolineales;f__DRMV01;g__DRMV01	92.3	blast;94.50 iPHoP-RF;83.90
Brothers_NWCA_S145_NODE_10011_length_4979_cov_2.287098	3.66	d__Bacteria;p__Campylobacterota;c__Campylobacteria;o__Campylobacterales;f__Sulfurovaceae;g__UBA1140	95.3	iPHoP-RF;96.70
Brothers_NWCA_S145_NODE_10025_length_4973_cov_14.427363	5.37	d__Bacteria;p__Bacteroidota;c__Bacteroidia;o__Flavobacteriales;f__Flavobacteriaceae;g__Aureibaculum	90.4	blast;92.90 iPHoP-RF;70.60
Brothers_NWCA_S145_NODE_10450_length_4860_cov_1.964293	8.69	d__Bacteria;p__Desulfobacterota;c__Desulfobulbia;o__Desulfobulbales;f__Desulfobulbaceae;g__DRLX01	91.8	iPHoP-RF;94.10 blast;93.90
Brothers_NWCA_S145_NODE_10714_length_4789_cov_15.380952	8.22	d__Bacteria;p__Campylobacterota;c__Campylobacteria;o__Campylobacterales;f__Sulfurovaceae;g__UBA1140	90.9	blast;93.30 iPHoP-RF;91.80
Brothers_NWCA_S145_NODE_11034_length_4712_cov_7.083969	9.23	d__Bacteria;p__Campylobacterota;c__Campylobacteria;o__Campylobacterales;f__Sulfurovaceae;g__UBA1140	91.8	iPHoP-RF;94.10
Brothers_NWCA_S145_NODE_11280_length_4655_cov_3.738958	7.08	Unknown	90.2	blast;92.70 iPHoP-RF;85.70
Brothers_NWCA_S145_NODE_11338_length_4638_cov_5.740191	6.66	d__Bacteria;p__Desulfobacterota;c__Desulfobacteria;o__Desulfobacterales;f__Desulfobacteraceae;g__4572-130	90.7	blast;93.10 iPHoP-RF;76.60
Brothers_NWCA_S145_NODE_11656_length_4562_cov_2.435626	13.08	d__Bacteria;p__Campylobacterota;c__Campylobacteria;o__Campylobacterales;f__Sulfurovaceae;g__UBA1140	91.8	iPHoP-RF;94.10
Brothers_NWCA_S145_NODE_1176_length_16191_cov_4.588459	3.9	d__Bacteria;p__Campylobacterota;c__Campylobacteria;o__Campylobacterales;f__Sulfurimonadaceae;g__S145-25	93.2	blast;95.20 iPHoP-RF;78.30
Brothers_NWCA_S145_NODE_11880_length_4517_cov_27.433257	5.68	d__Bacteria;p__Campylobacterota;c__Campylobacteria;o__Campylobacterales;f__;g__	90.6	blast;93.00 iPHoP-RF;67.50
Brothers_NWCA_S145_NODE_11963_length_4501_cov_2.120713	7.62	d__Bacteria;p__Campylobacterota;c__Campylobacteria;o__Nautiliales;f__Nautiliaceae;g__	91.1	blast;93.50
Brothers_NWCA_S145_NODE_1224_length_15865_cov_20.783136	4.14	d__Bacteria;p__Patescibacteria;c__JAEDAM01;o__Absconditabacterales;f__Absconditicoccaceae;g__	90.4	blast;92.90 iPHoP-RF;74.60
Brothers_NWCA_S145_NODE_1249_length_15693_cov_3.176153	6.95	d__Bacteria;p__Campylobacterota;c__Campylobacteria;o__Campylobacterales;f__Sulfurovaceae;g__Sulfurovum	93.1	CRISPR;95.10
Brothers_NWCA_S145_NODE_12538_length_4376_cov_3.563662	7.67	d__Bacteria;p__Patescibacteria;c__Paceibacteria;o__Moranbacterales;f__GCA-2747515;g__	90.4	blast;92.90 iPHoP-RF;75.40
Brothers_NWCA_S145_NODE_12762_length_4328_cov_32.627708	9.78	d__Bacteria;p__Pseudomonadota;c__Gammaproteobacteria;o__Enterobacterales_A;f__Alteromonadaceae;g__GCA-2401725	90.6	blast;93.00 iPHoP-RF;65.30
Brothers_NWCA_S145_NODE_13199_length_4242_cov_4.415310	6.48	d__Bacteria;p__Campylobacterota;c__Campylobacteria;o__Campylobacterales;f__Sulfurovaceae;g__JAADEQ01	92.1	blast;94.30 iPHoP-RF;57.10
Brothers_NWCA_S145_NODE_13541_length_4178_cov_2.008393	10.99	d__Bacteria;p__Planctomycetota;c__Phycisphaerae;o__Sedimentisphaerales;f__Sedimentisphaeraceae;g__S145-28	90.4	blast;92.90 iPHoP-RF;67.30
Brothers_NWCA_S145_NODE_1390_length_14747_cov_8.763611	8.98	d__Bacteria;p__Campylobacterota;c__Campylobacteria;o__Nautiliales;f__Nautiliaceae;g__Lebetimonas	91.2	blast;93.60 iPHoP-RF;60.60
Brothers_NWCA_S145_NODE_14048_length_4090_cov_9.828917	17.58	d__Bacteria;p__Bacteroidota;c__Bacteroidia;o__Flavobacteriales;f__JAADED01;g__WGBX01	90.1	blast;92.60 iPHoP-RF;78.70
Brothers_NWCA_S145_NODE_141_length_46071_cov_9.415266	8.35	d__Bacteria;p__Thermotogota;c__Thermotogae;o__Mesoaciditogales;f__Mesoaciditogaceae;g__Mesoaciditoga	90.8	blast;93.20
Brothers_NWCA_S145_NODE_14111_length_4080_cov_6.051859	9.93	d__Bacteria;p__Desulfobacterota;c__Desulfobulbia;o__Desulfobulbales;f__Desulfobulbaceae;g__DRLX01	91.5	blast;93.80 iPHoP-RF;93.40
Brothers_NWCA_S145_NODE_14478_length_4019_cov_37.106115	10.08	d__Bacteria;p__Campylobacterota;c__Campylobacteria;o__Campylobacterales;f__Sulfurovaceae;g__UBA1140	92.6	blast;94.70 iPHoP-RF;81.60
Brothers_NWCA_S145_NODE_14525_length_4011_cov_8.654995	9.63	d__Bacteria;p__Campylobacterota;c__Campylobacteria;o__Campylobacterales;f__Sulfurovaceae;g__Sulfurovum	93.5	iPHoP-RF;95.40 blast;94.00
Brothers_NWCA_S145_NODE_14574_length_4005_cov_1.634090	7.82	d__Bacteria;p__Campylobacterota;c__Campylobacteria;o__Campylobacterales;f__Sulfurospirillaceae;g__JAADIZ01	91.6	blast;93.90 iPHoP-RF;79.00
Brothers_NWCA_S145_NODE_14810_length_3967_cov_2.695573	6.47	d__Bacteria;p__Campylobacterota;c__Campylobacteria;o__Campylobacterales;f__Sulfurovaceae;g__Sulfurovum	90.7	iPHoP-RF;93.10
Brothers_NWCA_S145_NODE_14820_length_3965_cov_4.986712	5.88	d__Bacteria;p__Myxococcota;c__UBA9042;o__DTJE01;f__S145-11;g__S145-11	90.3	blast;92.80 iPHoP-RF;55.70
Brothers_NWCA_S145_NODE_1488_length_14255_cov_5.585433	7.21	d__Bacteria;p__Campylobacterota;c__Campylobacteria;o__Campylobacterales;f__Sulfurovaceae;g__Sulfurovum	96	CRISPR;97.20 iPHoP-RF;67.70
Brothers_NWCA_S145_NODE_15002_length_3937_cov_20.110236	7.65	d__Bacteria;p__Campylobacterota;c__Campylobacteria;o__Campylobacterales;f__Sulfurovaceae;g__UBA1140	91.4	iPHoP-RF;93.70
Brothers_NWCA_S145_NODE_1505_length_14176_cov_8.179372	5.61	d__Bacteria;p__Bacteroidota;c__Bacteroidia;o__Flavobacteriales;f__JAADED01;g__WGBX01	98.5	CRISPR;98.90 iPHoP-RF;73.50
Brothers_NWCA_S145_NODE_15574_length_3853_cov_12.617284	3.67	d__Bacteria;p__Campylobacterota;c__Campylobacteria;o__Campylobacterales;f__Sulfurovaceae;g__UBA1140	95.9	iPHoP-RF;97.10 blast;91.90
Brothers_NWCA_S145_NODE_157_length_43853_cov_9.014362	9.66	d__Bacteria;p__Campylobacterota;c__Campylobacteria;o__Campylobacterales;f__Sulfurospirillaceae;g__JAADIZ01	90.8	blast;93.20
Brothers_NWCA_S145_NODE_15824_length_3816_cov_7.474383	10.54	d__Bacteria;p__Campylobacterota;c__Campylobacteria;o__Campylobacterales;f__Sulfurospirillaceae;g__JAADIZ01	91.6	blast;93.90 iPHoP-RF;63.00
Brothers_NWCA_S145_NODE_16541_length_3716_cov_1.327947	11.88	d__Bacteria;p__Chloroflexota;c__Anaerolineae;o__Anaerolineales;f__DRMV01;g__S139-71	90.8	blast;93.20 iPHoP-RF;83.10
Brothers_NWCA_S145_NODE_16760_length_3686_cov_2.448441	13.55	d__Bacteria;p__Campylobacterota;c__Campylobacteria;o__Campylobacterales;f__Sulfurovaceae;g__Sulfurovum	94.9	iPHoP-RF;96.40
Brothers_NWCA_S145_NODE_17029_length_3650_cov_9.368436	5.21	d__Bacteria;p__Bacteroidota;c__Bacteroidia;o__Bacteroidales;f__Bacteroidaceae;g__Bacteroides	99.3	RaFAH;99.40
Brothers_NWCA_S145_NODE_17194_length_3627_cov_9.032857	9.5	Unknown	91.4	blast;93.70 iPHoP-RF;66.30
Brothers_NWCA_S145_NODE_17194_length_3627_cov_9.032857	9.5	d__Bacteria;p__Bacteroidota;c__Bacteroidia;o__Bacteroidales;f__F082;g__B16-G9	90.7	blast;93.10 iPHoP-RF;57.10
Brothers_NWCA_S145_NODE_17200_length_3626_cov_10.568162	18.48	d__Bacteria;p__Bacillota_A;c__Clostridia;o__Oscillospirales;f__Acutalibacteraceae;g__Ruminococcus_E	91	iPHoP-RF;93.40
Brothers_NWCA_S145_NODE_17298_length_3612_cov_1.054806	6.1	d__Bacteria;p__Campylobacterota;c__Campylobacteria;o__Campylobacterales;f__Sulfurovaceae;g__Sulfurovum	91.8	iPHoP-RF;94.10
Brothers_NWCA_S145_NODE_17564_length_3580_cov_11.432378	15.74	d__Bacteria;p__Campylobacterota;c__Campylobacteria;o__Campylobacterales;f__Sulfurimonadaceae;g__Sulfurimonas	91.6	blast;93.90 iPHoP-RF;92.10
Brothers_NWCA_S145_NODE_17834_length_3547_cov_5.975146	9.33	d__Bacteria;p__Campylobacterota;c__Campylobacteria;o__Campylobacterales;f__Sulfurovaceae;g__Sulfurovum	94.5	iPHoP-RF;96.10
Brothers_NWCA_S145_NODE_180_length_41001_cov_95.652322	16.44	d__Bacteria;p__Desulfobacterota;c__Desulfobulbia;o__Desulfobulbales;f__Desulfobulbaceae;g__DRLX01	93.6	CRISPR;95.50 iPHoP-RF;93.40 blast;92.10
Brothers_NWCA_S145_NODE_187_length_40434_cov_3.531049	14.17	Unknown	93.9	CRISPR;95.70
Brothers_NWCA_S145_NODE_187_length_40434_cov_3.531049	14.17	d__Bacteria;p__Bacteroidota;c__Bacteroidia;o__Bacteroidales;f__F082;g__B16-G9	91.8	CRISPR;94.10
Brothers_NWCA_S145_NODE_18731_length_3447_cov_5.289458	17.78	d__Bacteria;p__Campylobacterota;c__Campylobacteria;o__Campylobacterales;f__Sulfurovaceae;g__Sulfurovum	92.6	iPHoP-RF;94.70 blast;91.80
Brothers_NWCA_S145_NODE_188_length_40324_cov_38.245665_fragment_1	9.58	d__Bacteria;p__Campylobacterota;c__Campylobacteria;o__Campylobacterales;f__Sulfurovaceae;g__UBA1140	95.7	CRISPR;97.00 blast;93.00 iPHoP-RF;92.10
Brothers_NWCA_S145_NODE_19000_length_3419_cov_39.384872	12.66	d__Bacteria;p__Campylobacterota;c__Campylobacteria;o__Campylobacterales;f__Sulfurovaceae;g__UBA1140	90.4	blast;92.90 iPHoP-RF;85.40
Brothers_NWCA_S145_NODE_19022_length_3417_cov_4.608207	19.32	d__Bacteria;p__Campylobacterota;c__Campylobacteria;o__Campylobacterales;f__Sulfurovaceae;g__UBA1140	95.9	iPHoP-RF;97.10 CRISPR;67.90
Brothers_NWCA_S145_NODE_19330_length_3384_cov_3.627878	7.97	d__Bacteria;p__Patescibacteria;c__Paceibacteria;o__UBA9983_A;f__GCA-2747955;g__GCA-2747955	90.8	blast;93.20 iPHoP-RF;71.10
Brothers_NWCA_S145_NODE_19629_length_3354_cov_3.143167	5.23	d__Bacteria;p__Campylobacterota;c__Campylobacteria;o__Campylobacterales;f__Sulfurovaceae;g__Sulfurovum	90.2	blast;92.70 iPHoP-RF;91.80
Brothers_NWCA_S145_NODE_199_length_39669_cov_9.026832	4.67	d__Bacteria;p__Patescibacteria;c__JAEDAM01;o__Absconditabacterales;f__Absconditicoccaceae;g__	92.6	iPHoP-RF;94.70 blast;91.20
Brothers_NWCA_S145_NODE_199_length_39669_cov_9.026832	4.67	d__Bacteria;p__Patescibacteria;c__JAEDAM01;o__Absconditabacterales;f__Absconditicoccaceae;g__S009-33	92.2	iPHoP-RF;94.40 blast;91.10
Brothers_NWCA_S145_NODE_1990_length_12228_cov_16.404429	6.54	d__Bacteria;p__Campylobacterota;c__Campylobacteria;o__Campylobacterales;f__Sulfurovaceae;g__UBA1140	91.8	iPHoP-RF;94.10 CRISPR;65.20
Brothers_NWCA_S145_NODE_20110_length_3303_cov_1.790932	16.72	d__Bacteria;p__Campylobacterota;c__Campylobacteria;o__Campylobacterales;f__Sulfurimonadaceae;g__Sulfurimonas	90.8	blast;93.20 iPHoP-RF;65.30
Brothers_NWCA_S145_NODE_20474_length_3265_cov_7.045889	11.2	d__Bacteria;p__Campylobacterota;c__Campylobacteria;o__Campylobacterales;f__Sulfurovaceae;g__UBA1140	95.3	iPHoP-RF;96.70
Brothers_NWCA_S145_NODE_208_length_38970_cov_10.068713	7.53	d__Bacteria;p__Campylobacterota;c__Campylobacteria;o__Campylobacterales;f__Sulfurimonadaceae;g__S145-25	97.9	CRISPR;98.50
Brothers_NWCA_S145_NODE_209_length_38950_cov_22.928934	8.33	d__Bacteria;p__Desulfobacterota;c__Desulfobacteria;o__Desulfobacterales;f__Desulfobacteraceae;g__4572-130	99.3	CRISPR;99.40 blast;93.60 iPHoP-RF;87.60
Brothers_NWCA_S145_NODE_209_length_38950_cov_22.928934	8.33	d__Bacteria;p__Campylobacterota;c__Desulfurellia;o__Desulfurellales;f__Hippeaceae;g__S144-51	98.5	CRISPR;98.90
Brothers_NWCA_S145_NODE_21400_length_3177_cov_2.071475	8.02	d__Bacteria;p__Pseudomonadota;c__Zetaproteobacteria;o__Mariprofundales;f__Mariprofundaceae;g__Ghiorsea	90.8	blast;93.20 iPHoP-RF;63.80
Brothers_NWCA_S145_NODE_21727_length_3148_cov_1.423701	5.3	d__Bacteria;p__Campylobacterota;c__Campylobacteria;o__Campylobacterales;f__Sulfurovaceae;g__Sulfurovum	91.4	iPHoP-RF;93.70
Brothers_NWCA_S145_NODE_21959_length_3124_cov_1.469469	10.2	d__Bacteria;p__Bacteroidota;c__Bacteroidia;o__Flavobacteriales;f__Flavobacteriaceae;g__Psychroserpens	95.9	iPHoP-RF;97.10
Brothers_NWCA_S145_NODE_21959_length_3124_cov_1.469469	10.2	d__Bacteria;p__Bacteroidota;c__Bacteroidia;o__Flavobacteriales;f__Flavobacteriaceae;g__Winogradskyella	95.9	iPHoP-RF;97.10
Brothers_NWCA_S145_NODE_21959_length_3124_cov_1.469469	10.2	d__Bacteria;p__Bacteroidota;c__Bacteroidia;o__Flavobacteriales;f__Flavobacteriaceae;g__Oceanihabitans	94.5	iPHoP-RF;96.10
Brothers_NWCA_S145_NODE_23219_length_3015_cov_4.746191	10.25	d__Bacteria;p__Campylobacterota;c__Campylobacteria;o__Campylobacterales;f__Sulfurimonadaceae;g__Sulfurimonas	90.3	iPHoP-RF;92.80
Brothers_NWCA_S145_NODE_2346_length_11183_cov_2.968162		d__Archaea;p__Methanobacteriota_B;c__Thermococci;o__Thermococcales;f__Thermococcaceae;g__Thermococcus	98.4	CRISPR;98.80
Brothers_NWCA_S145_NODE_2346_length_11183_cov_2.968162		d__Archaea;p__Thermoproteota;c__Thermoprotei_A;o__Sulfolobales;f__Desulfurococcaceae;g__JAADCY01	96.7	CRISPR;97.70 iPHoP-RF;71.50
Brothers_NWCA_S145_NODE_24231_length_2935_cov_1.907764	25.48	d__Bacteria;p__Campylobacterota;c__Campylobacteria;o__Campylobacterales;f__Sulfurovaceae;g__Sulfurovum	90.1	blast;92.60 iPHoP-RF;83.60
Brothers_NWCA_S145_NODE_24569_length_2910_cov_7.012576	22.02	d__Bacteria;p__Campylobacterota;c__Desulfurellia;o__Desulfurellales;f__Hippeaceae;g__Hippea	90.7	iPHoP-RF;93.10
Brothers_NWCA_S145_NODE_24682_length_2902_cov_14.217297	13.65	d__Bacteria;p__Campylobacterota;c__Campylobacteria;o__Campylobacterales;f__Sulfurimonadaceae;g__Sulfurimonas	90.1	blast;92.60 iPHoP-RF;71.10
Brothers_NWCA_S145_NODE_25011_length_2878_cov_7.791349		d__Bacteria;p__Campylobacterota;c__Campylobacteria;o__Campylobacterales;f__Sulfurimonadaceae;g__S145-25	91.4	blast;93.70 iPHoP-RF;70.40
Brothers_NWCA_S145_NODE_2547_length_10719_cov_3.963557	6.55	d__Bacteria;p__Campylobacterota;c__Campylobacteria;o__Campylobacterales;f__Sulfurovaceae;g__UBA1140	92.7	CRISPR;94.80 iPHoP-RF;88.20
Brothers_NWCA_S145_NODE_25636_length_2832_cov_21.932717	38.34	d__Bacteria;p__Bacteroidota;c__Bacteroidia;o__Bacteroidales;f__Paludibacteraceae;g__Paludibacter	91	iPHoP-RF;93.40
Brothers_NWCA_S145_NODE_25767_length_2825_cov_24.922906	7.27	d__Bacteria;p__Campylobacterota;c__Campylobacteria;o__Campylobacterales;f__Sulfurovaceae;g__JAADEQ01	90.9	blast;93.30 iPHoP-RF;71.70
Brothers_NWCA_S145_NODE_26571_length_2770_cov_4.497919	6.58	d__Bacteria;p__Campylobacterota;c__Campylobacteria;o__Campylobacterales;f__Sulfurovaceae;g__UBA1140	90.3	blast;92.80 iPHoP-RF;83.90
Brothers_NWCA_S145_NODE_2679_length_10454_cov_5.756464	8.87	d__Bacteria;p__Campylobacterota;c__Campylobacteria;o__Campylobacterales;f__Sulfurimonadaceae;g__Sulfurimonas	91	iPHoP-RF;93.40
Brothers_NWCA_S145_NODE_27212_length_2728_cov_3.666282	7.4	d__Bacteria;p__Campylobacterota;c__Campylobacteria;o__Campylobacterales;f__Sulfurovaceae;g__JAADEQ01	91.6	blast;93.90 iPHoP-RF;62.20
Brothers_NWCA_S145_NODE_2759_length_10276_cov_7.202582	3.57	d__Bacteria;p__Campylobacterota;c__Campylobacteria;o__Campylobacterales;f__Sulfurovaceae;g__Nitratifractor	90.8	blast;93.20 iPHoP-RF;86.70
Brothers_NWCA_S145_NODE_277_length_33850_cov_7.271773	7.6	d__Bacteria;p__Campylobacterota;c__Campylobacteria;o__Campylobacterales;f__Sulfurovaceae;g__Sulfurovum	95.3	iPHoP-RF;96.70
Brothers_NWCA_S145_NODE_278_length_33832_cov_11.473046_fragment_1	16.5	d__Bacteria;p__Campylobacterota;c__Campylobacteria;o__Campylobacterales;f__Sulfurovaceae;g__Sulfurovum	94.9	iPHoP-RF;96.40 blast;79.10
Brothers_NWCA_S145_NODE_29035_length_2616_cov_34.615910	13.57	d__Bacteria;p__Campylobacterota;c__Campylobacteria;o__Campylobacterales;f__Sulfurovaceae;g__S017-3	90.8	blast;93.20 iPHoP-RF;60.60
Brothers_NWCA_S145_NODE_29413_length_2594_cov_1.042156	14.54	d__Bacteria;p__Campylobacterota;c__Campylobacteria;o__Campylobacterales;f__Sulfurovaceae;g__Sulfurovum	95.3	iPHoP-RF;96.70
Brothers_NWCA_S145_NODE_29528_length_2586_cov_82.670598	11.38	d__Bacteria;p__Campylobacterota;c__Campylobacteria;o__Campylobacterales;f__Sulfurovaceae;g__Sulfurovum	90.9	blast;93.30 iPHoP-RF;68.40
Brothers_NWCA_S145_NODE_297_length_32618_cov_2.908990	7.66	d__Bacteria;p__Desulfobacterota;c__Desulfobulbia;o__Desulfobulbales;f__Desulfobulbaceae;g__Desulfobulbus_C	91.6	blast;93.90 iPHoP-RF;71.90
Brothers_NWCA_S145_NODE_327_length_31068_cov_19.972496	9.87	d__Bacteria;p__Campylobacterota;c__Campylobacteria;o__Campylobacterales;f__Sulfurovaceae;g__UBA1140	93.1	iPHoP-RF;95.10 CRISPR;82.90
Brothers_NWCA_S145_NODE_3297_length_9402_cov_2.291536	8.34	d__Bacteria;p__Bacillota_A;c__Clostridia;o__Acetivibrionales;f__DSM-27016;g__JAEYTP01	91	iPHoP-RF;93.40
Brothers_NWCA_S145_NODE_3347_length_9343_cov_15.199978	4.26	d__Bacteria;p__Campylobacterota;c__Campylobacteria;o__Campylobacterales;f__Sulfurovaceae;g__UBA1140	94.5	iPHoP-RF;96.10 blast;93.80
Brothers_NWCA_S145_NODE_35067_length_2304_cov_1.320625	8.95	d__Bacteria;p__Campylobacterota;c__Campylobacteria;o__Campylobacterales;f__Sulfurovaceae;g__Sulfurovum	91	iPHoP-RF;93.40
Brothers_NWCA_S145_NODE_3507_length_9088_cov_2.222855	18.14	d__Bacteria;p__Campylobacterota;c__Campylobacteria;o__Campylobacterales;f__Hydrogenimonadaceae;g__Hydrogenimonas	91.6	blast;93.90 iPHoP-RF;70.20
Brothers_NWCA_S145_NODE_35706_length_2277_cov_6.244186	8.55	d__Bacteria;p__Campylobacterota;c__Campylobacteria;o__Campylobacterales;f__Sulfurovaceae;g__Sulfurovum	90.1	blast;92.60 iPHoP-RF;72.40
Brothers_NWCA_S145_NODE_36_length_90751_cov_14.026947_fragment_1	6.68	d__Bacteria;p__Spirochaetota;c__Spirochaetia;o__B11-G9;f__B11-G9;g__S145-15	94.3	blast;96.00 iPHoP-RF;71.90
Brothers_NWCA_S145_NODE_3671_length_8864_cov_3.439052	4.07	d__Bacteria;p__Myxococcota;c__UBA9042;o__DTJE01;f__S145-11;g__S145-11	93	blast;95.00
Brothers_NWCA_S145_NODE_38301_length_2171_cov_3.175147	14.28	d__Bacteria;p__Patescibacteria;c__JAEDAM01;o__BD1-5;f__UBA6164;g__	91.1	blast;93.50 iPHoP-RF;61.70
Brothers_NWCA_S145_NODE_39207_length_2137_cov_0.951741	10.88	d__Bacteria;p__Pseudomonadota;c__Gammaproteobacteria;o__Enterobacterales;f__Enterobacteriaceae;g__Hoaglandella	95.9	iPHoP-RF;97.10
Brothers_NWCA_S145_NODE_39207_length_2137_cov_0.951741	10.88	d__Bacteria;p__Pseudomonadota;c__Gammaproteobacteria;o__Enterobacterales;f__Enterobacteriaceae;g__Moranella	93.5	iPHoP-RF;95.40
Brothers_NWCA_S145_NODE_39207_length_2137_cov_0.951741	10.88	d__Bacteria;p__Pseudomonadota;c__Gammaproteobacteria;o__Enterobacterales;f__Enterobacteriaceae;g__Baumannia	91.4	iPHoP-RF;93.70
Brothers_NWCA_S145_NODE_4087_length_8320_cov_3.276944	20.1	d__Bacteria;p__Campylobacterota;c__Campylobacteria;o__Campylobacterales;f__Sulfurovaceae;g__UBA1140	95.6	CRISPR;96.90 iPHoP-RF;94.40
Brothers_NWCA_S145_NODE_4087_length_8320_cov_3.276944	20.1	d__Bacteria;p__Campylobacterota;c__Campylobacteria;o__Campylobacterales;f__Sulfurovaceae;g__Sulfurovum	93.2	CRISPR;95.20 iPHoP-RF;50.90
Brothers_NWCA_S145_NODE_4195_length_8222_cov_2.227301	11.23	d__Bacteria;p__Campylobacterota;c__Desulfurellia;o__Desulfurellales;f__Hippeaceae;g__Hippea	92.6	iPHoP-RF;94.70 CRISPR;87.80
Brothers_NWCA_S145_NODE_44196_length_1969_cov_1.407709	8.7	d__Bacteria;p__Campylobacterota;c__Campylobacteria;o__Campylobacterales;f__Sulfurovaceae;g__Sulfurovum	91.8	iPHoP-RF;94.10
Brothers_NWCA_S145_NODE_4539_length_7858_cov_2.011771	2.56	d__Archaea;p__Thermoplasmatota;c__Thermoplasmata;o__Aciduliprofundales;f__Aciduliprofundaceae;g__JAADDK01	91.1	blast;93.50 iPHoP-RF;86.00
Brothers_NWCA_S145_NODE_4594_length_7799_cov_2.690302	7.36	d__Bacteria;p__Campylobacterota;c__Campylobacteria;o__Campylobacterales;f__Sulfurovaceae;g__UBA1140	93.1	iPHoP-RF;95.10
Brothers_NWCA_S145_NODE_4664_length_7729_cov_4.606419		d__Bacteria;p__Bacteroidota;c__Bacteroidia;o__Flavobacteriales;f__JAADED01;g__WGBX01	91	blast;93.40 iPHoP-RF;84.80
Brothers_NWCA_S145_NODE_4814_length_7593_cov_2.633941	2.92	d__Bacteria;p__Campylobacterota;c__Campylobacteria;o__Campylobacterales;f__Sulfurovaceae;g__UBA1140	95.3	iPHoP-RF;96.70
Brothers_NWCA_S145_NODE_48141_length_1859_cov_8.098730	7.18	d__Bacteria;p__Desulfobacterota;c__Desulfobacteria;o__Desulfobacterales;f__Desulfobacteraceae;g__4572-130	91.6	blast;93.90 iPHoP-RF;78.70
Brothers_NWCA_S145_NODE_4889_length_7537_cov_5.074359	3.73	d__Bacteria;p__Bacillota_A;c__Clostridia;o__Oscillospirales;f__Acutalibacteraceae;g__Ruminococcus_E	91.2	CRISPR;93.60 iPHoP-RF;55.70
Brothers_NWCA_S145_NODE_509_length_24474_cov_3.140182	5.6	d__Bacteria;p__Campylobacterota;c__Campylobacteria;o__Campylobacterales;f__Sulfurovaceae;g__JAADEQ01	91	iPHoP-RF;93.40 CRISPR;63.30
Brothers_NWCA_S145_NODE_53095_length_1736_cov_3.205718	6.95	d__Bacteria;p__Patescibacteria;c__Paceibacteria;o__Moranbacterales;f__GCA-2747515;g__	91.6	blast;93.90 iPHoP-RF;70.90
Brothers_NWCA_S145_NODE_5378_length_7121_cov_2.549757	3.91	d__Bacteria;p__Chloroflexota;c__Anaerolineae;o__J102;f__J102;g__M2005	92.2	iPHoP-RF;94.40 blast;93.40
Brothers_NWCA_S145_NODE_5644_length_6942_cov_2.505503	7.53	d__Bacteria;p__Campylobacterota;c__Campylobacteria;o__Campylobacterales;f__Sulfurimonadaceae;g__Sulfurimonas	91	blast;93.40 iPHoP-RF;56.50
Brothers_NWCA_S145_NODE_5932_length_6745_cov_4.317770	12.25	d__Bacteria;p__Campylobacterota;c__Campylobacteria;o__Campylobacterales;f__Sulfurovaceae;g__Sulfurovum	91.8	iPHoP-RF;94.10
Brothers_NWCA_S145_NODE_59493_length_1603_cov_7.775068	9.9	d__Bacteria;p__Campylobacterota;c__Campylobacteria;o__Campylobacterales;f__Sulfurovaceae;g__UBA1140	92.6	iPHoP-RF;94.70
Brothers_NWCA_S145_NODE_59593_length_1601_cov_6.589552	12.65	d__Bacteria;p__Campylobacterota;c__Campylobacteria;o__Campylobacterales;f__Sulfurovaceae;g__S017-3	90.3	iPHoP-RF;92.80
Brothers_NWCA_S145_NODE_6101_length_6638_cov_4.951774	4.66	d__Bacteria;p__Campylobacterota;c__Campylobacteria;o__Campylobacterales;f__;g__	91.1	blast;93.50
Brothers_NWCA_S145_NODE_63_length_70162_cov_17.826601_fragment_1	4.05	d__Bacteria;p__Bacteroidota;c__Ignavibacteria;o__Ignavibacteriales;f__Melioribacteraceae;g__WGAL01	93.2	blast;95.20 iPHoP-RF;77.30
Brothers_NWCA_S145_NODE_64614_length_1512_cov_59.911191	6.95	d__Bacteria;p__Campylobacterota;c__Campylobacteria;o__Campylobacterales;f__Sulfurovaceae;g__UBA1140	95.3	iPHoP-RF;96.70
Brothers_NWCA_S145_NODE_6562_length_6359_cov_6.895379	3.19	d__Bacteria;p__Pseudomonadota;c__Gammaproteobacteria;o__Thiotrichales;f__Thiotrichaceae;g__Cocleimonas	90.8	blast;93.20 iPHoP-RF;61.90
Brothers_NWCA_S145_NODE_6752_length_6248_cov_73.607580		d__Bacteria;p__Campylobacterota;c__Campylobacteria;o__Campylobacterales;f__Sulfurovaceae;g__UBA1140	93.9	iPHoP-RF;95.70 blast;93.20
Brothers_NWCA_S145_NODE_6816_length_6220_cov_7.638930	8.83	d__Bacteria;p__Campylobacterota;c__Campylobacteria;o__Nautiliales;f__Nautiliaceae;g__Lebetimonas	91.5	blast;93.80
Brothers_NWCA_S145_NODE_6964_length_6137_cov_18.160899	8.9	d__Bacteria;p__Desulfobacterota;c__Desulfobulbia;o__Desulfobulbales;f__Desulfobulbaceae;g__DRLX01	92.6	iPHoP-RF;94.70 blast;93.10
Brothers_NWCA_S145_NODE_71717_length_1404_cov_1.459671	7.7	d__Bacteria;p__Campylobacterota;c__Campylobacteria;o__Campylobacterales;f__Sulfurovaceae;g__Sulfurovum	91.4	iPHoP-RF;93.70
Brothers_NWCA_S145_NODE_72913_length_1388_cov_0.723236	13.05	d__Bacteria;p__Campylobacterota;c__Campylobacteria;o__Campylobacterales;f__Sulfurovaceae;g__Sulfurovum	91	iPHoP-RF;93.40
Brothers_NWCA_S145_NODE_73915_length_1375_cov_0.963942	14.22	d__Bacteria;p__Campylobacterota;c__Campylobacteria;o__Campylobacterales;f__Sulfurimonadaceae;g__Sulfurimonas	90.9	blast;93.30 iPHoP-RF;54.10
Brothers_NWCA_S145_NODE_7399_length_5909_cov_13.280872	4.67	d__Bacteria;p__Campylobacterota;c__Campylobacteria;o__Campylobacterales;f__Sulfurimonadaceae;g__Sulfurimonas	91.8	blast;94.10 iPHoP-RF;73.70
Brothers_NWCA_S145_NODE_8136_length_5601_cov_1.864450	4.44	d__Bacteria;p__Campylobacterota;c__Campylobacteria;o__Campylobacterales;f__Sulfurovaceae;g__Sulfurovum	95.9	iPHoP-RF;97.10 blast;93.00
Brothers_NWCA_S145_NODE_83967_length_1253_cov_1.300178		d__Bacteria;p__Campylobacterota;c__Campylobacteria;o__Campylobacterales;f__Sulfurovaceae;g__Sulfurovum	91.1	blast;93.50 iPHoP-RF;77.50
Brothers_NWCA_S145_NODE_8457_length_5486_cov_6.621198	7.21	d__Bacteria;p__Bacteroidota;c__Bacteroidia;o__Flavobacteriales;f__JAADED01;g__	93.5	iPHoP-RF;95.40
Brothers_NWCA_S145_NODE_8457_length_5486_cov_6.621198	7.21	d__Bacteria;p__Bacteroidota;c__Bacteroidia;o__Flavobacteriales;f__JAADED01;g__WGBX01	92.2	iPHoP-RF;94.40 blast;93.50
Brothers_NWCA_S145_NODE_85_length_61955_cov_49.906062_fragment_2	10.51	d__Bacteria;p__Patescibacteria;c__Paceibacteria;o__Moranbacterales;f__DUUL01;g__S145-42	93.2	blast;95.20 iPHoP-RF;76.80
Brothers_NWCA_S145_NODE_85_length_61955_cov_49.906062_fragment_2	10.51	d__Bacteria;p__Patescibacteria;c__Paceibacteria;o__Moranbacterales;f__DUUL01;g__	92.3	blast;94.50 iPHoP-RF;87.00
Brothers_NWCA_S145_NODE_8710_length_5401_cov_2.829352		d__Bacteria;p__Campylobacterota;c__Campylobacteria;o__Campylobacterales;f__Sulfurovaceae;g__JAADEQ01	91	blast;93.40 iPHoP-RF;54.10
Brothers_NWCA_S145_NODE_88902_length_1202_cov_1.695814	23.93	d__Bacteria;p__Campylobacterota;c__Campylobacteria;o__Campylobacterales;f__Sulfurimonadaceae;g__Sulfurimonas	91.6	blast;93.90
Brothers_NWCA_S145_NODE_9016_length_5293_cov_13.010066		d__Bacteria;p__Campylobacterota;c__Desulfurellia;o__Desulfurellales;f__Hippeaceae;g__Hippea	91.6	blast;93.90 iPHoP-RF;71.50
Brothers_NWCA_S145_NODE_9325_length_5195_cov_107.499605	21.66	d__Bacteria;p__Campylobacterota;c__Campylobacteria;o__Campylobacterales;f__Sulfurovaceae;g__JAADEQ01	91.2	blast;93.60
Brothers_NWCA_S145_NODE_9375_length_5181_cov_1.962604	4.92	d__Bacteria;p__Campylobacterota;c__Campylobacteria;o__Campylobacterales;f__Sulfurimonadaceae;g__Sulfurimonas	91.4	blast;93.70 iPHoP-RF;66.50
Brothers_NWCA_S145_NODE_9739_length_5062_cov_1.753191	6.65	d__Bacteria;p__Thermotogota;c__Thermotogae;o__Mesoaciditogales;f__Mesoaciditogaceae;g__Mesoaciditoga	91.6	blast;93.90 iPHoP-RF;68.90 CRISPR;66.30
Brothers_NWCA_S145_vRhyme_bin_13	26.93	d__Bacteria;p__Campylobacterota;c__Campylobacteria;o__Campylobacterales;f__Sulfurovaceae;g__Sulfurovum	92.2	iPHoP-RF;94.40 CRISPR;75.20
Brothers_NWCA_S145_vRhyme_bin_14	9.45	d__Bacteria;p__Campylobacterota;c__Campylobacteria;o__Campylobacterales;f__Sulfurimonadaceae;g__Sulfurimonas	90.6	blast;93.00 iPHoP-RF;78.00
Brothers_NWCA_S145_vRhyme_bin_15	7.26	d__Bacteria;p__Bacteroidota;c__Bacteroidia;o__Bacteroidales;f__Bacteroidaceae;g__Phocaeicola	96.9	CRISPR;97.80 iPHoP-RF;58.40
Brothers_NWCA_S145_vRhyme_bin_15	7.26	d__Bacteria;p__Bacteroidota;c__Bacteroidia;o__Bacteroidales;f__Bacteroidaceae;g__Bacteroides	94.5	CRISPR;96.10 iPHoP-RF;56.20
Brothers_NWCA_S145_vRhyme_bin_24	1.59	d__Bacteria;p__Campylobacterota;c__Campylobacteria;o__Campylobacterales;f__Sulfurovaceae;g__Sulfurovum	90.6	blast;93.00 iPHoP-RF;71.70
Brothers_NWCA_S145_vRhyme_bin_25	5.9	d__Bacteria;p__Campylobacterota;c__Campylobacteria;o__Campylobacterales;f__Sulfurovaceae;g__S017-3	94.2	CRISPR;95.90
Brothers_NWCA_S145_vRhyme_bin_28	2.8	d__Bacteria;p__Campylobacterota;c__Campylobacteria;o__Campylobacterales;f__Sulfurovaceae;g__UBA1140	91.4	iPHoP-RF;93.70 CRISPR;57.90
Brothers_NWCA_S145_vRhyme_bin_31	6.18	d__Bacteria;p__Campylobacterota;c__Campylobacteria;o__Campylobacterales;f__Campylobacteraceae;g__Campylobacter_D	90.3	RaFAH;92.80
Brothers_NWCA_S145_vRhyme_bin_32	7.06	d__Bacteria;p__Pseudomonadota;c__Zetaproteobacteria;o__Mariprofundales;f__Mariprofundaceae;g__Ghiorsea	90	blast;92.50 iPHoP-RF;64.30
Brothers_NWCA_S145_vRhyme_bin_34	25.66	d__Bacteria;p__Campylobacterota;c__Desulfurellia;o__Desulfurellales;f__Hippeaceae;g__	98.5	CRISPR;98.90 iPHoP-RF;77.80
Brothers_NWCA_S145_vRhyme_bin_39	8.98	d__Bacteria;p__Bacillota_A;c__Clostridia;o__Peptostreptococcales;f__Peptostreptococcaceae;g__Paraclostridium	93.1	iPHoP-RF;95.10
Brothers_NWCA_S145_vRhyme_bin_41	8.21	d__Bacteria;p__Campylobacterota;c__Desulfurellia;o__Desulfurellales;f__Hippeaceae;g__Hippea	94.5	CRISPR;96.10 iPHoP-RF;59.00
Brothers_NWCA_S145_vRhyme_bin_43	20.88	d__Bacteria;p__Bacteroidota;c__Bacteroidia;o__Flavobacteriales;f__JAADED01;g__WGBX01	98.5	CRISPR;98.90 iPHoP-RF;96.10 blast;91.20
Brothers_NWCA_S145_vRhyme_bin_48	2.84	d__Bacteria;p__Caldisericota;c__Caldisericia;o__Caldisericales;f__Caldisericaceae;g__	95.9	CRISPR;97.10 iPHoP-RF;70.20
Brothers_NWCA_S145_vRhyme_bin_48	2.84	d__Bacteria;p__Caldisericota;c__Caldisericia;o__Caldisericales;f__Caldisericaceae;g__S143-107	95.9	CRISPR;97.10 iPHoP-RF;66.30
Brothers_NWCA_S145_vRhyme_bin_55	6.73	d__Bacteria;p__Campylobacterota;c__Campylobacteria;o__Campylobacterales;f__Sulfurovaceae;g__JAADEQ01	96.9	CRISPR;97.80 iPHoP-RF;85.40
Brothers_NWCA_S145_vRhyme_bin_56	22.52	d__Bacteria;p__Pseudomonadota;c__Alphaproteobacteria;o__Rhizobiales;f__Thermopetrobacteraceae;g__Thermopetrobacter	91.6	blast;93.90 iPHoP-RF;70.20
Brothers_NWCA_S145_vRhyme_bin_59	6.72	d__Bacteria;p__Campylobacterota;c__Campylobacteria;o__Campylobacterales;f__Sulfurovaceae;g__Sulfurovum	91.6	CRISPR;93.90
Brothers_NWCA_S145_vRhyme_bin_6	8.27	d__Bacteria;p__Bacteroidota;c__Bacteroidia;o__Bacteroidales;f__Bacteroidaceae;g__Bacteroides	93.9	RaFAH;95.70
Brothers_NWCA_S145_vRhyme_bin_6	8.27	d__Bacteria;p__Bacteroidota;c__Bacteroidia;o__Bacteroidales;f__UBA10428;g__UBA10428	91.1	blast;93.50 iPHoP-RF;67.30
Brothers_NWCA_S145_vRhyme_bin_61	3.92	d__Bacteria;p__Caldisericota;c__Caldisericia;o__Caldisericales;f__Caldisericaceae;g__	94.3	CRISPR;96.00
Brothers_NWCA_S145_vRhyme_bin_62	10.66	d__Bacteria;p__Campylobacterota;c__Campylobacteria;o__Campylobacterales;f__Sulfurovaceae;g__UBA1140	91.4	iPHoP-RF;93.70 blast;93.10
Brothers_NWCA_S145_vRhyme_bin_63	9.99	d__Bacteria;p__Bacteroidota;c__Bacteroidia;o__Flavobacteriales;f__JAADED01;g__WGBX01	98.5	CRISPR;98.90 iPHoP-RF;94.70 blast;91.70
Brothers_NWCA_S145_vRhyme_bin_65	4.75	d__Bacteria;p__Campylobacterota;c__Campylobacteria;o__Campylobacterales;f__Sulfurimonadaceae;g__S145-25	97.6	CRISPR;98.30
Brothers_NWCA_S145_vRhyme_bin_73	19.38	d__Bacteria;p__Campylobacterota;c__Campylobacteria;o__Campylobacterales;f__Sulfurimonadaceae;g__Sulfurimonas	95.9	CRISPR;97.10 iPHoP-RF;92.40 blast;91.80
Brothers_NWCA_S145_vRhyme_bin_75	4.34	d__Bacteria;p__Pseudomonadota;c__Zetaproteobacteria;o__Mariprofundales;f__Mariprofundaceae;g__Ghiorsea	90.2	blast;92.70 iPHoP-RF;57.30
Brothers_NWCA_S145_vRhyme_bin_76	6.51	d__Bacteria;p__Campylobacterota;c__Campylobacteria;o__Campylobacterales;f__Sulfurovaceae;g__Nitratifractor	97.9	CRISPR;98.50 blast;92.20 iPHoP-RF;89.50
Brothers_NWCA_S145_vRhyme_bin_78	5.14	d__Bacteria;p__Campylobacterota;c__Desulfurellia;o__Desulfurellales;f__Hippeaceae;g__Hippea	91.6	blast;93.90 iPHoP-RF;84.20
Brothers_NWCA_S145_vRhyme_bin_82	7.77	d__Bacteria;p__Campylobacterota;c__Campylobacteria;o__Campylobacterales;f__Sulfurovaceae;g__UBA1140	95.9	iPHoP-RF;97.10 CRISPR;95.80
Brothers_NWCA_S145_vRhyme_bin_85	5.94	d__Bacteria;p__Desulfobacterota;c__Desulfobulbia;o__Desulfobulbales;f__Desulfobulbaceae;g__Desulfobulbus_C	90.8	blast;93.20 iPHoP-RF;59.50
Brothers_NWCB_S012_NODE_10036_length_6264_cov_10.690891	4.76	d__Archaea;p__Thermoproteota;c__Nitrososphaeria;o__Geothermarchaeales;f__JDFR-13;g__SZUA-1514	92.2	blast;94.40 iPHoP-RF;93.10
Brothers_NWCB_S012_NODE_10204_length_6201_cov_3.617221	41.4	d__Bacteria;p__Pseudomonadota;c__Alphaproteobacteria;o__Rhodobacterales;f__Rhodobacteraceae;g__N1Y82	92	blast;94.20 iPHoP-RF;58.70
Brothers_NWCB_S012_NODE_102054_length_1518_cov_7.014378	11.53	d__Bacteria;p__Pseudomonadota;c__Gammaproteobacteria;o__Thiomicrospirales;f__Thiomicrospiraceae;g__Thiomicrorhabdus	90.7	blast;93.10 iPHoP-RF;68.60
Brothers_NWCB_S012_NODE_103493_length_1504_cov_1.776325		d__Bacteria;p__Pseudomonadota;c__Alphaproteobacteria;o__Rhodobacterales;f__Rhodobacteraceae;g__	90.2	blast;92.70 iPHoP-RF;70.90
Brothers_NWCB_S012_NODE_10364_length_6142_cov_3.337988	4.05	d__Bacteria;p__Campylobacterota;c__Campylobacteria;o__Campylobacterales;f__Sulfurovaceae;g__Sulfurovum	91.1	blast;93.50 iPHoP-RF;87.30
Brothers_NWCB_S012_NODE_10956_length_5943_cov_3.334422	3.12	d__Bacteria;p__Planctomycetota;c__Phycisphaerae;o__Phycisphaerales;f__UBA1924;g__UBA1924	91.5	blast;93.80 iPHoP-RF;77.30
Brothers_NWCB_S012_NODE_11261_length_5851_cov_4.118449	26.27	d__Bacteria;p__Pseudomonadota;c__Alphaproteobacteria;o__Rhodobacterales;f__Rhodobacteraceae;g__Profundibacter	90	blast;92.50 iPHoP-RF;76.80
Brothers_NWCB_S012_NODE_11293_length_5844_cov_5.999300	11.8	d__Bacteria;p__Campylobacterota;c__Campylobacteria;o__Campylobacterales;f__Sulfurimonadaceae;g__Sulfurimonas	91.8	blast;94.10 iPHoP-RF;86.30
Brothers_NWCB_S012_NODE_11459_length_5800_cov_2.279394	7.38	d__Bacteria;p__Bacteroidota;c__Kapabacteria;o__Kapabacteriales;f__;g__	94.9	CRISPR;96.40 blast;95.80 iPHoP-RF;89.20
Brothers_NWCB_S012_NODE_11459_length_5800_cov_2.279394	7.38	d__Bacteria;p__Bacteroidota;c__Kapabacteria;o__Kapabacteriales;f__WFXC01;g__WFXC01	91.8	blast;94.10 iPHoP-RF;88.50
Brothers_NWCB_S012_NODE_11676_length_5740_cov_3.356850	12.6	d__Bacteria;p__Pseudomonadota;c__Gammaproteobacteria;o__SZUA-229;f__SZUA-229;g__	92.2	iPHoP-RF;94.40
Brothers_NWCB_S012_NODE_11676_length_5740_cov_3.356850	12.6	d__Bacteria;p__Pseudomonadota;c__Gammaproteobacteria;o__SZUA-229;f__SZUA-229;g__GCA-2746365	91.8	iPHoP-RF;94.10 blast;93.70
Brothers_NWCB_S012_NODE_117519_length_1379_cov_0.994409	7.92	d__Bacteria;p__Bacteroidota;c__Bacteroidia;o__Flavobacteriales;f__Weeksellaceae;g__Chryseobacterium	94.5	iPHoP-RF;96.10
Brothers_NWCB_S012_NODE_11785_length_5714_cov_2.442277	8.16	d__Bacteria;p__Campylobacterota;c__Campylobacteria;o__Campylobacterales;f__Sulfurimonadaceae;g__Sulfurimonas	90.9	blast;93.30 iPHoP-RF;81.40
Brothers_NWCB_S012_NODE_119330_length_1364_cov_2.690380	10.18	d__Bacteria;p__Campylobacterota;c__Campylobacteria;o__Campylobacterales;f__Sulfurovaceae;g__Sulfurovum	91.8	iPHoP-RF;94.10
Brothers_NWCB_S012_NODE_11972_length_5662_cov_6.884553	3.85	d__Bacteria;p__Bacillota;c__Bacilli;o__Paenibacillales;f__Paenibacillaceae;g__Paenibacillus	94.5	iPHoP-RF;96.10
Brothers_NWCB_S012_NODE_122_length_67297_cov_45.473500_fragment_1	5.4	d__Bacteria;p__Aquificota;c__Aquificae;o__Hydrogenothermales;f__Hydrogenothermaceae;g__Persephonella	90.3	blast;92.80 iPHoP-RF;81.40
Brothers_NWCB_S012_NODE_122579_length_1339_cov_5.940594	10.1	d__Bacteria;p__Deinococcota;c__Deinococci;o__Deinococcales;f__Marinithermaceae;g__WFXV01	90.9	blast;93.30
Brothers_NWCB_S012_NODE_12379_length_5558_cov_2.175290	62.71	d__Bacteria;p__Pseudomonadota;c__Alphaproteobacteria;o__Rhodobacterales;f__Rhodobacteraceae;g__Meinhardsimonia	91	blast;93.40
Brothers_NWCB_S012_NODE_124078_length_1328_cov_1.595337	26.43	d__Bacteria;p__Campylobacterota;c__Campylobacteria;o__Campylobacterales;f__Sulfurimonadaceae;g__Sulfurimonas	91.4	blast;93.70
Brothers_NWCB_S012_NODE_125150_length_1320_cov_1.110645	9.07	d__Archaea;p__;c__;o__;f__;g__	90.8	blast;93.20 iPHoP-RF;76.80
Brothers_NWCB_S012_NODE_12961_length_5401_cov_1.878840	8.43	d__Bacteria;p__Pseudomonadota;c__Alphaproteobacteria;o__Rhodobacterales;f__Rhodobacteraceae;g__UBA3077	91.1	blast;93.50 iPHoP-RF;82.50
Brothers_NWCB_S012_NODE_1302_length_20438_cov_3.577667_fragment_1	31.5	d__Bacteria;p__Pseudomonadota;c__Alphaproteobacteria;o__Rhodobacterales;f__Rhodobacteraceae;g__UBA5972	91.4	blast;93.70 iPHoP-RF;74.30
Brothers_NWCB_S012_NODE_1306_length_20431_cov_2.517336	44.29	d__Bacteria;p__Pseudomonadota;c__Alphaproteobacteria;o__Rhodobacterales;f__Rhodobacteraceae;g__Profundibacter	91.2	blast;93.60 iPHoP-RF;66.50
Brothers_NWCB_S012_NODE_134069_length_1258_cov_1.029178	10.12	d__Bacteria;p__Chloroflexota;c__Anaerolineae;o__J102;f__J102;g__M2005	91.5	blast;93.80
Brothers_NWCB_S012_NODE_13583_length_5257_cov_9.563158	10.95	d__Bacteria;p__Pseudomonadota;c__Gammaproteobacteria;o__S012-40;f__S012-40;g__S012-40	92.1	blast;94.30 iPHoP-RF;57.10
Brothers_NWCB_S012_NODE_13583_length_5257_cov_9.563158	10.95	d__Bacteria;p__Pseudomonadota;c__Gammaproteobacteria;o__S012-40;f__S012-40;g__	91.6	blast;93.90 iPHoP-RF;56.80
Brothers_NWCB_S012_NODE_13681_length_5236_cov_4.085927	50.51	d__Bacteria;p__Pseudomonadota;c__Alphaproteobacteria;o__Rhodobacterales;f__Rhodobacteraceae;g__UBA5972	91.6	blast;93.90
Brothers_NWCB_S012_NODE_13713_length_5229_cov_24.561936		d__Bacteria;p__Pseudomonadota;c__Zetaproteobacteria;o__Mariprofundales;f__Mariprofundaceae;g__	91.6	blast;93.90 iPHoP-RF;73.70
Brothers_NWCB_S012_NODE_137866_length_1233_cov_2.979204	9.58	d__Bacteria;p__Aquificota;c__Aquificae;o__Hydrogenothermales;f__Hydrogenothermaceae;g__Hydrogenothermus	90.8	blast;93.20
Brothers_NWCB_S012_NODE_13798_length_5209_cov_3.841204	9.24	d__Archaea;p__Thermoproteota;c__Thermoprotei_A;o__Sulfolobales;f__Acidilobaceae;g__	94.9	iPHoP-RF;96.40
Brothers_NWCB_S012_NODE_13805_length_5207_cov_32.760827	33.85	d__Bacteria;p__Campylobacterota;c__Campylobacteria;o__Campylobacterales;f__Sulfurovaceae;g__Nitratifractor	90.3	blast;92.80 iPHoP-RF;54.40
Brothers_NWCB_S012_NODE_14_length_144765_cov_10.639804	25.16	d__Bacteria;p__Bacillota_A;c__Clostridia;o__Oscillospirales;f__Ruminococcaceae;g__Faecalibacterium	92.2	iPHoP-RF;94.40
Brothers_NWCB_S012_NODE_14072_length_5144_cov_1.749452	19.6	d__Bacteria;p__Pseudomonadota;c__Gammaproteobacteria;o__Thiomicrospirales;f__Thiomicrospiraceae;g__Sulfurivirga	90.8	blast;93.20 iPHoP-RF;73.20
Brothers_NWCB_S012_NODE_14258_length_5102_cov_6.730452	4.29	d__Archaea;p__Thermoproteota;c__Thermoprotei_A;o__Sulfolobales;f__AG1;g__	91.4	blast;93.70 iPHoP-RF;54.90
Brothers_NWCB_S012_NODE_14258_length_5102_cov_6.730452	4.29	d__Archaea;p__Thermoproteota;c__Thermoprotei_A;o__Sulfolobales;f__AG1;g__WANO01	90.2	blast;92.70
Brothers_NWCB_S012_NODE_14554_length_5039_cov_1.599756	7.47	d__Bacteria;p__Pseudomonadota;c__Alphaproteobacteria;o__Rhodobacterales;f__Rhodobacteraceae;g__UBA5972	91.5	blast;93.80
Brothers_NWCB_S012_NODE_14645_length_5022_cov_1.787538	4.04	d__Bacteria;p__Desulfobacterota;c__Dissulfuribacteria;o__Dissulfuribacterales;f__QOAL01;g__JAADCZ01	90.8	blast;93.20
Brothers_NWCB_S012_NODE_14791_length_4988_cov_14.634437	7.18	d__Bacteria;p__Pseudomonadota;c__Gammaproteobacteria;o__SZUA-152;f__SZUA-152;g__SZUA-152	91.6	blast;93.90
Brothers_NWCB_S012_NODE_14791_length_4988_cov_14.634437	7.18	d__Bacteria;p__Pseudomonadota;c__Gammaproteobacteria;o__SZUA-76;f__SZUA-76;g__SZUA-76	90.4	blast;92.90
Brothers_NWCB_S012_NODE_150037_length_1161_cov_5.777563	13.75	d__Bacteria;p__Pseudomonadota;c__Alphaproteobacteria;o__Rhodobacterales;f__Rhodobacteraceae;g__UBA5972	90.4	blast;92.90
Brothers_NWCB_S012_NODE_153577_length_1142_cov_6.249261	19.3	d__Bacteria;p__Deinococcota;c__Deinococci;o__Deinococcales;f__Marinithermaceae;g__WFXV01	95.3	iPHoP-RF;96.70 blast;93.60
Brothers_NWCB_S012_NODE_157148_length_1124_cov_1.149448	15	d__Bacteria;p__Aquificota;c__Aquificae;o__Hydrogenothermales;f__Hydrogenothermaceae;g__Hydrogenothermus	90.4	blast;92.90 iPHoP-RF;65.60
Brothers_NWCB_S012_NODE_15784_length_4807_cov_1.167735	7.46	d__Bacteria;p__Bacteroidota;c__Bacteroidia;o__Chitinophagales;f__Chitinophagaceae;g__Flavipsychrobacter	94.9	iPHoP-RF;96.40
Brothers_NWCB_S012_NODE_16209_length_4737_cov_14.365944	5.37	d__Bacteria;p__Pseudomonadota;c__Gammaproteobacteria;o__Burkholderiales;f__Burkholderiaceae;g__Paraburkholderia	92.2	iPHoP-RF;94.40
Brothers_NWCB_S012_NODE_16209_length_4737_cov_14.365944	5.37	d__Bacteria;p__Pseudomonadota;c__Gammaproteobacteria;o__Burkholderiales;f__Burkholderiaceae;g__Caballeronia	91	iPHoP-RF;93.40
Brothers_NWCB_S012_NODE_16358_length_4712_cov_1.902508		d__Bacteria;p__Campylobacterota;c__Campylobacteria;o__Campylobacterales;f__;g__	91.6	blast;93.90 iPHoP-RF;76.40
Brothers_NWCB_S012_NODE_16383_length_4706_cov_10.947150	6.17	d__Bacteria;p__Pseudomonadota;c__Gammaproteobacteria;o__SZUA-152;f__SZUA-152;g__DRQN01	91.1	blast;93.50 iPHoP-RF;75.40
Brothers_NWCB_S012_NODE_16389_length_4705_cov_4.424858	12.34	d__Bacteria;p__Planctomycetota;c__Phycisphaerae;o__Phycisphaerales;f__UBA1924;g__UBA1924	91.6	blast;93.90 iPHoP-RF;91.40
Brothers_NWCB_S012_NODE_16682_length_4659_cov_5.802957	14.57	d__Bacteria;p__Aquificota;c__Aquificae;o__Aquificales;f__Aquificaceae;g__Hydrogenivirga	91	iPHoP-RF;93.40 blast;91.70
Brothers_NWCB_S012_NODE_17099_length_4589_cov_22.607799	16.88	d__Bacteria;p__Pseudomonadota;c__Gammaproteobacteria;o__SZUA-229;f__SZUA-229;g__GCA-2746365	90.1	blast;92.60
Brothers_NWCB_S012_NODE_17162_length_4578_cov_6.581218	12.8	d__Bacteria;p__Pseudomonadota;c__Gammaproteobacteria;o__Legionellales;f__Legionellaceae;g__	90.7	blast;93.10
Brothers_NWCB_S012_NODE_17627_length_4509_cov_4.698996	28.14	d__Bacteria;p__Pseudomonadota;c__Alphaproteobacteria;o__Geminicoccales;f__Geminicoccaceae;g__HRBIN39	90.7	blast;93.10 iPHoP-RF;69.80
Brothers_NWCB_S012_NODE_18024_length_4453_cov_37.347203	11.82	d__Bacteria;p__Aquificota;c__Aquificae;o__Aquificales;f__Aquificaceae;g__Hydrogenivirga	90.7	blast;93.10 iPHoP-RF;75.90
Brothers_NWCB_S012_NODE_18141_length_4439_cov_1.318878		d__Archaea;p__Aenigmatarchaeota;c__Aenigmatarchaeia;o__GW2011-AR5;f__;g__	91.5	blast;93.80
Brothers_NWCB_S012_NODE_18333_length_4410_cov_1.848471	5.01	d__Archaea;p__Halobacteriota;c__Archaeoglobi;o__Archaeoglobales;f__Archaeoglobaceae;g__	91.2	blast;93.60 iPHoP-RF;88.20
Brothers_NWCB_S012_NODE_18595_length_4375_cov_3.690913	20.41	d__Bacteria;p__Pseudomonadota;c__Alphaproteobacteria;o__Rhizobiales;f__Thermopetrobacteraceae;g__Thermopetrobacter	93.1	iPHoP-RF;95.10 blast;93.70
Brothers_NWCB_S012_NODE_19209_length_4294_cov_1.335493		d__Archaea;p__Thermoproteota;c__Thermoprotei_A;o__Sulfolobales;f__Acidilobaceae;g__S143-63	92.3	blast;94.50 iPHoP-RF;72.20
Brothers_NWCB_S012_NODE_1977_length_16195_cov_3.503672	45.89	d__Bacteria;p__Pseudomonadota;c__Alphaproteobacteria;o__Rhodobacterales;f__Rhodobacteraceae;g__Profundibacter	90.3	blast;92.80 iPHoP-RF;76.80
Brothers_NWCB_S012_NODE_20177_length_4166_cov_5.056450		d__Bacteria;p__Planctomycetota;c__Phycisphaerae;o__Phycisphaerales;f__UBA1924;g__S146-42	90.4	blast;92.90 iPHoP-RF;50.90
Brothers_NWCB_S012_NODE_20177_length_4166_cov_5.056450		d__Bacteria;p__Planctomycetota;c__Phycisphaerae;o__Phycisphaerales;f__UBA1924;g__	90.3	blast;92.80 iPHoP-RF;50.90
Brothers_NWCB_S012_NODE_2035_length_15965_cov_2.658985	26.02	d__Bacteria;p__Pseudomonadota;c__Alphaproteobacteria;o__Rhodobacterales;f__Rhodobacteraceae;g__Profundibacter	90.9	blast;93.30 iPHoP-RF;71.50
Brothers_NWCB_S012_NODE_20594_length_4116_cov_1.546002	33.04	d__Bacteria;p__Aquificota;c__Aquificae;o__Aquificales;f__Aquificaceae;g__WFYI01	90.3	blast;92.80 iPHoP-RF;58.40
Brothers_NWCB_S012_NODE_2134_length_15533_cov_4.644684	5.09	d__Bacteria;p__Campylobacterota;c__Campylobacteria;o__Campylobacterales;f__Sulfurimonadaceae;g__Sulfurimonas	95.9	iPHoP-RF;97.10
Brothers_NWCB_S012_NODE_21619_length_3998_cov_2.107724	54.19	d__Bacteria;p__Pseudomonadota;c__Alphaproteobacteria;o__Rhodobacterales;f__Rhodobacteraceae;g__Pseudoruegeria	91.5	blast;93.80
Brothers_NWCB_S012_NODE_21700_length_3988_cov_9.180782	6.92	d__Bacteria;p__Pseudomonadota;c__Gammaproteobacteria;o__Enterobacterales_A;f__Alteromonadaceae;g__GCA-2401725	90.2	blast;92.70 iPHoP-RF;83.30
Brothers_NWCB_S012_NODE_220_length_51834_cov_3.541223_fragment_1	10.47	d__Bacteria;p__Campylobacterota;c__Campylobacteria;o__Campylobacterales;f__Sulfurimonadaceae;g__	91.6	blast;93.90 iPHoP-RF;81.40
Brothers_NWCB_S012_NODE_22256_length_3931_cov_4.896688	28.86	d__Bacteria;p__Pseudomonadota;c__Alphaproteobacteria;o__Micavibrionales;f__Micavibrionaceae;g__	90.3	blast;92.80 iPHoP-RF;82.50
Brothers_NWCB_S012_NODE_225_length_51237_cov_8.251379	9.52	d__Archaea;p__Thermoproteota;c__Thermoprotei_A;o__Sulfolobales;f__Acidilobaceae;g__	98.4	CRISPR;98.80 iPHoP-RF;56.80
Brothers_NWCB_S012_NODE_22640_length_3892_cov_1.937317	8.07	d__Bacteria;p__Acidobacteriota;c__Holophagae;o__Thermotomaculales;f__Thermotomaculaceae;g__Thermotomaculum	90.6	blast;93.00 iPHoP-RF;92.10
Brothers_NWCB_S012_NODE_22675_length_3890_cov_1.273984	8.78	d__Bacteria;p__Pseudomonadota;c__Gammaproteobacteria;o__Legionellales;f__Legionellaceae;g__	90.9	blast;93.30
Brothers_NWCB_S012_NODE_22706_length_3887_cov_1.370213	14.57	d__Bacteria;p__Aquificota;c__Aquificae;o__Aquificales;f__Aquificaceae;g__Aquifex	90.4	blast;92.90 iPHoP-RF;75.20
Brothers_NWCB_S012_NODE_22784_length_3879_cov_1.744403	15.24	d__Bacteria;p__Pseudomonadota;c__Gammaproteobacteria;o__;f__;g__	91.5	blast;93.80
Brothers_NWCB_S012_NODE_22821_length_3876_cov_2.133902	6.47	d__Bacteria;p__Desulfobacterota;c__Desulfobulbia;o__Desulfobulbales;f__S012-135;g__S012-135	90.4	blast;92.90 iPHoP-RF;85.10 CRISPR;79.40
Brothers_NWCB_S012_NODE_22867_length_3872_cov_1.510814		d__Bacteria;p__Aquificota;c__Aquificae;o__Aquificales;f__Aquificaceae;g__Hydrogenivirga	90.3	blast;92.80 iPHoP-RF;83.30
Brothers_NWCB_S012_NODE_23164_length_3843_cov_1.092034	20.7	d__Bacteria;p__Pseudomonadota;c__Gammaproteobacteria;o__S012-40;f__S012-40;g__	90.7	blast;93.10 iPHoP-RF;70.90
Brothers_NWCB_S012_NODE_23546_length_3807_cov_2.316576	69.56	d__Bacteria;p__Pseudomonadota;c__Alphaproteobacteria;o__Rhodobacterales;f__Rhodobacteraceae;g__	90.6	blast;93.00
Brothers_NWCB_S012_NODE_23758_length_3788_cov_7.885824	13.96	d__Bacteria;p__Aquificota;c__Aquificae;o__Hydrogenothermales;f__Hydrogenothermaceae;g__Hydrogenothermus	91.6	blast;93.90
Brothers_NWCB_S012_NODE_23758_length_3788_cov_7.885824	13.96	d__Bacteria;p__Aquificota;c__Aquificae;o__Hydrogenothermales;f__Hydrogenothermaceae;g__Persephonella	91.4	iPHoP-RF;93.70 blast;92.10 CRISPR;77.30
Brothers_NWCB_S012_NODE_24657_length_3703_cov_1.706376	15.5	d__Bacteria;p__Campylobacterota;c__Campylobacteria;o__Campylobacterales;f__Sulfurimonadaceae;g__Sulfurimonas	92.2	iPHoP-RF;94.40
Brothers_NWCB_S012_NODE_24746_length_3697_cov_8.959944	10.38	d__Bacteria;p__Pseudomonadota;c__Alphaproteobacteria;o__Caulobacterales;f__Maricaulaceae;g__Robiginitomaculum_B	90.8	blast;93.20 iPHoP-RF;63.50
Brothers_NWCB_S012_NODE_2504_length_14158_cov_1.896301	5.58	d__Bacteria;p__Patescibacteria;c__ABY1;o__UBA2196;f__S139-112;g__	91.2	blast;93.60 iPHoP-RF;64.30
Brothers_NWCB_S012_NODE_2504_length_14158_cov_1.896301	5.58	d__Bacteria;p__Patescibacteria;c__ABY1;o__UBA2196;f__S139-112;g__S139-113	91.2	blast;93.60 iPHoP-RF;54.10
Brothers_NWCB_S012_NODE_25186_length_3657_cov_1.601983	7.06	d__Bacteria;p__Pseudomonadota;c__Gammaproteobacteria;o__UBA6429;f__UBA6429;g__	92.7	blast;94.80 iPHoP-RF;79.30
Brothers_NWCB_S012_NODE_25420_length_3634_cov_15.647277	4.9	d__Bacteria;p__Aquificota;c__Aquificae;o__Aquificales;f__Aquificaceae;g__Hydrogenivirga	90.2	blast;92.70 iPHoP-RF;80.30
Brothers_NWCB_S012_NODE_258_length_48463_cov_2.358842_fragment_1	13.93	d__Bacteria;p__Bacteroidota;c__Kapabacteria;o__Kapabacteriales;f__;g__	91	blast;93.40 CRISPR;92.90 iPHoP-RF;81.90
Brothers_NWCB_S012_NODE_258_length_48463_cov_2.358842_fragment_1	13.93	d__Bacteria;p__Bacteroidota;c__Kapabacteria;o__Kapabacteriales;f__WFXC01;g__WFXC01	90.6	blast;93.00 iPHoP-RF;80.80
Brothers_NWCB_S012_NODE_26367_length_3555_cov_1.927655	5.96	d__Bacteria;p__Patescibacteria;c__JAEDAM01;o__BD1-5;f__UBA6164;g__	91.4	blast;93.70 iPHoP-RF;63.50
Brothers_NWCB_S012_NODE_26663_length_3533_cov_3.042572	26.86	d__Bacteria;p__Pseudomonadota;c__Alphaproteobacteria;o__Rhodobacterales;f__Rhodobacteraceae;g__Oceaniglobus	91.6	blast;93.90 iPHoP-RF;50.20
Brothers_NWCB_S012_NODE_27020_length_3506_cov_1.194140	18.15	d__Bacteria;p__Patescibacteria;c__ABY1;o__UBA2196;f__;g__	90.7	blast;93.10 iPHoP-RF;79.30
Brothers_NWCB_S012_NODE_275_length_46483_cov_23.950815	4.02	d__Bacteria;p__Planctomycetota;c__Phycisphaerae;o__Phycisphaerales;f__UBA1924;g__UBA1924	98.7	CRISPR;99.00
Brothers_NWCB_S012_NODE_285_length_45888_cov_3.787155	7.14	d__Bacteria;p__Aquificota;c__Aquificae;o__Aquificales;f__Aquificaceae;g__Aquifex	94.7	blast;96.30 iPHoP-RF;79.00
Brothers_NWCB_S012_NODE_28973_length_3365_cov_2.269302	11.2	d__Bacteria;p__Campylobacterota;c__Campylobacteria;o__Campylobacterales;f__Hydrogenimonadaceae;g__Hydrogenimonas	95.3	iPHoP-RF;96.70 blast;93.50
Brothers_NWCB_S012_NODE_28981_length_3364_cov_2.805684	4.66	d__Bacteria;p__Pseudomonadota;c__Gammaproteobacteria;o__SZUA-140;f__SZUA-140;g__	91.6	blast;93.90 iPHoP-RF;66.80
Brothers_NWCB_S012_NODE_28981_length_3364_cov_2.805684	4.66	d__Bacteria;p__Pseudomonadota;c__Gammaproteobacteria;o__SZUA-140;f__SZUA-140;g__S012-109	91.6	blast;93.90 iPHoP-RF;65.80
Brothers_NWCB_S012_NODE_29468_length_3328_cov_2.814433	6.37	d__Bacteria;p__Pseudomonadota;c__Gammaproteobacteria;o__Enterobacterales_A;f__Alteromonadaceae;g__Pseudoalteromonas	91.7	iPHoP-RF;93.10 RaFAH;56.20
Brothers_NWCB_S012_NODE_29734_length_3310_cov_1.280867	8.24	d__Archaea;p__Methanobacteriota_B;c__Thermococci;o__Thermococcales;f__Thermococcaceae;g__Thermococcus	93.1	iPHoP-RF;95.10
Brothers_NWCB_S012_NODE_30251_length_3277_cov_2.025079	42.65	d__Bacteria;p__Pseudomonadota;c__Alphaproteobacteria;o__Rhodobacterales;f__Rhodobacteraceae;g__Profundibacter	91.5	blast;93.80
Brothers_NWCB_S012_NODE_30581_length_3256_cov_2.072228	6.52	d__Bacteria;p__Planctomycetota;c__Phycisphaerae;o__Phycisphaerales;f__UBA1924;g__UBA1926	90.4	blast;92.90 iPHoP-RF;72.60
Brothers_NWCB_S012_NODE_30679_length_3250_cov_3.073647	3.89	d__Bacteria;p__KSB1;c__UBA2214;o__DRLW01;f__DRLW01;g__DRLW01	91.1	blast;93.50 iPHoP-RF;88.50
Brothers_NWCB_S012_NODE_31426_length_3205_cov_1.483756	9.02	d__Bacteria;p__Planctomycetota;c__Planctomycetia;o__Pirellulales;f__JAEUIK01;g__	90.2	blast;92.70
Brothers_NWCB_S012_NODE_31469_length_3202_cov_2.846179	8.45	d__Bacteria;p__Pseudomonadota;c__Alphaproteobacteria;o__Rhizobiales;f__Thermopetrobacteraceae;g__Thermopetrobacter	91.6	blast;93.90 iPHoP-RF;88.90
Brothers_NWCB_S012_NODE_31705_length_3186_cov_1.125531	10.5	d__Bacteria;p__Bacillota;c__Bacilli;o__Lactobacillales;f__Streptococcaceae;g__Streptococcus	93.9	iPHoP-RF;95.70
Brothers_NWCB_S012_NODE_3216_length_12153_cov_17.908781	11.71	d__Archaea;p__Thermoproteota;c__Thermoprotei_A;o__Sulfolobales;f__Acidilobaceae;g__S143-63	91.4	blast;93.70 iPHoP-RF;83.10
Brothers_NWCB_S012_NODE_32394_length_3145_cov_3.399271	7.05	d__Bacteria;p__Chloroflexota;c__Anaerolineae;o__JAADDB01;f__JAADDB01;g__	97	CRISPR;97.90
Brothers_NWCB_S012_NODE_325_length_42694_cov_3.654145	5.89	d__Bacteria;p__Pseudomonadota;c__Gammaproteobacteria;o__SZUA-229;f__SZUA-229;g__	91	blast;93.40 iPHoP-RF;61.70
Brothers_NWCB_S012_NODE_325_length_42694_cov_3.654145	5.89	d__Bacteria;p__Pseudomonadota;c__Gammaproteobacteria;o__SZUA-229;f__SZUA-229;g__S010-25	91	blast;93.40 iPHoP-RF;62.20
Brothers_NWCB_S012_NODE_3380_length_11828_cov_3.036236	26.61	d__Bacteria;p__Pseudomonadota;c__Zetaproteobacteria;o__Mariprofundales;f__Mariprofundaceae;g__Mariprofundus	91.5	blast;93.80
Brothers_NWCB_S012_NODE_3380_length_11828_cov_3.036236	26.61	d__Bacteria;p__Pseudomonadota;c__Zetaproteobacteria;o__Mariprofundales;f__Mariprofundaceae;g__	91.2	CRISPR;93.60
Brothers_NWCB_S012_NODE_35048_length_2999_cov_5.201602		d__Bacteria;p__Pseudomonadota;c__Alphaproteobacteria;o__Micavibrionales;f__Micavibrionaceae;g__	90.7	blast;93.10 iPHoP-RF;70.40
Brothers_NWCB_S012_NODE_35405_length_2979_cov_5.980365	5.77	d__Bacteria;p__Aquificota;c__Aquificae;o__Aquificales;f__Aquificaceae;g__Hydrogenivirga	90.7	iPHoP-RF;93.10
Brothers_NWCB_S012_NODE_3606_length_11361_cov_11.758056	1.45	d__Bacteria;p__Planctomycetota;c__Phycisphaerae;o__Phycisphaerales;f__UBA1924;g__UBA1924	90.4	blast;92.90 iPHoP-RF;89.50
Brothers_NWCB_S012_NODE_3619_length_11339_cov_1.890831	23.62	d__Bacteria;p__Pseudomonadota;c__Alphaproteobacteria;o__Rhizobiales;f__Thermopetrobacteraceae;g__Thermopetrobacter	91.5	blast;93.80 iPHoP-RF;69.80
Brothers_NWCB_S012_NODE_36300_length_2935_cov_27.942664	7.13	d__Bacteria;p__Pseudomonadota;c__Gammaproteobacteria;o__Chromatiales;f__Chromatiaceae;g__Thiohalocapsa	90.9	blast;93.30
Brothers_NWCB_S012_NODE_36380_length_2932_cov_2.152585	21.58	d__Bacteria;p__Chloroflexota;c__Anaerolineae;o__JAADDB01;f__JAADDB01;g__	91.8	iPHoP-RF;94.10 blast;92.30
Brothers_NWCB_S012_NODE_36380_length_2932_cov_2.152585	21.58	d__Bacteria;p__Chloroflexota;c__Anaerolineae;o__JAADDB01;f__JAADDB01;g__S141-23	91.4	blast;93.70 iPHoP-RF;86.70
Brothers_NWCB_S012_NODE_36620_length_2920_cov_13.747941	8.23	d__Bacteria;p__Pseudomonadota;c__Gammaproteobacteria;o__SZUA-140;f__SZUA-140;g__	91.6	blast;93.90 iPHoP-RF;69.80
Brothers_NWCB_S012_NODE_37076_length_2899_cov_1.259380	46.49	d__Archaea;p__Thermoproteota;c__Thermoprotei_A;o__Sulfolobales;f__Acidilobaceae;g__S141-84	90.3	blast;92.80 iPHoP-RF;87.90
Brothers_NWCB_S012_NODE_37076_length_2899_cov_1.259380	46.49	d__Archaea;p__Thermoproteota;c__Thermoprotei_A;o__Sulfolobales;f__Acidilobaceae;g__	90.1	blast;92.60 iPHoP-RF;85.40
Brothers_NWCB_S012_NODE_3733_length_11134_cov_4.652494	8.83	d__Bacteria;p__Pseudomonadota;c__Alphaproteobacteria;o__Micavibrionales;f__Micavibrionaceae;g__UBA1672	90.6	blast;93.00 iPHoP-RF;78.30
Brothers_NWCB_S012_NODE_37379_length_2883_cov_9.431060	52.47	d__Bacteria;p__Pseudomonadota;c__Alphaproteobacteria;o__Rhodobacterales;f__Rhodobacteraceae;g__UBA5972	90.7	blast;93.10
Brothers_NWCB_S012_NODE_376_length_40344_cov_14.436383	27.48	d__Bacteria;p__Planctomycetota;c__Phycisphaerae;o__Phycisphaerales;f__UBA1924;g__	93.6	CRISPR;95.50
Brothers_NWCB_S012_NODE_38214_length_2847_cov_3.701471	36.58	d__Bacteria;p__Pseudomonadota;c__Alphaproteobacteria;o__Rhodobacterales;f__Rhodobacteraceae;g__Profundibacter	90.4	blast;92.90
Brothers_NWCB_S012_NODE_383_length_40053_cov_5.175925	3.91	d__Archaea;p__EX4484-52;c__EX4484-52;o__EX4484-52;f__JAADEF01;g__	96.7	CRISPR;97.70 iPHoP-RF;78.70
Brothers_NWCB_S012_NODE_383_length_40053_cov_5.175925	3.91	d__Archaea;p__EX4484-52;c__EX4484-52;o__EX4484-52;f__JAADEF01;g__WAOB01	95	CRISPR;96.50 iPHoP-RF;74.60
Brothers_NWCB_S012_NODE_3856_length_10914_cov_8.702698	2.27	d__Bacteria;p__Pseudomonadota;c__Alphaproteobacteria;o__Micavibrionales;f__Micavibrionaceae;g__	90.3	blast;92.80 iPHoP-RF;88.20
Brothers_NWCB_S012_NODE_39020_length_2811_cov_5.227273		d__Bacteria;p__Pseudomonadota;c__Alphaproteobacteria;o__Rhodobacterales;f__Rhodobacteraceae;g__	90.9	blast;93.30 iPHoP-RF;73.90
Brothers_NWCB_S012_NODE_39129_length_2807_cov_1.504104		d__Archaea;p__Thermoproteota;c__Thermoprotei_A;o__Sulfolobales;f__Acidilobaceae;g__	90.7	blast;93.10 iPHoP-RF;76.60
Brothers_NWCB_S012_NODE_39506_length_2790_cov_12.184379	13.07	d__Bacteria;p__Pseudomonadota;c__Gammaproteobacteria;o__Enterobacterales_A;f__GCA-002770795;g__J021	93.8	blast;95.60
Brothers_NWCB_S012_NODE_39877_length_2774_cov_0.816018	28.32	d__Bacteria;p__Pseudomonadota;c__Alphaproteobacteria;o__Rhodobacterales;f__Rhodobacteraceae;g__N1Y82	91	blast;93.40
Brothers_NWCB_S012_NODE_40173_length_2762_cov_1.877419	25.16	d__Bacteria;p__Aquificota;c__Aquificae;o__Aquificales;f__Aquificaceae;g__Hydrogenivirga	93.1	blast;95.10 iPHoP-RF;51.20
Brothers_NWCB_S012_NODE_40828_length_2736_cov_8.657340	40.74	d__Bacteria;p__Pseudomonadota;c__Alphaproteobacteria;o__Rhodobacterales;f__Rhodobacteraceae;g__WFPA01	91.1	blast;93.50
Brothers_NWCB_S012_NODE_410_length_38661_cov_8.918306	12.62	d__Bacteria;p__Bacteroidota;c__Bacteroidia;o__Bacteroidales;f__P3;g__UBA1711	93.1	iPHoP-RF;95.10
Brothers_NWCB_S012_NODE_41187_length_2723_cov_5.151772	12.65	d__Bacteria;p__Deinococcota;c__Deinococci;o__Deinococcales;f__Marinithermaceae;g__WFXV01	90.6	blast;93.00
Brothers_NWCB_S012_NODE_412_length_38575_cov_58.543669	4.94	d__Bacteria;p__Pseudomonadota;c__Gammaproteobacteria;o__SZUA-140;f__SZUA-140;g__	97.5	CRISPR;98.20 iPHoP-RF;89.80
Brothers_NWCB_S012_NODE_4225_length_10409_cov_3.139175	13.21	d__Bacteria;p__Pseudomonadota;c__Alphaproteobacteria;o__Rhodobacterales;f__Rhodobacteraceae;g__UBA5972	90.9	blast;93.30 iPHoP-RF;73.20
Brothers_NWCB_S012_NODE_42580_length_2665_cov_9.348306	9.32	d__Bacteria;p__Campylobacterota;c__Campylobacteria;o__Campylobacterales;f__Sulfurimonadaceae;g__Sulfurimonas	91.5	blast;93.80 iPHoP-RF;70.20
Brothers_NWCB_S012_NODE_43553_length_2630_cov_1.246904	8.2	d__Archaea;p__Asgardarchaeota;c__Heimdallarchaeia;o__UBA460;f__Kariarchaeaceae;g__S139-21	90.6	blast;93.00 iPHoP-RF;52.80
Brothers_NWCB_S012_NODE_4455_length_10124_cov_9.090127	40.21	d__Bacteria;p__Pseudomonadota;c__Alphaproteobacteria;o__Rhodobacterales;f__Rhodobacteraceae;g__UBA5972	91	blast;93.40
Brothers_NWCB_S012_NODE_44788_length_2585_cov_31.323027	5.2	d__Bacteria;p__Aquificota;c__Aquificae;o__Aquificales;f__Aquificaceae;g__Hydrogenivirga	92.6	blast;94.70 iPHoP-RF;81.40
Brothers_NWCB_S012_NODE_4532_length_10022_cov_7.569682	6	d__Bacteria;p__Deinococcota;c__Deinococci;o__Deinococcales;f__Marinithermaceae;g__WFXV01	91.4	iPHoP-RF;93.70 blast;90.40 CRISPR;76.70
Brothers_NWCB_S012_NODE_4625_length_9900_cov_4.692111	43.54	d__Bacteria;p__Pseudomonadota;c__Alphaproteobacteria;o__Rhodobacterales;f__Rhodobacteraceae;g__Profundibacter	91.6	blast;93.90 iPHoP-RF;86.70
Brothers_NWCB_S012_NODE_465_length_36222_cov_42.031445	7.17	d__Bacteria;p__Pseudomonadota;c__Alphaproteobacteria;o__Micavibrionales;f__Micavibrionaceae;g__	98.4	CRISPR;98.80 iPHoP-RF;63.30
Brothers_NWCB_S012_NODE_47494_length_2492_cov_1.276533	8.42	d__Bacteria;p__Aquificota;c__Aquificae;o__Aquificales;f__Aquificaceae;g__Hydrogenivirga	93.1	iPHoP-RF;95.10
Brothers_NWCB_S012_NODE_48249_length_2468_cov_1.256728	11.56	d__Bacteria;p__Aquificota;c__Aquificae;o__Aquificales;f__Aquificaceae;g__Hydrogenivirga	94	CRISPR;95.80
Brothers_NWCB_S012_NODE_4913_length_9552_cov_10.632149	4.37	d__Bacteria;p__Aquificota;c__Aquificae;o__Aquificales;f__Aquificaceae;g__Aquifex	90.1	blast;92.60 iPHoP-RF;72.60
Brothers_NWCB_S012_NODE_4955_length_9506_cov_3.640580	44.38	d__Bacteria;p__Aquificota;c__Aquificae;o__Aquificales;f__Aquificaceae;g__Hydrogenivirga	90.8	blast;93.20 iPHoP-RF;73.50
Brothers_NWCB_S012_NODE_4964_length_9493_cov_2.227418	13.87	d__Bacteria;p__Planctomycetota;c__Phycisphaerae;o__Phycisphaerales;f__UBA1924;g__UBA1924	91.6	blast;93.90 iPHoP-RF;87.60
Brothers_NWCB_S012_NODE_5049_length_9389_cov_2.285144	7.24	d__Archaea;p__Methanobacteriota_B;c__Thermococci;o__Thermococcales;f__Thermococcaceae;g__Thermococcus_A	93.9	iPHoP-RF;95.70
Brothers_NWCB_S012_NODE_5049_length_9389_cov_2.285144	7.24	d__Archaea;p__Methanobacteriota_B;c__Thermococci;o__Thermococcales;f__Thermococcaceae;g__Thermococcus	91.2	blast;93.60 iPHoP-RF;84.20
Brothers_NWCB_S012_NODE_50982_length_2386_cov_2.872953	6.08	d__Bacteria;p__Bacteroidota;c__Rhodothermia;o__Rhodothermales;f__Rhodothermaceae;g__Rhodothermus	90.9	blast;93.30
Brothers_NWCB_S012_NODE_51366_length_2376_cov_1.091596	7.93	d__Bacteria;p__Planctomycetota;c__Planctomycetia;o__Planctomycetales;f__Planctomycetaceae;g__Rubinisphaera	90.3	blast;92.80 iPHoP-RF;75.20
Brothers_NWCB_S012_NODE_52617_length_2339_cov_6.611212	11.57	d__Bacteria;p__Deinococcota;c__Deinococci;o__Deinococcales;f__Marinithermaceae;g__WFXV01	91.1	blast;93.50 iPHoP-RF;75.90
Brothers_NWCB_S012_NODE_53085_length_2327_cov_2.965455		d__Bacteria;p__Patescibacteria;c__Paceibacteria;o__UBA9983_A;f__UBA918;g__OLB19	90.4	blast;92.90 iPHoP-RF;78.00
Brothers_NWCB_S012_NODE_5314_length_9100_cov_1.568595	17.98	d__Bacteria;p__Pseudomonadota;c__Alphaproteobacteria;o__Rhizobiales;f__Thermopetrobacteraceae;g__Thermopetrobacter	91	blast;93.40 iPHoP-RF;70.00
Brothers_NWCB_S012_NODE_5349_length_9062_cov_2.009065	6.58	d__Bacteria;p__Planctomycetota;c__Planctomycetia;o__Planctomycetales;f__Planctomycetaceae;g__Rubinisphaera	92.6	blast;94.70 iPHoP-RF;83.90
Brothers_NWCB_S012_NODE_54635_length_2287_cov_0.858796	8.33	d__Bacteria;p__Pseudomonadota;c__Gammaproteobacteria;o__;f__;g__	90.3	blast;92.80 iPHoP-RF;65.60
Brothers_NWCB_S012_NODE_54677_length_2286_cov_0.962946		d__Bacteria;p__Planctomycetota;c__Planctomycetia;o__Planctomycetales;f__Planctomycetaceae;g__Rubinisphaera	91.6	blast;93.90 iPHoP-RF;76.40
Brothers_NWCB_S012_NODE_5494_length_8914_cov_12.426312	5.81	d__Bacteria;p__Pseudomonadota;c__Zetaproteobacteria;o__Mariprofundales;f__Mariprofundaceae;g__	91.6	blast;93.90
Brothers_NWCB_S012_NODE_5535_length_8881_cov_3.761024	5.54	d__Bacteria;p__Campylobacterota;c__Campylobacteria;o__Campylobacterales;f__Sulfurovaceae;g__Sulfurovum	94.5	iPHoP-RF;96.10 blast;93.60
Brothers_NWCB_S012_NODE_57141_length_2220_cov_2.179169		d__Bacteria;p__Aquificota;c__Aquificae;o__Hydrogenothermales;f__Hydrogenothermaceae;g__Persephonella	90.2	blast;92.70 iPHoP-RF;86.30
Brothers_NWCB_S012_NODE_57200_length_2219_cov_1.022467	47.05	d__Bacteria;p__Pseudomonadota;c__Alphaproteobacteria;o__Rhodobacterales;f__Rhodobacteraceae;g__	91.4	blast;93.70 iPHoP-RF;80.30
Brothers_NWCB_S012_NODE_58022_length_2200_cov_1.004342	68.76	d__Bacteria;p__Pseudomonadota;c__Alphaproteobacteria;o__Rhodobacterales;f__Rhodobacteraceae;g__JAGRMU01	90.9	blast;93.30 iPHoP-RF;81.40
Brothers_NWCB_S012_NODE_5881_length_8549_cov_2.024222	2.47	d__Bacteria;p__Calditrichota;c__Calditrichia;o__RBG-13-44-9;f__J042;g__	97	CRISPR;97.90
Brothers_NWCB_S012_NODE_6_length_202076_cov_8.985308	7.98	d__Bacteria;p__Planctomycetota;c__Planctomycetia;o__Pirellulales;f__Pirellulaceae;g__	97.5	CRISPR;98.20
Brothers_NWCB_S012_NODE_6043_length_8403_cov_1.313678	1.9	d__Bacteria;p__Actinomycetota;c__Acidimicrobiia;o__UBA5794;f__ZC4RG35;g__S012-128	97.9	CRISPR;98.50
Brothers_NWCB_S012_NODE_61_length_86712_cov_22.208327_fragment_1	4.58	d__Bacteria;p__Pseudomonadota;c__Zetaproteobacteria;o__Mariprofundales;f__S012-25;g__S012-25	92.5	blast;94.60 iPHoP-RF;67.70
Brothers_NWCB_S012_NODE_61969_length_2109_cov_1.396065	7.78	d__Bacteria;p__Actinomycetota;c__Actinomycetia;o__Actinomycetales;f__Bifidobacteriaceae;g__Bifidobacterium	95.7	CRISPR;97.00
Brothers_NWCB_S012_NODE_6444_length_8075_cov_2.181555	4	d__Bacteria;p__Pseudomonadota;c__Zetaproteobacteria;o__Mariprofundales;f__;g__	91.1	blast;93.50 iPHoP-RF;80.30 CRISPR;69.70
Brothers_NWCB_S012_NODE_65617_length_2033_cov_8.150577	7.2	d__Bacteria;p__Pseudomonadota;c__Alphaproteobacteria;o__Rhodobacterales;f__Rhodobacteraceae;g__WFPA01	90.2	blast;92.70
Brothers_NWCB_S012_NODE_6581_length_7979_cov_3.988156	11.7	d__Bacteria;p__Planctomycetota;c__Planctomycetia;o__Pirellulales;f__S012-138;g__S012-138	90.2	blast;92.70 iPHoP-RF;83.30
Brothers_NWCB_S012_NODE_6652_length_7934_cov_8.615217	13.9	d__Bacteria;p__Patescibacteria;c__ABY1;o__UBA2196;f__S139-112;g__S139-112	90.9	blast;93.30 iPHoP-RF;52.80
Brothers_NWCB_S012_NODE_66919_length_2007_cov_5.767021	10.5	d__Bacteria;p__Pseudomonadota;c__Alphaproteobacteria;o__Caulobacterales;f__Maricaulaceae;g__Robiginitomaculum_B	90.8	blast;93.20 iPHoP-RF;74.60
Brothers_NWCB_S012_NODE_67409_length_1998_cov_1.685730	10.8	d__Bacteria;p__Aquificota;c__Aquificae;o__Hydrogenothermales;f__Hydrogenothermaceae;g__Hydrogenothermus	90.9	blast;93.30 iPHoP-RF;67.50
Brothers_NWCB_S012_NODE_67500_length_1996_cov_2.036918	11.82	d__Bacteria;p__Pseudomonadota;c__Gammaproteobacteria;o__Xanthomonadales;f__Marinicellaceae;g__NORP309	91.4	blast;93.70 iPHoP-RF;54.90
Brothers_NWCB_S012_NODE_67841_length_1990_cov_1.785293		d__Archaea;p__Thermoproteota;c__Thermoprotei_A;o__Sulfolobales;f__Acidilobaceae;g__	90.9	blast;93.30 iPHoP-RF;81.40
Brothers_NWCB_S012_NODE_6925_length_7766_cov_3.303050	6.44	d__Bacteria;p__Bipolaricaulota;c__Bipolaricaulia;o__RBG-16-55-9;f__RBG-16-55-9;g__	90.6	blast;93.00
Brothers_NWCB_S012_NODE_71037_length_1932_cov_0.933518	19.9	d__Bacteria;p__Pseudomonadota;c__Gammaproteobacteria;o__Chromatiales;f__Sedimenticolaceae;g__DRKS01	90	blast;92.50 iPHoP-RF;58.40
Brothers_NWCB_S012_NODE_7261_length_7553_cov_1.567600		d__Bacteria;p__Desulfobacterota_F;c__Desulfuromonadia;o__Desulfuromonadales;f__Geothermobacteraceae;g__PPFX01	90.4	blast;92.90
Brothers_NWCB_S012_NODE_73058_length_1897_cov_1.542938	57.27	d__Bacteria;p__Pseudomonadota;c__Alphaproteobacteria;o__Rhodobacterales;f__Rhodobacteraceae;g__Acidimangrovimonas	91.1	blast;93.50
Brothers_NWCB_S012_NODE_7447_length_7454_cov_1.664392	3.02	d__Bacteria;p__Chloroflexota;c__Anaerolineae;o__J102;f__J102;g__M2005	93.8	blast;95.60 iPHoP-RF;65.10
Brothers_NWCB_S012_NODE_7575_length_7379_cov_4.112383	10.36	d__Bacteria;p__Aquificota;c__Aquificae;o__Aquificales;f__Aquificaceae;g__Hydrogenivirga	92.3	blast;94.50 iPHoP-RF;72.60
Brothers_NWCB_S012_NODE_76213_length_1845_cov_3.949942	15.38	d__Bacteria;p__Pseudomonadota;c__Alphaproteobacteria;o__Rhodobacterales;f__Rhodobacteraceae;g__UBA5972	90.9	blast;93.30
Brothers_NWCB_S012_NODE_76662_length_1838_cov_4.122735	14.9	d__Bacteria;p__Aquificota;c__Aquificae;o__Hydrogenothermales;f__Hydrogenothermaceae;g__Hydrogenothermus	91.5	blast;93.80 iPHoP-RF;56.00
Brothers_NWCB_S012_NODE_767_length_27763_cov_7.209365	23.36	d__Bacteria;p__Campylobacterota;c__Campylobacteria;o__Campylobacterales;f__Sulfurimonadaceae;g__	90.3	blast;92.80 iPHoP-RF;53.30
Brothers_NWCB_S012_NODE_7735_length_7283_cov_3.625489	16.2	d__Bacteria;p__Campylobacterota;c__Campylobacteria;o__Campylobacterales;f__Sulfurimonadaceae;g__	91.5	blast;93.80 iPHoP-RF;85.70
Brothers_NWCB_S012_NODE_7833_length_7230_cov_1.295931		d__Bacteria;p__Campylobacterota;c__Campylobacteria;o__Campylobacterales;f__Hydrogenimonadaceae;g__Hydrogenimonas	90.7	iPHoP-RF;93.10
Brothers_NWCB_S012_NODE_7854_length_7219_cov_11.707558	2.84	d__Bacteria;p__Aquificota;c__Aquificae;o__Hydrogenothermales;f__Hydrogenothermaceae;g__Persephonella	90.8	blast;93.20 iPHoP-RF;60.60
Brothers_NWCB_S012_NODE_7888_length_7202_cov_3.457102	6.1	d__Bacteria;p__Aquificota;c__Aquificae;o__Aquificales;f__Aquificaceae;g__Hydrogenivirga	91.6	blast;93.90 iPHoP-RF;87.00
Brothers_NWCB_S012_NODE_80604_length_1779_cov_6.954600	11.28	d__Bacteria;p__Pseudomonadota;c__Alphaproteobacteria;o__Rhizobiales;f__Rhizobiaceae;g__Aurantimonas	92.2	iPHoP-RF;94.40
Brothers_NWCB_S012_NODE_80604_length_1779_cov_6.954600	11.28	d__Bacteria;p__Pseudomonadota;c__Alphaproteobacteria;o__Rhizobiales;f__Rhizobiaceae;g__Jiella	90.3	iPHoP-RF;92.80
Brothers_NWCB_S012_NODE_8111_length_7083_cov_2.048879	6.98	d__Bacteria;p__Actinomycetota;c__Acidimicrobiia;o__UBA5794;f__ZC4RG35;g__	91.6	blast;93.90 iPHoP-RF;54.90
Brothers_NWCB_S012_NODE_8115_length_7081_cov_1.734685	16.23	d__Bacteria;p__Pseudomonadota;c__Alphaproteobacteria;o__Rhodobacterales;f__Rhodobacteraceae;g__Ruegeria	90.1	blast;92.60 iPHoP-RF;79.50
Brothers_NWCB_S012_NODE_8225_length_7035_cov_2.018819	32.87	d__Bacteria;p__Pseudomonadota;c__Alphaproteobacteria;o__Rhodobacterales;f__Rhodobacteraceae;g__Roseovarius	90.1	blast;92.60
Brothers_NWCB_S012_NODE_83010_length_1744_cov_4.348794	9.57	d__Bacteria;p__Campylobacterota;c__Campylobacteria;o__Campylobacterales;f__Sulfurimonadaceae;g__	90.1	blast;92.60 iPHoP-RF;60.30
Brothers_NWCB_S012_NODE_83028_length_1744_cov_1.722325	32.05	d__Bacteria;p__Pseudomonadota;c__Gammaproteobacteria;o__S144-34;f__S144-34;g__S144-34	91.6	blast;93.90
Brothers_NWCB_S012_NODE_8378_length_6957_cov_9.098975	2.98	d__Bacteria;p__Aquificota;c__Aquificae;o__Hydrogenothermales;f__Hydrogenothermaceae;g__Persephonella	90.4	blast;92.90 iPHoP-RF;53.60
Brothers_NWCB_S012_NODE_8424_length_6938_cov_1.434738	16.43	d__Bacteria;p__Bacillota;c__Bacilli;o__RF39;f__UBA660;g__RGIG4266	90.3	iPHoP-RF;92.80
Brothers_NWCB_S012_NODE_85788_length_1707_cov_5.415190	32.4	d__Bacteria;p__Pseudomonadota;c__Alphaproteobacteria;o__Rhodobacterales;f__Rhodobacteraceae;g__WFPA01	91.5	blast;93.80
Brothers_NWCB_S012_NODE_88402_length_1673_cov_3.184994	45.23	d__Bacteria;p__Pseudomonadota;c__Alphaproteobacteria;o__Rhodobacterales;f__Rhodobacteraceae;g__UBA5972	91.6	blast;93.90
Brothers_NWCB_S012_NODE_92847_length_1618_cov_0.865862		d__Bacteria;p__Pseudomonadota;c__Alphaproteobacteria;o__Rhizobiales;f__Thermopetrobacteraceae;g__Thermopetrobacter	90.6	blast;93.00 iPHoP-RF;82.50
Brothers_NWCB_S012_NODE_936_length_24884_cov_12.758816	3.88	d__Bacteria;p__Planctomycetota;c__Planctomycetia;o__Pirellulales;f__S012-138;g__S012-138	90.9	blast;93.30 iPHoP-RF;87.60
Brothers_NWCB_S012_NODE_93751_length_1607_cov_1.464189	9.1	d__Bacteria;p__Campylobacterota;c__Campylobacteria;o__Campylobacterales;f__Sulfurovaceae;g__Sulfurovum	92.2	iPHoP-RF;94.40
Brothers_NWCB_S012_NODE_9398_length_6520_cov_5.734084	20.12	d__Bacteria;p__Actinomycetota;c__Acidimicrobiia;o__UBA5794;f__ZC4RG35;g__	91.6	blast;93.90 iPHoP-RF;83.10
Brothers_NWCB_S012_NODE_9398_length_6520_cov_5.734084	20.12	d__Bacteria;p__Actinomycetota;c__Acidimicrobiia;o__UBA5794;f__ZC4RG35;g__S012-128	91.5	blast;93.80 iPHoP-RF;81.10
Brothers_NWCB_S012_NODE_9514_length_6469_cov_1.815673	19.03	d__Bacteria;p__Pseudomonadota;c__Alphaproteobacteria;o__Rhizobiales;f__Thermopetrobacteraceae;g__Thermopetrobacter	91.5	blast;93.80 iPHoP-RF;80.30
Brothers_NWCB_S012_NODE_9536_length_6455_cov_3.282238	4.48	d__Bacteria;p__Bacteroidota;c__Bacteroidia;o__Bacteroidales;f__Bacteroidaceae;g__Bacteroides	99.7	RaFAH;99.70
Brothers_NWCB_S012_NODE_9536_length_6455_cov_3.282238	4.48	d__Bacteria;p__Bacteroidota;c__Rhodothermia;o__Rhodothermales;f__Rhodothermaceae;g__Rhodothermus	91.4	blast;93.70 iPHoP-RF;71.90
Brothers_NWCB_S012_NODE_96926_length_1572_cov_1.183391		d__Archaea;p__Thermoproteota;c__Nitrososphaeria;o__Geothermarchaeales;f__JDFR-13;g__SZUA-1514	91.8	iPHoP-RF;94.10 blast;92.50
Brothers_NWCB_S012_NODE_97486_length_1566_cov_1.492008	19.23	d__Bacteria;p__Bacteroidota;c__Bacteroidia;o__Flavobacteriales;f__Flavobacteriaceae;g__Flavobacterium	93.5	iPHoP-RF;95.40
Brothers_NWCB_S012_NODE_99125_length_1549_cov_0.706048		d__Bacteria;p__Planctomycetota;c__Planctomycetia;o__Planctomycetales;f__Planctomycetaceae;g__Rubinisphaera	95.4	blast;96.80 iPHoP-RF;57.90
Brothers_NWCB_S012_NODE_9940_length_6300_cov_4.863924	2.15	d__Archaea;p__Thermoproteota;c__Nitrososphaeria;o__Geothermarchaeales;f__JDFR-13;g__SZUA-1514	92.6	iPHoP-RF;94.70 blast;91.20
Brothers_NWCB_S012_NODE_99445_length_1545_cov_1.712976	9.03	d__Bacteria;p__Aquificota;c__Aquificae;o__Aquificales;f__Aquificaceae;g__Hydrogenivirga	90.2	blast;92.70 iPHoP-RF;91.40
Brothers_NWCB_S012_vRhyme_bin_100	5.9	d__Bacteria;p__Myxococcota;c__;o__;f__;g__	91.6	blast;93.90 iPHoP-RF;65.10
Brothers_NWCB_S012_vRhyme_bin_115	14.2	d__Bacteria;p__Pseudomonadota;c__Gammaproteobacteria;o__Thiomicrospirales;f__Thiomicrospiraceae;g__Sulfurivirga	91	blast;93.40 iPHoP-RF;52.20
Brothers_NWCB_S012_vRhyme_bin_119	17.57	d__Bacteria;p__Aquificota;c__Aquificae;o__Hydrogenothermales;f__Hydrogenothermaceae;g__Persephonella	91.8	blast;94.10 iPHoP-RF;79.80
Brothers_NWCB_S012_vRhyme_bin_12	9.46	d__Bacteria;p__Campylobacterota;c__Campylobacteria;o__Nautiliales;f__Nautiliaceae;g__	91.1	blast;93.50 iPHoP-RF;88.20 CRISPR;56.10
Brothers_NWCB_S012_vRhyme_bin_120	2.85	d__Archaea;p__Thermoproteota;c__Thermoprotei_A;o__Sulfolobales;f__Acidilobaceae;g__	97.8	CRISPR;98.40 iPHoP-RF;92.40
Brothers_NWCB_S012_vRhyme_bin_121	6.06	d__Bacteria;p__Aquificota;c__Aquificae;o__Hydrogenothermales;f__Hydrogenothermaceae;g__Persephonella	90.3	blast;92.80 iPHoP-RF;56.20
Brothers_NWCB_S012_vRhyme_bin_124	3.76	d__Bacteria;p__Campylobacterota;c__Campylobacteria;o__Campylobacterales;f__Hydrogenimonadaceae;g__Hydrogenimonas	90.2	blast;92.70
Brothers_NWCB_S012_vRhyme_bin_126	7.46	d__Bacteria;p__Aquificota;c__Aquificae;o__Hydrogenothermales;f__Hydrogenothermaceae;g__Persephonella	93.8	blast;95.60 iPHoP-RF;78.70
Brothers_NWCB_S012_vRhyme_bin_130	36.27	d__Bacteria;p__Pseudomonadota;c__Alphaproteobacteria;o__Rhodobacterales;f__Rhodobacteraceae;g__Tropicimonas	91.6	blast;93.90
Brothers_NWCB_S012_vRhyme_bin_133	7.89	d__Bacteria;p__Pseudomonadota;c__Gammaproteobacteria;o__SZUA-229;f__SZUA-229;g__	91.1	blast;93.50 iPHoP-RF;66.30
Brothers_NWCB_S012_vRhyme_bin_134	4.43	d__Bacteria;p__Bacteroidota;c__Bacteroidia;o__Chitinophagales;f__S012-47;g__	99.6	CRISPR;99.60 iPHoP-RF;59.50
Brothers_NWCB_S012_vRhyme_bin_138	35	d__Bacteria;p__Pseudomonadota;c__Alphaproteobacteria;o__Rhodobacterales;f__Rhodobacteraceae;g__UBA3077	91.5	blast;93.80 iPHoP-RF;75.40
Brothers_NWCB_S012_vRhyme_bin_141	25.1	d__Bacteria;p__Pseudomonadota;c__Alphaproteobacteria;o__Rhodobacterales;f__Rhodobacteraceae;g__	92.5	CRISPR;94.60 blast;68.00
Brothers_NWCB_S012_vRhyme_bin_141	25.1	d__Bacteria;p__Pseudomonadota;c__Alphaproteobacteria;o__Rhodobacterales;f__Rhodobacteraceae;g__S012-89	92.5	CRISPR;94.60
Brothers_NWCB_S012_vRhyme_bin_143	4.17	d__Bacteria;p__Deinococcota;c__Deinococci;o__Deinococcales;f__Marinithermaceae;g__WFXV01	91.6	blast;93.90 CRISPR;67.10
Brothers_NWCB_S012_vRhyme_bin_144	2.76	d__Bacteria;p__Planctomycetota;c__Planctomycetia;o__Pirellulales;f__Pirellulaceae;g__	95.2	blast;96.60
Brothers_NWCB_S012_vRhyme_bin_151	1.76	d__Bacteria;p__Campylobacterota;c__Campylobacteria;o__Campylobacterales;f__Sulfurimonadaceae;g__Sulfurimonas	91	blast;93.40 iPHoP-RF;83.90
Brothers_NWCB_S012_vRhyme_bin_152	7.38	d__Bacteria;p__Campylobacterota;c__Campylobacteria;o__Campylobacterales;f__Sulfurovaceae;g__Sulfurovum	95.9	CRISPR;97.10 iPHoP-RF;84.80
Brothers_NWCB_S012_vRhyme_bin_152	7.38	d__Bacteria;p__Pseudomonadota;c__Gammaproteobacteria;o__Enterobacterales_A;f__Alteromonadaceae;g__GCA-2401725	93	blast;95.00 iPHoP-RF;51.70
Brothers_NWCB_S012_vRhyme_bin_159	5.85	d__Bacteria;p__Aquificota;c__Aquificae;o__Hydrogenothermales;f__Hydrogenothermaceae;g__Persephonella	92.2	iPHoP-RF;94.40 blast;91.20 CRISPR;90.70
Brothers_NWCB_S012_vRhyme_bin_16	4.14	d__Archaea;p__Asgardarchaeota;c__Heimdallarchaeia;o__UBA460;f__Kariarchaeaceae;g__WAKA01	91.5	blast;93.80 iPHoP-RF;54.90
Brothers_NWCB_S012_vRhyme_bin_161	3.56	d__Bacteria;p__Calditrichota;c__Calditrichia;o__RBG-13-44-9;f__J042;g__	97.5	CRISPR;98.20 iPHoP-RF;73.20
Brothers_NWCB_S012_vRhyme_bin_163	8.25	d__Bacteria;p__Pseudomonadota;c__Gammaproteobacteria;o__;f__;g__	90.1	blast;92.60 iPHoP-RF;86.30 CRISPR;50.30
Brothers_NWCB_S012_vRhyme_bin_167	4.32	d__Bacteria;p__Bacteroidota;c__Bacteroidia;o__Chitinophagales;f__S012-47;g__	99.3	CRISPR;99.40
Brothers_NWCB_S012_vRhyme_bin_170	5.38	d__Bacteria;p__Pseudomonadota;c__Zetaproteobacteria;o__Mariprofundales;f__Mariprofundaceae;g__Ghiorsea	98.2	CRISPR;98.70 iPHoP-RF;71.10
Brothers_NWCB_S012_vRhyme_bin_171	35.56	d__Bacteria;p__Pseudomonadota;c__Gammaproteobacteria;o__Chromatiales;f__Sedimenticolaceae;g__WFXD01	90.9	blast;93.30
Brothers_NWCB_S012_vRhyme_bin_179	16.27	d__Bacteria;p__Pseudomonadota;c__Alphaproteobacteria;o__Rhodobacterales;f__Rhodobacteraceae;g__UBA3077	93	blast;95.00 iPHoP-RF;80.80
Brothers_NWCB_S012_vRhyme_bin_18	12.24	d__Bacteria;p__Campylobacterota;c__Campylobacteria;o__Campylobacterales;f__Sulfurimonadaceae;g__Sulfurimonas	91.4	blast;93.70 iPHoP-RF;88.50
Brothers_NWCB_S012_vRhyme_bin_186	9.61	d__Archaea;p__Thermoproteota;c__Thermoprotei_A;o__Sulfolobales;f__AG1;g__	98.4	CRISPR;98.80 iPHoP-RF;80.00
Brothers_NWCB_S012_vRhyme_bin_186	9.61	d__Bacteria;p__Bacteroidota;c__Bacteroidia;o__Cytophagales;f__Cyclobacteriaceae;g__	97	CRISPR;97.90
Brothers_NWCB_S012_vRhyme_bin_186	9.61	d__Bacteria;p__Bacteroidota;c__Bacteroidia;o__Cytophagales;f__Cyclobacteriaceae;g__S012-113	97	CRISPR;97.90
Brothers_NWCB_S012_vRhyme_bin_19	6.97	d__Archaea;p__Methanobacteriota;c__Methanobacteria;o__Methanobacteriales;f__Methanobacteriaceae;g__Methanobrevibacter_A	94.9	iPHoP-RF;96.40
Brothers_NWCB_S012_vRhyme_bin_196	5.71	d__Bacteria;p__Campylobacterota;c__Campylobacteria;o__Campylobacterales;f__Hydrogenimonadaceae;g__Hydrogenimonas	91.5	blast;93.80 iPHoP-RF;64.80
Brothers_NWCB_S012_vRhyme_bin_21	3.37	d__Bacteria;p__Campylobacterota;c__Campylobacteria;o__Campylobacterales;f__Sulfurimonadaceae;g__	90.7	blast;93.10 iPHoP-RF;62.70
Brothers_NWCB_S012_vRhyme_bin_36	3.76	d__Bacteria;p__Aquificota;c__Aquificae;o__Aquificales;f__Aquificaceae;g__Aquifex	91.5	blast;93.80 iPHoP-RF;90.50 CRISPR;53.70
Brothers_NWCB_S012_vRhyme_bin_39	15.06	d__Bacteria;p__Aquificota;c__Aquificae;o__Aquificales;f__Aquificaceae;g__Aquifex	95.9	iPHoP-RF;97.10 CRISPR;94.20 blast;92.10
Brothers_NWCB_S012_vRhyme_bin_4	9.16	d__Bacteria;p__Campylobacterota;c__Campylobacteria;o__Campylobacterales;f__Sulfurimonadaceae;g__Sulfurimonas	91.1	blast;93.50 iPHoP-RF;75.40
Brothers_NWCB_S012_vRhyme_bin_47	4.22	d__Bacteria;p__Pseudomonadota;c__Alphaproteobacteria;o__Rhodobacterales;f__Rhodobacteraceae;g__UBA5972	90.9	blast;93.30 iPHoP-RF;77.50
Brothers_NWCB_S012_vRhyme_bin_48	7.58	d__Bacteria;p__Pseudomonadota;c__Alphaproteobacteria;o__Rhodobacterales;f__Rhodobacteraceae;g__UBA5972	91.1	blast;93.50 iPHoP-RF;69.10
Brothers_NWCB_S012_vRhyme_bin_55	5.52	d__Bacteria;p__Pseudomonadota;c__Gammaproteobacteria;o__Pseudomonadales;f__Alcanivoracaceae;g__Alcanivorax	91.5	blast;93.80 iPHoP-RF;76.80
Brothers_NWCB_S012_vRhyme_bin_75	6.84	d__Bacteria;p__Pseudomonadota;c__Alphaproteobacteria;o__Caulobacterales;f__Parvularculaceae;g__	97.6	CRISPR;98.30
Brothers_NWCB_S012_vRhyme_bin_76	6.59	d__Bacteria;p__Aquificota;c__Aquificae;o__Aquificales;f__Aquificaceae;g__Hydrogenivirga	94	CRISPR;95.80
Brothers_NWCB_S012_vRhyme_bin_79	35.12	d__Bacteria;p__Pseudomonadota;c__Gammaproteobacteria;o__SZUA-152;f__SZUA-152;g__DRQN01	91.1	blast;93.50
Brothers_NWCB_S012_vRhyme_bin_79	35.12	d__Bacteria;p__Pseudomonadota;c__Gammaproteobacteria;o__;f__;g__	91	blast;93.40 iPHoP-RF;50.90
Brothers_NWCB_S012_vRhyme_bin_79	35.12	d__Bacteria;p__Pseudomonadota;c__Gammaproteobacteria;o__S140-43;f__S140-43;g__S140-43	90.6	blast;93.00
Brothers_NWCB_S012_vRhyme_bin_8	12.24	d__Bacteria;p__Aquificota;c__Aquificae;o__Hydrogenothermales;f__Hydrogenothermaceae;g__Hydrogenothermus	90.3	blast;92.80
Brothers_NWCB_S012_vRhyme_bin_80	27.92	d__Bacteria;p__Pseudomonadota;c__Alphaproteobacteria;o__Caulobacterales;f__Parvularculaceae;g__S012-90	91.1	blast;93.50 iPHoP-RF;76.80
Brothers_NWCB_S012_vRhyme_bin_80	27.92	d__Bacteria;p__Pseudomonadota;c__Alphaproteobacteria;o__Caulobacterales;f__Parvularculaceae;g__	90.8	blast;93.20 iPHoP-RF;75.70
Brothers_NWCB_S012_vRhyme_bin_81	11	d__Bacteria;p__Pseudomonadota;c__Alphaproteobacteria;o__Rhodobacterales;f__Rhodobacteraceae;g__	90.8	blast;93.20 iPHoP-RF;77.10
Brothers_NWCB_S012_vRhyme_bin_86	4.44	d__Bacteria;p__Pseudomonadota;c__Alphaproteobacteria;o__Rhodobacterales;f__Rhodobacteraceae;g__	90.2	blast;92.70 iPHoP-RF;65.10
Brothers_NWCB_S012_vRhyme_bin_9	9.83	d__Bacteria;p__Bacteroidota;c__Bacteroidia;o__Bacteroidales;f__Rikenellaceae;g__Alistipes	91.8	iPHoP-RF;94.10
Brothers_NWCB_S012_vRhyme_bin_93	31.56	d__Bacteria;p__Pseudomonadota;c__Alphaproteobacteria;o__Rhodobacterales;f__Rhodobacteraceae;g__NVQY01	91.1	blast;93.50
Brothers_NWCB_S012_vRhyme_bin_95	58.11	d__Bacteria;p__Pseudomonadota;c__Alphaproteobacteria;o__Rhodobacterales;f__Rhodobacteraceae;g__Roseovarius	91.6	blast;93.90
Brothers_NWCB_S012_vRhyme_bin_98	53.52	d__Bacteria;p__Pseudomonadota;c__Alphaproteobacteria;o__Rhizobiales;f__Devosiaceae;g__DROE01	91.5	blast;93.80 iPHoP-RF;80.80
Brothers_NWCB_S012_vRhyme_bin_99	7.64	d__Bacteria;p__Campylobacterota;c__Campylobacteria;o__Campylobacterales;f__Sulfurimonadaceae;g__QNZR01	90.9	blast;93.30
Brothers_NWCB_S139_NODE_10097_length_8611_cov_9.248232	3.86	d__Bacteria;p__Patescibacteria;c__ABY1;o__UBA2196;f__;g__	92.7	blast;94.80 iPHoP-RF;76.10
Brothers_NWCB_S139_NODE_10145_length_8592_cov_2.837921	26.64	d__Bacteria;p__Planctomycetota;c__Planctomycetia;o__Planctomycetales;f__Planctomycetaceae;g__Rubinisphaera	92.7	blast;94.80
Brothers_NWCB_S139_NODE_1039_length_28824_cov_40.431683	8.74	d__Bacteria;p__Pseudomonadota;c__Gammaproteobacteria;o__Chromatiales;f__Sedimenticolaceae;g__WFXD01	98.7	CRISPR;99.00 iPHoP-RF;75.00
Brothers_NWCB_S139_NODE_105368_length_2065_cov_7.655315	46.34	d__Bacteria;p__Pseudomonadota;c__Alphaproteobacteria;o__Rhodobacterales;f__Rhodobacteraceae;g__Ruegeria	91.2	blast;93.60
Brothers_NWCB_S139_NODE_106175_length_2054_cov_4.282304	11.25	d__Bacteria;p__KSB1;c__UBA2214;o__DRLW01;f__DRLW01;g__DRLW01	90.1	blast;92.60
Brothers_NWCB_S139_NODE_107_length_88832_cov_6.716893	8.54	d__Bacteria;p__Pseudomonadota;c__Gammaproteobacteria;o__Enterobacterales_A;f__Alteromonadaceae;g__Cognaticolwellia	91	iPHoP-RF;93.40
Brothers_NWCB_S139_NODE_108302_length_2026_cov_3.883096	13.97	d__Bacteria;p__Actinomycetota;c__Acidimicrobiia;o__UBA5794;f__ZC4RG35;g__	92.3	blast;94.50 iPHoP-RF;79.30
Brothers_NWCB_S139_NODE_108302_length_2026_cov_3.883096	13.97	d__Bacteria;p__Actinomycetota;c__Acidimicrobiia;o__UBA5794;f__ZC4RG35;g__S012-128	92.1	blast;94.30 iPHoP-RF;79.00
Brothers_NWCB_S139_NODE_110993_length_1991_cov_1.422747	70.45	d__Bacteria;p__Pseudomonadota;c__Alphaproteobacteria;o__Rhodobacterales;f__Rhodobacteraceae;g__UBA5972	90.4	blast;92.90
Brothers_NWCB_S139_NODE_112118_length_1977_cov_1.100000	9.2	d__Bacteria;p__Pseudomonadota;c__Gammaproteobacteria;o__SZUA-140;f__SZUA-140;g__SZUA-140	93	blast;95.00 iPHoP-RF;83.60
Brothers_NWCB_S139_NODE_113306_length_1962_cov_7.595095	15.07	d__Bacteria;p__Patescibacteria;c__ABY1;o__UBA2196;f__;g__	90.4	blast;92.90 iPHoP-RF;65.10
Brothers_NWCB_S139_NODE_114303_length_1950_cov_15.879320	8.85	d__Bacteria;p__Aquificota;c__Aquificae;o__Aquificales;f__Aquificaceae;g__Hydrogenivirga	92.6	CRISPR;94.70 iPHoP-RF;61.10
Brothers_NWCB_S139_NODE_114317_length_1950_cov_2.577071	15.2	d__Bacteria;p__Planctomycetota;c__GCA-002687715;o__GCA-002687715;f__DRQF01;g__S139-23	91.4	blast;93.70
Brothers_NWCB_S139_NODE_117296_length_1916_cov_0.406372	8.36	d__Bacteria;p__Bacillota;c__Bacilli;o__Erysipelotrichales;f__Erysipelotrichaceae;g__Erysipelothrix	91	iPHoP-RF;93.40
Brothers_NWCB_S139_NODE_11736_length_7908_cov_4.569850	5.31	d__Archaea;p__Asgardarchaeota;c__Heimdallarchaeia;o__UBA460;f__Kariarchaeaceae;g__S139-21	93.1	blast;95.10 iPHoP-RF;74.80
Brothers_NWCB_S139_NODE_11736_length_7908_cov_4.569850	5.31	d__Archaea;p__Asgardarchaeota;c__Heimdallarchaeia;o__UBA460;f__Kariarchaeaceae;g__	93	blast;95.00 iPHoP-RF;76.80
Brothers_NWCB_S139_NODE_11969_length_7820_cov_1.233459		d__Archaea;p__Thermoproteota;c__Thermoprotei_A;o__Sulfolobales;f__Desulfurococcaceae;g__JAADCY01	90.7	iPHoP-RF;93.10
Brothers_NWCB_S139_NODE_120406_length_1881_cov_1.802737	14.57	d__Bacteria;p__Pseudomonadota;c__Alphaproteobacteria;o__Rhodobacterales;f__Rhodobacteraceae;g__Jhaorihella	94.9	blast;96.40 iPHoP-RF;73.20
Brothers_NWCB_S139_NODE_121443_length_1869_cov_1.416188	11.26	d__Bacteria;p__Campylobacterota;c__Campylobacteria;o__Campylobacterales;f__Hydrogenimonadaceae;g__Hydrogenimonas	90.3	blast;92.80 iPHoP-RF;79.80
Brothers_NWCB_S139_NODE_121502_length_1869_cov_0.595867	8.36	d__Bacteria;p__Campylobacterota;c__Campylobacteria;o__Campylobacterales;f__Sulfurimonadaceae;g__Sulfurimonas	90.3	iPHoP-RF;92.80 blast;91.90
Brothers_NWCB_S139_NODE_12171_length_7740_cov_1.630763	2.76	d__Archaea;p__Halobacteriota;c__Methanosarcinia;o__Methanosarcinales;f__Methanoperedenaceae;g__Methanoperedens	91.4	iPHoP-RF;93.70
Brothers_NWCB_S139_NODE_1226_length_26341_cov_17.831273	2.09	d__Bacteria;p__Bacteroidota;c__Bacteroidia;o__Chitinophagales;f__S012-47;g__	99.7	CRISPR;99.70
Brothers_NWCB_S139_NODE_12423_length_7650_cov_2.525588	6.7	d__Bacteria;p__Bacteroidota;c__Bacteroidia;o__Bacteroidales;f__Muribaculaceae;g__Duncaniella	91.8	iPHoP-RF;94.10
Brothers_NWCB_S139_NODE_125121_length_1830_cov_0.949501	11.3	d__Bacteria;p__Nitrospirota;c__Thermodesulfovibrionia;o__Thermodesulfovibrionales;f__JdFR-85;g__BMS3Abin08	91	blast;93.40 iPHoP-RF;75.90
Brothers_NWCB_S139_NODE_125171_length_1829_cov_8.810223	12.6	d__Bacteria;p__Pseudomonadota;c__Gammaproteobacteria;o__DSM-19610;f__DSM-19610;g__Thiogranum	97.8	CRISPR;98.40 iPHoP-RF;85.70
Brothers_NWCB_S139_NODE_12586_length_7602_cov_3.745953	28.15	d__Bacteria;p__Pseudomonadota;c__Alphaproteobacteria;o__Rhodobacterales;f__Rhodobacteraceae;g__	91.5	blast;93.80
Brothers_NWCB_S139_NODE_12717_length_7562_cov_1.433356	9.42	d__Bacteria;p__Bacteroidota;c__Bacteroidia;o__Bacteroidales;f__VadinHA17;g__DUOU01	91.2	blast;93.60 iPHoP-RF;79.30
Brothers_NWCB_S139_NODE_127731_length_1804_cov_1.212880	12.95	d__Bacteria;p__Desulfobacterota_C;c__Deferrisomatia;o__Deferrisomatales;f__Deferrisomataceae;g__Deferrisoma	90.7	blast;93.10 iPHoP-RF;68.60
Brothers_NWCB_S139_NODE_12779_length_7543_cov_1.538026	7.87	d__Bacteria;p__Pseudomonadota;c__Alphaproteobacteria;o__Rhizobiales;f__Rhizobiaceae;g__SZUA-100	94	blast;95.80 iPHoP-RF;64.00
Brothers_NWCB_S139_NODE_13013_length_7474_cov_2.094460	17.54	d__Bacteria;p__Pseudomonadota;c__Alphaproteobacteria;o__SMXP01;f__SMXP01;g__JAJFIM01	90.4	blast;92.90
Brothers_NWCB_S139_NODE_13183_length_7420_cov_2.670232	11.4	d__Bacteria;p__Pseudomonadota;c__Alphaproteobacteria;o__Rhodobacterales;f__Rhodobacteraceae;g__Sulfitobacter	91.4	blast;93.70 iPHoP-RF;72.80
Brothers_NWCB_S139_NODE_135000_length_1735_cov_0.550995	24.7	d__Bacteria;p__Deinococcota;c__Deinococci;o__Deinococcales;f__Marinithermaceae;g__Oceanithermus	90.7	iPHoP-RF;93.10
Brothers_NWCB_S139_NODE_135387_length_1731_cov_1.280549	9.47	d__Bacteria;p__Patescibacteria;c__Saccharimonadia;o__Saccharimonadales;f__Nanosynbacteraceae;g__Nanosynbacter	91.4	iPHoP-RF;93.70
Brothers_NWCB_S139_NODE_136077_length_1725_cov_1.057572	64.67	d__Bacteria;p__Pseudomonadota;c__Alphaproteobacteria;o__Rhodobacterales;f__Rhodobacteraceae;g__UBA3077	94.9	iPHoP-RF;96.40 blast;93.00
Brothers_NWCB_S139_NODE_13614_length_7289_cov_5.419436	4.85	d__Bacteria;p__Aquificota;c__Aquificae;o__Hydrogenothermales;f__Hydrogenothermaceae;g__Persephonella	91.2	blast;93.60 iPHoP-RF;91.80
Brothers_NWCB_S139_NODE_141183_length_1680_cov_2.018674	30.07	d__Bacteria;p__Pseudomonadota;c__Alphaproteobacteria;o__Rhodobacterales;f__Rhodobacteraceae;g__UBA5972	90.7	blast;93.10 iPHoP-RF;65.10
Brothers_NWCB_S139_NODE_141858_length_1675_cov_0.449612	9.75	d__Bacteria;p__Pseudomonadota;c__Alphaproteobacteria;o__Geminicoccales;f__Geminicoccaceae;g__HRBIN39	91.4	blast;93.70 iPHoP-RF;70.00
Brothers_NWCB_S139_NODE_14541_length_7043_cov_2.976576	2.68	d__Bacteria;p__Aquificota;c__Aquificae;o__Hydrogenothermales;f__Hydrogenothermaceae;g__Persephonella	92.6	blast;94.70
Brothers_NWCB_S139_NODE_147120_length_1631_cov_0.709441	11	d__Bacteria;p__Pseudomonadota;c__Gammaproteobacteria;o__Burkholderiales;f__Burkholderiaceae_B;g__Curvibacter	92.2	iPHoP-RF;94.40
Brothers_NWCB_S139_NODE_147166_length_1630_cov_2.968064	16.32	d__Bacteria;p__Pseudomonadota;c__Alphaproteobacteria;o__Caulobacterales;f__Maricaulaceae;g__Robiginitomaculum_B	91.7	blast;94.00 iPHoP-RF;67.70
Brothers_NWCB_S139_NODE_1475_length_23995_cov_2.312050_fragment_1		d__Bacteria;p__Planctomycetota;c__GCA-002687715;o__GCA-002687715;f__DRQF01;g__S139-23	93.1	blast;95.10 iPHoP-RF;71.30
Brothers_NWCB_S139_NODE_15622_length_6765_cov_20.824345	5.43	d__Bacteria;p__Pseudomonadota;c__Gammaproteobacteria;o__Chromatiales;f__Sedimenticolaceae;g__WFXD01	91.8	blast;94.10 iPHoP-RF;78.00
Brothers_NWCB_S139_NODE_15782_length_6730_cov_1.150689	8.46	d__Bacteria;p__Planctomycetota;c__Planctomycetia;o__Planctomycetales;f__Planctomycetaceae;g__Rubinisphaera	93.2	blast;95.20 iPHoP-RF;70.90
Brothers_NWCB_S139_NODE_15874_length_6708_cov_1.437927		d__Bacteria;p__Bacteroidota;c__Bacteroidia;o__Flavobacteriales;f__Flavobacteriaceae;g__Nonlabens	90.7	iPHoP-RF;93.10
Brothers_NWCB_S139_NODE_159_length_73201_cov_2.097572_fragment_1	9.53	d__Bacteria;p__Campylobacterota;c__Campylobacteria;o__Campylobacterales;f__Hydrogenimonadaceae;g__Hydrogenimonas	93.9	iPHoP-RF;95.70 CRISPR;88.30
Brothers_NWCB_S139_NODE_159056_length_1542_cov_3.765371	15.35	d__Bacteria;p__Deinococcota;c__Deinococci;o__Deinococcales;f__Marinithermaceae;g__Oceanithermus	91.1	blast;93.50 iPHoP-RF;74.60
Brothers_NWCB_S139_NODE_15972_length_6681_cov_6.731004	8.94	d__Bacteria;p__Pseudomonadota;c__Gammaproteobacteria;o__SZUA-152;f__SZUA-152;g__SZUA-152	91	blast;93.40
Brothers_NWCB_S139_NODE_16_length_202131_cov_8.698892	7.98	d__Bacteria;p__Planctomycetota;c__Planctomycetia;o__Pirellulales;f__Pirellulaceae;g__	97.5	CRISPR;98.20
Brothers_NWCB_S139_NODE_16007_length_6674_cov_1.782649	8.55	d__Bacteria;p__Aquificota;c__Aquificae;o__Aquificales;f__Aquificaceae;g__Hydrogenivirga	94.3	CRISPR;96.00
Brothers_NWCB_S139_NODE_161061_length_1528_cov_1.381156	10.26	d__Bacteria;p__Planctomycetota;c__Planctomycetia;o__Pirellulales;f__Pirellulaceae;g__	91.1	blast;93.50 iPHoP-RF;78.70
Brothers_NWCB_S139_NODE_16365_length_6591_cov_2.340192	12.97	d__Archaea;p__Asgardarchaeota;c__Heimdallarchaeia;o__UBA460;f__Kariarchaeaceae;g__S139-21	90.8	blast;93.20 iPHoP-RF;63.30
Brothers_NWCB_S139_NODE_17154_length_6420_cov_1.608136	11.43	d__Bacteria;p__Pseudomonadota;c__Gammaproteobacteria;o__Xanthomonadales;f__S139-57;g__S139-57	90.1	blast;92.60 iPHoP-RF;65.30
Brothers_NWCB_S139_NODE_172593_length_1453_cov_11.819005	17.6	d__Bacteria;p__Pseudomonadota;c__Alphaproteobacteria;o__Rhodobacterales;f__Rhodobacteraceae;g__	90.2	blast;92.70
Brothers_NWCB_S139_NODE_172899_length_1452_cov_0.541132	20.32	d__Archaea;p__Hydrothermarchaeota;c__Hydrothermarchaeia;o__Hydrothermarchaeales;f__BMS3B;g__JAADFX01	91.4	iPHoP-RF;93.70
Brothers_NWCB_S139_NODE_173475_length_1448_cov_1.291446	24.26	d__Bacteria;p__Pseudomonadota;c__Alphaproteobacteria;o__Rhodobacterales;f__Rhodobacteraceae;g__Jhaorihella	94.6	blast;96.20 iPHoP-RF;83.60
Brothers_NWCB_S139_NODE_17549_length_6331_cov_1.020471	6.27	d__Bacteria;p__Acidobacteriota;c__Terriglobia;o__Terriglobales;f__Acidobacteriaceae;g__Terracidiphilus	91.4	iPHoP-RF;93.70
Brothers_NWCB_S139_NODE_17698_length_6300_cov_1.485825	2.99	d__Bacteria;p__Chloroflexota;c__Anaerolineae;o__Anaerolineales;f__UBA11858;g__NIOZ-UU35	91	iPHoP-RF;93.40
Brothers_NWCB_S139_NODE_179114_length_1414_cov_0.949495		d__Bacteria;p__Aquificota;c__Aquificae;o__Aquificales;f__Aquificaceae;g__Hydrogenivirga	94	CRISPR;95.80
Brothers_NWCB_S139_NODE_18_length_186253_cov_14.506200_fragment_2	6.29	d__Bacteria;p__Pseudomonadota;c__Gammaproteobacteria;o__UBA6429;f__UBA6429;g__	91.6	blast;93.90 iPHoP-RF;69.10
Brothers_NWCB_S139_NODE_18231_length_6197_cov_2.050247	7.08	d__Bacteria;p__Pseudomonadota;c__Gammaproteobacteria;o__DSM-19610;f__DSM-19610;g__Thiogranum	97.5	CRISPR;98.20
Brothers_NWCB_S139_NODE_18622_length_6121_cov_33.532533	17.57	d__Bacteria;p__Pseudomonadota;c__Gammaproteobacteria;o__DRMK01;f__DRMK01;g__DRMK01	95.3	iPHoP-RF;96.70 blast;92.40
Brothers_NWCB_S139_NODE_188_length_66584_cov_32.062552_fragment_1	6.03	d__Bacteria;p__Pseudomonadota;c__Gammaproteobacteria;o__DRMK01;f__DRMK01;g__DRMK01	94.6	blast;96.20 iPHoP-RF;70.20
Brothers_NWCB_S139_NODE_190115_length_1352_cov_10.517551	20.1	d__Bacteria;p__Pseudomonadota;c__Gammaproteobacteria;o__DSM-19610;f__DSM-19610;g__Thiogranum	94.2	CRISPR;95.90
Brothers_NWCB_S139_NODE_190762_length_1349_cov_0.961538	72.4	d__Bacteria;p__Pseudomonadota;c__Alphaproteobacteria;o__Rhodobacterales;f__Rhodobacteraceae;g__UBA5972	91.2	blast;93.60
Brothers_NWCB_S139_NODE_19677_length_5930_cov_2.710667	10.38	d__Bacteria;p__Planctomycetota;c__Planctomycetia;o__Planctomycetales;f__Planctomycetaceae;g__Rubinisphaera	90	blast;92.50 iPHoP-RF;81.60
Brothers_NWCB_S139_NODE_1971_length_20485_cov_16.177964	5.23	d__Bacteria;p__Pseudomonadota;c__Gammaproteobacteria;o__SZUA-229;f__SZUA-229;g__	90.7	CRISPR;93.10 iPHoP-RF;58.20
Brothers_NWCB_S139_NODE_20691_length_5755_cov_5.959844	17.39	d__Bacteria;p__Pseudomonadota;c__Gammaproteobacteria;o__DSM-19610;f__DSM-19610;g__Thiogranum	91.1	blast;93.50 iPHoP-RF;59.80
Brothers_NWCB_S139_NODE_20762_length_5745_cov_1.244571	2.42	d__Bacteria;p__Calditrichota;c__Calditrichia;o__RBG-13-44-9;f__J042;g__	96.9	CRISPR;97.80 iPHoP-RF;92.10
Brothers_NWCB_S139_NODE_21276_length_5662_cov_1.514724	7.02	d__Bacteria;p__Pseudomonadota;c__Gammaproteobacteria;o__Pseudomonadales;f__Pseudomonadaceae;g__Stutzerimonas	90.3	iPHoP-RF;92.80
Brothers_NWCB_S139_NODE_21998_length_5560_cov_1.602061	4.96	d__Bacteria;p__Planctomycetota;c__Planctomycetia;o__Pirellulales;f__Pirellulaceae;g__S141-3	90.8	blast;93.20 iPHoP-RF;68.60
Brothers_NWCB_S139_NODE_2232_length_19174_cov_20.235050	4.32	d__Bacteria;p__Bacteroidota;c__Bacteroidia;o__Chitinophagales;f__S012-47;g__	98.8	CRISPR;99.10
Brothers_NWCB_S139_NODE_22719_length_5460_cov_19.755860	8.51	d__Bacteria;p__Pseudomonadota;c__Gammaproteobacteria;o__Enterobacterales;f__Enterobacteriaceae;g__Photorhabdus	94.9	iPHoP-RF;96.40
Brothers_NWCB_S139_NODE_22719_length_5460_cov_19.755860	8.51	d__Bacteria;p__Pseudomonadota;c__Gammaproteobacteria;o__Enterobacterales;f__Enterobacteriaceae;g__Xenorhabdus	91	iPHoP-RF;93.40
Brothers_NWCB_S139_NODE_22750_length_5456_cov_6.802214	5	d__Archaea;p__Asgardarchaeota;c__Heimdallarchaeia;o__UBA460;f__Kariarchaeaceae;g__	92.1	blast;94.30 iPHoP-RF;60.60
Brothers_NWCB_S139_NODE_22750_length_5456_cov_6.802214	5	d__Archaea;p__Asgardarchaeota;c__Heimdallarchaeia;o__UBA460;f__Kariarchaeaceae;g__S139-21	91.5	blast;93.80 iPHoP-RF;59.80
Brothers_NWCB_S139_NODE_22938_length_5431_cov_1.427225	23.03	d__Bacteria;p__Pseudomonadota;c__Alphaproteobacteria;o__Micavibrionales;f__Micavibrionaceae;g__	92.2	iPHoP-RF;94.40 blast;92.70
Brothers_NWCB_S139_NODE_23312_length_5384_cov_5.001712	6.34	d__Bacteria;p__Patescibacteria;c__ABY1;o__UBA2196;f__S139-112;g__S139-113	92	blast;94.20 iPHoP-RF;60.30
Brothers_NWCB_S139_NODE_233270_length_1159_cov_1.461240	19.38	d__Bacteria;p__Pseudomonadota;c__Alphaproteobacteria;o__Rhodobacterales;f__Rhodobacteraceae;g__	91.4	blast;93.70 iPHoP-RF;74.60
Brothers_NWCB_S139_NODE_23593_length_5347_cov_1.789080	53.52	d__Bacteria;p__Pseudomonadota;c__Alphaproteobacteria;o__Rhodobacterales;f__Rhodobacteraceae;g__Paracoccus	90.8	blast;93.20 iPHoP-RF;56.20
Brothers_NWCB_S139_NODE_239665_length_1136_cov_0.511397	7.96	d__Bacteria;p__Pseudomonadota;c__Alphaproteobacteria;o__Rhizobiales;f__JAJFHR01;g__JAJFHR01	91.5	blast;93.80 iPHoP-RF;69.10
Brothers_NWCB_S139_NODE_24733_length_5203_cov_5.317770	8.06	d__Bacteria;p__Nitrospirota;c__Thermodesulfovibrionia;o__Thermodesulfovibrionales;f__JdFR-85;g__JAADHP01	91.1	blast;93.50 iPHoP-RF;64.50
Brothers_NWCB_S139_NODE_2527_length_17963_cov_4.477349		d__Archaea;p__Asgardarchaeota;c__Heimdallarchaeia;o__UBA460;f__Kariarchaeaceae;g__	91.2	blast;93.60 iPHoP-RF;83.60
Brothers_NWCB_S139_NODE_2528_length_17962_cov_3.633193		d__Archaea;p__Halobacteriota;c__Archaeoglobi;o__Archaeoglobales;f__Archaeoglobaceae;g__Geoglobus	92.3	blast;94.50 iPHoP-RF;92.40
Brothers_NWCB_S139_NODE_25345_length_5129_cov_3.508996	5.9	d__Bacteria;p__Planctomycetota;c__Planctomycetia;o__Pirellulales;f__Pirellulaceae;g__	90.3	blast;92.80 iPHoP-RF;72.60
Brothers_NWCB_S139_NODE_25943_length_5058_cov_2.476171	18.17	d__Bacteria;p__Pseudomonadota;c__Gammaproteobacteria;o__UBA6429;f__UBA6429;g__SZUA-37	91.5	blast;93.80 iPHoP-RF;64.00
Brothers_NWCB_S139_NODE_25943_length_5058_cov_2.476171	18.17	d__Bacteria;p__Pseudomonadota;c__Gammaproteobacteria;o__UBA6429;f__UBA6429;g__	90.1	blast;92.60 iPHoP-RF;87.60
Brothers_NWCB_S139_NODE_2627_length_17598_cov_4.241142	43.22	d__Bacteria;p__Pseudomonadota;c__Alphaproteobacteria;o__Rhodobacterales;f__Rhodobacteraceae;g__Oceanicola	90.3	blast;92.80
Brothers_NWCB_S139_NODE_263905_length_1055_cov_2.308190	37.73	d__Bacteria;p__Pseudomonadota;c__Alphaproteobacteria;o__Rhodobacterales;f__Rhodobacteraceae;g__UBA5972	90.6	blast;93.00
Brothers_NWCB_S139_NODE_26804_length_4963_cov_2.599876	4.86	d__Bacteria;p__Bacteroidota;c__Bacteroidia;o__Flavobacteriales;f__Flavobacteriaceae;g__Confluentibacter	93.1	iPHoP-RF;95.10
Brothers_NWCB_S139_NODE_26804_length_4963_cov_2.599876	4.86	d__Bacteria;p__Bacteroidota;c__Bacteroidia;o__Flavobacteriales;f__Flavobacteriaceae;g__Flavivirga	93.1	iPHoP-RF;95.10
Brothers_NWCB_S139_NODE_26804_length_4963_cov_2.599876	4.86	d__Bacteria;p__Bacteroidota;c__Bacteroidia;o__Flavobacteriales;f__Flavobacteriaceae;g__Snuella	92.6	iPHoP-RF;94.70
Brothers_NWCB_S139_NODE_26804_length_4963_cov_2.599876	4.86	d__Bacteria;p__Bacteroidota;c__Bacteroidia;o__Flavobacteriales;f__Flavobacteriaceae;g__Yeosuana	92.6	iPHoP-RF;94.70
Brothers_NWCB_S139_NODE_26804_length_4963_cov_2.599876	4.86	d__Bacteria;p__Bacteroidota;c__Bacteroidia;o__Flavobacteriales;f__Flavobacteriaceae;g__JABDMV01	91.8	iPHoP-RF;94.10
Brothers_NWCB_S139_NODE_26804_length_4963_cov_2.599876	4.86	d__Bacteria;p__Bacteroidota;c__Bacteroidia;o__Flavobacteriales;f__Flavobacteriaceae;g__Flaviramulus	91.4	iPHoP-RF;93.70
Brothers_NWCB_S139_NODE_2686_length_17367_cov_2.744200	12.07	d__Bacteria;p__Pseudomonadota;c__Gammaproteobacteria;o__Enterobacterales;f__Enterobacteriaceae;g__Xenorhabdus	93.1	iPHoP-RF;95.10
Brothers_NWCB_S139_NODE_2686_length_17367_cov_2.744200	12.07	d__Bacteria;p__Pseudomonadota;c__Gammaproteobacteria;o__Enterobacterales;f__Enterobacteriaceae;g__Photorhabdus	92.6	iPHoP-RF;94.70
Brothers_NWCB_S139_NODE_271_length_56810_cov_13.898947	3.97	d__Archaea;p__Asgardarchaeota;c__Heimdallarchaeia;o__UBA460;f__Kariarchaeaceae;g__	91.6	CRISPR;93.90 iPHoP-RF;58.70
Brothers_NWCB_S139_NODE_27314_length_4908_cov_14.614934	30.79	d__Bacteria;p__Pseudomonadota;c__Gammaproteobacteria;o__Chromatiales;f__Sedimenticolaceae;g__WFXD01	90.2	blast;92.70
Brothers_NWCB_S139_NODE_27396_length_4898_cov_16.783903	6.22	d__Bacteria;p__Aquificota;c__Aquificae;o__Aquificales;f__Aquificaceae;g__Hydrogenivirga	90.8	blast;93.20 iPHoP-RF;83.90
Brothers_NWCB_S139_NODE_27850_length_4853_cov_10.415785	8.84	d__Bacteria;p__Aquificota;c__Aquificae;o__Aquificales;f__Aquificaceae;g__Hydrogenivirga	90.4	blast;92.90 iPHoP-RF;91.40
Brothers_NWCB_S139_NODE_28235_length_4814_cov_1.869426	10.72	d__Bacteria;p__Pseudomonadota;c__Gammaproteobacteria;o__Enterobacterales_A;f__Alteromonadaceae;g__GCA-2401725	90.9	blast;93.30 iPHoP-RF;84.20
Brothers_NWCB_S139_NODE_28235_length_4814_cov_1.869426	10.72	d__Bacteria;p__Pseudomonadota;c__Gammaproteobacteria;o__Enterobacterales_A;f__Alteromonadaceae;g__Colwellia	90.7	iPHoP-RF;93.10
Brothers_NWCB_S139_NODE_28355_length_4801_cov_5.304236	13.94	d__Archaea;p__Asgardarchaeota;c__Heimdallarchaeia;o__UBA460;f__Kariarchaeaceae;g__S139-21	92.2	blast;94.40 iPHoP-RF;77.10
Brothers_NWCB_S139_NODE_28355_length_4801_cov_5.304236	13.94	d__Archaea;p__Asgardarchaeota;c__Heimdallarchaeia;o__UBA460;f__Kariarchaeaceae;g__	91.6	blast;93.90 iPHoP-RF;79.80
Brothers_NWCB_S139_NODE_29067_length_4730_cov_1.932870	29.61	d__Bacteria;p__Pseudomonadota;c__Alphaproteobacteria;o__Rhodobacterales;f__Rhodobacteraceae;g__WFPA01	90.7	blast;93.10
Brothers_NWCB_S139_NODE_29237_length_4713_cov_1.229394		d__Bacteria;p__Bacillota;c__Bacilli;o__RF39;f__UBA660;g__HGM10836	93.1	iPHoP-RF;95.10
Brothers_NWCB_S139_NODE_29237_length_4713_cov_1.229394		d__Bacteria;p__Bacillota;c__Bacilli;o__RF39;f__UBA660;g__MGBC162267	91	iPHoP-RF;93.40
Brothers_NWCB_S139_NODE_29293_length_4708_cov_0.818380	6.67	d__Bacteria;p__Acidobacteriota;c__HRBIN11;o__;f__;g__	90.1	blast;92.60 iPHoP-RF;64.30
Brothers_NWCB_S139_NODE_2953_length_16576_cov_2.809046_fragment_1	47.42	d__Bacteria;p__Pseudomonadota;c__Alphaproteobacteria;o__Rhodobacterales;f__Rhodobacteraceae;g__Jhaorihella	91.5	blast;93.80 iPHoP-RF;57.10
Brothers_NWCB_S139_NODE_2953_length_16576_cov_2.809046_fragment_1	47.42	d__Bacteria;p__Pseudomonadota;c__Alphaproteobacteria;o__Rhodobacterales;f__Rhodobacteraceae;g__Antarcticimicrobium	90.8	blast;93.20
Brothers_NWCB_S139_NODE_29687_length_4670_cov_2.346687	20.14	d__Archaea;p__Halobacteriota;c__Archaeoglobi;o__Archaeoglobales;f__Archaeoglobaceae;g__Geoglobus	90.3	iPHoP-RF;92.80 blast;89.70
Brothers_NWCB_S139_NODE_2971_length_16525_cov_1.819917	6.99	d__Bacteria;p__Pseudomonadota;c__Gammaproteobacteria;o__Enterobacterales;f__Enterobacteriaceae;g__Photorhabdus	95.9	iPHoP-RF;97.10
Brothers_NWCB_S139_NODE_2971_length_16525_cov_1.819917	6.99	d__Bacteria;p__Pseudomonadota;c__Gammaproteobacteria;o__Enterobacterales;f__Enterobacteriaceae;g__Xenorhabdus	93.5	iPHoP-RF;95.40
Brothers_NWCB_S139_NODE_30085_length_4635_cov_17.435226	16.25	d__Bacteria;p__Actinomycetota;c__Coriobacteriia;o__Coriobacteriales;f__Eggerthellaceae;g__Senegalimassilia	93.9	iPHoP-RF;95.70
Brothers_NWCB_S139_NODE_3038_length_16331_cov_2.506665_fragment_1	4.55	d__Bacteria;p__Chloroflexota;c__Anaerolineae;o__Anaerolineales;f__DRMV01;g__	95.3	iPHoP-RF;96.70
Brothers_NWCB_S139_NODE_3038_length_16331_cov_2.506665_fragment_1	4.55	d__Bacteria;p__Chloroflexota;c__Anaerolineae;o__Anaerolineales;f__DRMV01;g__S139-71	95.3	iPHoP-RF;96.70 blast;93.80
Brothers_NWCB_S139_NODE_30398_length_4605_cov_1.873381	9.43	d__Bacteria;p__Aquificota;c__Aquificae;o__Hydrogenothermales;f__Hydrogenothermaceae;g__Persephonella	91.1	blast;93.50 iPHoP-RF;50.20
Brothers_NWCB_S139_NODE_30475_length_4598_cov_1.987028	20.43	d__Bacteria;p__Pseudomonadota;c__Gammaproteobacteria;o__S012-40;f__S012-40;g__	91	blast;93.40 iPHoP-RF;71.70
Brothers_NWCB_S139_NODE_30681_length_4578_cov_2.922265	6.84	d__Bacteria;p__Aquificota;c__Aquificae;o__Hydrogenothermales;f__Hydrogenothermaceae;g__Hydrogenothermus	90.4	blast;92.90 iPHoP-RF;68.60
Brothers_NWCB_S139_NODE_31565_length_4499_cov_0.979186		d__Archaea;p__Halobacteriota;c__Archaeoglobi;o__Archaeoglobales;f__Archaeoglobaceae;g__Geoglobus	91.4	blast;93.70 iPHoP-RF;71.50
Brothers_NWCB_S139_NODE_31838_length_4476_cov_1.998620	7.06	d__Archaea;p__Methanobacteriota_B;c__Thermococci;o__Thermococcales;f__Thermococcaceae;g__Thermococcus_B	91.1	blast;93.50 iPHoP-RF;73.70
Brothers_NWCB_S139_NODE_31842_length_4475_cov_41.033579	9.28	d__Bacteria;p__KSB1;c__UBA2214;o__DRLW01;f__DRLW01;g__DRLW01	91.6	blast;93.90 iPHoP-RF;75.70
Brothers_NWCB_S139_NODE_32604_length_4413_cov_2.521465	8.33	d__Bacteria;p__Acidobacteriota;c__Polarisedimenticolia;o__J045;f__J045;g__	90.3	blast;92.80 iPHoP-RF;60.10
Brothers_NWCB_S139_NODE_32646_length_4411_cov_1.026144		d__Bacteria;p__Calditrichota;c__Calditrichia;o__RBG-13-44-9;f__J042;g__	95.9	CRISPR;97.10
Brothers_NWCB_S139_NODE_32877_length_4393_cov_62.644866	12.92	d__Bacteria;p__Pseudomonadota;c__Gammaproteobacteria;o__UBA6429;f__UBA6429;g__HyVt-448	90.8	blast;93.20
Brothers_NWCB_S139_NODE_33411_length_4350_cov_2.678428	9.06	d__Bacteria;p__Pseudomonadota;c__Gammaproteobacteria;o__JAFLJP01;f__JAFLJP01;g__JAFLJP01	91.2	blast;93.60
Brothers_NWCB_S139_NODE_336_length_50439_cov_2.576622	5.38	d__Bacteria;p__Bacteroidota;c__Bacteroidia;o__Bacteroidales;f__Paludibacteraceae;g__UBA1181	92.6	iPHoP-RF;94.70
Brothers_NWCB_S139_NODE_33909_length_4311_cov_2.459130	8.42	d__Archaea;p__Halobacteriota;c__Archaeoglobi;o__Archaeoglobales;f__Archaeoglobaceae;g__Geoglobus	90.9	blast;93.30 iPHoP-RF;72.40
Brothers_NWCB_S139_NODE_34315_length_4280_cov_1.844931	5.06	d__Archaea;p__Halobacteriota;c__Archaeoglobi;o__Archaeoglobales;f__Archaeoglobaceae;g__Geoglobus	91.4	blast;93.70 iPHoP-RF;87.30
Brothers_NWCB_S139_NODE_34641_length_4258_cov_1.058581	17.85	d__Bacteria;p__Bacteroidota;c__Bacteroidia;o__Flavobacteriales;f__Flavobacteriaceae;g__Tenacibaculum	93.5	iPHoP-RF;95.40
Brothers_NWCB_S139_NODE_34994_length_4233_cov_1.829518		d__Bacteria;p__Campylobacterota;c__Campylobacteria;o__Campylobacterales;f__Sulfurimonadaceae;g__Sulfurimonas	90.4	blast;92.90 iPHoP-RF;67.50
Brothers_NWCB_S139_NODE_35004_length_4232_cov_4.143484	5.72	d__Archaea;p__Halobacteriota;c__Archaeoglobi;o__Archaeoglobales;f__Archaeoglobaceae;g__Geoglobus	94.5	iPHoP-RF;96.10 blast;95.80
Brothers_NWCB_S139_NODE_35185_length_4217_cov_2.496088	5.89	d__Bacteria;p__Pseudomonadota;c__Gammaproteobacteria;o__UBA6429;f__UBA6429;g__JAADGZ01	90.2	blast;92.70 iPHoP-RF;76.40
Brothers_NWCB_S139_NODE_35498_length_4193_cov_2.434825	10.18	d__Bacteria;p__Pseudomonadota;c__Gammaproteobacteria;o__Pseudomonadales;f__Pseudomonadaceae;g__Pseudomonas_E	90.7	iPHoP-RF;93.10
Brothers_NWCB_S139_NODE_35620_length_4183_cov_1.050542	10	d__Bacteria;p__Bacteroidota;c__Bacteroidia;o__Flavobacteriales;f__Flavobacteriaceae;g__Flavobacterium	91.8	iPHoP-RF;94.10
Brothers_NWCB_S139_NODE_36034_length_4152_cov_1.136646	5.76	d__Bacteria;p__Bacillota;c__Bacilli;o__Izemoplasmatales;f__UBA5603;g__JAAYZB01	95.3	iPHoP-RF;96.70
Brothers_NWCB_S139_NODE_36034_length_4152_cov_1.136646	5.76	d__Bacteria;p__Bacillota;c__Bacilli;o__RFN20;f__CAG-826;g__JAAYDH01	92.6	iPHoP-RF;94.70
Brothers_NWCB_S139_NODE_36122_length_4146_cov_6.781538	10.7	d__Bacteria;p__Desulfobacterota_F;c__GWC2-55-46;o__GWC2-55-46;f__DRQE01;g__DRQE01	92.2	iPHoP-RF;94.40 blast;92.50
Brothers_NWCB_S139_NODE_36133_length_4146_cov_0.715850		d__Bacteria;p__Myxococcota;c__Bradymonadia;o__UBA7976;f__UBA1532;g__JACKDN01	91	blast;93.40 iPHoP-RF;67.00
Brothers_NWCB_S139_NODE_37173_length_4073_cov_2.624176	9.79	d__Bacteria;p__Pseudomonadota;c__Gammaproteobacteria;o__UBA6429;f__UBA6429;g__	91.6	blast;93.90 iPHoP-RF;69.50
Brothers_NWCB_S139_NODE_385_length_47113_cov_17.914357_fragment_1	5.86	d__Bacteria;p__Patescibacteria;c__Paceibacteria;o__UBA9983_A;f__UBA2100;g__S139-169	91.6	blast;93.90 iPHoP-RF;78.00
Brothers_NWCB_S139_NODE_38750_length_3973_cov_3.179927	13.2	d__Bacteria;p__Pseudomonadota;c__Gammaproteobacteria;o__SZUA-229;f__SZUA-229;g__	90.2	blast;92.70 iPHoP-RF;74.80
Brothers_NWCB_S139_NODE_38767_length_3972_cov_2.777113	6.25	d__Bacteria;p__Myxococcota;c__UBA796;o__UBA796;f__;g__	91.5	blast;93.80
Brothers_NWCB_S139_NODE_38798_length_3970_cov_2.794692	6.86	d__Bacteria;p__Planctomycetota;c__Planctomycetia;o__Pirellulales;f__Pirellulaceae;g__	94.6	blast;96.20
Brothers_NWCB_S139_NODE_38798_length_3970_cov_2.794692	6.86	d__Bacteria;p__Planctomycetota;c__Planctomycetia;o__Pirellulales;f__Pirellulaceae;g__S141-3	94	blast;95.80
Brothers_NWCB_S139_NODE_38807_length_3969_cov_24.234774	7.55	d__Bacteria;p__Pseudomonadota;c__Gammaproteobacteria;o__Chromatiales;f__Sedimenticolaceae;g__WFXD01	90	blast;92.50 iPHoP-RF;75.40
Brothers_NWCB_S139_NODE_39328_length_3937_cov_1.439370		d__Bacteria;p__Planctomycetota;c__Planctomycetia;o__Planctomycetales;f__Planctomycetaceae;g__Rubinisphaera	91.4	blast;93.70 iPHoP-RF;79.80
Brothers_NWCB_S139_NODE_40080_length_3891_cov_1.674814	9.82	d__Bacteria;p__Bacteroidota;c__Bacteroidia;o__Flavobacteriales;f__Flavobacteriaceae;g__Wenyingzhuangia	91	iPHoP-RF;93.40
Brothers_NWCB_S139_NODE_40180_length_3885_cov_1.811336	6.46	d__Bacteria;p__Aquificota;c__Aquificae;o__Aquificales;f__Aquificaceae;g__WFWF01	90.1	blast;92.60 iPHoP-RF;57.90
Brothers_NWCB_S139_NODE_40844_length_3843_cov_2.721744	8.93	d__Bacteria;p__Nitrospirota;c__Nitrospiria;o__Nitrospirales;f__UBA8639;g__J017	91.2	blast;93.60 iPHoP-RF;65.10
Brothers_NWCB_S139_NODE_41590_length_3802_cov_1.224218	5.93	d__Bacteria;p__Aquificota;c__Aquificae;o__Hydrogenothermales;f__Hydrogenothermaceae;g__Persephonella	91.6	blast;93.90 iPHoP-RF;79.50
Brothers_NWCB_S139_NODE_4178_length_13851_cov_3.804066	4	d__Bacteria;p__Aquificota;c__Aquificae;o__Hydrogenothermales;f__Hydrogenothermaceae;g__Persephonella	92.6	iPHoP-RF;94.70 CRISPR;93.80 blast;91.50
Brothers_NWCB_S139_NODE_42011_length_3779_cov_0.829956	5.64	d__Bacteria;p__Pseudomonadota;c__Gammaproteobacteria;o__Pseudomonadales;f__Pseudomonadaceae;g__Pseudomonas_E	92.2	iPHoP-RF;94.40
Brothers_NWCB_S139_NODE_42348_length_3759_cov_1.531112	3.1	d__Bacteria;p__Pseudomonadota;c__Gammaproteobacteria;o__S144-34;f__S144-34;g__S144-34	90.7	blast;93.10 iPHoP-RF;77.10
Brothers_NWCB_S139_NODE_42473_length_3752_cov_1.461241	11.32	d__Bacteria;p__Bacillota;c__Bacilli;o__Lactobacillales;f__Lactobacillaceae;g__Leuconostoc_B	95.9	iPHoP-RF;97.10
Brothers_NWCB_S139_NODE_42473_length_3752_cov_1.461241	11.32	d__Bacteria;p__Bacillota;c__Bacilli;o__Lactobacillales;f__Lactobacillaceae;g__Leuconostoc	94.9	iPHoP-RF;96.40
Brothers_NWCB_S139_NODE_42745_length_3736_cov_1.253533	6.34	d__Bacteria;p__Planctomycetota;c__Planctomycetia;o__Pirellulales;f__Pirellulaceae;g__	90.8	blast;93.20 iPHoP-RF;73.00
Brothers_NWCB_S139_NODE_43111_length_3717_cov_5.294429		d__Bacteria;p__Pseudomonadota;c__Gammaproteobacteria;o__SZUA-152;f__SZUA-152;g__DRQN01	91.8	blast;94.10 iPHoP-RF;79.00
Brothers_NWCB_S139_NODE_43630_length_3693_cov_1.053561	7.88	d__Bacteria;p__Pseudomonadota;c__Gammaproteobacteria;o__Enterobacterales;f__Enterobacteriaceae;g__Proteus	91.8	iPHoP-RF;94.10
Brothers_NWCB_S139_NODE_44049_length_3671_cov_1.547686	27.87	d__Bacteria;p__Aquificota;c__Aquificae;o__Aquificales;f__Aquificaceae;g__WFWF01	91.6	blast;93.90
Brothers_NWCB_S139_NODE_44139_length_3666_cov_12.632382	10.34	d__Bacteria;p__Pseudomonadota;c__Alphaproteobacteria;o__Rhodobacterales;f__Rhodobacteraceae;g__	91.5	blast;93.80 iPHoP-RF;67.70
Brothers_NWCB_S139_NODE_44139_length_3666_cov_12.632382	10.34	d__Bacteria;p__Pseudomonadota;c__Alphaproteobacteria;o__Rhodobacterales;f__Rhodobacteraceae;g__JAJRUE01	91.5	blast;93.80 iPHoP-RF;68.40
Brothers_NWCB_S139_NODE_44929_length_3624_cov_1.133543	11	d__Bacteria;p__Planctomycetota;c__Planctomycetia;o__Planctomycetales;f__Planctomycetaceae;g__Rubinisphaera	94.6	blast;96.20 iPHoP-RF;72.40
Brothers_NWCB_S139_NODE_45404_length_3599_cov_0.890553	15.82	d__Bacteria;p__Chloroflexota;c__Anaerolineae;o__JAADDB01;f__JAADDB01;g__	92	blast;94.20 iPHoP-RF;84.50
Brothers_NWCB_S139_NODE_45404_length_3599_cov_0.890553	15.82	d__Bacteria;p__Chloroflexota;c__Anaerolineae;o__JAADDB01;f__JAADDB01;g__S141-23	91.2	blast;93.60 iPHoP-RF;77.30
Brothers_NWCB_S139_NODE_4567_length_13211_cov_1.302354_fragment_1	8.13	d__Bacteria;p__Planctomycetota;c__Planctomycetia;o__Planctomycetales;f__Planctomycetaceae;g__Rubinisphaera	90.9	blast;93.30 iPHoP-RF;79.80
Brothers_NWCB_S139_NODE_46044_length_3567_cov_3.063663	3.42	d__Archaea;p__Halobacteriota;c__Archaeoglobi;o__Archaeoglobales;f__Archaeoglobaceae;g__Geoglobus	91.5	blast;93.80 iPHoP-RF;91.80
Brothers_NWCB_S139_NODE_46295_length_3555_cov_9.862602	6.77	d__Bacteria;p__Patescibacteria;c__ABY1;o__UBA2196;f__;g__	90.2	blast;92.70 iPHoP-RF;77.30
Brothers_NWCB_S139_NODE_46964_length_3522_cov_10.498969	9.05	d__Bacteria;p__Pseudomonadota;c__Gammaproteobacteria;o__;f__;g__	91.6	blast;93.90 iPHoP-RF;60.60
Brothers_NWCB_S139_NODE_47436_length_3502_cov_1.587259		d__Bacteria;p__Chloroflexota;c__Anaerolineae;o__JAADDB01;f__JAADDB01;g__	90.1	blast;92.60 iPHoP-RF;84.50
Brothers_NWCB_S139_NODE_47874_length_3483_cov_0.903456		d__Bacteria;p__Planctomycetota;c__Planctomycetia;o__Pirellulales;f__Pirellulaceae;g__	91.5	blast;93.80 iPHoP-RF;52.50
Brothers_NWCB_S139_NODE_49106_length_3426_cov_2.479539	6.2	d__Bacteria;p__Aquificota;c__Aquificae;o__Hydrogenothermales;f__Hydrogenothermaceae;g__Persephonella	90.7	blast;93.10 iPHoP-RF;81.10
Brothers_NWCB_S139_NODE_49132_length_3425_cov_1.701031	11.15	d__Bacteria;p__Pseudomonadota;c__Gammaproteobacteria;o__S144-34;f__S144-34;g__S144-34	91.2	blast;93.60 iPHoP-RF;64.30
Brothers_NWCB_S139_NODE_49268_length_3418_cov_1.311152	6.09	d__Bacteria;p__Pseudomonadota;c__Gammaproteobacteria;o__SZUA-229;f__SZUA-229;g__GCA-2746365	91.5	blast;93.80
Brothers_NWCB_S139_NODE_51132_length_3340_cov_1.143480	7.66	d__Bacteria;p__Pseudomonadota;c__Gammaproteobacteria;o__SZUA-140;f__SZUA-140;g__SZUA-140	91	blast;93.40 iPHoP-RF;77.10
Brothers_NWCB_S139_NODE_51740_length_3315_cov_0.622020		d__Bacteria;p__Chloroflexota;c__Anaerolineae;o__JAADDB01;f__JAADDB01;g__	90	blast;92.50 iPHoP-RF;84.20
Brothers_NWCB_S139_NODE_52016_length_3302_cov_9.585512	4.89	d__Bacteria;p__Bacteroidota;c__Bacteroidia;o__Bacteroidales;f__Marinifilaceae;g__Odoribacter	90.3	iPHoP-RF;92.80
Brothers_NWCB_S139_NODE_52016_length_3302_cov_9.585512	4.89	d__Bacteria;p__Bacteroidota;c__Bacteroidia;o__Bacteroidales;f__WCHB1-69;g__UBA5266	90.3	iPHoP-RF;92.80
Brothers_NWCB_S139_NODE_53052_length_3263_cov_0.850128	12.5	d__Bacteria;p__Chloroflexota;c__Anaerolineae;o__Anaerolineales;f__DRMV01;g__S139-71	93.5	iPHoP-RF;95.40 blast;92.10
Brothers_NWCB_S139_NODE_53052_length_3263_cov_0.850128	12.5	d__Bacteria;p__Chloroflexota;c__Anaerolineae;o__Anaerolineales;f__DRMV01;g__	92.2	iPHoP-RF;94.40 blast;93.90
Brothers_NWCB_S139_NODE_53669_length_3237_cov_34.859807	10.32	d__Bacteria;p__Pseudomonadota;c__Gammaproteobacteria;o__Pseudomonadales;f__Moraxellaceae;g__Acinetobacter	93.5	iPHoP-RF;95.40
Brothers_NWCB_S139_NODE_53669_length_3237_cov_34.859807	10.32	d__Bacteria;p__Pseudomonadota;c__Gammaproteobacteria;o__Methylococcales;f__Methylomonadaceae;g__QPIN01	91.8	iPHoP-RF;94.10
Brothers_NWCB_S139_NODE_55207_length_3178_cov_0.931170	5.62	d__Bacteria;p__Pseudomonadota;c__Alphaproteobacteria;o__Rhizobiales;f__Rhizobiaceae;g__Neorhizobium	94.5	iPHoP-RF;96.10
[truncated: 5,820 more rows]
