# Supplementary material for: Endemism shapes viral ecology and evolution in globally distributed hydrothermal vent ecosystems
Source: Nat Commun. 2025 May 1;16:4076. doi: 10.1038/s41467-025-59154-x (PMC12043954; doi:10.1038/s41467-025-59154-x)
Supplement: Supplementary file 18 — Supplementary Dataset 14 [file 41467_2025_59154_MOESM18_ESM.xlsx]

## Sheet: Sheet1
Supplementary Data 14. CoverM relative abundance of all microbial MAGs in all samples. The 'Taxonomy' column contains the GTDBtk (v2.3.2) taxonomy predictions of microbial MAGs.
Genome	Taxonomy	A1_trim_1.fastq.gz Read Count	A1_trim_1.fastq.gz Relative Abundance (%)	A1_trim_1.fastq.gz Covered Fraction	A3_trim_1.fastq.gz Read Count	A3_trim_1.fastq.gz Relative Abundance (%)	A3_trim_1.fastq.gz Covered Fraction	Abe_SRR1217460_final_reads_1.fastq.gz Read Count	Abe_SRR1217460_final_reads_1.fastq.gz Relative Abundance (%)	Abe_SRR1217460_final_reads_1.fastq.gz Covered Fraction	Abe_SRR1217463_final_reads_1.fastq.gz Read Count	Abe_SRR1217463_final_reads_1.fastq.gz Relative Abundance (%)	Abe_SRR1217463_final_reads_1.fastq.gz Covered Fraction	Abe_SRR1217565_final_reads_1.fastq.gz Read Count	Abe_SRR1217565_final_reads_1.fastq.gz Relative Abundance (%)	Abe_SRR1217565_final_reads_1.fastq.gz Covered Fraction	Guaymas_final_reads_1.fastq.gz Read Count	Guaymas_final_reads_1.fastq.gz Relative Abundance (%)	Guaymas_final_reads_1.fastq.gz Covered Fraction	KM_SRR1217367_final_reads_1.fastq.gz Read Count	KM_SRR1217367_final_reads_1.fastq.gz Relative Abundance (%)	KM_SRR1217367_final_reads_1.fastq.gz Covered Fraction	KM_SRR1217459_final_reads_1.fastq.gz Read Count	KM_SRR1217459_final_reads_1.fastq.gz Relative Abundance (%)	KM_SRR1217459_final_reads_1.fastq.gz Covered Fraction	KM_SRR1217564_final_reads_1.fastq.gz Read Count	KM_SRR1217564_final_reads_1.fastq.gz Relative Abundance (%)	KM_SRR1217564_final_reads_1.fastq.gz Covered Fraction	KM_SRR1217566_final_reads_1.fastq.gz Read Count	KM_SRR1217566_final_reads_1.fastq.gz Relative Abundance (%)	KM_SRR1217566_final_reads_1.fastq.gz Covered Fraction	lane2-s009-indexN705-S505-GGACTCCT-CTCCTTAC-279_debarcode_1.fastq.gz Read Count	lane2-s009-indexN705-S505-GGACTCCT-CTCCTTAC-279_debarcode_1.fastq.gz Relative Abundance (%)	lane2-s009-indexN705-S505-GGACTCCT-CTCCTTAC-279_debarcode_1.fastq.gz Covered Fraction	lane2-s010-indexN708-S505-CAGAGAGG-CTCCTTAC-233_debarcode_1.fastq.gz Read Count	lane2-s010-indexN708-S505-CAGAGAGG-CTCCTTAC-233_debarcode_1.fastq.gz Relative Abundance (%)	lane2-s010-indexN708-S505-CAGAGAGG-CTCCTTAC-233_debarcode_1.fastq.gz Covered Fraction	lane2-s011-indexN701-S505-TAAGGCGA-CTCCTTAC-217_debarcode_1.fastq.gz Read Count	lane2-s011-indexN701-S505-TAAGGCGA-CTCCTTAC-217_debarcode_1.fastq.gz Relative Abundance (%)	lane2-s011-indexN701-S505-TAAGGCGA-CTCCTTAC-217_debarcode_1.fastq.gz Covered Fraction	lane3-s012-indexN708-S517-CAGAGAGG-TCTTACGC-67_debarcode_1.fastq.gz Read Count	lane3-s012-indexN708-S517-CAGAGAGG-TCTTACGC-67_debarcode_1.fastq.gz Relative Abundance (%)	lane3-s012-indexN708-S517-CAGAGAGG-TCTTACGC-67_debarcode_1.fastq.gz Covered Fraction	lane3-s013-indexN701-S517-TAAGGCGA-TCTTACGC-128_debarcode_1.fastq.gz Read Count	lane3-s013-indexN701-S517-TAAGGCGA-TCTTACGC-128_debarcode_1.fastq.gz Relative Abundance (%)	lane3-s013-indexN701-S517-TAAGGCGA-TCTTACGC-128_debarcode_1.fastq.gz Covered Fraction	lane3-s014-indexN702-S517-CGTACTAG-TCTTACGC-297_debarcode_1.fastq.gz Read Count	lane3-s014-indexN702-S517-CGTACTAG-TCTTACGC-297_debarcode_1.fastq.gz Relative Abundance (%)	lane3-s014-indexN702-S517-CGTACTAG-TCTTACGC-297_debarcode_1.fastq.gz Covered Fraction
unmapped	N/A	NA	25.8675	NA	NA	49.8591	NA	NA	71.7012	NA	NA	93.3511	NA	NA	85.3286	NA	NA	71.3906	NA	NA	79.3063	NA	NA	68.3652	NA	NA	85.3871	NA	NA	84.0511	NA	NA	73.0033	NA	NA	31.6146	NA	NA	24.2761	NA	NA	17.7362	NA	NA	26.2594	NA	NA	34.3615	NA
Brothers_S145_metabat2_004	d__Bacteria;p__Patescibacteria;c__Paceibacteria;o__UBA9983_A;f__GCA-2747955;g__GCA-2747955;s__	5461	0.00231404	0.182195	1414	0.00077069	0.0540356	92	7.05341e-05	0.00083494	79	6.00295e-05	0.00233783	322	0.000295451	0.00563915	763	0.000414845	0.00220328	416	0.000395185	0.00104398	92	8.33197e-05	0.00114369	121	0.000155627	0.00113888	240	0.00018712	0.000700389	389	0.000259461	0.0114549	2984	0.00357296	0.0376384	5002	0.00568835	0.0187339	293	0.000257125	0.0085212	1319	0.000968155	0.0573129	8387	0.00783681	0.0406021
MAR_354-166_metabat2_120	d__Bacteria;p__Pseudomonadota;c__Alphaproteobacteria;o__Rhizobiales;f__Devosiaceae;g__;s__	21	2.19358e-06	0.000547939	1793	0.000296593	0.0186657	346	9.52097e-05	0.00061798	89	2.46602e-05	0.000886232	190	6.39974e-05	0.00214649	341	5.99457e-05	0.00185299	369	0.000134211	0.000984385	166	5.61121e-05	0.000736144	95	4.07086e-05	0.000482187	173	4.94805e-05	0.000741386	210	4.24137e-05	0.000482187	88	2.83465e-05	0.000346393	43	1.09693e-05	0.000575098	236	7.29196e-05	0.00309562	62	1.45855e-05	0.00122167	9	1.24038e-06	7.38527e-05
Brothers_S016_metabat2_123	d__Bacteria;p__Desulfobacterota;c__Dissulfuribacteria;o__Dissulfuribacterales;f__UBA3076;g__;s__	1963	0.000340849	0.0138275	3065	0.0007443	0.0224504	1	3.82675e-07	4.95059e-05	11	4.17863e-06	0.000388126	9	3.78104e-06	0.000345056	39	7.02485e-06	0.000396047	3	6.99047e-07	9.55464e-05	5	1.46558e-06	0.000121289	7	1.57366e-06	5.79219e-05	10	1.82096e-06	0.000148518	407	0.00011345	0.00183469	191	8.96937e-05	0.00554466	317	0.000143136	0.00724123	32158	0.0146633	0.737896	33888	0.0117973	0.756482	27036884	10.9178	0.99875
Brothers_S143_metabat1_082	d__Archaea;p__Iainarchaeota;c__Iainarchaeia;o__JAADDC01;f__JAADDC01;g__;s__	14400	0.0115163	0.809413	576	0.000601599	0.079255	0	0	0	0	0	0	38	6.6729e-05	0.00547594	1	5.49252e-07	0.000102201	0	0	0	0	0	0	0	0	0	0	0	0	327	0.000200035	0.00113852	0	0	0	0	0	0	2	1.64915e-06	0.000122641	11	6.41402e-06	0.000259591	2	1.81228e-06	0.000308648
ELSC_T11_metabat2_006	d__Bacteria;p__Aquificota;c__Aquificae;o__Hydrogenothermales;f__Hydrogenothermaceae;g__;s__	3372	0.00109901	0.0678167	23218	0.0117483	0.692563	29	7.02478e-06	0.000789645	185	5.25617e-05	0.0038081	199	0.000110126	0.00477858	97	1.4452e-05	0.000826571	104	1.32456e-05	0.000720527	27	5.59765e-06	0.000580398	89	5.01003e-05	0.0019618	56	2.51702e-06	0.000167587	113	5.11027e-05	0.00150354	155	0.00013991	0.00347008	158	0.000135127	0.00277322	1591	0.00104577	0.0326548	3447	0.00226564	0.0186561	2952	0.00208567	0.0185671
ELSC_M10_maxbin2_112	d__Bacteria;p__Aquificota;c__Desulfurobacteriia;o__Desulfurobacteriales;f__Desulfurobacteriaceae;g__Balnearium;s__	1895010	0.508883	0.950203	441948	0.158104	0.889961	194	9.51356e-05	0.0102079	3745	0.00195026	0.157763	61373	0.0373796	0.699414	6	1.59184e-06	8.95434e-05	216	0.000135206	0.0102347	188	0.000110669	0.0115103	3487	0.00275893	0.103362	131	6.63842e-05	0.00658612	33	8.00621e-06	0.000400272	107	7.26156e-05	0.00121953	18	1.07787e-05	0.000394926	206	9.16659e-05	0.00470036	39190	0.0170562	0.0725402	40	1.762e-05	0.0019733
ELSC_T2_metabat2_146	d__Bacteria;p__GCA-2686955;c__GCA-2686955;o__GCA-2686955;f__GCA-2686955;g__;s__	8963	0.000860818	0.157326	124699	0.0160093	0.829228	9	1.02198e-06	9.34139e-05	10	1.25808e-06	0.000128263	145	2.83628e-05	0.00187868	131	1.07413e-05	0.000786274	20	2.69487e-06	0.000189248	14	1.82645e-06	0.000119792	15	3.03029e-06	0.000151011	13	1.80624e-06	0.000208124	991	8.57069e-05	0.000715851	223	5.10955e-05	0.00185763	0	0	0	250	4.36418e-05	0.00132401	41	5.02474e-06	0.000438755	100	9.50154e-06	0.00018465
Brothers_S140_maxbin2_146	d__Bacteria;p__Pseudomonadota;c__Alphaproteobacteria;o__Caulobacterales;f__Parvularculaceae;g__S012-90;s__S012-90 sp015487305	859	0.000109688	0.00665436	15257	0.00259428	0.0511183	101	2.11101e-05	0.000762615	103	2.48072e-05	0.00136258	157	4.16065e-05	0.0024791	324	4.35934e-05	0.00185192	154	4.11039e-05	0.00108655	95	2.19368e-05	0.000798454	53	1.91932e-05	0.000729188	101	2.31387e-05	0.000861862	1480	0.000285923	0.00349535	236	8.7527e-05	0.00289332	45	9.92333e-06	0.00063959	153912	0.0500771	0.914183	778	0.000172741	0.0184279	243	6.18358e-05	0.00814651
Guaymas_4559-240_metabat1_014	d__Bacteria;p__Cloacimonadota;c__Cloacimonadia;o__Cloacimonadales;f__TCS61;g__;s__	404	5.02998e-05	0.00389177	271	4.34165e-05	0.00383768	76	1.51517e-05	0.000470714	63	1.30808e-05	0.000501112	202	5.20455e-05	0.000655334	365	5.15191e-05	0.00128385	377	8.45279e-05	0.00038131	69	1.6703e-05	0.000320068	289	6.84241e-05	0.000221276	119	2.51403e-05	0.000307998	207	4.27752e-05	0.000874375	370	0.000149703	0.00289089	111	4.19927e-05	0.00100714	16	3.62581e-06	0.000280283	121	2.52487e-05	0.00144567	680	0.000171348	0.00448765
ELSC_A3_maxbin2_303	d__Bacteria;p__Campylobacterota;c__Campylobacteria;o__Campylobacterales;f__Sulfurovaceae;g__Sulfurovum;s__	4035	0.000877602	0.0555225	268727	0.0848609	0.995684	195	7.59213e-05	0.00787402	399	0.00016503	0.0126677	3013	0.00145708	0.0666468	13	2.36166e-06	0.000330519	237	0.000125476	0.0080139	99	4.36525e-05	0.00390839	795	0.000526628	0.0142076	48	1.96671e-05	0.00186094	2544	0.000751719	0.02792	38245	0.0195093	0.067626	19610	0.0091402	0.0533257	10477	0.00532343	0.0181124	14649	0.00539689	0.134948	654	0.0003003	0.00434573
ELSC_128-326_metabat2_084_VB	d__Bacteria;p__KSB1;c__UBA2214;o__DRLW01;f__DRLW01;g__;s__	202	2.72558e-05	0.00110921	1180	0.000245091	0.0230245	9	2.12444e-06	6.44685e-05	8	2.81136e-06	0.000332498	69	2.53859e-05	0.00180556	8	1.18319e-06	0.000182366	2	6.19024e-07	6.0936e-05	13	3.57792e-06	0.000139535	35	1.74466e-05	0.000661906	18	4.8214e-06	0.000139535	2477	0.000700203	0.00528642	21	9.54991e-06	0.000350603	5	2.05208e-06	0.000282602	5559	0.00224204	0.128549	61	1.2677e-05	0.00134545	14	3.29627e-06	0.000431851
Guaymas_4561-380_maxbin2_002	d__Archaea;p__Methanobacteriota;c__Methanococci;o__Methanococcales;f__Methanocaldococcaceae;g__Methanocaldococcus;s__	4441	0.00119055	0.0122148	186	6.28956e-05	0.00563287	5	2.22808e-06	0.000247249	26	1.4569e-05	0.00141005	97	6.74786e-05	0.00247167	64	2.51121e-05	0.00405064	15	9.67065e-06	0.000942484	4	2.43636e-06	0.000261937	15	1.43886e-05	0.000501842	3	1.77672e-06	0.000215425	167	6.55923e-05	0.000864964	1367	0.00093929	0.00188986	2512	0.00160879	0.00127541	76	4.90627e-05	0.00156346	2862	0.00146819	0.00566388	111	4.92213e-05	0.00157815
EPR_PIR-30_metabat2_099	d__Bacteria;p__Desulfobacterota;c__DSM-4660;o__Desulfatiglandales;f__Desulfatiglandaceae;g__;s__	171	1.52894e-05	0.00233578	703	8.35308e-05	0.00481907	13	2.57397e-06	0.000211567	1	1.62485e-07	1.9798e-05	11	2.45135e-06	0.000131599	11	1.33662e-06	0.000196427	6	1.28232e-06	6.71579e-05	18	3.89263e-06	0.000185946	4	1.37663e-06	7.9192e-05	7	1.33793e-06	0.00012694	141	2.05115e-05	0.000394407	7	1.22628e-06	7.18163e-05	3	5.88268e-07	5.20183e-05	12	2.20985e-06	0.000174688	9	1.17512e-06	0.000127717	682	0.000106454	0.00025388
ELSC_M2_maxbin2_314	d__Bacteria;p__Pseudomonadota;c__Alphaproteobacteria;o__Rhodobacterales;f__Rhodobacteraceae;g__UBA3077;s__	398	4.91492e-05	0.00926484	12902	0.00235734	0.179736	8	1.61192e-06	0.000176111	13	3.1479e-06	0.000392893	99	2.86817e-05	0.00233741	187	2.43995e-05	0.00312281	21	5.65399e-06	0.000448911	17	4.27027e-06	0.000338026	29	1.24998e-05	0.000625406	31	6.89275e-06	0.000593177	12566	0.00258613	0.0425587	18844	0.00742291	0.177699	20740	0.00709376	0.186492	8526	0.0026422	0.0694416	6738	0.00161102	0.121939	5	8.76719e-07	0.000152323
Brothers_S144_metabat1_057	d__Bacteria;p__Aquificota;c__Aquificae;o__Aquificales;f__Aquificaceae;g__Hydrogenivirga;s__Hydrogenivirga aeolica_A	120	2.94191e-05	0.000985354	829	0.000311281	0.0519751	0	0	0	3	1.72157e-06	0.000208817	25	1.68024e-05	0.00136238	1	2.35349e-07	4.42285e-05	0	0	0	0	0	0	13	9.47364e-06	0.000565545	1	5.89269e-07	7.25058e-05	7022	0.00323793	0.090029	19	1.64201e-05	0.00143489	16	1.07345e-05	0.00126088	1141477	0.785144	0.996513	2092	0.00106461	0.171908	1370	0.00080881	0.119897
ELSC_T2_metabat1_061	d__Bacteria;p__Pseudomonadota;c__Alphaproteobacteria;o__Geminicoccales;f__Geminicoccaceae;g__;s__	615	0.000121679	0.0216323	17660	0.00490963	0.467997	5	1.19671e-06	0.000149936	0	0	0	28	9.31997e-06	0.00059177	218	4.21862e-05	0.00427956	28	9.74153e-06	0.000462569	15	5.21684e-06	0.000407274	1	4.02192e-07	3.13696e-05	18	5.08393e-06	0.000397703	4299	0.00117659	0.0153424	8	2.07521e-06	0.000115376	13	4.26244e-06	0.000336027	26469	0.0131745	0.597004	61	2.01988e-05	0.00307901	102	2.75637e-05	0.00263718
Brothers_S017_maxbin2_036	d__Bacteria;p__Campylobacterota;c__Campylobacteria;o__Campylobacterales;f__Sulfurovaceae;g__Sulfurovum;s__Sulfurovum sp015493425	2514	0.000621673	0.024954	2992	0.000945006	0.0716909	14	5.38824e-06	0.000522297	7	2.78316e-06	0.000251846	112	6.03296e-05	0.00420296	17	3.86644e-06	8.97075e-05	12	5.77318e-06	0.000358165	20	1.1356e-05	0.00115756	27	1.90226e-05	0.00103861	8	2.7665e-06	4.7844e-05	437	0.000168767	0.00341154	926	0.000605854	0.0251533	789	0.000430798	0.0097841	57220	0.0377382	0.813616	198677	0.100521	0.968799	1377	0.000770084	0.0254218
ELSC_T2_metabat1_064	d__Bacteria;p__Pseudomonadota;c__Gammaproteobacteria;o__UBA6429;f__UBA6429;g__JAADGZ01;s__	116	1.55085e-05	0.00224005	6474	0.00152601	0.160319	7	1.70222e-06	0.000247719	9	2.925e-06	0.000349876	61	2.4215e-05	0.00198122	188	3.34679e-05	0.00259893	17	6.23633e-06	0.000404924	8	2.49422e-06	0.000268362	9	4.57287e-06	0.000331879	13	3.62062e-06	0.000289534	1070	0.000220204	0.00359245	15	4.27745e-06	0.000396985	3	4.14233e-07	8.20435e-05	1358	0.000622829	0.0448926	247	7.10154e-05	0.00769833	6	2.08136e-06	0.00026201
ELSC_A1_maxbin2_228	d__Archaea;p__Thermoproteota;c__Thermoprotei_A;o__Sulfolobales;f__Pyrodictiaceae;g__Pyrolobus;s__	118164	0.048061	0.998488	28232	0.015339	0.808564	2	1.68492e-06	0.000207037	117	9.33165e-05	0.00440518	1069	0.000972878	0.0220946	0	0	0	0	0	0	2	1.7846e-06	0.000185514	111	0.000126378	0.00374102	1	8.74261e-07	0.000102494	6	2.99123e-06	0.000193713	12	1.17875e-05	0.000465322	0	0	0	138	9.48647e-05	0.00570173	182	0.000104518	0.00524153	525	0.000379787	0.00150051
ELSC_M17_maxbin2_167	d__Bacteria;p__Campylobacterota;c__Desulfurellia;o__Desulfurellales;f__Hippeaceae;g__Hippea;s__	240752	0.0958216	0.879824	15720	0.00827545	0.271122	76	5.23128e-05	0.00237296	1539	0.00114344	0.014564	1258	0.00107148	0.0158605	9	3.6142e-06	0.000447656	70	6.12716e-05	0.00189021	16	1.36476e-05	0.000799522	235	0.000276546	0.00687798	23	1.7424e-05	0.00129744	252	0.000110428	0.0027713	343	0.000319793	0.00670536	80	6.74839e-05	0.00297995	811	0.000691605	0.0199805	43433	0.0293865	0.0371365	1936	0.00153318	0.0130921
Brothers_S014_metabat2_008	d__Bacteria;p__UBP14;c__UBA6098;o__UBA6098;f__B30-G16;g__JAGHAI01;s__	303	4.79575e-05	0.00354184	375	7.40519e-05	0.00521358	6	1.18306e-06	0.000143576	4	8.68535e-07	7.88083e-05	31	1.17802e-05	0.000800765	8	1.4232e-06	0.000171657	25	6.33749e-06	9.37547e-05	15	4.25356e-06	0.000275829	4	1.33481e-06	6.15973e-05	8	1.99285e-06	0.000139953	120	3.58295e-05	0.00245483	2020	0.00102903	0.0213041	444	0.000188272	0.00675713	603	0.000249179	0.0158849	2745	0.000822989	0.0362455	244410	0.0914295	0.999313
ELSC_T10_metabat2_138	d__Archaea;p__Methanobacteriota;c__Methanococci;o__Methanococcales;f__Methanocaldococcaceae;g__Methanocaldococcus;s__Methanocaldococcus sp024490875	60214	0.0186254	0.736317	2492	0.00102737	0.168876	6	3.32964e-06	0.000352523	1865	0.00100147	0.00369021	1551	0.00105609	0.065921	3	6.92914e-07	0.000130737	57	4.09218e-05	0.00314703	9	4.90908e-06	0.000596099	189	0.000157571	0.00234315	10	5.43641e-06	0.000435012	98	2.43001e-05	0.000308166	12	9.6454e-06	0.000590651	92	4.94413e-05	8.7158e-05	3	1.61507e-06	0.000180542	893	0.000344464	0.00131904	48	2.74072e-05	0.00113228
ELSC_128-326_metabat1_046	d__Archaea;p__Hydrothermarchaeota;c__Hydrothermarchaeia;o__Hydrothermarchaeales;f__BMS3B;g__JAADFH01;s__JAADFH01 sp015521945	50	1.13141e-05	0.00137378	4880	0.00194959	0.239682	0	0	0	3	1.78835e-06	0.00015215	205	0.00013964	0.0109718	0	0	0	2	8.39192e-07	4.28384e-05	0	0	0	20	1.7794e-05	0.000865632	0	0	0	548	0.000207228	0.00211829	2	1.77195e-06	0.000148457	2	1.148e-06	0.000163968	14566	0.00977192	0.388152	140	6.13021e-05	0.00322618	23	1.16217e-05	0.00191887
ELSC_T11_metabat2_078	d__Bacteria;p__Atribacterota;c__JS1;o__;f__;g__;s__	118262	0.0321547	0.919723	28492	0.0103878	0.75615	4	1.89319e-06	0.000239965	44	2.05723e-05	0.000948773	47	2.49687e-05	0.00212708	1	2.08296e-07	3.84726e-05	1	3.54879e-07	3.52122e-05	1	3.77028e-07	4.04288e-05	9	6.93346e-06	0.000161715	0	0	0	99	4.04799e-05	0.000249094	11	7.04094e-06	0.000693811	1	6.81147e-07	9.45513e-05	47	1.89215e-05	0.0010355	201	8.19795e-05	0.00776364	670	0.000268626	0.0177626
Brothers_S146_metabat2_019	d__Bacteria;p__Bacteroidota;c__Bacteroidia;o__Cytophagales;f__Cyclobacteriaceae;g__S012-113;s__S012-113 sp015488485	59	8.59017e-06	0.0011537	9429	0.00203826	0.221263	2	5.3459e-07	6.81336e-05	3	9.11517e-07	0.000109263	2	6.17842e-07	6.43946e-05	0	0	0	0	0	0	0	0	0	0	0	0	3	7.0723e-07	5.52547e-05	404	0.000105327	0.00288031	27	1.10232e-05	0.000431651	18	5.59578e-06	0.000219357	418132	0.165651	0.971945	940	0.000281165	0.0473429	550	0.000188024	0.028118
ELSC_T2_maxbin2_302	d__Bacteria;p__Desulfobacterota;c__Thermodesulfobacteria;o__Thermodesulfobacteriales;f__Thermodesulfobacteriaceae;g__Thermosulfurimonas;s__	2298	0.000609672	0.040441	795	0.000280183	0.030525	14	8.38993e-06	0.00114971	95	6.41386e-05	0.00470072	78	5.93673e-05	0.00467779	5	1.52155e-06	0.000287002	0	0	0	8	5.09434e-06	0.000389745	48	4.69331e-05	0.00193174	0	0	0	1019	0.000473179	0.00423625	7	3.22822e-06	0.000291248	9	3.84547e-06	0.000302286	686	0.000479621	0.0151568	24	7.19704e-06	0.000618158	75	2.03816e-05	0.000367668
Axial_Plume_UWMA-0814	d__Bacteria;p__Myxococcota;c__UBA796;o__UBA796;f__;g__;s__	70	4.01657e-06	0.000564185	302	2.49411e-05	0.00129337	12111	0.00212362	0.154962	622	0.000109047	0.0103777	15139	0.00315113	0.0567553	45507	0.00528141	0.271266	3154	0.00066134	0.0309101	36453	0.00758841	0.394956	9611	0.00265897	0.0699237	14590	0.00247808	0.101872	721	8.7876e-05	0.000538246	25	4.63262e-06	0.000266841	59	9.89872e-06	0.000502459	408	7.20518e-05	0.00116176	61	6.11457e-06	0.000581959	84	9.19515e-06	0.000242102
ELSC_M17_maxbin2_079	d__Bacteria;p__Campylobacterota;c__Campylobacteria;o__Campylobacterales;f__Sulfurovaceae;g__Sulfurovum;s__	25344	0.00539486	0.225886	36484	0.010309	0.641271	33	1.19525e-05	0.00114866	53	2.12963e-05	0.00220067	4276	0.0021171	0.130928	37	7.11825e-06	0.000258837	175	8.89928e-05	0.00591271	178	8.31634e-05	0.00802785	387	0.000239809	0.00929149	5	2.15751e-06	0.000217179	180	4.98046e-05	0.00295441	3306	0.00173865	0.0118504	332	0.000135911	0.00444689	873	0.000404624	0.0218512	32550	0.0116837	0.23625	618	0.000245223	0.0051212
Brothers_S144_metabat2_153	d__Bacteria;p__Campylobacterota;c__Campylobacteria;o__Campylobacterales;f__Sulfurimonadaceae;g__Sulfurimonas;s__	707	0.000122473	0.0141406	3086	0.000779487	0.0701219	258	9.61868e-05	0.0100164	1622	0.000652608	0.0607025	3955	0.00183056	0.0779302	54	1.17697e-05	0.00155826	191	9.13693e-05	0.00723788	92	3.79675e-05	0.00362858	929	0.00056138	0.0228347	68	2.49938e-05	0.0023992	17523	0.00573286	0.282773	263038	0.153709	0.629742	141091	0.0672221	0.369813	5502	0.00231899	0.0740748	65360	0.0249418	0.521074	169360	0.0757151	0.703191
ELSC_T11_metabat2_278	d__Archaea;p__Thermoplasmatota;c__Thermoplasmata;o__WALJ01;f__WALJ01;g__;s__	12495	0.00678331	0.663671	4808	0.00332969	0.276479	8	6.73584e-06	0.000411911	0	0	0	400	0.000497436	0.033108	1	4.48784e-07	8.23822e-05	0	0	0	0	0	0	26	4.00416e-05	0.00164215	0	0	0	3	2.86807e-06	0.000609628	187	0.000275861	0.0199928	12	1.61827e-05	0.000560199	57	6.45485e-05	0.00760387	1378	0.001335	0.126253	58331	0.0595132	0.485206
Brothers_S144_maxbin2_031	d__Bacteria;p__Campylobacterota;c__Campylobacteria;o__Campylobacterales;f__Sulfurovaceae;g__UBA1140;s__	62781	0.0135594	0.512323	51750	0.0147268	0.480281	443	0.000173091	0.0194232	3411	0.00143028	0.116536	7595	0.00366639	0.179468	19	3.10002e-06	0.000430863	234	0.000116121	0.00928934	142	6.67875e-05	0.00663041	643	0.000397665	0.0172146	67	2.67279e-05	0.00228574	5317	0.00177234	0.155307	89385	0.0532804	0.58022	26370	0.0134682	0.223047	593	0.000282992	0.0112368	33949	0.0129602	0.266149	11171	0.00487426	0.0698159
Lau_Basin_Tui_Malila_HVA-1337	d__Bacteria;p__Pseudomonadota;c__Alphaproteobacteria;o__Rhodospirillales_A;f__UBA2165;g__GCA-2712665;s__GCA-2712665 sp002938035	5	5.78163e-07	0.000159829	67	7.99242e-06	0.000618183	253057	0.0616708	0.961657	38589	0.00980418	0.523564	126555	0.0373828	0.819511	85381	0.0140864	0.56215	142384	0.0437688	0.86619	246030	0.0706168	0.951998	74981	0.0290902	0.617694	76136	0.0191275	0.638725	155	2.81852e-05	0.00039363	11	3.62052e-06	0.000319989	117	3.79308e-05	0.00247174	90	2.72356e-05	0.00258798	45	1.03736e-05	0.00144309	2	5.72494e-07	5.58082e-05
ELSC_T2_metabat2_344	d__Bacteria;p__Campylobacterota;c__Campylobacteria;o__Campylobacterales;f__Sulfurovaceae;g__JAADEQ01;s__	11886	0.00394306	0.127371	5601	0.00246241	0.0814924	59	3.62313e-05	0.00384355	154	0.000100397	0.00930021	688	0.00052076	0.0271392	12	3.50886e-06	0.000151371	26	2.13615e-05	0.00137237	13	9.20419e-06	0.00100124	56	5.08299e-05	0.00192588	11	6.72683e-06	0.000239823	237	0.000110696	0.00913425	3608	0.00326781	0.0351573	1229	0.000943477	0.0158329	110	6.86231e-05	0.00299551	4201	0.00241035	0.0520015	217	0.000141133	0.00670228
MAR_354-166_metabat1_099	d__Bacteria;p__Pseudomonadota;c__Gammaproteobacteria;o__Methylococcales;f__Methylothermaceae;g__Methylohalobius;s__	70	6.3914e-06	0.0011921	2168	0.000404546	0.0211977	4	8.48368e-07	0.000123752	4	1.01853e-06	6.25712e-05	27	7.65527e-06	0.00052189	73	1.2032e-05	0.00153786	34	9.94781e-06	0.000369402	15	4.3873e-06	0.000290608	3	1.15269e-06	6.11807e-05	16	3.80502e-06	0.000415287	3224	0.00061041	0.00763879	6	2.13146e-06	0.000168247	3	7.5852e-07	6.81331e-05	242	5.14918e-05	0.00201248	37	6.50707e-06	0.000839845	14	2.35351e-06	9.91869e-05
Brothers_S142_metabat1_005	d__Bacteria;p__Campylobacterota;c__Campylobacteria;o__Campylobacterales;f__Sulfurovaceae;g__Sulfurovum;s__	2323	0.000513468	0.0545613	4429	0.00133757	0.0808357	161	7.26044e-05	0.00778022	427	0.000203724	0.0196583	2090	0.00118185	0.0606166	39	9.85933e-06	0.00108751	144	8.35503e-05	0.00695646	67	3.33712e-05	0.00251753	284	0.000206645	0.00948483	37	1.82566e-05	0.00180361	3715	0.00158086	0.0469956	31801	0.0230449	0.120071	52950	0.0353295	0.091304	1105	0.000670416	0.0388086	320342	0.16169	0.937291	45588	0.0242092	0.17382
ELSC_M2_metabat1_108	d__Archaea;p__Thermoplasmatota;c__E2;o__UBA202;f__JdFR-43;g__JAGGXW01;s__	647	0.000316324	0.0460479	574	0.000349623	0.0375566	6	6.36369e-06	0.00053847	34	3.49826e-05	0.00398575	31	3.79055e-05	0.00296092	0	0	0	0	0	0	0	0	0	3	2.02757e-06	0.000133615	0	0	0	59	3.4852e-05	0.000343391	2	2.95328e-06	0.000204431	0	0	0	1	1.36361e-06	0.000201759	38	3.45659e-05	0.00304643	748	0.000607409	0.0172684
ELSC_T2_maxbin2_377	d__Bacteria;p__Pseudomonadota;c__Gammaproteobacteria;o__JAJDOJ01;f__JAJDOJ01;g__;s__	3326	0.000532434	0.0513241	67848	0.016197	0.764277	122	1.61133e-05	0.000331178	147	1.77951e-05	0.000586442	147	2.95204e-05	0.000946919	906	7.89313e-05	0.0018672	427	7.57282e-05	0.000654364	181	2.79488e-05	0.000387558	108	2.28912e-05	0.000249937	180	2.5204e-05	0.000681444	1831	0.000315789	0.00421031	29	8.61368e-06	0.00065614	10	2.35624e-06	0.000279237	1721	0.00062388	0.00966009	164	3.5359e-05	0.00321855	126	2.37088e-05	0.000535389
ELSC_M17_metabat2_132	d__Bacteria;p__Campylobacterota;c__Campylobacteria;o__Campylobacterales;f__Sulfurovaceae;g__Sulfurovum;s__	1430	0.000367322	0.0499594	145676	0.0619988	0.964101	132	6.5972e-05	0.00740194	248	0.000131422	0.0131784	1847	0.00115507	0.0593002	8	2.61314e-06	0.000444766	126	8.55833e-05	0.00605103	72	4.32275e-05	0.00416038	295	0.000250856	0.0110788	45	2.29955e-05	0.00160337	932	0.000401287	0.0253113	13694	0.0106353	0.0623962	6396	0.00426508	0.0490706	156	8.65676e-05	0.00715503	5516	0.00264565	0.125954	116	6.2268e-05	0.00302077
ELSC_T2_metabat1_036	d__Bacteria;p__WOR-3;c__Hydrothermia;o__LBFQ01;f__LBFQ01;g__JAADCS01;s__	55907	0.00995467	0.387458	28248	0.00704908	0.563035	4	1.27307e-06	0.000169105	71	2.51645e-05	0.00289799	124	5.05968e-05	0.00335889	3	5.43275e-07	6.48946e-05	1	4.37316e-07	4.54736e-05	0	0	0	85	4.64909e-05	0.00163279	0	0	0	449	0.000105877	0.00139973	2	9.31035e-07	5.9684e-05	7	2.91429e-06	0.000228315	20	7.27122e-06	0.000441946	150	4.73845e-05	0.000591156	112	3.40203e-05	0.00072663
Brothers_S143_metabat2_232	d__Bacteria;p__Atribacterota;c__;o__;f__;g__;s__	5467	0.00157058	0.132529	1467	0.000544669	0.0374007	3	9.37138e-07	7.92514e-05	6	2.29988e-06	0.000154765	57	3.80187e-05	0.00246203	5	1.17297e-06	0.000144297	4	1.95758e-06	0.000116634	1	3.69247e-07	3.96257e-05	8	6.32447e-06	0.000300557	2	6.54826e-07	3.96257e-05	70	1.95431e-05	0.00102504	145	0.000105684	0.0044478	9	4.09021e-06	0.000328968	51	2.44356e-05	0.00122466	2066	0.00103048	0.0701278	1858	0.000901361	0.0314337
ELSC_A3_metabat1_173	d__Archaea;p__Asgardarchaeota;c__Thorarchaeia;o__Thorarchaeales;f__Thorarchaeaceae;g__YT-029;s__	72	6.49675e-06	0.000595304	318965	0.058428	0.99908	224	3.89197e-05	0.00018571	159	2.84258e-05	0.000126902	478	0.000100438	0.000215974	1552	0.000196706	0.000277534	1679	0.000377401	0.000221133	302	6.32934e-05	0.00020772	881	0.000246402	0.000190869	447	7.85404e-05	0.000219757	251	3.00561e-05	0.000194996	4	7.40365e-07	4.33324e-05	29	3.70314e-06	8.185e-05	35	4.99319e-06	0.000120712	17	1.75481e-06	6.60303e-05	8	1.17913e-06	8.25378e-05
Guaymas_4559-240_metabat1_015	d__Archaea;p__Thermoproteota;c__Thermoprotei_A;o__Sulfolobales;f__Desulfurococcaceae;g__JAGHDU01;s__	32115	0.00544467	0.38424	13702	0.00311833	0.273956	0	0	0	0	0	0	90	3.27085e-05	0.002276	21	4.73372e-06	0.000762339	1	3.43912e-07	3.47481e-05	3	9.70216e-07	9.49216e-05	38	1.99777e-05	0.00072971	5	1.6965e-06	0.000208912	436	6.83583e-05	0.00047037	0	0	0	0	0	0	163	4.44119e-05	0.000552579	48	1.15686e-05	0.000641144	2	6.69565e-07	0.000115262
ELSC_T11_metabat2_047	d__Bacteria;p__Campylobacterota;c__Campylobacteria;o__Campylobacterales;f__Sulfurovaceae;g__JAADEQ01;s__	33387	0.0104256	0.591796	177429	0.0787686	0.961938	109	5.54266e-05	0.00410331	856	0.000534272	0.0552162	1913	0.00136343	0.0925701	29	8.58136e-06	0.000700868	188	0.000104726	0.00241493	49	2.4091e-05	0.000947746	120	9.71012e-05	0.00372057	18	7.84332e-06	0.000509497	26	8.58257e-06	0.00116314	504	0.000322667	0.0120631	170	8.83331e-05	0.00219373	67	2.78961e-05	0.00182093	2386	0.00112075	0.0503523	159	6.40493e-05	0.00256488
Brothers_S144_metabat2_075	d__Archaea;p__Halobacteriota;c__Archaeoglobi;o__Archaeoglobales;f__Archaeoglobaceae;g__WAKM01;s__WAKM01 sp015523335	2799	0.000770612	0.0791133	2439	0.000890625	0.116289	7	3.42661e-06	0.000440927	5	2.71172e-06	0.000255651	2206	0.00142763	0.0949645	0	0	0	15	1.02018e-05	0.000816505	21	1.21051e-05	0.0012323	6	3.81002e-06	0.000266423	16	8.92031e-06	0.00110663	1539	0.000615136	0.0051633	152	9.98319e-05	0.00182331	82	4.39676e-05	0.00106713	183528	0.124005	0.944564	4320	0.00192473	0.0405366	240	0.000134434	0.019041
MAR_355-202_maxbin2_139	d__Bacteria;p__Desulfobacterota;c__Thermodesulfobacteria;o__Thermodesulfobacteriales;f__Thermodesulfatatoraceae;g__Thermodesulfatator;s__Thermodesulfatator atlanticus	12767	0.00269428	0.00698059	552	0.000134681	0.00542893	3	6.43835e-07	2.76228e-05	2	6.75776e-07	4.09029e-05	13	3.83054e-06	0.000266666	43	7.0155e-06	0.000302257	5	1.56584e-06	9.29612e-05	1	2.68316e-07	2.92164e-05	2	7.02744e-07	2.8154e-05	1	2.29266e-07	2.8154e-05	46	6.57519e-06	0.000161487	2	5.98631e-07	7.4369e-05	0	0	0	48	1.83012e-05	0.00090252	14	3.20188e-06	0.000157768	31	1.25572e-05	0.000163612
EPR_PIR-30_metabat2_063	d__Bacteria;p__Acidobacteriota;c__Aminicenantia;o__JAMOAD01;f__JAMOAD01;g__;s__	131	8.99608e-06	0.00122475	334	3.03229e-05	0.00267773	2	2.92664e-07	3.86279e-05	6	1.08482e-06	0.000113049	8	1.7894e-06	8.18628e-05	28	2.82651e-06	0.000104898	4	8.74625e-07	6.94593e-05	8	1.64719e-06	7.30032e-05	3	7.46156e-07	2.51613e-05	1	1.91366e-07	2.40981e-05	87	7.7878e-06	0.000117656	4	6.11993e-07	3.89823e-05	5	6.66864e-07	5.70559e-05	30	4.12855e-06	7.12313e-05	34	3.96006e-06	0.00020129	182	2.20821e-05	0.000424198
Brothers_S139_metabat2_062	d__Archaea;p__Methanobacteriota_B;c__Thermococci;o__Thermococcales;f__Thermococcaceae;g__Thermococcus;s__Thermococcus sp015521605	5720	0.00214848	0.13066	1807	0.000898225	0.0810822	4	3.023e-06	0.000277575	0	0	0	56	5.05207e-05	0.00399562	0	0	0	0	0	0	2	1.6695e-06	0.00018992	19	1.95302e-05	0.000693938	0	0	0	472	0.000318728	0.00223834	0	0	0	1	9.87994e-07	0.000136701	34538	0.0343051	0.881082	932	0.000666908	0.0376323	61	4.96353e-05	0.00718043
ELSC_128-326_maxbin2_003	d__Bacteria;p__Marinisomatota;c__Marinisomatia;o__Marinisomatales;f__JAADGP01;g__JAADGP01;s__	185	1.88726e-05	0.00142447	1097	0.00013472	0.00492582	966	0.00021046	0.00161248	61	1.35497e-05	0.000840427	1136	0.000307969	0.00429727	4262	0.000655805	0.00191466	136	3.60355e-05	0.00121549	1553	0.000395017	0.00189822	519	0.000185552	0.00150026	2799	0.000653384	0.00208655	2000	0.000320356	0.00175019	12	2.29265e-06	0.000253805	8	2.24612e-06	0.000129321	694	0.000199307	0.00236164	107	1.81626e-05	0.00137642	2204	0.000255756	0.00179953
ELSC_A3_maxbin2_110_VB	d__Bacteria;p__Desulfobacterota;c__Dissulfuribacteria;o__Dissulfuribacterales;f__QOAL01;g__;s__	58936	0.0130653	0.84796	155137	0.0468928	0.995641	17	5.8819e-06	0.000680118	66	2.94812e-05	0.00319454	99	4.7318e-05	0.00345029	7	1.28614e-06	0.000171984	10	3.95401e-06	0.000222797	9	3.66403e-06	0.000380821	91	6.44288e-05	0.0020867	2	5.76647e-07	6.86818e-05	423	0.000127746	0.0182124	10049	0.00619476	0.329097	153	8.03423e-05	0.00544709	114	5.17963e-05	0.00193761	1171	0.000451229	0.0415548	7365	0.00321582	0.00574191
MAR_354-166_metabat2_138	d__Bacteria;p__Pseudomonadota;c__Gammaproteobacteria;o__GCA-001735895;f__GCA-001735895;g__S144-22;s__	329	3.00895e-05	0.00381931	12540	0.00174309	0.0595039	20	3.14913e-06	0.000392361	10	1.96337e-06	0.000222776	48	1.01773e-05	0.000812008	324	3.76612e-05	0.00315789	46	1.03945e-05	0.000736023	18	3.843e-06	0.000363003	11	2.73939e-06	0.000189964	53	9.39765e-06	0.000710464	2427	0.000359272	0.00296136	56	1.6186e-05	0.000678343	15	2.82537e-06	0.000255587	4957	0.00141139	0.0101537	304	4.59472e-05	0.00392396	8	1.93362e-06	0.000314303
Brothers_S139_metabat2_158	d__Bacteria;p__Patescibacteria;c__Paceibacteria;o__UBA9983_A;f__UBA2100;g__S139-169;s__S139-169 sp015485505	45	1.84036e-05	0.00198571	1171	0.00105793	0.119223	3	4.12849e-06	0.000546672	1	1.12967e-06	0.000140688	127	0.000196464	0.0131623	36	2.62173e-05	0.00334033	0	0	0	6	8.43248e-06	0.000741625	31	6.00034e-05	0.0025163	8	1.11998e-05	0.00141492	213	0.000203948	0.00174252	31	3.18598e-05	0.000580839	1	9.0087e-07	0.000130639	17480	0.0323186	0.896339	57	7.64956e-05	0.0117675	37	5.56154e-05	0.00729767
ELSC_T11_metabat2_187	d__Bacteria;p__Aquificota;c__Aquificae;o__Hydrogenothermales;f__Hydrogenothermaceae;g__JAADDZ01;s__	2261	0.00043698	0.0148495	15195	0.00462863	0.46858	5	1.41269e-06	0.000202691	46	1.90735e-05	0.00205594	173	8.39137e-05	0.00505219	2	3.66904e-07	6.86803e-05	10	4.03126e-06	0.000294823	1	2.67179e-07	2.90356e-05	82	5.41556e-05	0.00255569	0	0	0	131	3.55408e-05	0.000368528	91	2.45528e-05	0.000139594	8	1.8099e-06	3.18274e-05	1261	0.000518641	0.0090591	190	2.08064e-05	0.000585178	1	4.79084e-07	8.20813e-05
Brothers_S013_maxbin2_103	d__Bacteria;p__Campylobacterota;c__Campylobacteria;o__Campylobacterales;f__Sulfurovaceae;g__UBA1140;s__	17850	0.0066334	0.290092	45933	0.0236122	0.455946	69	4.53442e-05	0.00509639	3711	0.00273565	0.183521	884	0.000714906	0.0403628	27	1.0003e-05	0.00101138	33	2.9478e-05	0.00211025	49	3.80784e-05	0.0033446	746	0.000835787	0.0366494	39	2.20823e-05	0.0017819	1155	0.00060921	0.0663641	17757	0.0185476	0.548012	2719	0.00225631	0.0533639	1472	0.00127575	0.0219849	61192	0.0424175	0.959354	2205	0.00137593	0.0263635
Guaymas_4559-240_metabat1_055	d__Bacteria;p__Aquificota;c__Desulfurobacteriia;o__Desulfurobacteriales;f__Desulfurobacteriaceae;g__;s__	399	7.11099e-05	0.00360179	119	2.79394e-05	0.00237411	2	7.36304e-07	9.49037e-05	13	5.39867e-06	0.000422891	18	1.09918e-05	0.00080858	32	6.39898e-06	0.000865522	3	1.19642e-06	8.27561e-05	0	0	0	9	6.78434e-06	0.000281674	0	0	0	52	1.23227e-05	0.000106292	1	4.02784e-07	5.01092e-05	2	8.28312e-07	5.84607e-05	10	3.13038e-06	0.000167031	1349	0.000453323	0.00165512	8	1.97859e-06	0.000112366
ELSC_T2_metabat2_018	d__Bacteria;p__Desulfobacterota;c__Desulfobulbia;o__Desulfobulbales;f__Desulfobulbaceae;g__DRLX01;s__	261985	0.0605655	0.972809	123561	0.0368746	0.910969	9	3.45255e-06	0.000481677	7	3.10507e-06	0.000372332	203	0.000102423	0.00924606	4	6.60993e-07	9.42045e-05	1	4.94416e-07	4.93452e-05	1	3.01532e-07	3.2523e-05	28	1.80722e-05	0.00115457	1	4.65592e-07	5.66349e-05	39	6.44534e-06	0.000268034	143	6.5366e-05	0.00518629	11	4.4859e-06	0.00042336	18	4.25175e-06	0.000303361	762	0.000296895	0.0413877	562	0.000264054	0.00185886
ELSC_134-614_maxbin2_105_VB	d__Bacteria;p__Chloroflexota;c__Anaerolineae;o__Anaerolineales;f__DRKV01;g__DRKV01;s__DRKV01 sp011051635	311829	0.0438517	0.92484	95265	0.0176124	0.751843	69	7.65551e-06	0.00035104	576	0.000142941	0.000622658	167	4.56027e-05	0.00169675	121	8.9515e-06	0.000387485	76	1.24201e-05	0.000292247	86	1.18404e-05	0.000255458	375	0.000138727	0.000670793	41	4.68233e-06	0.000201479	12969	0.00256941	0.0161829	66	2.42947e-05	0.00157057	35	1.10493e-05	0.00109128	528	0.000162639	0.00848239	822	0.0002006	0.0149758	126	1.76004e-05	0.00110469
ELSC_A1_metabat2_035	d__Bacteria;p__Campylobacterota;c__Campylobacteria;o__Campylobacterales;f__JAADDL01;g__;s__	183267	0.0601265	0.996568	6244	0.00252749	0.28507	157	7.82694e-05	0.00152443	200	0.000106766	0.0092556	256	0.000165202	0.0107663	943	0.000287343	0.00155269	141	7.64024e-05	0.00133872	156	9.50152e-05	0.00141543	54	4.23307e-05	0.00126202	112	5.36181e-05	0.000945503	2884	0.00131107	0.01969	1882	0.00135182	0.0253816	302	0.000151401	0.00450386	9295	0.00645651	0.155882	34666	0.0193575	0.149372	29853	0.018484	0.0295133
ELSC_M10_metabat2_127	d__Bacteria;p__Campylobacterota;c__Campylobacteria;o__Campylobacterales;f__Sulfurimonadaceae;g__Sulfurimonas;s__	6356	0.000992497	0.0588881	16731	0.00365641	0.232099	73	2.18505e-05	0.00242361	272	8.24219e-05	0.00787738	868	0.000312517	0.0215651	13	1.85625e-06	0.000328594	90	3.55197e-05	0.00319935	51	1.75652e-05	0.00164874	227	0.00010884	0.00549951	24	6.6057e-06	0.000503105	9613	0.00267744	0.20721	135186	0.065403	0.52028	104395	0.0445861	0.480007	62269	0.0237263	0.184924	186230	0.0583339	0.737598	23879	0.00835945	0.251518
MAR_356-308_metabat2_088	d__Bacteria;p__Actinomycetota;c__Acidimicrobiia;o__Acidimicrobiales;f__TK06;g__DRKF01;s__	113	6.72522e-06	0.00126693	1668	0.00020289	0.011345	6	8.0237e-07	8.56036e-05	8	1.12884e-06	0.000109573	23	3.94094e-06	0.000278782	271	2.63769e-05	0.00207532	12	2.28496e-06	0.000174061	5	7.96479e-07	8.67449e-05	7	1.57017e-06	8.73156e-05	23	3.42202e-06	0.000224567	1016	0.000100172	0.00124154	11	1.596e-06	8.87424e-05	5	9.67431e-07	6.27759e-05	86	1.38686e-05	0.00115194	24	3.18332e-06	0.00039235	50	7.22414e-06	0.00015323
Axial_Plume_UWMA-0807	d__Bacteria;p__Pseudomonadota;c__Gammaproteobacteria;o__Pseudomonadales;f__HTCC2089;g__UBA11889;s__UBA11889 sp022448085	0	0	0	48	7.54338e-06	0.000563449	34490	0.0134228	0.563666	2276	0.000927089	0.0593306	31895	0.0148949	0.457375	35107	0.00900837	0.278905	9451	0.00460967	0.151397	43974	0.0200525	0.628272	11378	0.00687624	0.177194	44187	0.0180132	0.615474	97	2.41254e-05	0.00036203	14	7.08721e-06	0.000618381	108	5.56227e-05	0.00297001	108	4.97737e-05	0.00419422	55	2.11174e-05	0.00233803	1	2.03348e-07	3.29594e-05
Axial_Plume_UWMA-0824	d__Bacteria;p__Pseudomonadota;c__Gammaproteobacteria;o__Pseudomonadales;f__Pseudohongiellaceae;g__UBA9145;s__UBA9145 sp002694855	14	3.63566e-06	0.000445702	21	4.06946e-06	0.000238961	45581	0.0226275	0.760979	5414	0.00281116	0.212889	20173	0.0121669	0.392726	56440	0.018846	0.811117	16477	0.0103292	0.378573	59163	0.0347568	0.823315	11133	0.00882773	0.196899	30800	0.0159403	0.584425	222	9.08105e-05	0.00110352	45	2.93864e-05	0.00222986	336	0.000221884	0.00925571	288	0.000177787	0.0130549	69	3.04971e-05	0.00279504	4	1.70259e-06	0.000196673
Brothers_S140_metabat2_098	d__Bacteria;p__Campylobacterota;c__Campylobacteria;o__Campylobacterales;f__Hydrogenimonadaceae;g__Hydrogenimonas;s__Hydrogenimonas sp015494675	2231	0.000602341	0.0708982	10335	0.00377341	0.114636	8	2.00723e-06	0.000265627	3	3.2214e-07	8.50837e-05	30	1.29937e-05	0.00112684	19	1.13984e-06	0.000184002	10	2.27384e-06	0.000141114	5	6.39527e-07	0.0001591	3	4.86691e-07	0.000114137	3	3.51584e-07	0.000128663	10	3.0023e-06	0.000377688	141	0.000105964	0.00762709	6	2.98886e-06	0.000208905	24735	0.0162392	0.641057	1351	0.000669712	0.0714329	28	1.60192e-05	0.00239479
ELSC_T2_metabat1_220	d__Bacteria;p__Chloroflexota;c__Anaerolineae;o__Ardenticatenales;f__Ardenticatenaceae;g__WFWG01;s__WFWG01 sp015491235	6875	0.000651056	0.0152303	4268	0.000518729	0.0448744	8	9.64231e-07	0.000112678	3	6.27554e-07	7.81267e-05	21	3.78026e-06	0.000311475	58	5.01692e-06	0.000477269	10	1.50795e-06	0.000110357	7	1.32627e-06	0.000102622	7	1.3768e-06	4.53805e-05	17	2.21523e-06	0.000226903	32130	0.00447636	0.0228362	9	1.9879e-06	0.000253976	55	1.16594e-05	0.00139519	33047	0.00775165	0.386043	140	2.18956e-05	0.00296314	764	0.000136701	0.00417372
ELSC_M2_metabat2_033	d__Bacteria;p__Bacteroidota;c__Bacteroidia;o__Bacteroidales;f__F082;g__Sulfidibacterium;s__	584	8.45216e-05	0.00376402	940	0.000177058	0.0076661	5	1.23293e-06	0.000163091	133	4.26529e-05	0.00454032	52	1.80149e-05	0.0014658	12	1.40656e-06	0.000141292	7	1.65555e-06	0.000103345	9	2.36312e-06	0.00025594	20	9.85195e-06	0.000552654	0	0	0	1304	0.000328383	0.038209	23403	0.0106649	0.35326	1208	0.000474492	0.0198729	29	9.27758e-06	0.00112913	2587	0.000729607	0.0354695	10559	0.00337802	0.199353
ELSC_T2_maxbin2_227	d__Bacteria;p__Chloroflexota;c__Anaerolineae;o__JAADDB01;f__JAADDB01;g__JAADDB01;s__	15083	0.00195563	0.234103	8323	0.00132413	0.0693264	4	6.64138e-07	7.79259e-05	13	2.81581e-06	0.000303196	53	1.46486e-05	0.00118352	83	1.05203e-05	0.000546162	8	1.77742e-06	0.000127608	10	1.49872e-06	0.000155852	17	4.66412e-06	0.000180352	113	2.71939e-05	0.0004257	15921	0.00280824	0.0120999	110	3.78729e-05	0.00185967	40	1.1209e-05	0.00117365	12683	0.00395974	0.110862	176	3.89053e-05	0.00478614	802	0.000211896	0.00257802
ELSC_128-326_maxbin2_089	d__Bacteria;p__Nitrospirota;c__Thermodesulfovibrionia;o__Thermodesulfovibrionales;f__JdFR-85;g__BMS3Bbin07;s__BMS3Bbin07 sp011051565	58	7.25601e-06	0.00195945	79	1.0776e-05	0.00140831	17	3.8174e-06	8.6854e-05	16	3.91672e-06	0.000126871	144	5.512e-05	0.0043518	30	4.72908e-06	0.000299214	35	1.0287e-05	9.50392e-05	10	2.59642e-06	8.23067e-05	47	2.32073e-05	0.00120413	13	2.87692e-06	0.000134146	1231	0.000195592	0.00160976	1	2.05917e-07	2.63745e-05	0	0	0	238	9.55972e-05	0.00852352	53	1.67331e-05	0.00186713	6	1.9655e-06	9.68582e-05
ELSC_T11_metabat1_074	d__Archaea;p__Thermoproteota;c__Thermoprotei_A;o__Sulfolobales;f__Acidilobaceae;g__S012-22;s__	16484	0.00347287	0.302136	4408	0.00127325	0.159868	0	0	0	1	3.24589e-07	4.05733e-05	351	0.000169856	0.0122937	1	1.67034e-07	3.2349e-05	0	0	0	0	0	0	14	8.31677e-06	0.000444661	0	0	0	170	4.68072e-05	0.00104558	10	4.85117e-06	0.00017929	0	0	0	5105	0.00243805	0.117566	131	4.99643e-05	0.00304738	3	1.06713e-06	0.000173807
Brothers_S145_metabat2_093	d__Bacteria;p__Bacteroidota;c__Bacteroidia;o__Bacteroidales;f__UBA1556;g__4572-112;s__4572-112 sp015493685	866	9.3076e-05	0.00606062	1044	0.00014845	0.00827673	31	5.53678e-06	0.00051599	9	1.60321e-06	0.000173036	36	8.81997e-06	0.000669072	132	1.73339e-05	0.00100454	12	2.94142e-06	0.000246927	41	9.57303e-06	0.000529708	17	5.01784e-06	0.000324248	18	3.09037e-06	0.000214814	25222	0.00512298	0.553218	529163	0.187408	0.983473	123068	0.0380494	0.78891	354	0.000101447	0.0107937	24878	0.00558837	0.449943	157951	0.0406487	0.897404
ELSC_M1_metabat2_072	d__Bacteria;p__Campylobacterota;c__Campylobacteria;o__Nautiliales;f__Nautiliaceae;g__;s__	148563	0.0424145	0.813913	9595	0.00362668	0.333813	72	3.43967e-05	0.00423793	2195	0.00120251	0.0959453	5276	0.00337358	0.151274	52	1.20837e-05	0.00113869	74	4.34897e-05	0.00362757	25	1.4399e-05	0.00146156	716	0.00060237	0.0297423	15	7.10996e-06	0.000659284	53	1.07753e-05	0.000758628	223	0.000118843	0.00428534	120	5.62795e-05	0.00317751	7082	0.00471391	0.25873	275427	0.133302	0.704197	4919	0.0022968	0.0728794
ELSC_M17_metabat1_135	d__Bacteria;p__Bacteroidota;c__Bacteroidia;o__Chitinophagales;f__Saprospiraceae;g__S141-43;s__	303	4.24634e-05	0.00271611	6569	0.00143079	0.176748	7	1.38669e-06	0.000171213	0	0	0	53	1.92952e-05	0.00123976	4	5.20616e-07	7.5595e-05	0	0	0	2	4.55723e-07	5.06691e-05	6	2.94172e-06	0.000158137	6	1.41106e-06	0.000132802	161	2.63402e-05	0.000245582	5	9.98591e-07	5.23036e-05	3	4.88314e-07	4.94432e-05	241	6.91253e-05	0.00132434	3	3.71096e-07	9.23485e-05	2	3.24033e-07	5.67984e-05
ELSC_T2_maxbin2_296	d__Bacteria;p__Deinococcota;c__Deinococci;o__Deinococcales;f__Trueperaceae;g__;s__	14448	0.00181311	0.188413	80353	0.013463	0.792963	106	2.26554e-05	0.0024125	210	5.30904e-05	0.00513301	1685	0.000458297	0.0310255	66	6.94723e-06	0.000123333	36	6.81862e-06	0.000261023	25	5.3461e-06	0.000352707	304	0.000110989	0.00439986	11	2.00314e-06	0.000149109	112	1.28222e-05	0.000636243	419	0.000141534	0.0105036	221	6.15451e-05	0.00111555	21	2.75629e-06	0.000137037	139	3.10005e-05	0.00325397	14	2.24117e-06	0.000134427
Lau_Basin_Tui_Malila_HVA-1325	d__Bacteria;p__Nitrospirota;c__Nitrospiria;o__Nitrospirales;f__UBA2166;g__UBA2166;s__UBA2166 sp012965905	3	5.87541e-07	0.000209889	8	1.42278e-06	0.000289527	31472	0.0174055	0.784767	18922	0.0111306	0.669431	8849	0.00590704	0.317657	2432	0.000864334	0.102675	47382	0.0334965	0.884188	37222	0.024263	0.819124	11336	0.0100218	0.375682	23352	0.0134703	0.66347	67	1.46481e-05	0.000314089	3	2.08814e-06	0.000264221	8	4.81087e-06	0.000332696	12	8.44222e-06	0.000611803	3	8.82404e-07	5.87986e-05	0	0	0
Brothers_S012_metabat2_173	d__Bacteria;p__Chloroflexota;c__Anaerolineae;o__Ardenticatenales;f__Ardenticatenaceae;g__Ardenticatena;s__Ardenticatena sp015487975	680	6.71802e-05	0.00423817	14779	0.00217162	0.2743	2	2.87196e-07	3.81715e-05	1	1.26668e-07	1.58341e-05	3	4.70861e-07	5.11781e-05	9	7.81056e-07	0.000134873	1	1.65773e-07	1.72479e-05	1	1.38307e-07	1.55514e-05	2	3.82741e-07	1.58341e-05	0	0	0	3936	0.000603339	0.00362629	8	1.82938e-06	0.000172196	9	2.1504e-06	0.000205278	842283	0.22037	0.999765	1557	0.000306619	0.0498907	1180	0.000262544	0.0344363
Brothers_S139_metabat1_021	d__Bacteria;p__Patescibacteria;c__Gracilibacteria;o__UBA1369;f__2-02-FULL-48-14;g__WFTC01;s__WFTC01 sp015485665	181	6.5612e-05	0.00615455	639	0.000320578	0.034861	126	5.31004e-05	0.00108458	90	3.95032e-05	0.000375163	68	5.00885e-05	0.00267172	113	4.0639e-05	0.00279912	227	0.000116176	0.000881225	104	5.34311e-05	0.00129613	55	4.7421e-05	0.00133352	47	2.36006e-05	0.000620598	317	0.000204635	0.00259926	80	9.41315e-05	0.00242512	50	4.21157e-05	0.000930312	2319	0.00242002	0.060593	23	1.56783e-05	0.00172856	311	0.000239544	0.00454637
ELSC_M10_metabat2_075	d__Bacteria;p__Thermotogota;c__;o__;f__;g__;s__	3148	0.000834393	0.0295318	1277	0.00044811	0.0550771	7	2.41095e-06	0.000367392	63	3.67135e-05	0.00387425	140	8.50339e-05	0.00460682	6	1.43819e-06	0.00023655	5	2.48326e-06	0.000117536	1	3.45019e-07	3.6961e-05	12	6.2922e-06	0.000330431	6	3.16332e-06	0.000232854	1031	0.000483898	0.0160913	5321	0.00426683	0.0998649	3712	0.0026099	0.0137591	216	0.000124464	0.00646966	9747	0.00494404	0.222782	26205	0.0155403	0.428388
Brothers_S012_maxbin2_193	d__Archaea;p__Halobacteriota;c__Archaeoglobi;o__Archaeoglobales;f__Archaeoglobaceae;g__Ferroglobus;s__Ferroglobus sp015520115	18059	0.00829451	0.515213	1291	0.000666366	0.030578	5	4.28431e-06	0.00051582	0	0	0	85	8.42956e-05	0.00387404	238	8.06255e-05	0.000299996	0	0	0	2	2.05537e-06	0.000216903	23	2.81044e-05	0.00119135	5	4.29322e-06	0.000179134	14519	0.00980282	0.0144516	38	3.29565e-05	0.000796391	33	3.55279e-05	0.00204493	40890	0.042829	0.952682	167	0.00012681	0.0139261	74	6.27803e-05	0.00687508
Guaymas_Basin_HVA-1070	d__Bacteria;p__Myxococcota_A;c__UBA9160;o__UBA9160;f__UBA4427;g__DUBZ01;s__DUBZ01 sp012960035	27	9.41819e-07	0.000165699	480	2.7261e-05	0.00185252	592	7.2432e-05	0.00622359	378	5.1959e-05	0.00453697	2024	0.000318771	0.0140483	893130	0.0886326	0.999978	1167	0.000185831	0.0102288	756	0.00010703	0.00704523	597	0.000123912	0.00445492	628	7.59849e-05	0.0046307	1334	0.000125271	0.00114699	29	5.28792e-06	0.000410014	40	6.75649e-06	0.000394896	191	3.03126e-05	0.00223028	175	1.91205e-05	0.00200754	21	2.24494e-06	0.00015179
Brothers_S146_maxbin2_057	d__Bacteria;p__Aquificota;c__Aquificae;o__Aquificales;f__Aquificaceae;g__WFWF01;s__WFWF01 sp015487615	60	1.17419e-05	0.00112418	154	5.04692e-05	0.00586367	0	0	0	6	2.59873e-06	0.000233958	25	1.50584e-05	0.00104325	5	1.25597e-06	9.12289e-05	0	0	0	1	6.98086e-07	7.43074e-05	5	4.43339e-06	0.000198644	1	3.86106e-07	4.63502e-05	1770	0.000756623	0.0122769	2	1.53875e-06	0.000193494	6	4.82667e-06	0.000575331	399644	0.28016	0.982905	988	0.000520861	0.0722673	512	0.000301908	0.0428379
ELSC_M2_metabat1_067	d__Bacteria;p__Campylobacterota;c__Campylobacteria;o__Campylobacterales;f__Nitratiruptoraceae;g__Nitratiruptor;s__	5720	0.00141463	0.0623887	2401	0.000762232	0.0613879	2	5.53798e-07	7.2315e-05	14	6.82699e-06	0.000619453	51	2.85193e-05	0.00228679	36	1.12005e-05	0.000176694	31	1.8894e-05	0.00118365	9	5.31103e-06	0.000405237	13	1.02807e-05	0.000594211	4	1.82349e-06	0.000227178	38	1.44928e-05	0.00249691	920	0.000668071	0.0562467	14	7.24174e-06	0.000774998	425	0.000224599	0.0157019	111	4.29031e-05	0.00438324	5	1.77449e-06	0.000176012
Guaymas_Basin_HVA-1013	d__Bacteria;p__Pseudomonadota;c__Alphaproteobacteria;o__Caulobacterales;f__Hyphomonadaceae;g__Henriciella;s__Henriciella sp012960415	19	1.58253e-06	0.000178964	209	2.20836e-05	0.00260391	152	3.02115e-05	0.000196824	129	2.80144e-05	0.000246759	99	2.55292e-05	0.000965532	265416	0.0483283	0.999913	497	0.000138793	0.00373273	108	2.48269e-05	0.000235096	59	1.8591e-05	0.000319657	2445	0.000649366	0.03005	325	3.7403e-05	0.000307993	3	4.67999e-07	5.86828e-05	18	3.1409e-06	9.11223e-05	42	9.01125e-06	0.000515023	31	4.61829e-06	0.000475294	4	4.33346e-07	1.89534e-05
ELSC_T11_metabat2_132	d__Archaea;p__Iainarchaeota;c__Iainarchaeia;o__JAADDC01;f__JAADDC01;g__JAADDH01;s__	10621	0.00498922	0.376791	2230	0.00128717	0.0567655	4	4.00604e-06	0.000256353	43	4.01781e-05	0.00361842	153	0.000164461	0.00799949	7	2.54399e-06	0.0002038	3	3.83173e-06	0.000278143	1	8.95236e-07	9.7414e-05	22	3.45287e-05	0.00106515	0	0	0	76	3.62894e-05	0.00163297	61	7.2344e-05	0.00354664	8	7.54344e-06	0.000439645	169	0.000168895	0.00723299	4114	0.00330539	0.0909027	695	0.000626748	0.00616528
MAR_355-202_maxbin2_040	d__Archaea;p__Methanobacteriota_B;c__Thermococci;o__Thermococcales;f__Thermococcaceae;g__Thermococcus;s__	5592	0.00136244	0.0191179	3287	0.00106293	0.011812	18	6.3909e-06	0.000257138	3	9.50519e-07	0.000113193	21	1.16542e-05	0.00090162	41	8.64006e-06	0.000419404	15	6.01592e-06	0.000141982	8	3.50356e-06	0.000279384	9	6.1716e-06	0.000174697	2	7.08331e-07	8.30956e-05	237	6.5021e-05	0.0011653	102	6.66375e-05	0.00127588	17	7.70635e-06	0.000585595	320	0.000169128	0.00696106	4054	0.00178248	0.0153158	3131	0.00174023	0.00276636
ELSC_T11_maxbin2_077_VB	d__Bacteria;p__Aquificota;c__Desulfurobacteriia;o__Desulfurobacteriales;f__Desulfurobacteriaceae;g__Balnearium;s__	322231	0.0964527	0.933877	84083	0.0333062	0.484122	62	3.38709e-05	0.0034463	895	0.000519724	0.051727	3819	0.00256592	0.105422	10	2.45647e-06	0.000288995	75	5.26507e-05	0.00327167	23	1.44726e-05	0.00144652	865	0.000780359	0.0276323	19	1.12303e-05	0.000847667	40	1.32553e-05	0.000198587	2	7.95145e-07	4.94537e-05	0	0	0	195	0.00011553	0.00758805	37621	0.019145	0.376997	33	1.55502e-05	0.0023166
Brothers_S139_metabat2_040	d__Archaea;p__Asgardarchaeota;c__Heimdallarchaeia;o__UBA460;f__Kariarchaeaceae;g__S139-21;s__S139-21 sp015522385	6	4.39574e-07	0.000117159	6671	0.000910006	0.0938235	0	0	0	0	0	0	0	0	0	1	8.39905e-08	1.58113e-05	0	0	0	0	0	0	0	0	0	0	0	0	91	1.34074e-05	9.2794e-05	3	5.94518e-07	4.43234e-05	1	2.10689e-07	2.98081e-05	82317	0.0202543	0.770332	202	3.83304e-05	0.00632969	107	2.26269e-05	0.00338724
ELSC_T2_metabat2_097	d__Bacteria;p__Pseudomonadota;c__Gammaproteobacteria;o__S012-40;f__S012-40;g__CALZJE01;s__	931	9.42692e-05	0.0106684	204986	0.0306111	0.930282	401	5.2082e-05	0.00129745	864	0.000185873	0.0200572	916	0.000217423	0.0152855	595	5.47362e-05	0.00176809	91	1.68666e-05	0.00067321	252	4.66621e-05	0.00286856	356	0.000106427	0.00384536	177	2.63828e-05	0.00120092	2837	0.00040859	0.00445086	981	0.000279523	0.0059134	456	0.000108752	0.00221577	788	0.000183868	0.0145325	1003	0.000173589	0.0140275	31	4.62828e-06	0.000298552
EPR_4281-140_metabat2_039	d__Archaea;p__Methanobacteriota_B;c__Thermococci;o__Thermococcales;f__Thermococcaceae;g__Thermococcus;s__	1365	0.000282429	0.0234047	478	0.000137276	0.0133011	4	2.13034e-06	0.000205391	0	0	0	7	3.99045e-06	0.00035873	2	5.98915e-07	0.000113246	0	0	0	3	1.36481e-06	0.000149823	3	2.5165e-06	0.000132238	0	0	0	77	1.43643e-05	9.70681e-05	0	0	0	0	0	0	378	0.000199182	0.010444	168	6.94449e-05	0.00475282	94	4.44189e-05	0.00492797
ELSC_A3_maxbin2_480	d__Bacteria;p__Chloroflexota;c__Anaerolineae;o__J102;f__J102;g__M2005;s__	508411	0.0695258	0.9697	160706	0.0286503	0.948059	23	4.43209e-06	0.000458587	185	4.21226e-05	0.00104689	64	1.76109e-05	0.00117136	289	3.05691e-05	0.000624989	24	5.51007e-06	0.000231914	35	6.23995e-06	0.000322321	37	1.28236e-05	0.000482499	22	4.23615e-06	0.000251895	4907	0.000777661	0.00468611	58	1.83238e-05	0.00130861	7	1.85006e-06	0.000222415	220	4.29276e-05	0.00152742	318	6.87262e-05	0.00727974	1613	0.000409095	0.00138035
ELSC_A3_metabat2_049	d__Bacteria;p__Pseudomonadota;c__Gammaproteobacteria;o__UWMA-0217;f__UWMA-0217;g__;s__	6142	0.000515722	0.0328111	955565	0.121211	0.999587	741	0.000103735	0.00694347	421	7.19173e-05	0.00429299	5641	0.00117389	0.0660478	513	4.39321e-05	0.00102998	625	0.000102392	0.000482484	382	5.66425e-05	0.00232712	2110	0.000570968	0.0200006	224	3.03707e-05	0.00102265	5852	0.000743951	0.0025163	799	0.000191569	0.00314764	162	2.88899e-05	0.00119937	12835	0.00228131	0.019622	1448	0.000210994	0.0156815	1277	0.000196651	0.00186614
ELSC_M2_maxbin2_353	d__Archaea;p__SpSt-1190;c__SpSt-1190;o__DYHY01;f__;g__;s__	813	0.000212012	0.0349992	1974	0.000512414	0.0264568	11	5.30774e-06	0.000479699	11	5.65833e-06	0.000299598	39	2.68794e-05	0.00117449	504	0.000151375	0.000298745	13	6.35934e-06	9.90125e-05	8	3.66329e-06	0.000151933	19	1.73e-05	0.000224485	7	3.02043e-06	0.000116937	1897	0.00087916	0.00507012	47	4.15519e-05	0.00193245	25	1.98537e-05	0.00119754	1288	0.000997202	0.0106353	16306	0.00873328	0.0140436	65	4.31921e-05	0.0021612
ELSC_A3_metabat2_303	d__Bacteria;p__Pseudomonadota;c__Gammaproteobacteria;o__UWMA-0217;f__UWMA-0217;g__;s__	3737	0.000516087	0.0389947	221661	0.0455532	0.998372	1283	0.00037059	0.0375086	112	3.20728e-05	0.00278321	9932	0.00351316	0.190102	86	1.14069e-05	0.000838809	50	1.40693e-05	0.00120747	260	8.48153e-05	0.00773797	5803	0.00271348	0.0879156	151	4.42144e-05	0.00358753	496	7.79124e-05	0.00101957	286	0.000102729	0.00205223	135	3.55794e-05	0.000429315	2602	0.000962553	0.00757029	775	0.000192207	0.0114032	1725	0.000266534	0.00159001
Brothers_S147_metabat1_001	d__Bacteria;p__Campylobacterota;c__Campylobacteria;o__Campylobacterales;f__Sulfurimonadaceae;g__CAITKP01;s__CAITKP01 sp015489055	37	5.16983e-06	0.0010922	32	5.7565e-06	0.00131158	5	2.11802e-06	0.00029487	7	3.80952e-06	0.000461571	20	9.52401e-06	0.000632988	32	9.0728e-06	0.000145469	0	0	0	2	1.08946e-06	0.000118734	1	9.90291e-07	7.94184e-05	0	0	0	537853	0.279309	0.994993	3872935	3.50178	0.998791	10228758	8.1152	0.997092	217	0.000111378	0.00347947	88	3.19508e-05	0.00309653	113	6.27754e-05	0.00332063
Brothers_S013_metabat1_003	d__Archaea;p__Methanobacteriota_B;c__Thermococci;o__Thermococcales;f__Thermococcaceae;g__Thermococcus;s__Thermococcus sp015523185	3306	0.000746353	0.0556912	379	0.000104632	0.016373	0	0	0	3	1.20513e-06	0.000148554	77	4.08216e-05	0.00325833	0	0	0	0	0	0	0	0	0	48	3.45635e-05	0.000938789	0	0	0	1612	0.000635703	0.0133915	2	1.1597e-06	0.000146705	13	7.95769e-06	0.000594217	29600	0.0170983	0.682563	416353	0.186715	0.998498	323	0.000160333	0.0224465
ELSC_M1_metabat2_043	d__Bacteria;p__Aquificota;c__Aquificae;o__Hydrogenothermales;f__Hydrogenothermaceae;g__Persephonella;s__	106865	0.025463	0.478463	6530	0.00202579	0.179653	7	2.57667e-06	0.000342657	182	8.22633e-05	0.00883134	307	0.000158377	0.0105564	24	4.60513e-06	0.000261812	47	2.59679e-05	0.00206092	5	1.66383e-06	0.000220146	439	0.000310165	0.0129787	4	1.10282e-06	0.000107586	475	0.000172813	0.00176366	16	6.61819e-06	0.000383079	14	2.98904e-06	6.21882e-05	56831	0.0316132	0.563068	272	9.92888e-05	0.0131671	112	4.62153e-05	0.00578039
MAR_356-284_maxbin2_179	d__Bacteria;p__Desulfobacterota;c__Desulfobulbia;o__Desulfobulbales;f__Desulfobulbaceae;g__DRKI01;s__	3549	0.000258118	0.0317057	6638	0.000711352	0.0561422	18	2.2619e-06	0.000167417	6	7.84408e-07	6.94235e-05	60	9.68076e-06	0.000667533	250	2.16825e-05	0.000959112	24	4.3212e-06	0.000207736	21	3.6176e-06	0.000179433	20	4.73059e-06	0.000154334	14	2.26241e-06	0.000170087	943	8.3337e-05	0.00176976	1264	0.000259425	0.0113836	100	1.93601e-05	0.00122265	774	0.000130445	0.00403644	650	9.82996e-05	0.0109977	91	1.26266e-05	0.000314542
ELSC_T2_metabat2_395	d__Bacteria;p__Pseudomonadota;c__Gammaproteobacteria;o__J044;f__J044;g__J044;s__	188	2.74873e-05	0.00628259	9452	0.00238482	0.25606	4	1.06545e-06	0.000106059	1	2.15368e-07	2.6123e-05	46	1.74724e-05	0.00141743	88	1.65889e-05	0.0025773	13	4.82837e-06	0.000487455	7	2.0256e-06	0.000205849	15	6.44252e-06	0.000338032	19	5.17602e-06	0.000531342	2664	0.00062526	0.00792729	14	4.79321e-06	0.000449838	11	3.46243e-06	0.000261753	45004	0.0213963	0.366732	483	0.000159755	0.0200667	52	2.00381e-05	0.00296966
ELSC_M10_metabat1_084	d__Bacteria;p__Campylobacterota;c__Campylobacteria;o__Nautiliales;f__Nautiliaceae;g__;s__	65880	0.0380877	0.835905	4486	0.0034147	0.348997	33	3.36092e-05	0.00377111	856	0.000925151	0.0848236	2407	0.00303607	0.15168	30	1.46751e-05	0.00170171	22	2.79426e-05	0.00278274	9	1.03452e-05	0.00118987	329	0.000546174	0.0279333	12	1.00281e-05	0.00101632	18	8.1705e-06	0.00108692	116	9.05174e-05	0.00459035	82	6.92208e-05	0.00407704	3784	0.0050773	0.279493	146444	0.145064	0.74271	3048	0.0026773	0.0774726
EPR_PIR-30_maxbin2_115	d__Bacteria;p__Campylobacterota;c__Campylobacteria;o__Campylobacterales;f__Sulfurovaceae;g__JAADEQ01;s__	2464	0.000375636	0.0230292	1724	0.00036858	0.020753	34	9.21896e-06	0.000516955	90	2.96575e-05	0.00251824	286	0.000111524	0.00613163	48	8.89278e-06	0.000873172	65	2.24805e-05	0.000753648	31	1.03817e-05	0.000498703	28	1.15296e-05	0.000388011	23	6.65734e-06	0.00026201	50	1.05117e-05	0.00117934	565	0.000207153	0.00509183	471	0.000148338	0.00287034	324	0.000119109	0.00274552	2826	0.000599323	0.00875527	369	9.36704e-05	0.00164743
ELSC_M17_metabat1_137	d__Bacteria;p__Pseudomonadota;c__Gammaproteobacteria;o__Xanthomonadales;f__Marinicellaceae;g__S144-45;s__	1061	0.000165678	0.041292	1295	0.000232002	0.0258381	22	4.58012e-06	0.000391467	8	2.56533e-06	0.000316058	36	1.09476e-05	0.000848866	123	1.68575e-05	0.00114885	13	3.67686e-06	0.000299988	29	7.46273e-06	0.000355205	36	1.39263e-05	0.000470997	24	5.53579e-06	0.000372924	431	4.37096e-05	0.000276088	20	4.80391e-06	0.000267022	6	1.643e-06	7.41728e-05	437	0.000148984	0.00230801	34	4.64573e-06	0.000504375	7	9.05685e-07	4.69761e-05
ELSC_M17_metabat2_049	d__Bacteria;p__Campylobacterota;c__Campylobacteria;o__Campylobacterales;f__QNZT01;g__SZUA-1377;s__	99133	0.0263846	0.575436	13006	0.00444523	0.342172	87	4.02545e-05	0.0042325	393	0.000199707	0.0219277	2147	0.00125705	0.0817802	36	9.77103e-06	0.000566494	88	5.19934e-05	0.0042635	24	1.33808e-05	0.00138805	193	0.000139579	0.00610954	24	1.03094e-05	0.00115413	86	2.05269e-05	0.00238365	868	0.000505921	0.0223751	257	0.000116401	0.00362796	97	4.35209e-05	0.00260418	3095	0.00133045	0.0858486	215	7.59569e-05	0.00273947
Brothers_S143_metabat2_060	d__Bacteria;p__Chloroflexota;c__Anaerolineae;o__Anaerolineales;f__DRMV01;g__S139-71;s__	6291	0.00111834	0.0399108	2822	0.000691343	0.0447724	25	5.58201e-06	0.00025166	7	1.70621e-06	3.12519e-05	16	4.36773e-06	0.000134328	1343	0.000218448	0.000415046	23	6.79452e-06	0.000153518	14	3.91099e-06	6.74382e-05	13	4.87139e-06	9.54004e-05	28	7.20706e-06	0.000103076	9764	0.00283157	0.0233402	4	1.55531e-06	0.000154614	26	1.20572e-05	0.00132464	88744	0.0454085	0.863319	182	6.59741e-05	0.00975058	93	4.05684e-05	0.00580517
ELSC_M17_maxbin2_073	d__Bacteria;p__Calditrichota;c__Calditrichia;o__RBG-13-44-9;f__J042;g__WGBF01;s__	25628	0.00406857	0.363302	61620	0.0126035	0.525489	2696	0.000617746	0.00349167	285	7.99521e-05	0.00381169	996	0.000311357	0.00746795	9715	0.00161491	0.00435002	1199	0.000373789	0.00306802	2551	0.000718503	0.00365854	775	0.000299174	0.00267485	1465	0.00035527	0.00271866	4085	0.000756859	0.00795446	4686	0.00194137	0.00621453	403	0.000132715	0.00300097	33978	0.0123222	0.295885	2066	0.000533971	0.0143237	607	0.000131446	0.00425972
MAR_356-284_metabat1_094	d__Bacteria;p__WOR-3;c__Hydrothermia;o__B15-G9;f__WFZT01;g__WFZT01;s__	2767	0.000472909	0.02737	854	0.000210178	0.0283676	9	2.1931e-06	7.65405e-05	6	1.96851e-06	0.000210486	113	5.05218e-05	0.00358086	18	1.85128e-06	0.000121017	6	1.61393e-06	5.48196e-05	6	1.56386e-06	8.37809e-05	7	4.18024e-06	0.000131877	11	2.39442e-06	0.000163424	374	6.83313e-05	0.000913315	7	1.48596e-06	2.94784e-05	3	5.94961e-07	5.99912e-05	51	1.362e-05	0.000456657	403	8.3412e-05	0.00215038	53	8.98422e-06	0.000349087
ELSC_M2_metabat1_199	d__Bacteria;p__Pseudomonadota;c__Gammaproteobacteria;o__Chromatiales;f__Sedimenticolaceae;g__Thiolapillus;s__	2266	0.000276355	0.0457412	104127	0.0178686	0.67818	14	2.91635e-06	0.000333477	15	3.36796e-06	0.000419959	113	3.042e-05	0.00265065	131	1.30898e-05	0.000970145	24	6.12155e-06	0.000475145	20	4.89638e-06	0.000458657	109	4.14284e-05	0.00207725	12	2.43685e-06	0.000275261	701	0.000114867	0.00379948	2761	0.00101228	0.0637196	30	9.08051e-06	0.000563646	364	8.45473e-05	0.00331289	1054	0.000232479	0.0227441	2	3.08294e-07	5.45138e-05
Brothers_S140_maxbin2_177_VB	d__Bacteria;p__Pseudomonadota;c__Gammaproteobacteria;o__SZUA-152;f__SZUA-152;g__SZUA-152;s__SZUA-152 sp015487095	31	4.00032e-06	0.00131681	10934	0.00207692	0.242511	96	1.82952e-05	0.00109281	439	0.000125377	0.014055	3513	0.0011341	0.0907191	220	2.56443e-05	0.000633144	20	5.58353e-06	0.000433873	152	4.46826e-05	0.00416066	847	0.000358444	0.0206786	63	1.47523e-05	0.00124474	804	0.000102468	0.00234567	44	1.40853e-05	0.00112744	9	1.46706e-06	0.00013532	625	0.000197787	0.0196194	357829	0.0937226	0.976854	207	6.11077e-05	0.00963496
ELSC_T2_metabat2_268	d__Bacteria;p__Campylobacterota;c__Campylobacteria;o__Campylobacterales;f__Sulfurovaceae;g__;s__	420	0.000160596	0.0105918	2788	0.0017062	0.16305	2	1.392e-06	0.000177237	20	1.74686e-05	0.00180232	77	6.98858e-05	0.00318402	3	1.13017e-06	0.000141041	4	3.36855e-06	0.000335751	2	1.55271e-06	8.36258e-05	15	1.69121e-05	0.000741399	0	0	0	50	1.95949e-05	0.00126188	915	0.000592505	0.00427989	547	0.00029417	0.00180357	1157	0.00130305	0.00432233	625	0.000272107	0.00616959	11	6.34297e-06	0.000869958
Brothers_S141_metabat1_090	d__Bacteria;p__Pseudomonadota;c__Gammaproteobacteria;o__DRMK01;f__DRMK01;g__DRMK01;s__DRMK01 sp015488495	1164	0.000238635	0.0590727	93965	0.0258336	0.699673	6	1.63687e-06	0.000186722	2	7.83386e-07	9.59546e-05	229	0.000106213	0.00969556	23	3.68968e-06	0.000530084	3	9.97166e-07	6.95022e-05	3	9.3212e-07	0.000102697	31	1.88024e-05	0.000778529	1	2.50459e-07	3.11204e-05	1257	0.000378551	0.00225208	16	9.20974e-06	0.000940873	4	1.53829e-06	0.00014471	391867	0.191702	0.899056	882	0.00032264	0.0538388	443	0.00018844	0.0303299
ELSC_T10_metabat1_013_VB	d__Archaea;p__Thermoproteota;c__Thermoprotei_A;o__Sulfolobales;f__Pyrodictiaceae;g__WAQM01;s__	219343	0.096756	0.97045	6639	0.00388562	0.41306	5	4.29022e-06	0.000547308	33	2.58548e-05	0.00314921	99	9.82307e-05	0.00700773	0	0	0	0	0	0	0	0	0	48	6.51258e-05	0.00231511	0	0	0	117	4.53925e-05	0.000440035	0	0	0	0	0	0	38	3.30688e-05	0.00229869	227	0.000176661	0.0107239	0	0	0
ELSC_M10_metabat1_062	d__Bacteria;p__Campylobacterota;c__Campylobacteria;o__Campylobacterales;f__Sulfurovaceae;g__JAADEQ01;s__	368376	0.104822	0.927623	79530	0.0300783	0.85678	46	2.09506e-05	0.002518	334	0.000179258	0.0186702	3475	0.00216021	0.142223	39	9.83812e-06	0.00079512	98	6.27074e-05	0.00494827	16	9.316e-06	0.000708098	160	0.00012415	0.00565917	12	5.3858e-06	0.000618972	50	1.34802e-05	0.00132707	639	0.000333839	0.0112145	515	0.000226762	0.0030724	133	5.42585e-05	0.00309626	2927	0.00119644	0.0590297	163	5.10681e-05	0.00335101
Guaymas_Basin_HVA-1061	d__Bacteria;p__Verrucomicrobiota;c__Verrucomicrobiae;o__Pedosphaerales;f__DUCD01;g__DUCD01;s__DUCD01 sp012959985	26	7.3317e-07	0.000131321	123	4.1749e-06	0.000576092	36085	0.00524962	0.0328016	18419	0.00283435	0.0210153	25831	0.00456419	0.0334824	437936	0.0448832	0.999802	51191	0.00948011	0.0270454	40462	0.00696857	0.0387438	16994	0.0039711	0.0220626	26443	0.00396589	0.02798	207	1.23804e-05	6.28948e-05	42	4.24634e-06	0.000295831	40	6.24334e-06	0.000430635	55	7.88899e-06	0.000629358	28	2.76479e-06	0.000315294	13	5.71218e-07	5.03978e-05
Brothers_S146_maxbin2_188	d__Archaea;p__Methanobacteriota_B;c__Thermococci;o__Thermococcales;f__Thermococcaceae;g__Thermococcus;s__Thermococcus sp015521605	11395	0.0029033	0.150104	4770	0.00159092	0.101112	321	0.000146768	0.00229235	155	7.42965e-05	0.00216623	284	0.000164399	0.00606489	790	0.000250616	0.00357851	400	0.000231607	0.00283703	385	0.000211609	0.00260696	127	9.64817e-05	0.00224592	375	0.000190565	0.00262151	2939	0.00117498	0.00697338	106	7.89404e-05	0.00106094	103	7.45879e-05	0.000529431	55834	0.0368662	0.853539	1264	0.00060543	0.0401966	166	8.02588e-05	0.0068923
ELSC_T2_maxbin2_524	d__Archaea;p__Thermoproteota;c__Korarchaeia;o__Korarchaeales;f__Korarchaeaceae;g__WALU01;s__	1051661	0.245846	0.983516	48541	0.0150372	0.859948	19	5.62359e-06	4.43651e-05	15	5.05175e-06	0.000173374	62	2.78318e-05	0.00161641	125	2.8242e-05	0.000178044	17	7.14419e-06	0.000125507	53	2.02194e-05	0.000123755	19	1.00364e-05	0.000176877	48	1.60026e-05	0.000137765	364	0.00011226	0.000444235	1	2.38558e-07	3.03551e-05	1	6.10538e-07	8.81465e-05	2	4.75203e-07	7.29689e-05	6	2.36376e-06	0.000317561	33	8.67852e-06	0.000542305
Brothers_S146_maxbin2_239	d__Bacteria;p__Planctomycetota;c__Planctomycetia;o__Pirellulales;f__JAEUIK01;g__WGDQ01;s__WGDQ01 sp015493185	246	1.88447e-05	0.00505139	102534	0.011453	0.730475	47	5.04683e-06	0.000327383	12	1.52303e-06	0.000104687	121	1.67189e-05	0.000725827	252	1.85507e-05	0.0010769	117	1.65232e-05	0.000732806	63	7.51148e-06	0.000415785	44	6.07751e-06	0.000164115	55	5.46151e-06	0.000365874	1762	0.000190671	0.00141697	19	3.79069e-06	0.000194146	10	1.45297e-06	0.000134083	146765	0.0287029	0.845998	459	6.36244e-05	0.00874651	217	3.49557e-05	0.00493549
Brothers_S139_maxbin2_096	d__Bacteria;p__Nitrospinota;c__JADGAW01;o__JADGAW01;f__JADGAW01;g__;s__	16	1.99287e-06	0.000458808	65	9.57716e-06	0.000849592	37	9.74108e-06	0.000343402	14	3.4784e-06	0.000205478	36	1.43543e-05	0.00057046	102	1.52594e-05	0.000453178	23	5.63316e-06	0.000270218	41	1.45742e-05	0.000407204	22	1.04986e-05	0.000183429	34	1.02791e-05	0.000168417	3100	0.000852825	0.00711949	177	8.18412e-05	0.000628632	27	1.19356e-05	0.000796111	6021	0.00257935	0.175357	25	6.52784e-06	0.000902603	5	1.87477e-06	0.000219083
Brothers_S140_metabat2_048	d__Bacteria;p__Desulfobacterota;c__Thermodesulfobacteria;o__Thermodesulfobacteriales;f__ST65;g__Thermosulfuriphilus;s__Thermosulfuriphilus ammonigenes	1893	0.000383566	0.00493006	1595	0.00044778	0.0676507	2	5.53799e-07	7.11432e-05	1	3.59586e-07	4.34462e-05	1	3.10171e-07	3.25847e-05	3	5.68617e-07	0.000106443	7	2.14393e-06	4.29031e-05	2	4.99707e-07	2.71539e-05	2	8.08108e-07	3.31277e-05	3	7.13379e-07	5.81093e-05	409	8.59157e-05	0.000536018	6	1.95781e-06	8.85217e-05	0	0	0	10103	0.00522227	0.423958	47	1.56057e-05	0.00238737	80	2.04379e-05	0.00089988
Brothers_S013_metabat2_047	d__Bacteria;p__Campylobacterota;c__Campylobacteria;o__Nautiliales;f__JAADDX01;g__;s__	2324	0.000905889	0.0680244	423	0.000185749	0.022394	45	3.02708e-05	0.00269026	134	0.000111097	0.0102857	253	0.000243044	0.0154891	57	2.83246e-05	0.00318106	33	3.06024e-05	0.00233165	27	2.29197e-05	0.00187039	47	5.93241e-05	0.00284496	15	1.22802e-05	0.000914099	1559	0.00111979	0.0149659	14923	0.0203986	0.0300738	19622	0.0215746	0.0230072	2608	0.00321247	0.239177	1076578	1.05791	0.99935	517181	0.580251	0.980225
MAR_356-308_metabat1_066	d__Bacteria;p__Acidobacteriota;c__Terriglobia;o__Bryobacterales;f__Bryobacteraceae;g__JANWXD01;s__	331	1.25533e-05	0.00125574	3246	0.000257457	0.0290122	125	1.36468e-05	0.000427248	43	4.95591e-06	0.000130215	123	1.70884e-05	0.000696278	442	3.07052e-05	0.00123434	152	2.07575e-05	0.000580665	120	1.52715e-05	0.000528059	28	4.29887e-06	0.000246627	92	1.07584e-05	0.000411046	2266	0.000135032	0.00147376	16	1.79342e-06	0.000150617	22	1.9648e-06	0.000104212	386	3.54004e-05	0.00117913	360	2.19294e-05	0.00071828	282	2.89869e-05	0.00239147
Brothers_S141_metabat2_139	d__Bacteria;p__Bacteroidota;c__Bacteroidia;o__Cytophagales;f__Cyclobacteriaceae;g__S012-113;s__S012-113 sp015488485	57	6.10859e-06	0.00132799	15223	0.00260296	0.235708	2	2.725e-07	3.54488e-05	7	1.29287e-06	0.000159185	5	9.52517e-07	0.000103336	18	2.01646e-06	0.000231755	2	4.23634e-07	4.31405e-05	6	1.16688e-06	8.89563e-05	5	8.63076e-07	9.12973e-05	4	7.78704e-07	9.6648e-05	753	0.000156471	0.00323286	17	4.52518e-06	0.000407326	12	2.23473e-06	0.00013009	534002	0.167342	0.9607	1199	0.000277359	0.0476722	774	0.000204127	0.0311411
Brothers_S141_metabat2_105	d__Bacteria;p__Pseudomonadota;c__Alphaproteobacteria;o__Micavibrionales;f__Micavibrionaceae;g__;s__	129	2.03783e-05	0.00224327	1232	0.000333161	0.0338797	330	3.07097e-05	0.000982771	1218	7.98599e-05	0.00105548	2840	0.000251868	0.00215804	248	2.69113e-05	0.0016014	5257	0.000433981	0.0011717	264	3.27025e-05	0.0010531	1924	0.000189571	0.000449369	2354	0.000125585	0.000820664	628	0.000198711	0.00251206	71	3.2461e-05	0.00142678	110	2.8933e-05	0.000143035	213732	0.117971	0.961938	1312	0.000523975	0.0335	325	0.000147329	0.0199963
ELSC_T11_metabat2_194	d__Bacteria;p__KSB1;c__UBA2214;o__JACIZP01;f__JADDFT01;g__JADDFT01;s__	1736625	0.234536	0.997542	722959	0.129599	0.993136	10	2.46918e-06	0.000121523	11	3.08166e-06	0.000364226	67	1.96643e-05	0.00135416	45	5.97633e-06	0.000491552	4	1.07223e-06	8.90938e-05	19	5.33005e-06	0.000189452	21	7.88475e-06	0.000303806	17	4.63507e-06	0.000101383	13367	0.00259149	0.0154102	9	2.59197e-06	0.000277863	19	4.99792e-06	0.000601127	15	3.27428e-06	0.000171019	216	5.31299e-05	0.005773	302	7.31915e-05	0.000590886
ELSC_T10_maxbin2_162	d__Bacteria;p__Bacteroidota;c__Bacteroidia;o__Chitinophagales;f__Saprospiraceae;g__WGBN01;s__	7228	0.00074396	0.103005	110351	0.0166194	0.740981	31	4.32517e-06	0.000255768	55	1.06687e-05	0.00081949	186	4.60485e-05	0.00317474	245	2.57951e-05	0.000697914	95	1.67916e-05	0.000376771	33	6.10748e-06	0.000385946	35	1.00854e-05	0.000357846	35	5.73437e-06	0.000381072	329	2.74113e-05	0.000539636	288	9.12783e-05	0.00128314	6	8.33317e-07	5.70604e-05	3967	0.00098869	0.00174622	354	6.6636e-05	0.00671821	34	5.47743e-06	0.000305373
Brothers_S012_metabat2_205	d__Bacteria;p__Pseudomonadota;c__Zetaproteobacteria;o__Mariprofundales;f__S012-25;g__S012-25;s__S012-25 sp015487905	75	9.65277e-06	0.00134854	158	2.75061e-05	0.00231896	10	3.5696e-06	0.000328481	3	1.29869e-06	9.66505e-05	16	5.4685e-06	0.000515905	39	8.72771e-06	0.00107883	20	8.21555e-06	0.000389867	11	3.71853e-06	0.000311502	6	3.72393e-06	0.0001502	10	3.28679e-06	0.000172404	246454	0.0976906	0.431482	96	6.25404e-05	0.00595249	394	0.000233835	0.0244069	3265050	1.94433	1	5184	0.00231827	0.298197	3570	0.00180978	0.218158
ELSC_M2_metabat1_193	d__Bacteria;p__Pseudomonadota;c__Alphaproteobacteria;o__Caulobacterales;f__Maricaulaceae;g__Robiginitomaculum_B;s__Robiginitomaculum_B sp015485335	40	4.11694e-06	0.00108883	466	5.53919e-05	0.0051706	14	2.44649e-06	0.000206824	12	2.15922e-06	0.000183479	28	8.35331e-06	0.000631779	298	3.4274e-05	0.00168231	25	5.70868e-06	0.000409635	17	3.95433e-06	0.000294368	12	2.62597e-06	0.000203906	46	9.50621e-06	0.000596762	6010	0.00129873	0.0188589	98	3.27793e-05	0.00162176	115	3.44913e-05	0.00124131	1259	0.000413662	0.0410503	175	3.15945e-05	0.00399276	5	1.06142e-06	0.000159039
Brothers_S144_metabat2_182	d__Bacteria;p__Chloroflexota;c__Anaerolineae;o__Caldilineales;f__Caldilineaceae;g__S144-5;s__S144-5 sp015494005	1783	0.000194807	0.0276161	228122	0.0391026	0.874977	4	6.69986e-07	8.42765e-05	3	4.76711e-07	5.6398e-05	31	7.9997e-06	0.000688953	52	5.2621e-06	0.000703373	7	1.55878e-06	7.62654e-05	6	1.16535e-06	0.000126895	4	1.01895e-06	7.97903e-05	7	1.00128e-06	0.000107989	7269	0.00100832	0.00818572	417	0.000138184	0.00361844	17	4.2266e-06	0.000473615	355	8.94854e-05	0.00521425	225	4.66607e-05	0.004458	62	1.26539e-05	0.000520079
ELSC_M17_metabat2_085	d__Bacteria;p__Pseudomonadota;c__Gammaproteobacteria;o__UWMA-0217;f__UWMA-0217;g__;s__	3048	0.000710988	0.142768	41149	0.0124169	0.507998	23	8.00266e-06	0.000574879	10	3.90943e-06	0.000215652	40	1.68539e-05	0.00149329	110	2.39821e-05	0.00256748	28	1.40616e-05	0.000551628	16	6.30997e-06	0.000409797	24	1.48658e-05	0.000491176	23	8.55661e-06	0.000538259	2008	0.000422388	0.00830174	21	8.5677e-06	0.000412704	5	1.68502e-06	0.000181357	656	0.000279995	0.0140023	116	3.73103e-05	0.0050594	84	1.60994e-05	0.000172057
Guaymas_Basin_HVA-1081	d__Bacteria;p__Gemmatimonadota;c__Gemmatimonadetes;o__Longimicrobiales;f__UBA6960;g__UBA1138;s__UBA1138 sp012960225	11	9.19772e-07	0.000356202	35	2.1665e-06	0.00025688	15689	0.0045962	0.350242	3983	0.00123514	0.120655	14987	0.00532337	0.289284	314431	0.0627432	0.999813	14030	0.00523959	0.281743	20837	0.00720144	0.424276	5042	0.00236702	0.0872993	81133	0.0246798	0.686199	54	1.22151e-05	0.000481052	55	2.51202e-05	0.00187435	172	6.64186e-05	0.00402033	267	9.4463e-05	0.00725407	72	1.9297e-05	0.00228958	12	2.31267e-06	0.00031392
ELSC_A3_maxbin2_267_VB	d__Archaea;p__Thermoproteota;c__Thermoprotei_A;o__Sulfolobales;f__Acidilobaceae;g__JAADGB01;s__	541252	0.243453	0.994368	92429	0.0557764	0.989123	0	0	0	0	0	0	267	0.000264259	0.0194301	0	0	0	0	0	0	0	0	0	13	1.8048e-05	0.00106795	0	0	0	65	4.55748e-05	0.000424999	0	0	0	0	0	0	15	7.86987e-06	0.000524166	10	7.83927e-06	0.00129679	2	6.48996e-07	5.44871e-05
ELSC_A1_maxbin2_433	d__Archaea;p__Thermoproteota;c__Thermoprotei_A;o__Sulfolobales;f__Pyrodictiaceae;g__WAQM01;s__	329004	0.160248	0.996605	11137	0.00713307	0.531106	4	3.81915e-06	0.000354907	89	8.38189e-05	0.006522	293	0.000308549	0.0165954	0	0	0	2	5.1355e-07	0.00011357	0	0	0	64	9.64364e-05	0.00415359	0	0	0	42	2.58497e-05	0.000396312	0	0	0	0	0	0	228	0.000246796	0.00705909	1510	0.00121216	0.0117072	2	1.95923e-06	0.000172721
Brothers_S144_metabat1_009	d__Bacteria;p__Desulfobacterota;c__Dissulfuribacteria;o__Dissulfuribacterales;f__QOAL01;g__S144-17;s__S144-17 sp015494395	26508	0.00330718	0.19229	22453	0.00368142	0.244307	96	2.03822e-05	0.000889295	30	5.99638e-06	0.000467965	108	3.00471e-05	0.00244757	197	2.48596e-05	0.000711436	34	7.9698e-06	0.000311655	72	1.70129e-05	0.000648397	59	1.99613e-05	0.000804386	51	1.17812e-05	0.000515566	761	0.000135373	0.0219944	17600	0.00632529	0.400013	118	3.31292e-05	0.00333429	332	7.81802e-05	0.00292068	4839	0.00106362	0.110459	49714	0.0125282	0.00445677
Brothers_S140_maxbin2_127	d__Bacteria;p__Pseudomonadota;c__Gammaproteobacteria;o__UBA6429;f__UBA6429;g__JAGLTQ01;s__	100	1.40787e-05	0.00188676	9605	0.00196332	0.128416	104	2.88017e-05	0.000921706	72	1.99746e-05	0.00206908	203	6.432e-05	0.0039368	598	0.00010747	0.00229718	265	7.09159e-05	0.000748304	190	6.44818e-05	0.000938317	88	3.981e-05	0.00155292	98	2.57315e-05	0.000837436	1347	0.000287837	0.00342672	139	6.14876e-05	0.00146339	13	3.50075e-06	0.00032047	15175	0.00567851	0.2528	524	0.000132166	0.0115912	23	7.43261e-06	0.000955334
ELSC_132-544_metabat2_115	d__Archaea;p__Halobacteriota;c__Archaeoglobi;o__Archaeoglobales;f__Archaeoglobaceae;g__Archaeoglobus_B;s__	96609	0.0264049	0.698822	41869	0.0154989	0.75359	32	1.65636e-05	0.00151072	76	3.74209e-05	0.00402185	639	0.00038528	0.0279107	0	0	0	12	7.65962e-06	0.00053258	9	5.17122e-06	0.000524225	249	0.000203327	0.00956067	2	1.00287e-06	0.000125313	1351	0.000525405	0.0036111	0	0	0	0	0	0	289	0.000168383	0.00535712	9837	0.0043545	0.00615913	56	2.24466e-05	0.000961428
ELSC_V2_metabat2_047	d__Bacteria;p__Chloroflexota;c__Anaerolineae;o__Caldilineales;f__Caldilineaceae;g__JAHBNG01;s__	8666	0.000637442	0.165253	104924	0.0103602	0.633831	16	1.48865e-06	0.000168961	26	2.96913e-06	0.000217587	138	2.17134e-05	0.00149964	147	7.53051e-06	0.000365735	24	2.68783e-06	0.000144742	21	2.27928e-06	0.000134336	20	3.86822e-06	0.00015969	14	1.1917e-06	6.45191e-05	645	5.12444e-05	0.000458256	304	5.0083e-05	0.0003979	122	2.00005e-05	0.000194693	129	1.56617e-05	0.000267158	128	1.46419e-05	0.000988032	10	1.46251e-06	0.000126579
Brothers_S140_maxbin2_064	d__Archaea;p__Thermoproteota;c__Nitrososphaeria;o__Geothermarchaeales;f__JDFR-13;g__SZUA-1514;s__	61	1.45851e-05	0.00125694	240	0.000102758	0.00620955	15	7.99047e-06	0.000210786	4	1.61191e-06	0.000114896	107	8.18591e-05	0.00579143	186	6.50761e-05	0.000321362	16	1.01984e-05	0.000282488	5	2.49897e-06	0.000172775	14	1.11934e-05	0.000197828	73	3.92292e-05	0.000299765	4440	0.00213346	0.0159221	1	4.82734e-07	5.78798e-05	10	7.69628e-06	0.000542515	69362	0.0573723	0.871821	202	0.000122849	0.017871	68	4.74017e-05	0.0066484
Lau_Basin_Abe_HVA-1292	d__Bacteria;p__Pseudomonadota;c__Gammaproteobacteria;o__DTRM01;f__DTRM01;g__DTRM01;s__DTRM01 sp012965975	25	4.824e-06	0.00122411	498	0.000116225	0.00450225	171826	0.0647954	0.955981	74230	0.0298171	0.908923	35657	0.0164396	0.716665	768	7.14279e-05	0.0020915	105824	0.0511816	0.951515	144573	0.0644851	0.940984	103207	0.0624209	0.894403	26288	0.0102675	0.597357	183	2.9302e-05	0.000723173	21	8.08685e-06	0.000415735	4	1.63711e-06	0.000159622	32	9.84991e-06	0.000639	84	1.49356e-05	0.00152795	4	7.37736e-07	0.000109323
Brothers_S143_metabat2_105	d__Archaea;p__Thermoproteota;c__Thermoprotei_A;o__Sulfolobales;f__Acidilobaceae;g__;s__	1019	0.000247374	0.00894797	77	1.86397e-05	0.00202421	0	0	0	0	0	0	14	8.93744e-06	0.000778487	0	0	0	0	0	0	0	0	0	0	0	0	0	0	0	1568	0.000666883	0.0132549	0	0	0	3	1.93722e-06	0.000272079	53877	0.036368	0.922229	108	5.12051e-05	0.00944512	76	4.50761e-05	0.0070598
Cayman_Shallow_HVA-1140	d__Bacteria;p__Pseudomonadota;c__Alphaproteobacteria;o__UBA7887;f__UBA7887;g__GCA-2712985;s__GCA-2712985 sp002937585	7	7.89576e-07	0.000269542	40	7.4483e-06	0.000764547	64641	0.024317	0.802037	6826	0.0027161	0.237779	54195	0.0247654	0.739151	7976	0.00192247	0.116845	26914	0.0128525	0.482716	74676	0.0331123	0.818107	31254	0.018816	0.528126	63111	0.0247659	0.788185	52	1.74598e-05	0.000458526	3	1.81167e-06	0.00020621	101	4.98443e-05	0.00231391	87	3.70615e-05	0.0034924	59	2.11546e-05	0.00247452	2	8.85785e-07	0.000114505
ELSC_A1_metabat2_105	d__Bacteria;p__Campylobacterota;c__Campylobacteria;o__Campylobacterales;f__Hydrogenimonadaceae;g__Hydrogenimonas;s__	198936	0.0538327	0.997708	25457	0.00845661	0.523932	7	2.66657e-06	0.000370144	129	6.65832e-05	0.00595571	173	9.84413e-05	0.00802023	24	5.80075e-06	0.000437625	7	3.83218e-06	0.000299322	1	3.20126e-07	3.47427e-05	17	1.33942e-05	0.000691514	1	4.42162e-07	5.41185e-05	38	6.74979e-06	0.000348764	154	8.675e-05	0.00560627	3	8.70283e-07	0.000122268	3934	0.00218692	0.122144	5063	0.00221829	0.135285	80	3.393e-05	0.00129818
ELSC_M17_metabat1_012	d__Bacteria;p__Bacteroidota;c__Ignavibacteria;o__Ignavibacteriales;f__Melioribacteraceae;g__WGAL01;s__	89358	0.0223134	0.65098	29263	0.0096777	0.557362	10	4.30062e-06	0.000580093	55	2.67011e-05	0.00309941	576	0.000323867	0.0216686	3	5.37512e-07	9.97809e-05	6	3.5113e-06	0.000162376	8	4.39922e-06	0.000411519	37	2.5031e-05	0.000767879	1	5.0481e-07	6.1356e-05	154	3.66631e-05	0.000669958	21	1.05495e-05	0.000865801	18	9.86185e-06	0.000568317	4241	0.00243809	0.16422	125	4.80479e-05	0.0051663	311	0.000123859	0.00200306
Brothers_S013_maxbin2_154	d__Bacteria;p__Campylobacterota;c__Desulfurellia;o__Desulfurellales;f__Hippeaceae;g__Hippea;s__Hippea sp015486705	536	0.000154791	0.00434394	141	5.25705e-05	0.00821659	16	6.45413e-06	0.00024204	6	2.74103e-06	0.000178934	11	5.86523e-06	0.000429761	5	1.32582e-06	0.000201301	11	5.88577e-06	0.00015497	18	8.37831e-06	0.000202898	5	3.96496e-06	0.000221271	8	3.32807e-06	0.000144585	81	2.62631e-05	0.00237807	407	0.000226082	0.00816626	549	0.000294218	0.00170546	1042	0.000771612	0.0901508	565531	0.323968	0.99965	275393	0.179068	0.983977
ELSC_T10_maxbin2_198	d__Bacteria;p__Chloroflexota;c__Anaerolineae;o__J102;f__J102;g__M2005;s__M2005 sp015493675	412940	0.0493654	0.938297	150878	0.0224325	0.719691	22	3.89874e-06	0.000379253	217	5.01115e-05	0.00179794	220	5.03563e-05	0.00298633	135	1.60627e-05	0.00100168	23	5.07595e-06	0.000210404	48	1.05211e-05	0.000862391	56	1.73878e-05	0.000771382	33	5.44115e-06	0.000358184	1597	0.000217092	0.00329915	465	0.000142727	0.0109237	41	9.14119e-06	0.000346478	207	5.01842e-05	0.00220119	1956	0.000403293	0.0491745	24415	0.00609765	0.00319351
Cayman_Deep_HVA-1168	d__Bacteria;p__Acidobacteriota;c__Vicinamibacteria;o__Vicinamibacterales;f__UBA8438;g__NP936;s__NP936 sp015659035	85	8.61952e-06	0.00134903	201	1.79409e-05	0.00218848	938	0.000229641	0.0222357	691	0.000131747	0.01319	4892	0.00149491	0.0970554	4729	0.000730701	0.0770982	1314	0.000399895	0.0248454	1591	0.000465853	0.0405751	625	0.000245787	0.011574	11633	0.00303618	0.192364	276	3.25041e-05	0.000475219	13	3.75939e-06	0.000348769	26	7.34169e-06	0.000361826	199	4.66991e-05	0.00324063	78	1.80063e-05	0.00217955	69	1.53886e-05	0.000335712
MAR_354-166_metabat2_009	d__Bacteria;p__Pseudomonadota;c__Gammaproteobacteria;o__Methylococcales;f__Methylothermaceae;g__Methylohalobius;s__	114	9.99148e-06	0.00145784	1973	0.000291096	0.0161974	47	9.52013e-06	0.00054679	14	3.31907e-06	0.000113881	100	2.58888e-05	0.000638054	138	1.99396e-05	0.00154593	67	1.83717e-05	0.000509887	58	1.37014e-05	0.000697574	35	1.3634e-05	0.000307916	37	8.64577e-06	0.000354739	2871	0.000420184	0.00292124	17	3.62068e-06	0.000207923	8	2.49344e-06	0.000177766	247	7.21795e-05	0.00340097	60	9.00481e-06	0.00103366	19	2.33605e-06	9.48351e-05
Cayman_Deep_HVA-1169	d__Bacteria;p__Planctomycetota;c__Phycisphaerae;o__Phycisphaerales;f__SM1A02;g__GCA-002718515;s__	3	4.89887e-07	0.000114775	43	1.11258e-05	0.00073842	13363	0.00958951	0.241317	2245	0.00169602	0.10402	22262	0.0195245	0.394417	1526	0.000706129	0.0527773	5239	0.00484684	0.159029	27692	0.0236304	0.51517	11216	0.0130411	0.20197	15372	0.0116445	0.391694	15	5.6141e-06	7.92253e-05	1	1.22475e-06	0.000149309	2	1.22628e-06	0.000169623	41	3.96571e-05	0.00221932	5	2.08312e-06	0.000315886	1	3.55737e-07	5.99268e-05
MAR_354-166_metabat2_128	d__Bacteria;p__Chloroflexota;c__Anaerolineae;o__Ardenticatenales;f__Ardenticatenaceae;g__WFWG01;s__	674	4.42181e-05	0.00392398	1718	0.000164336	0.00923512	16	2.58325e-06	0.00024751	10	1.38803e-06	0.00010764	45	7.89161e-06	0.000609958	84	8.10246e-06	0.000914937	25	4.73189e-06	0.000274876	25	4.54212e-06	0.000344508	6	1.50424e-06	0.000107944	30	4.20158e-06	0.000281262	22431	0.00294803	0.0135891	21	4.87245e-06	0.000531813	30	5.48424e-06	0.000606613	856	0.000203828	0.00271836	29	3.33827e-06	0.000291296	109	1.23717e-05	0.000354238
MAR_355-202_metabat2_007	d__Bacteria;p__Bacteroidota;c__Bacteroidia;o__Flavobacteriales;f__Flavobacteriaceae;g__;s__	1012	0.000107231	0.0143904	2397	0.000361397	0.0315986	196	3.55163e-05	0.000783857	121	2.43579e-05	0.000825556	242	6.13496e-05	0.002237	278	4.3083e-05	0.00442894	203	4.81759e-05	0.000754794	186	4.0096e-05	0.00098477	128	3.86902e-05	0.000357179	182	3.51176e-05	0.000624642	1375	0.000256729	0.0208646	11592	0.00404656	0.0602407	11923	0.00369305	0.0542053	69	1.92291e-05	0.00132763	412	7.31225e-05	0.0069195	201	5.1868e-05	0.00162036
Brothers_S146_maxbin2_232	d__Archaea;p__Thermoproteota;c__Thermoprotei_A;o__Sulfolobales;f__Acidilobaceae;g__JAADGB01;s__JAADGB01 sp015523485	689	0.000151836	0.012883	340	0.000108844	0.00672245	11	4.83137e-06	0.000291231	177	7.02736e-05	0.000600219	57	3.50604e-05	0.00263173	67	2.08966e-05	0.000729497	14	7.77687e-06	0.000407013	19	1.04755e-05	0.000471652	78	6.61418e-05	0.00268856	11	5.78647e-06	0.000372207	2559	0.00108229	0.0199053	10	5.88685e-06	0.000363683	11	6.28489e-06	0.000537711	356335	0.240762	0.980859	727	0.000371586	0.0626195	452	0.000259136	0.039216
MAR_355-202_metabat1_066	d__Bacteria;p__Bacteroidota;c__Bacteroidia;o__Cytophagales;f__Cyclobacteriaceae;g__;s__	411	2.28907e-05	0.00245554	25230	0.0027558	0.173497	950	9.19546e-05	0.000809552	1030	0.000105219	0.000586997	3316	0.000391608	0.0017137	4922	0.000317156	0.00146377	3803	0.00045884	0.000462875	887	0.00010101	0.000708478	1436	0.000221772	0.000410058	1693	0.000167651	0.000257366	1118	7.56923e-05	0.00122609	1300	0.000227405	0.00277197	991	0.000166726	0.00307423	103	1.06778e-05	0.000351958	544	5.92838e-05	0.00281278	58	5.19706e-06	0.000319067
ELSC_A3_metabat2_057	d__Bacteria;p__Pseudomonadota;c__Gammaproteobacteria;o__Chromatiales;f__Sedimenticolaceae;g__Thiolapillus;s__	692	9.90017e-05	0.0131727	1276499	0.285508	0.999323	27	5.39888e-06	0.000424189	17	5.28001e-06	0.000646857	2778	0.00104711	0.0806668	143	2.09782e-05	0.00144548	29	8.86084e-06	0.000606636	13	3.79292e-06	0.000392675	178	8.21844e-05	0.00249289	25	6.76977e-06	0.000675053	558	8.77161e-05	0.00144921	576	0.000260884	0.00197291	34	1.39726e-05	0.000352454	501	0.00018018	0.00269607	453	0.000115307	0.00880181	60	2.10584e-05	0.000568073
Brothers_S145_maxbin2_102	d__Bacteria;p__Campylobacterota;c__Campylobacteria;o__Campylobacterales;f__Sulfurimonadaceae;g__Sulfurimonas;s__	5141	0.000814088	0.0352723	9584	0.00198955	0.0940637	296	8.27978e-05	0.00674412	972	0.000301516	0.023175	2614	0.0009348	0.0382137	195	3.6717e-05	0.00160373	124	4.49557e-05	0.00328337	155	5.20986e-05	0.00346459	873	0.000398376	0.0140494	46	1.26697e-05	0.000931708	111251	0.0308656	0.889284	2082607	1.00816	0.983637	689817	0.289684	0.964691	4326	0.00147531	0.0609474	41572	0.0121804	0.227949	14519	0.00469422	0.058739
ELSC_T2_maxbin2_127	d__Bacteria;p__JdFR-76;c__JdFR-76;o__JdFR-76;f__BMS3Abin05;g__;s__	55431	0.00908135	0.753948	15597	0.00332002	0.342341	2	3.00536e-07	7.08923e-05	17	4.70284e-06	0.000465751	49	1.63261e-05	0.00117626	28	4.08899e-06	0.000363571	5	1.27277e-06	0.000148913	6	1.03099e-06	0.000152874	5	1.63196e-06	9.26749e-05	7	1.30793e-06	0.000100596	810	0.000146328	0.00367571	2655	0.00107806	0.0618407	458	0.000107348	0.000860609	646	0.000240406	0.00273589	15550	0.00462373	0.360943	8835	0.00271227	0.093785
Guaymas_4559-240_metabat1_066	d__Bacteria;p__Campylobacterota;c__Campylobacteria;o__Campylobacterales;f__Sulfurospirillaceae;g__JAADIZ01;s__	455	0.000119056	0.009979	509	0.0001728	0.0129862	11	6.28001e-06	0.000708201	33	2.06876e-05	0.0018946	76	4.20457e-05	0.00285955	17	4.9651e-06	0.00091467	8	3.95178e-06	0.000330565	4	1.19891e-06	0.000181864	13	1.17172e-05	0.000334844	5	2.03757e-06	0.000232144	147	7.24577e-05	0.00682312	1229	0.00111696	0.027132	1171	0.000994108	0.020663	260	0.000200847	0.00679638	735	0.000413804	0.0295262	3155	0.00235805	0.0477019
MAR_356-284_maxbin2_156	d__Bacteria;p__Pseudomonadota;c__Alphaproteobacteria;o__Rhizobiales;f__Thermopetrobacteraceae;g__;s__	1439	0.000163532	0.0179043	4788	0.000712352	0.047562	15	3.06276e-06	0.000244208	8	2.00346e-06	0.000149417	48	1.37795e-05	0.000970006	633	9.25141e-05	0.00769859	40	1.06014e-05	0.000625784	20	4.85895e-06	0.000389609	18	6.20354e-06	0.000220511	53	1.16054e-05	0.000936668	2761	0.000395935	0.00458855	28	6.83601e-06	0.000483999	9	1.49912e-06	0.000146204	491	0.000118223	0.00519023	74	1.27303e-05	0.00154839	3	4.10317e-07	7.06919e-05
ELSC_A1_metabat2_263	d__Bacteria;p__WOR-3;c__Hydrothermia;o__UBA1063;f__CAJXJZ01;g__CAJXJZ01;s__	281259	0.0578752	0.998945	61767	0.0169614	0.862099	4	1.06581e-06	0.000195759	28	1.01779e-05	0.00104984	152	6.75253e-05	0.00408895	9	1.53896e-06	0.000134935	4	1.65001e-06	0.000133913	1	3.74674e-07	4.08895e-05	36	2.23906e-05	0.000955792	1	2.3671e-07	2.91338e-05	226	4.17651e-05	0.000384873	5	2.36857e-06	0.000168669	0	0	0	242	9.82529e-05	0.00144238	206	6.90591e-05	0.00697166	656	0.000226914	0.00662666
Guaymas_4561-380_maxbin2_010	d__Archaea;p__Methanobacteriota_B;c__Thermococci;o__Thermococcales;f__Thermococcaceae;g__Thermococcus;s__	18253	0.00356781	0.0239688	4488	0.00116361	0.014048	2	6.95022e-07	9.17616e-05	4	1.6988e-06	0.000158737	108	4.59825e-05	0.00139963	22	5.29589e-06	0.000846421	1	5.1536e-07	5.32639e-05	0	0	0	6	3.34294e-06	0.000182996	1	4.10288e-07	5.16818e-05	31	5.87507e-06	0.00024628	0	0	0	0	0	0	539	0.000217022	0.00656306	32356	0.0114706	0.00737731	53	2.14164e-05	0.00174874
Brothers_S143_maxbin2_219_VB	d__Bacteria;p__Campylobacterota;c__Campylobacteria;o__Campylobacterales;f__Sulfurovaceae;g__;s__	268	8.04698e-05	0.00605641	1237	0.000471547	0.0258243	1	4.52757e-07	5.67591e-05	2	1.02518e-06	0.000120876	11	7.62804e-06	0.000615942	4	1.20254e-06	0.000168175	1	5.9979e-07	5.88613e-05	2	1.21902e-06	0.000129285	1	1.17174e-06	9.14452e-05	1	4.92122e-07	5.88613e-05	160	8.9236e-05	0.000893431	223	0.000152242	0.00177635	90	5.38134e-05	0.000540263	319	0.000246542	0.00410978	1051	0.00064155	0.0279539	2	1.44587e-06	0.00015346
ELSC_134-614_metabat2_133	d__Bacteria;p__Pseudomonadota;c__Gammaproteobacteria;o__Chromatiales;f__Sedimenticolaceae;g__Thiolapillus;s__	20329	0.00282362	0.399377	281413	0.0515182	0.801779	76	1.37048e-05	0.000450603	24	6.47877e-06	0.000401946	170	4.49403e-05	0.00193639	428	5.97277e-05	0.00134687	53	1.57152e-05	0.000468937	90	2.08631e-05	0.000582117	67	2.329e-05	0.000974544	65	1.39062e-05	0.000564488	286	3.84534e-05	0.00107961	99	3.58723e-05	0.00198294	12	4.01871e-06	0.000180171	693	0.000201734	0.00262006	1992	0.000482763	0.0541739	4	8.98855e-07	0.000126578
Guaymas_4559-240_metabat2_017	d__Bacteria;p__Acidobacteriota;c__Polarisedimenticolia;o__J045;f__J045;g__;s__	6331	0.000809481	0.0705126	7610	0.00124131	0.0809719	5	8.49043e-07	0.000125159	1	1.33975e-07	3.36076e-05	44	1.06612e-05	0.000714258	135	1.80891e-05	0.00208869	13	3.09283e-06	0.000185808	13	2.76258e-06	0.000285471	8	2.3952e-06	7.33959e-05	12	2.53135e-06	0.000259976	2896	0.000406395	0.00363696	21	5.60739e-06	0.000475142	12	2.83263e-06	0.000277746	98	1.42464e-05	0.000929038	48	8.51531e-06	0.000651292	183	2.55356e-05	0.000403291
ELSC_128-326_maxbin2_077	d__Archaea;p__Halobacteriota;c__Archaeoglobi;o__Archaeoglobales;f__Archaeoglobaceae;g__Geoglobus;s__Geoglobus sp015522195	598	9.95104e-05	0.00743271	567	0.000120625	0.0141242	1	2.53122e-07	3.30177e-05	6	2.01658e-06	0.000222753	235	9.57574e-05	0.00666261	1	1.419e-07	3.30177e-05	3	1.18409e-06	8.74273e-05	1	0	3.02275e-05	35	1.9036e-05	0.00103425	4	7.21179e-07	0.00012184	61359	0.0166945	0.052229	49	2.25312e-05	0.00230659	132	5.4423e-05	0.00570416	19946	0.0085809	0.468369	1644	0.00044685	0.00491639	50	1.19511e-05	0.0012277
Guaymas_Basin_HVA-1068	d__Bacteria;p__Verrucomicrobiota;c__Verrucomicrobiae;o__Pedosphaerales;f__UBA1096;g__UBA1096;s__	16	1.90085e-06	0.000478466	116	1.69317e-05	0.00177174	6564	0.00286136	0.170752	234	0.000105918	0.0107205	56312	0.0310576	0.486843	661967	0.209791	0.999662	1075	0.000600425	0.0395287	13976	0.00721352	0.284464	10022	0.00714885	0.171111	12946	0.00597583	0.233481	113	2.45213e-05	0.000409654	14	1.0248e-05	0.000762716	16	1.02178e-05	0.000797443	98	5.19855e-05	0.00460137	17	7.07103e-06	0.00110163	6	3.32883e-06	0.000258526
Guaymas_4561-384_maxbin2_031	d__Bacteria;p__Campylobacterota;c__Campylobacteria;o__Campylobacterales;f__Sulfurimonadaceae;g__Sulfurimonas;s__	11093	0.0036302	0.0108587	12984	0.00579752	0.0237349	271	0.000170835	0.00725757	511	0.000328353	0.0194547	1150	0.000876949	0.0257598	309	0.000136032	0.0129763	88	6.50275e-05	0.00351125	164	0.000117095	0.00369763	397	0.000413759	0.00889847	66	4.20025e-05	0.00214196	6365	0.00302291	0.0146837	70754	0.0628052	0.0652629	89988	0.0640592	0.0387998	5849	0.00371412	0.0489083	24067	0.013506	0.0600846	10288	0.00643099	0.00998771
MAR_355-202_metabat1_032	d__Bacteria;p__Campylobacterota;c__Campylobacteria;o__Campylobacterales;f__Sulfurimonadaceae;g__QNZR01;s__	327	5.65912e-05	0.00221384	239	4.0241e-05	0.00369007	10	2.39815e-06	0.000253899	10	2.62232e-06	0.000255404	31	1.01458e-05	0.000727075	7	1.00876e-06	0.000144512	0	0	0	8	2.40033e-06	0.0001977	8	4.39999e-06	0.000160067	3	7.3064e-07	9.23269e-05	32	6.55115e-06	0.00120426	523	0.000183684	0.0049992	148	4.91059e-05	0.00187865	305	5.86705e-05	0.00214309	226	4.54667e-05	0.00352849	157	3.91598e-05	0.000594104
Brothers_S143_maxbin2_067	d__Bacteria;p__Deinococcota;c__Deinococci;o__Deinococcales;f__Marinithermaceae;g__WFXV01;s__	289894	0.0895499	0.933407	45220	0.0184919	0.745399	7	2.97144e-06	0.000290177	5	2.64895e-06	0.000303502	21	1.28253e-05	0.000965284	43	1.14301e-05	0.000955661	3	2.23558e-06	0.000145829	12	5.48765e-06	0.000324229	7	4.41203e-06	0.000272411	14	5.91681e-06	0.000464136	2316	0.000905373	0.00302836	2	6.79929e-07	7.99468e-05	2	8.15646e-07	0.000108817	2500	0.00175703	0.021086	178	7.70898e-05	0.00388926	230	8.7057e-05	0.000689171
Brothers_S140_maxbin2_043	d__Bacteria;p__Desulfobacterota_F;c__GWC2-55-46;o__GWC2-55-46;f__DRQE01;g__DRQE01;s__DRQE01 sp011371515	262	4.93591e-05	0.00216258	6518	0.00210156	0.0899532	124	3.98457e-05	0.000993519	325	0.000100154	0.00150722	339	0.000125393	0.00237077	515	0.000106025	0.00149613	230	8.9757e-05	0.00120171	103	4.0024e-05	0.000968881	233	0.000106394	0.000876489	95	3.1778e-05	0.000828446	2895	0.00106563	0.00551332	15	5.72056e-06	0.000535872	19	1.03857e-05	0.000619025	52569	0.0298932	0.10376	1348	0.000602121	0.00650253	144	6.22907e-05	0.00406216
Lau_Basin_Kilo_Moana_HVA-1228	d__Bacteria;p__Chloroflexota;c__Dehalococcoidia;o__SAR202;f__UBA11138;g__UBA1123;s__UBA1123 sp002313895	25	1.48892e-06	0.000227169	20	2.08872e-06	0.000376163	38900	0.0133954	0.656349	1906	0.000650514	0.0253799	85342	0.0359063	0.871831	5845	0.00126144	0.0662819	7295	0.003083	0.102321	69537	0.0282305	0.838423	13174	0.00712301	0.260108	74430	0.0267027	0.855319	182	1.87364e-05	0.000373404	4	1.4185e-06	0.000175665	75	3.24099e-05	0.00259359	87	3.4753e-05	0.00363747	23	7.79887e-06	0.000908677	7	1.38127e-06	0.000132899
ELSC_131-447_maxbin2_134	d__Bacteria;p__Pseudomonadota;c__Alphaproteobacteria;o__Sphingomonadales;f__Emcibacteraceae;g__Paremcibacter;s__	25	3.92483e-06	0.000993802	270	5.43187e-05	0.0066478	18	5.30415e-06	0.000252119	17	5.57452e-06	0.00027613	19	6.66074e-06	0.00043087	152	3.35123e-05	0.00245849	21	8.22207e-06	0.000356835	12	4.15974e-06	0.000253453	11	4.97293e-06	0.000159409	13	4.22302e-06	0.000278131	60658	0.0260015	0.259765	1557	0.00105401	0.00802245	190	0.00011467	0.0110132	308	0.00015412	0.00738815	107	3.74234e-05	0.00397721	1	1.91198e-07	3.33491e-05
Brothers_S014_metabat2_078	d__Bacteria;p__Campylobacterota;c__Campylobacteria;o__Campylobacterales;f__Sulfurovaceae;g__JAADEQ01;s__	147530	0.0410227	0.627566	40882	0.0149535	0.36321	261	0.000131056	0.0088411	436	0.000233051	0.0113744	3457	0.00208394	0.078737	308	9.06773e-05	0.00157461	326	0.000163602	0.00307186	140	7.55173e-05	0.0023424	370	0.000300054	0.00636785	68	3.20539e-05	0.00156232	4420	0.00194158	0.0656869	63802	0.0512041	0.502626	39186	0.0268655	0.042046	6893	0.00433363	0.0506146	511117	0.266239	0.950089	131128	0.0800164	0.997144
ELSC_M17_metabat2_051	d__Bacteria;p__Pseudomonadota;c__Gammaproteobacteria;o__DRMK01;f__DRMK01;g__DRMK01;s__DRMK01 sp015488495	8184	0.00134017	0.260024	325538	0.0707812	0.950741	259	6.76638e-05	0.00112944	21	5.8882e-06	0.000481249	1071	0.000390579	0.0292317	993	0.000172959	0.00218664	280	9.38797e-05	0.00124578	278	8.69612e-05	0.00132701	123	5.46878e-05	0.0020148	170	4.56871e-05	0.00127231	1591	0.000323618	0.00360018	35	1.41429e-05	0.000740445	18	4.99158e-06	0.000373896	117357	0.0441988	0.506284	357	9.75918e-05	0.0148228	151	4.97265e-05	0.00766365
Brothers_S009_metabat2_016	d__Bacteria;p__Campylobacterota;c__Campylobacteria;o__Campylobacterales;f__Sulfurovaceae;g__Sulfurovum;s__	2139	0.000369525	0.0609127	23900	0.00590437	0.479443	308	0.00010712	0.0117277	685	0.000252156	0.026925	1012	0.00041437	0.0306672	35	5.53478e-06	0.000250524	151	6.33415e-05	0.00524095	2596	0.0010838	0.097637	1473	0.000832496	0.0405757	42	1.20326e-05	0.000741787	75496	0.0239705	0.967829	1636200	0.911719	0.995086	120192	0.0573954	0.916408	416	9.60873e-05	0.00717273	28899	0.00960701	0.43006	3354	0.00131305	0.0296319
ELSC_T2_metabat2_241	d__Bacteria;p__Chloroflexota;c__Anaerolineae;o__Anaerolineales;f__DRMV01;g__;s__	311637	0.091096	0.979479	18842	0.00729553	0.66046	12	4.43584e-06	0.000102365	3	1.07871e-06	4.76284e-05	26	1.67347e-05	0.00158595	31	7.79784e-06	0.000194068	6	2.85846e-06	0.000144307	1	4.33061e-07	4.62067e-05	0	0	0	2	9.51132e-07	0.00011445	246	8.09447e-05	0.0019485	0	0	0	0	0	0	4	1.21944e-06	8.95698e-05	12	5.7478e-06	0.000553058	10	3.03428e-06	0.000172031
ELSC_A1_maxbin2_053	d__Bacteria;p__Chloroflexota;c__Anaerolineae;o__Anaerolineales;f__DRKV01;g__DRKV01;s__DRKV01 sp011051635	409233	0.0684456	0.992644	66008	0.0142158	0.698612	4	1.13789e-06	0.000140534	18	5.39916e-06	0.000404237	22	5.77376e-06	0.00050883	170	1.9614e-05	0.000646537	38	5.25882e-06	0.000247953	8	1.92867e-06	0.000164764	22	7.70538e-06	0.000283087	29	6.01469e-06	0.000428063	5251	0.00103642	0.00950098	24	7.21917e-06	0.000531848	11	2.5498e-06	0.000272183	106	3.54865e-05	0.00292537	192	5.185e-05	0.00472121	283	7.95452e-05	0.00208095
MAR_356-284_maxbin2_067	d__Bacteria;p__Bacteroidota;c__Bacteroidia;o__Flavobacteriales;f__JAADED01;g__;s__	93	1.47533e-05	0.00134071	212	3.89637e-05	0.00324517	3	8.66879e-07	0.00012487	3	1.02686e-06	0.000134364	3	3.98409e-07	8.54377e-05	18	1.44133e-06	0.00030962	4	1.35264e-06	0.000138015	7	2.55142e-06	0.000284062	2	0	4.74654e-05	2	6.28092e-07	7.52144e-05	9	1.93364e-06	4.52747e-05	14	5.15371e-06	0.000234406	5	5.47187e-07	0.000113187	13	4.58537e-06	0.000192052	29	6.8525e-06	0.000235136	13	3.87361e-06	0.000197164
Brothers_S141_metabat2_212	d__Bacteria;p__Pseudomonadota;c__Alphaproteobacteria;o__Geminicoccales;f__Geminicoccaceae;g__;s__	198	1.86006e-05	0.00459535	6771	0.00096351	0.118956	7	1.09319e-06	0.000128486	2	2.64805e-07	3.30727e-05	28	5.35258e-06	0.000427311	196	2.0679e-05	0.00271225	20	4.11625e-06	0.000332483	15	2.69122e-06	0.000259606	5	1.1471e-06	9.48279e-05	19	3.14634e-06	0.000361751	4911	0.000734847	0.0150929	9	1.91584e-06	0.000194046	4	9.29786e-07	0.000135218	43575	0.011623	0.470403	117	2.16751e-05	0.00336697	68	1.24963e-05	0.00181929
EPR_PIR-30_maxbin2_175	d__Bacteria;p__Acidobacteriota;c__Aminicenantia;o__S016-38;f__S016-38;g__;s__	1234	0.000215375	0.00537738	1353	0.000321597	0.0061464	8	2.73449e-06	0.000211402	0	0	0	15	5.07589e-06	0.000378216	23	4.4821e-06	0.000395527	3	1.21129e-06	7.7112e-05	11	3.71132e-06	0.000206156	4	1.77598e-06	0.000119078	16	5.28267e-06	0.000327332	622	0.000120828	0.00114147	0	0	0	0	0	0	145	4.63621e-05	0.000782136	353	0.000112166	0.000715515	90	2.92345e-05	0.00171692
Brothers_S143_maxbin2_113	d__Bacteria;p__Bacteroidota;c__Bacteroidia;o__Flavobacteriales;f__JAADED01;g__WGBX01;s__WGBX01 sp015489265	226021	0.0398882	0.57326	37327	0.00864249	0.330351	62	1.81543e-05	0.00207447	381	0.000133884	0.0102974	873	0.000351029	0.0144751	49	8.1712e-06	0.000694949	40	1.30894e-05	0.000669961	22	6.47945e-06	0.000472886	130	6.42374e-05	0.00209145	29	7.34659e-06	0.000363033	1164	0.000305594	0.0141672	9592	0.00488797	0.0678787	1397	0.000573407	0.00831016	1937	0.000795806	0.0267895	90180	0.0295551	0.702411	6119	0.00207561	0.0269705
Guaymas_Basin_HVA-1035	d__Bacteria;p__Verrucomicrobiota;c__Verrucomicrobiae;o__Pedosphaerales;f__UBA1100;g__JACNJL01;s__JACNJL01 sp015660155	26	2.76992e-06	0.000537551	157	2.03507e-05	0.00155163	8808	0.00253735	0.150813	429	0.000129835	0.0113282	55741	0.0214921	0.572329	391819	0.0899179	0.999857	1456	0.000537438	0.025986	14064	0.00478144	0.22628	10563	0.00505488	0.145185	21620	0.00689393	0.320336	340	7.95456e-05	0.000875267	26	1.08243e-05	0.000655868	64	2.52755e-05	0.00112914	112	4.00548e-05	0.00346054	44	1.10536e-05	0.00130289	5	8.20023e-07	0.000143005
Brothers_S141_metabat2_034	d__Bacteria;p__Pseudomonadota;c__Gammaproteobacteria;o__S144-34;f__S144-34;g__S144-34;s__S144-34 sp015487895	64	7.84761e-06	0.00187898	2656	0.000592119	0.083961	5	1.05758e-06	0.000131069	5	9.94558e-07	0.000142318	14	3.69765e-06	0.000359462	94	1.72034e-05	0.00235729	15	4.37486e-06	0.00023524	6	1.90449e-06	0.000206385	0	0	0	10	2.30498e-06	0.000333541	2821	0.00066816	0.0119801	11	4.59246e-06	0.000290015	10	3.19689e-06	0.000352615	129140	0.0581484	0.965256	289	9.38829e-05	0.015159	173	6.33896e-05	0.00931715
ELSC_M17_metabat1_149	d__Bacteria;p__Pseudomonadota;c__Gammaproteobacteria;o__Chromatiales;f__Sedimenticolaceae;g__WFXD01;s__WFXD01 sp015490795	41	6.28719e-06	0.00149224	47410	0.0109505	0.782703	38	9.1492e-06	0.00015628	102	2.76999e-05	0.000769278	702	0.000273338	0.0217346	128	2.13574e-05	0.00100824	61	1.84225e-05	0.000254983	71	2.01256e-05	0.000429012	56	2.759e-05	0.00107102	46	1.06028e-05	0.000330742	388	5.59758e-05	0.000966252	13	4.00295e-06	0.000361911	5	1.1042e-06	6.79666e-05	77815	0.0309658	0.593108	229	6.39132e-05	0.0102374	1049	0.000171042	0.00589145
Brothers_S014_metabat2_080	d__Archaea;p__Thermoplasmatota;c__Thermoplasmata;o__WALJ01;f__WALJ01;g__WALJ01;s__WALJ01 sp015522885	84	3.67468e-05	0.00578047	125	7.15644e-05	0.00731434	0	0	0	0	0	0	6	7.5267e-06	0.000775259	3	1.28456e-06	8.32121e-05	0	0	0	1	1.21044e-06	0.000128979	3	5.3593e-06	0.000140074	0	0	0	2	1.83305e-06	0.000386936	105	0.00014569	0.0107871	17	2.56283e-05	0.000453506	561	0.000672933	0.0745137	632	0.000588745	0.0817767	403767	0.435267	0.998726
ELSC_A1_metabat2_056	d__Bacteria;p__Bacteroidota;c__Bacteroidia;o__Chitinophagales;f__Saprospiraceae;g__JADJGA01;s__	478790	0.0491879	0.998919	57416	0.00705722	0.370175	82	1.40433e-05	0.0016227	453	9.15557e-05	0.00734683	815	0.000175003	0.0112086	120	1.0648e-05	0.00041632	73	1.40461e-05	0.000803202	31	6.01595e-06	0.000640512	131	4.03216e-05	0.00137249	18	2.56565e-06	0.00021	1544	0.00024449	0.00462866	5527	0.00155791	0.0119779	4156	0.00104512	0.0058156	687	0.000142493	0.00487441	4104	0.000713293	0.017589	5186	0.000989842	0.0101691
ELSC_M17_metabat1_112	d__Bacteria;p__Desulfobacterota;c__Dissulfuribacteria;o__Dissulfuribacterales;f__QOAL01;g__S144-17;s__	83080	0.0120589	0.788903	53229	0.0102053	0.700233	13	3.09476e-06	0.000364691	33	8.79216e-06	0.00106754	110	3.53411e-05	0.00304698	4	5.68229e-07	3.83697e-05	3	7.87158e-07	4.94861e-05	5	1.53155e-06	0.000168898	32	1.28767e-05	0.000873537	3	7.61188e-07	9.46691e-05	45	7.86572e-06	0.00130959	1252	0.000468897	0.0406876	13	3.32574e-06	0.000336721	26	7.064e-06	0.000387282	213	4.81587e-05	0.00611404	40	6.35059e-06	0.000348196
ELSC_M2_metabat2_095	d__Bacteria;p__Bacteroidota;c__Bacteroidia;o__Chitinophagales;f__Saprospiraceae;g__UBA6168;s__	276	1.38264e-05	0.00214586	83965	0.00851357	0.660748	249	2.16398e-05	0.000815096	90	9.24971e-06	0.000537191	307	3.39346e-05	0.00130148	1742	0.000121615	0.00204656	589	6.37363e-05	0.00106953	262	2.83295e-05	0.00100573	185	2.68537e-05	0.00053661	223	2.2715e-05	0.000623103	2394	0.000166085	0.00122623	308	4.39014e-05	0.00126793	132	1.28475e-05	0.000234658	502	7.52302e-05	0.00221373	90	8.24149e-06	0.000879093	75	7.7175e-06	0.000369634
MAR_355-202_metabat2_076	d__Bacteria;p__Campylobacterota;c__Campylobacteria;o__Campylobacterales;f__Sulfurospirillaceae;g__Sulfurospirillum_A;s__	874	9.56735e-05	0.00835354	1188	0.000200248	0.0209381	211	5.48653e-05	0.00108516	89	2.61429e-05	0.00264415	151	4.87626e-05	0.0028136	206	3.72662e-05	0.00110444	28	8.80999e-06	0.000501232	144	4.29054e-05	0.000433759	76	3.40936e-05	0.000925352	52	1.39332e-05	0.000198362	462	0.000109688	0.0141091	2435	0.000873926	0.0167152	7823	0.00301804	0.0593534	230	6.30088e-05	0.00316061	1203	0.000289788	0.0181819	484	0.000119075	0.00339093
ELSC_T2_metabat2_393	d__Bacteria;p__Chloroflexota;c__Anaerolineae;o__S016-19;f__S016-19;g__S016-19;s__	528175	0.11005	0.95773	19194	0.00524478	0.491622	2	6.05999e-07	7.70706e-05	4	1.49636e-06	0.000178986	21	8.53657e-06	0.000607945	4	6.07385e-07	8.72114e-05	3	9.47286e-07	9.431e-05	2	6.73906e-07	7.25072e-05	3	1.62669e-06	9.07607e-05	2	2.54901e-07	6.74367e-05	689	0.000126384	0.00151504	22	1.14665e-05	0.00081786	1	1.01932e-07	2.99155e-05	8	2.69721e-06	0.000333634	1335	0.000495127	0.0589478	4596	0.00174565	0.0633834
Brothers_S146_metabat2_230	d__Bacteria;p__Pseudomonadota;c__Alphaproteobacteria;o__Rhizobiales;f__Hyphomicrobiaceae;g__S144-23;s__	305	2.67187e-05	0.00602368	7291	0.00109772	0.124562	19	3.59091e-06	0.00032331	11	1.909e-06	0.000166113	90	1.83947e-05	0.00120441	880	0.000107892	0.00935982	59	1.35568e-05	0.000977526	39	7.99924e-06	0.00071267	29	8.68508e-06	0.000344116	90	1.66009e-05	0.00113208	3481	0.000490383	0.00382325	21	5.88618e-06	0.000380773	19	4.16134e-06	0.000291276	1618	0.000323784	0.0178379	138	2.35024e-05	0.00292234	6	1.02775e-06	0.000151583
Cayman_Shallow_HVA-1100	d__Bacteria;p__Marinisomatota;c__Marinisomatia;o__Marinisomatales;f__TCS55;g__GCA-002701945;s__GCA-002701945 sp913062595	17	3.10139e-06	0.000774905	22	4.31843e-06	0.00076997	64180	0.0291137	0.847518	14062	0.00668237	0.440538	85569	0.0471985	0.875846	101610	0.0311283	0.815029	40505	0.0232084	0.708739	88647	0.0474707	0.911893	47814	0.0347077	0.685261	611155	0.290326	0.995176	497	0.000182133	0.00369376	93	6.24592e-05	0.00487771	829	0.000499681	0.0264504	642	0.000353255	0.0292373	218	9.44023e-05	0.0103477	6	2.20491e-06	0.000328841
ELSC_T2_maxbin2_277	d__Bacteria;p__Spirochaetota;c__Leptospirae;o__;f__;g__;s__	452	8.52516e-05	0.00562074	666	0.000223126	0.0244161	13	6.8765e-06	0.000532751	89	4.68208e-05	0.00558399	12	5.11782e-06	0.000274854	11	2.30472e-06	0.000290399	7	2.51292e-06	0.000161804	0	0	0	33	2.62963e-05	0.00119127	0	0	0	1482	0.000518895	0.00352718	259	0.000138583	0.00131633	65	3.41599e-05	0.00110154	890	0.000520361	0.0403951	79	3.1354e-05	0.00102523	154	7.48748e-05	0.000996259
Brothers_S012_maxbin2_169	d__Bacteria;p__Pseudomonadota;c__Zetaproteobacteria;o__Mariprofundales;f__Mariprofundaceae;g__AB-137-C09;s__AB-137-C09 sp015488125	141	1.60146e-05	0.00206403	609	8.38585e-05	0.00611149	12	2.38906e-06	0.000206022	12	2.65033e-06	0.000205262	77	2.0267e-05	0.00105254	132	1.68098e-05	0.000720698	30	6.90533e-06	0.000153567	31	7.18585e-06	0.000440934	13	5.00286e-06	0.000274063	17	2.86909e-06	0.000216285	112062	0.0242603	0.0822847	104	3.5261e-05	0.00299265	215	6.47851e-05	0.00616053	4102331	1.42607	0.999606	7438	0.00193919	0.252241	11253	0.00330772	0.189084
ELSC_M10_metabat2_079	d__Bacteria;p__Campylobacterota;c__Campylobacteria;o__Campylobacterales;f__Sulfurovaceae;g__JAADEQ01;s__	99231	0.0277554	0.691362	53198	0.0198579	0.908427	102	4.80898e-05	0.00547366	270	0.000142622	0.0133001	2284	0.00143032	0.0911772	43	1.00027e-05	0.000665428	78	4.88566e-05	0.00418107	24	1.28356e-05	0.00147046	143	0.000118673	0.00531988	9	4.64158e-06	0.000569051	231	9.01775e-05	0.0123157	4469	0.0031563	0.111183	1014	0.000554616	0.0123675	115	5.78065e-05	0.00489682	30409	0.014367	0.34299	2161	0.00115466	0.0522698
Guaymas_4571-419_metabat2_055	d__Archaea;p__Methanobacteriota_B;c__Thermococci;o__Thermococcales;f__Thermococcaceae;g__Thermococcus;s__	22362	0.0052445	0.207621	12408	0.00409293	0.269239	22	1.00177e-05	0.000897207	12	5.76895e-06	0.000548256	369	0.000211995	0.0142661	3	9.14968e-07	0.000173805	1	6.24722e-07	6.37507e-05	13	7.10724e-06	0.00073414	52	4.01471e-05	0.00148908	1	4.04668e-07	5.03295e-05	12	2.1993e-06	8.18693e-05	1	5.54675e-07	6.97902e-05	0	0	0	10234	0.00584332	0.174167	1826	0.000792075	0.0572313	405	0.00019874	0.0207941
Brothers_S147_metabat2_031	d__Bacteria;p__Campylobacterota;c__Campylobacteria;o__Campylobacterales;f__JAADDL01;g__JAADDL01;s__JAADDL01 sp015488975	769	0.000124133	0.0121052	291	5.90534e-05	0.00720055	5	1.54883e-06	0.000200048	32	1.26668e-05	0.00144395	61	2.65266e-05	0.000961275	21	4.09087e-06	0.000310539	9	3.85929e-06	0.000278555	4	1.16021e-06	0.000126774	9	5.15675e-06	0.000159922	1	2.78427e-07	3.43105e-05	37671	0.014168	0.793642	751190	0.495189	0.996224	162077	0.0897365	0.851308	1755	0.000849346	0.0214859	2783	0.00100802	0.0335307	4014	0.00177034	0.0257864
Brothers_S140_maxbin2_251_VB	d__Archaea;p__Thermoproteota;c__Nitrososphaeria;o__Geothermarchaeales;f__JDFR-13;g__WAMZ01;s__WAMZ01 sp015522055	23	3.92432e-06	0.000713541	26	5.45997e-06	0.000477589	93	4.92152e-05	0.000147825	35	1.93187e-05	0.00010163	212	0.000136835	0.0072612	314	0.000112178	0.000235952	42	2.76139e-05	0.000103762	81	5.02968e-05	0.00010163	47	4.06656e-05	0.000300625	127	7.02055e-05	0.00023453	23925	0.00995007	0.0450284	32	2.36946e-05	0.0013084	61	3.99675e-05	0.0043516	1676	0.00109226	0.0611506	64	3.09248e-05	0.00337226	126	6.90091e-05	0.00114707
Brothers_S011_metabat2_041	d__Bacteria;p__Bacteroidota;c__Bacteroidia;o__Bacteroidales;f__UBA1556;g__4572-112;s__4572-112 sp015493685	519	6.09374e-05	0.00478099	408	5.93566e-05	0.00532626	34	7.21804e-06	0.000729958	12	2.62461e-06	0.000281614	28	7.20906e-06	0.000509005	126	1.77445e-05	0.00111866	33	6.44498e-06	0.000135215	34	8.23872e-06	0.000530355	28	1.08823e-05	0.000509005	29	6.48899e-06	0.000286019	28627	0.00639855	0.638872	518024	0.201686	0.991407	224969	0.0767074	0.98302	210	5.97891e-05	0.00615924	12846	0.00315952	0.315682	81707	0.0229904	0.735734
ELSC_M17_metabat2_246	d__Bacteria;p__Campylobacterota;c__Campylobacteria;o__Nautiliales;f__Nautiliaceae;g__;s__	58148	0.0140318	0.471355	18597	0.00632492	0.318884	45	2.04385e-05	0.00232989	924	0.00043939	0.0368668	2867	0.00161453	0.0942985	49	1.04226e-05	0.000689409	32	1.73839e-05	0.00164048	26	1.32457e-05	0.00127036	328	0.000234762	0.0107967	17	7.38133e-06	0.000691442	259	0.000105501	0.0064033	3196	0.00223133	0.0153012	1620	0.00102123	0.0106882	1482	0.000769314	0.0439283	111677	0.0433099	0.307757	6464	0.00266568	0.0583957
Brothers_S140_maxbin2_220	d__Bacteria;p__Pseudomonadota;c__Alphaproteobacteria;o__Rhizobiales;f__Thermopetrobacteraceae;g__Thermopetrobacter;s__	1730	0.000356438	0.0590843	5227	0.00146144	0.149897	7	2.04161e-06	0.000249896	1	2.7581e-07	3.19017e-05	22	1.14959e-05	0.000913333	115	2.14115e-05	0.00285697	6	2.2337e-06	0.000244579	7	2.37354e-06	0.000269392	1	6.17328e-07	4.72617e-05	10	3.30799e-06	0.000338512	7198	0.00233804	0.0278082	6	3.92684e-06	0.000414131	10	4.64084e-06	0.000542919	89012	0.0506808	0.85374	344	0.000148925	0.0211213	187	9.10957e-05	0.00862881
Brothers_S140_maxbin2_287	d__Bacteria;p__Bacteroidota;c__Bacteroidia;o__Bacteroidales;f__NBLH01;g__NBLH01;s__	14324	0.00203708	0.234687	44287	0.00845824	0.541274	26	5.61213e-06	0.00050632	57	1.20537e-05	0.00111205	199	3.99738e-05	0.00283874	120	1.50867e-05	0.00091109	29	5.64395e-06	0.000345267	50	1.15938e-05	0.00107286	41	1.34161e-05	0.000745405	30	4.89984e-06	0.000292176	94659	0.000594103	0.00681946	5820	0.00218661	0.0222538	3692	0.00113947	0.0136357	55691	0.000986373	0.0129145	34871	0.0091806	0.562216	790	0.000179966	0.00485725
ELSC_T2_metabat1_131	d__Bacteria;p__Aquificota;c__Aquificae;o__Aquificales;f__Aquificaceae;g__Hydrogenivirga;s__	100	2.81399e-05	0.00518581	5897	0.00284073	0.29848	2	1.43254e-06	0.000182388	345	0.000245073	0.0239936	628	0.000511497	0.0360167	0	0	0	0	0	0	1	4.71773e-07	5.08146e-05	791	0.00086083	0.0315014	3	1.621e-06	0.000231388	955	0.000471612	0.00463593	3	1.85338e-06	0.000227758	3	2.64869e-06	0.000296721	12172	0.00942664	0.283048	39	2.48465e-05	0.00278664	10	6.90403e-06	0.00105803
ELSC_M17_metabat2_081	d__Bacteria;p__Pseudomonadota;c__Gammaproteobacteria;o__DRMK01;f__DRMK01;g__DRMK01;s__	398	6.01042e-05	0.0162493	1755076	0.374975	0.994936	21	4.92509e-06	0.000462694	106	3.28887e-05	0.00363031	5178	0.00186868	0.131275	81	1.18473e-05	0.000771816	15	4.49504e-06	0.000412031	22	5.54705e-06	0.000586184	558	0.000262379	0.0120934	27	7.1648e-06	0.000713633	582	7.16499e-05	0.00120166	72	2.56431e-05	0.00160656	1	2.7078e-07	3.83929e-05	12619	0.0045267	0.00536432	196	4.4737e-05	0.00452522	19	5.24451e-06	0.000471797
EPR_PIR-30_metabat2_054	d__Bacteria;p__Bacteroidota;c__Bacteroidia;o__Flavobacteriales;f__JAADED01;g__;s__	12562	0.00219596	0.0358659	9327	0.00212503	0.0391096	33	8.71979e-06	0.000889901	17	4.81869e-06	0.000448134	46	1.51001e-05	0.000869331	178	3.19322e-05	0.00121462	21	6.86313e-06	0.000473112	34	1.0154e-05	0.00047703	10	4.35974e-06	0.000169458	24	6.47328e-06	0.000316388	76	1.36537e-05	0.000693016	287	8.90104e-05	0.00172593	193	5.03764e-05	0.000962387	136	4.46601e-05	0.00133902	1466	0.000426767	0.018613	172	3.42523e-05	0.000916839
ELSC_A1_metabat2_012	d__Archaea;p__Thermoproteota;c__Thermoprotei_A;o__Sulfolobales;f__Acidilobaceae;g__JAADGB01;s__	1564240	0.647227	0.999706	41911	0.0229399	0.883447	0	0	0	0	0	0	171	0.000155386	0.0134019	0	0	0	0	0	0	1	9.15924e-07	9.99988e-05	9	1.1152e-05	0.000713123	0	0	0	32	1.2717e-05	0.000294946	0	0	0	0	0	0	49	2.98153e-05	0.00168483	33	2.24768e-05	0.00169695	0	0	0
ELSC_A1_metabat2_235	d__Bacteria;p__Campylobacterota;c__Campylobacteria;o__Campylobacterales;f__QNZT01;g__QNZT01;s__	198803	0.05794	0.997149	139578	0.0534018	0.977903	65	3.19649e-05	0.00360916	98	5.44839e-05	0.00588875	1547	0.00100147	0.0672197	2	2.45137e-07	7.80436e-05	15	1.02885e-05	0.000880474	20	1.20735e-05	0.00117846	183	0.000156937	0.00623143	10	4.82044e-06	0.000417888	28	7.93628e-06	0.000467552	272	0.000166066	0.010626	23	1.16557e-05	0.00066408	56	2.43763e-05	0.00205326	15031	0.00750526	0.394076	9	4.46938e-06	0.00036042
ELSC_T10_metabat2_087	d__Bacteria;p__Pseudomonadota;c__Gammaproteobacteria;o__SZUA-229;f__SZUA-229;g__;s__	134	1.73627e-05	0.00222189	2905	0.000539555	0.0299859	65	1.58446e-05	0.00131094	99	2.69158e-05	0.00267243	142	4.6377e-05	0.00335647	203	3.06209e-05	0.00146427	38	1.11928e-05	0.000549204	68	1.83275e-05	0.000880124	162	7.17897e-05	0.00352378	25	5.16285e-06	0.000374905	3463	0.000905294	0.12224	87326	0.0407819	0.607962	444	0.000181265	0.0213047	852	0.000297611	0.0239257	253	4.74691e-05	0.00505424	4	6.0072e-07	5.01518e-05
ELSC_T2_maxbin2_042	d__Bacteria;p__Chloroflexota;c__Anaerolineae;o__B4-G1;f__B4-G1;g__;s__	161476	0.0176629	0.846714	135084	0.0192193	0.805282	23	4.13116e-06	0.000388698	30	6.48668e-06	0.000350634	372	9.10262e-05	0.00258502	98	9.43969e-06	0.00062514	13	2.60974e-06	0.000229496	18	3.2886e-06	0.000197544	29	8.44313e-06	0.000328962	26	4.0499e-06	0.000323406	3970	0.000435703	0.00407285	88	2.42293e-05	0.00132474	20	4.51802e-06	0.000232274	134	2.26589e-05	0.00163314	210	3.56762e-05	0.00198267	4388	0.00085649	0.0166526
ELSC_T2_metabat2_359	d__Bacteria;p__Pseudomonadota;c__Gammaproteobacteria;o__Thiotrichales;f__Thiotrichaceae;g__Cocleimonas;s__Cocleimonas mucor_A	4188	0.000773333	0.186331	4735	0.00100952	0.090797	137	4.09636e-05	0.00432537	194	6.70989e-05	0.0071508	978	0.000407333	0.0319382	59	8.72099e-06	0.00061151	60	2.25639e-05	0.00194987	70	2.68209e-05	0.00244032	185	9.72968e-05	0.00392977	32	1.01388e-05	0.000936091	35	9.62061e-06	0.000652023	98	3.45757e-05	0.0010195	683	0.000288756	0.00107813	28	5.91912e-06	0.000544306	87	2.3229e-05	0.00305326	13	1.56122e-06	0.000245938
EPR_4281-140_metabat1_050	d__Bacteria;p__Desulfobacterota;c__Thermodesulfobacteria;o__Thermodesulfobacteriales;f__Thermodesulfobacteriaceae;g__Thermodesulfobacterium;s__	84	1.42461e-05	0.00151866	52	1.32971e-05	0.00144052	1	3.40526e-07	4.34152e-05	3	1.23101e-06	5.7308e-05	0	0	0	4	9.48767e-07	0.000131982	0	0	0	0	0	0	0	0	0	7	3.01236e-06	9.81183e-05	95	3.07748e-05	0.000287408	0	0	0	1	5.78349e-07	8.07522e-05	11	3.84739e-06	0.000109406	0	0	0	2	5.66805e-07	9.63817e-05
Lau_Basin_Tahi_Moana_HVA-1258	d__Bacteria;p__Pseudomonadota;c__Gammaproteobacteria;o__Methylococcales;f__Methylomonadaceae;g__OPU3-GD-OMZ;s__OPU3-GD-OMZ sp012965425	6	7.34415e-07	0.000255489	17	2.26987e-06	0.000511588	105601	0.0477533	0.964785	17770	0.00848996	0.575712	35290	0.0193172	0.725066	82629	0.0248436	0.230407	47581	0.0273883	0.839922	121811	0.0650432	0.972188	53210	0.0383503	0.794512	10190	0.00470772	0.348167	7	1.25784e-06	0.000123171	4	6.10955e-07	0.000107927	1	6.35977e-07	9.14639e-05	2	2.15267e-07	6.70735e-05	20	3.73018e-06	0.000224391	0	0	0
MAR_356-284_maxbin2_020	d__Archaea;p__Thermoplasmatota;c__Thermoplasmata;o__Aciduliprofundales;f__Aciduliprofundaceae;g__JAADDK01;s__	20	4.30021e-06	0.000663506	18	7.29695e-06	0.000859931	0	0	0	0	0	0	0	0	0	1	3.348e-07	6.16683e-05	0	0	0	0	0	0	0	0	0	0	0	0	101	7.99246e-05	0.000196425	0	0	0	0	0	0	6	4.42124e-06	0.000234111	1280	0.000801091	0.00130646	102	5.51532e-05	0.00195397
Guaymas_Basin_HVA-1005	d__Bacteria;p__Nitrospinota;c__Nitrospinia;o__Nitrospinales;f__Nitrospinaceae;g__LS-NOB;s__LS-NOB sp012961055	17	1.68961e-06	0.000319327	104	2.21984e-05	0.00228398	48940	0.0216663	0.169044	31001	0.0143297	0.142467	26324	0.0142719	0.126118	887711	0.282337	0.99997	105847	0.0590304	0.200463	40234	0.0208847	0.189924	18309	0.0130012	0.106142	36054	0.0164161	0.136922	155	4.15547e-05	0.000789781	70	3.7878e-05	0.00240792	95	4.72873e-05	0.00235101	89	4.90083e-05	0.0033014	76	3.12941e-05	0.00313826	15	5.67541e-06	0.000472351
Brothers_S013_maxbin2_156	d__Bacteria;p__Pseudomonadota;c__Gammaproteobacteria;o__SZUA-152;f__SZUA-152;g__SZUA-152;s__SZUA-152 sp015487095	1358	0.000121645	0.00185191	19298	0.00241951	0.243964	145	1.92515e-05	0.00145159	841	0.000158137	0.0168411	7072	0.00152002	0.10201	306	2.45026e-05	0.000982569	963	0.000123481	0.000890187	223	4.23777e-05	0.0037512	1633	0.000463724	0.0220687	145	2.37487e-05	0.0019045	1131	0.000123061	0.00240384	416	7.39688e-05	0.00210016	162	2.72542e-05	0.000841627	12552	0.00267585	0.0267847	718124	0.126127	0.992008	476	9.28747e-05	0.0134904
EPR_4281-140_metabat2_078_VB	d__Bacteria;p__Campylobacterota;c__Campylobacteria;o__Campylobacterales;f__Sulfurovaceae;g__JAADEQ01;s__	2233	0.000508443	0.0355257	1452	0.000421143	0.0302473	51	2.20267e-05	0.00132361	87	4.4625e-05	0.00440389	239	0.000141673	0.00832408	95	2.7017e-05	0.00137426	21	1.11142e-05	0.000808688	21	1.03609e-05	0.000339345	42	2.92545e-05	0.00106531	20	9.44549e-06	0.000486226	61	1.73627e-05	0.00185458	776	0.000426086	0.00856466	455	0.000195708	0.00463772	72	2.86975e-05	0.00165958	1529	0.000495331	0.0141039	164	5.21913e-05	0.00197782
Brothers_S140_maxbin2_205	d__Archaea;p__Thermoproteota;c__Thermoprotei_A;o__Sulfolobales;f__Acidilobaceae;g__Aeropyrum;s__Aeropyrum sp015521685	212	3.10862e-05	0.00228124	362	0.000105658	0.0109043	1	5.25753e-07	6.72323e-05	12	6.18778e-06	0.000671657	27	1.3673e-05	0.0011556	0	0	0	2	1.34323e-06	0.000134465	2	1.24293e-06	0.000134465	46	3.69844e-05	0.00152038	0	0	0	335	0.000104761	0.00148643	7	3.75902e-06	8.85336e-05	5	2.61426e-06	0.000333499	219507	0.137202	0.969869	683	0.000320028	0.0384249	228	0.000122462	0.0189122
Brothers_S143_maxbin2_120	d__Bacteria;p__Campylobacterota;c__Desulfurellia;o__Desulfurellales;f__Hippeaceae;g__Hippea;s__	12452	0.00602337	0.0841868	1647	0.0010948	0.0522094	28	1.87185e-05	0.0013062	270	0.000251119	0.0155037	730	0.000815094	0.0244596	19	9.07811e-06	0.000578092	34	3.00346e-05	0.000774669	16	1.41268e-05	0.00122343	91	0.000130721	0.00472173	11	6.70576e-06	0.000312972	224	0.000181307	0.0101599	5295	0.0075627	0.0294918	305	0.000379883	0.0101405	4368	0.00538725	0.264717	259378	0.232674	0.735107	17588	0.017607	0.16037
MAR_354-166_metabat2_012	d__Bacteria;p__Pseudomonadota;c__Gammaproteobacteria;o__SZUA-140;f__SZUA-140;g__S012-109;s__	176	1.61207e-05	0.00256763	5765	0.000919042	0.0520562	29	6.29155e-06	0.000614489	18	4.13723e-06	0.000493123	72	1.85531e-05	0.00136849	220	3.39352e-05	0.00225313	81	2.51877e-05	0.000667309	54	1.40035e-05	0.000742306	11	3.8559e-06	0.000238296	41	1.00286e-05	0.000680615	3864	0.00068229	0.00648439	44	1.01369e-05	0.000672148	14	4.11978e-06	0.000410063	4205	0.00129707	0.0179307	134	2.48337e-05	0.00263053	23	4.0352e-06	0.000393531
Brothers_S144_metabat2_142	d__Bacteria;p__Campylobacterota;c__Campylobacteria;o__Campylobacterales;f__Sulfurovaceae;g__UBA1140;s__	20214	0.00313535	0.264839	18727	0.00380104	0.173559	709	0.000202205	0.0219894	4445	0.00135568	0.106776	11195	0.00394186	0.188556	30	4.36637e-06	0.000604823	621	0.000221586	0.0167534	174	5.82454e-05	0.00581129	1578	0.000733812	0.0299527	141	4.10998e-05	0.00382805	8010	0.00200962	0.145399	90918	0.0393877	0.406144	48795	0.0187727	0.450062	2743	0.000988772	0.00647805	25481	0.00722841	0.388896	1692	0.000534143	0.0353753
ELSC_M2_metabat1_114	d__Archaea;p__B1Sed10-29;c__B1Sed10-29;o__WALL01;f__WAMD01;g__JAJRYR01;s__	58	1.88587e-05	0.00341457	23	9.03946e-06	0.0018214	0	0	0	0	0	0	74	9.63577e-05	0.00607183	2	1.13385e-06	0.00011708	0	0	0	4	4.62841e-06	0.000512779	0	0	0	1	6.28652e-07	7.8547e-05	148	5.92874e-05	0.000312706	3	3.51742e-06	0.000444606	0	0	0	2	2.3318e-06	0.000355685	5088	0.00501879	0.283177	266	0.000165983	0.00695956
Brothers_S012_metabat2_153	d__Bacteria;p__Bacteroidota;c__Bacteroidia;o__Bacteroidales;f__DYOH01;g__DYOH01;s__	2127	0.000308858	0.0119326	2122	0.000399063	0.0172557	1023	0.000115619	0.000454409	853	0.000107981	0.00160037	1433	0.000253296	0.00151921	197	1.80213e-05	0.00115187	1352	0.000187634	0.000413407	1062	0.000145354	0.000775243	712	0.000136453	0.000708033	1947	0.000225038	0.000239252	2312	0.000544258	0.00589506	2203	0.00090364	0.0157741	5712	0.00237062	0.00475375	218348	0.0858097	0.999057	2109	0.000471026	0.034134	1185	0.000345053	0.0172177
Brothers_S145_metabat1_019	d__Bacteria;p__Patescibacteria;c__Paceibacteria;o__Moranbacterales;f__DUUL01;g__S145-42;s__S145-42 sp015493225	9978	0.00309704	0.243778	8433	0.00352748	0.238925	101	4.84609e-05	0.00202517	76	3.9886e-05	0.00259879	203	0.000129158	0.0067371	526	0.000152938	0.00166879	164	8.7929e-05	0.00111672	129	7.02073e-05	0.00262751	74	5.97271e-05	0.00138961	82	3.7403e-05	0.0011616	231	0.000113551	0.0148629	2889	0.00269314	0.146076	1065	0.000894554	0.0411695	9	5.58577e-06	0.000403059	459	0.000249267	0.0205237	360	0.000229876	0.0199959
Brothers_S146_metabat2_170	d__Archaea;p__Thermoproteota;c__Nitrososphaeria;o__Geothermarchaeales;f__JDFR-13;g__SZUA-1514;s__SZUA-1514 sp015523545	14	2.24294e-06	0.00036347	10	5.41931e-06	0.00136503	0	0	0	0	0	0	0	0	0	1	1.07408e-08	6.56265e-05	0	0	0	0	0	0	0	0	0	0	0	0	91	4.96277e-05	0.00125397	0	0	0	2	2.05799e-06	0.000190822	223440	0.212678	0.944796	424	0.000310082	0.0536684	307	0.00024896	0.0393456
MAR_354-166_metabat2_022	d__Bacteria;p__Bacteroidota;c__Bacteroidia;o__Chitinophagales;f__S012-47;g__S012-47;s__	63	3.58057e-06	0.000429389	344	3.40531e-05	0.00156501	52	8.30667e-06	0.000567999	20	2.51822e-06	0.000156689	44	7.97506e-06	0.000262907	262	2.17752e-05	0.00063542	64	9.85853e-06	0.000311872	54	9.97779e-06	0.000471951	17	4.24565e-06	0.000158573	25	4.57208e-06	0.000280986	686	0.000129551	0.00118534	17	2.96947e-06	0.000172509	3	5.30216e-07	6.66683e-05	1745	0.000523843	0.00932829	19	2.55117e-06	0.000426376	13	2.29694e-06	0.000261023
ELSC_132-544_maxbin2_015	d__Archaea;p__Methanobacteriota_B;c__Thermococci;o__Thermococcales;f__Thermococcaceae;g__Thermococcus;s__	56647	0.0120835	0.524279	68117	0.0202964	0.857888	28	1.1218e-05	0.00139571	341	0.000135088	0.00707108	1018	0.000492879	0.0210476	0	0	0	26	1.34938e-05	0.000988363	8	3.86477e-06	0.000435337	198	0.000128912	0.00436479	7	2.83606e-06	0.000239378	110	3.53207e-05	0.00103007	248	0.000157268	0.00183733	43	2.33691e-05	0.000945515	2049	0.000938266	0.0401155	12517	0.00456541	0.0610437	66	2.33828e-05	0.00278513
ELSC_T2_metabat2_127	d__Bacteria;p__Myxococcota;c__Myxococcia;o__SLRQ01;f__;g__;s__	936	0.000101814	0.00922356	6629	0.00109806	0.118678	11	1.65057e-06	0.000167098	3	5.43749e-07	6.45841e-05	32	6.71028e-06	0.000457556	180	2.08956e-05	0.00230247	17	3.30447e-06	0.000267221	20	4.08441e-06	0.000323262	15	4.02926e-06	0.000125068	31	5.23823e-06	0.000349232	6693	0.00117546	0.0108563	63	1.87464e-05	0.000791753	16	3.09586e-06	0.000188285	16630	0.00492644	0.200518	88	1.4982e-05	0.00151755	23	4.44099e-06	0.000398781
MAR_354-166_metabat1_083	d__Bacteria;p__Pseudomonadota;c__Alphaproteobacteria;o__Rhodobacterales;f__Rhodobacteraceae;g__UBA3077;s__	89	9.81992e-06	0.00210675	2482	0.000365824	0.0387526	7	1.58451e-06	0.000144733	9	1.9226e-06	0.000210556	42	1.23114e-05	0.00106111	218	2.97376e-05	0.00334709	6	1.67958e-06	0.000122131	9	2.2135e-06	0.000173679	7	3.15576e-06	0.000177248	18	3.50784e-06	0.00035172	1049	0.000136817	0.00784371	2854	0.00104265	0.0338393	5085	0.00158271	0.0515252	11543	0.00380955	0.182725	4903	0.00116768	0.100765	15	4.42349e-06	0.000690355
Brothers_S139_maxbin2_071	d__Bacteria;p__Desulfobacterota_F;c__GWC2-55-46;o__GWC2-55-46;f__DRQE01;g__DRQE01;s__DRQE01 sp011371515	29	5.3198e-06	0.000783569	3808	0.00149922	0.0833949	7	2.41604e-06	0.000181382	19	1.10852e-05	0.00107015	34	2.09429e-05	0.00161647	11	2.94031e-06	0.000148007	14	4.88037e-06	0.000106652	4	1.24505e-06	9.3593e-05	6	5.07591e-06	0.000279328	6	1.82751e-06	0.000111006	636	0.000225848	0.00348688	3	2.48464e-06	0.000219835	0	0	0	18880	0.0125889	0.0963637	52	2.64749e-05	0.00319522	37	2.02342e-05	0.00202494
Brothers_S143_maxbin2_165	d__Bacteria;p__Desulfobacterota;c__Dissulfuribacteria;o__Dissulfuribacterales;f__QOAL01;g__S144-17;s__S144-17 sp015494395	29233	0.00343311	0.173461	37449	0.00570582	0.23992	28	5.68802e-06	0.000633562	31	6.3213e-06	0.000684762	129	3.1725e-05	0.00264982	8	8.04859e-07	0.000169768	4	1.03632e-06	7.45544e-05	12	2.47131e-06	0.000232047	67	2.301e-05	0.00102789	6	1.25843e-06	0.00011767	817	0.000149663	0.0213034	19960	0.00672755	0.409236	185	4.94302e-05	0.00377592	538	0.000138476	0.00536582	5306	0.00112782	0.110937	15052	0.00333174	0.00403013
Brothers_S140_metabat2_135	d__Archaea;p__Thermoproteota;c__Thermoprotei_A;o__Sulfolobales;f__WANQ01;g__WANQ01;s__WANQ01 sp015521735	12524	0.00331855	0.461446	1728	0.000611973	0.100297	0	0	0	0	0	0	174	0.000102374	0.00921538	0	0	0	0	0	0	0	0	0	21	1.57413e-05	0.000918015	0	0	0	413	0.000174306	0.00264578	2	6.89381e-07	8.77655e-05	2	5.93772e-07	0.000127484	11980	0.00736772	0.470842	30	1.29917e-05	0.00210509	13	7.33223e-06	0.00115056
Brothers_S139_metabat1_074	d__Bacteria;p__Acidobacteriota;c__Terriglobia;o__Bryobacterales;f__Bryobacteraceae;g__;s__	500	6.45736e-05	0.00168311	10408	0.00194635	0.23192	14	2.5929e-06	0.000293468	3	4.22253e-07	5.74648e-05	18	3.58595e-06	0.000392496	111	1.39882e-05	0.00132747	9	2.25352e-06	0.000197332	23	4.56508e-06	0.000358884	10	1.94157e-06	0.000122158	20	3.92119e-06	0.0003119	2054	0.000309209	0.00248183	6	1.21647e-06	9.93888e-05	3	8.85559e-07	0.000121797	3860	0.00126218	0.0540346	108	2.49779e-05	0.00321116	99	2.17151e-05	0.00186345
Brothers_S146_metabat2_111	d__Archaea;p__Nanoarchaeota;c__Nanoarchaeia;o__Pacearchaeales;f__GW2011-AR1;g__WAQV01;s__WAQV01 sp015520065	30	1.51726e-05	0.00305514	58	3.87483e-05	0.00464233	23	1.81193e-05	0.000847017	5	4.19701e-06	0.000359247	16	1.89094e-05	0.00174668	47	2.37255e-05	0.00194798	7	6.24532e-06	0.00027408	22	1.70372e-05	0.000366989	8	1.39034e-05	0.000484673	8	6.79435e-06	0.000308147	1168	0.00100411	0.00668013	3	2.65141e-06	0.00021369	2	2.14942e-06	0.000329826	243	0.000261261	0.00820383	5	5.08236e-06	0.000385571	92	4.31184e-05	0.00137505
Brothers_S141_metabat1_056	d__Bacteria;p__Chloroflexota;c__Anaerolineae;o__JAADDB01;f__JAADDB01;g__S141-23;s__	14340	0.00199594	0.0707668	3359	0.000582084	0.0405567	1	1.36753e-07	1.77094e-05	7	1.89912e-06	0.000212152	29	8.03368e-06	0.000551522	12	1.43834e-06	0.000193358	5	9.16246e-07	7.44518e-05	4	8.14837e-07	8.92699e-05	8	3.20992e-06	0.000238896	5	4.88505e-07	4.08401e-05	199821	0.0413263	0.111708	124	4.19005e-05	0.00452783	350	0.000111133	0.0117388	24389	0.00804618	0.187554	94	2.35223e-05	0.00279736	135	2.44072e-05	0.000660308
Brothers_S014_metabat2_124	d__Archaea;p__Thermoplasmatota;c__Thermoplasmata;o__WALJ01;f__WALJ01;g__;s__	3085	0.00082767	0.131004	4662	0.00169992	0.17226	20	1.12472e-05	0.000235194	5	2.87221e-06	0.000252477	103	6.51942e-05	0.00314468	31	8.94652e-06	0.000409523	15	1.04031e-05	0.000214906	38	2.27738e-05	0.00038698	35	2.86471e-05	0.000671016	39	1.92676e-05	0.000394495	59	2.0113e-05	0.00261193	686	0.000535396	0.0401986	47	3.30078e-05	0.00212276	331	0.000218771	0.0264244	14564	0.00777653	0.541488	250428	0.150936	0.999663
Guaymas_4561-380_metabat1_041	d__Bacteria;p__Campylobacterota;c__Campylobacteria;o__Nautiliales;f__JAADDX01;g__JAADDX01;s__	9694	0.00136427	0.0744967	1067	0.000166301	0.018075	45	1.10855e-05	0.00100456	411	0.000123488	0.0112905	835	0.000302034	0.0162403	391	7.94904e-05	0.0119983	74	2.28643e-05	0.00102196	35	9.51124e-06	0.00067817	196	8.62958e-05	0.00327563	18	4.57871e-06	0.000434085	229	2.95762e-05	0.00200911	1768	0.000543403	0.00628177	799	0.000198367	0.00380283	897	0.000289283	0.0201175	229040	0.0646679	0.131902	47777	0.0156733	0.0835828
Brothers_S016_metabat1_008	d__Bacteria;p__Armatimonadota;c__CAIYQO01;o__WVXJ01;f__DTIZ01;g__S016-27;s__S016-27 sp015486155	296	2.93051e-05	0.00246724	659	8.50237e-05	0.00603352	22	3.7977e-06	0.000351253	9	1.5313e-06	0.000203977	34	7.83115e-06	0.000465023	109	1.31844e-05	0.000998162	26	6.39461e-06	0.000257733	23	5.0411e-06	0.000369662	2	6.69343e-07	5.48602e-05	31	5.6688e-06	0.000371135	1496	0.000181706	0.00156775	31	7.14199e-06	0.000568853	17	3.4371e-06	0.000223491	56	9.43328e-06	0.000615245	91	1.43801e-05	0.000799339	10189	0.00286912	0.0141937
ELSC_128-326_metabat2_032	d__Bacteria;p__Planctomycetota;c__UBA1135;o__UBA1135;f__UBA1135;g__;s__	120	1.35784e-05	0.00192817	4156	0.000791253	0.0866121	44	3.06383e-06	0.00030611	25	1.2827e-06	0.000100822	111	2.35585e-05	0.0015103	507	3.33508e-05	0.00316192	54	4.08728e-06	0.000269263	42	5.83539e-06	0.000474146	43	6.10615e-06	0.000245779	56	5.32303e-06	0.000344576	1926	0.000333686	0.0033834	12	3.66337e-06	0.000233227	15	1.80874e-06	0.000262785	2036	0.000704652	0.0437259	45	8.15235e-06	0.000830465	7	9.04529e-07	6.92391e-05
Brothers_S012_metabat2_003	d__Archaea;p__Micrarchaeota;c__Micrarchaeia;o__Anstonellales;f__J096;g__WAKO01;s__	620	0.000261568	0.0264333	391	0.000253847	0.0308346	2	1.37265e-06	9.25238e-05	9	8.69742e-06	0.000919544	12	1.46155e-05	0.00130957	7	3.27013e-06	0.000263337	5	2.45201e-06	0.000261914	4	3.25826e-06	0.000287535	4	2.25874e-06	0.000267607	0	0	0	9432	0.00788677	0.0463146	22	2.82114e-05	0.0025138	31	3.96906e-05	0.00420058	71811	0.0957789	0.997663	834	0.000575786	0.0369526	112	0.000116657	0.0136124
Guaymas_4571-419_metabat1_027	d__Bacteria;p__Campylobacterota;c__Desulfurellia;o__Desulfurellales;f__Hippeaceae;g__Hippea;s__	17	2.74439e-06	0.000582678	13	2.8994e-06	0.000412847	0	0	0	2	9.28044e-07	0.000110718	14	8.06841e-06	0.000627716	84	4.07008e-05	0.00687297	1	5.57501e-07	5.53591e-05	3	1.60007e-06	0.000113533	1	1.11692e-06	8.81992e-05	4	2.68253e-06	0.000144497	10	3.1602e-06	0.000256153	1	6.82065e-07	8.35078e-05	1	3.64732e-07	5.06676e-05	15	5.27734e-06	0.000155756	22	8.87234e-06	0.000991772	92	3.25997e-05	0.00107153
MAR_355-202_maxbin2_026	d__Bacteria;p__Thermotogota;c__Thermotogae;o__Mesoaciditogales;f__Mesoaciditogaceae;g__Mesoaciditoga;s__	11	2.03551e-06	0.000327069	21	5.14657e-06	0.000755356	0	0	0	1	3.46156e-07	4.07892e-05	0	0	0	2	0	4.53214e-05	0	0	0	0	0	0	0	0	0	0	0	0	4	1.05764e-06	5.58963e-05	21	1.39669e-05	0.000670756	8	5.26295e-06	9.21534e-05	8	8.6959e-07	0.000111793	170	6.18217e-05	0.00210744	509	0.000224645	0.00425492
ELSC_132-544_metabat1_028	d__Bacteria;p__Campylobacterota;c__Desulfurellia;o__Desulfurellales;f__Hippeaceae;g__Hippea;s__	264780	0.0771826	0.926747	4421	0.00171284	0.254117	0	0	0	24	1.36075e-05	0.00145129	79	4.98379e-05	0.00375733	0	0	0	0	0	0	3	1.49057e-06	9.85971e-05	9	7.18742e-06	0.00062634	1	4.57956e-07	5.60372e-05	1	1.78207e-07	3.83039e-05	9	7.22569e-06	0.000361759	3	7.5753e-07	3.54666e-05	21	7.39792e-06	0.000458228	461	0.000199709	0.00976111	455	0.000232718	0.00346934
Brothers_S143_metabat2_217	d__Bacteria;p__Campylobacterota;c__Campylobacteria;o__Campylobacterales;f__Sulfurovaceae;g__JAADEQ01;s__	31444	0.00794774	0.348909	22251	0.00742285	0.284642	55	2.43533e-05	0.00298273	323	0.000162116	0.0129618	887	0.000480559	0.029708	1	3.24304e-07	6.03249e-05	16	8.2168e-06	0.000675639	7	3.64334e-06	0.000327095	69	5.17636e-05	0.00201619	0	0	0	995	0.000428097	0.0218979	17962	0.0133118	0.0530524	2806	0.00178861	0.0309896	1125	0.000633752	0.00961579	13874	0.00638516	0.237772	317	0.000119407	0.00591519
ELSC_M10_metabat2_054	d__Bacteria;p__Deinococcota;c__Deinococci;o__Deinococcales;f__Marinithermaceae;g__Oceanithermus;s__	1014377	0.201882	0.987339	236969	0.0622929	0.942448	2	4.69398e-07	6.06064e-05	2	8.22261e-07	9.98515e-05	61	2.6131e-05	0.00222803	20	3.25557e-06	0.000559367	1	2.99813e-07	3.03032e-05	3	8.09536e-07	8.84257e-05	3	9.95059e-07	2.68258e-05	2	5.60544e-07	3.47742e-05	76	1.1371e-05	0.000703928	121	6.56533e-05	0.00564981	12	4.05779e-06	0.00026329	694	0.000274242	0.00822608	17139	0.00609479	0.362406	4	1.73086e-06	0.000244909
Brothers_S144_maxbin2_013	d__Archaea;p__Thermoplasmatota;c__Thermoplasmata;o__Aciduliprofundales;f__Aciduliprofundaceae;g__Aciduliprofundum;s__	7260	0.00238313	0.043986	8490	0.0038142	0.092389	76	3.83429e-05	0.00190285	325	0.000211095	0.0137229	479	0.000371446	0.018468	653	0.000206889	0.000556218	83	5.26096e-05	0.00111244	57	3.45943e-05	0.000897181	129	0.000126101	0.00406229	53	2.68841e-05	0.000509723	766	0.000389451	0.0210863	15979	0.0145416	0.203217	2276	0.0018847	0.020128	1361	0.00104873	0.0142912	71787	0.0446938	0.87844	1975	0.00124772	0.0232001
ELSC_T10_maxbin2_078	d__Bacteria;p__Chloroflexota;c__Anaerolineae;o__Anaerolineales;f__DRMV01;g__;s__	503487	0.108202	0.973587	32838	0.00933268	0.657002	1	3.17573e-07	3.95032e-05	6	2.22143e-06	0.000190239	68	3.03825e-05	0.00249546	4	6.65274e-07	0.000120589	1	3.89666e-07	3.79438e-05	0	0	0	7	2.77218e-06	7.95261e-05	0	0	0	672	0.000154324	0.00288529	8	2.41571e-06	0.000118509	0	0	0	9	3.02066e-06	0.000364365	90	3.19877e-05	0.00368107	93	3.89338e-05	0.000677791
ELSC_M17_metabat1_130	d__Bacteria;p__Bacteroidota;c__Bacteroidia;o__Chitinophagales;f__Saprospiraceae;g__WGBN01;s__	1593	0.000248718	0.039131	72348	0.0150785	0.71917	23	3.06726e-06	0.000242466	92	1.523e-05	0.00106788	322	0.000110355	0.00874028	62	4.97389e-06	0.000360326	95	1.07359e-05	0.000284927	35	5.3442e-06	0.00032223	15	2.29603e-06	0.00011151	22	3.64245e-06	0.000217862	12	1.36716e-06	8.65099e-05	0	0	0	0	0	0	7	1.17711e-06	9.56371e-05	11	1.26725e-06	0.000180163	28	4.32123e-06	0.00019683
ELSC_M10_metabat2_101	d__Bacteria;p__Campylobacterota;c__Campylobacteria;o__Campylobacterales;f__QNZT01;g__JANTGR01;s__	2331	0.000514641	0.0448176	6084	0.00166471	0.124805	93	3.82299e-05	0.00431411	152	6.62583e-05	0.00674245	4015	0.00210552	0.116132	17	3.34899e-06	0.000276282	64	3.40489e-05	0.00278574	40	1.876e-05	0.00190752	499	0.000334451	0.0132568	24	1.13312e-05	0.00103753	1125	0.000413516	0.00580603	19507	0.0126008	0.0137953	8979	0.00489103	0.0103747	134	3.14807e-05	0.00164476	1417	0.000512637	0.0135249	494	0.000182348	0.00356168
ELSC_A3_maxbin2_112	d__Archaea;p__Thermoproteota;c__Thermoprotei;o__Thermofilales;f__Thermofilaceae;g__;s__	1494488	0.477137	0.996218	72936	0.0306001	0.971199	6	3.12937e-06	0.000303581	4054	0.00216545	0.00653711	3063	0.00189282	0.0123246	0	0	0	13	8.15316e-06	0.000558122	9	5.17576e-06	0.000572912	699	0.000557745	0.00528153	13	6.12565e-06	0.000737157	16	3.51679e-06	0.000165023	4	1.3712e-06	4.20343e-05	0	0	0	21	1.13149e-05	0.000614946	8276	0.00436704	0.00697302	24	1.19264e-05	0.00113181
ELSC_M1_metabat2_003	d__Bacteria;p__Campylobacterota;c__Campylobacteria;o__Campylobacterales;f__Sulfurimonadaceae;g__PC08-66;s__	676	0.00025573	0.00684896	787	0.000395752	0.0413627	5	3.55717e-06	0.000444182	145	0.000109979	0.0111762	285	0.000245756	0.0156908	6	1.8883e-06	0.000191217	9	6.83647e-06	0.000496965	10	7.41957e-06	0.000616476	64	7.82034e-05	0.00409025	3	1.9645e-06	0.000162335	49	2.60223e-05	0.00336423	855	0.000791594	0.010251	227	0.000181035	0.00499654	593	0.000479527	0.00686191	346	0.000195023	0.00958277	84	5.74616e-05	0.00198886
MAR_354-166_metabat2_051	d__Bacteria;p__Pseudomonadota;c__Gammaproteobacteria;o__UBA6429;f__UBA6429;g__;s__	304	3.3802e-05	0.00382263	8368	0.00145305	0.0837635	11	2.37502e-06	0.000304128	0	0	0	29	9.68367e-06	0.000846211	118	1.85555e-05	0.00227526	27	8.13568e-06	0.00062184	10	2.77502e-06	0.000232259	10	3.63921e-06	0.000140232	17	4.57332e-06	0.00030588	4316	0.000813053	0.00788716	30	8.92781e-06	0.000707294	14	4.24984e-06	0.000221303	6915	0.00259123	0.0284925	261	5.60734e-05	0.00662507	112	1.72864e-05	0.000611761
MAR_356-284_metabat2_017	d__Bacteria;p__Deinococcota;c__Deinococci;o__Deinococcales;f__Marinithermaceae;g__Oceanithermus;s__	135	2.75015e-05	0.00487297	12751	0.00407583	0.102536	3	1.00923e-06	8.66305e-05	1	3.23011e-07	3.87212e-05	12	4.82315e-06	0.000159479	18	4.03536e-06	0.000614946	3	1.40762e-06	0.000140446	4	1.3086e-06	0.000141103	1	5.12822e-07	4.06901e-05	4	1.28987e-06	0.000112226	256	5.16597e-05	0.00103038	0	0	0	0	0	0	1984	0.00111737	0.0332195	13	5.24752e-06	0.000861711	5	1.76433e-06	0.000148322
Brothers_S139_maxbin2_159	d__Bacteria;p__Pseudomonadota;c__Gammaproteobacteria;o__GRL18;f__GRL18;g__JANELJ01;s__	2556	0.000307942	0.0430306	182304	0.0291579	0.4838	437	6.82863e-05	0.00294498	1065	0.000238383	0.0225662	2116	0.000545051	0.0377536	305	2.61158e-05	0.00151301	215	1.48543e-05	0.000687048	1601	0.000396052	0.0336522	2609	0.00089321	0.0351552	208	1.858e-05	0.00062823	884	0.000134758	0.0031277	7638	0.0026428	0.024068	223	4.59861e-05	0.002155	4247	0.00117961	0.080476	9548	0.00203808	0.156249	34	7.32452e-06	0.000905114
Brothers_S012_maxbin2_143	d__Bacteria;p__Pseudomonadota;c__Alphaproteobacteria;o__Caulobacterales;f__Maricaulaceae;g__Robiginitomaculum_B;s__Robiginitomaculum_B sp015485155	61	7.31073e-06	0.000997218	699	0.000140019	0.00809139	31	6.79574e-06	0.000407603	31	7.37873e-06	0.000515272	83	2.71184e-05	0.00156632	179	2.65488e-05	0.00114804	64	1.9661e-05	0.000728046	40	1.16176e-05	0.000638749	27	1.18045e-05	0.00062935	58	1.48497e-05	0.000612686	836	0.000185883	0.00244647	536	0.000230983	0.00122281	372	0.000127111	0.00127066	789349	0.320444	0.9981	1685	0.000495001	0.0739915	1005	0.000346117	0.0472717
ELSC_A1_maxbin2_179	d__Bacteria;p__Bacteroidota;c__Ignavibacteria;o__Ignavibacteriales;f__Melioribacteraceae;g__;s__	264551	0.0402833	0.988408	76994	0.0154638	0.783084	49	1.08574e-05	0.00117355	9010	0.00242789	0.00646217	263	8.08731e-05	0.00550682	51	6.31701e-06	0.000392176	38	8.40468e-06	0.000367642	31	7.1718e-06	0.000428234	87	3.74066e-05	0.00129437	23	4.51202e-06	0.000351286	436	8.86254e-05	0.00269914	605	0.000226586	0.00875575	272	7.83202e-05	0.00223596	214	6.36631e-05	0.00368236	3186	0.000770716	0.0156409	2339	0.000629634	0.00922264
Brothers_S143_maxbin2_169	d__Bacteria;p__WOR-3;c__Hydrothermia;o__LBFQ01;f__LBFQ01;g__JAADCS01;s__JAADCS01 sp015494805	761347	0.14523	0.88632	56990	0.0145431	0.710411	0	0	0	171	6.47994e-05	0.00750527	279	0.000117678	0.00881834	2	3.29379e-07	6.34097e-05	1	2.40536e-07	2.48761e-05	1	2.57488e-07	2.87783e-05	151	8.31555e-05	0.00293782	0	0	0	3576	0.000973946	0.00810913	6	2.44811e-06	0.000263882	4	1.58451e-06	0.0002512	65	1.97002e-05	0.000855056	85	2.90623e-05	0.00236713	8	1.68031e-06	0.000149744
ELSC_T11_metabat2_051	d__Bacteria;p__Desulfobacterota;c__DSM-4660;o__Desulfatiglandales;f__Desulfatiglandaceae;g__;s__	100511	0.0225265	0.94588	20888	0.00624474	0.627866	29	1.03406e-05	0.000952876	140	5.79309e-05	0.00441468	304	0.000143871	0.00725131	54	1.13446e-05	0.000736238	42	1.81786e-05	0.00124319	25	9.47828e-06	0.000671357	104	6.73391e-05	0.00300983	11	3.7869e-06	0.000296365	17274	0.00562137	0.0821678	29	1.54499e-05	0.0017507	28	1.30447e-05	0.00181998	445	0.000168495	0.0050283	2899	0.00102612	0.00281794	295	7.88694e-05	0.00215043
ELSC_131-447_metabat1_051	d__Archaea;p__Thermoplasmatota;c__Thermoplasmata;o__Thermoplasmatales;f__Thermoplasmataceae;g__WAQW01;s__WAQW01 sp015520045	21	3.18704e-06	0.000353683	6	9.70169e-07	9.74941e-05	1	5.4312e-07	7.18752e-05	0	0	0	2	1.30857e-06	7.18752e-05	3	9.52087e-07	0.000183602	0	0	0	4	2.17388e-06	0.000112438	2	1.29571e-06	0.000106745	0	0	0	322	0.000132138	0.017761	6488	0.00496786	0.190123	63	4.16533e-05	0.0047708	4	2.40993e-06	0.000107457	2	4.09074e-07	4.12749e-05	48	1.89699e-05	0.000708077
Axial_Plume_UWMA-0816	d__Bacteria;p__Myxococcota;c__UBA796;o__UBA796;f__UBA796;g__;s__	557	1.44122e-05	0.00175314	1705	7.35599e-05	0.0060906	579	9.16558e-05	0.00601602	261	1.89229e-05	0.00105307	1271	0.000238737	0.0130401	1897	0.000159157	0.0126319	840	6.20842e-05	0.00238751	1137	0.000222981	0.0150127	705	0.000169768	0.00382211	1311	0.000242051	0.0070567	948	7.83154e-05	0.00113088	54	4.91647e-06	0.000246371	25	1.68976e-06	0.000135975	199	2.15684e-05	0.001552	69	4.75021e-06	0.000488433	54	3.40294e-06	0.000272758
ELSC_T11_metabat2_182	d__Bacteria;p__Campylobacterota;c__Campylobacteria;o__Nautiliales;f__Nautiliaceae;g__;s__	175851	0.0514735	0.824938	13150	0.00506067	0.343286	109	5.6798e-05	0.00583905	2450	0.00137353	0.103788	6114	0.00398309	0.157633	266	9.71681e-05	0.00153575	85	5.65541e-05	0.00406755	45	2.59577e-05	0.00229453	993	0.000850537	0.0318142	28	1.32105e-05	0.00132957	44	1.11191e-05	0.00110141	223	0.000109375	0.00588605	225	0.000122081	0.00613392	7560	0.00515685	0.237591	474057	0.242026	0.663892	33813	0.0194927	0.0898909
ELSC_128-326_metabat2_075	d__Bacteria;p__JdFR-76;c__JdFR-76;o__JdFR-76;f__JdFR-76;g__;s__	5296	0.00101444	0.0421005	3884	0.000972841	0.0508038	0	0	0	0	0	0	5	1.90068e-06	0.000222259	11	1.84083e-06	0.000159732	2	6.5651e-07	3.36279e-05	0	0	0	0	0	0	6	1.6554e-06	7.09338e-05	7982	0.00243771	0.0195935	8	1.77485e-06	0.000104036	12	5.46344e-06	0.000578504	93	3.91938e-05	0.00302178	78	2.17866e-05	0.003171	25	3.88775e-06	0.000155003
Brothers_S141_maxbin2_093	d__Bacteria;p__Campylobacterota;c__Campylobacteria;o__Campylobacterales;f__Sulfurovaceae;g__Sulfurovum;s__	13442	0.00184136	0.0661157	75507	0.0141561	0.529045	1648	0.000189179	0.00498504	1069	0.000192196	0.00689301	3126	0.000805996	0.038761	6795	0.00106304	0.00713197	1889	0.000352903	0.00578632	895	0.000211103	0.0149417	1230	0.000380782	0.0123462	1007	0.000163556	0.00488228	947	0.000140002	0.00612966	2947	0.00106902	0.0373435	1334	0.000445702	0.0187666	14698	0.00511535	0.181238	95700	0.026859	0.737904	753	0.000232661	0.00857182
ELSC_T2_metabat1_254	d__Bacteria;p__Desulfobacterota;c__Syntrophobacteria;o__B119-G9;f__B119-G9;g__B119-G9;s__	234607	0.0316614	0.951374	126893	0.0225319	0.910798	46	1.03159e-05	0.00134709	27	6.18048e-06	0.000720559	56	1.52105e-05	0.00125537	18	2.32245e-06	0.000128011	3	6.77123e-07	4.19006e-05	5	1.04828e-06	0.00013329	21	7.14335e-06	0.00040152	3	6.06323e-07	8.67706e-05	60	7.2745e-06	0.000203565	3	9.61054e-07	7.91823e-05	1	2.0012e-07	2.83737e-05	25	6.22672e-06	0.000172222	50	5.20085e-06	8.77604e-05	188	4.84155e-05	0.000826795
ELSC_A3_maxbin2_071	d__Bacteria;p__Campylobacterota;c__Campylobacteria;o__Campylobacterales;f__Sulfurimonadaceae;g__S012-15;s__	799515	0.0601373	0.793228	3560819	0.338426	0.996541	79343	0.0088304	0.017927	266683	0.028575	0.0308215	620985	0.0760851	0.060995	452387	0.031573	0.0177306	839752	0.116151	0.0220446	83231	0.0108181	0.0169525	266424	0.0452725	0.0238122	327576	0.0376347	0.0189673	20588	0.00183377	0.0101173	2813	0.000495848	0.00607426	1934	0.000291016	0.00571125	12407	0.00174758	0.0299291	3844	0.000507328	0.0210419	429	6.16124e-05	0.00166864
Axial_Seawater_UWMA-0830	d__Bacteria;p__Pseudomonadota;c__Gammaproteobacteria;o__PS1;f__Thioglobaceae;g__Thioglobus_C;s__Thioglobus_C sp003489145	149	7.97025e-05	0.0176653	57	2.55537e-05	0.00412337	2973897	3.08113	0.923728	114203	0.124586	0.800318	448137	0.5622	0.890225	2286275	1.61801	0.940024	177715	0.233439	0.829063	1916700	2.34193	0.921135	828077	1.36977	0.889655	960966	1.03247	0.910765	785	0.000725867	0.00990933	23	2.39752e-05	0.00170532	136	0.000165437	0.0064656	310	0.000278416	0.0131945	106	9.23895e-05	0.00980869	12	1.32733e-05	0.00168051
MAR_356-308_metabat2_109	d__Bacteria;p__Bacteroidota;c__Bacteroidia;o__Chitinophagales;f__Saprospiraceae;g__;s__	119	6.87837e-06	0.000734318	275	2.82493e-05	0.00220838	24	3.95271e-06	0.00020778	13	2.77416e-06	0.000195718	22	4.49147e-06	0.000183052	94	1.12058e-05	0.000329011	43	1.04853e-05	0.00012877	20	4.53136e-06	0.000197527	9	2.17296e-06	0.000159228	30	5.45983e-06	0.000165862	115	1.27927e-05	0.000303981	120	2.44287e-05	0.000852533	92	1.96501e-05	0.000443908	11	1.32081e-06	8.74548e-05	50	8.0968e-06	0.000655006	73	1.15107e-05	0.000368516
Brothers_S143_metabat2_050	d__Bacteria;p__Patescibacteria;c__Paceibacteria;o__UBA9983_A;f__UBA1006;g__UBA1006;s__	9199	0.00332835	0.136117	4479	0.00209397	0.132228	65	3.47045e-05	0.00131334	184	9.38066e-05	0.00217	241	0.000171495	0.00589766	176	7.1498e-05	0.00400496	306	0.000183858	0.00078553	31	1.75537e-05	0.000665948	107	0.000103106	0.00204423	60	3.12996e-05	0.000743264	517	0.000242758	0.00759036	1910	0.00195232	0.0896968	638	0.000436338	0.00985005	2680	0.00232083	0.0445587	1372	0.000910467	0.0528563	1516	0.00110428	0.0123561
MAR_356-284_metabat2_069	d__Bacteria;p__Pseudomonadota;c__Gammaproteobacteria;o__Thiotrichales;f__Thiotrichaceae;g__Cocleimonas;s__	1278	0.000134177	0.0195288	3411	0.000432711	0.0316406	153	2.84655e-05	0.00116038	62	1.29292e-05	0.00133804	423	0.000107877	0.00712798	589	7.41939e-05	0.000997889	57	1.54048e-05	0.000886855	67	1.49158e-05	0.000700743	82	2.70207e-05	0.00095841	54	1.0091e-05	0.000437788	206	3.26739e-05	0.000879101	121	3.56949e-05	0.001368	475	0.000128788	0.0033747	60	1.19183e-05	0.000614384	155	2.73115e-05	0.00245683	82	1.76986e-05	0.000463872
ELSC_T11_metabat2_178	d__Bacteria;p__Aquificota;c__Desulfurobacteriia;o__Desulfurobacteriales;f__Desulfurobacteriaceae;g__Balnearium;s__	5206878	1.31441	0.997457	714841	0.237522	0.966006	304	0.000138718	0.0148262	6270	0.00305779	0.250059	124941	0.0704072	0.85021	1	1.72343e-07	3.31235e-05	300	0.000177482	0.0130575	334	0.000181749	0.0177773	7267	0.00534482	0.174197	197	9.31414e-05	0.00899834	26	5.24759e-06	7.99964e-05	0	0	0	2	4.49981e-07	3.24985e-05	303	0.000118631	0.00455792	35163	0.0140052	0.063449	24	9.80916e-06	0.00125057
Brothers_S143_metabat2_057	d__Bacteria;p__Patescibacteria;c__Paceibacteria;o__UBA9983_A;f__UBA2100;g__S143-145;s__S143-145 sp015489565	7533	0.00389946	0.134657	3802	0.00255078	0.125422	3	2.05142e-06	0.000295965	35	3.20831e-05	0.00287126	106	0.000119566	0.00736564	44	2.81343e-05	0.00220166	7	7.56755e-06	0.000510238	3	3.25379e-06	0.000312035	3	5.06066e-06	0.000269181	8	7.00993e-06	0.000835666	2011	0.00142714	0.0143483	2571	0.00365614	0.0114114	2613	0.00329788	0.00523496	714	0.00077095	0.0189511	527	0.000464218	0.0286323	168	8.85901e-05	0.00224451
Cayman_Shallow_HVA-1130	d__Bacteria;p__Pseudomonadota;c__Gammaproteobacteria;o__PS1;f__Thioglobaceae;g__Thioglobus_C;s__Thioglobus_C sp015658965	28	8.89855e-06	0.00135556	149	3.8244e-05	0.0035015	429690	0.264071	0.288913	15736	0.0101669	0.147631	86077	0.0653156	0.202736	304993	0.12185	0.186104	24296	0.0190116	0.157159	345357	0.253566	0.273787	120963	0.119806	0.207156	158350	0.102072	0.230525	305	0.000155354	0.00215389	49	2.89971e-05	0.00149509	31	2.32426e-05	0.00117011	89	5.53576e-05	0.00389625	151	7.63994e-05	0.0052889	6	4.51595e-06	0.000518381
ELSC_131-447_metabat2_051	d__Bacteria;p__Campylobacterota;c__Campylobacteria;o__Campylobacterales;f__Sulfurovaceae;g__JAADEQ01;s__	75572	0.0250629	0.620226	18255	0.00788197	0.468548	103	5.99467e-05	0.0064678	224	0.0001412	0.0150889	1805	0.00133186	0.0808064	20	5.95091e-06	0.000865521	44	3.10253e-05	0.00227396	32	2.18072e-05	0.00179399	117	0.000111416	0.00462922	22	1.30992e-05	0.00115053	1161	0.00059936	0.0694882	21795	0.020512	0.389254	2308	0.0017353	0.0331774	313	0.000210276	0.00976377	45211	0.0265903	0.442936	2662	0.0017359	0.0657752
Brothers_S147_maxbin2_041	d__Bacteria;p__Bacteroidota;c__Bacteroidia;o__Bacteroidales;f__F082;g__Sulfidibacterium;s__Sulfidibacterium sp015491905	684	5.90965e-05	0.0039042	1718	0.000224672	0.00740805	47	7.06625e-06	0.000648197	62	1.04224e-05	0.00101881	727	0.000113514	0.00123487	176	1.81953e-05	0.00121839	44	8.16073e-06	0.000320861	66	1.23247e-05	0.000519558	28	7.02761e-06	0.000228135	44	6.73109e-06	0.000196932	17185	0.00307168	0.297373	148355	0.0473919	0.870612	285962	0.0771622	0.869234	454	0.000102794	0.00288039	7390	0.0014293	0.0311679	9772	0.00207939	0.0350468
Guaymas_4559-240_metabat1_031	d__Bacteria;p__Desulfobacterota;c__Desulfofervidia;o__Desulfofervidales;f__Desulfofervidaceae;g__JAGHCL01;s__	1615	0.000258921	0.0075428	866	0.000135431	0.00433616	858	0.000114463	0.000592571	757	9.0904e-05	0.000501086	2903	0.000358295	0.000743832	986	0.000120924	0.00188375	3215	0.000459645	0.000745911	303	5.80641e-05	0.000649749	1002	0.000172721	0.000346706	514	6.96865e-05	0.000657546	1869	0.000444495	0.00278664	32	4.50183e-06	0.000182449	75	8.13512e-06	0.000212078	374	0.000140055	0.00176784	1271	0.000290583	0.000690293	279	6.48153e-05	0.00162125
ELSC_131-447_metabat2_069	d__Bacteria;p__Pseudomonadota;c__Gammaproteobacteria;o__Pseudomonadales;f__DSM-6294;g__Oleibacter;s__Oleibacter sp002331105	69	7.40112e-06	0.00151607	288	3.06939e-05	0.00395561	118	2.19227e-05	0.00224627	59	1.24815e-05	0.00146583	252	6.37258e-05	0.0024261	36303	0.00559586	0.380141	626	0.000126853	0.00546656	102	2.08185e-05	0.00177206	69	2.01856e-05	0.00107994	1387	0.000321991	0.0249256	8475	0.00145871	0.0011081	46	6.6179e-06	0.000308462	30	8.07613e-06	0.000391657	257	2.17585e-05	0.000441894	89	1.03771e-05	0.000795794	3	2.77586e-07	3.3598e-05
ELSC_134-614_metabat2_159	d__Bacteria;p__Calditrichota;c__Calditrichia;o__RBG-13-44-9;f__J042;g__WGBF01;s__	62233	0.00751565	0.639296	67738	0.0109159	0.677421	14	2.47525e-06	0.000233875	81	1.86578e-05	0.00196974	163	4.37706e-05	0.00331852	12	1.11819e-06	0.000103394	7	1.38962e-06	6.11629e-05	18	3.47344e-06	0.000392025	25	8.53349e-06	0.00038853	5	1.06287e-06	0.000128151	4853	0.000678509	0.00530195	5	9.09747e-07	7.13567e-05	5	1.05012e-06	0.000162227	63388	0.0175242	0.446842	150	3.091e-05	0.00495507	135	2.92309e-05	0.00362434
ELSC_M17_metabat1_071	d__Bacteria;p__Patescibacteria;c__Paceibacteria;o__UBA9983_A;f__UBA2100;g__S143-145;s__	978	0.000595455	0.0987787	1184	0.000969373	0.11179	0	0	0	19	2.39518e-05	0.00246951	385	0.000562087	0.0362462	4	2.05089e-06	0.000276939	3	2.59859e-06	9.0128e-05	1	8.16357e-07	9.0128e-05	68	0.000131837	0.003905	0	0	0	92	4.75627e-05	0.000658754	4	3.53861e-06	0.000222862	14	2.41472e-05	0.000267107	140	0.000164555	0.00609593	12	1.30768e-05	0.00143222	18	9.93265e-06	9.99602e-05
Brothers_S139_maxbin2_280	d__Bacteria;p__Pseudomonadota;c__Alphaproteobacteria;o__Rhodobacterales;f__Rhodobacteraceae;g__WFPA01;s__WFPA01 sp015487815	369	6.041e-05	0.00424481	3409	0.000764838	0.0530939	46	1.22939e-05	0.000230815	10	3.24645e-06	0.00025558	78	2.71361e-05	0.000867289	997	0.000185395	0.00922715	113	3.89068e-05	0.000549795	35	1.16989e-05	0.000457667	44	2.15667e-05	0.000502245	78	2.17054e-05	0.00145225	13321	0.0036749	0.0224643	29	1.05879e-05	0.00103768	59	1.92847e-05	0.0012041	870263	0.405411	0.97875	1648	0.000562337	0.0797153	1013	0.000405064	0.0527605
ELSC_M10_maxbin2_148	d__Archaea;p__Methanobacteriota;c__Methanococci;o__Methanococcales;f__Methanocaldococcaceae;g__Methanocaldococcus;s__	34593	0.0103875	0.349964	7460	0.00303358	0.230411	17	7.10912e-06	0.000756346	309	0.000173366	0.00732453	2007	0.00137502	0.0801401	132	3.00335e-05	0.000292454	65	4.29779e-05	0.00281438	27	1.63599e-05	0.00155924	95	8.15477e-05	0.00323716	10	3.81051e-06	0.000257545	128	4.75167e-05	0.00206036	1538	0.00104806	0.00658758	922	0.000549927	0.00255761	64	3.82689e-05	0.00223413	10002	0.00440817	0.0143985	1576	0.000904646	0.0101389
EPR_4281-140_metabat1_014	d__Bacteria;p__Bacteroidota;c__Bacteroidia;o__Flavobacteriales;f__JAADED01;g__WGBX01;s__	6817	0.000753355	0.0406087	2334	0.000342768	0.0249368	7	1.56873e-06	0.000180195	21	5.32912e-06	0.00059593	30	7.9359e-06	0.000580485	37	5.86739e-06	0.000580056	4	1.1475e-06	0.000118414	14	3.40086e-06	0.000153595	1	3.39826e-07	2.78873e-05	2	5.62859e-07	7.07909e-05	104	1.30075e-05	0.000236828	196	4.80135e-05	0.00122661	124	2.52014e-05	0.000467649	31	7.36559e-06	0.000511839	278	5.05187e-05	0.00466877	64	1.02246e-05	0.000585634
ELSC_M2_maxbin2_276	d__Bacteria;p__Planctomycetota;c__GCA-002687715;o__GCA-002687715;f__DRQF01;g__DRQF01;s__DRQF01 sp011369445	716	6.6995e-05	0.00916577	42152	0.0059247	0.508797	11	1.04319e-06	0.000122339	10	8.7837e-07	6.40451e-05	44	5.61545e-06	0.000302973	124	9.85615e-06	0.000782396	28	2.90213e-06	0.000161812	24	2.54592e-06	0.000201546	13	3.17543e-06	0.000130181	17	2.32153e-06	0.000148219	2234	0.00025125	0.00167929	19	3.61577e-06	0.000338001	2	2.94426e-07	3.99955e-05	1659	0.000354957	0.00836246	44	5.50477e-06	0.000707633	133	1.76199e-05	0.000419561
ELSC_T10_maxbin2_068	d__Bacteria;p__Campylobacterota;c__Campylobacteria;o__Campylobacterales;f__Nitratiruptoraceae;g__S143-73;s__	72871	0.0263656	0.54629	19418	0.00893603	0.267972	11	6.50976e-06	0.00101358	708	0.000507082	0.0361382	2650	0.00216689	0.0709443	1	0	4.84923e-05	11	7.95383e-06	0.000706466	6	5.0967e-06	0.000535317	447	0.000479877	0.0163248	7	5.00089e-06	0.000592367	39	9.57364e-06	0.000162592	49	2.39229e-05	0.000577154	14	5.53157e-06	0.000161641	601	0.000462075	0.0365166	5903	0.00345475	0.119167	141	8.93424e-05	0.00140152
Brothers_S146_maxbin2_241	d__Archaea;p__Aenigmatarchaeota;c__Aenigmatarchaeia;o__Aenigmatarchaeales;f__JAADFI01;g__WANL01;s__WANL01 sp015521825	1826	0.00128743	0.0346709	8350	0.00777308	0.0545654	3	3.92577e-06	0.000505448	0	0	0	11	1.73727e-05	0.00182916	5	4.19181e-06	0.000245655	1	1.771e-06	0.000178497	0	0	0	5	8.70958e-06	0.000592045	10	1.34663e-05	0.000238585	421	0.000377111	0.00462149	215	0.000402108	0.00877995	4	3.33401e-06	0.000517819	1849	0.00296386	0.215817	189	0.000229284	0.0150344	36	3.5064e-05	0.00175846
Guaymas_Basin_HVA-1041	d__Archaea;p__Thermoplasmatota;c__Poseidoniia;o__MGIII;f__CG-Epi1;g__UBA8886;s__UBA8886 sp002731655	23	3.1539e-06	0.00056728	50	1.11927e-05	0.0012992	8219	0.00478858	0.189773	447	0.000275984	0.0234368	34427	0.0254272	0.50388	162282	0.0681444	0.999774	2747	0.00209504	0.0847269	18594	0.0128741	0.359016	10983	0.0106222	0.180557	16618	0.0101483	0.275261	160	5.95291e-05	0.00106205	13	1.24174e-05	0.000423114	119	9.9034e-05	0.00521727	132	9.59593e-05	0.00623581	14	7.75387e-06	0.000826608	35	1.30234e-05	0.000583488
Guaymas_4571-419_metabat2_048	d__Bacteria;p__Thermotogota;c__Thermotogae;o__Thermotogales;f__Thermotogaceae;g__JAGHBG01;s__	381	5.87204e-05	0.00139582	22	3.61383e-06	0.000479566	5	1.66603e-06	8.83932e-05	7	2.38895e-06	0.000117418	6	2.51702e-06	0.000149741	19	4.90892e-06	0.000407664	14	5.80551e-06	8.57546e-05	4	1.51765e-06	8.3116e-05	3	1.49771e-06	8.24564e-05	4	1.24958e-06	4.41966e-05	0	0	0	0	0	0	0	0	0	10	3.11878e-06	0.000281011	5	8.88766e-07	3.69405e-05	5	1.44397e-06	9.63091e-05
Brothers_S147_metabat2_020	d__Archaea;p__Methanobacteriota_B;c__Thermococci;o__Thermococcales;f__Thermococcaceae;g__Thermococcus;s__	1241	0.000275488	0.0223399	440	0.00013015	0.015055	1	5.616e-07	7.20503e-05	0	0	0	12	7.18024e-06	0.000560708	2	6.2198e-07	0.000116279	0	0	0	0	0	0	0	0	0	0	0	0	126	4.8699e-05	0.00748396	2251	0.00183774	0.128027	50	3.17686e-05	0.00224497	885	0.000536013	0.0229434	8630	0.004245	0.059709	97	5.24007e-05	0.0053838
ELSC_M17_metabat2_272	d__Bacteria;p__Bacteroidota;c__Bacteroidia;o__Bacteroidales;f__NBLH01;g__NBLH01;s__	43801	0.00431924	0.444385	135748	0.0184778	0.85431	96	1.50945e-05	0.000894108	66	1.05268e-05	0.000937072	205	4.22932e-05	0.00269148	670	6.20202e-05	0.00149027	111	2.02621e-05	0.000589039	172	3.42326e-05	0.00106724	63	1.71804e-05	0.000572514	64	1.03151e-05	0.000512263	724	0.000111733	0.00294443	2650	0.000656016	0.00663399	2743	0.000618719	0.00528559	2645	0.000575841	0.00495764	27653	0.00499942	0.391113	2908	0.00054859	0.00492357
Brothers_S141_maxbin2_126	d__Bacteria;p__Planctomycetota;c__Planctomycetia;o__;f__;g__;s__	1254	0.000115273	0.0039698	4159	0.000534388	0.0385128	5	5.60966e-07	8.07947e-05	2	2.94968e-07	1.94412e-05	23	4.02104e-06	0.000267885	38	2.80113e-06	0.000271167	6	1.04493e-06	6.64032e-05	7	1.04406e-06	8.33196e-05	7	1.57612e-06	4.82244e-05	6	7.93216e-07	9.36714e-05	3143	0.000452286	0.00450456	14	2.63543e-06	0.000267633	5	9.70438e-07	0.000101246	22551	0.00533604	0.310915	142	2.59108e-05	0.00322371	127	2.25318e-05	0.0016722
ELSC_M17_metabat2_186	d__Bacteria;p__Pseudomonadota;c__Alphaproteobacteria;o__Geminicoccales;f__Geminicoccaceae;g__;s__	201	1.65014e-05	0.00354918	4991	0.000790836	0.117772	2	2.95325e-07	3.81279e-05	3	4.24985e-07	5.16041e-05	18	3.54908e-06	0.000375691	172	2.10022e-05	0.00296839	25	5.77597e-06	0.000503222	5	1.10745e-06	0.000120957	11	3.3903e-06	0.000198856	26	4.48563e-06	0.00048876	4048	0.000678199	0.0152271	4	1.06299e-06	0.000132461	9	1.92486e-06	0.000252761	24870	0.00757365	0.380879	57	1.23667e-05	0.00181436	94	1.43832e-05	0.000960428
ELSC_T11_metabat2_124	d__Bacteria;p__Campylobacterota;c__Campylobacteria;o__Campylobacterales;f__Sulfurimonadaceae;g__S012-15;s__	23458	0.00496739	0.520645	72108	0.0201177	0.720042	104	3.32083e-05	0.00183222	372	0.000141783	0.0134118	933	0.000407944	0.0237544	333	4.14766e-05	0.000792591	118	3.29057e-05	0.000714578	111	3.64324e-05	0.00124875	304	0.000160876	0.00525071	119	3.15334e-05	0.00106618	147	2.66206e-05	0.0016334	818	0.000357047	0.00517216	1060	0.00039208	0.00306526	9878	0.00361667	0.0687176	1403	0.00038107	0.0207797	167	5.002e-05	0.00194166
Cayman_Shallow_HVA-1147	d__Bacteria;p__Campylobacterota;c__Campylobacteria;o__Campylobacterales;f__Sulfurimonadaceae;g__Sulfurimonas;s__Sulfurimonas sp002335055	220	2.93976e-05	0.00371072	935	0.000195234	0.024032	4387	0.0018224	0.131589	2130	0.000890429	0.085538	2942	0.00143359	0.0873132	8596	0.00256727	0.338495	1933	0.00101313	0.0715807	3060	0.0015017	0.118694	1971	0.00128362	0.0455332	886	0.000377936	0.0294391	1556	0.000463327	0.0252467	10427	0.00506974	0.0867344	7126	0.0031365	0.0662159	2524	0.000970115	0.0454943	7190	0.00246561	0.151667	607	0.000204198	0.0116368
Brothers_S011_metabat2_032	d__Bacteria;p__Patescibacteria;c__JAEDAM01;o__Absconditabacterales;f__Absconditicoccaceae;g__S009-33;s__S009-33 sp015489035	1245	0.000643235	0.0419125	546	0.000371686	0.0185923	8	5.25481e-06	0.000269368	27	2.70287e-05	0.00254207	67	7.90984e-05	0.00577155	7	3.46562e-06	0.00065355	10	9.42974e-06	0.000534321	13	1.31086e-05	0.000822825	14	2.34414e-05	0.00102448	2	1.45442e-06	0.000179579	55649	0.0525028	0.977005	265053	0.427122	0.994218	1088396	1.57537	0.998396	380	0.000426138	0.028319	37695	0.038806	0.648231	7700	0.00848582	0.297823
Brothers_S016_metabat2_002	d__Archaea;p__Thermoplasmatota;c__Thermoplasmata;o__Aciduliprofundales;f__Aciduliprofundaceae;g__S014-50;s__S014-50 sp015522935	189	5.6503e-05	0.00223237	78	2.48554e-05	0.00298623	25	1.45406e-05	0.000255128	3	2.1357e-06	0.000187802	38	2.70861e-05	0.000385349	21	8.86348e-06	0.00029322	8	5.94635e-06	0.000233867	67	4.65063e-05	0.000257785	12	1.19925e-05	0.000251584	16	9.35547e-06	0.000254242	493	0.000242679	0.00153342	105	9.5737e-05	0.00625063	17	1.40347e-05	0.000990391	293	0.000235782	0.0296533	819	0.000480066	0.0409976	229277	0.164855	0.972804
Brothers_S010_maxbin2_069	d__Bacteria;p__Campylobacterota;c__Campylobacteria;o__Campylobacterales;f__Sulfurimonadaceae;g__S145-25;s__S145-25 sp015493495	1224	0.000157019	0.0178234	7886	0.00138515	0.116525	185	4.05652e-05	0.00340078	308	8.02033e-05	0.00872613	933	0.000272948	0.0148452	84	1.30782e-05	0.000731271	61	1.66799e-05	0.00137501	488	0.000136367	0.0117779	421	0.000166353	0.00768942	74	1.53209e-05	0.00075934	91644	0.0214304	0.921631	1798588	0.731684	0.999479	536055	0.191121	0.992779	883	0.000238767	0.0112047	29662	0.0073074	0.361011	6643	0.00173338	0.0223721
Brothers_S144_metabat2_009	d__Bacteria;p__Pseudomonadota;c__Gammaproteobacteria;o__Thiotrichales;f__Thiotrichaceae;g__Cocleimonas;s__Cocleimonas sp015494435	6361	0.000618858	0.032934	20219	0.00290865	0.117782	418	7.81439e-05	0.00578916	3948	0.000910127	0.0815982	1935	0.000479371	0.0300513	1003	0.000113708	0.00166947	1211	0.000214408	0.00257232	212	4.36106e-05	0.0022042	275	8.21066e-05	0.00239308	186	3.54962e-05	0.00186586	2771	0.000420152	0.00762855	5085	0.00148765	0.0262817	3191	0.000813849	0.0121341	3887	0.000935768	0.0157828	14064	0.00283172	0.0436128	1448	0.000194368	0.00394736
Brothers_S144_maxbin2_181	d__Bacteria;p__Pseudomonadota;c__Alphaproteobacteria;o__Rhizobiales;f__Thermopetrobacteraceae;g__Thermopetrobacter;s__	1936	0.000327862	0.0536732	5296	0.00121201	0.1367	3	7.5843e-07	5.98473e-05	10	3.17465e-06	0.000318526	30	1.19151e-05	0.000926892	105	2.03176e-05	0.00216539	11	4.12525e-06	0.000199326	8	2.66591e-06	0.000240873	7	3.91782e-06	0.000161736	18	5.11266e-06	0.000436243	10302	0.00284534	0.0323052	28	8.70967e-06	0.000638536	17	7.18414e-06	0.000849239	114502	0.0539641	0.835444	398	0.000145001	0.0220149	133	5.25493e-05	0.00789441
Brothers_S141_metabat2_161	d__Bacteria;p__Aquificota;c__Desulfurobacteriia;o__Desulfurobacteriales;f__Desulfurobacteriaceae;g__Balnearium;s__Balnearium sp015490195	73137	0.0166948	0.388272	24481	0.00746766	0.321146	8	3.05945e-06	0.000371921	219	9.79353e-05	0.00993232	990	0.000524677	0.0377756	0	0	0	6	3.03248e-06	0.000314988	3	1.42782e-06	0.000160279	211	0.000140462	0.00809562	3	1.47136e-06	0.000124386	4	8.68244e-07	0.000126243	48	1.54235e-05	0.000314369	0	0	0	5268	0.00294292	0.133211	706682	0.311244	0.979381	531	0.000260158	0.0321473
Brothers_S140_metabat1_021	d__Bacteria;p__Pseudomonadota;c__Alphaproteobacteria;o__Rhodobacterales;f__Rhodobacteraceae;g__WFVA01;s__WFVA01 sp015491895	237	3.22555e-05	0.0090433	23919	0.00465869	0.430302	6	1.1123e-06	0.000102961	2	3.94215e-07	2.55524e-05	19	4.99081e-06	0.000396438	239	3.38364e-05	0.00479784	11	2.70488e-06	0.000229596	4	8.38864e-07	9.20638e-05	2	5.81624e-07	4.69713e-05	43	1.01646e-05	0.000842478	1999	0.000383559	0.00671239	58	1.61696e-05	0.00124493	33	8.95314e-06	0.000777094	1927	0.000572561	0.0310146	392	9.86231e-05	0.0144728	3	7.23212e-07	0.000125132
ELSC_134-614_metabat1_057	d__Bacteria;p__Campylobacterota;c__Campylobacteria;o__Campylobacterales;f__Sulfurovaceae;g__UBA1140;s__	316250	0.0647388	0.869303	114954	0.0309451	0.722463	560	0.000202223	0.0209779	6382	0.00250319	0.177114	18150	0.0082041	0.322514	41	7.79676e-06	0.000404842	299	0.000137251	0.0108339	296	0.000128223	0.0121325	1398	0.000825441	0.0370201	90	3.22287e-05	0.00306181	670	0.000197249	0.0201677	10725	0.00537922	0.116884	3606	0.00158751	0.0449079	45	1.15215e-05	0.00102638	2046	0.000615833	0.0314013	207	7.2896e-05	0.00424626
Brothers_S014_metabat2_059	d__Bacteria;p__Desulfobacterota_E;c__S145-22;o__S145-22;f__S145-22;g__S145-22;s__	2556	0.000327016	0.0144005	2802	0.00044901	0.0164463	71	1.32495e-05	9.38597e-05	26	5.44835e-06	0.000200006	42	9.29963e-06	0.000317758	121	1.51031e-05	0.000175432	53	1.16216e-05	9.59075e-05	45	1.0002e-05	0.000243011	21	6.47116e-06	2.83286e-05	10	1.92526e-06	2.79873e-05	214	2.03761e-05	0.000616402	712	0.00022871	0.0122519	92	2.14565e-05	0.000660772	885	0.000267524	0.0305679	1625	0.000372084	0.0402846	761651	0.205176	0.999595
Brothers_S010_metabat2_059	d__Archaea;p__Thermoproteota;c__Thermoprotei_A;o__Sulfolobales;f__Acidilobaceae;g__Caldisphaera;s__Caldisphaera sp015523575	27	6.26644e-06	0.00068254	12	3.65256e-06	0.000488321	0	0	0	0	0	0	0	0	0	0	0	0	0	0	0	0	0	0	0	0	0	0	0	0	4136	0.00246036	0.311519	101025	0.10739	0.995675	1100	0.000969653	0.0679026	7	3.4048e-06	0.000230288	28	1.60443e-05	0.000750979	1	6.95233e-07	0.000120231
Brothers_S147_metabat2_028	d__Bacteria;p__Pseudomonadota;c__Gammaproteobacteria;o__Thiomicrospirales;f__Thiomicrospiraceae;g__Hydrogenovibrio;s__Hydrogenovibrio sp015484555	129	2.15575e-05	0.00229064	449	8.68387e-05	0.00802138	616	7.65124e-05	0.00121436	1411	0.000164409	0.00161777	4764	0.000910214	0.00236174	988	0.00011987	0.00221285	8464	0.00145261	0.00116851	657	0.000123059	0.00138696	1719	0.000410273	0.0010361	1280	0.000217746	0.000717694	37356	0.0115496	0.445845	289752	0.158764	0.96974	610976	0.288525	0.929006	1651	0.000669908	0.00772255	1079	0.000333359	0.0116969	924	0.000316197	0.0058822
ELSC_T11_metabat1_105	d__Archaea;p__Thermoproteota;c__Thermoprotei_A;o__Sulfolobales;f__NBVN01;g__WAOL01;s__	34909	0.0100715	0.644346	7572	0.00290579	0.369856	3	1.64574e-06	0.000216492	0	0	0	734	0.000474152	0.0407861	0	0	0	0	0	0	6	3.87784e-06	0.000431554	18	1.56001e-05	0.00072664	18	1.02301e-05	0.00111818	102	3.08566e-05	0.000961708	0	0	0	0	0	0	19	1.06179e-05	0.00113033	963	0.000473301	0.0447573	19	9.9366e-06	0.000926698
ELSC_M17_maxbin2_295	d__Bacteria;p__Campylobacterota;c__Campylobacteria;o__Campylobacterales;f__Sulfurovaceae;g__JAADEQ01;s__	224221	0.095072	0.927889	47147	0.0265277	0.844314	50	3.69669e-05	0.00387379	293	0.000230969	0.0216646	2057	0.0019091	0.128413	21	7.31346e-06	0.000371025	66	6.61653e-05	0.00534767	21	1.77444e-05	0.00168546	107	0.000123271	0.00551938	4	3.43827e-06	0.000308677	17	6.54279e-06	0.00100882	339	0.000247084	0.00730092	87	4.61244e-05	0.00238049	150	0.00011319	0.00326257	2205	0.00130211	0.0543189	79	3.83853e-05	0.00222717
ELSC_M17_metabat2_011	d__Archaea;p__Methanobacteriota_B;c__Thermococci;o__Thermococcales;f__Thermococcaceae;g__Thermococcus;s__Thermococcus sp015522395	14564	0.00330121	0.275423	9292	0.00282136	0.415286	0	0	0	0	0	0	84	4.39613e-05	0.00407958	1	3.08043e-07	5.97936e-05	0	0	0	1	5.25342e-07	5.92016e-05	11	7.14632e-06	0.000532814	0	0	0	45	1.15543e-05	0.000505582	14	8.69802e-06	0.000673122	0	0	0	1472	0.000751783	0.0507328	94894	0.0391619	0.422904	160	6.34593e-05	0.00837229
ELSC_T10_metabat2_056	d__Bacteria;p__Pseudomonadota;c__Gammaproteobacteria;o__Chromatiales;f__Chromatiaceae;g__;s__	2518	0.000825201	0.167642	8223	0.0035396	0.368835	54	3.42904e-05	0.000957154	49	3.28302e-05	0.00288499	121	8.50297e-05	0.00582156	220	7.50675e-05	0.00203945	26	1.72675e-05	0.000865835	57	4.24467e-05	0.00104763	13	1.25619e-05	0.000510707	50	2.84624e-05	0.00101127	524	0.000132649	0.00138753	77	2.88862e-05	0.000758451	14	3.74825e-06	0.000286639	140	6.1146e-05	0.00128015	138	7.51289e-05	0.0100763	22	9.16272e-06	0.000487878
Brothers_S141_maxbin2_053	d__Bacteria;p__Pseudomonadota;c__Gammaproteobacteria;o__DRMK01;f__DRMK01;g__DRMK01;s__DRMK01 sp015491735	1878	0.000290207	0.00413322	418313	0.0886455	0.794339	14	2.49386e-06	0.000346942	11	2.49157e-06	0.00033531	3545	0.00127859	0.105026	46	5.26069e-06	0.000824238	37	7.36802e-06	0.000621287	16	3.83004e-06	0.000387452	178	8.39686e-05	0.00483031	23	5.27926e-06	0.000560722	434	8.40531e-05	0.00193886	113	4.09266e-05	0.00329655	51	1.70564e-05	0.000418737	15145	0.00490617	0.092098	325	8.54068e-05	0.00820267	76	1.88986e-05	0.00259906
ELSC_T2_metabat2_056	d__Bacteria;p__Bacteroidota;c__Bacteroidia;o__Bacteroidales;f__Marinilabiliaceae;g__JAADEM01;s__	5472	0.000743174	0.0757321	4495	0.000796233	0.0416914	50	1.32968e-05	0.00146039	111	3.23142e-05	0.00279606	272	9.30544e-05	0.00780862	63	6.17897e-06	0.00054409	53	1.30317e-05	0.000441975	366	0.000121955	0.0120304	81	3.55989e-05	0.00161785	14	4.14033e-06	0.000397544	457	9.39311e-05	0.00517392	2604	0.00105959	0.0298579	785	0.000271719	0.0128087	46	8.45121e-06	0.000638019	1048	0.000259663	0.0116032	1121	0.000342495	0.00437532
ELSC_M2_metabat2_129	d__Bacteria;p__Campylobacterota;c__Campylobacteria;o__Campylobacterales;f__Sulfurovaceae;g__Sulfurovum;s__	13898	0.00246781	0.146854	16555	0.00382326	0.227181	67	1.77407e-05	0.00154793	44	1.25674e-05	0.00127471	359	0.000140517	0.0104738	668	8.24889e-05	0.000481643	73	2.03722e-05	0.000675074	44	1.36148e-05	0.00102905	439	0.000239433	0.0132075	19	4.63146e-06	0.000306104	221	5.68473e-05	0.00316114	1651	0.000739856	0.0456831	428	0.00015211	0.00830882	2899	0.00121581	0.0463238	69722	0.0232098	0.485011	444	0.000157505	0.00604617
ELSC_A3_metabat2_065	d__Bacteria;p__Pseudomonadota;c__Alphaproteobacteria;o__Rhizobiales;f__JAKIUO01;g__;s__	497	7.98126e-05	0.00828099	342431	0.0803244	0.998793	17	4.14886e-06	0.00031593	33	9.38624e-06	0.000751329	1231	0.000474725	0.0328036	211	2.87574e-05	0.00196416	49	1.22448e-05	0.000390266	36	1.0199e-05	0.000705753	59	2.64093e-05	0.000814161	54	1.19593e-05	0.000819028	344	4.34756e-05	0.000653541	82	3.28999e-05	0.00061239	50	1.60213e-05	0.000338939	176	5.39141e-05	0.00258408	185	4.25598e-05	0.00278319	157	5.42476e-05	0.0010885
EPR_PIR-30_maxbin2_186	d__Bacteria;p__Deinococcota;c__Deinococci;o__Deinococcales;f__Marinithermaceae;g__WFXV01;s__	5763	0.00122605	0.0409753	513	0.000132383	0.0100027	3	8.28401e-07	0.000146852	5	2.01145e-06	0.000178268	15	6.89702e-06	0.00049389	22	4.81806e-06	0.00072257	2	1.17081e-06	5.69873e-05	1	4.72243e-07	4.96812e-05	12	7.15373e-06	0.000113975	1	2.03212e-07	3.65303e-05	397	8.84721e-05	0.00131436	10	3.4635e-06	0.000130779	2	6.86685e-07	4.67588e-05	217	9.87982e-05	0.00460428	33	9.50519e-06	0.000775904	65	2.00034e-05	0.00036165
MAR_356-284_metabat2_003	d__Bacteria;p__Bacteroidota;c__Bacteroidia;o__Bacteroidales;f__JAADGE01;g__JAADGE01;s__	2406	0.000330717	0.0314418	1690	0.000304328	0.026686	11	2.70683e-06	0.000197968	5	1.2594e-06	0.000175357	20	6.47421e-06	0.000454221	44	6.79742e-06	0.0007361	8	2.24935e-06	0.000197466	14	3.89966e-06	0.00020249	7	2.63697e-06	0.000124609	9	2.42049e-06	0.00020048	166	1.9327e-05	0.000584358	308	0.00011886	0.00746551	259	8.75675e-05	0.00406337	57	1.3418e-05	0.000738612	292	7.22643e-05	0.00776698	147	2.99419e-05	0.00170685
Brothers_S016_metabat2_069	d__Bacteria;p__Patescibacteria;c__Paceibacteria;o__Paceibacterales;f__JAGGSE01;g__;s__	29	1.49754e-05	0.00142566	16	1.2199e-05	0.00181143	2	1.58112e-06	0.000109953	0	0	0	0	0	0	16	1.13634e-05	0.00114053	1	1.48729e-06	0.000150952	2	2.48062e-06	0.000272087	5	9.37432e-06	0.000383904	4	4.03758e-06	0.000264633	32	3.66396e-05	0.000523674	2	3.09754e-06	0.000279541	2	1.44375e-06	0.000102499	16	2.41873e-05	0.00314577	10	1.068e-05	0.00164929	9641	0.0120439	0.510152
ELSC_T2_metabat2_320	d__Bacteria;p__Chloroflexota;c__Anaerolineae;o__Anaerolineales;f__DRMV01;g__S139-71;s__	20359	0.0044718	0.36149	6879	0.00196792	0.170742	3	6.75607e-07	8.77515e-05	1	4.09177e-08	4.38757e-05	24	1.20682e-05	0.00110578	11	1.91029e-06	0.000140513	2	5.46231e-07	5.55389e-05	2	4.29626e-07	5.83158e-05	2	1.31193e-06	0.000106079	0	0	0	1632	0.000334699	0.00469304	3	1.00121e-06	8.77515e-05	2	9.01934e-07	0.000128295	1067	0.000519575	0.0180807	9	2.37515e-06	0.000338232	4	9.74632e-07	9.44161e-05
MAR_355-202_metabat2_083	d__Bacteria;p__Bacteroidota;c__Bacteroidia;o__Flavobacteriales;f__Flavobacteriaceae;g__;s__	623	0.000100295	0.0132255	865	0.000167763	0.0150878	10	2.87207e-06	0.00037005	33	1.13931e-05	0.00123751	47	1.99567e-05	0.00158982	233	5.4352e-05	0.00366439	15	6.37598e-06	0.000486642	23	9.41267e-06	0.000770516	22	1.31919e-05	0.000491077	20	6.22441e-06	0.00055761	354	9.69805e-05	0.00806761	4174	0.00192664	0.0253643	2054	0.000872945	0.0180368	45	1.84977e-05	0.000836416	447	0.000163122	0.00520352	74	2.98187e-05	0.000802832
ELSC_M2_metabat2_051	d__Bacteria;p__Patescibacteria;c__JAEDAM01;o__BD1-5;f__UBA6164;g__UBA6489;s__	3831	0.00123745	0.14097	1405	0.000571165	0.073974	13	6.83451e-06	0.000926252	38	2.29205e-05	0.00261183	157	0.000101178	0.00563462	26	8.50097e-06	0.00122291	82	4.39535e-05	0.000633226	7	4.12351e-06	0.000396447	34	2.60743e-05	0.00122744	10	4.69354e-06	0.000509847	1274	0.000520434	0.0293715	4538	0.00384669	0.144694	6581	0.00447511	0.0774904	304	0.000205253	0.0108383	1747	0.00102805	0.0708823	376	0.000216978	0.0171434
Brothers_S141_metabat2_011	d__Archaea;p__Thermoproteota;c__Thermoprotei_A;o__Sulfolobales;f__Acidilobaceae;g__S012-22;s__S012-22 sp015523445	1755	0.000437716	0.0120051	95	3.11249e-05	0.00326413	8	3.47966e-06	0.000120448	2	1.00696e-06	0.000126116	30	1.77164e-05	0.00140428	11	2.63986e-06	0.000196259	4	2.35166e-06	0.000122573	5	2.26411e-06	0.000101318	12	8.79461e-06	0.00019555	5	2.01317e-06	6.09323e-05	733	0.00027889	0.00464573	0	0	0	1	4.42107e-07	6.44748e-05	71048	0.046435	0.978878	148	7.2419e-05	0.0125216	82	4.44601e-05	0.00677128
ELSC_M2_metabat1_155_VB	d__Bacteria;p__Pseudomonadota;c__Alphaproteobacteria;o__Rhizobiales;f__JAKIUO01;g__JAKIUO01;s__	66	8.05976e-06	0.00172111	8359	0.0014168	0.104243	33	6.87702e-06	0.000202507	23	4.95476e-06	0.000342767	108	3.37685e-05	0.00220858	236	3.20938e-05	0.000930482	46	1.2315e-05	0.000514554	44	1.12803e-05	0.000477367	32	1.26006e-05	0.000509704	56	1.33792e-05	0.000624094	569	0.000116984	0.000894104	58	2.0529e-05	0.00106832	32	1.17275e-05	0.000540423	90	2.32043e-05	0.000798307	85	1.47798e-05	0.00144342	6	1.01476e-06	6.83108e-05
Axial_Plume_UWMA-0825	d__Bacteria;p__Bacteroidota;c__Bacteroidia;o__Flavobacteriales;f__BACL11;g__UWMA-0277;s__	251	2.2402e-05	0.00201859	794	4.70694e-05	0.00435587	38269	0.0177441	0.719133	4024	0.00182593	0.165145	9088	0.0048425	0.260157	59973	0.0180529	0.734972	7847	0.00426711	0.239813	69555	0.0382725	0.829074	20036	0.0148256	0.369401	10991	0.00514668	0.300372	510	7.95118e-05	0.00138758	571	0.000192029	0.0036898	304	0.000104178	0.00339724	89	2.47883e-05	0.00168014	96	2.05644e-05	0.00188792	82	1.80993e-05	0.000770594
Guaymas_4561-380_metabat1_038_VB	d__Bacteria;p__Campylobacterota;c__Campylobacteria;o__Campylobacterales;f__Sulfurimonadaceae;g__Sulfurimonas;s__	323	4.72116e-05	0.00770743	2228	0.000566431	0.0349623	43	1.53868e-05	0.00166299	148	5.62324e-05	0.00576366	291	0.000127409	0.00836216	36	9.7981e-06	0.0016298	27	1.33203e-05	0.00107335	25	1.06655e-05	0.00106314	98	6.12432e-05	0.00226603	9	3.53309e-06	0.000248874	261	7.20965e-05	0.00813306	4954	0.00238564	0.0425044	1869	0.000807724	0.0177019	7461	0.00318263	0.0534179	5272	0.00173757	0.0585077	545	0.00019093	0.00498641
Brothers_S139_metabat2_132	d__Bacteria;p__KSB1;c__UBA2214;o__DRLW01;f__DRLW01;g__WFVT01;s__WFVT01 sp015491485	98	9.31266e-06	0.00124077	1243	0.00022374	0.0368875	2	3.42344e-07	2.24018e-05	1	3.08937e-07	3.64933e-05	30	9.20637e-06	0.000648207	20	2.74221e-06	0.000225463	2	4.33648e-07	4.26357e-05	5	1.02697e-06	8.8162e-05	9	3.97426e-06	9.28591e-05	1	2.86453e-07	3.43254e-05	1200	0.000244809	0.00415012	2	9.00128e-07	7.44318e-05	0	0	0	286111	0.0994712	0.985115	568	0.000149528	0.0246597	352	0.000105336	0.0159201
ELSC_134-614_maxbin2_046	d__Bacteria;p__Pseudomonadota;c__Gammaproteobacteria;o__UBA6429;f__UBA6429;g__;s__	4716	0.000662407	0.113331	470854	0.0902893	0.976056	577	0.000141857	0.0010947	30	7.42914e-06	0.000643183	362	0.000111055	0.00306266	2063	0.000344379	0.00303287	373	0.000123442	0.00114998	650	0.000190641	0.00132764	217	8.73923e-05	0.00109255	339	8.71909e-05	0.00136748	5914	0.00118013	0.0254797	42	1.31631e-05	0.000681229	26	5.90185e-06	0.000586115	21843	0.00712968	0.293289	5263	0.0013418	0.138744	47	1.14648e-05	0.00146295
Axial_Plume_UWMA-0805	d__Archaea;p__Thermoplasmatota;c__Poseidoniia;o__MGIII;f__CG-Epi1;g__CG-Epi1;s__	28	5.21235e-06	0.00106709	37	6.03435e-06	0.000951173	654293	0.227741	0.678284	62282	0.0216977	0.316164	483924	0.204198	0.624883	158511	0.0353948	0.589822	200088	0.0855019	0.516806	969969	0.399567	0.688692	294043	0.163189	0.536498	342991	0.12263	0.60253	644	0.000140627	0.0036567	140	6.43008e-05	0.00500236	1391	0.000612352	0.0269439	937	0.000375194	0.0248487	184	5.39886e-05	0.00483742	41	1.04205e-05	0.000929638
Brothers_S012_metabat2_183	d__Bacteria;p__Pseudomonadota;c__Alphaproteobacteria;o__Micavibrionales;f__Micavibrionaceae;g__UBA1672;s__	15	1.90513e-06	0.00059434	1496	0.000398888	0.0753184	104	2.99177e-05	0.00103009	67	1.96027e-05	0.00088997	118	4.76856e-05	0.00350086	700	0.000156869	0.00222338	161	5.8133e-05	0.0013252	99	3.47657e-05	0.0012051	70	3.37135e-05	0.000951046	69	2.10057e-05	0.000997752	77	1.84139e-05	0.000706227	126	4.98273e-05	0.000812983	50	1.70517e-05	0.000375697	150885	0.0718916	0.994923	348	0.000123469	0.0216724	236	9.18927e-05	0.0142364
ELSC_A1_maxbin2_001	d__Bacteria;p__Desulfobacterota;c__Thermodesulfobacteria;o__Thermodesulfobacteriales;f__Thermodesulfatatoraceae;g__Thermodesulfatator_A;s__Thermodesulfatator_A atlanticus_A	3965744	1.26507	0.999679	74930	0.0315439	0.944102	8	3.55518e-06	0.000445757	31	1.90224e-05	0.00185936	213	0.000147367	0.0122034	10	3.01331e-06	0.00025112	0	0	0	6	3.82295e-06	0.000422095	41	3.56078e-05	0.0013449	1	5.0784e-07	6.10626e-05	12	3.42232e-06	0.000234328	5	3.23783e-06	0.000176318	0	0	0	132	8.70906e-05	0.00276995	358	0.000178753	0.00213337	2	6.2666e-07	0.000105333
Brothers_S140_maxbin2_172	d__Archaea;p__Thermoproteota;c__Thermoprotei_A;o__Sulfolobales;f__AG1;g__WANO01;s__WANO01 sp015521765	73	1.30491e-05	0.00162649	327	8.63777e-05	0.00669523	0	0	0	1	7.23534e-08	3.61315e-05	23	1.23878e-05	0.00102373	0	0	0	0	0	0	2	1.08323e-06	5.79252e-05	12	8.57735e-06	0.000415799	3	6.56187e-07	0.000111836	1042	0.000380843	0.00474183	2	1.41946e-06	9.23362e-05	1	3.56254e-07	4.93224e-05	274457	0.150702	0.959241	661	0.000265854	0.0392509	393	0.000181529	0.0258123
Brothers_S143_metabat2_055	d__Archaea;p__Thermoproteota;c__Thermoprotei_A;o__Sulfolobales;f__Pyrodictiaceae;g__QNYQ01;s__	58459	0.0141147	0.305586	5120	0.00163293	0.13343	0	0	0	15	7.31542e-06	0.000374447	55	3.07177e-05	0.00219847	0	0	0	1	3.99805e-07	4.02844e-05	0	0	0	0	0	0	0	0	0	1670	0.000616319	0.00531292	1	2.87047e-07	3.56616e-05	8	4.75053e-06	0.0003969	265	0.000125862	0.00981222	29526	0.0139603	0.727138	19	9.7403e-06	0.00116891
Brothers_S146_maxbin2_199	d__Bacteria;p__Bacteroidota;c__Bacteroidia;o__Cytophagales;f__Cyclobacteriaceae;g__S012-113;s__	658	7.56109e-05	0.00490577	60911	0.0101667	0.603115	18	2.92332e-06	0.000312447	372	9.44496e-05	0.00874599	226	6.13431e-05	0.00421345	117	1.12877e-05	0.000327009	34	7.2152e-06	0.000216212	29	4.3908e-06	0.000263063	163	6.03681e-05	0.00242455	29	4.55734e-06	0.000162396	2970	0.000594038	0.00272908	51	1.09629e-05	0.000666997	30	6.0844e-06	0.000409315	93724	0.027163	0.71259	697	0.000142111	0.0158883	274	4.71538e-05	0.00418337
ELSC_A3_maxbin2_449	d__Bacteria;p__Pseudomonadota;c__Gammaproteobacteria;o__DRMK01;f__DRMK01;g__DRMK01;s__DRMK01 sp015491735	2128	0.000361851	0.0153934	1855518	0.47395	0.998834	22	6.52446e-06	0.000663201	23	8.40228e-06	0.000971819	11135	0.0048453	0.287253	64	9.76107e-06	0.000701661	53	2.36493e-05	0.00191174	21	7.12267e-06	0.000712449	388	0.000216805	0.00933218	42	1.32781e-05	0.00123447	306	6.27564e-05	0.00152668	58	2.54923e-05	0.00159046	2	1.01542e-06	0.000141176	1615	0.000636944	0.0197539	431	0.000131075	0.00856674	57	1.81631e-05	0.00112003
Brothers_S139_metabat1_093	d__Bacteria;p__Nitrospirota;c__Thermodesulfovibrionia;o__Thermodesulfovibrionales;f__JdFR-85;g__BMS3Abin08;s__BMS3Abin08 sp015485235	109	1.09902e-05	0.00244685	201	2.93802e-05	0.00172053	3	7.90319e-07	0.000103004	6	1.23222e-06	0.000129874	155	5.34937e-05	0.00452647	9	1.08686e-06	5.6591e-05	4	1.03752e-06	0.000105854	24	7.82803e-06	0.000865151	3	8.1792e-07	4.35629e-05	5	1.46026e-06	0.000100968	8301	0.00153284	0.00221723	7	2.21694e-06	0.000206415	14	3.5284e-06	0.000341582	112	3.42371e-05	0.00227463	25	5.91424e-06	0.000788203	47	7.86255e-06	0.000298426
Brothers_S145_maxbin2_046_VB	d__Bacteria;p__Bacteroidota;c__Bacteroidia;o__Flavobacteriales;f__JAADED01;g__WGBX01;s__	69046	0.0149815	0.55419	13816	0.0039072	0.288011	96	3.57663e-05	0.00323723	164	6.89574e-05	0.00742171	250	0.000124814	0.0090522	96	1.87958e-05	0.000850562	25	1.10132e-05	0.000735918	37	1.30013e-05	0.000448152	39	2.42411e-05	0.00126976	18	5.52992e-06	0.000353773	405	0.000113566	0.0105084	4795	0.00283418	0.0818294	556	0.000259074	0.00804473	59	2.89858e-05	0.00196515	11668	0.00466653	0.289504	923	0.000418321	0.0382504
Guaymas_Basin_HVA-1017	d__Bacteria;p__Pseudomonadota;c__Gammaproteobacteria;o__PS1;f__Thioglobaceae;g__Thioglobus_A;s__Thioglobus_A sp012963715	124	3.38424e-05	0.00779362	178	3.40169e-05	0.00338514	2701918	1.37871	0.901379	63616	0.0340959	0.652925	635428	0.394667	0.830005	571674	0.189312	0.998238	147971	0.0960472	0.753067	2706405	1.63703	0.895736	686686	0.558404	0.816343	1181093	0.626383	0.859482	2131	0.000923532	0.0139267	356	0.000253506	0.0148556	1836	0.00121918	0.0597865	2324	0.0014262	0.104622	714	0.000342144	0.0332577	206	0.000113334	0.0103354
Brothers_S141_maxbin2_190	d__Bacteria;p__Campylobacterota;c__Campylobacteria;o__Campylobacterales;f__Sulfurimonadaceae;g__Sulfurimonas;s__Sulfurimonas sp015487435	251	3.48062e-05	0.00615279	1204	0.000300319	0.0298821	89	2.67917e-05	0.00244914	204	6.93264e-05	0.00743639	530	0.000227396	0.0172061	146	2.96579e-05	0.00389613	126	4.20204e-05	0.00151693	115	4.82901e-05	0.00419773	125	5.98755e-05	0.00271884	34	9.27611e-06	0.000499676	948	0.000273219	0.0188629	13257	0.00713913	0.0602297	8549	0.00385114	0.0441601	260625	0.135206	0.981313	10990	0.00418869	0.312474	1542	0.000636301	0.033584
Lau_Basin_Kilo_Moana_HVA-1212	d__Bacteria;p__Pseudomonadota;c__Gammaproteobacteria;o__Methylococcales;f__Methylomonadaceae;g__OPU3-GD-OMZ;s__OPU3-GD-OMZ sp012965425	11	1.44624e-06	0.000270737	50	6.14094e-06	0.00097793	147428	0.0522031	0.982753	23207	0.00870658	0.592333	45809	0.0196437	0.732596	155632	0.0365482	0.272824	64322	0.029036	0.86652	167946	0.0702428	0.990244	70612	0.0398797	0.804715	13492	0.00492939	0.363363	6	9.99719e-07	7.22608e-05	7	1.91321e-06	0.000194622	0	0	0	5	1.18515e-06	0.000182579	26	3.82414e-06	0.000391172	0	0	0
ELSC_128-326_maxbin2_037	d__Bacteria;p__Patescibacteria;c__Paceibacteria;o__UBA9983;f__UBA9983;g__SZUA-82;s__	166	8.44934e-05	0.00479429	287	0.000191046	0.00991102	105	7.60784e-05	0.000388176	42	3.19788e-05	0.00051496	70	6.79938e-05	0.00148853	114	5.88063e-05	0.00187358	93	8.43888e-05	0.000281741	80	6.92679e-05	0.00107844	15	1.61308e-05	0.000214436	49	3.68828e-05	0.0006527	276	0.0001996	0.00218662	0	0	0	3	3.04902e-06	0.000427307	71	7.57962e-05	0.00306471	12	1.30104e-05	0.0013054	509	0.000394669	0.00856179
ELSC_134-614_maxbin2_106_VB	d__Bacteria;p__Bacteroidota;c__Bacteroidia;o__Flavobacteriales;f__JAADED01;g__JAADED01;s__	96148	0.0292986	0.836552	34357	0.0136572	0.658505	0	0	0	6	3.77162e-06	0.000412774	67	4.6164e-05	0.00352081	5	1.14865e-06	0.00017341	2	8.2526e-07	8.15174e-05	3	1.30512e-06	9.04102e-05	2	1.89625e-06	0.000148955	2	9.97211e-07	0.000120053	56	1.16519e-05	0.000388319	29	1.13723e-05	0.000458721	7	1.37286e-06	0.000130428	8	2.49084e-06	0.000277159	17	6.95194e-06	0.0009582	3	1.10966e-06	0.000137097
ELSC_A3_metabat2_209	d__Bacteria;p__Planctomycetota;c__UBA1135;o__UBA2386;f__GCA-002748355;g__HyVt-539;s__	1140	0.000149208	0.0209002	226110	0.0430582	0.995208	73	1.02818e-05	0.000703297	63	6.48719e-06	0.000556198	387	0.000102245	0.00374628	254	8.74056e-06	0.000649141	83	5.10557e-06	0.000220649	76	9.98148e-06	0.000286149	104	3.27511e-05	0.00113947	64	4.76086e-06	0.00036409	201	3.08225e-05	0.000725618	304	0.000108429	0.00266902	58	1.62968e-05	0.000839785	34	5.51677e-06	0.000375068	181	3.73066e-05	0.00214429	36	4.11392e-06	0.000200524
Brothers_S144_maxbin2_179	d__Bacteria;p__Pseudomonadota;c__Gammaproteobacteria;o__SZUA-152;f__SZUA-152;g__DRQN01;s__DRQN01 sp011371455	328	3.01177e-05	0.00387332	44446	0.00684643	0.432157	583	7.81668e-05	0.000130782	695	9.89405e-05	0.000222887	2558	0.000448141	0.00687476	3255	0.000309812	0.00123604	4878	0.00082747	0.000417258	814	0.000129836	0.000362847	719	0.000157785	0.000488385	867	0.000122288	0.000241898	5495	0.0010022	0.0254701	635	0.000219032	0.00367075	71	1.30304e-05	0.000974475	2584797	0.78295	0.98011	6099	0.00137541	0.20237	3061	0.000783217	0.110448
ELSC_M2_maxbin2_237	d__Bacteria;p__Pseudomonadota;c__Gammaproteobacteria;o__DSM-19610;f__DSM-19610;g__Thiogranum;s__Thiogranum sp015494295	469	4.90628e-05	0.00651339	28167	0.0043308	0.0949243	202	3.80677e-05	0.000802174	44	9.10636e-06	0.000711145	202	4.9944e-05	0.0030111	1806	0.000234079	0.00259417	133	3.1715e-05	0.000766135	239	5.22054e-05	0.000692193	105	3.48082e-05	0.000956892	153	3.02456e-05	0.000873941	3200	0.00051178	0.0076598	1635	0.000498724	0.00215021	566	0.000137809	0.00106283	73710	0.0210161	0.427084	1455	0.000273364	0.0265708	156	3.68277e-05	0.00297351
EPR_4281-140_metabat2_001	d__Bacteria;p__Bacteroidota;c__Bacteroidia;o__Flavobacteriales;f__Flavobacteriaceae;g__Aureibaculum;s__	709	5.6503e-05	0.00746757	13742	0.00178688	0.148929	127	1.95031e-05	0.00127625	127	2.25053e-05	0.00219078	185	3.84888e-05	0.00263304	1737	0.000183573	0.00928654	112	1.98482e-05	0.000758497	225	4.29616e-05	0.00249276	92	2.35168e-05	0.000806349	109	1.72595e-05	0.000761767	1488	0.000180721	0.00693763	6070	0.00145308	0.0215286	5878	0.00127872	0.0193206	345	7.22153e-05	0.00443061	2767	0.000467371	0.0271065	307	4.02923e-05	0.000811402
ELSC_A3_metabat2_019	d__Bacteria;p__Pseudomonadota;c__Gammaproteobacteria;o__SZUA-152;f__SZUA-152;g__DRQN01;s__DRQN01 sp011371455	326	3.99027e-05	0.00700905	378445	0.0708002	0.99536	33	5.60555e-06	0.00024379	43	8.97319e-06	0.00060367	908	0.000281069	0.0218014	164	2.06495e-05	0.00180644	78	1.70669e-05	0.000560752	33	8.15856e-06	0.000579045	71	2.65048e-05	0.00106768	15	2.78021e-06	0.000258917	2446	0.000399809	0.00925979	143	4.76193e-05	0.00423906	13	3.04244e-06	0.000303946	323684	0.098336	0.559949	1872	0.000411034	0.0541956	398	0.000101659	0.0141979
Brothers_S141_metabat1_068	d__Bacteria;p__Pseudomonadota;c__Alphaproteobacteria;o__Rhodobacterales;f__Rhodobacteraceae;g__WFVA01;s__WFVA01 sp015491895	261	3.74701e-05	0.0096449	19905	0.00413992	0.415679	2	4.16956e-07	5.39113e-05	1	1.95195e-07	2.37371e-05	12	3.46254e-06	0.000341975	221	3.22757e-05	0.00478805	10	2.81422e-06	0.000291282	2	5.18608e-07	5.67276e-05	4	1.2046e-06	7.28206e-05	44	1.08995e-05	0.000793382	1000	0.00016126	0.00454143	31	8.0498e-06	0.000793382	18	4.12267e-06	0.000391863	1358	0.000399016	0.0232845	336	8.99205e-05	0.0138576	4	1.18983e-06	0.000205185
Brothers_S146_metabat2_017	d__Archaea;p__Thermoproteota;c__Thermoprotei_A;o__Sulfolobales;f__WAQK01;g__WAQK01;s__WAQK01 sp015520265	109	2.17169e-05	0.00309337	19	5.79768e-06	0.00116785	0	0	0	0	0	0	4	3.49705e-06	0.000361818	0	0	0	0	0	0	0	0	0	0	0	0	0	0	0	5696	0.00325589	0.070859	4	3.35158e-06	0.000292858	17	1.50926e-05	0.00196671	14160	0.0121677	0.706282	54	3.49881e-05	0.00603806	26	1.91226e-05	0.00288738
Brothers_S140_maxbin2_116	d__Bacteria;p__Pseudomonadota;c__Gammaproteobacteria;o__SZUA-152;f__SZUA-152;g__DRQN01;s__	746	6.09509e-05	0.00478666	147347	0.0181529	0.642638	493	7.06901e-05	0.00131474	352	5.36222e-05	0.00512014	24848	0.00537656	0.271649	2227	0.000225028	0.00266565	740	0.000120354	0.00133173	697	0.000127122	0.00466215	1354	0.000371895	0.0134493	332	5.03943e-05	0.00184676	7092	0.00086723	0.00663196	1567	0.000381966	0.0199876	97	1.99253e-05	0.00130406	159280	0.0348682	0.781681	6885	0.00109207	0.0511106	263	4.53967e-05	0.00475972
Brothers_S143_metabat2_170_VB	d__Archaea;p__Thermoproteota;c__Thermoprotei_A;o__Sulfolobales;f__Desulfurococcaceae;g__WAON01;s__WAON01 sp015521265	23317	0.0065096	0.0820171	465	0.000165601	0.0160492	0	0	0	0	0	0	8	5.34519e-06	0.00014251	0	0	0	0	0	0	0	0	0	0	0	0	0	0	0	511	0.000125354	0.000655977	0	0	0	4	1.17334e-06	0.000179749	30	1.16732e-05	0.000509886	186	9.41254e-05	0.00876116	0	0	0
ELSC_T11_metabat1_026	d__Bacteria;p__Calditrichota;c__Calditrichia;o__Calditrichales;f__Calditrichaceae;g__Caldithrix;s__	373373	0.0328182	0.907603	201716	0.023532	0.845034	59	8.51878e-06	0.000791328	126	2.11039e-05	0.00217019	207	3.93705e-05	0.00299804	151	1.19681e-05	0.000300438	16	2.41327e-06	0.000144096	31	4.8743e-06	0.000309403	64	1.5359e-05	0.000709549	32	4.42924e-06	0.000230685	980	0.000108382	0.00183477	1316	0.000316638	0.0234221	67	1.12333e-05	0.000592348	381	6.62492e-05	0.00595803	9809	0.00151691	0.13352	151900	0.0256514	0.485798
Brothers_S016_metabat2_003	d__Archaea;p__Thermoproteota;c__Thermoprotei_A;o__Sulfolobales;f__Acidilobaceae;g__Caldisphaera;s__Caldisphaera sp015522625	561	0.000134272	0.0111456	439	0.000144246	0.00974089	7	3.7841e-06	0.000480108	24	1.27707e-05	0.00121298	76	4.32987e-05	0.00241797	1	2.12539e-07	3.99485e-05	2	1.36674e-06	6.90019e-05	2	1.21143e-06	7.33599e-05	6	5.29164e-06	0.000371884	1	3.24616e-07	3.99485e-05	441	0.000192045	0.013573	4322	0.00342723	0.0671374	441	0.000257134	0.00879447	13	7.01971e-06	0.000825117	286	0.000128401	0.00605691	3954	0.00222576	0.0503162
ELSC_T11_maxbin2_269	d__Bacteria;p__Caldisericota;c__Caldisericia;o__Caldisericales;f__Caldisericaceae;g__S143-107;s__S143-107 sp015489815	147820	0.0444328	0.900281	9351	0.00358306	0.0575825	16	6.98504e-06	0.000576051	15	8.26687e-06	0.00071442	15	7.84144e-06	0.000822202	73	2.00462e-05	0.000669268	20	1.11537e-05	0.000216292	24	1.07133e-05	0.000361215	13	9.96045e-06	0.000350292	12	4.47073e-06	0.000383063	40	8.2572e-06	0.000198814	86	6.67748e-05	0.00433022	92	6.44193e-05	0.000576051	132	8.10322e-05	0.0097266	96114	0.0506583	0.535371	35457	0.0204451	0.281108
ELSC_T10_metabat2_120	d__Archaea;p__Halobacteriota;c__Archaeoglobi;o__Archaeoglobales;f__Archaeoglobaceae;g__WAKM01;s__	46809	0.0123571	0.41092	12531	0.00437874	0.340074	4	2.10707e-06	0.00020609	57	3.0555e-05	0.00314576	7318	0.00446454	0.241923	2	7.05094e-07	0.000133993	69	4.4319e-05	0.00406875	77	4.6108e-05	0.00473123	50	3.86476e-05	0.00176163	140	7.45361e-05	0.00531957	663	0.000168971	0.00220306	114	8.41117e-05	0.00132632	2	7.19119e-07	0.000102705	2603	0.00150184	0.0271039	9209	0.00435607	0.010127	177	9.43634e-05	0.00275807
Brothers_S010_maxbin2_014_VB	d__Bacteria;p__Desulfobacterota;c__Desulfobulbia;o__Desulfobulbales;f__Desulfocapsaceae;g__Desulfocapsa;s__	672	9.53678e-05	0.0149081	7655	0.00162377	0.200026	59	1.69903e-05	0.0020159	153	4.85279e-05	0.00498059	216	7.62666e-05	0.00554081	8	8.65931e-07	9.46393e-05	5	1.51471e-06	0.000149979	41	1.2843e-05	0.00115332	202	9.48029e-05	0.00360832	9	2.46235e-06	0.00026908	14855	0.0037836	0.426756	240961	0.106626	0.998047	182573	0.0717325	0.948895	12	2.33269e-06	0.000241811	1541	0.00043418	0.0408381	67	2.28511e-05	0.00214222
ELSC_T11_metabat1_117	d__Archaea;p__Thermoproteota;c__Thermoprotei_A;o__Sulfolobales;f__NBVN01;g__WAOK01;s__WAOK01 sp015521325	433913	0.163762	0.990244	16782	0.00841065	0.709205	0	0	0	2	1.53556e-06	0.000185898	197	0.000168978	0.0132487	0	0	0	0	0	0	1	8.49321e-07	9.24866e-05	23	2.56116e-05	0.00114128	0	0	0	92	2.4502e-05	0.0003459	0	0	0	0	0	0	165	0.000136736	0.0120843	22	1.34905e-05	0.00248974	0	0	0
Brothers_S143_metabat2_065	d__Bacteria;p__Chloroflexota;c__Anaerolineae;o__Anaerolineales;f__DRMV01;g__DRMV01;s__	56915	0.0126261	0.499871	12648	0.00363009	0.147613	2	4.75351e-07	5.98208e-05	0	0	0	67	3.39097e-05	0.00289038	6	6.11644e-07	0.00015818	3	1.50056e-06	0.000147826	4	1.08596e-06	8.68551e-05	0	0	0	3	1.09227e-06	4.37152e-05	4539	0.00114224	0.00984397	93	6.02824e-05	0.00321422	5	2.16191e-06	0.000265742	165	7.88392e-05	0.00364562	1847	0.000755919	0.0617419	90	3.30326e-05	0.00151623
Brothers_S146_metabat2_225	d__Bacteria;p__Pseudomonadota;c__Gammaproteobacteria;o__SZUA-152;f__SZUA-152;g__SZUA-152;s__SZUA-152 sp011321815	70	2.0982e-06	0.000455465	4394	0.000555183	0.0208627	13	1.82091e-06	0.000217191	139	2.93049e-05	0.00332285	399	9.4608e-05	0.00722853	190	1.49077e-05	0.00104725	44	6.37782e-06	0.00029315	29	4.81368e-06	0.000520449	200	6.26321e-05	0.00283099	48	6.63039e-06	0.000333584	2033	0.000288509	0.003789	438	0.000132678	0.00353744	20	3.10879e-06	0.000280442	2604	0.000544547	0.0140591	5767	0.00106214	0.0590921	9	2.16401e-06	0.000250983
MAR_356-284_metabat1_140	d__Bacteria;p__Campylobacterota;c__Campylobacteria;o__Nautiliales;f__Nautiliaceae;g__Caminibacter;s__	42641	0.0116655	0.252384	3027	0.00105443	0.0897857	73	3.52953e-05	0.00337332	1311	0.000742385	0.058598	3263	0.00219004	0.0814223	119	3.31511e-05	0.00239236	63	3.62635e-05	0.00201654	29	1.55572e-05	0.00129469	490	0.000417093	0.0160711	30	1.36115e-05	0.00105711	39	9.45625e-06	0.00103393	331	0.000157794	0.00435841	250	0.000109254	0.00314898	2106	0.00133991	0.0608273	154487	0.0749163	0.260113	6840	0.00313184	0.0488415
ELSC_T11_metabat2_026	d__Bacteria;p__Deferribacterota;c__Deferribacteres;o__Deferribacterales;f__;g__;s__	160750	0.029883	0.929842	52787	0.012907	0.752958	28	7.22357e-06	0.000664283	95	3.20718e-05	0.00341231	184	5.57137e-05	0.00285913	31	4.93002e-06	0.000562368	125	3.32481e-05	0.000325944	23	5.87241e-06	0.000258919	94	3.62613e-05	0.000923661	42	8.76647e-06	0.000280955	54	8.80503e-06	0.000587617	334	0.000146448	0.01087	209	5.30107e-05	0.000913102	33	8.48102e-06	0.000706059	914	0.00024247	0.0192431	431	0.00011409	0.00335906
ELSC_T11_maxbin2_272	d__Bacteria;p__Campylobacterota;c__Desulfurellia;o__Desulfurellales;f__Hippeaceae;g__Hippea;s__	173896	0.0867402	0.924539	5615	0.00354777	0.244639	2	1.9715e-06	0.000236568	348	0.000325732	0.00432767	766	0.000794613	0.00757725	2	9.08694e-07	0.000158889	2	1.87946e-06	0.000176543	2	2.24925e-06	0.000114165	118	0.000142732	0.00242453	0	0	0	42	2.26963e-05	0.000482552	93	0.000107972	0.00169246	31	3.49115e-05	0.000606133	33	3.48206e-05	0.00252928	4829	0.00427139	0.0163903	331	0.000268477	0.00415466
ELSC_A1_metabat1_012	d__Archaea;p__Thermoproteota;c__Thermoprotei_A;o__Sulfolobales;f__Desulfurococcaceae;g__;s__	207050	0.0643283	0.999561	3512	0.00145463	0.179135	2	1.21053e-06	0.000156218	0	0	0	0	0	0	0	0	0	0	0	0	0	0	0	1	9.67436e-07	7.77206e-05	0	0	0	391	0.000116346	0.000479536	4	3.46302e-06	0.000150001	0	0	0	16	9.74139e-06	0.000292229	9	1.25202e-06	0.000126685	0	0	0
MAR_356-284_metabat2_123	d__Bacteria;p__Desulfobacterota;c__Dissulfuribacteria;o__Dissulfuribacterales;f__QOAL01;g__JAADCZ01;s__	1180	0.00020986	0.00284561	599	0.000131787	0.00348229	62	2.13217e-05	0.000164567	30	1.08964e-05	0.00015689	33	1.34383e-05	0.000301306	53	1.11143e-05	0.000215424	96	4.04873e-05	0.000239413	62	2.44696e-05	0.000245651	8	3.25494e-06	0.000126184	32	1.10706e-05	0.000152572	105	2.06782e-05	0.000486503	10	2.57973e-06	0.000126184	0	0	0	67	2.36655e-05	0.000631879	17	4.77903e-06	0.000439005	67	1.5168e-05	0.000470191
Brothers_S141_metabat1_004	d__Bacteria;p__Patescibacteria;c__Microgenomatia;o__UBA1406;f__GWC2-37-13;g__S141-128;s__S141-128 sp015491205	5353	0.00207293	0.0718575	808	0.000423676	0.0424844	16	8.35987e-06	0.000156209	20	1.21673e-05	0.000594753	13	1.08985e-05	0.000674594	9	3.19875e-06	0.000202494	26	1.71573e-05	0.000229107	14	8.94415e-06	0.000223322	7	6.08453e-06	0.000163152	5	3.27882e-06	0.000164309	11381	0.00746388	0.0530545	8	5.57718e-06	0.00064798	36	3.39847e-05	0.00387978	47624	0.0506624	0.915824	146	0.000120273	0.0153664	74	6.93023e-05	0.00960862
ELSC_A1_maxbin2_229	d__Bacteria;p__Campylobacterota;c__Campylobacteria;o__Campylobacterales;f__Hydrogenimonadaceae;g__Hydrogenimonas;s__	84273	0.0199283	0.960116	53757	0.0168436	0.807951	6	2.10346e-06	0.000300304	4	1.76033e-06	0.000193982	283	0.000149602	0.0132049	22	3.20053e-06	0.000180974	5	2.34032e-06	0.000199071	2	6.46994e-07	3.8457e-05	47	3.29897e-05	0.00142517	5	2.24736e-06	0.000268068	6	2.20251e-06	0.0002856	110	6.19668e-05	0.00266371	12	3.89097e-06	0.000224521	591	0.000270488	0.0125986	596	0.000190099	0.0106582	57	1.45502e-05	0.000196244
ELSC_T10_metabat2_191	d__Bacteria;p__Pseudomonadota;c__Gammaproteobacteria;o__;f__;g__;s__	1686	0.000110008	0.00921458	17516	0.00333736	0.314443	6	0	2.89102e-05	3	1.08231e-06	0.000129017	52	1.21146e-05	0.000899236	127	1.9445e-05	0.00113483	35	4.49683e-06	0.000307656	6	1.2958e-06	0.000122113	9	3.81172e-06	0.000152749	16	1.87335e-06	0.000231282	1249	0.000235958	0.00482023	16	5.39658e-06	0.000442283	10	1.55122e-06	0.000209707	5482	0.00217686	0.0907711	151	3.53112e-05	0.00350504	57	7.79042e-06	0.000577772
ELSC_M2_metabat2_202_VB	d__Archaea;p__Thermoproteota;c__Thermoprotei_A;o__Sulfolobales;f__Acidilobaceae;g__;s__	1123	0.000312698	0.0090017	161	5.35396e-05	0.00616969	0	0	0	0	0	0	29	1.87589e-05	0.00176683	0	0	0	0	0	0	0	0	0	0	0	0	0	0	0	249	8.7961e-05	0.0012012	321	0.000277373	0.0123686	2	9.58193e-07	0.000180603	153	0.000101908	0.00404857	1749	0.000958011	0.00391101	22	9.79353e-06	0.000987551
ELSC_A3_metabat2_079	d__Archaea;p__Nanoarchaeota;c__Nanoarchaeia;o__Pacearchaeales;f__GW2011-AR1;g__GW2011-AR1;s__	5904	0.00243122	0.0949235	104276	0.0654376	0.999291	16	1.07245e-05	0.00110909	62	4.92562e-05	0.00372379	111	0.000105686	0.00555254	87	3.71309e-05	0.00376404	6	3.80746e-06	0.000395342	1	6.26816e-07	6.86522e-05	24	3.45574e-05	0.00119905	1	9.6786e-07	0.00011955	229	9.39907e-05	0.00409783	445	0.000513043	0.01124	170	0.000161233	0.00545667	62	5.04874e-05	0.00205246	240	0.000173764	0.0124947	499	0.000278814	0.00587332
EPR_PIR-30_metabat1_082	d__Bacteria;p__Desulfobacterota;c__Thermodesulfobacteria;o__Thermodesulfobacteriales;f__Thermodesulfobacteriaceae;g__Thermodesulfobacterium;s__Thermodesulfobacterium sp013153525	107	2.22904e-05	0.00267974	69	1.71324e-05	0.00215563	5	2.09047e-06	0.000115546	7	3.34178e-06	0.000252353	21	1.02878e-05	0.000476974	69	2.00741e-05	0.000455714	17	9.14112e-06	0.00019042	5	2.92031e-06	0.000256974	7	4.80222e-06	0.000154369	2	7.58448e-07	9.15125e-05	170	4.24101e-05	0.00038731	0	0	0	7	2.54289e-06	0.000163613	19	8.5219e-06	0.000378067	326	0.00020571	0.000590671	27	9.618e-06	0.000293025
Brothers_S141_metabat1_067	d__Bacteria;p__Bacteroidota;c__Bacteroidia;o__SpSt-205;f__S141-50;g__S141-50;s__S141-50 sp015490695	166	1.62766e-05	0.00110099	466	7.5479e-05	0.00865522	343	6.12976e-05	0.000209013	206	4.27308e-05	0.000342671	1706	0.000406778	0.000308959	195	2.68737e-05	0.000574688	610	0.000159164	0.000299441	172	3.52148e-05	0.000306579	209	6.81344e-05	0.000553271	264	5.04388e-05	0.000297061	615	0.000121433	0.00113589	196	4.85642e-05	0.000257003	68	1.43625e-05	0.000231224	43194	0.0157766	0.673677	199	4.74932e-05	0.00632434	119	2.9332e-05	0.00253592
ELSC_T10_metabat2_064	d__Bacteria;p__Aquificota;c__Aquificae;o__Aquificales;f__Aquificaceae;g__Hydrogenivirga;s__Hydrogenivirga aeolica_A	23	4.43064e-06	0.00105586	9731	0.0037364	0.390939	0	0	0	27	1.54031e-05	0.00174269	244	0.000157217	0.0129088	3	9.43229e-07	0.000175392	1	4.846e-07	6.80521e-05	1	4.48413e-07	4.84082e-05	88	7.53241e-05	0.00351906	11	6.22922e-06	0.00057739	708	0.000271055	0.00779302	0	0	0	7	4.86457e-06	0.000399192	61696	0.0393603	0.407723	114	5.30872e-05	0.00927613	74	3.98489e-05	0.00592544
Brothers_S013_metabat2_059	d__Bacteria;p__Campylobacterota;c__Campylobacteria;o__Campylobacterales;f__Sulfurovaceae;g__Nitratifractor;s__Nitratifractor sp015486995	27793	0.0064497	0.234024	10320	0.00316814	0.137936	0	0	0	9	3.87792e-06	0.00045006	50	2.58942e-05	0.00211489	11	2.5309e-06	0.000354553	3	1.15177e-06	0.000115786	3	1.18017e-06	8.50405e-05	0	0	0	3	1.04112e-06	9.48528e-05	245	6.86802e-05	0.00103749	119	6.14732e-05	0.00302221	88	4.9109e-05	0.00217246	3610	0.00224283	0.176454	309768	0.146919	0.997787	248	0.000129883	0.0143202
Guaymas_4561-380_metabat2_025	d__Bacteria;p__Campylobacterota;c__Campylobacteria;o__Campylobacterales;f__Sulfurimonadaceae;g__Sulfurimonas;s__	181	2.40682e-05	0.00358204	781	0.000174934	0.0175947	38	1.51756e-05	0.00192652	110	4.51982e-05	0.00432306	284	0.000144105	0.00917308	27	6.69438e-06	0.00105393	16	7.50255e-06	0.000673596	13	6.11612e-06	0.000503397	70	4.66143e-05	0.00231405	4	1.45462e-06	0.000180673	700	0.000220205	0.0217783	6277	0.00320615	0.07693	8087	0.00435561	0.0934871	8873	0.00452532	0.17663	5026	0.00190963	0.109822	1393	0.000564634	0.00989643
ELSC_M2_metabat1_243	d__Bacteria;p__Calditrichota;c__Calditrichia;o__Calditrichales;f__J004;g__J004;s__	576	7.95044e-05	0.0081117	30911	0.0070679	0.602904	4	7.9279e-07	8.54457e-05	11	3.12933e-06	0.000346988	22	7.01086e-06	0.000323132	57	9.31194e-06	0.000295807	14	3.67281e-06	0.000233783	9	2.30056e-06	0.000111903	6	2.25732e-06	0.000108	21	5.03559e-06	0.000290168	858	0.000140402	0.00117846	2	4.90003e-07	6.02891e-05	6	1.42296e-06	0.00016612	262	8.14782e-05	0.002088	19	3.44301e-06	0.000424192	80	1.67609e-05	0.000765108
Brothers_S010_metabat2_050	d__Bacteria;p__Campylobacterota;c__Desulfurellia;o__Desulfurellales;f__Hippeaceae;g__S144-51;s__	33	6.54513e-06	0.000772883	27	7.98738e-06	0.00109357	1	4.84924e-07	6.12541e-05	3	1.74391e-06	0.000256727	10	7.87446e-06	0.000501743	1	2.98522e-07	5.49486e-05	0	0	0	1	3.70896e-07	6.48573e-05	9	5.29234e-06	0.000361219	0	0	0	2843	0.00171021	0.234613	73261	0.0764007	0.992219	798	0.000713259	0.0538748	931	0.000782055	0.0844587	9090	0.00589314	0.328067	681946	0.50767	0.80339
ELSC_A3_metabat2_324	d__Bacteria;p__Pseudomonadota;c__Gammaproteobacteria;o__DSM-19610;f__DSM-19610;g__;s__	652	0.000112004	0.0319255	232890	0.0559341	0.998516	21	4.57999e-06	0.000285912	7	1.71759e-06	0.000177447	84	2.54762e-05	0.00179126	107	1.70137e-05	0.00145951	19	5.61482e-06	0.000420699	46	1.26825e-05	0.00062356	20	8.70875e-06	0.000339464	20	4.9381e-06	0.000556847	393	6.13615e-05	0.000904026	38	9.25112e-06	0.000465628	15	3.39104e-06	0.000230999	202	4.90446e-05	0.00253463	365	7.16428e-05	0.00570735	6	1.50935e-06	0.000111642
ELSC_T10_metabat2_153	d__Bacteria;p__Bacteroidota;c__Ignavibacteria;o__Ignavibacteriales;f__Melioribacteraceae;g__WGAL01;s__	254005	0.0493918	0.954228	61934	0.0159894	0.769767	34	8.8612e-06	0.000776011	201	7.19121e-05	0.0075377	646	0.00025356	0.0149844	59	8.28096e-06	0.000359122	63	1.73803e-05	0.000342754	27	8.34284e-06	0.000576713	76	4.17857e-05	0.00156165	22	5.22233e-06	0.000238773	252	3.51867e-05	0.000642664	191	9.35221e-05	0.00433112	35	1.44739e-05	0.000773604	1904	0.000818037	0.0618532	295	9.57676e-05	0.00767827	1051	0.000389396	0.00434075
Brothers_S143_metabat2_020	d__Bacteria;p__Aquificota;c__Aquificae;o__Hydrogenothermales;f__Hydrogenothermaceae;g__Hydrogenothermus;s__	1655	0.000468193	0.0195736	580	0.000210435	0.0194312	9	4.40421e-06	0.000411816	55	3.42558e-05	0.00358015	137	9.21704e-05	0.00561792	9	2.39613e-06	0.000397321	7	4.19001e-06	0.000325701	3	1.87603e-06	0.000141535	73	6.23978e-05	0.00212302	0	0	0	1	5.95824e-07	0.000128746	12	9.46855e-06	0.000538856	13	8.06123e-06	0.000423752	147201	0.116391	0.842575	4658	0.00274326	0.0339104	396	0.00025381	0.018374
Brothers_S012_metabat1_002	d__Bacteria;p__Pseudomonadota;c__Alphaproteobacteria;o__Caulobacterales;f__Maricaulaceae;g__Robiginitomaculum_B;s__	21	2.72834e-06	0.000477601	453	9.24939e-05	0.00675848	16	4.02331e-06	0.000480898	18	3.88502e-06	0.000391407	47	1.57382e-05	0.00116857	42	5.14674e-06	0.000727706	28	7.87352e-06	0.000553904	22	6.21543e-06	0.000576513	7	2.82132e-06	0.000220902	19	4.90395e-06	0.000409305	89	1.60419e-05	0.000292495	33	1.39946e-05	0.000635389	1	2.14936e-07	3.06155e-05	548999	0.243502	0.999148	1228	0.000391951	0.058241	655	0.000249203	0.0346718
ELSC_134-614_maxbin2_009	d__Bacteria;p__Pseudomonadota;c__Alphaproteobacteria;o__Rhodobacterales;f__Rhodobacteraceae;g__Profundibacter;s__	20599	0.00348263	0.44623	285191	0.0632473	0.956432	7	2.01676e-06	0.000248842	23	6.82341e-06	0.00063404	255	8.75228e-05	0.00630682	282	3.63486e-05	0.00432782	8	2.74384e-06	0.000265026	3	7.3649e-07	9.30627e-05	46	2.06019e-05	0.000770802	20	4.03172e-06	0.00045803	680	0.000141239	0.00966193	7510	0.00337361	0.0897169	2373	0.000938595	0.0350842	547	0.000160342	0.00756762	15587	0.00468332	0.305441	8	2.43167e-06	0.000448724
ELSC_M10_maxbin2_180_VB	d__Bacteria;p__Campylobacterota;c__Campylobacteria;o__Campylobacterales;f__QNZT01;g__QNZT01;s__	42376	0.0102563	0.667428	53035	0.016665	0.702129	52	2.14039e-05	0.0022942	44	2.05645e-05	0.00231619	1042	0.000561948	0.0445883	0	0	0	22	1.18481e-05	0.000846357	10	5.06339e-06	0.000491529	88	5.91388e-05	0.0031465	7	3.25994e-06	0.000276968	4	1.1474e-06	0.000212183	285	0.000164274	0.011928	10	4.06871e-06	0.000310252	46	1.88398e-05	0.00192035	17801	0.00762244	0.476409	21	7.47771e-06	0.00100089
ELSC_T2_maxbin2_324	d__Bacteria;p__Pseudomonadota;c__Gammaproteobacteria;o__Chromatiales;f__Sedimenticolaceae;g__MONJU;s__	4745	0.000833831	0.0490049	38166	0.00883037	0.498191	6	1.63747e-06	0.000198969	11	3.23558e-06	0.000399279	63	2.12475e-05	0.00156761	199	3.58882e-05	0.00219671	14	3.70877e-06	0.000326398	21	7.21597e-06	0.000609873	17	6.08234e-06	0.000295547	25	6.81882e-06	0.000615686	3069	0.000671248	0.0081546	1341	0.000726508	0.00146253	439	0.000200764	0.00110081	11215	0.00463842	0.236242	1116	0.0003598	0.0155531	37	1.03461e-05	0.00130246
Brothers_S141_maxbin2_250	d__Bacteria;p__Aquificota;c__Aquificae;o__Hydrogenothermales;f__Hydrogenothermaceae;g__Persephonella;s__Persephonella sp015487465	1218	0.00024664	0.0385635	2886	0.000819259	0.114088	0	0	0	7	2.47127e-06	0.000307684	23	1.00679e-05	0.00101977	3	5.39497e-07	3.7895e-05	1	5.51252e-07	5.71252e-05	0	0	0	1	6.86326e-07	5.65596e-05	0	0	0	268	8.35893e-05	0.00226352	0	0	0	1	3.19911e-07	4.63789e-05	691596	0.362855	0.991574	1637	0.000650504	0.114286	1023	0.000462118	0.07235
ELSC_T10_maxbin2_036	d__Bacteria;p__Campylobacterota;c__Campylobacteria;o__Campylobacterales;f__Hydrogenimonadaceae;g__Hydrogenimonas;s__	42576	0.00889636	0.748379	50628	0.0139544	0.713498	6	1.52927e-06	0.00021219	0	0	0	330	0.000153108	0.0130258	15	2.53688e-06	0.000220312	4	1.75357e-06	0.000127416	2	7.0219e-07	7.51296e-05	23	1.37334e-05	0.000833024	1	4.24906e-07	5.12709e-05	5	1.42981e-06	0.000303056	218	0.000102932	0.00299706	13	4.14888e-06	0.000123862	613	0.000279382	0.0142822	327	0.000106406	0.011204	3	4.33362e-07	7.91906e-05
Brothers_S139_maxbin2_026	d__Bacteria;p__Actinomycetota;c__Acidimicrobiia;o__UBA5794;f__ZC4RG35;g__S012-128;s__S012-128 sp015488325	125	1.65227e-05	0.00210516	4122	0.000708277	0.0288994	18	4.21774e-06	0.000144958	7	1.41509e-06	0.000101574	33	8.82363e-06	0.000525775	215	3.54977e-05	0.000636645	8	1.86637e-06	0.000125676	13	3.49887e-06	0.000147713	12	3.94929e-06	0.000130152	17	3.61386e-06	0.000241367	1953	0.000378567	0.00662194	26	9.77307e-06	0.000780915	25	8.25948e-06	0.000258583	204844	0.0663011	0.937295	464	0.000109395	0.0175788	269	7.36487e-05	0.0103654
ELSC_T11_maxbin2_315	d__Bacteria;p__Chloroflexota;c__Anaerolineae;o__J102;f__J102;g__M2005;s__	1048402	0.100683	0.909241	4668868	0.604531	0.993728	31754	0.00511276	0.00215208	70208	0.0107358	0.0039193	181011	0.0337722	0.0131453	255765	0.0313259	0.0021128	339261	0.0696897	0.00233661	32957	0.00640333	0.00235453	111768	0.0280676	0.00250953	92337	0.0153766	0.00200578	12606	0.00142337	0.00388503	2036	0.000460972	0.0111471	1142	0.000207964	0.00127085	2626	0.000406509	0.00287094	23335	0.00434234	0.321338	546	6.6627e-05	0.00150097
ELSC_134-614_maxbin2_023	d__Bacteria;p__Desulfobacterota;c__Desulfobulbia;o__Desulfobulbales;f__Desulfobulbaceae;g__DRLX01;s__	474291	0.0788884	0.956009	204808	0.0441296	0.893368	113	3.04698e-05	0.00198996	2029	0.000586205	0.00382381	1423	0.000501685	0.0138163	119	1.73257e-05	0.000452373	72	2.53416e-05	0.000963439	37	1.09766e-05	0.000543806	404	0.00017651	0.00316901	70	1.86816e-05	0.000568162	138	3.15704e-05	0.00133237	1557	0.000638514	0.0134897	249	9.53871e-05	0.00181668	48	1.40642e-05	0.0012565	4392	0.00127533	0.0860791	1542	0.000403788	0.00265315
Brothers_S143_maxbin2_370	d__Bacteria;p__Chloroflexota;c__Anaerolineae;o__Anaerolineales;f__DRMV01;g__S139-71;s__	16546	0.00308364	0.150011	6999	0.00170865	0.0996423	2	5.15043e-07	6.51004e-05	1	2.17436e-07	4.83466e-05	25	9.68802e-06	0.000509315	1	1.4034e-07	2.58487e-05	0	0	0	1	3.04402e-07	3.25502e-05	8	4.91538e-06	9.0949e-05	2	3.96934e-07	2.3934e-05	2131	0.000463775	0.00574271	10	4.92413e-06	0.000404005	3	9.06007e-07	8.99917e-05	2173	0.000913227	0.0328015	80	2.36211e-05	0.00134988	6	1.10171e-06	0.000105788
Guaymas_Basin_HVA-1069	d__Archaea;p__Thermoplasmatota;c__Poseidoniia;o__Poseidoniales;f__Thalassarchaeaceae;g__MGIIb-O3;s__MGIIb-O3 sp004195615	0	0	0	4	9.59673e-07	0.00020508	666	0.000346579	0.00354056	71	3.29586e-05	0.00312747	1020	0.00063441	0.00456962	1088901	0.399125	1	109	7.25523e-05	0.00150514	1349	0.000818608	0.00373758	619	0.000509779	0.00233571	1015	0.000542289	0.00557011	0	0	0	2	1.66293e-06	0.000213137	3	9.5693e-07	4.76078e-05	4	1.63846e-06	0.00012671	2	1.08877e-06	0.000110597	2	5.9138e-07	0.000104737
Brothers_S014_maxbin2_026	d__Bacteria;p__Desulfobacterota;c__Desulfobacteria;o__Desulfobacterales;f__Desulfobacteraceae;g__4572-130;s__4572-130 sp015486915	382	7.65422e-05	0.00606993	1423	0.000418481	0.0463764	73	2.62849e-05	0.00117192	74	2.52181e-05	0.00075354	88	4.29062e-05	0.00268013	45	7.41004e-06	0.00071755	24	8.27848e-06	0.0001344	14	5.66079e-06	0.000259802	17	8.76367e-06	0.000319411	8	2.58102e-06	4.55498e-05	723	0.000231743	0.0183729	7199	0.00428565	0.176797	631	0.000310256	0.00891257	1409	0.00071315	0.0638377	19268	0.00747441	0.38657	828879	0.376323	0.999234
MAR_356-308_metabat2_068	d__Bacteria;p__Calditrichota;c__Calditrichia;o__RBG-13-44-9;f__J042;g__;s__	255	1.9556e-05	0.00125809	3270	0.000347186	0.041179	10	1.19609e-06	6.01433e-05	1	1.02434e-07	1.24031e-05	18	2.83855e-06	0.000175281	37	2.9215e-06	0.000270528	18	2.70522e-06	0.000153049	15	1.97893e-06	9.92247e-05	3	6.07353e-07	4.86763e-05	10	1.1622e-06	9.19701e-05	64648	0.00872319	0.0646435	40	8.06426e-06	0.000784437	145	2.83465e-05	0.00313471	112	1.93267e-05	0.000666959	14	1.16109e-06	0.000134328	84	9.63849e-06	0.000252976
ELSC_M10_metabat2_018	d__Archaea;p__Thermoproteota;c__Thermoprotei_A;o__Sulfolobales;f__Acidilobaceae;g__S143-63;s__S143-63 sp015521095	8934	0.00339998	0.307214	880	0.000440929	0.0612851	3	2.25581e-06	0.000291695	0	0	0	306	0.000269672	0.0213122	1	4.21728e-07	7.94651e-05	6	5.77289e-06	0.000584359	1	8.85872e-07	9.69087e-05	14	1.61559e-05	0.000971025	2	1.04472e-06	0.000176374	225	8.13735e-05	0.000510709	5	2.31384e-06	6.10525e-05	6	2.58675e-06	6.10525e-05	466	0.000405857	0.0325613	1731	0.000903601	0.00379688	7	3.59622e-06	0.000396357
MAR_354-166_metabat2_097	d__Bacteria;p__Pseudomonadota;c__Alphaproteobacteria;o__Rhodobacterales;f__Rhodobacteraceae;g__WFVA01;s__	136	1.16883e-05	0.00243969	2542	0.000320171	0.0290308	24	5.0602e-06	0.000305734	11	2.59926e-06	0.000245899	28	6.27281e-06	0.000489869	890	0.000126597	0.0112732	26	6.51959e-06	0.000407645	16	3.51283e-06	0.000319245	15	4.09914e-06	0.000124301	97	2.27481e-05	0.00171164	2296	0.000343398	0.00482495	123	3.51379e-05	0.0022212	22	3.86942e-06	0.000279484	2416	0.000568808	0.0219233	425	6.5697e-05	0.00713185	5	7.57933e-07	7.83635e-05
MAR_354-166_maxbin2_106	d__Bacteria;p__Pseudomonadota;c__Alphaproteobacteria;o__Geminicoccales;f__Geminicoccaceae;g__HRBIN39;s__	254	1.95641e-05	0.00248853	1656	0.000187811	0.0153168	5	1.00192e-06	0.000133314	2	3.52086e-07	4.40614e-05	34	7.84951e-06	0.000649246	457	6.00788e-05	0.00561463	32	7.15149e-06	0.00056037	13	2.66304e-06	0.000232735	6	1.95497e-06	7.79548e-05	27	5.20027e-06	0.000482039	3144	0.000433516	0.00468821	14	3.31059e-06	0.000260602	9	1.66176e-06	0.000159675	2107	0.000604902	0.0132429	48	6.75434e-06	0.000636819	44	7.39543e-06	0.000437225
MAR_356-284_maxbin2_040_VB	d__Bacteria;p__Atribacterota;c__;o__;f__;g__;s__	137	2.67196e-05	0.00343579	11	2.22683e-06	0.000395237	4	1.55254e-06	0.00014721	2	9.4327e-07	0.000114199	6	3.67834e-06	0.000190927	6	1.73132e-06	0.000120445	7	3.65665e-06	0.000103493	6	2.87565e-06	9.90323e-05	1	6.68016e-07	5.35309e-05	5	2.23747e-06	0.000117768	70	2.16583e-05	0.000186466	5	2.31941e-06	0.000174868	0	0	0	2	9.16377e-07	0.000137396	21	6.75888e-06	0.000642371	671	0.000277777	0.0124549
ELSC_134-614_metabat2_026	d__Bacteria;p__Myxococcota;c__Polyangia;o__Polyangiales;f__SG8-38;g__JAHDCI01;s__	810	4.77505e-05	0.00699926	38228	0.0036668	0.365971	136	1.51391e-05	0.000536636	66	7.29064e-06	0.000204557	144	1.92293e-05	0.000992309	1603	0.000123328	0.00286567	224	3.03921e-05	0.000559447	173	2.21362e-05	0.000713707	44	6.18589e-06	0.000254294	150	1.73674e-05	0.000659482	3400	0.000264361	0.002318	39	4.66356e-06	0.000355264	7	7.98805e-07	9.31166e-05	1452	0.00021421	0.00687866	211	1.69635e-05	0.00090368	127	1.24087e-05	0.000934906
Guaymas_4561-384_metabat2_041	d__Bacteria;p__Campylobacterota;c__Campylobacteria;o__Nautiliales;f__Nautiliaceae;g__Caminibacter;s__	7903	0.00187647	0.110187	753	0.000233935	0.0271207	13	6.26595e-06	0.000683771	239	0.000125619	0.0122997	539	0.000328819	0.0195152	19	6.92374e-06	0.000948956	6	3.57523e-06	0.000365548	4	2.15627e-06	0.000238259	108	8.45267e-05	0.00399818	9	4.07277e-06	0.000462647	1	4.77137e-07	0.000104442	118	6.23812e-05	0.00143037	49	2.56585e-05	0.00121822	361	0.000184814	0.0131899	36680	0.0156794	0.116793	2626	0.00113366	0.0210876
ELSC_T11_metabat2_199	d__Archaea;p__Thermoproteota;c__Thermoprotei_A;o__Sulfolobales;f__Acidilobaceae;g__JAADGB01;s__	335947	0.128793	0.988715	4943	0.00250824	0.281208	2	1.47882e-06	0.000186994	6	3.3123e-06	0.000188893	185	0.000158989	0.00975028	0	0	0	0	0	0	0	0	0	29	3.17498e-05	0.00108779	0	0	0	37	9.27634e-06	0.000160416	0	0	0	0	0	0	157	0.000100397	0.00270145	52	3.15458e-05	0.00225532	0	0	0
ELSC_T2_maxbin2_010	d__Bacteria;p__Pseudomonadota;c__Gammaproteobacteria;o__UWMA-0217;f__UWMA-0217;g__;s__	140116	0.0253084	0.85636	192356	0.0453186	0.886832	9	1.9702e-06	0.000223011	11	3.46976e-06	0.000372122	81	3.02162e-05	0.0021326	117	1.78692e-05	0.00235604	14	4.81397e-06	0.000267176	12	3.35357e-06	0.00026805	12	5.78879e-06	0.000313527	17	3.87473e-06	0.000465262	1119	0.000190707	0.00208537	26	7.38925e-06	0.000578954	5	1.51772e-06	0.000146925	2093	0.000826925	0.00458003	503	0.000145262	0.0174097	21	6.26335e-06	0.000367312
ELSC_M17_metabat2_041	d__Bacteria;p__Bacteroidota;c__Bacteroidia;o__Flavobacteriales;f__JAADED01;g__WGBX01;s__	949585	0.152345	0.927784	148655	0.0314973	0.701983	146	3.85073e-05	0.00320498	643	0.000202504	0.0183725	2626	0.000954272	0.0532565	217	2.58959e-05	0.000902753	136	3.80709e-05	0.00130248	34	9.114e-06	0.000726401	93	3.81059e-05	0.00134867	38	8.31784e-06	0.000408968	276	4.79554e-05	0.00190754	1271	0.000442201	0.00827552	401	0.000101937	0.00151453	222	6.2806e-05	0.00293668	7086	0.00183208	0.0956658	529	0.000123531	0.00369499
ELSC_T10_metabat2_168	d__Archaea;p__Thermoproteota;c__Thermoprotei_A;o__Sulfolobales;f__NBVN01;g__WAOL01;s__	55258	0.0115972	0.666961	11389	0.00318923	0.385751	4	1.51613e-06	0.000198421	0	0	0	1556	0.000729837	0.05499	0	0	0	1	5.12075e-07	5.2462e-05	9	3.92206e-06	0.00043424	32	2.02805e-05	0.00128402	25	1.00046e-05	0.000945874	158	3.55042e-05	0.000800954	39	2.1477e-05	0.00037035	0	0	0	91	3.79013e-05	0.00196187	2122	0.000745375	0.0617633	21	7.02585e-06	0.000664865
MAR_354-166_metabat2_092	d__Bacteria;p__Bacteroidota;c__Rhodothermia;o__Rhodothermales;f__Rhodothermaceae;g__Rhodothermus;s__	1526	0.000153892	0.00134507	1685	0.000207487	0.00299028	10	1.46599e-06	0.000140282	6	1.06634e-06	0.000132126	33	7.33417e-06	0.000333087	91	1.03696e-05	0.000822116	5	1.17677e-06	9.102e-05	16	2.88908e-06	0.000212706	2	5.44967e-07	4.46944e-05	14	2.7123e-06	0.00021238	1452	0.000258557	0.00149416	6	1.09551e-06	9.36299e-05	9	2.55965e-06	0.000272081	3081	0.000764071	0.0076186	2319	0.000444601	0.000549709	111	1.43299e-05	0.00033374
EPR_PIR-30_metabat2_041	d__Bacteria;p__Bacteroidota;c__Bacteroidia;o__Flavobacteriales;f__JAADED01;g__;s__	1654	0.000285403	0.0254703	2018	0.000529153	0.0330341	7	2.25381e-06	0.000286616	8	3.07872e-06	0.000392652	7	3.88689e-06	0.000288544	33	7.40049e-06	0.000713328	7	3.61502e-06	0.000264767	8	2.70593e-06	0.000158731	1	5.43875e-07	4.30567e-05	6	2.26694e-06	0.000232635	56	1.00681e-05	0.00038494	137	4.48427e-05	0.000425426	75	2.10552e-05	0.000244202	16	5.21492e-06	0.000346382	490	0.000173008	0.0133013	10	2.03085e-06	0.000112462
ELSC_M2_maxbin2_152_VB	d__Bacteria;p__Nitrospirota_B;c__JACRHL01;o__JACRHL01;f__JACRHL01;g__JACRHL01;s__	2642	0.000379164	0.0258536	10033	0.00195229	0.135086	4	3.61086e-07	8.39755e-05	3	6.61808e-07	0.000104865	99	3.18588e-05	0.00204299	66	8.82152e-06	0.000865658	18	4.87623e-06	7.72909e-05	20	3.42676e-06	0.000374756	22	5.55173e-06	0.000243153	34	3.06375e-06	0.000139124	5813	0.00130938	0.00980216	662	0.000269394	0.00819367	533	0.000206438	0.00450293	4630	0.00165867	0.0421068	457	0.000126307	0.0106611	2287	0.000759501	0.0131796
EPR_4281-140_metabat2_023	d__Bacteria;p__Deinococcota;c__Deinococci;o__Deinococcales;f__Marinithermaceae;g__Oceanithermus;s__	585	0.000140968	0.0224113	11475	0.00386712	0.108772	1	3.17207e-07	4.00302e-05	0	0	0	7	3.7156e-06	0.000217708	23	5.44972e-06	0.000838527	2	8.17533e-07	8.07627e-05	3	1.28274e-06	0.000136945	2	9.47579e-07	3.72211e-05	3	1.1899e-06	0.000143266	839	0.000212504	0.00180557	0	0	0	1	5.64049e-07	7.79535e-05	463	0.000254618	0.0118124	25	1.12588e-05	0.00140316	38	1.05314e-05	0.000166441
ELSC_M17_metabat2_178	d__Bacteria;p__Chloroflexota;c__Anaerolineae;o__Anaerolineales;f__DRMV01;g__;s__	633128	0.110128	0.974702	42265	0.00974709	0.674818	4	1.01312e-06	3.70777e-05	1	1.9843e-07	2.47185e-05	45	1.61055e-05	0.00142926	7	1.07947e-06	0.000152284	3	7.49273e-07	5.20854e-05	8	2.13512e-06	9.04874e-05	5	1.84692e-06	3.79605e-05	0	0	0	1051	0.000206178	0.0029799	3	8.90818e-07	0.000113882	2	3.19524e-07	4.63472e-05	34	1.06351e-05	0.000745528	54	1.66887e-05	0.00212447	5	1.06446e-06	0.000116089
ELSC_T10_metabat2_172	d__Bacteria;p__Chloroflexota;c__Anaerolineae;o__Anaerolineales;f__DRKV01;g__DRKV01;s__DRKV01 sp011051635	263884	0.0381648	0.923068	74843	0.0142591	0.755698	13	1.95723e-06	0.000153409	13	2.68199e-06	0.000226857	28	7.54119e-06	0.000585052	34	3.99664e-06	0.000374477	7	1.46206e-06	0.000162092	7	1.3828e-06	0.000132062	8	3.01752e-06	0.000187058	10	1.46488e-06	0.000180545	5615	0.000945895	0.00985978	24	5.3783e-06	0.000352406	15	3.70017e-06	0.000420789	184	5.73904e-05	0.00206415	80	1.86022e-05	0.00228485	81	1.65534e-05	0.000924433
Brothers_S016_maxbin2_169_VB	d__Bacteria;p__Spirochaetota;c__Spirochaetia;o__B11-G9;f__B11-G9;g__JAJRQE01;s__	105	1.49486e-05	0.00226144	453	9.6104e-05	0.0108183	2	7.1339e-07	9.18468e-05	20	6.85675e-06	0.00070553	35	1.25776e-05	0.00107977	9	1.44677e-06	0.00029062	4	1.54606e-06	0.00012429	8	3.17167e-06	0.000345454	24	1.16876e-05	0.000289706	3	5.61722e-07	4.61519e-05	805	0.000229187	0.0164671	5695	0.00279415	0.153659	3435	0.00152383	0.070956	23	9.36992e-06	0.000743914	1138	0.000361566	0.0338727	1846	0.000622802	0.0248247
Brothers_S012_metabat2_127	d__Archaea;p__Thermoproteota;c__Thermoprotei_A;o__Sulfolobales;f__WAQK01;g__WAQK01;s__WAQK01 sp015520265	88	2.42428e-05	0.00328712	15	4.6616e-06	0.00111676	0	0	0	1	4.68132e-07	5.53947e-05	10	1.07249e-05	0.00099378	0	0	0	0	0	0	0	0	0	0	0	0	0	0	0	4024	0.00291692	0.0644129	2	2.75521e-06	0.000334584	8	9.29501e-06	0.00128072	18387	0.0195444	0.857621	89	6.48393e-05	0.00685121	29	2.76109e-05	0.00384771
ELSC_T2_metabat2_136	d__Bacteria;p__Bacteroidota;c__Bacteroidia;o__Chitinophagales;f__Saprospiraceae;g__JADJGA01;s__	68347	0.00777645	0.64724	46969	0.00719227	0.603628	146	2.9137e-05	0.0027544	448	0.000100398	0.00767476	530	0.00013364	0.0104548	213	2.52657e-05	0.000489134	440	0.000105322	0.00316472	65	1.3442e-05	0.000725022	91	2.84803e-05	0.00107786	58	1.11206e-05	0.000260928	261	3.74247e-05	0.00238108	1931	0.00056263	0.0123817	1008	0.000251348	0.00291033	29	4.80075e-06	0.000343731	435	8.10066e-05	0.00884851	662	0.00013506	0.0016902
Brothers_S139_metabat1_024	d__Archaea;p__SpSt-1190;c__SpSt-1190;o__SpSt-1190;f__SpSt-1190;g__WAMX01;s__WAMX01 sp015522095	115	5.49967e-05	0.00559974	504	0.000411186	0.052842	0	0	0	0	0	0	0	0	0	2	9.53581e-07	9.24604e-05	0	0	0	1	8.44284e-07	9.24604e-05	0	0	0	2	1.38837e-06	8.5736e-05	43	2.41765e-05	0.0002135	0	0	0	0	0	0	22	3.52097e-05	0.00252837	1	1.28599e-06	0.000253846	4	2.3466e-06	0.000117677
Brothers_S145_metabat2_003	d__Bacteria;p__Bacteroidota;c__Bacteroidia;o__Bacteroidales;f__F082;g__Sulfidibacterium;s__	5223	0.00068125	0.0199793	1668	0.000261684	0.0164969	11	2.55233e-06	0.000197519	35	9.30245e-06	0.00083188	159	5.10368e-05	0.00334593	29	3.57554e-06	0.000452184	5	1.18702e-06	9.43488e-05	17	4.11892e-06	0.000345562	50	1.86243e-05	0.000661976	24	4.41434e-06	0.000186396	6902	0.00163263	0.029415	10388	0.00430145	0.156715	485	0.000160543	0.00811937	5676	0.00204873	0.0383321	423655	0.113274	0.955877	19045	0.00569073	0.189683
ELSC_T2_metabat1_240	d__Bacteria;p__Desulfobacterota;c__Syntrophobacteria;o__Syntrophobacterales;f__Thermodesulforhabdaceae;g__JAFDGW01;s__	121783	0.0151221	0.802105	223832	0.0378629	0.925071	123	2.36605e-05	0.000693306	48	1.02091e-05	0.00075182	107	2.66288e-05	0.00104723	317	4.28055e-05	0.000572484	111	2.55706e-05	0.000677808	98	2.23982e-05	0.0006563	72	2.25213e-05	0.000714498	57	1.13276e-05	0.00039378	1804	0.000296408	0.00229531	301	8.90759e-05	0.00236458	127	3.35916e-05	0.0013243	761	0.000199537	0.00543575	641	0.000109774	0.00565146	464	8.28361e-05	0.00179526
EPR_4281-140_maxbin2_106	d__Bacteria;p__Pseudomonadota;c__Gammaproteobacteria;o__GCA-001735895;f__GCA-001735895;g__S144-22;s__	508	6.70795e-05	0.00874879	19627	0.00351317	0.0937914	17	3.27669e-06	0.000323013	10	2.10146e-06	0.000200604	95	2.58588e-05	0.0014554	395	5.60072e-05	0.00541917	98	2.51521e-05	0.00108081	30	7.2328e-06	0.000567832	14	4.44487e-06	0.000306228	54	1.28883e-05	0.00115777	4082	0.000627945	0.00479444	55	1.76138e-05	0.0010501	24	6.92664e-06	0.000551456	872	0.000258244	0.0110058	329	6.4746e-05	0.00668666	42	5.24912e-06	0.000157617
MAR_354-166_maxbin2_177	d__Bacteria;p__Pseudomonadota;c__Alphaproteobacteria;o__Geminicoccales;f__Geminicoccaceae;g__;s__	194	1.76767e-05	0.00246825	1552	0.000200565	0.0162555	19	3.75292e-06	0.000336691	10	2.47603e-06	0.000239913	36	9.91713e-06	0.000700626	341	4.79174e-05	0.00483729	52	1.39065e-05	0.000731936	13	3.24847e-06	0.000304974	10	3.10225e-06	0.000168345	27	5.59683e-06	0.000589209	3409	0.000516902	0.00452703	11	2.5035e-06	0.000211448	5	1.49192e-06	0.000131342	4682	0.00159153	0.0394156	60	1.27676e-05	0.00136791	21	5.20056e-06	0.000512762
ELSC_A3_metabat2_316	d__Bacteria;p__Desulfobacterota;c__DSM-4660;o__Desulfatiglandales;f__Desulfatiglandaceae;g__B111-G9;s__	41125	0.00482045	0.430945	569016	0.0941257	0.999353	17	3.45862e-06	0.000443728	8	1.57455e-06	0.000107268	88	2.09119e-05	0.00139199	21	2.25983e-06	0.000309643	3	4.04718e-07	8.2322e-05	5	1.09796e-06	0.000142504	240	8.91893e-05	0.00239888	7	1.02639e-06	0.000129408	1203	0.000197853	0.00135894	22	3.43411e-06	0.000259439	12	1.12211e-06	0.000123171	28	6.02939e-06	0.000454642	395	8.36732e-05	0.0074305	951	0.000184699	0.00271975
Brothers_S139_metabat2_269	d__Bacteria;p__Pseudomonadota;c__Gammaproteobacteria;o__Chromatiales;f__Sedimenticolaceae;g__MONJU;s__	775	0.000103177	0.0117346	15161	0.00282927	0.168859	7	1.35473e-06	0.000197216	4	8.72206e-07	0.00010446	38	1.20791e-05	0.000971779	200	2.98877e-05	0.00240171	34	1.09053e-05	0.000599451	19	3.86256e-06	0.000367126	5	1.48177e-06	7.75862e-05	21	5.13743e-06	0.000520131	3464	0.000602345	0.0059555	10	2.53912e-06	0.000222356	16	3.82608e-06	0.000296041	69128	0.0276934	0.835723	973	0.000275299	0.0308659	124	3.53493e-05	0.00367733
ELSC_M2_metabat2_223	d__Bacteria;p__Calditrichota;c__Calditrichia;o__Calditrichales;f__J004;g__J004;s__	115	1.6841e-05	0.00190688	35600	0.00883802	0.735286	2	7.13185e-07	4.57688e-05	46	1.68438e-05	0.00193634	19	6.64444e-06	0.000578227	30	4.27155e-06	0.000333976	0	0	0	7	1.5984e-06	0.000105132	4	1.9056e-06	0.000115555	5	1.03245e-06	3.39867e-05	81	1.28613e-05	0.000362072	35	1.33989e-05	0.000451344	7	1.9053e-06	0.0001867	737	0.000296082	0.0238745	12	3.82963e-06	0.000451344	81	2.15135e-05	0.000714174
Brothers_S140_metabat2_030	d__Bacteria;p__Campylobacterota;c__Campylobacteria;o__Campylobacterales;f__Hydrogenimonadaceae;g__Hydrogenimonas;s__	16418	0.00381772	0.418897	91299	0.0289312	0.686845	15	4.59859e-06	0.000589884	15	5.52063e-06	0.000488079	197	0.000103403	0.00851608	23	3.80763e-06	0.000346717	11	4.13018e-06	0.000155324	13	5.32779e-06	0.000543926	80	5.68731e-05	0.00214371	4	9.33348e-07	0.000109949	86	2.79951e-05	0.00441307	1935	0.00121143	0.0819153	115	4.16361e-05	0.00271556	3143	0.0016782	0.064982	28297	0.011782	0.393926	297	9.41001e-05	0.00302679
EPR_PIR-30_maxbin2_168	d__Archaea;p__Thermoproteota;c__Thermoprotei;o__Thermofilales;f__Thermofilaceae;g__;s__	4155	0.000818269	0.013047	275	7.30167e-05	0.00535367	173	6.0202e-05	0.000142944	54	1.91624e-05	0.000139889	90	3.75066e-05	0.000376907	109	2.65861e-05	0.000295661	105	4.52392e-05	0.000262674	170	6.84521e-05	0.000191202	103	5.58216e-05	0.00010507	168	6.05265e-05	0.000263285	5516	0.00198282	0.00114111	3	1.46629e-06	0.000150885	17	6.98689e-06	0.00043494	12	3.54159e-06	0.000230909	0	0	0	19	7.87669e-06	0.000778249
ELSC_M10_metabat1_078	d__Bacteria;p__Patescibacteria;c__Paceibacteria;o__Moranbacterales;f__DUUL01;g__S145-42;s__	92676	0.0413343	0.462098	9391	0.00548939	0.304158	3	1.87557e-06	0.000247987	7	4.2017e-06	0.00024568	42	4.31181e-05	0.00364022	37	1.43079e-05	0.000494821	11	7.39951e-06	0.000223765	1	6.39324e-07	7.15126e-05	5	5.9556e-06	0.000186856	1	5.30318e-07	6.68989e-05	0	0	0	6	3.92253e-06	0.000452144	0	0	0	31	2.69997e-05	0.00150638	11	6.77355e-06	0.00107384	23	1.66854e-05	0.000606704
ELSC_128-326_metabat2_053	d__Bacteria;p__Pseudomonadota;c__Alphaproteobacteria;o__Geminicoccales;f__Geminicoccaceae;g__;s__	603	1.40199e-05	0.0033549	7269	0.00084721	0.125852	18	1.08552e-06	0.000149408	13	9.70606e-07	0.000123787	44	3.86944e-06	0.000307769	234	2.09686e-05	0.0026983	42	3.65249e-06	0.000290482	24	2.76194e-06	0.000291408	18	2.1768e-06	0.000194786	37	4.90301e-06	0.000442977	4328	0.000666458	0.0153918	26	2.13169e-06	0.000147247	25	2.06662e-06	0.000285851	28289	0.00800947	0.402841	81	1.21097e-05	0.00208554	181	2.03083e-05	0.00105049
Brothers_S141_metabat1_052	d__Bacteria;p__Aquificota;c__Aquificae;o__Aquificales;f__Aquificaceae;g__WFWF01;s__WFWF01 sp015491275	43	1.04814e-05	0.00174462	65	1.95533e-05	0.00237855	0	0	0	4	1.84814e-06	0.000227948	11	6.97404e-06	0.00067416	10	2.20249e-06	0.000146006	1	3.62821e-07	3.72464e-05	2	6.91599e-07	3.94812e-05	5	4.47116e-06	0.000214539	2	8.33535e-07	0.00010429	2086	0.000904841	0.0118794	5	2.66012e-06	0.000168354	5	3.5634e-06	0.000458876	50885	0.0345487	0.621779	121	6.04343e-05	0.00935778	63	3.5529e-05	0.00460589
Brothers_S139_maxbin2_110	d__Bacteria;p__Pseudomonadota;c__Alphaproteobacteria;o__Micavibrionales;f__Micavibrionaceae;g__UBA1672;s__	152	2.02108e-05	0.00116948	3685	0.000842833	0.090058	961	0.000195426	0.000806025	707	0.000149867	0.000544702	6436	0.00166824	0.0233388	1323	0.000193563	0.00152095	10097	0.00255104	0.000465586	716	0.000172548	0.000795955	2316	0.000782771	0.00425357	1251	0.000262696	0.00053751	858	0.000232365	0.00121119	163	5.25355e-05	0.00315553	56	1.02457e-05	8.48699e-05	46521	0.0204958	0.714226	446	0.000126912	0.012636	71	2.48514e-05	0.00308505
ELSC_M17_maxbin2_231	d__Bacteria;p__Campylobacterota;c__Campylobacteria;o__Campylobacterales;f__QNZT01;g__QNZU01;s__	5963	0.00114803	0.016836	17204	0.00472518	0.576689	5	1.8985e-06	0.000188973	9	3.14195e-06	0.000376894	972	0.000433133	0.0184557	4	7.42058e-07	0.000107383	7	2.41468e-06	0.000222136	11	4.72241e-06	0.000456905	51	3.15973e-05	0.00120227	7	3.01509e-06	0.000270037	19	3.48956e-06	0.000310043	133	5.24064e-05	0.00224031	161	4.93084e-05	0.00181709	164	5.30049e-05	0.00204133	33154	0.00784194	0.0188889	14	3.78142e-06	0.000272143
Brothers_S139_metabat2_200	d__Bacteria;p__Chloroflexota;c__Anaerolineae;o__Anaerolineales;f__E44-bin32;g__;s__	601	5.39367e-05	0.00482418	2611	0.000393587	0.0297214	8	1.53019e-06	0.000213622	1	1.57043e-07	1.88048e-05	160	5.29348e-05	0.00348942	19	2.384e-06	0.00040167	5	1.5434e-06	6.05514e-05	8	1.97288e-06	0.000191809	0	0	0	8	1.53262e-06	0.000167363	6276	0.000869625	0.0067246	3	1.02834e-06	0.000100794	13	2.96982e-06	0.000346008	5565	0.00196556	0.159066	45	8.67502e-06	0.00129979	25	6.01557e-06	0.00071195
Lau_Basin_Kilo_Moana_HVA-1197	d__Bacteria;p__Bacteroidota;c__Bacteroidia;o__Flavobacteriales_A;f__NORP154;g__UWMA-0041;s__UWMA-0041 sp012965625	56	2.52549e-06	0.000434138	152	1.45145e-05	0.00126604	286788	0.0832881	0.990805	15825	0.00486176	0.374917	136550	0.0475171	0.883896	31193	0.00591308	0.325078	88498	0.0327798	0.841147	363182	0.124228	0.997267	82243	0.0377863	0.66746	59590	0.0176098	0.647631	53	6.14683e-06	0.000293775	155	3.48596e-05	0.00087737	75	2.40221e-05	0.000823993	51	1.31469e-05	0.000862741	55	1.26125e-05	0.00103553	52	8.66779e-06	0.000260562
ELSC_A3_metabat1_062	d__Bacteria;p__Campylobacterota;c__Campylobacteria;o__Campylobacterales;f__Hydrogenimonadaceae;g__Hydrogenimonas;s__	33269	0.00906741	0.404541	250376	0.0973124	0.999142	9	4.39097e-06	0.000301837	7	3.90694e-06	0.00047051	176	0.000110208	0.00838484	22	5.1028e-06	0.000525255	4	1.7418e-06	0.000160536	5	3.03908e-06	0.000329209	11	9.25302e-06	0.000444617	5	1.6108e-06	0.000119107	409	7.25751e-05	0.000350663	62	3.82019e-05	0.00282602	3	9.75989e-07	0.000136862	1510	0.000860996	0.056351	4047	0.00195089	0.158788	3	1.18694e-06	0.00014574
ELSC_128-326_metabat1_027	d__Bacteria;p__Bacteroidota;c__SZUA-365;o__SZUA-365;f__JAADGX01;g__JAADGX01;s__	119	1.36201e-05	0.00306549	349	4.27849e-05	0.00340154	10	1.97024e-06	0.000104532	20	3.69303e-06	0.000107629	103	3.31624e-05	0.00282661	25	3.14799e-06	0.000402253	6	1.57208e-06	9.87244e-05	14	2.94122e-06	0.000191641	23	1.01585e-05	0.0005184	22	3.89787e-06	0.00022997	199	2.66515e-05	0.00034689	5	1.09819e-06	8.32382e-05	11	2.22558e-06	3.79411e-05	11	2.3162e-06	0.000213322	200	5.59992e-05	0.00576086	566	0.000164431	0.00105306
ELSC_M10_metabat2_027	d__Archaea;p__Thermoproteota;c__Thermoprotei_A;o__Sulfolobales;f__Desulfurococcaceae;g__JAADCY01;s__	42896	0.0178927	0.391429	1672	0.000928733	0.139673	0	0	0	0	0	0	903	0.000848343	0.0671915	0	0	0	1	9.61727e-07	9.66059e-05	5	4.74304e-06	0.000514889	1	1.20935e-06	9.66059e-05	5	3.84471e-06	0.000272347	18	5.91633e-06	0.000137715	0	0	0	0	0	0	13	1.2934e-05	0.000694741	3023	0.00221797	0.060684	6	3.31477e-06	0.000515917
EPR_4281-140_metabat1_058	d__Bacteria;p__Desulfobacterota;c__Dissulfuribacteria;o__Dissulfuribacterales;f__Dissulfurirhabdaceae;g__;s__	18	3.36005e-06	0.000647613	41	9.75891e-06	0.000854612	0	0	0	0	0	0	0	0	0	12	3.65148e-06	0.000170528	1	5.06803e-07	5.02713e-05	0	0	0	3	2.8116e-06	7.39284e-05	1	4.56595e-07	5.51999e-05	65	2.17046e-05	0.000255299	5	2.43399e-06	0.000120257	0	0	0	2	7.07938e-07	5.22427e-05	1	7.09111e-07	0.000137014	26	8.77218e-06	0.000128143
ELSC_T10_metabat2_040	d__Bacteria;p__Campylobacterota;c__Campylobacteria;o__Campylobacterales;f__QNZT01;g__SZUA-1377;s__	87351	0.0208723	0.69451	84982	0.0277598	0.690913	77	3.20247e-05	0.00369163	1912	0.000905106	0.0641946	2276	0.00121611	0.0650548	22	4.64006e-06	0.000649378	78	3.24459e-05	0.00180632	18	7.41246e-06	0.000807369	638	0.000439673	0.00773718	26	1.02637e-05	0.00063134	159	5.4167e-05	0.00433292	1577	0.00087738	0.0182268	803	0.000351821	0.00852154	761	0.000390422	0.00629474	3960	0.00124825	0.0344898	991	0.000357441	0.00408598
Brothers_S140_maxbin2_184	d__Archaea;p__Thermoproteota;c__Thermoprotei_A;o__Sulfolobales;f__Acidilobaceae;g__JAADGB01;s__JAADGB01 sp015523485	635	0.000146973	0.014674	140	4.96603e-05	0.00582087	1	5.41535e-07	6.99097e-05	2	1.08759e-06	0.000132052	37	2.37726e-05	0.00211848	0	0	0	0	0	0	3	1.79751e-06	0.000196312	57	4.94172e-05	0.00222228	0	0	0	2056	0.000928361	0.0198212	0	0	0	4	2.57731e-06	0.000282464	323571	0.216586	0.96831	686	0.00034801	0.0604514	451	0.000260014	0.0403097
ELSC_T11_metabat2_253	d__Archaea;p__Thermoproteota;c__Thermoprotei_A;o__Sulfolobales;f__Desulfurococcaceae;g__JAADCY01;s__	343076	0.0823614	0.879166	11227	0.00358459	0.445078	0	0	0	0	0	0	1939	0.00104076	0.0891427	0	0	0	0	0	0	3	1.61146e-06	0.000181204	30	2.1386e-05	0.00141315	6	2.8342e-06	0.000273899	76	2.18397e-05	0.000323535	1	6.80577e-07	8.73127e-05	0	0	0	40	1.89664e-05	0.00173788	6437	0.00262604	0.0565194	7	3.00236e-06	0.000490984
EPR_4281-140_metabat2_083	d__Bacteria;p__Pseudomonadota;c__Alphaproteobacteria;o__Rhizobiales;f__Devosiaceae;g__;s__	26	2.21362e-06	0.000425847	1187	0.000215686	0.0160113	59	1.32589e-05	0.000862403	61	1.55645e-05	0.00112658	77	2.71057e-05	0.00175337	271	4.52804e-05	0.0018518	98	2.87837e-05	0.000928703	65	1.69301e-05	0.000823133	23	8.74228e-06	0.000359547	36	8.30588e-06	0.000375357	180	2.94332e-05	0.000207568	37	1.03067e-05	0.000318747	11	3.26605e-06	0.000106079	107	3.2075e-05	0.00215014	198	5.5927e-05	0.00183191	2	2.88987e-07	2.54998e-05
MAR_356-308_metabat1_039_VB	d__Bacteria;p__Pseudomonadota;c__Gammaproteobacteria;o__GCA-001735895;f__GCA-001735895;g__S144-22;s__	119	1.4123e-05	0.00265275	5137	0.000986041	0.042815	10	2.00752e-06	0.000219219	8	1.37895e-06	0.000192571	23	7.03699e-06	0.000606371	130	2.29166e-05	0.00209465	25	7.37103e-06	0.000569164	12	2.23988e-06	0.000260951	9	3.92339e-06	0.000184023	21	3.76465e-06	0.000435421	363	5.42885e-05	0.00160844	28	9.72764e-06	0.000413801	7	1.62745e-06	0.00012771	176	4.38751e-05	0.00315454	177	3.5862e-05	0.00334761	0	0	0
ELSC_T2_metabat2_406	d__Archaea;p__Thermoproteota;c__Thermoprotei_A;o__Sulfolobales;f__Acidilobaceae;g__;s__	664421	0.249801	0.944743	36537	0.018053	0.566882	2	1.43246e-06	0.000175527	283	0.000206738	0.00264417	57	5.11723e-05	0.00410377	1	3.68634e-07	6.75827e-05	7	4.35549e-06	0.00011076	4	2.3282e-06	0.000200871	24	2.59586e-05	0.00134321	16	8.89108e-06	0.0001943	2776	0.00149592	0.00929731	17	1.68121e-05	0.00154689	5	3.22913e-06	0.000391416	252	0.000182808	0.00967277	258	0.000159415	0.015254	1949	0.00150513	0.00394889
Guaymas_4571-419_maxbin2_025	d__Archaea;p__Methanobacteriota_B;c__Thermococci;o__Thermococcales;f__Thermococcaceae;g__Thermococcus;s__	2316	0.000421331	0.0226831	1184	0.000311751	0.0144161	187	7.04403e-05	0.000505624	117	4.50183e-05	0.000633955	163	7.31778e-05	0.00149762	342	8.84585e-05	0.000956707	222	0.000105042	0.000300936	152	6.64067e-05	0.000293236	72	4.30556e-05	0.000522949	124	4.82283e-05	0.000375368	521	0.000167269	0.00117487	3859	0.00217562	0.000889334	5019	0.00222358	0.000838643	953	0.000453223	0.00926421	2833	0.000889166	0.0100451	2000	0.000891992	0.00197951
ELSC_134-614_metabat2_010	d__Bacteria;p__Campylobacterota;c__Campylobacteria;o__Campylobacterales;f__Sulfurovaceae;g__Sulfurovum;s__	16338	0.00329482	0.34812	22574	0.00622618	0.546918	8	2.16967e-06	0.000327409	16	6.57244e-06	0.000748895	309	0.000144066	0.0124878	17	2.475e-06	0.000231206	21	9.16725e-06	0.000717536	61	2.55787e-05	0.0029116	104	6.25505e-05	0.00267508	3	6.43609e-07	0.000105239	89	2.58068e-05	0.00119536	729	0.000330851	0.0069787	322	0.000132252	0.00464219	2369	0.00110966	0.0432642	30910	0.0116444	0.406845	450	0.000181743	0.00499246
ELSC_T2_maxbin2_091	d__Bacteria;p__Acidobacteriota;c__Polarisedimenticolia;o__J045;f__J045;g__;s__	123345	0.0208909	0.88419	133152	0.029824	0.887397	42	9.46017e-06	0.000305696	37	9.11686e-06	0.000364697	69	2.06649e-05	0.00123561	108	1.55485e-05	0.00177902	103	2.8606e-05	0.000260803	54	1.4762e-05	0.000495954	23	8.74741e-06	0.000241991	35	8.12455e-06	0.000466025	3027	0.000611983	0.00552988	109	3.86112e-05	0.00217536	11	2.8255e-06	0.000360849	1025	0.000383456	0.0139085	891	0.00025531	0.0141189	646	0.000220351	0.00164092
ELSC_131-447_metabat1_008	d__Bacteria;p__Pseudomonadota;c__Alphaproteobacteria;o__Rhodobacterales;f__Rhodobacteraceae;g__Roseovarius;s__	127	9.35435e-06	0.00155665	2054	0.000210389	0.0174713	35	4.69983e-06	0.000176315	19	3.33391e-06	0.000363748	279	7.27474e-05	0.00545559	3194	0.000374022	0.0298337	41	7.51762e-06	0.000367878	58	1.24919e-05	0.000776737	23	5.33949e-06	0.000105789	545	0.000110857	0.00671457	3067	0.000388583	0.00381221	120	2.59768e-05	0.00118337	155	3.29755e-05	0.0013168	3097	0.000705453	0.0147288	740	0.000101811	0.00972558	3	4.68411e-07	8.32332e-05
ELSC_A1_metabat2_052	d__Bacteria;p__Pseudomonadota;c__Gammaproteobacteria;o__Chromatiales;f__Sedimenticolaceae;g__Thiolapillus;s__	235446	0.0583793	0.996538	1181528	0.38654	0.996893	4	1.30622e-06	0.000189039	91	4.45258e-05	0.000949507	90	4.71831e-05	0.00243781	82	1.68032e-05	0.00177155	25	1.25615e-05	0.000460591	42	2.23738e-05	0.0022266	109	7.69439e-05	0.00136022	8	2.52281e-06	0.000223522	874	0.000211958	0.00351662	11	5.81874e-06	0.000306034	5	1.62605e-06	0.000216749	346	0.00013485	0.00661514	12933	0.00568962	0.44725	15	6.49613e-06	0.000828202
ELSC_T2_metabat1_123	d__Archaea;p__Halobacteriota;c__Archaeoglobi;o__Archaeoglobales;f__Archaeoglobaceae;g__;s__	30457	0.00974103	0.801382	35968	0.0152872	0.833036	1	5.68686e-07	7.29204e-05	4	1.996e-06	0.000240716	49	3.56155e-05	0.0026957	0	0	0	0	0	0	1	3.68634e-07	3.99886e-05	24	2.28574e-05	0.000997362	0	0	0	1350	0.000504026	0.00216958	1	9.56639e-07	0.000118398	6	3.83036e-06	0.000304227	29	1.38702e-05	0.00114948	23	6.0473e-06	0.000220329	0	0	0
ELSC_134-614_metabat2_121	d__Bacteria;p__Pseudomonadota;c__Gammaproteobacteria;o__Chromatiales;f__Sedimenticolaceae;g__;s__	748	9.16804e-05	0.0104577	239464	0.0422183	0.948314	12	2.05257e-06	0.000198775	8	1.89724e-06	0.000228873	51	1.24457e-05	0.000982962	138	1.50395e-05	0.00140995	31	6.96352e-06	0.000512979	24	4.97438e-06	0.000323795	23	7.58013e-06	0.000325118	47	9.15134e-06	0.000414749	1005	0.000125182	0.00190639	41	9.58824e-06	0.000523894	20	4.05456e-06	0.000321811	339	7.92263e-05	0.00369537	629	0.000141437	0.0166379	12	1.79417e-06	0.000155118
Brothers_S012_metabat2_121	d__Bacteria;p__Aquificota;c__Aquificae;o__Aquificales;f__Aquificaceae;g__Aquifex;s__Aquifex sp015487405	5530	0.00117693	0.149515	4137	0.00120516	0.133532	25	1.0355e-05	0.00119397	419	0.000184826	0.0193424	969	0.000475726	0.0321329	1	1.58125e-07	2.9939e-05	8	4.4093e-06	0.000389206	17	8.45968e-06	0.00077961	320	0.000219171	0.0105978	4	1.06263e-06	0.000192208	3973	0.00144516	0.015712	6	3.94852e-06	0.000231129	11	6.04266e-06	0.000832902	728278	0.406075	0.998934	2271	0.000942555	0.102098	930	0.000444171	0.0609431
ELSC_M2_metabat2_023	d__Bacteria;p__Nitrospirota_B;c__JACRHL01;o__JACRHL01;f__JACRHL01;g__JACRHL01;s__	190	2.60421e-05	0.00483594	2121	0.000398528	0.0394408	22	3.97118e-06	0.000230032	2	3.66869e-07	4.45485e-05	594	0.000205928	0.0134026	62	6.73557e-06	0.000762994	18	4.0271e-06	0.000179409	31	7.08568e-06	0.000293615	17	5.5175e-06	0.000325609	32	6.48346e-06	0.000583585	773	0.000124958	0.0011939	19	4.67008e-06	0.000439815	21	5.42204e-06	0.000336138	538	0.000178725	0.00394011	85	2.14947e-05	0.00135144	6	8.93717e-07	5.10282e-05
ELSC_T11_maxbin2_313	d__Bacteria;p__Campylobacterota;c__Campylobacteria;o__Campylobacterales;f__Sulfurovaceae;g__UBA1140;s__	85120	0.0267748	0.683414	77013	0.0324465	0.669067	125	6.91923e-05	0.00768388	3175	0.00188774	0.124759	2325	0.0015935	0.0481652	48	1.18601e-05	0.000611128	56	3.14908e-05	0.00217665	52	2.87393e-05	0.00189701	938	0.00084821	0.037619	15	7.06044e-06	0.000777657	176	7.56589e-05	0.00363221	1366	0.0010023	0.0159561	616	0.000371828	0.00898312	115	5.40513e-05	0.00160637	5383	0.00281875	0.0389213	695	0.000369455	0.00506734
Brothers_S146_metabat1_051	d__Bacteria;p__Pseudomonadota;c__Gammaproteobacteria;o__S012-40;f__S012-40;g__S012-40;s__S012-40 sp015487785	254	3.69202e-05	0.00440495	7416	0.00151714	0.0782123	9	1.95813e-06	0.000107679	3	7.10834e-07	6.02344e-05	40	1.1275e-05	0.00102027	96	1.41726e-05	0.00109866	7	1.78902e-06	0.00020917	15	3.47565e-06	0.000228561	6	1.91883e-06	0.000131195	16	3.77928e-06	0.000389048	1959	0.000477497	0.00611338	14	4.0476e-06	0.000382035	9	3.13045e-06	0.000316024	333241	0.127145	0.969112	774	0.000218725	0.0331174	427	0.000137703	0.0211703
Brothers_S142_maxbin2_052	d__Bacteria;p__Campylobacterota;c__Campylobacteria;o__Campylobacterales;f__Sulfurovaceae;g__Nitratifractor;s__Nitratifractor sp015491955	492	0.000171262	0.0170311	352	0.000165753	0.013362	9	6.28763e-06	0.00068908	42	3.03799e-05	0.00273409	202	0.000188201	0.0102265	14	6.35139e-06	0.00074743	4	3.86352e-06	0.00020978	7	6.54524e-06	0.000633509	11	1.13056e-05	0.000551542	2	1.66841e-06	0.000194498	447	0.000344306	0.0186927	6438	0.00959191	0.0587538	4373	0.00482674	0.0290914	61	4.7949e-05	0.00278966	8932	0.00773902	0.150659	8540	0.00909487	0.0174812
Brothers_S014_maxbin2_037	d__Bacteria;p__Bacteroidota;c__Bacteroidia;o__Bacteroidales;f__;g__;s__	8723	0.00143553	0.100678	1490	0.000305903	0.0274766	23	6.10363e-06	0.00053353	43	1.32242e-05	0.00149132	103	3.82086e-05	0.00278785	29	4.50232e-06	0.000440412	128	3.92233e-05	0.00121006	21	5.28248e-06	0.0002556	13	6.53248e-06	0.000240397	20	4.47701e-06	0.000304535	592	0.000156729	0.0024225	1030	0.000478151	0.0117329	332	0.000120549	0.00351332	1578	0.000667411	0.0685251	47496	0.0132274	0.353307	932198	0.353924	0.999819
Brothers_S143_maxbin2_133	d__Bacteria;p__Bacteroidota;c__Bacteroidia;o__Flavobacteriales;f__JAADED01;g__;s__	3863	0.000767398	0.0372569	4582	0.0012384	0.087006	35	1.92766e-06	0.000261508	78	3.36644e-06	0.000403085	821	9.10429e-06	0.000765217	65	6.04551e-06	0.000307725	182	2.058e-06	9.12644e-05	21	7.92549e-07	0.000162053	28	2.55798e-06	0.000145672	36	1.05902e-06	0.000157373	286	8.17898e-05	0.000559872	283	0.000158421	0.00404372	25	5.06794e-06	0.000287834	273	0.000124478	0.00396415	473	0.000164596	0.0146035	1503	0.000632024	0.0178849
Brothers_S012_metabat2_001	d__Bacteria;p__Bacteroidota;c__Kapabacteria;o__Kapabacteriales;f__WFXC01;g__WFXC01;s__WFXC01 sp015490805	57	5.11328e-06	0.000994377	357	6.4422e-05	0.0110758	15	2.84958e-06	0.000132409	5	1.21372e-06	0.000128283	16	4.38169e-06	0.00035334	42	5.48363e-06	0.000405853	12	2.75002e-06	0.000112904	5	1.27903e-06	0.000143286	1	3.3671e-07	2.7757e-05	6	1.21131e-06	0.000114404	625	0.000128977	0.00253714	0	0	0	3	1.03976e-06	9.41489e-05	184223	0.0649805	0.987633	397	0.000104319	0.0177049	257	6.95862e-05	0.00938938
ELSC_V2_metabat2_035	d__Bacteria;p__Pseudomonadota;c__Gammaproteobacteria;o__Arenicellales_A;f__QOAV01;g__QOAV01;s__	4817	0.000794749	0.208826	8295	0.001587	0.119831	139	3.59973e-05	0.00128678	85	2.17713e-05	0.0012233	92	2.41437e-05	0.00128803	478	7.103e-05	0.00273812	195	5.74042e-05	0.000753024	91	2.39065e-05	0.000764718	49	1.53708e-05	0.000699147	144	3.48792e-05	0.000830289	981	0.000166191	0.00186648	73	2.89958e-05	0.00122706	9	2.85158e-06	0.000217596	554	0.000157724	0.00345313	177	3.43822e-05	0.00270763	4	7.61947e-07	0.000103995
MAR_355-202_metabat2_014	d__Bacteria;p__Bacteroidota;c__Bacteroidia;o__Flavobacteriales;f__Flavobacteriaceae;g__S010-17;s__	1287	0.000116073	0.0170396	11568	0.00167462	0.181019	74	1.27246e-05	0.00085757	116	2.33304e-05	0.00229524	271	6.42966e-05	0.00443311	843	9.36257e-05	0.00616036	83	1.70987e-05	0.000750533	129	2.63063e-05	0.0015119	67	1.71377e-05	0.000610365	63	1.05503e-05	0.000401707	1461	0.000200798	0.0210168	12687	0.00340776	0.0815319	12048	0.00289326	0.0748064	49	7.94703e-06	0.000833677	920	0.000137434	0.0114144	109	1.26614e-05	0.000354878
Brothers_S145_maxbin2_063_VB	d__Archaea;p__Thermoplasmatota;c__Thermoplasmata;o__Aciduliprofundales;f__Aciduliprofundaceae;g__JAADDK01;s__	83	2.34018e-05	0.00383435	91	3.28962e-05	0.00598286	18	9.06319e-06	6.89812e-05	0	0	0	164	0.000113936	0.00615531	9	2.64569e-06	6.89812e-05	1	6.84476e-07	6.89812e-05	51	2.88798e-05	0.000121979	15	1.2155e-05	6.89812e-05	26	1.33005e-05	6.89812e-05	132	4.56181e-05	0.00319164	669	0.000575562	0.0459844	20	8.72325e-06	0.000673829	3	1.74472e-06	0.000194325	1982	0.00105047	0.0563232	637	0.000394434	0.0284085
Brothers_S140_maxbin2_124	d__Bacteria;p__Calditrichota;c__Calditrichia;o__RBG-13-44-9;f__J042;g__JAADJD01;s__JAADJD01 sp015485355	503	4.98455e-05	0.00463892	2309	0.000314172	0.0147994	1	1.46497e-07	1.87742e-05	15	3.06331e-06	0.000297826	45	1.17528e-05	0.00085138	11	1.18508e-06	0.000152184	28	6.77675e-06	0.000316316	1	1.44305e-07	1.56451e-05	9	2.1215e-06	0.000157305	6	1.19348e-06	9.10262e-05	6708	0.00103503	0.00392608	11	3.29313e-06	0.000297258	13	2.572e-06	0.000196844	54609	0.0146678	0.746952	146	2.75422e-05	0.00427254	112	2.59288e-05	0.00349825
ELSC_A3_maxbin2_197	d__Bacteria;p__Pseudomonadota;c__Gammaproteobacteria;o__Chromatiales;f__Sedimenticolaceae;g__Thiolapillus;s__	18267	0.00367964	0.329496	163358	0.0444694	0.975904	3736	0.00114682	0.00115797	8747	0.00248604	0.00202394	22513	0.00731208	0.00434198	73509	0.0186365	0.00248407	34413	0.0121511	0.00166975	6419	0.0024838	0.00125337	12041	0.00531429	0.00149687	12906	0.00388616	0.0013456	5009	0.00138017	0.00794449	129	6.57418e-05	0.000748963	222	8.89107e-05	0.00115902	1195	0.000463272	0.0147748	1554	0.000546609	0.0562081	44	1.09233e-05	0.000537609
ELSC_M2_maxbin2_250_VB	d__Bacteria;p__Pseudomonadota;c__Gammaproteobacteria;o__Enterobacterales_A;f__GCA-002770795;g__DRNA01;s__DRNA01 sp011322365	1558	0.000204102	0.00709905	66949	0.0126933	0.721314	52	9.26989e-06	0.000486393	35	7.07756e-06	0.000748164	119	3.24004e-05	0.00161298	166	2.00182e-05	0.000611724	64	1.49606e-05	0.000293711	41	9.3687e-06	0.00072525	31	1.16811e-05	0.000483963	25	4.79556e-06	0.000199279	1841	0.000368504	0.00491879	1156	0.000393845	0.00608599	323	9.02651e-05	0.00147203	3246	0.000960841	0.00467819	1938	0.000449295	0.0107954	41	7.07083e-06	0.000390226
Guaymas_4559-240_maxbin2_130	d__Archaea;p__Thermoplasmatota;c__Thermoplasmata;o__B87-G9;f__B87-G9;g__B87-G9;s__B87-G9 sp003649695	8432	0.00219581	0.0464162	245	8.34574e-05	0.0107348	3	1.49695e-06	0.000120684	0	0	0	5	3.35715e-06	7.66607e-05	9	3.3e-06	0.000484253	0	0	0	1	6.55865e-07	7.28657e-05	1	6.49902e-07	5.31312e-05	3	1.73862e-06	7.89378e-05	155	4.27984e-05	0.000362051	0	0	0	0	0	0	3	1.5333e-06	0.000234536	2	6.89842e-07	0.000138141	37	1.06041e-05	0.000289186
ELSC_134-614_maxbin2_104	d__Bacteria;p__Desulfobacterota;c__Dissulfuribacteria;o__Dissulfuribacterales;f__QOAL01;g__JAADCZ01;s__	897414	0.210734	0.994964	448977	0.141092	0.983342	54	1.95493e-05	0.00130213	66	2.61453e-05	0.00132525	99	4.90137e-05	0.00345675	192	4.39019e-05	0.00140212	55	2.12902e-05	0.00078833	53	2.04367e-05	0.000964607	73	4.51894e-05	0.00207486	41	1.44233e-05	0.000893518	399	0.000108618	0.00147552	124	6.33437e-05	0.000820118	189	8.52972e-05	0.000198239	125	4.79452e-05	0.00185928	3759	0.00119429	0.0439344	519	0.000219727	0.00226501
ELSC_M10_metabat1_021	d__Bacteria;p__Desulfobacterota;c__Dissulfuribacteria;o__Dissulfuribacterales;f__Dissulfurirhabdaceae;g__;s__	8715	0.0015144	0.206681	13687	0.00308688	0.267614	62	1.67633e-05	0.000794397	72	2.36473e-05	0.00204114	931	0.000370078	0.027966	379	6.67019e-05	0.00105294	73	2.40126e-05	0.000610422	70	2.23473e-05	0.000673831	30	1.35318e-05	0.000474673	43	1.25799e-05	0.000716252	1104	0.000205846	0.00143652	79	3.42032e-05	0.00180001	10	3.59762e-06	0.000229969	483	0.00017552	0.00737597	575	0.000158922	0.0106969	135710	0.0454336	0.0326502
ELSC_128-326_metabat1_001	d__Bacteria;p__Pseudomonadota;c__Gammaproteobacteria;o__SZUA-140;f__SZUA-140;g__SZUA-140;s__SZUA-140 sp015492435	151	1.65491e-05	0.00285747	11558	0.00206707	0.109094	8	1.02582e-06	0.000128531	10	1.94175e-06	0.000257817	156	5.02825e-05	0.00374324	216	1.57035e-05	0.00140329	12	1.87889e-06	0.000164716	11	1.64636e-06	0.000189593	14	5.50979e-06	0.000297771	23	4.14932e-06	0.000410094	5210	0.00102348	0.00553477	25	6.96959e-06	0.000626826	16	3.01853e-06	0.000344132	19144	0.0058237	0.110327	269	5.91889e-05	0.00519968	41	8.41063e-06	0.000832627
Brothers_S143_metabat2_196	d__Bacteria;p__Myxococcota;c__UBA796;o__UBA796;f__UBA2385;g__S143-5;s__S143-5 sp015489145	18355	0.0014419	0.226796	27184	0.00275272	0.251766	32	3.13963e-06	0.000346609	14	1.6076e-06	0.000143989	166	2.27945e-05	0.00138934	725	5.53245e-05	0.00575707	31	4.20216e-06	0.000303723	67	8.8745e-06	0.000848395	52	8.50592e-06	0.000311182	86	1.01283e-05	0.00066007	7110	0.00056466	0.00485937	107	1.97735e-05	0.00148816	39	4.908e-06	0.000345573	140877	0.0269078	0.822869	554	7.63974e-05	0.00887075	710	8.80061e-05	0.00820467
MAR_356-308_maxbin2_147	d__Bacteria;p__Pseudomonadota;c__Gammaproteobacteria;o__Chromatiales;f__Sedimenticolaceae;g__Thiolapillus;s__	2065	0.000229216	0.0102674	17914	0.00239976	0.0656789	37	6.22668e-06	0.000416854	10	1.56245e-06	0.000214336	76	1.61107e-05	0.000879386	167	1.61453e-05	0.00153709	29	4.97911e-06	0.000458379	41	7.39171e-06	0.000529612	38	1.18145e-05	0.000470837	36	5.52152e-06	0.000467962	1021	0.000119054	0.0011263	68	1.46129e-05	0.000693159	19	3.03296e-06	0.000225197	3852	0.000795521	0.00519326	377	6.16709e-05	0.00591421	242	3.93836e-05	0.000322303
Brothers_S140_metabat1_013	d__Bacteria;p__Pseudomonadota;c__Gammaproteobacteria;o__SZUA-152;f__SZUA-152;g__DRQN01;s__DRQN01 sp011371455	130	1.34201e-05	0.00329996	32553	0.00547725	0.437801	341	8.31765e-05	0.000559517	39	8.43306e-06	0.000320064	272	7.85437e-05	0.00548905	1354	0.000200542	0.00161903	499	0.000148542	0.000549653	334	9.45291e-05	0.000590809	128	4.89253e-05	0.00101325	165	4.1316e-05	0.000622782	4220	0.000807948	0.02605	165	5.38844e-05	0.00315983	36	1.13303e-05	0.000776181	2289321	0.71962	0.99734	5340	0.00124995	0.19839	2866	0.00076134	0.116144
ELSC_T2_metabat2_069	d__Bacteria;p__Desulfobacterota;c__Dissulfuribacteria;o__Dissulfuribacterales;f__QOAL01;g__JAADCZ01;s__	256747	0.059947	0.98438	78055	0.0240114	0.73203	5	1.75964e-06	0.000141893	13	5.81374e-06	0.000697304	18	6.77995e-06	0.00051487	3	4.63256e-07	0.000104248	0	0	0	0	0	0	17	1.23474e-05	0.000505024	2	5.89618e-07	7.23945e-05	568	0.00016146	0.000841513	85	5.45944e-05	0.0017143	2	1.24102e-06	0.000174905	17	7.46086e-06	0.000633597	1141	0.000473213	0.0366872	501	0.000204257	0.00175484
Guaymas_Basin_HVA-1047	d__Bacteria;p__Pseudomonadota;c__Gammaproteobacteria;o__Methylococcales;f__Methylomonadaceae;g__OPU3-GD-OMZ;s__OPU3-GD-OMZ sp001901525	7	9.61287e-07	0.000124621	56	7.21212e-06	0.00119613	10903	0.00473594	0.262638	1710	0.000791778	0.0671798	4592	0.00241232	0.111569	533264	0.159349	0.999543	4578	0.00253469	0.129334	12385	0.00633569	0.280338	6226	0.0042927	0.112799	1520	0.00065572	0.0377603	151	5.68587e-06	0.000319603	6	2.3047e-06	0.000137739	3	8.70527e-07	4.17392e-05	7	1.96829e-06	0.000150261	24	4.98978e-06	0.000351802	0	0	0
Brothers_S014_metabat2_003	d__Archaea;p__Iainarchaeota;c__Iainarchaeia;o__Iainarchaeales;f__DTGL01;g__;s__	261	0.000144006	0.00541698	76	5.79502e-05	0.00577581	0	0	0	0	0	0	0	0	0	0	0	0	0	0	0	0	0	0	0	0	0	0	0	0	232	0.000109706	0.000464268	60	7.74283e-05	0.00262036	0	0	0	72	0.000100623	0.0121575	258	0.000278201	0.0237202	53222	0.0677238	0.998807
ELSC_A1_metabat2_180	d__Bacteria;p__DYJV01;c__DYJV01;o__DYJV01;f__;g__;s__	594194	0.140063	0.996976	70457	0.0222027	0.868266	161	4.46874e-05	0.0011372	221	8.32108e-05	0.00427021	201	8.98319e-05	0.00458432	104	1.98174e-05	0.00127877	210	7.25909e-05	0.00106096	92	2.8807e-05	0.000733674	52	2.66879e-05	0.000697564	50	1.45074e-05	0.000417851	151	2.44308e-05	0.000521023	104	3.73917e-05	0.00142952	20	4.65332e-06	0.000145589	329	0.000146156	0.0112694	288	8.6117e-05	0.00517756	404	0.000167615	0.00135329
ELSC_M1_metabat2_070	d__Bacteria;p__Campylobacterota;c__Campylobacteria;o__Campylobacterales;f__JAADDL01;g__JAADDL01;s__	789	0.000121764	0.0136363	567	0.00012386	0.0159645	16	4.01651e-06	0.000403527	84	3.00567e-05	0.00361097	58	1.99525e-05	0.0016507	34	5.33815e-06	0.00037979	7	2.15457e-06	0.000193357	2	7.02872e-07	7.86284e-05	4	1.99445e-06	0.000124124	4	1.34055e-06	0.00012808	2933	0.00085834	0.0551155	39552	0.0202816	0.221944	28062	0.0127503	0.0904488	1490	0.000543137	0.0144236	2468	0.000747291	0.0213488	1316	0.000477974	0.0115915
Brothers_S143_metabat2_008	d__Archaea;p__Thermoproteota;c__Thermoprotei_A;o__Sulfolobales;f__NBVN01;g__WAOK01;s__WAOK01 sp015521325	208607	0.0602401	0.734509	11275	0.00431956	0.33204	5	2.71128e-06	0.000293528	5	2.93692e-06	0.000354559	226	0.000146441	0.0106244	1	2.44716e-07	4.5773e-05	0	0	0	0	0	0	10	6.983e-06	0.000340754	0	0	0	16	4.16775e-06	0.000154756	0	0	0	0	0	0	467	0.00029727	0.0206647	196	0.000100707	0.0105416	4	1.55328e-06	0.000156936
Brothers_S145_metabat2_053	d__Archaea;p__Nanoarchaeota;c__Nanoarchaeia;o__Woesearchaeales;f__UBA583;g__UBA583;s__	738	0.000467794	0.0128226	484	0.00041787	0.0166054	10	1.15176e-05	0.000752141	39	5.4964e-05	0.00143993	89	0.000150432	0.00178985	65	4.53908e-05	0.00155456	14	1.97321e-05	0.00118452	6	6.57311e-06	0.000633488	5	8.6781e-06	0.000452491	2	2.75645e-06	0.000333838	1134	0.000984365	0.0356221	5233	0.0105188	0.361712	737	0.00103023	0.0141197	409	0.00060954	0.0532753	15365	0.0215374	0.715164	139002	0.225782	0.945407
ELSC_A1_maxbin2_093	d__Bacteria;p__Campylobacterota;c__Campylobacteria;o__Campylobacterales;f__Sulfurovaceae;g__UBA1140;s__	354548	0.0785415	0.99846	127892	0.0371161	0.92091	1044	0.000403173	0.0409743	27904	0.0120885	0.63668	39284	0.0193939	0.600479	91	2.25074e-06	0.000417199	348	0.000151617	0.0112375	139	4.89355e-05	0.00426299	1560	0.000969344	0.0375835	241	8.9428e-05	0.00881325	3884	0.00125878	0.110275	67463	0.0395819	0.32088	18226	0.00923226	0.187387	295	0.000108392	0.00517414	13379	0.00425987	0.0844419	2824	0.00116925	0.0115873
Brothers_S010_maxbin2_021	d__Bacteria;p__Campylobacterota;c__Campylobacteria;o__Campylobacterales;f__Sulfurovaceae;g__Sulfurovum;s__Sulfurovum sp015493435	2680	0.00045296	0.0290693	4881	0.00104558	0.0676083	30	8.55656e-06	0.000909942	65	2.08731e-05	0.00237932	384	0.000150523	0.010685	6	9.7484e-07	0.000125907	14	5.28756e-06	0.000505934	88	3.19386e-05	0.00329341	220	0.000118252	0.00561738	20	6.34432e-06	0.000555282	4382	0.00134089	0.185106	95476	0.0509306	0.956508	23962	0.0112227	0.448813	935	0.0003757	0.0329788	85490	0.0290237	0.819489	320501	0.125949	0.805071
Guaymas_4559-240_maxbin2_145	d__Bacteria;p__Campylobacterota;c__Campylobacteria;o__Campylobacterales;f__Sulfurovaceae;g__FS08-3;s__	953	0.000118107	0.0132528	1695	0.00030842	0.0217899	85	2.44375e-05	0.00241726	218	7.07932e-05	0.00656778	568	0.000203797	0.0130529	50	9.09616e-06	0.00125623	45	1.4936e-05	0.00103675	24	7.73956e-06	0.000732092	93	4.06051e-05	0.00172926	15	3.86176e-06	0.00030817	355	7.90675e-05	0.00622504	3219	0.0012327	0.0247794	1503	0.000512624	0.0151079	64	1.67955e-05	0.00137549	1533	0.000283918	0.0106071	588	0.000149109	0.00396913
ELSC_M10_metabat1_071	d__Bacteria;p__Aquificota;c__Aquificae;o__Aquificales;f__QOAS01;g__QOAS01;s__	85876	0.0284695	0.857656	82960	0.0369748	0.827267	216	0.000116283	0.0137768	5415	0.00349701	0.242508	32971	0.0245611	0.446456	42	1.68892e-06	0.000132413	195	4.63098e-05	0.00396901	87	4.89161e-05	0.00471288	6718	0.00644293	0.199004	86	4.09379e-05	0.00471204	106	3.91482e-05	0.000548206	6	3.23785e-07	6.91583e-05	7	3.44816e-07	7.08451e-05	577	0.000393189	0.0296883	13106	0.0070251	0.235419	15	6.73663e-06	0.00110147
ELSC_M1_maxbin2_001	d__Archaea;p__Thermoproteota;c__Thermoprotei_A;o__Sulfolobales;f__Acidilobaceae;g__WALW01;s__	176103	0.0763939	0.883335	121769	0.0527358	0.665058	10	4.33187e-06	0.000280456	66	4.0673e-05	0.00173986	273	0.000230254	0.0154552	6	2.47539e-06	0.000328237	5	4.03321e-06	0.000297075	4	2.6981e-06	0.00035836	144	0.000134567	0.00420995	2	4.01646e-07	7.1672e-05	30	1.18253e-05	0.000530788	281	0.000265839	0.00150511	59	5.44947e-05	0.000497549	805	0.000783867	0.0469327	2322	0.00175064	0.124242	6	2.27979e-06	0.000333431
Brothers_S014_maxbin2_046_VB	d__Archaea;p__Nanoarchaeota;c__Nanoarchaeia;o__Woesearchaeales;f__WAPY01;g__WAPY01;s__	222	0.000183005	0.0292865	22	1.58819e-05	0.00125182	0	0	0	0	0	0	4	4.97571e-06	0.000132576	6	4.14037e-06	0.000132576	5	6.47814e-06	0.000132576	1	1.23205e-06	0.000132576	0	0	0	1	1.05045e-06	0.000127477	0	0	0	65	0.000145929	0.00980295	5	5.03325e-06	0.000140224	74	0.000179625	0.02072	540	0.000880227	0.0429469	60134	0.124568	0.999559
Brothers_S010_metabat2_031	d__Bacteria;p__Campylobacterota;c__Campylobacteria;o__Campylobacterales;f__Sulfurovaceae;g__S017-3;s__S017-3 sp015488995	22667	0.00395735	0.234252	8010	0.00179674	0.139875	50	1.68106e-05	0.00146008	64	2.19154e-05	0.00255732	526	0.000218407	0.014409	27	4.17697e-06	0.000230164	41	1.51514e-05	0.00114827	30	1.04596e-05	0.000878296	98	4.96084e-05	0.0014065	16	5.14298e-06	0.000513403	8991	0.00293689	0.362769	257817	0.147587	0.999203	11446	0.00558925	0.250223	129	3.45804e-05	0.00152643	5179	0.00167463	0.0715048	1819	0.00070524	0.0314293
ELSC_A1_metabat1_121	d__Bacteria;p__Desulfobacterota;c__Dissulfuribacteria;o__Dissulfuribacterales;f__QOAL01;g__JAADCZ01;s__	328798	0.0840001	0.993803	101607	0.0343653	0.753381	2	5.45415e-07	0.000103075	2	9.97861e-07	0.000120045	4	2.35537e-06	0.000246375	0	0	0	0	0	0	2	6.67939e-07	7.22785e-05	18	1.35129e-05	0.000421729	0	0	0	75	1.25193e-05	0.000120674	9	5.1977e-06	0.000292885	0	0	0	11	4.29449e-06	0.000409159	449	0.000201001	0.0225484	177	5.47277e-05	0.00164041
Brothers_S145_metabat2_042	d__Bacteria;p__Campylobacterota;c__Campylobacteria;o__Campylobacterales;f__Sulfurospirillaceae;g__JAADIZ01;s__	3274	0.000551372	0.0142795	945	0.00019173	0.0236249	121	3.59074e-05	0.000392781	116	3.89974e-05	0.00239785	379	0.000145172	0.00348395	928	0.000201722	0.000507343	155	6.10846e-05	0.00112776	133	4.87962e-05	0.000649676	133	6.86708e-05	0.00110147	74	2.27692e-05	0.000532635	2340	0.000700872	0.0716871	37922	0.0201829	0.513756	8995	0.00398182	0.0984656	1976	0.000837991	0.0267081	30805	0.0108604	0.602741	59820	0.0240406	0.68704
ELSC_T2_metabat1_139	d__Archaea;p__Halobacteriota;c__Archaeoglobi;o__Archaeoglobales;f__Archaeoglobaceae;g__WAKM01;s__	77317	0.028996	0.847773	4135	0.00200128	0.284423	17	1.15959e-05	0.00142389	13	8.86751e-06	0.000902225	7829	0.00650548	0.372331	0	0	0	12	1.0088e-05	0.0010224	21	1.59679e-05	0.00167699	8	8.48333e-06	0.000591772	44	3.15385e-05	0.00337219	167	5.39223e-05	0.0010133	2	8.9613e-07	0.000161144	0	0	0	1503	0.00120892	0.0439477	184	9.40358e-05	0.00127276	1	4.63978e-07	8.01168e-05
ELSC_M2_maxbin2_100	d__Bacteria;p__Chloroflexota;c__Anaerolineae;o__B4-G1;f__B4-G1;g__;s__	156171	0.017386	0.839013	131753	0.0192507	0.795846	58	1.15521e-05	0.000364132	260	5.54411e-05	0.000391022	125	2.92169e-05	0.00152907	46	4.70049e-06	0.000458806	23	5.1551e-06	0.000297188	16	3.45163e-06	0.000274499	39	1.14569e-05	0.00033024	19	2.95408e-06	0.0002224	4110	0.000442357	0.00414046	262	6.98341e-05	0.00181982	75	1.73958e-05	0.000727423	60	9.14988e-06	0.000821257	206	3.58005e-05	0.00191897	4936	0.00102536	0.0169862
ELSC_T10_maxbin2_134	d__Archaea;p__Thermoproteota;c__Thermoprotei_A;o__Sulfolobales;f__Desulfurococcaceae;g__JAADCY01;s__	381346	0.0873947	0.873685	13885	0.00421149	0.454343	246	7.05443e-05	0.000748456	404	0.000162431	0.00337035	2284	0.00114952	0.0894526	1104	0.000243848	0.000229588	154	5.46289e-05	0.000196872	326	0.000107148	0.000427607	144	7.65404e-05	0.00146592	187	5.7618e-05	0.000606112	801	0.000238651	0.00169264	2	1.20351e-06	0.000154398	10	3.83273e-06	0.000179652	205	9.67905e-05	0.0029393	12537	0.00495511	0.063143	34	1.27115e-05	0.00119443
Brothers_S147_metabat2_030	d__Bacteria;p__Patescibacteria;c__JAEDAM01;o__BD1-5;f__UBA6164;g__UBA6489;s__	2465	0.0013548	0.154288	813	0.000544175	0.0725453	10	9.03529e-06	0.00100512	20	1.81925e-05	0.00170651	62	7.44808e-05	0.00582874	34	2.03078e-05	0.00193508	32	3.67646e-05	0.00121178	5	4.78715e-06	0.000306858	7	1.0223e-05	0.000460287	9	9.9604e-06	0.00105052	2667	0.00237108	0.218502	34930	0.0611206	0.86835	9223	0.0138863	0.461746	307	0.000349082	0.0166345	3169	0.00333067	0.258684	3099	0.00364023	0.181287
Brothers_S014_metabat2_034	d__Bacteria;p__Omnitrophota;c__Koll11;o__Duberdicusellales;f__Duberdicusellaceae;g__WFRI01;s__WFRI01 sp015486615	467	0.000131099	0.0184407	458	0.00016857	0.0208969	9	3.53542e-06	0.000287986	2	7.63652e-07	9.20287e-05	8	4.02796e-06	0.00029592	48	1.17952e-05	0.000809218	8	3.40105e-06	9.0442e-05	15	6.16975e-06	0.000200718	2	1.2333e-06	4.91878e-05	29	9.90314e-06	0.000169777	304	7.74693e-05	0.00166683	309	0.000268186	0.00778198	325	0.000257813	0.00249509	534	0.000382707	0.041954	7376	0.002961	0.0502152	319033	0.201939	0.999692
EPR_4281-140_maxbin2_081	d__Bacteria;p__Campylobacterota;c__Campylobacteria;o__Campylobacterales;f__QNZT01;g__SZUA-1433;s__	1824	0.000178393	0.0137997	54568	0.0122522	0.603923	168	3.75002e-05	0.00172212	172	4.17744e-05	0.00307399	2474	0.000905582	0.0610774	105	1.49374e-05	0.00141708	90	2.19847e-05	0.000642256	77	2.00001e-05	0.000420019	142	6.2312e-05	0.00212627	49	1.11748e-05	0.000523844	439	8.31885e-05	0.003887	6593	0.00241499	0.0127108	1757	0.00052922	0.00717465	1381	0.000490446	0.00184697	1864	0.000310257	0.00718624	445	7.61092e-05	0.00248708
ELSC_T11_metabat2_211	d__Bacteria;p__Campylobacterota;c__Campylobacteria;o__Campylobacterales;f__JAADDG01;g__;s__	17043	0.00647228	0.285896	11832	0.00614645	0.380173	267	0.000124748	0.00430349	1011	0.000749719	0.0436954	1026	0.000860378	0.044004	191	5.62133e-05	0.000871923	195	0.000109619	0.00153138	190	9.65047e-05	0.000717582	219	0.000210437	0.00595313	76	3.58863e-05	0.000572262	131	6.80958e-05	0.00661659	1382	0.00124095	0.0225146	695	0.000518894	0.01633	152	0.000103562	0.00345061	3458	0.00175043	0.0262348	599	0.000347926	0.00675189
MAR_356-284_metabat2_131	d__Bacteria;p__Campylobacterota;c__Campylobacteria;o__Campylobacterales;f__Sulfurovaceae;g__UBA1140;s__	2034	0.000357385	0.0407507	3028	0.000744743	0.0544743	109	4.21796e-05	0.00435552	483	0.000203555	0.0185308	1176	0.000557712	0.0307262	27	4.5912e-06	0.000495776	60	2.896e-05	0.00236612	35	1.23086e-05	0.000994702	122	8.12319e-05	0.00351264	14	4.36362e-06	0.000458609	352	0.000103985	0.00933911	4071	0.00202404	0.0437757	2036	0.000881131	0.0286038	63	1.69655e-05	0.000865561	1146	0.000355172	0.0234048	56	1.44605e-05	0.00142559
ELSC_M2_maxbin2_102_VB	d__Bacteria;p__Pseudomonadota;c__Gammaproteobacteria;o__J044;f__J044;g__J044;s__	520	0.000102612	0.0126496	15152	0.00419422	0.161035	125	5.32246e-05	0.000453597	15	6.40506e-06	0.000321889	82	3.7346e-05	0.00165032	721	0.000192803	0.00283285	298	0.000146195	0.0010582	174	8.69491e-05	0.000660242	33	2.20959e-05	0.000305994	94	3.85725e-05	0.000927064	6654	0.00202153	0.0143544	43	1.76218e-05	0.000820335	31	1.1234e-05	0.000843043	104921	0.0557216	0.59343	1094	0.00042343	0.0432677	142	5.46527e-05	0.00609546
Brothers_S146_metabat2_122	d__Bacteria;p__Chloroflexota;c__Anaerolineae;o__Anaerolineales;f__E44-bin32;g__;s__	3393	0.000279984	0.00781731	6216	0.00069851	0.0387925	12	1.78904e-06	0.000166594	4	7.13317e-07	8.77234e-05	57	1.03188e-05	0.000792193	73	6.59199e-06	0.000643573	20	3.41497e-06	0.00017652	12	1.98134e-06	0.00016418	14	3.84935e-06	8.47724e-05	21	2.67938e-06	0.000207639	21496	0.00259315	0.0133651	31	6.65104e-06	0.000520438	35	6.84163e-06	0.000603601	1896	0.00039765	0.011547	131	2.03596e-05	0.00169652	513	0.000101803	0.00106127
Brothers_S016_metabat2_178	d__Bacteria;p__Chloroflexota;c__Anaerolineae;o__S016-19;f__S016-19;g__S016-19;s__S016-19 sp015486235	1821	0.000384139	0.01764	1395	0.00036911	0.0270187	0	0	0	2	6.25057e-07	7.43121e-05	3	1.22763e-06	0.000126902	2	3.32055e-07	6.11646e-05	2	7.85638e-07	3.94426e-05	3	8.98024e-07	3.20114e-05	0	0	0	5	1.34136e-06	0.00013319	523	0.000126723	0.00195841	31	1.83096e-05	0.00148167	23	1.11613e-05	0.000439585	1090	0.000580191	0.0701466	1261	0.000508427	0.0801376	1011870	0.475229	0.996012
ELSC_M17_maxbin2_110	d__Bacteria;p__Aquificota;c__Aquificae;o__Aquificales;f__Aquificaceae;g__Hydrogenivirga;s__Hydrogenivirga aeolica_A	6645	0.00227915	0.011691	17721	0.00797883	0.499394	6	3.38868e-06	0.000356532	47	3.06859e-05	0.00290963	317	0.000238854	0.0181503	54	1.82599e-05	0.0011491	30	2.00134e-05	0.00105238	21	1.28937e-05	0.000795025	101	0.000102899	0.00445869	22	1.26799e-05	0.000709785	2379	0.00117808	0.014217	23	1.1876e-05	0.000914688	22	1.0717e-05	0.000390136	71048	0.0551551	0.419318	1093	0.000556976	0.0121975	306	0.000147684	0.00911328
Brothers_S013_maxbin2_035	d__Bacteria;p__Aquificota;c__Desulfurobacteriia;o__Desulfurobacteriales;f__Desulfurobacteriaceae;g__Balnearium;s__	216715	0.0536677	0.438692	51090	0.0169011	0.341315	18	8.02248e-06	0.000794416	470	0.000224056	0.0170479	1290	0.000738198	0.0473221	3	7.181e-07	9.4493e-05	7	4.14122e-06	0.000315201	5	2.53444e-06	0.000276729	377	0.000279385	0.0109895	4	2.01074e-06	0.000252431	63	1.78744e-05	0.000242982	2	1.589e-06	0.000166713	1	4.6838e-07	6.7495e-05	16480	0.010179	0.623678	14114140	6.87654	0.99938	9255	0.00508827	0.508443
Lau_Basin_Tahi_Moana_HVA-1263	d__Bacteria;p__Pseudomonadota;c__Gammaproteobacteria;o__DTRM01;f__DTRM01;g__DTRM01;s__DTRM01 sp012965975	19	4.18316e-06	0.00121925	162	3.53736e-05	0.00407086	163720	0.0740684	0.938693	70140	0.0336275	0.889634	30583	0.0168318	0.707665	1300	0.000350564	0.00513314	97461	0.0561585	0.941971	140798	0.0751874	0.933569	97144	0.0703507	0.894522	23008	0.0107906	0.603096	127	2.36075e-05	0.000503153	8	3.80514e-06	0.000358961	1	2.11987e-07	3.04204e-05	21	6.91228e-06	0.000408242	50	1.41835e-05	0.00126001	3	5.98786e-07	0.000136283
ELSC_M2_metabat2_173	d__Bacteria;p__Chloroflexota;c__Anaerolineae;o__Anaerolineales;f__EnvOPS12;g__S143-42;s__	7450	0.00172077	0.277561	6149	0.00145755	0.106545	0	0	0	1	2.61274e-07	3.12744e-05	11	5.19505e-06	0.00044987	9	1.74472e-06	0.000293498	5	2.10681e-06	0.000137727	4	1.5473e-06	8.23959e-05	17	1.15308e-05	0.000368677	2	6.14181e-07	7.45773e-05	1673	0.000384302	0.003531	454	0.000290157	0.0207	5	2.5502e-06	0.000280266	23	1.30478e-05	0.000185842	38	1.41751e-05	0.00207794	18	6.66824e-06	0.000644131
Brothers_S140_maxbin2_093	d__Bacteria;p__Pseudomonadota;c__Gammaproteobacteria;o__UBA6429;f__UBA6429;g__SZUA-37;s__	121	1.35001e-05	0.00073941	2374	0.000352053	0.0209524	118	1.76234e-05	0.000623255	92	1.79067e-05	0.00205993	212	3.74721e-05	0.0029281	516	2.34143e-05	0.00116985	176	5.45844e-06	0.00046097	115	1.79555e-05	0.000876805	118	3.19569e-05	0.00148844	109	8.93827e-06	0.000532654	6414	0.00107425	0.0175703	1127	0.000182125	0.000886098	508	7.16091e-05	0.000570488	95530	0.0298447	0.863907	3631	0.000809351	0.0379416	166	4.40922e-05	0.00636231
Brothers_S139_metabat1_113	d__Bacteria;p__Campylobacterota;c__Campylobacteria;o__Campylobacterales;f__Hydrogenimonadaceae;g__Hydrogenimonas;s__Hydrogenimonas sp015484905	934	0.000189053	0.012901	1614	0.000422625	0.0214468	4	1.42387e-06	0.000187935	2	6.96673e-07	8.64835e-05	48	2.34056e-05	0.00208115	1	2.01768e-07	3.88067e-05	1	3.80952e-07	3.93611e-05	2	6.35501e-07	7.09608e-05	9	5.14124e-06	0.000272756	0	0	0	0	0	0	36	9.82165e-06	0.00052888	21	5.41542e-06	0.000258342	88533	0.0457747	0.970932	402	0.000143484	0.0204312	136	5.92839e-05	0.00940952
ELSC_M1_metabat2_032	d__Bacteria;p__Patescibacteria;c__JAEDAM01;o__BD1-5;f__UBA6164;g__;s__	3809	0.0012391	0.146976	1945	0.000600195	0.0716326	873	8.17897e-06	0.000749672	919	2.49025e-05	0.0021451	2867	7.2571e-05	0.00609943	8580	1.01767e-05	0.00142419	3886	7.8856e-05	0.00057246	1024	5.64319e-06	0.000383186	789	2.76498e-05	0.0011208	1452	3.53838e-06	0.000485245	1536	0.000583659	0.0274029	5605	0.0050419	0.159036	4386	0.00324392	0.0786552	561	0.000354742	0.0114733	1125	0.000629183	0.0611697	288	0.000188034	0.0192586
ELSC_T2_maxbin2_336	d__Bacteria;p__Bacteroidota;c__Ignavibacteria;o__Ignavibacteriales;f__Melioribacteraceae;g__WGAL01;s__	4161	0.000587584	0.0331762	4322	0.000822876	0.0617184	15	3.8107e-06	0.000439505	113	3.23496e-05	0.00253395	181	5.65189e-05	0.00306219	21	2.93346e-06	0.000302066	22	5.21427e-06	0.00027488	10	2.74895e-06	0.000314526	27	1.04329e-05	0.000550892	7	1.08298e-06	0.000111009	2401	0.000512885	0.0093595	8957	0.00369613	0.0290006	401	0.000128468	0.00431274	1163	0.000351097	0.00572414	12123	0.00325868	0.0420996	7666	0.00223789	0.0105172
ELSC_A3_maxbin2_082	d__Bacteria;p__Pseudomonadota;c__Gammaproteobacteria;o__Chromatiales;f__Sedimenticolaceae;g__Thiolapillus;s__	54989	0.0103404	0.774065	172575	0.0427797	0.982114	13	3.55849e-06	0.000437096	460	0.000161059	0.000643656	65	2.46794e-05	0.00176083	192	3.36433e-05	0.00110473	9	3.40339e-06	0.000213937	9	2.25447e-06	0.000256356	15	7.42689e-06	0.000368396	13	2.89746e-06	0.00027941	1858	0.0004534	0.00488183	163	6.93107e-05	0.00154874	50	1.95738e-05	0.00068838	422	0.000154058	0.00961473	804	0.000240142	0.0275845	18	5.29161e-06	0.000442168
ELSC_T2_metabat2_284	d__Archaea;p__Thermoproteota;c__Nitrososphaeria_A;o__Caldarchaeales;f__Wolframiiraptoraceae;g__Benthortus;s__Benthortus lauensis	4	7.05629e-07	0.000189654	47	1.67938e-05	0.00305846	17	1.35504e-05	0.0012556	15	1.39734e-05	0.0014384	149	0.000152612	0.00889317	0	0	0	0	0	0	3	3.23774e-06	0.000345033	51	7.18126e-05	0.00273627	0	0	0	5397	0.00378715	0.0367049	9	1.21971e-05	0.00124989	18	1.82283e-05	0.00185884	51	5.53643e-05	0.00563135	0	0	0	1	1.02685e-06	0.000172517
ELSC_M1_metabat2_049	d__Bacteria;p__Campylobacterota;c__Campylobacteria;o__Nautiliales;f__Nautiliaceae;g__;s__	25913	0.00910344	0.458884	6264	0.00307223	0.42802	12	6.41807e-06	0.000758523	1069	0.000721926	0.0141344	526	0.000407028	0.0270806	10	2.78844e-06	0.000310824	17	1.25447e-05	0.000999008	7	3.93372e-06	0.000378311	184	0.000185861	0.00269	2	1.19123e-06	0.000145431	14	6.26739e-06	0.000868785	231	0.000182506	0.00733429	312	0.000264364	0.0161761	1071	0.000820458	0.0657206	303108	0.187688	0.528741	40258	0.0286979	0.288335
EPR_4281-140_maxbin2_001	d__Bacteria;p__Pseudomonadota;c__Gammaproteobacteria;o__Chromatiales;f__Sedimenticolaceae;g__Thiolapillus;s__	519	5.15351e-05	0.00911348	38006	0.0062894	0.149154	33	6.1235e-06	0.000321781	12	2.41998e-06	0.000302687	183	5.21432e-05	0.00347064	319	3.67164e-05	0.00123126	30	7.05816e-06	0.000390381	34	7.93601e-06	0.000543846	57	1.78621e-05	0.000942006	43	7.8228e-06	0.00029809	627	7.71982e-05	0.000862091	151	3.73218e-05	0.00084335	791	0.000183839	0.000105728	121	2.34648e-05	0.00124788	320	5.55391e-05	0.00547064	2	2.09327e-07	3.71286e-05
Cayman_Shallow_HVA-1145	d__Bacteria;p__Actinomycetota;c__Acidimicrobiia;o__Acidimicrobiales;f__MedAcidi-G1;g__UBA3125;s__UBA3125 sp015658775	16	1.74283e-06	0.000446701	192	2.7583e-05	0.0034658	1178	0.000430941	0.0481878	638	0.000249374	0.0275842	3092	0.00137394	0.101396	7048	0.00162229	0.12317	1569	0.000675648	0.0333504	2707	0.00117397	0.109973	1641	0.000966081	0.037738	4471	0.00170201	0.126758	629	0.000110766	0.00196748	1	5.94856e-07	7.53652e-05	38	1.36831e-05	0.00116292	101	4.12238e-05	0.00395293	47	1.03833e-05	0.00150581	35	1.18598e-05	0.000325418
Brothers_S143_metabat2_244	d__Bacteria;p__Desulfobacterota;c__Desulfobulbia;o__Desulfobulbales;f__Desulfobulbaceae;g__DRKI01;s__DRKI01 sp015484845	6067	0.000609079	0.0969981	147543	0.0221086	0.790671	7	1.11139e-06	6.27026e-05	6	1.20512e-06	0.00012018	117	2.58463e-05	0.00215424	65	6.55099e-06	0.000655765	10	1.9465e-06	0.000155595	16	2.87245e-06	0.000166917	9	2.53979e-06	9.86986e-05	9	1.36596e-06	0.000134695	1241	0.000160767	0.00403706	2796	0.000801288	0.0566861	79	1.58748e-05	0.00132866	783	0.000152978	0.00810199	7816	0.00160396	0.171401	28	5.73715e-06	0.000559389
Brothers_S142_maxbin2_050	d__Bacteria;p__Campylobacterota;c__Desulfurellia;o__Desulfurellales;f__Hippeaceae;g__Hippea;s__Hippea sp015486965	3235	0.00104447	0.0244189	583	0.000225627	0.00674358	4	2.07956e-06	0.000257275	51	3.23228e-05	0.0017061	69	4.95551e-05	0.00287621	0	0	0	2	1.24311e-06	0.000120392	6	3.67932e-06	0.000320769	8	8.45833e-06	0.000374368	3	1.76048e-06	0.00013441	290	0.000154032	0.00188586	601	0.00048202	0.0122263	286	0.000240257	0.00255461	918	0.000703542	0.0445309	150759	0.0923245	0.88031	18417	0.0128399	0.0252649
MAR_356-284_metabat1_079	d__Bacteria;p__Bacteroidota;c__Bacteroidia;o__Bacteroidales;f__S143-33;g__S143-33;s__	180	2.00763e-05	0.00278578	214	3.48457e-05	0.00247203	3	7.64956e-07	6.98791e-05	3	7.58853e-07	3.32981e-05	3	7.92196e-07	8.30107e-05	9	1.39903e-06	0.000116309	6	1.61306e-06	5.53405e-05	0	0	0	0	0	0	0	0	0	94	1.25095e-05	7.0817e-05	37	9.26014e-06	0.000343299	4	8.55572e-07	9.23905e-05	93	2.19994e-05	0.00111197	63	1.21502e-05	0.000750848	36	7.44236e-06	0.000153359
Brothers_S143_maxbin2_296	d__Archaea;p__Thermoproteota;c__Thermoprotei_A;o__Sulfolobales;f__Acidilobaceae;g__WALW01;s__	52103	0.0168016	0.371722	7257	0.00298816	0.108789	10	4.18089e-06	0.000529758	122	6.35191e-05	0.00284713	690	0.000445494	0.010514	0	0	0	0	0	0	2	1.0579e-06	0.000145621	92	8.1977e-05	0.00317687	1	5.88844e-07	8.28531e-05	13	5.07512e-06	0.000269482	2	1.88154e-06	0.000116329	18	1.37256e-05	0.000396691	30560	0.0239646	0.807829	228057	0.125443	0.90445	233	0.000147332	0.0122154
ELSC_M17_metabat2_166	d__Bacteria;p__Desulfobacterota;c__Thermodesulfobacteria;o__Thermodesulfobacteriales;f__ST65;g__Thermosulfuriphilus;s__Thermosulfuriphilus ammonigenes	1188	0.000254048	0.00300439	24580	0.00896856	0.664587	1	4.44424e-07	5.63863e-05	0	0	0	9	5.30671e-06	0.000454407	0	0	0	0	0	0	0	0	0	9	7.55897e-06	0.000244783	0	0	0	27	5.93073e-06	0.000404654	3	8.01718e-07	0.000112773	0	0	0	835	0.000494513	0.0294018	12	4.0289e-06	0.000401338	59	1.61709e-05	0.000249426
ELSC_M2_maxbin2_418	d__Bacteria;p__Aquificota;c__Aquificae;o__Hydrogenothermales;f__Hydrogenothermaceae;g__Hydrogenothermus;s__	12718	0.00308897	0.0871824	3750	0.00122332	0.0808147	52	2.00101e-05	0.00127544	302	0.000144	0.0131558	633	0.000360576	0.0180987	32	8.44359e-06	0.000641435	514	0.000312027	0.0210741	27	1.24261e-05	0.000679962	266	0.000193744	0.00671513	16	6.64036e-06	0.000644139	7072	0.00282697	0.0109368	1762	0.00127289	0.00719232	414	0.000259473	0.00312336	255504	0.159441	0.805886	30306	0.0133416	0.0698941	6062	0.0030673	0.0434331
MAR_354-166_metabat2_030	d__Bacteria;p__Pseudomonadota;c__Alphaproteobacteria;o__Rhizobiales;f__Rhizobiaceae;g__SZUA-100;s__	73	5.86995e-06	0.0011655	3530	0.000439917	0.0405702	863	0.000171634	0.00134292	444	9.15491e-05	0.00103727	765	0.00018523	0.00353457	1360	0.00016687	0.00259391	1037	0.000257075	0.0013804	620	0.000142475	0.00170829	360	0.000116785	0.000680976	605	0.000123755	0.00105864	747	8.27791e-05	0.000887669	124	2.69966e-05	0.0014571	58	1.26347e-05	0.00056182	567	0.000104483	0.000987795	398	5.71555e-05	0.00477151	36	5.0266e-06	0.000281935
ELSC_M17_metabat1_032	d__Bacteria;p__Campylobacterota;c__Campylobacteria;o__Campylobacterales;f__Sulfurimonadaceae;g__S012-15;s__	27114	0.00767206	0.760392	7785	0.00281503	0.305356	14	6.35533e-06	0.000590397	217	0.000118565	0.0122591	637	0.000387402	0.0263939	3	5.84278e-07	0.000109595	8	3.96454e-06	0.00036343	19	9.46667e-06	0.000816657	319	0.000259149	0.0105911	9	4.5022e-06	0.000595347	21	4.64759e-06	0.000460298	410	0.000202786	0.00221098	184	7.98097e-05	0.000593226	4510	0.00196287	0.0386728	719	0.000262857	0.0165856	10	2.84586e-06	0.000434843
Guaymas_4561-384_metabat1_008	d__Archaea;p__Methanobacteriota_B;c__Thermococci;o__Thermococcales;f__Thermococcaceae;g__Thermococcus;s__	1100	0.000208	0.0230681	403	0.000100123	0.0123996	1	3.4561e-07	4.49775e-05	1	4.88345e-07	5.97727e-05	16	7.41819e-06	0.00070011	6	1.48859e-06	0.000288211	0	0	0	1	4.13903e-07	4.55693e-05	10	6.81548e-06	0.000275191	0	0	0	30	6.45799e-06	0.000130198	0	0	0	0	0	0	199	7.79982e-05	0.00550264	172	5.75513e-05	0.00621044	26	1.04504e-05	0.00132684
Brothers_S143_metabat2_125	d__Bacteria;p__Desulfobacterota;c__Thermodesulfobacteria;o__Thermodesulfobacteriales;f__Thermodesulfatatoraceae;g__Thermodesulfatator_A;s__Thermodesulfatator_A sp015494065	161274	0.0287347	0.342859	5220	0.00119683	0.0913301	5	1.65239e-06	0.000123238	4	1.49605e-06	0.000187014	21	7.44713e-06	0.000580703	4	5.5955e-07	0.000108372	3	8.20366e-07	5.70633e-05	2	5.24551e-07	5.89814e-05	2	1.17069e-06	9.68638e-05	0	0	0	247	7.18849e-05	0.00061427	11	2.88567e-06	0.000142898	1	4.97452e-07	7.24081e-05	434	0.000178926	0.0132416	352	0.000120203	0.0167598	539	0.000136533	0.00105639
ELSC_T2_maxbin2_099	d__Bacteria;p__Campylobacterota;c__Campylobacteria;o__Campylobacterales;f__Hydrogenimonadaceae;g__Hydrogenimonas;s__	74200	0.0265068	0.899854	236856	0.113278	0.956335	4	4.89196e-07	5.56221e-05	63	4.18588e-05	0.00315222	544	0.00044595	0.0315514	35	8.34113e-06	0.000846186	23	9.61411e-06	0.000506982	12	6.48533e-06	0.000667465	17	9.6233e-06	0.000309113	5	1.29368e-06	0.000137688	266	8.04873e-05	0.000982049	218	0.000165001	0.00485827	16	1.36276e-05	0.000470508	2395	0.00191482	0.113428	5494	0.00348856	0.266312	5405	0.0042856	0.00204343
ELSC_V2_metabat1_005	d__Bacteria;p__Desulfobacterota_F;c__GWC2-55-46;o__S146-80;f__;g__;s__	2007	0.000359631	0.0975478	183	2.9391e-05	0.00275796	167	2.5953e-05	0.000358868	128	2.2163e-05	0.000308858	119	2.26463e-05	0.000759875	810	8.33879e-05	0.000615401	257	5.34932e-05	0.000328307	189	3.19166e-05	0.00036813	55	1.04411e-05	0.00018337	204	3.60881e-05	0.000233843	541	0.000122222	0.00122664	6	2.2645e-06	0.00024542	4	1.61689e-06	0.000162996	90	1.5267e-05	0.000318119	34	9.8976e-06	0.000857117	94	2.49385e-05	0.00104975
Guaymas_4561-380_metabat1_010	d__Bacteria;p__Aquificota;c__Aquificae;o__Aquificales;f__QOAS01;g__QOAS01;s__QOAS01 sp013153315	757	0.000123024	0.0159811	231	5.15991e-05	0.00500549	0	0	0	32	1.41137e-05	0.0016261	208	0.000105299	0.00717009	24	8.7142e-06	0.00159571	0	0	0	0	0	0	28	1.98013e-05	0.00132222	0	0	0	3	2.89072e-07	8.4803e-05	0	0	0	0	0	0	23	1.03335e-05	0.000923646	295	9.2245e-05	0.00529877	0	0	0
ELSC_134-614_metabat2_033	d__Bacteria;p__Bacteroidota;c__Bacteroidia;o__Flavobacteriales;f__JAADED01;g__;s__	8939	0.00161905	0.0725317	63360	0.0170176	0.762755	12	3.24865e-06	0.000358059	12	4.32915e-06	0.000474365	138	6.151e-05	0.00472537	25	4.54255e-06	0.000492649	7	2.09761e-06	0.000131542	12	4.47775e-06	0.000384469	7	3.24495e-06	0.000155413	5	1.30835e-06	6.55173e-05	75	1.65718e-05	0.000373296	193	7.8445e-05	0.0014236	51	1.40733e-05	0.000554103	261	8.28649e-05	0.00231342	184	5.92656e-05	0.00404175	230	8.67218e-05	0.00133015
Brothers_S012_maxbin2_121	d__Bacteria;p__Planctomycetota;c__Planctomycetia;o__Planctomycetales;f__Planctomycetaceae;g__S139-18;s__S139-18 sp015485495	36	2.57441e-06	0.000557989	4058	0.000524207	0.066247	54	5.93622e-06	0.000447632	32	2.20318e-06	0.000295148	93	1.41473e-05	0.000667313	360	3.95306e-05	0.00171377	134	2.17799e-05	0.00114673	73	1.24124e-05	0.000502165	17	3.97348e-06	0.000220456	69	7.91162e-06	0.000461588	2553	0.000306211	0.00185256	26	5.32919e-06	0.0003564	4	7.35075e-07	8.99399e-05	117369	0.0292956	0.920412	318	5.83821e-05	0.0088733	129	2.6962e-05	0.00402249
ELSC_T2_metabat2_190	d__Bacteria;p__Pseudomonadota;c__Gammaproteobacteria;o__GRL18;f__GRL18;g__GRL18;s__GRL18 sp015488755	654	7.58717e-05	0.00792844	2596	0.000416164	0.0612703	183	3.19556e-05	0.00184505	85	1.91911e-05	0.0020266	119	3.04501e-05	0.00240659	573	3.78507e-05	0.00100291	29	5.18427e-06	0.000335819	72	1.65738e-05	0.00118998	120	4.17224e-05	0.00192885	48	8.00579e-06	0.000372518	2900	0.000586811	0.0858351	50956	0.018012	0.36954	24626	0.00775798	0.353151	31	6.26517e-06	0.000516069	300	4.99268e-05	0.00543026	35	8.30581e-06	0.000817137
Brothers_S013_maxbin2_055	d__Bacteria;p__Campylobacterota;c__Campylobacteria;o__Campylobacterales;f__Sulfurovaceae;g__Sulfurovum;s__Sulfurovum sp015493425	36017	0.00894772	0.03273	17336	0.00568014	0.0815879	21	8.05355e-06	0.000542394	34	1.567e-05	0.00144946	216	0.000113415	0.00524314	83	2.36569e-05	0.000352987	16	8.08059e-06	0.000474134	40	1.99053e-05	0.00165793	65	4.65857e-05	0.00196602	4	1.03264e-06	0.000137751	515	0.000181212	0.0039874	4246	0.00256685	0.0254845	7485	0.00391264	0.0131503	60135	0.0367431	0.768941	308714	0.143885	0.988853	5424	0.00282966	0.0357685
Guaymas_4561-380_maxbin2_003	d__Bacteria;p__Campylobacterota;c__Campylobacteria;o__Nautiliales;f__Nautiliaceae;g__Nautilia;s__	4727	0.00119384	0.0745621	400	0.000125433	0.0141406	13	5.56358e-06	0.000385712	185	0.000105933	0.00985302	390	0.0002644	0.0132751	89	4.0355e-05	0.00702599	17	9.67948e-06	0.000541093	8	4.10617e-06	0.000309849	67	5.94249e-05	0.00287364	3	1.96554e-06	0.000156296	18	4.95067e-06	0.000744917	117	5.81147e-05	0.00107762	82	4.17473e-05	0.000881105	158	8.84076e-05	0.00722159	20366	0.00909376	0.0713402	1768	0.000814554	0.0142046
ELSC_T11_metabat1_118	d__Archaea;p__Thermoproteota;c__Thermoprotei_A;o__Sulfolobales;f__Acidilobaceae;g__;s__	3902	0.00125624	0.0812582	426	0.000192002	0.0269235	0	0	0	1	3.76879e-07	4.62683e-05	30	2.52008e-05	0.00194697	0	0	0	0	0	0	0	0	0	3	3.43913e-06	0.0001897	0	0	0	270	8.27358e-05	0.000565398	0	0	0	2	7.50903e-07	5.36712e-05	108	5.79606e-05	0.00460925	256	0.000167029	0.0173469	35	9.34966e-06	4.90444e-05
Brothers_S140_metabat1_037	d__Bacteria;p__Desulfobacterota;c__Dissulfuribacteria;o__Dissulfuribacterales;f__S140-46;g__S140-46;s__S140-46 sp015491585	447	7.57523e-05	0.0121152	1136	0.000263017	0.039535	0	0	0	0	0	0	22	9.40106e-06	0.000879983	27	3.65804e-06	0.000275411	3	7.58651e-07	5.32746e-05	2	4.83695e-07	5.37503e-05	7	3.99047e-06	0.000190267	2	5.99693e-07	7.51553e-05	288	4.58814e-05	0.00086714	6	1.6583e-06	0.000210245	0	0	0	5277	0.0022214	0.051147	34	1.11877e-05	0.00141225	25	5.65287e-06	0.000614085
Brothers_S146_metabat2_220	d__Archaea;p__Hydrothermarchaeota;c__Hydrothermarchaeia;o__;f__;g__;s__	79	3.14901e-05	0.00256265	18	6.94615e-06	0.000854218	1	4.37884e-07	5.63909e-05	0	0	0	13	1.10563e-05	0.0010944	1	3.39452e-07	6.37008e-05	0	0	0	0	0	0	1	1.28956e-06	0.000103383	0	0	0	2653	0.00156004	0.00811925	5	6.04894e-06	0.000499164	1	9.03341e-07	0.000127402	196	0.000183243	0.00928675	51	1.90964e-05	0.000727861	12	4.89431e-06	0.000293442
ELSC_T11_metabat2_080	d__Bacteria;p__Patescibacteria;c__Dojkabacteria;o__GCA-002793355;f__GCA-002793355;g__;s__	72368	0.0485685	0.861147	11213	0.00965753	0.573787	56	4.79559e-05	0.000896655	46	4.46151e-05	0.00238264	78	0.000104707	0.00518405	18	1.03257e-05	0.000433974	123	0.000131361	0.000239783	50	4.90455e-05	0.000216143	28	3.78277e-05	0.00144377	15	1.29314e-05	0.000224586	103	8.1419e-05	0.00118879	34	4.05008e-05	0.00187943	2	2.71846e-06	0.000374873	16	2.39479e-05	0.000969266	749	0.00078809	0.017852	174	0.000197205	0.00827591
ELSC_T2_metabat2_040	d__Bacteria;p__Desulfobacterota;c__Desulfobulbia;o__Desulfobulbales;f__Desulfocapsaceae;g__Desulfocapsa;s__	23098	0.00208694	0.132082	15851	0.00191611	0.115755	503	8.47694e-05	0.00874421	346	6.31781e-05	0.0064897	3636	0.000779704	0.0510108	27	2.28109e-06	0.000324157	138	2.72513e-05	0.00194591	287	5.60303e-05	0.00538251	915	0.000254017	0.00961941	84	1.43614e-05	0.00139171	2670	0.000387594	0.0105921	9220	0.00233866	0.0468787	4391	0.000974361	0.0209542	99	1.42754e-05	0.000955934	7143	0.00119739	0.0589277	1328	0.000195823	0.00774183
Axial_Seawater_UWMA-0828	d__Bacteria;p__Actinomycetota;c__Acidimicrobiia;o__Acidimicrobiales;f__MedAcidi-G1;g__S20-B6;s__S20-B6 sp002699725	27	2.73716e-06	0.000557661	294	4.54632e-05	0.00447145	210	7.79556e-05	0.00791258	44	1.69226e-05	0.00171736	419	0.000188673	0.0133577	75381	0.019945	0.893072	159	7.47506e-05	0.00323155	296	0.000124069	0.0115104	196	0.000116004	0.0047051	782	0.000304792	0.0254214	818	0.000191084	0.00247178	20	1.18356e-05	0.0007865	63	2.69998e-05	0.00173714	203	8.32275e-05	0.00607171	65	1.97341e-05	0.00284017	13	3.18504e-06	0.000342724
ELSC_T11_metabat2_191	d__Bacteria;p__Campylobacterota;c__Campylobacteria;o__Nautiliales;f__Nautiliaceae;g__;s__	147206	0.0665252	0.953318	2026	0.00103853	0.0834129	114	7.81626e-05	0.0074615	2406	0.0020945	0.181991	2729	0.00268685	0.146294	107	3.83021e-05	0.000822357	85	6.90747e-05	0.00424373	24	1.79725e-05	0.000959985	466	0.000612973	0.0260811	29	2.11344e-05	0.00180623	32	1.24157e-05	0.000955436	88	9.3098e-05	0.00216452	49	3.8066e-05	0.00194044	707	0.000596291	0.0379638	56181	0.0369376	0.14906	3965	0.0029584	0.0391763
ELSC_M2_maxbin2_368	d__Bacteria;p__Pseudomonadota;c__Zetaproteobacteria;o__Mariprofundales;f__Mariprofundaceae;g__GCA-2401635;s__	448	0.000111181	0.00247015	3742	0.00113415	0.108517	34	1.21766e-05	0.00126907	41	1.65052e-05	0.00162186	365	0.000194401	0.0140443	205	3.70867e-05	0.00130521	26	7.641e-06	0.000626572	30	1.35404e-05	0.00143811	20	9.53979e-06	0.000590436	33	1.42006e-05	0.00113983	5105	0.00159818	0.041845	25586	0.0170614	0.266566	5530	0.00281506	0.0605423	6100	0.00332982	0.0369004	675	0.00027864	0.00556259	766	0.000366004	0.00276904
ELSC_M2_metabat2_093_VB	d__Bacteria;p__Campylobacterota;c__Campylobacteria;o__Campylobacterales;f__Sulfurovaceae;g__UBA1140;s__	41546	0.0106683	0.36254	52838	0.0183963	0.691039	941	0.000454055	0.047298	4936	0.00248194	0.183784	8314	0.00483306	0.198281	39	4.11466e-06	0.000244355	368	0.00022176	0.0174362	111	5.99526e-05	0.00650165	1101	0.000852142	0.0342622	98	4.6936e-05	0.00447364	11495	0.0049363	0.370651	213668	0.159548	0.758047	53875	0.0351385	0.510023	91	4.0011e-05	0.0025395	8053	0.00355373	0.21371	617	0.000311641	0.0245046
Cayman_Shallow_HVA-1152	d__Bacteria;p__Pseudomonadota;c__Gammaproteobacteria;o__Arenicellales;f__UBA868;g__REDSEA-S09-B13;s__REDSEA-S09-B13 sp003447825	2	3.61973e-07	0.000129494	16	2.60597e-06	0.000430887	179390	0.060657	0.930798	4023	0.00139847	0.134343	135683	0.0558466	0.959843	9396	0.00200067	0.203201	22920	0.00975395	0.489846	340779	0.136063	0.980373	60418	0.0326382	0.745354	152422	0.0536296	0.963151	108	2.80431e-05	0.00121195	4	1.78476e-06	0.000226159	43	1.90883e-05	0.00132412	84	3.25045e-05	0.00364726	54	1.81802e-05	0.00278777	94	1.45722e-05	9.75765e-05
MAR_356-284_metabat2_041	d__Bacteria;p__Chloroflexota;c__Anaerolineae;o__Anaerolineales;f__DRMV01;g__JAADEN01;s__	1876	0.000212751	0.0229619	1218	0.00015474	0.011468	12	2.18868e-06	0.000149978	11	2.09612e-06	0.000139781	28	6.29253e-06	0.000309303	209	2.55849e-05	0.000456307	20	4.66399e-06	0.000271065	35	7.50842e-06	0.000335644	10	2.98973e-06	0.000171221	15	2.65766e-06	9.38955e-05	4447	0.000651721	0.00572932	1	4.13205e-07	5.22586e-05	5	1.05108e-06	0.000116413	82	2.0255e-05	0.00181418	18	2.20085e-06	0.000225179	4	5.39713e-07	7.3077e-05
Brothers_S012_metabat2_028	d__Archaea;p__Thermoproteota;c__Thermoprotei_A;o__Sulfolobales;f__AG1;g__WANO01;s__WANO01 sp015521765	828	0.000315563	0.00513921	516	0.000255209	0.0120137	0	0	0	0	0	0	19	1.66046e-05	0.00137733	0	0	0	0	0	0	0	0	0	5	5.02903e-06	0.000243609	0	0	0	340	0.000204966	0.00450677	15	1.71971e-05	0.000263285	1	3.16885e-07	4.4037e-05	197587	0.176736	0.994598	880	0.000445622	0.0425922	281	0.00021803	0.0275372
ELSC_T11_metabat1_092	d__Archaea;p__Thermoplasmatota;c__Thermoplasmata;o__Aciduliprofundales;f__Aciduliprofundaceae;g__JAADDK01;s__	8621	0.00230231	0.313464	818	0.000271976	0.0342919	0	0	0	0	0	0	81	4.76453e-05	0.00322239	1	1.19998e-07	3.34412e-05	0	0	0	0	0	0	84	6.6405e-05	0.00191484	0	0	0	14	2.82937e-06	0.000131089	40	2.94764e-05	0.00243653	2	4.88395e-07	3.47788e-05	9	5.59874e-06	0.000692233	14737	0.00689133	0.268586	1864	0.000886925	0.0216184
Brothers_S013_metabat2_077	d__Bacteria;p__Aquificota;c__Desulfurobacteriia;o__Desulfurobacteriales;f__Desulfurobacteriaceae;g__Balnearium;s__Balnearium sp015490195	56735	0.0151793	0.385537	18607	0.00669184	0.315391	5	2.52209e-06	0.000331899	125	6.65608e-05	0.00793665	854	0.00053982	0.0382074	3	7.80551e-07	0.00014968	7	4.40104e-06	0.000409269	4	2.48111e-06	0.000210419	154	0.000121003	0.00758739	1	5.81679e-07	7.30322e-05	1	1.96719e-07	4.33855e-05	0	0	0	0	0	0	2895	0.00189429	0.104481	443392	0.227806	0.999234	284	0.000160471	0.0249517
MAR_354-166_metabat2_103	d__Bacteria;p__Calditrichota;c__Calditrichia;o__RBG-13-44-9;f__J042;g__JAADJD01;s__	83	7.02741e-06	0.000279419	217	2.29772e-05	0.00145887	3	6.07255e-07	5.15473e-05	3	6.01249e-07	4.74562e-05	3	6.52208e-07	6.79115e-05	80	1.11701e-05	0.000177143	3	7.88043e-07	7.85482e-05	1	2.27874e-07	2.45463e-05	0	0	0	4	7.44243e-07	6.87297e-05	2740	0.000470337	0.00210035	5	1.58452e-06	0.000171824	5	1.45225e-06	0.000158733	12	2.07713e-06	0.000106367	1	1.13782e-07	2.20917e-05	21	3.59425e-06	0.000135823
ELSC_T11_maxbin2_227	d__Archaea;p__Thermoproteota;c__Thermoprotei_A;o__Sulfolobales;f__Fervidicoccaceae;g__;s__	8278	0.0022289	0.285355	3361	0.00116856	0.138189	2	5.55734e-07	3.65104e-05	10	4.56068e-06	0.000549763	228	0.00014083	0.0106105	4	7.22017e-07	0.000155872	3	1.11657e-06	7.79358e-05	5	1.65183e-06	7.72336e-05	89	7.10438e-05	0.0032059	7	2.39778e-06	0.000131297	445	0.000185603	0.00138599	14	1.00005e-05	0.000768826	0	0	0	11388	0.00700568	0.084344	130	5.87471e-05	0.00338073	245	9.78701e-05	0.00270879
Brothers_S140_metabat2_035	d__Archaea;p__Asgardarchaeota;c__Heimdallarchaeia;o__Hodarchaeales;f__S146-22;g__JAJRXH01;s__	825	0.000154953	0.00394836	2099	0.000475687	0.0159156	1	3.65087e-07	4.60634e-05	4	9.76569e-07	0.000143524	17	5.58757e-06	0.00040051	17	2.70848e-06	0.000128978	0	0	0	8	2.64835e-06	0.000229832	3	1.86432e-06	0.000146433	2	4.753e-07	2.86078e-05	37951	0.0120583	0.149633	35	1.77936e-05	0.00120589	115	5.48651e-05	0.00602801	4262	0.00196622	0.167188	17	5.27991e-06	0.000744773	8	2.05732e-06	0.000176496
ELSC_T10_metabat1_031	d__Bacteria;p__WOR-3;c__Hydrothermia;o__B15-G9;f__B15-G9;g__WGAI01;s__	847408	0.164831	0.952988	45498	0.0117257	0.705891	12	4.17999e-06	0.000371481	45	1.76522e-05	0.00180752	400	0.000173029	0.0132159	9	1.49234e-06	0.000215043	16	7.31385e-06	0.000631082	0	0	0	2	1.19396e-06	9.78347e-05	1	2.62252e-07	3.29344e-05	499	0.00010006	0.00107715	0	0	0	0	0	0	33	1.37103e-05	0.000466894	96	3.31747e-05	0.00175763	22	5.31629e-06	0.000392307
Brothers_S140_maxbin2_199	d__Archaea;p__Thermoproteota;c__Thermoprotei_A;o__Sulfolobales;f__Acidilobaceae;g__S012-22;s__S012-22 sp015523445	724	0.000150305	0.00924573	94	2.45964e-05	0.00412339	0	0	0	3	5.17772e-07	0.000150322	52	2.79245e-05	0.00251116	1	2.20628e-07	4.07248e-05	0	0	0	0	0	0	10	6.78966e-06	0.000449171	0	0	0	1228	0.00041244	0.00544335	0	0	0	1	5.31007e-07	7.3664e-05	68481	0.0385729	0.857079	117	4.7547e-05	0.00828331	69	3.36301e-05	0.00481691
ELSC_T11_metabat2_275	d__Bacteria;p__Desulfobacterota;c__Thermodesulfobacteria;o__Thermodesulfobacteriales;f__Thermodesulfatatoraceae;g__;s__	200097	0.0625974	0.9737	60318	0.0251026	0.902403	1	6.04898e-07	7.668e-05	3	1.91036e-06	0.000227762	5	2.9075e-06	0.000270278	2	3.90452e-07	8.19944e-05	1	2.98377e-07	3.94788e-05	1	2.76096e-07	3.94788e-05	12	1.06212e-05	0.000454765	0	0	0	28	7.05432e-06	5.69406e-05	0	0	0	0	0	0	37	1.70607e-05	0.00143946	3	4.51678e-07	0.000178414	10	3.30498e-06	0.000206504
MAR_355-202_metabat2_071	d__Bacteria;p__Campylobacterota;c__Campylobacteria;o__Campylobacterales;f__Sulfurimonadaceae;g__Sulfurimonas;s__	270	2.9929e-05	0.00437629	1118	0.000204665	0.0229399	536	0.000180956	0.0169744	1230	0.000428645	0.0407864	1227	0.000465673	0.0262507	186	4.18998e-05	0.00550172	278	0.000116694	0.00962313	322	0.000125623	0.0114832	705	0.000371617	0.0147261	86	3.0234e-05	0.00235631	1662	0.000414486	0.0231143	13732	0.00550813	0.0823119	10220	0.00392937	0.0580816	2430	0.000801177	0.0391502	18017	0.00588983	0.329038	655	0.000181921	0.00998695
Cayman_Shallow_HVA-1105	d__Bacteria;p__Pseudomonadota;c__Gammaproteobacteria;o__Pseudomonadales;f__HTCC2089;g__UBA11889;s__UBA11889 sp002313255	7	1.09167e-06	0.00036557	93	1.03265e-05	0.000798325	33266	0.00908272	0.494938	1522	0.000427961	0.0391554	27643	0.00914023	0.390901	8569	0.00155225	0.159657	10711	0.00363988	0.122799	40007	0.0128658	0.539319	9351	0.00404275	0.137731	44506	0.0126639	0.523065	159	2.9427e-05	0.000209434	29	1.20417e-05	0.00100438	158	5.34051e-05	0.00252559	232	7.79713e-05	0.0057065	79	1.98093e-05	0.0020553	4	7.64831e-07	6.71839e-05
Brothers_S016_maxbin2_013_VB	d__Bacteria;p__Thermosulfidibacterota;c__Thermosulfidibacteria;o__Thermosulfidibacterales;f__B14-G1;g__;s__	942	0.00037376	0.00933032	206	0.000109483	0.00711327	1	8.86055e-07	0.00011024	11	9.24011e-06	0.00106565	3	3.31617e-06	0.000224934	4	4.48364e-07	0.000143646	6	4.26456e-06	0.000408668	7	7.10934e-06	0.000748296	0	0	0	0	0	0	123	7.92299e-05	0.000634716	8	5.48944e-06	0.00036524	0	0	0	0	0	0	17	8.28175e-06	0.00112801	1743	0.00137248	0.0340853
Brothers_S144_metabat2_102	d__Bacteria;p__Campylobacterota;c__Campylobacteria;o__Campylobacterales;f__JAADDL01;g__;s__	4936	0.00109622	0.117529	3467	0.00109861	0.112256	25	7.32006e-06	0.000509632	57	2.16662e-05	0.00181687	73	3.19584e-05	0.00243196	137	3.41863e-05	0.000398486	48	1.84112e-05	0.000511527	15	6.7292e-06	0.000297443	27	1.54928e-05	0.000394065	17	6.17417e-06	0.000209663	18574	0.00733169	0.0881083	5971	0.00370673	0.20209	1568	0.000561778	0.00849387	384670	0.226451	0.964962	224277	0.102166	0.962965	2240	0.00111477	0.0742389
Lau_Basin_Abe_HVA-1298	d__Bacteria;p__Bacteroidota;c__Bacteroidia;o__Flavobacteriales;f__UA16;g__UBA974;s__UBA974 sp012963975	36	4.99922e-06	0.000675414	116	2.21651e-05	0.00157526	87817	0.0344556	0.937224	64705	0.0269712	0.894214	21122	0.0100267	0.502948	1993	0.000477791	0.02354	107113	0.053611	0.942322	161171	0.0746394	0.983602	57098	0.0356709	0.739083	10131	0.00408175	0.301913	243	7.18035e-05	0.00159326	94	3.96963e-05	0.000962835	89	2.99633e-05	0.000751636	25	6.72763e-06	0.000628834	25	5.91003e-06	0.000745814	43	1.05128e-05	0.000520852
ELSC_A1_metabat1_008	d__Bacteria;p__Acidobacteriota;c__Holophagae;o__Thermotomaculales;f__Thermotomaculaceae;g__Thermotomaculum;s__	175948	0.0546905	0.996519	59268	0.0244813	0.902397	26	1.38688e-05	0.00132133	164	9.7562e-05	0.0108735	141	9.50349e-05	0.00745516	26	2.3845e-06	0.000341527	41	2.79232e-05	0.001823	9	2.9196e-06	0.000236792	21	1.95114e-05	0.000776406	2	7.08321e-07	8.57613e-05	39	9.85975e-06	0.000201122	0	0	0	0	0	0	864	0.000565035	0.0222592	6	3.00818e-06	0.000582115	13	3.89214e-06	0.000329384
Brothers_S014_metabat1_002	d__Bacteria;p__Chloroflexota;c__Anaerolineae;o__JAADDB01;f__JAADDB01;g__WFQU01;s__WFQU01 sp015486845	149	1.50513e-05	0.0012562	166	1.81569e-05	0.00141703	3	5.37856e-07	2.50739e-05	1	1.63392e-07	2.00591e-05	3	7.11401e-07	4.90732e-05	5	5.42357e-07	8.23857e-05	5	1.24445e-06	5.37298e-05	2	4.63853e-07	5.12224e-05	1	3.26199e-07	2.65067e-05	10	1.69122e-06	6.87741e-05	291	3.32197e-05	0.000452763	412	0.000135235	0.00821349	6	2.07976e-06	0.000231038	1229	0.000413437	0.0518306	1394	0.00036015	0.0584129	1068756	0.316477	0.999832
MAR_355-202_maxbin2_089	d__Bacteria;p__Campylobacterota;c__Campylobacteria;o__Campylobacterales;f__Hydrogenimonadaceae;g__Hydrogenimonas;s__	946	0.000141228	0.00295287	743	0.000127527	0.00542314	8	2.30758e-06	0.000275219	10	2.27602e-06	0.00020498	31	1.05749e-05	0.000557604	16	2.10041e-06	0.000184435	7	2.09947e-06	0.000205458	6	1.88569e-06	0.000181568	7	2.80096e-06	0.000172012	3	6.96039e-07	8.5528e-05	119	3.36922e-05	0.000425251	477	0.00021128	0.00121268	2132	0.000998372	0.000555215	294	8.06347e-05	0.00210762	359	9.43701e-05	0.002487	46	7.42414e-06	0.000261362
ELSC_T10_maxbin2_112	d__Archaea;p__Thermoproteota;c__Thermoprotei;o__Thermofilales;f__Thermofilaceae;g__;s__	612712	0.330688	0.991187	30352	0.0203147	0.85317	2	2.04028e-06	0.000258058	80	8.20504e-05	0.00365061	356	0.000413352	0.0133708	0	0	0	1	1.32949e-06	0.000131636	2	1.14495e-06	0.000131636	22	3.63826e-05	0.00182205	1	1.09084e-06	0.000131636	0	0	0	0	0	0	0	0	0	0	0	0	60	5.67776e-05	0.00254409	6	4.02524e-06	0.000230688
ELSC_M17_maxbin2_157	d__Bacteria;p__Campylobacterota;c__Desulfurellia;o__Desulfurellales;f__Hippeaceae;g__S144-51;s__	2601	0.000638438	0.0749897	2704	0.000955067	0.174003	2	8.00299e-07	0.000100417	31	1.43077e-05	0.00140185	163	9.36703e-05	0.00565595	5	1.34574e-06	0.000256696	1	4.26536e-07	4.18959e-05	0	0	0	6	4.95496e-06	0.000320537	1	3.38859e-07	4.05659e-05	76	2.7529e-05	0.00148897	678	0.000468267	0.0179421	19	9.34509e-06	0.000758116	334	0.000195283	0.00624914	15457	0.00722157	0.234781	23762	0.0126578	0.0531426
ELSC_M10_maxbin2_022	d__Bacteria;p__Campylobacterota;c__Campylobacteria;o__Nautiliales;f__Nautiliaceae;g__;s__	77420	0.0149039	0.475708	25289	0.00673052	0.367737	78	2.67445e-05	0.00305075	1225	0.000466747	0.032941	3420	0.00150876	0.0819558	32	4.94011e-06	0.000413385	65	2.69368e-05	0.00192353	31	1.26472e-05	0.00118238	326	0.000182431	0.00819836	21	7.192e-06	0.000834649	914	0.000235559	0.011246	9284	0.00503983	0.0353147	3282	0.00154167	0.0194086	2829	0.00122405	0.0448247	118165	0.037294	0.258395	7018	0.00242515	0.0426916
Brothers_S146_metabat2_067	d__Bacteria;p__WOR-3;c__Hydrothermia;o__S141-80;f__S141-80;g__;s__	22	3.1349e-06	0.000609238	63	1.59872e-05	0.00111801	0	0	0	0	0	0	9	4.73564e-06	0.000264075	10	2.28516e-06	0.000287038	6	2.25327e-06	0.000112662	1	3.54185e-07	3.80325e-05	0	0	0	1	3.14057e-07	3.80325e-05	2548	0.00113836	0.0156314	0	0	0	6	3.26259e-06	0.000530302	38249	0.0261958	0.828055	61	3.15366e-05	0.00541568	47	2.52933e-05	0.00352913
ELSC_T11_metabat1_099	d__Archaea;p__Methanobacteriota;c__Methanococci;o__Methanococcales;f__Methanocaldococcaceae;g__Methanocaldococcus;s__Methanocaldococcus sp024490875	68589	0.0184427	0.748504	2777	0.000997286	0.175241	3	1.21867e-06	0.00011759	38	1.97533e-05	0.00209133	1365	0.00082167	0.0692922	6	1.42562e-06	0.000276201	25	1.57255e-05	0.00149244	7	4.24865e-06	0.000477882	15	1.19275e-05	0.000801939	5	2.63549e-06	0.000267997	91	1.89186e-05	0.000197579	5	2.91413e-06	0.000235865	0	0	0	3	1.62902e-06	0.000213987	878	0.000413647	0.00184111	35	1.42958e-05	0.000553085
Brothers_S141_metabat2_228	d__Archaea;p__Thermoproteota;c__Thermoprotei_A;o__Sulfolobales;f__Acidilobaceae;g__Aeropyrum;s__	675	0.00012846	0.00834317	114	3.81185e-05	0.00556867	0	0	0	0	0	0	72	4.45247e-05	0.00355729	0	0	0	0	0	0	0	0	0	12	9.85749e-06	0.000530049	0	0	0	113	2.83245e-05	0.000290649	0	0	0	0	0	0	84989	0.0549192	0.955863	164	7.87616e-05	0.0123624	112	6.20363e-05	0.00866682
Brothers_S012_metabat1_015	d__Bacteria;p__Actinomycetota;c__Acidimicrobiia;o__UBA5794;f__ZC4RG35;g__S012-128;s__S012-128 sp015488325	54	4.75332e-06	0.00131793	3264	0.00056656	0.0319823	6	1.26649e-06	0.000132418	9	2.15282e-06	0.00019046	6	1.4961e-06	0.000156747	98	1.44098e-05	0.0010656	15	4.12193e-06	0.000348249	13	2.92735e-06	0.000214093	4	1.26126e-06	0.000101486	22	4.78554e-06	0.00033678	2237	0.00041671	0.00796977	22	7.08169e-06	0.000725346	18	6.15546e-06	0.000258928	389307	0.128359	0.993792	785	0.000189676	0.0306456	485	0.000132169	0.0190967
ELSC_T2_metabat1_160	d__Archaea;p__Thermoproteota;c__Thermoprotei_A;o__Sulfolobales;f__Fervidicoccaceae;g__;s__	2928	0.00127696	0.210176	1222	0.000716934	0.0972784	0	0	0	2	1.80991e-06	0.000217635	210	0.000210664	0.0164092	0	0	0	0	0	0	0	0	0	25	2.85686e-05	0.00152886	2	1.79305e-06	0.000218717	58	2.30127e-05	0.000252283	0	0	0	0	0	0	6084	0.00580349	0.0690292	14	8.84736e-06	0.00169019	5	3.51777e-06	0.000524056
Brothers_S012_metabat2_138	d__Bacteria;p__Campylobacterota;c__Campylobacteria;o__Campylobacterales;f__Sulfurimonadaceae;g__S012-15;s__S012-15 sp015488075	1046	0.000253055	0.0181374	1283	0.000430987	0.0325751	18	7.13328e-06	0.000700885	64	3.32145e-05	0.00362714	144	8.73454e-05	0.00548954	115	1.21302e-05	0.000455445	41	1.62695e-05	0.00108806	25	1.18321e-05	0.000385443	50	4.1938e-05	0.00197561	8	1.3392e-06	0.000185808	4332	0.00228883	0.0194502	7553	0.00638169	0.0436856	5046	0.00334398	0.0152017	228746	0.181054	0.999141	6650	0.00374039	0.104438	1248	0.000795874	0.0418906
Brothers_S139_metabat1_067	d__Bacteria;p__Pseudomonadota;c__Gammaproteobacteria;o__WFUO01;f__WFUO01;g__;s__	181	1.50382e-05	0.00273038	10604	0.00166577	0.216594	11	1.8225e-06	0.000230699	7	1.14017e-06	0.000126819	31	6.78129e-06	0.000523334	106	1.13409e-05	0.00129179	17	2.94875e-06	0.000178923	12	1.97872e-06	0.000207433	11	3.00845e-06	0.000141893	21	3.93915e-06	0.000366039	2350	0.000348382	0.00503508	30	7.95184e-06	0.000373903	16	3.54897e-06	0.000159261	9389	0.00278333	0.220602	151	2.81464e-05	0.00331368	130	1.76828e-05	0.000581336
Guaymas_4559-240_maxbin2_008	d__Archaea;p__Thermoproteota;c__Thermoprotei_A;o__Sulfolobales;f__Ignisphaeraceae;g__JAADCV01;s__	143	1.57024e-05	0.00135369	66	9.42273e-06	0.00123862	0	0	0	0	0	0	8	2.29352e-06	9.97613e-05	2	5.32781e-07	9.97613e-05	0	0	0	0	0	0	0	0	0	0	0	0	46	6.41438e-06	0.000138283	0	0	0	0	0	0	11	2.55397e-06	0.000212857	4	5.94835e-07	9.77858e-05	2	3.28511e-07	2.81505e-05
ELSC_M2_metabat2_208	d__Bacteria;p__Pseudomonadota;c__Zetaproteobacteria;o__Mariprofundales;f__Mariprofundaceae;g__Ghiorsea;s__	81	2.87973e-05	0.0081188	1170	0.000661358	0.0849396	9	4.54484e-06	0.000289996	10	8.11456e-06	0.000987495	55	5.06686e-05	0.00416235	21	5.95533e-06	0.000485123	3	1.80745e-06	6.03708e-05	6	3.5781e-06	0.000380552	11	9.89028e-06	0.000410737	16	1.12977e-05	0.000938982	1052	0.000364319	0.00416774	30	3.43645e-05	0.00172919	25	2.06089e-05	0.00110392	8237	0.007816	0.109116	49	3.32241e-05	0.00328374	10	6.19155e-06	0.00108991
ELSC_128-326_maxbin2_013	d__Bacteria;p__Pseudomonadota;c__Gammaproteobacteria;o__SZUA-152;f__SZUA-152;g__SZUA-152;s__SZUA-152 sp015487095	71	1.12947e-05	0.00269282	11946	0.00265262	0.281003	94	2.25607e-05	0.00153551	616	0.000205996	0.0230343	3903	0.00149274	0.10698	153	2.25713e-05	0.00105183	47	1.57617e-05	0.00119633	153	5.17e-05	0.00503103	1098	0.000550563	0.0258866	55	1.46809e-05	0.0011556	815	0.00013277	0.00293509	204	8.54641e-05	0.00224387	17	4.79095e-06	0.00046524	513	0.000181512	0.0166663	233194	0.0720215	0.855796	163	5.39272e-05	0.00844807
ELSC_T2_metabat2_078	d__Bacteria;p__Planctomycetota;c__Planctomycetia;o__;f__;g__;s__	1879	0.000141203	0.00192536	2616	0.000259801	0.023681	23	2.48508e-06	0.000197259	4	5.41124e-07	4.74395e-05	67	7.55602e-06	0.000371812	91	6.14297e-06	0.000538662	35	4.6349e-06	0.000263553	33	4.27073e-06	0.000256457	12	1.71118e-06	7.60249e-05	28	2.7072e-06	0.000127722	1418	0.00012808	0.00120059	2	3.94277e-07	5.04805e-05	5	4.06106e-07	3.73029e-05	1172	0.000205852	0.0106577	33	3.23838e-06	0.000297207	31	3.14552e-06	0.000177594
Brothers_S141_metabat1_107	d__Archaea;p__Thermoproteota;c__Thermoprotei_A;o__Sulfolobales;f__WAQK01;g__WAQK01;s__WAQK01 sp015520265	179	2.704e-05	0.00363064	48	9.66726e-06	0.00130622	0	0	0	0	0	0	6	3.45212e-06	0.00037065	0	0	0	0	0	0	0	0	0	0	0	0	0	0	0	8558	0.00329487	0.0730877	8	5.23233e-06	0.000512496	14	8.76958e-06	0.00112737	22441	0.0129575	0.730665	110	4.82466e-05	0.00738525	38	1.80712e-05	0.00276908
ELSC_V2_metabat2_009	d__Bacteria;p__Bipolaricaulota;c__Bipolaricaulia;o__Bipolaricaulales;f__Bipolaricaulaceae;g__;s__	56847	0.0112833	0.690255	20001	0.00521354	0.432646	1	2.02104e-07	2.59689e-05	2	8.30616e-07	0.00010038	27	1.05938e-05	0.000877949	17	2.76321e-06	0.000229725	3	6.60334e-07	8.24014e-05	1	2.29708e-07	2.49701e-05	2	1.00517e-06	8.04038e-05	3	9.24723e-07	7.14145e-05	2079	0.00039248	0.00366162	0	0	0	3	7.38179e-07	0.000103876	361	0.000152179	0.0119827	28	7.91159e-06	0.000884441	246	5.03816e-05	0.000644229
ELSC_T2_maxbin2_260_VB	d__Bacteria;p__Campylobacterota;c__Campylobacteria;o__Campylobacterales;f__Sulfurovaceae;g__Sulfurovum;s__Sulfurovum sp015493435	4654	0.00088539	0.106089	9393	0.00226445	0.161838	106	3.59033e-05	0.00395901	133	4.74935e-05	0.00536127	1006	0.000440332	0.0308676	13	1.90053e-06	0.000270684	49	1.90746e-05	0.00127201	333	0.000137637	0.0125568	591	0.000333429	0.0123884	4	1.10778e-06	0.000156712	1308	0.000376789	0.0338991	19485	0.0106336	0.277578	5962	0.00286556	0.115726	264	9.35273e-05	0.00839782	46740	0.0158785	0.397584	48544	0.020561	0.318432
ELSC_T10_metabat2_125	d__Bacteria;p__Pseudomonadota;c__Gammaproteobacteria;o__Thiotrichales;f__Thiotrichaceae;g__S015-18;s__	470	0.000132176	0.0321526	36452	0.0141654	0.831066	137	5.34692e-05	0.00286049	619	0.000350915	0.0379068	1054	0.000668278	0.0501579	172	4.46227e-05	0.00153599	40	2.18953e-05	0.00183121	83	3.52152e-05	0.000931844	71	4.4949e-05	0.00188967	59	2.45427e-05	0.00140029	28	5.75489e-06	0.000176841	25	8.51549e-06	0.000751394	17	8.97455e-06	0.000842341	99	5.2522e-05	0.0015959	61	1.56847e-05	0.00142772	2	4.67617e-07	4.04208e-05
Brothers_S012_metabat1_056	d__Bacteria;p__Pseudomonadota;c__Gammaproteobacteria;o__S144-34;f__S144-34;g__S144-34;s__S144-34 sp015487895	98	1.20909e-05	0.00218994	2723	0.000660102	0.0856135	18	6.53952e-06	0.000426158	6	1.78251e-06	0.000184299	22	8.71913e-06	0.000715017	297	6.97572e-05	0.00267735	17	6.39292e-06	0.000462596	25	9.50518e-06	0.000608345	14	7.93874e-06	0.000263511	30	1.01724e-05	0.000610986	2381	0.000624209	0.0117228	15	6.73219e-06	0.000506954	7	2.35131e-06	0.000296251	131851	0.064669	0.984513	292	0.000100449	0.0163414	149	5.96209e-05	0.00879038
ELSC_M2_metabat1_230	d__Bacteria;p__Bacteroidota;c__Bacteroidia;o__Cytophagales;f__Cyclobacteriaceae;g__S012-113;s__	332	4.93929e-05	0.00594043	137272	0.0293609	0.87338	10	1.60487e-06	0.000192468	45	1.48285e-05	0.00149884	30	8.50035e-06	0.000693284	30	3.51229e-06	0.00035807	13	3.40089e-06	0.000156781	15	2.93985e-06	0.000208908	38	1.75987e-05	0.000791523	12	2.28544e-06	0.000229357	677	0.000114542	0.00103892	35	9.13369e-06	0.000296721	7	1.32261e-06	0.000212115	32965	0.0123901	0.0498563	171	4.1069e-05	0.00307547	82	2.14013e-05	0.001563
ELSC_M10_metabat2_143	d__Bacteria;p__Campylobacterota;c__Campylobacteria;o__Campylobacterales;f__Sulfurimonadaceae;g__Sulfurimonas;s__	1942	0.000410251	0.0667452	10900	0.00311058	0.452764	38	1.20967e-05	0.00151274	294	0.000120964	0.0136657	360	0.000157185	0.011232	11	2.09686e-06	0.000397202	38	1.57251e-05	0.0013394	19	8.12279e-06	0.000765062	93	5.2178e-05	0.00278041	11	3.63193e-06	0.000255383	10307	0.00358992	0.215472	72246	0.0429418	0.458245	174302	0.0933778	0.559295	4533	0.00205683	0.0586696	147892	0.0571149	0.694274	217913	0.0966132	0.719804
ELSC_M2_metabat2_325	d__Archaea;p__Thermoplasmatota;c__Thermoplasmata;o__Aciduliprofundales;f__Aciduliprofundaceae;g__JAADDK01;s__	7730	0.00216706	0.178714	4917	0.0017841	0.149169	50	2.35995e-05	0.000614519	4	2.27486e-06	0.000276044	99	5.85625e-05	0.00274615	41	1.23012e-05	0.000292592	11	6.23754e-06	0.000134637	63	3.40347e-05	0.000189546	40	3.13932e-05	0.000235428	32	1.5372e-05	0.000235428	568	0.000202647	0.00183603	16	8.04685e-06	0.000463333	2	3.37206e-07	9.55249e-05	335	0.000218649	0.00185785	13800	0.00732457	0.48939	2598	0.00144111	0.0135871
ELSC_M2_maxbin2_080	d__Bacteria;p__Pseudomonadota;c__Gammaproteobacteria;o__J048;f__J048;g__J048;s__	1216	0.000301746	0.020365	12824	0.00421075	0.234935	11	3.75065e-06	0.000358097	4	1.53464e-06	0.000143366	34	1.59355e-05	0.00100548	204	4.75974e-05	0.00239071	23	1.03358e-05	0.000646741	13	5.50359e-06	0.000445391	10	6.68969e-06	0.000208996	15	6.04042e-06	0.000615519	6981	0.00252001	0.0303758	12	6.97848e-06	0.000442205	17	9.78778e-06	0.000952589	10824	0.00631396	0.227297	215	8.19561e-05	0.00961828	24	1.07598e-05	0.000895243
Brothers_S141_metabat2_180	d__Bacteria;p__Pseudomonadota;c__Alphaproteobacteria;o__Rhodobacterales;f__Rhodobacteraceae;g__JAAEUB01;s__	2749	0.000298394	0.046177	23942	0.00364892	0.271825	17	2.87171e-06	8.1206e-05	20	3.54794e-06	0.000166489	59	1.45932e-05	0.00111106	971	0.000125653	0.0132519	75	1.63071e-05	0.00042166	19	3.64947e-06	0.000100233	1	3.92417e-07	3.19388e-05	110	2.25322e-05	0.00168528	7653	0.00122106	0.0113216	180	4.60315e-05	0.00328018	55	1.17038e-05	0.000930981	16404	0.00450124	0.0966103	1031	0.000204647	0.0200382	19	4.71936e-06	0.000745464
Brothers_S012_maxbin2_149	d__Bacteria;p__Campylobacterota;c__Campylobacteria;o__Campylobacterales;f__Sulfurimonadaceae;g__Sulfurimonas;s__Sulfurimonas sp015487435	12853	0.00225836	0.0109885	52508	0.0118172	0.0309175	1178	0.000351752	0.00478054	2409	0.00084017	0.00960857	1411	0.000567346	0.0195593	2756	0.00060233	0.00671099	1083	0.000354574	0.00318091	1203	0.000445607	0.00545676	886	0.00037923	0.00531806	633	0.000208258	0.0021636	4862	0.00129396	0.0210629	26652	0.0130321	0.057361	15227	0.00554609	0.0413836	278914	0.137882	0.993401	16479	0.00579913	0.300545	2501	0.000856218	0.0330682
ELSC_T2_metabat2_243_VB	d__Bacteria;p__Patescibacteria;c__Paceibacteria;o__Moranbacterales;f__GCA-2747515;g__;s__	12459	0.0039797	0.237768	5747	0.0024237	0.168015	37	2.2935e-05	0.00239254	60	3.95203e-05	0.00423661	449	0.000336356	0.0238668	16	4.01061e-06	0.000718271	14	8.0892e-06	0.000887226	37	2.58238e-05	0.00248423	104	0.000101582	0.0040286	16	1.08337e-05	0.000562901	437	0.000221318	0.00656548	1125	0.000886269	0.0318714	1520	0.00104801	0.0246683	109	7.02621e-05	0.00270158	1244	0.000672538	0.0521867	496	0.000276799	0.0129527
ELSC_A1_metabat2_271	d__Bacteria;p__JAFGBW01;c__JAFGBW01;o__JAFGJP01;f__JAFGJP01;g__;s__	179654	0.0397474	0.998769	8883	0.00248345	0.208833	26	8.90742e-06	0.000829548	197	8.30714e-05	0.00540927	494	0.000233548	0.0113943	38	6.85229e-06	0.000496951	7	2.33193e-06	0.000277626	18	6.41619e-06	0.000680185	66	4.52996e-05	0.00123821	11	3.35178e-06	0.000158247	1678	0.000560127	0.00413608	2158	0.00116285	0.00501171	1832	0.000897944	0.00255305	145	6.31691e-05	0.00294728	1281	0.000395518	0.0105909	1740	0.000686242	0.00638541
Brothers_S140_maxbin2_232	d__Bacteria;p__Pseudomonadota;c__Zetaproteobacteria;o__Mariprofundales;f__Mariprofundaceae;g__Ghiorsea;s__	24	4.90881e-06	0.00126303	1332	0.000512294	0.0139457	57	2.34009e-05	0.000756917	21	1.00938e-05	0.000631887	254	0.000166848	0.0128728	53	1.49109e-05	0.000984516	81	5.54736e-05	0.00172646	42	2.10145e-05	0.000828042	18	1.25627e-05	0.000469423	35	1.62405e-05	0.00101896	2116	0.000844473	0.00938098	337	0.000270694	0.00672541	35	2.34192e-05	0.0017916	1021441	0.745572	0.972825	3937	0.00214655	0.191957	1449	0.000889165	0.107953
ELSC_M17_metabat2_026	d__Bacteria;p__Desulfobacterota;c__Desulfobulbia;o__Desulfobulbales;f__Desulfobulbaceae;g__;s__	5393	0.000570524	0.0359267	7977	0.00113261	0.0417085	60	1.04905e-05	0.000897049	18	3.03108e-06	0.000263393	695	0.000198215	0.0133528	108	1.09226e-05	0.000934207	212	5.48627e-05	0.0034297	52	9.05422e-06	0.000447538	411	0.000154765	0.00112	51	8.4594e-06	0.000538295	487	6.55788e-05	0.00164448	1429	0.000338626	0.0119865	112	2.04929e-05	0.000893761	75080	0.0229032	0.793949	926	0.00018101	0.0108544	278	4.77364e-05	0.00399069
ELSC_T2_metabat1_261	d__Bacteria;p__Pseudomonadota;c__Alphaproteobacteria;o__Geminicoccales;f__Geminicoccaceae;g__HRBIN39;s__	1178	0.000174441	0.00828261	9722	0.00213257	0.138761	14	1.94292e-06	0.00024819	4	8.56548e-07	8.54725e-05	42	1.18303e-05	0.000999617	308	5.12818e-05	0.00532261	27	6.40745e-06	0.000457986	19	4.1365e-06	0.000489524	10	3.87052e-06	0.00014992	41	1.09004e-05	0.000704805	4313	0.000837786	0.00896319	39	1.14848e-05	0.000598308	41	1.44292e-05	0.000367943	8157	0.00327927	0.0893732	98	2.02575e-05	0.00246728	14	3.19774e-06	0.000372057
ELSC_M2_maxbin2_126	d__Bacteria;p__Actinomycetota;c__Acidimicrobiia;o__Acidimicrobiales;f__TK06;g__DRKF01;s__DRKF01 sp011051915	827	7.08809e-05	0.0196095	57189	0.00855074	0.607803	215	4.40303e-05	0.000970005	147	3.04382e-05	0.000784146	258	6.05003e-05	0.00151467	2011	0.000264486	0.00313013	225	5.63927e-05	0.00089364	254	5.8003e-05	0.00105816	147	4.75706e-05	0.000656122	204	4.27695e-05	0.00115951	1412	0.000165435	0.00216152	35	8.10727e-06	0.000455944	154	3.9771e-05	0.000373964	270	5.9155e-05	0.00207505	111	1.75261e-05	0.00165757	69	1.15823e-05	0.000288054
Brothers_S141_metabat2_163	d__Bacteria;p__Pseudomonadota;c__Gammaproteobacteria;o__Thiotrichales;f__Thiotrichaceae;g__HyVt-477;s__HyVt-477 sp015490895	1186	0.00014523	0.0106716	9891	0.00155775	0.0639566	1473	0.000347734	0.00166375	130	2.90997e-05	0.00144445	2149	0.000609175	0.0293309	2783	0.000434562	0.00187103	317	8.24185e-05	0.00104419	1638	0.000464608	0.00141391	665	0.000250176	0.0023262	882	0.000217156	0.00091911	1281	0.0002137	0.00198637	747	0.000228683	0.00530283	325	8.76932e-05	0.00123263	4910	0.0013341	0.0151902	1115	0.00020386	0.00762676	162	2.35516e-05	0.000444772
Cayman_Deep_HVA-1183	d__Bacteria;p__Chloroflexota;c__Dehalococcoidia;o__UBA3495;f__UBA3495;g__UBA9611;s__UBA9611 sp002746355	24	1.83398e-06	0.000456818	48	3.72691e-06	0.000499006	8436	0.00194705	0.154371	333	7.87674e-05	0.00820229	40533	0.0117615	0.538721	6114	0.000897891	0.0956147	3186	0.000948012	0.0574144	12463	0.00339368	0.230989	6832	0.00256729	0.0993154	58275	0.0143384	0.592657	889	9.9785e-05	0.000976259	0	0	0	90	2.57761e-05	0.00160875	99	2.48352e-05	0.00196372	78	1.75519e-05	0.00178377	4	8.39946e-07	0.000132497
ELSC_T2_maxbin2_165	d__Bacteria;p__Pseudomonadota;c__Gammaproteobacteria;o__Chromatiales;f__Sedimenticolaceae;g__Thiolapillus;s__	10912	0.00216566	0.288416	87016	0.0227434	0.781098	217	7.39738e-05	0.00108864	16	5.36583e-06	0.000556818	94	3.81806e-05	0.00161213	830	0.000180943	0.00270027	86	3.47862e-05	0.00113471	223	8.97595e-05	0.00134107	36	1.96667e-05	0.000553877	121	4.18137e-05	0.00125627	1652	0.000418435	0.00509665	62	2.59609e-05	0.00113765	23	6.97613e-06	0.000439671	5586	0.00243966	0.0249303	449	0.000140287	0.0165261	22	6.51914e-06	0.0005627
Brothers_S143_maxbin2_350	d__Bacteria;p__Desulfobacterota;c__Thermodesulfobacteria;o__Thermodesulfobacteriales;f__Thermodesulfobacteriaceae;g__Thermosulfurimonas_A;s__Thermosulfurimonas_A sp015494725	21553	0.00402497	0.0298692	5280	0.00131861	0.116992	97	2.45874e-05	0.000198929	265	6.81132e-05	0.000355737	3091	0.000893074	0.000870313	194	3.3564e-05	0.000390245	758	0.000244384	0.000201973	67	2.0217e-05	0.000164928	220	8.99385e-05	0.000227347	191	5.1013e-05	0.000192839	5913	0.00170202	0.0224201	47	1.25974e-05	0.000427798	53	1.54417e-05	0.000687623	23111	0.0107619	0.572663	1421	0.000497245	0.00418765	307	8.66472e-05	0.00202735
Cayman_Deep_HVA-1174	d__Archaea;p__Thermoplasmatota;c__Poseidoniia;o__Poseidoniales;f__Thalassarchaeaceae;g__MGIIb-O1;s__MGIIb-O1 sp002498525	0	0	0	1	1.65829e-07	4.33324e-05	3986	0.00230135	0.187395	130	7.94884e-05	0.00857284	14725	0.0103884	0.453295	256062	0.098913	0.889297	477	0.00034877	0.0264443	8337	0.00567351	0.314136	5492	0.00509324	0.175292	12585	0.00754739	0.387021	176	9.41788e-05	0.000449573	1	4.65515e-07	0.000116069	52	4.09786e-05	0.00153598	96	6.37063e-05	0.00519369	28	1.5232e-05	0.0018246	4	1.87758e-06	0.000323445
Guaymas_4559-240_metabat2_044	d__Archaea;p__Nanoarchaeota;c__Nanoarchaeia;o__Woesearchaeales;f__WAPY01;g__WAPY01;s__	59	1.84869e-05	0.00229703	17	6.40601e-06	0.00121816	0	0	0	0	0	0	0	0	0	4	1.75312e-06	0.00017617	0	0	0	1	6.13759e-07	6.82828e-05	0	0	0	2	1.30613e-06	8.46707e-05	24	1.71455e-05	0.000271765	0	0	0	0	0	0	9	8.32721e-06	0.000460226	29	1.38725e-05	0.000375555	300	0.00016896	0.00732538
Brothers_S145_metabat1_016	d__Bacteria;p__Planctomycetota;c__Phycisphaerae;o__Sedimentisphaerales;f__Sedimentisphaeraceae;g__S145-28;s__S145-28 sp015493385	4822	0.000926919	0.148695	3077	0.000783471	0.105268	69	2.32576e-05	0.00238933	54	1.91366e-05	0.00213597	347	0.000145204	0.0096552	53	9.543e-06	0.000930855	9	2.93149e-06	0.000212068	74	2.86766e-05	0.00217981	146	8.30235e-05	0.00363931	28	1.04543e-05	0.000820233	220	6.42329e-05	0.000715219	92	4.34654e-05	0.00243011	66	2.47197e-05	0.00122959	117	4.59667e-05	0.00055107	291	9.85376e-05	0.00839095	1633	0.000646921	0.0448732
MAR_356-284_metabat2_022	d__Bacteria;p__Desulfobacterota_E;c__S145-22;o__S145-22;f__S145-22;g__S145-22;s__	2041	0.000263544	0.012586	2814	0.000459879	0.0204099	106	2.46428e-05	0.000753458	44	1.0354e-05	0.00064171	84	2.32795e-05	0.000893237	778	0.000117097	0.00166351	219	5.92686e-05	0.000750842	133	3.57717e-05	0.000938459	61	2.28865e-05	0.000608821	107	2.53537e-05	0.000919772	2184	0.000313614	0.00226635	137	4.45886e-05	0.00205743	15	3.99341e-06	0.000298618	506	0.000133314	0.00128678	97	1.80647e-05	0.0014146	3652	0.000911527	0.0123984
ELSC_A3_metabat2_030	d__Bacteria;p__Campylobacterota;c__Campylobacteria;o__Campylobacterales;f__Sulfurovaceae;g__S017-3;s__	960082	0.230428	0.993251	233875	0.0742427	0.996138	25	9.83723e-06	0.000992534	115	4.92127e-05	0.00460414	446	0.000223005	0.0172878	182	4.22569e-05	0.000527639	35	1.49756e-05	0.000607113	30	1.27345e-05	0.000758294	47	2.86269e-05	0.00133314	22	8.43599e-06	0.000451749	244	7.30637e-05	0.00322738	4261	0.0022477	0.037151	1054	0.000461985	0.00379744	62	2.43464e-05	0.00105348	1739	0.00060235	0.0552371	127	4.92397e-05	0.00555485
ELSC_132-544_metabat2_132	d__Bacteria;p__Thermotogota;c__Thermotogae;o__Thermotogales;f__Thermotogaceae;g__WGAO01;s__	41712	0.0132954	0.838575	7497	0.00319784	0.417907	1	6.11915e-07	7.81182e-05	28	1.68966e-05	0.00155927	49	3.23535e-05	0.0027527	2	4.90608e-07	9.12668e-05	4	1.93486e-06	5.02741e-05	0	0	0	21	1.99218e-05	0.00121586	1	3.74658e-07	4.56334e-05	1	1.91599e-07	4.09927e-05	0	0	0	0	0	0	5	2.51233e-06	0.000315566	557	0.00028096	0.00927363	17	4.11555e-06	0.000170158
ELSC_M17_metabat2_123	d__Bacteria;p__Patescibacteria;c__JAEDAM01;o__Absconditabacterales;f__Absconditicoccaceae;g__;s__	18714	0.0119237	0.788514	8465	0.00725652	0.617099	4	4.24023e-06	0.000270314	15	1.10495e-05	0.000434987	58	7.7522e-05	0.0050909	7	3.10329e-06	8.69975e-05	16	1.29937e-05	9.1658e-05	4	3.02757e-06	8.38904e-05	29	5.16361e-05	0.00164829	15	9.99325e-06	8.23369e-05	1031	0.000933357	0.00352029	2743	0.0042364	0.0039009	20046	0.0275782	0.00415568	221	0.000283509	0.00369118	231	0.000250556	0.00911298	298	0.000325778	0.0025571
Brothers_S141_maxbin2_152	d__Archaea;p__Thermoproteota;c__Thermoprotei_A;o__Sulfolobales;f__WANQ01;g__WANQ01;s__WANQ01 sp015521735	22060	0.00418483	0.511642	5667	0.0013481	0.126166	2	4.09582e-07	5.44624e-05	5	1.6579e-06	0.000119913	262	0.00011191	0.00988922	0	0	0	0	0	0	0	0	0	20	1.14157e-05	0.000719476	0	0	0	517	0.000139503	0.00206527	0	0	0	0	0	0	21351	0.00944707	0.528107	74	2.33685e-05	0.0032214	29	9.62496e-06	0.00129611
Lau_Basin_Abe_HVA-1290	d__Bacteria;p__Pseudomonadota;c__Gammaproteobacteria;o__Arenicellales;f__UBA868;g__REDSEA-S09-B13;s__REDSEA-S09-B13 sp003447825	13	1.74822e-06	0.000478188	40	4.00032e-06	0.000752503	234165	0.0645996	0.946654	5247	0.00139283	0.135512	180309	0.0606984	0.972553	14184	0.00247907	0.24115	26975	0.00901882	0.496922	438934	0.143196	0.983767	78200	0.0345173	0.776614	189077	0.0543237	0.97003	337	5.2428e-05	0.00179684	8	3.19031e-06	0.000351093	58	2.07276e-05	0.0016813	125	3.9614e-05	0.0045139	65	1.62185e-05	0.00276253	2	4.43013e-07	7.75238e-05
ELSC_V2_metabat2_045	d__Bacteria;p__Pseudomonadota;c__Alphaproteobacteria;o__Rhodobacterales;f__Rhodobacteraceae;g__WFVA01;s__	2377	0.000610929	0.148238	20037	0.00667403	0.433693	2	5.68797e-07	7.11454e-05	2	6.26368e-07	7.36863e-05	4	1.52151e-06	0.000177228	267	6.5838e-05	0.00809088	9	4.26879e-06	0.000296651	4	1.57881e-06	0.000167065	2	1.03606e-06	4.06545e-05	37	1.49681e-05	0.001118	1068	0.000292273	0.00611151	41	1.79106e-05	0.00140639	26	8.77841e-06	0.000517074	3874	0.00210338	0.029014	117	3.69619e-05	0.00452472	5	1.7173e-06	0.000318248
ELSC_A1_metabat2_205	d__Archaea;p__Methanobacteriota_B;c__Thermococci;o__Thermococcales;f__Thermococcaceae;g__Thermococcus;s__	89673	0.0417693	0.990036	2204	0.00131618	0.149548	3	2.67406e-06	0.000337627	13	1.09208e-05	0.00118505	1525	0.00158286	0.112794	0	0	0	0	0	0	8	8.02775e-06	0.000857484	34	4.59702e-05	0.00245059	3	2.81203e-06	0.000338745	26	1.46666e-05	0.000346571	0	0	0	0	0	0	114	9.64684e-05	0.00614437	741	0.00051488	0.0275714	8	4.36838e-06	0.000744569
Brothers_S009_maxbin2_061	d__Bacteria;p__Campylobacterota;c__Campylobacteria;o__Campylobacterales;f__Sulfurimonadaceae;g__CAITKP01;s__CAITKP01 sp015489055	142	3.16872e-05	0.00176321	177	4.7439e-05	0.00439929	14	4.68819e-06	0.000481051	62	2.56569e-05	0.00221516	65	2.93233e-05	0.00162549	41	9.6449e-06	0.000352383	3	1.4152e-06	0.000142246	2	7.26189e-07	7.8882e-05	33	2.01255e-05	0.000618125	3	9.34205e-07	7.4356e-05	974469	0.411213	0.998734	5310482	3.88779	0.999592	19891680	12.8453	0.99973	467	0.000235905	0.00646832	2548	0.00104107	0.0125772	5258	0.00254602	0.0110616
MAR_354-166_metabat2_095	d__Bacteria;p__Pseudomonadota;c__Alphaproteobacteria;o__Rhodobacterales;f__Rhodobacteraceae;g__JAJRUE01;s__	515	5.09804e-05	0.00788949	24435	0.0033943	0.160681	50	6.90032e-06	0.000159721	18	3.10899e-06	0.000281935	59	1.153e-05	0.000752348	1083	0.000127981	0.0129471	51	9.66896e-06	0.000433842	71	1.12588e-05	0.000505733	22	4.53154e-06	0.000128152	172	3.15799e-05	0.00208138	6700	0.000989697	0.0101131	406	0.000110325	0.00367797	127	2.97335e-05	0.00176131	7786	0.0017816	0.0436571	2110	0.000355024	0.0280766	312	3.3425e-05	0.000218797
ELSC_T11_maxbin2_064_VB	d__Bacteria;p__Thermosulfidibacterota;c__Thermosulfidibacteria;o__Thermosulfidibacterales;f__;g__;s__	25338	0.00919496	0.670564	3040	0.00145159	0.209742	1	3.6948e-07	4.5494e-05	16	1.09108e-05	0.00127984	142	0.000112902	0.00911254	1	3.58805e-07	6.43783e-05	0	0	0	4	2.91711e-06	0.000303866	5	4.59135e-06	0.000305583	0	0	0	34	8.92671e-06	0.000225753	3	3.14907e-06	0.000246354	0	0	0	0	0	0	20	1.15437e-05	0.000975117	39	1.29157e-05	0.000885846
Guaymas_Basin_HVA-1067	d__Bacteria;p__Bacteroidota;c__Bacteroidia;o__Flavobacteriales;f__BACL11;g__DUAL01;s__DUAL01 sp012960835	37	6.80225e-06	0.000988813	93	2.62739e-05	0.00256541	28686	0.0249202	0.81877	1430	0.00130517	0.127661	10344	0.0108532	0.463195	153302	0.0929525	0.999958	6055	0.00666357	0.342135	42932	0.0440935	0.887943	7367	0.0101752	0.293232	7677	0.00687606	0.379368	421	0.000233183	0.00291137	127	9.66391e-05	0.00267554	160	0.000145644	0.00596161	95	9.44415e-05	0.00678762	47	2.30104e-05	0.00264202	36	1.48068e-05	0.000648834
ELSC_M2_metabat2_161	d__Bacteria;p__Chloroflexota;c__Anaerolineae;o__Anaerolineales;f__DRKV01;g__DRKV01;s__	10143	0.00129003	0.0537879	12088	0.00164048	0.0550998	27	2.63823e-06	0.000233081	16	3.11168e-06	0.000190596	47	1.30358e-05	0.00083722	151	1.83259e-05	0.000839948	44	1.17878e-05	0.000679364	27	5.98319e-06	0.000364042	24	6.94823e-06	0.000199171	35	3.44042e-06	0.000259195	42586	0.00927138	0.0417651	112	4.53321e-05	0.00246411	55	1.87062e-05	0.00199132	6109	0.00213727	0.0612554	222	5.55658e-05	0.0051383	249	5.28422e-05	0.00109641
ELSC_T2_maxbin2_434	d__Bacteria;p__Pseudomonadota;c__Gammaproteobacteria;o__Chromatiales;f__Sedimenticolaceae;g__;s__	1702	0.000211971	0.0182334	21793	0.00345286	0.180089	24	3.74055e-06	0.000394884	10	1.95472e-06	0.00022844	51	1.0758e-05	0.00087973	206	2.25539e-05	0.00217894	39	8.13518e-06	0.000559644	32	6.35686e-06	0.000522919	12	2.77323e-06	0.000286055	29	5.31372e-06	0.000454184	1740	0.00024483	0.00297781	18	3.69337e-06	0.000343334	12	2.5483e-06	0.000287066	1196	0.000314897	0.00665441	208	3.58238e-05	0.00351723	28	5.08221e-06	0.00032952
ELSC_T2_maxbin2_300	d__Bacteria;p__Chloroflexota;c__Anaerolineae;o__Anaerolineales;f__DRMV01;g__;s__	612105	0.12029	0.985359	98205	0.0253853	0.855381	11	3.68725e-06	0.00022121	14	5.569e-06	0.000499646	51	2.20682e-05	0.00167494	21	4.16083e-06	0.000443381	4	1.49289e-06	0.000130321	21	8.06962e-06	0.00032364	3	1.61706e-06	0.000130321	12	3.60598e-06	0.000232751	15183	0.00426751	0.0218397	22	9.47853e-06	0.00084204	34	1.57497e-05	0.00140468	578	0.00023493	0.0106479	203	6.70414e-05	0.00596593	163	5.53818e-05	0.00140228
MAR_356-308_metabat1_076	d__Bacteria;p__Acidobacteriota;c__HRBIN11;o__HRBIN11;f__HRBIN11;g__;s__	53	2.93619e-06	0.000337376	1619	5.48262e-06	0.000751648	180	1.00012e-06	0.000110536	521	2.12675e-07	6.15159e-05	199	1.09377e-06	6.34383e-05	1050	1.91138e-06	0.000257117	495	1.74042e-06	0.000128799	87	1.3651e-06	0.000126877	311	0	3.31609e-05	137	1.40427e-06	0.000125915	11810	0.00302206	0.0211451	87	7.96099e-06	0.000765585	38	6.54769e-06	0.0005671	24	1.88902e-06	0.000128318	1	0	2.78744e-05	0	0	0
Axial_Plume_UWMA-0818	d__Bacteria;p__Bacteroidota;c__Bacteroidia;o__Flavobacteriales;f__UA16;g__UBA974;s__UBA974 sp012963975	130	2.5916e-05	0.00124068	925	0.000229319	0.00274852	60697	0.0248941	0.781004	45690	0.0198706	0.722649	15201	0.00752533	0.374014	3632	0.000957293	0.0234147	80432	0.0420591	0.808573	120248	0.0581766	0.885969	42966	0.0279834	0.583934	7549	0.00318151	0.228101	464	0.00014754	0.00205599	503	0.000291734	0.00185853	375	0.000197493	0.00169424	97	4.53558e-05	0.00108082	90	3.38347e-05	0.00150839	241	9.68694e-05	0.00126391
Lau_Basin_Abe_HVA-1311	d__Bacteria;p__Pseudomonadota;c__Gammaproteobacteria;o__SAR86;f__SAR86;g__AEGEAN-183;s__AEGEAN-183 sp012965075	16	1.4392e-06	0.000489143	24	7.50875e-06	0.000546863	75860	0.0406368	0.941896	23303	0.0126755	0.605769	21279	0.0137637	0.535393	82542	0.030312	0.898342	46076	0.0292051	0.716473	45546	0.0285168	0.799277	15939	0.0134104	0.381509	97207	0.0548447	0.888972	330	0.000158963	0.0025693	30	2.09371e-05	0.00216229	258	0.000181768	0.0118712	318	0.000215224	0.0215223	90	4.87333e-05	0.00566104	10	4.52307e-06	0.000580164
ELSC_131-447_metabat1_058	d__Bacteria;p__Patescibacteria;c__Paceibacteria;o__UBA9983_A;f__UBA2103;g__C7867-001;s__	82	3.07887e-05	0.0023287	58	3.33711e-05	0.00375493	2	2.22112e-06	0.000290145	4	3.45038e-06	0.000324058	8	1.12876e-05	0.000787537	65	5.10722e-05	0.00328203	15	2.52229e-05	0.00143188	4	5.13161e-06	0.000427681	4	5.88474e-06	0.000239275	11	1.08389e-05	0.000614203	152	0.000114106	0.00104565	1	2.092e-06	0.000263768	2	1.60671e-06	0.000229855	14	1.53173e-05	0.00135087	3	2.6673e-06	0.000357971	209	0.000167302	0.00148841
ELSC_T11_maxbin2_276	d__Bacteria;p__Chloroflexota;c__Anaerolineae;o__JAADDB01;f__JAADDB01;g__JAADDB01;s__JAADDB01 sp015489285	1546309	0.290393	0.993431	200683	0.0500177	0.948445	8	2.34416e-06	0.00024671	63	2.29348e-05	0.00112935	90	3.76076e-05	0.00100287	30	5.56794e-06	0.000607869	8	2.52953e-06	0.000228452	13	4.68559e-06	0.000484959	18	9.51914e-06	0.000351362	14	3.89149e-06	0.000258289	18986	0.0049302	0.0244243	22	8.82845e-06	0.000743693	39	1.52194e-05	0.00145978	444	0.000175086	0.00839572	81	2.34772e-05	0.00162098	497	0.000107437	0.00166418
Guaymas_4561-380_metabat2_045	d__Bacteria;p__Campylobacterota;c__Campylobacteria;o__Campylobacterales;f__Sulfurimonadaceae;g__Sulfurimonas;s__	282	2.96565e-05	0.00398308	1639	0.000288467	0.0318284	391	0.000104464	0.00727745	936	0.000289812	0.0268697	1837	0.000653107	0.0286766	512	7.68216e-05	0.00368424	1221	0.000389525	0.00460649	289	8.94404e-05	0.00433673	612	0.000289993	0.0100523	148	4.00736e-05	0.00152612	1553	0.000345907	0.0259284	16935	0.00656658	0.0993087	12429	0.00431793	0.0773581	3050	0.000899903	0.0300959	4871	0.00116042	0.0667825	2034	0.000594449	0.0160458
ELSC_128-326_maxbin2_043	d__Bacteria;p__CAIJMQ01;c__CAIJMQ01;o__JAADFP01;f__JAADFP01;g__;s__	29	9.2155e-06	0.00104319	13	4.23176e-06	0.000315051	0	0	0	0	0	0	72	5.18292e-05	0.00362308	1	2.61744e-07	4.69225e-05	0	0	0	2	8.61438e-07	4.52467e-05	10	9.71539e-06	0.000621723	2	7.7098e-07	4.52467e-05	472	0.000237422	0.00154258	0	0	0	0	0	0	1	2.68982e-07	9.13312e-05	2	1.33998e-06	0.00025137	38	1.54834e-05	0.000976155
EPR_4281-140_metabat1_001	d__Bacteria;p__Bacteroidota;c__Bacteroidia;o__Cytophagales;f__Cyclobacteriaceae;g__JAKISE01;s__	197	1.37912e-05	0.00143811	8641	0.00116451	0.0926665	138	2.01238e-05	0.000843407	72	1.33292e-05	0.00120648	205	4.58409e-05	0.00293615	579	6.51944e-05	0.0024341	47	9.4434e-06	0.00038363	195	4.21881e-05	0.00156811	75	2.07001e-05	0.000568062	108	1.71427e-05	0.000664476	366	4.62949e-05	0.00218713	492	0.000111869	0.00365505	1055	0.000269224	0.00613287	1204	0.000289643	0.00225169	14686	0.0027151	0.143001	539	0.000101177	0.00117116
Brothers_S141_maxbin2_063	d__Bacteria;p__KSB1;c__UBA2214;o__DRLW01;f__DRLW01;g__WFVT01;s__WFVT01 sp015491485	618	4.76554e-05	0.00229037	3492	0.000406373	0.0393548	107	1.55091e-05	0.000451435	58	9.81394e-06	0.000411366	130	2.32599e-05	0.00131139	343	2.7853e-05	0.000972104	125	2.50222e-05	0.000542244	90	1.65794e-05	0.000592983	53	1.38564e-05	0.0005311	132	1.94711e-05	0.000636135	2169	0.000253422	0.00379974	14	2.6735e-06	0.000191338	16	2.88733e-06	0.00024516	493299	0.112139	0.982005	1016	0.000173609	0.0275791	1003	0.000178571	0.0189093
Brothers_S146_metabat2_032_VB	d__Archaea;p__Thermoproteota;c__Thermoprotei;o__Thermofilales;f__B69-G16;g__B69-G16;s__	442	8.56128e-05	0.00625785	241	7.91368e-05	0.00834024	10	4.92725e-06	0.000610782	75	3.97068e-05	0.00417012	58	3.25113e-05	0.00230844	0	0	0	4	1.05665e-06	4.06743e-05	0	0	0	45	3.5531e-05	0.00146428	0	0	0	1113	0.000423907	0.00253314	8	5.93542e-06	0.000358734	1	3.17039e-07	9.53513e-05	66	2.61179e-05	0.000845493	14	6.58646e-06	0.000566774	3	1.72657e-06	0.000300723
ELSC_M17_metabat2_210	d__Bacteria;p__Campylobacterota;c__Campylobacteria;o__Campylobacterales;f__Sulfurovaceae;g__UBA1140;s__	38369	0.0070648	0.491134	21090	0.00511391	0.266389	484	0.000160479	0.0176048	4568	0.00163519	0.132774	11790	0.00487717	0.241306	18	2.62914e-06	0.000251294	418	0.000175954	0.0148816	122	4.59878e-05	0.00452613	1148	0.000628682	0.0320603	98	3.40176e-05	0.00350348	1237	0.000339709	0.0343291	14780	0.00709372	0.152948	5672	0.00232542	0.08597	26	6.52212e-06	0.000537543	2218	0.000639583	0.0419199	357	0.000126417	0.00636691
Brothers_S140_maxbin2_136	d__Bacteria;p__Planctomycetota;c__Phycisphaerae;o__Phycisphaerales;f__UBA1924;g__UBA1924;s__UBA1924 sp015487555	416	7.10635e-05	0.00155799	5098	0.0013189	0.196713	49	1.13965e-05	0.000673028	24	4.28118e-06	0.00044124	119	3.19949e-05	0.00198434	102	1.42163e-05	0.00147361	18	4.50579e-06	0.000370761	60	1.73525e-05	0.000788177	23	9.50315e-06	0.000482436	36	9.58363e-06	0.000454145	4092	0.000954572	0.0128128	64	1.6993e-05	0.000786192	15	6.18983e-06	0.000494348	502723	0.241991	0.908868	2171	0.000734129	0.101027	715	0.00029307	0.0419342
ELSC_T2_maxbin2_433	d__Bacteria;p__Campylobacterota;c__Campylobacteria;o__Campylobacterales;f__Sulfurovaceae;g__UBA1140;s__	164971	0.0364519	0.879687	107475	0.0314886	0.686585	83	3.15284e-05	0.00323659	9300	0.00397397	0.285678	767	0.000354277	0.0262518	48	1.00772e-05	0.000373326	44	2.13058e-05	0.00173945	52	2.38825e-05	0.00236714	1845	0.00118636	0.0680057	19	7.38205e-06	0.000831624	55	1.33013e-05	0.00174548	647	0.000291326	0.018572	333	0.000108815	0.00568267	106	3.17382e-05	0.00184525	1770	0.000541409	0.0210472	3310	0.00106286	0.00208701
Brothers_S010_metabat2_078	d__Bacteria;p__Bacteroidota;c__Bacteroidia;o__Flavobacteriales;f__JAADED01;g__WGBX01;s__WGBX01 sp015493405	12045	0.00207085	0.0741793	2836	0.00062745	0.0394597	7	1.73748e-06	0.000185334	13	3.77408e-06	0.000538048	24	9.59389e-06	0.00075295	30	5.32429e-06	0.000599826	11	4.52909e-06	0.000266648	10	2.84294e-06	0.000261896	2	7.72688e-07	7.70903e-05	13	3.98555e-06	0.000236023	6989	0.00243727	0.306309	189457	0.115621	0.992336	5352	0.00255461	0.0692767	224	0.000107156	0.0109917	113028	0.043792	0.854269	6314	0.00274641	0.223082
ELSC_T2_maxbin2_230	d__Bacteria;p__Bacteroidota;c__Bacteroidia;o__Chitinophagales;f__Saprospiraceae;g__JADJGA01;s__	19471	0.00324337	0.170766	25670	0.0056692	0.294651	38	1.18359e-05	0.00100834	75	2.50031e-05	0.00284085	234	9.03004e-05	0.00610377	109	1.62996e-05	0.000419848	25	7.84945e-06	0.000406977	11	2.34106e-06	0.000144683	25	9.43936e-06	0.000446033	19	4.71814e-06	0.000278715	1376	0.00028343	0.00767575	6041	0.00251922	0.0317025	2242	0.000760573	0.0103102	1506	0.000560187	0.00999956	2131	0.000530215	0.0235976	909	0.000270716	0.00615214
MAR_356-308_metabat2_069	d__Bacteria;p__Bacteroidota;c__Bacteroidia;o__Flavobacteriales;f__Flavobacteriaceae;g__Aureibaculum;s__Aureibaculum sp011330545	572	4.9435e-05	0.00526595	66448	0.0098587	0.390827	76	9.64083e-06	0.000234532	19	3.12835e-06	0.000390113	69	1.34339e-05	0.000943064	196	1.93949e-05	0.00180166	25	4.24066e-06	0.000334963	81	1.30117e-05	0.000738719	19	4.58536e-06	0.000183446	50	6.73807e-06	0.000349476	557	6.87375e-05	0.00192676	2310	0.0006242	0.00524186	1663	0.000415023	0.00287418	53	9.44869e-06	0.00044178	331	4.37563e-05	0.0041853	66	5.13591e-06	0.000316967
ELSC_134-614_metabat1_012	d__Bacteria;p__Bacteroidota;c__Rhodothermia;o__Rhodothermales;f__ISCAR-4553;g__;s__	420	4.72925e-05	0.0137111	62850	0.0105049	0.73026	17	2.66997e-06	0.00018313	9	1.4455e-06	0.000105892	25	4.70835e-06	0.000296185	94	1.10071e-05	0.00118349	18	3.69285e-06	0.000107449	17	3.01099e-06	0.000219569	3	7.80519e-07	4.48482e-05	21	3.23829e-06	0.00026286	610	5.76721e-05	0.000935583	12	2.36705e-06	0.000176278	3	3.89899e-07	3.76849e-05	61	9.48721e-06	0.000386193	11	1.26494e-06	0.000212406	42	5.69282e-06	0.000207423
ELSC_A1_metabat2_278	d__Archaea;p__Thermoproteota;c__Thermoprotei_A;o__Sulfolobales;f__NBVN01;g__WAOK01;s__WAOK01 sp015521325	488618	0.211421	0.998985	16354	0.00938938	0.764174	0	0	0	10	8.59041e-06	0.000859209	125	0.00012051	0.0107163	0	0	0	0	0	0	0	0	0	39	4.80347e-05	0.002659	0	0	0	14	5.07489e-06	0.000255755	0	0	0	0	0	0	132	0.000113795	0.0116812	47	3.53715e-05	0.00348756	1	3.06877e-07	5.28419e-05
MAR_354-166_metabat2_038	d__Bacteria;p__Pseudomonadota;c__Alphaproteobacteria;o__Sphingomonadales;f__Rhodothalassiaceae;g__J084;s__	99	1.70438e-05	0.00350677	1385	0.000314168	0.0206588	11	3.14248e-06	0.000329312	3	9.35361e-07	0.000111377	20	7.19415e-06	0.000594903	337	6.60687e-05	0.00497448	28	1.01412e-05	0.000514048	11	3.3446e-06	0.000320209	1	4.89167e-07	3.85536e-05	34	9.79691e-06	0.000746976	14466	0.00427176	0.0337794	32	1.38644e-05	0.000928499	20	1.02033e-05	0.00105969	9121	0.00405897	0.116912	83	2.28994e-05	0.00298255	32	9.25969e-06	0.000587942
ELSC_M10_metabat2_065	d__Bacteria;p__Campylobacterota;c__Campylobacteria;o__Campylobacterales;f__Sulfurovaceae;g__UBA1140;s__	47665	0.00664613	0.416859	34675	0.0064152	0.340969	846	0.00021428	0.0223251	7293	0.00198756	0.147553	24178	0.00763565	0.312187	43	5.48243e-06	0.000273224	797	0.000259398	0.0196052	196	5.58912e-05	0.00551913	2323	0.000946476	0.0398987	217	5.69533e-05	0.00544675	3796	0.000816767	0.0567952	39767	0.0149506	0.215656	15294	0.00489071	0.138133	94	1.92729e-05	0.00105888	6657	0.00155709	0.0948337	957	0.000255287	0.0182789
ELSC_134-614_metabat2_015	d__Bacteria;p__Pseudomonadota;c__Gammaproteobacteria;o__GRL18;f__GRL18;g__JANELJ01;s__	14446	0.00180857	0.262647	735961	0.122904	0.966109	257	5.12385e-05	0.00448645	789	0.000193248	0.0206981	1126	0.000304538	0.02326	122	1.21778e-05	0.000673483	28	6.26381e-06	0.000500507	4343	0.00117722	0.103448	866	0.000311671	0.0147201	50	8.31818e-06	0.000491452	610	0.000107583	0.00627179	4569	0.00154274	0.100537	156	3.99874e-05	0.0024123	1422	0.00040527	0.0329373	37054	0.0082989	0.521764	32	8.13969e-06	0.00122707
Brothers_S012_metabat2_125	d__Bacteria;p__Planctomycetota;c__Phycisphaerae;o__Phycisphaerales;f__UBA1924;g__UBA1924;s__UBA1924 sp015487555	21	1.46316e-06	0.000266086	9349	0.00175656	0.249667	81	1.74907e-05	0.000771392	35	7.71761e-06	0.000306201	207	5.62592e-05	0.00279372	163	2.23456e-05	0.00192038	251	6.83245e-05	0.000563455	90	2.17905e-05	0.000898731	392	0.000132507	0.000443109	103	2.25027e-05	0.000719868	5801	0.00113653	0.0158043	16	5.47504e-06	0.000518923	23	7.63214e-06	0.000634853	1281820	0.439184	0.999568	4654	0.0011527	0.15702	1580	0.000462498	0.0673032
ELSC_M2_metabat2_037	d__Bacteria;p__Pseudomonadota;c__Zetaproteobacteria;o__Mariprofundales;f__Mariprofundaceae;g__Ghiorsea;s__	36	5.90244e-06	0.000937914	477	0.000111713	0.0162185	60	1.41183e-05	0.000744408	25	7.23936e-06	0.000717751	369	0.00015409	0.0122062	269	4.09986e-05	0.000820922	61	2.36873e-05	0.00147993	57	1.49215e-05	0.000701955	30	1.34345e-05	0.000496601	43	1.1911e-05	0.00101986	3174	0.000835779	0.0125523	134	6.79249e-05	0.00523603	59	2.56536e-05	0.00235762	168363	0.075058	0.693581	764	0.000249895	0.036471	295	0.000108253	0.0155738
ELSC_132-544_metabat2_007	d__Bacteria;p__Pseudomonadota;c__Gammaproteobacteria;o__Beggiatoales;f__Beggiatoaceae;g__Thiomargarita;s__	2387	0.000470288	0.0706177	22132	0.00611909	0.548276	49	1.36917e-05	0.00113466	1293	0.000525512	0.0513161	682	0.000312296	0.0241465	346	6.64908e-05	0.002432	21	6.65328e-06	0.000343506	30	8.11862e-06	0.00035905	36	1.65755e-05	0.000814985	15	4.11239e-06	0.000352314	191	5.24469e-05	0.00753382	2280	0.00128849	0.0750569	1898	0.000944033	0.0512363	50	2.0887e-05	0.000672505	614	0.000213992	0.0195306	91	2.55372e-05	0.000888039
Brothers_S143_maxbin2_042	d__Bacteria;p__Chloroflexota;c__Anaerolineae;o__Anaerolineales;f__DRMV01;g__;s__	88096	0.0259475	0.436103	9723	0.00361678	0.135225	12	5.09954e-06	0.00027738	10	4.23184e-06	0.000564721	41	2.49798e-05	0.00204893	27	8.10874e-06	0.000767776	20	1.1977e-05	0.000322588	8	3.89958e-06	0.000168573	3	1.74109e-06	9.04167e-05	6	2.76249e-06	0.00024673	2967	0.00113458	0.0115427	28	1.63104e-05	0.000749386	10	5.17566e-06	0.000461278	207	0.000126524	0.00756818	286	0.000145773	0.0145157	276	0.000138436	0.00200296
MAR_356-308_metabat1_084	d__Bacteria;p__Pseudomonadota;c__Alphaproteobacteria;o__Rhizobiales;f__Thermopetrobacteraceae;g__Thermopetrobacter;s__	2734	0.000474241	0.0584192	4296	0.000918982	0.0815641	9	2.78937e-06	0.000313708	7	2.01781e-06	0.000228004	31	1.04457e-05	0.000905549	304	6.00339e-05	0.00628548	23	8.93253e-06	0.000765943	15	5.07373e-06	0.000513683	4	2.12783e-06	7.65404e-05	40	1.3292e-05	0.000784809	3689	0.000930239	0.0123952	2	5.89423e-07	7.22283e-05	6	2.12058e-06	0.000294842	1361	0.000535414	0.0243253	21	4.80008e-06	0.000539017	15	3.55251e-06	0.000277055
ELSC_M10_metabat2_150	d__Bacteria;p__Campylobacterota;c__Campylobacteria;o__Nautiliales;f__Nautiliaceae;g__;s__	11415	0.0040894	0.405085	3042	0.00147985	0.25209	7	4.48784e-06	0.000570097	109	7.34005e-05	0.00739347	200	0.000148975	0.00979274	10	2.8775e-06	0.00021718	2	1.34616e-06	0.000133865	2	1.28919e-06	0.000138546	13	1.22282e-05	0.000778851	3	1.64518e-06	0.000199393	16	3.04719e-06	0.00063188	16	8.4976e-06	0.000783532	30	1.621e-05	0.00155489	294	0.00021111	0.0160601	47281	0.0276293	0.240783	1742	0.00104683	0.0312898
ELSC_131-447_metabat1_036	d__Bacteria;p__Pseudomonadota;c__Gammaproteobacteria;o__Thiomicrospirales;f__Thiomicrospiraceae;g__;s__	29	5.2816e-06	0.00113919	548	0.000133802	0.0202069	310	8.34546e-05	0.00327364	91	3.49793e-05	0.00375381	289	0.000125967	0.00908026	147	2.57737e-05	0.00111288	300	0.000131492	0.00643825	81	2.65538e-05	0.00165535	228	0.00012525	0.00467978	104	2.72917e-05	0.000695011	98	2.32316e-05	0.00125628	444	0.000243885	0.0201612	3	1.22721e-06	0.000175096	16507	0.00744946	0.276273	65	1.9439e-05	0.00296696	30	1.16285e-05	0.00174666
Brothers_S142_metabat2_016	d__Bacteria;p__Campylobacterota;c__Campylobacteria;o__Campylobacterales;f__Sulfurimonadaceae;g__Sulfurimonas;s__	589	0.000117197	0.00641954	784	0.000182337	0.0215564	69	2.71759e-05	0.00303317	131	5.59078e-05	0.00641826	312	0.000153158	0.00899574	64	1.3238e-05	0.00119819	23	1.09839e-05	0.00105961	16	7.07041e-06	0.000584591	83	5.03401e-05	0.00263678	4	1.54644e-06	0.000190782	5367	0.0019869	0.0814341	62959	0.0410874	0.227176	57817	0.0320573	0.152288	9529	0.00504048	0.168838	34850	0.01366	0.207545	51674	0.023491	0.148986
ELSC_A1_maxbin2_166	d__Bacteria;p__Desulfobacterota;c__Dissulfuribacteria;o__Dissulfuribacterales;f__;g__;s__	256294	0.0417025	0.991108	197613	0.0428045	0.94487	17	4.18204e-06	0.000551428	8	2.11899e-06	0.000176184	215	7.73244e-05	0.00580605	16	1.91256e-06	0.000187421	5	1.03047e-06	4.21397e-05	7	2.02671e-06	0.000193843	123	5.87583e-05	0.00296864	16	4.21752e-06	0.000349559	355	8.35365e-05	0.000911823	75	2.75963e-05	0.00158686	7	2.62282e-06	0.000172572	73	2.37453e-05	0.00151703	395	0.000105875	0.0075105	15325	0.0041975	0.00240598
ELSC_T11_metabat1_052	d__Bacteria;p__Bacteroidota;c__Ignavibacteria;o__Ignavibacteriales;f__Melioribacteraceae;g__WGAL01;s__	2668	0.000416982	0.0224542	2245	0.000469247	0.0362489	9	2.36176e-06	0.000237547	53	1.60362e-05	0.0019153	29	1.05317e-05	0.00103393	36	6.27076e-06	0.000481313	7	1.9592e-06	0.000114421	14	3.7172e-06	0.000235474	14	6.70259e-06	0.000384718	6	1.67167e-06	8.87174e-05	541	0.000118968	0.00210932	620	0.000262092	0.0149398	48	1.54784e-05	0.000490018	96	3.21991e-05	0.00137056	1181	0.000334229	0.0237667	1534	0.000454268	0.00423107
Brothers_S146_metabat2_035_VB	d__Archaea;p__Thermoproteota;c__Thermoprotei;o__Thermofilales;f__Thermofilaceae;g__;s__	236	4.75719e-05	0.00387832	85	1.71165e-05	0.00196877	0	0	0	0	0	0	0	0	0	0	0	0	0	0	0	0	0	0	0	0	0	0	0	0	4906	0.00190438	0.0123545	0	0	0	22	1.14027e-05	0.000982131	27	1.66307e-05	0.000973764	31	1.27326e-05	0.00169846	9	4.16129e-06	0.000379079
Brothers_S146_metabat1_049	d__Bacteria;p__Pseudomonadota;c__Alphaproteobacteria;o__Rhodobacterales;f__Rhodobacteraceae;g__WFVA01;s__WFVA01 sp015491895	375	5.31088e-05	0.00927094	21133	0.00429011	0.417739	10	1.90532e-06	0.000149411	4	5.7097e-07	8.80737e-05	19	5.28307e-06	0.000456883	238	3.64254e-05	0.00509019	14	3.70515e-06	0.000218218	1	2.54625e-07	2.79162e-05	2	6.33567e-07	2.55571e-05	38	9.86105e-06	0.00085754	1419	0.000247355	0.00500133	54	1.41261e-05	0.00104588	31	6.98681e-06	0.000533947	2083	0.000651791	0.0300261	328	8.44091e-05	0.0129696	3	7.46125e-07	0.000128965
Brothers_S010_maxbin2_039_VB	d__Archaea;p__Thermoplasmatota;c__Thermoplasmata;o__Thermoplasmatales;f__Thermoplasmataceae;g__WAQW01;s__WAQW01 sp015520045	7	1.48618e-06	0.000235337	10	2.80783e-06	0.000369179	14	7.29323e-06	8.03047e-05	5	3.30408e-06	8.36507e-05	10	6.20413e-06	7.1382e-05	61	2.14561e-05	0.000141649	28	1.82629e-05	7.4728e-05	19	1.20693e-05	8.58814e-05	6	4.94817e-06	7.1382e-05	15	8.02406e-06	6.91513e-05	882	0.000659287	0.104822	26314	0.0346306	0.937417	412	0.000419702	0.0267214	0	0	0	1	4.39669e-07	8.25354e-05	2	8.15146e-07	6.69206e-05
ELSC_A1_maxbin2_396	d__Bacteria;p__Omnitrophota;c__Koll11;o__S143-82;f__S143-82;g__S143-82;s__	2498090	0.385534	0.999712	90737	0.0184092	0.661115	34	9.19877e-06	0.000688494	319	9.83944e-05	0.0059737	1453	0.000508795	0.0226377	17	2.54002e-06	0.00040889	9	2.82736e-06	0.000204445	33	1.02552e-05	0.000822843	287	0.000133178	0.00486696	24	7.06062e-06	0.000571278	14743	0.00347705	0.00778644	31	9.5046e-06	0.000632417	19	7.10906e-06	0.000660066	649	0.000211353	0.0115233	9111	0.00259808	0.0101564	668	0.000178855	0.00278007
ELSC_T11_metabat1_114	d__Bacteria;p__Patescibacteria;c__Paceibacteria;o__Moranbacterales;f__DUUL01;g__S145-42;s__	59025	0.0204178	0.65005	30393	0.0136874	0.598867	16	8.73537e-06	0.000799446	19	1.1644e-05	0.00132186	119	8.32927e-05	0.00658553	40	1.11708e-05	0.000776579	77	3.53466e-05	0.000217231	18	9.49252e-06	0.000689511	29	2.65837e-05	0.000866286	41	1.79635e-05	0.000563745	13	4.94541e-06	0.000523289	147	0.000113947	0.00775788	38	2.51545e-05	0.00214153	5	1.96655e-06	0.000200521	29	1.58482e-05	0.0015857	160	6.28635e-05	0.00147137
Brothers_S014_metabat2_092	d__Bacteria;p__Patescibacteria;c__Microgenomatia;o__UBA12405;f__UBA6130;g__S016-97;s__S016-97 sp015485895	93	4.3146e-05	0.00643998	58	3.89567e-05	0.00479925	4	3.38642e-06	0.000238908	0	0	0	0	0	0	10	5.78612e-06	0.000451466	4	5.22644e-06	0.0004339	6	5.71844e-06	0.000321472	0	0	0	0	0	0	42	1.96868e-05	0.000323229	3	5.16967e-06	0.00045498	0	0	0	188	0.000285943	0.0352829	212	0.000254903	0.0408814	160230	0.225633	0.999624
Brothers_S141_metabat2_231	d__Bacteria;p__Campylobacterota;c__Campylobacteria;o__Campylobacterales;f__Nitratiruptoraceae;g__Nitrosophilus_A;s__Nitrosophilus_A labii	2730	0.000606829	0.0387902	3210	0.000937118	0.0518191	57	2.9687e-05	0.00331547	99	5.58933e-05	0.00562958	163	9.11536e-05	0.00637033	68	1.52002e-05	0.00057498	10	5.19211e-06	0.000396512	4	2.05606e-06	0.000221778	76	5.4565e-05	0.00182351	2	9.20767e-07	5.97382e-05	757	0.00032527	0.00254783	1721	0.00109877	0.00449978	663	0.000327614	0.0022133	6973	0.00438375	0.0862814	3774	0.00170981	0.0184397	411	0.000179105	0.00526517
ELSC_V2_maxbin2_079_VB	d__Bacteria;p__Pseudomonadota;c__Alphaproteobacteria;o__Rhodobacterales;f__Rhodobacteraceae;g__JAJRUE01;s__	1478	0.000309426	0.083474	63668	0.0180515	0.87824	31	7.35085e-06	0.00013351	31	7.89385e-06	0.00012705	22	7.00193e-06	0.000245487	469	8.62285e-05	0.00695545	108	3.25981e-05	0.000245487	33	9.39909e-06	0.000169579	7	2.7698e-06	0.000128127	78	2.20811e-05	0.000805906	2204	0.000521623	0.00523166	107	4.76383e-05	0.00210817	65	2.15768e-05	0.000791371	1933	0.000784202	0.0241094	436	0.000113962	0.0103126	4	1.56175e-06	0.000259484
Brothers_S145_metabat2_070_VB	d__Bacteria;p__Pseudomonadota;c__Zetaproteobacteria;o__Mariprofundales;f__Mariprofundaceae;g__Ghiorsea;s__	59	1.05283e-05	0.002861	7349	0.00191988	0.210233	179	4.83979e-05	0.00218121	313	9.05996e-05	0.00388919	2016	0.000829943	0.0488435	2077	0.000341532	0.00134653	1730	0.000586006	0.00847871	279	9.3833e-05	0.00506978	1056	0.000420484	0.00330716	1006	0.000287361	0.0104198	4128	0.00108012	0.00971094	528	0.000271771	0.0134322	577	0.000276431	0.0132101	40730	0.017515	0.173145	7732	0.00274319	0.226729	93	2.76959e-05	0.00349766
ELSC_T2_maxbin2_405_VB	d__Bacteria;p__Pseudomonadota;c__Gammaproteobacteria;o__J048;f__J048;g__J048;s__	450	9.28574e-05	0.0115738	15157	0.00428576	0.302601	10	2.90069e-06	0.000154303	8	2.74777e-06	0.00021514	49	1.87216e-05	0.00107238	105	2.08845e-05	0.00174545	19	6.86447e-06	0.00032022	10	3.10747e-06	0.000200207	6	2.64827e-06	8.35117e-05	10	3.1944e-06	0.000242239	5258	0.00164483	0.0258145	16	8.08327e-06	0.00057518	6	2.07092e-06	0.000304182	12639	0.00652534	0.189185	126	3.86297e-05	0.00461637	21	5.6092e-06	0.000747734
Brothers_S012_maxbin2_212_VB	d__Bacteria;p__Pseudomonadota;c__Gammaproteobacteria;o__Thiohalobacterales;f__Thiohalobacteraceae;g__;s__	89	1.42812e-05	0.002118	2258	0.000542192	0.0419417	8	2.45512e-06	0.0002422	2	6.45331e-07	7.88392e-05	22	1.05178e-05	0.00083953	74	1.85819e-05	0.00229557	38	1.88456e-05	0.000747906	3	1.26683e-06	0.000139211	4	2.17831e-06	8.6652e-05	21	7.88604e-06	0.000605144	1356	0.000375844	0.00613596	27	9.97626e-06	0.000182537	6	3.08562e-06	0.000334534	150416	0.0997486	0.995385	394	0.00017241	0.0260013	218	0.00011822	0.0155675
ELSC_T2_metabat1_029	d__Bacteria;p__Desulfobacterota;c__Dissulfuribacteria;o__Dissulfuribacterales;f__QOAL01;g__JAADCZ01;s__	1095822	0.202684	0.986213	351077	0.0864437	0.956115	11	3.67663e-06	0.000362617	6	1.80046e-06	0.000184563	15	6.29861e-06	0.000567635	1	1.0432e-07	3.71915e-05	3	1.20126e-06	0.000123662	1	2.96694e-07	3.30074e-05	12	6.17855e-06	0.0002185	1	3.74241e-07	4.69542e-05	77	8.90809e-06	0.000213851	36	1.53356e-05	0.000943734	0	0	0	161	6.45297e-05	0.0010925	551	0.000177874	0.0161416	111	1.99591e-05	0.000628071
Brothers_S016_metabat1_004	d__Bacteria;p__Verrucomicrobiota;c__Lentisphaeria;o__Victivallales;f__JAADHT01;g__WFSE01;s__WFSE01 sp015486135	879	9.28528e-05	0.0121927	7342	0.00106815	0.0965214	14	2.42195e-06	0.000250488	12	2.22433e-06	0.000251808	109	2.66915e-05	0.00209004	168	1.89688e-05	0.000790737	19	3.75481e-06	0.000226396	36	6.63568e-06	0.000442892	43	1.59234e-05	0.000726713	8	8.82846e-07	0.000152801	414	7.13625e-05	0.000600644	71	1.95925e-05	0.00115541	36	7.77114e-06	0.000403949	52	1.01048e-05	0.000559721	727	0.000158665	0.0161972	1997	0.000462466	0.0046002
ELSC_M17_metabat1_057	d__Bacteria;p__Campylobacterota;c__Campylobacteria;o__Nautiliales;f__Nautiliaceae;g__;s__	105284	0.0441354	0.833657	6484	0.00359774	0.353998	52	3.64684e-05	0.00388319	1443	0.00117058	0.089469	3502	0.00328098	0.151239	31	1.0962e-05	0.000922911	38	3.36437e-05	0.00286777	15	1.32435e-05	0.00139307	595	0.000729833	0.0310938	14	8.614e-06	0.000782515	37	1.07957e-05	0.00136042	125	8.44988e-05	0.00454599	101	6.44064e-05	0.00381136	5033	0.00496854	0.266484	203619	0.148894	0.716401	4181	0.00291846	0.0759725
ELSC_M2_maxbin2_277_VB	d__Bacteria;p__Pseudomonadota;c__Gammaproteobacteria;o__Thiomicrospirales;f__Thiomicrospiraceae;g__;s__	1582	0.000319253	0.0166635	3366	0.000810202	0.0391009	326	0.000111245	0.00230222	168	6.07944e-05	0.00197811	306	0.000118462	0.00677804	311	7.18477e-05	0.00144207	431	0.000148647	0.00123016	212	8.53366e-05	0.00218209	172	8.96254e-05	0.0020631	132	3.78001e-05	0.00083408	4610	0.0013205	0.00799686	3696	0.00216026	0.0152718	6728	0.00325678	0.00583856	3246	0.00144514	0.0290546	5863	0.00209706	0.026333	632	0.000238473	0.00447922
ELSC_A1_metabat2_069	d__Bacteria;p__Patescibacteria;c__Paceibacteria;o__Moranbacterales;f__DUUL01;g__S145-42;s__	487850	0.241921	0.998782	40872	0.0266316	0.78899	12	6.49854e-06	0.000293381	19	1.31332e-05	0.0013287	158	0.00017372	0.0131076	34	1.36894e-05	0.00038673	16	1.19541e-05	0.000505537	7	5.17795e-06	0.000338237	5	3.46419e-06	0.000310354	1	5.65085e-07	6.78899e-05	34	1.41087e-05	0.00118929	388	0.00049782	0.00464803	33	3.64651e-05	0.000524934	58	5.41889e-05	0.00294715	301	0.000240412	0.0136204	3236	0.00290376	0.00300049
ELSC_M17_metabat1_025	d__Bacteria;p__Thermotogota;c__Thermotogae;o__Thermotogales;f__Thermotogaceae;g__WGAO01;s__	2830	0.000611402	0.0636654	444	0.000142868	0.0270079	0	0	0	16	8.03374e-06	0.000954386	287	0.000162701	0.0127194	0	0	0	3	1.1444e-06	0.000140898	0	0	0	12	9.44022e-06	0.000383482	1	2.68276e-07	3.32307e-05	1	1.89382e-07	4.12061e-05	0	0	0	0	0	0	14	5.08061e-06	0.00054299	15	5.35799e-06	0.000579544	6	1.51993e-06	0.000115643
ELSC_M2_maxbin2_140	d__Archaea;p__Thermoproteota;c__Thermoprotei_A;o__Sulfolobales;f__Acidilobaceae;g__;s__	2171	0.00051782	0.0200746	1704	0.000565562	0.0282863	20	1.00243e-05	0.000919576	39	1.91706e-05	0.00172175	196	0.000116379	0.00777262	10	2.7167e-06	0.000310145	0	0	0	5	2.81012e-06	0.000337291	10	5.16421e-06	0.000271462	3	1.22679e-06	0.000190023	1983	0.000765312	0.00512723	1612	0.00105549	0.00602713	292	0.000155802	0.0020794	2238	0.00129797	0.0169663	1300	0.000569746	0.0127458	154	6.21171e-05	0.00170071
Brothers_S139_metabat1_127	d__Archaea;p__Thermoproteota;c__Thermoprotei_A;o__Sulfolobales;f__WAQK01;g__WAQK01;s__WAQK01 sp015520265	154	1.97702e-05	0.00321369	31	5.76888e-06	0.00105998	0	0	0	0	0	0	16	9.09066e-06	0.000978105	1	2.08162e-07	3.93742e-05	1	6.21213e-07	6.31237e-05	0	0	0	0	0	0	0	0	0	8547	0.00339908	0.0728204	9	5.63189e-06	0.000474366	16	9.34692e-06	0.0010981	23595	0.0138753	0.746	79	3.59076e-05	0.00580238	35	1.7866e-05	0.00271557
ELSC_T2_maxbin2_342	d__Bacteria;p__Aquificota;c__Aquificae;o__Aquificales;f__Aquificaceae;g__Hydrogenivirga;s__Hydrogenivirga aeolica_A	54	8.38323e-06	0.00163912	12175	0.0038425	0.385279	0	0	0	56	2.57591e-05	0.00294227	290	0.000157014	0.0138819	4	9.30523e-07	0.000180261	9	4.61522e-06	0.00040424	5	2.12464e-06	0.000212001	80	5.71671e-05	0.00336927	9	4.10309e-06	0.000520422	5494	0.00187901	0.0119853	5	2.93569e-06	0.000237154	12	4.92378e-06	0.000494071	77634	0.0409188	0.416516	162	6.29286e-05	0.0104354	145	5.50008e-05	0.00756378
ELSC_132-544_maxbin2_116	d__Bacteria;p__Campylobacterota;c__Campylobacteria;o__Campylobacterales;f__Nitratiruptoraceae;g__S143-73;s__	357735	0.0948943	0.45489	225187	0.082848	0.674368	20	1.0244e-05	0.00114983	572	0.000301495	0.0156293	1038	0.000624115	0.0318768	9	2.04179e-06	0.000132038	59	3.08321e-05	0.000535029	7	3.51693e-06	0.00035829	402	0.000329845	0.00787482	1	5.69559e-07	6.94574e-05	10	4.52658e-06	0.000568038	160	0.000114941	0.00145448	50	3.31811e-05	0.000761281	583	0.000302116	0.0104152	20775	0.0102622	0.0317214	12	7.2652e-06	0.000799104
Axial_Plume_UWMA-0822	d__Bacteria;p__Bacteroidota;c__Bacteroidia;o__Flavobacteriales;f__BACL11;g__UWMA-0277;s__	90	1.14194e-05	0.00148901	263	5.33769e-05	0.00553039	32246	0.0158561	0.0918192	20550	0.0108466	0.0376784	8306	0.0049506	0.0448229	81003	0.0273505	0.555124	41351	0.0263024	0.0456565	23506	0.013692	0.110585	14443	0.0116805	0.0407815	17264	0.00900737	0.0473795	218	7.20432e-05	0.00198888	527	0.000212002	0.00484811	470	0.000201514	0.00573473	68	3.11354e-05	0.00303104	74	1.95021e-05	0.00180646	30	7.92764e-06	0.000851972
Guaymas_4571-419_maxbin2_009_VB	d__Bacteria;p__Campylobacterota;c__Campylobacteria;o__Nautiliales;f__Nautiliaceae;g__Nautilia;s__	1799	0.000424018	0.0380591	427	0.0001333	0.0119189	48	1.90756e-05	0.000534008	60	3.23178e-05	0.00329621	157	8.35657e-05	0.00600781	123	5.44304e-05	0.00910072	3	2.0314e-06	0.000206013	11	4.99608e-06	0.000377691	24	1.8475e-05	0.000946937	19	8.2314e-06	0.000397569	16	3.7039e-06	0.000171678	14	5.49182e-06	0.000257516	26	9.4893e-06	0.000551175	100	5.6874e-05	0.00311188	11610	0.00502162	0.0445151	1660	0.000799973	0.0105012
ELSC_M2_metabat2_181	d__Bacteria;p__Calditrichota;c__Calditrichia;o__Calditrichales;f__J004;g__;s__	3185	0.000315594	0.00912812	5413	0.000673609	0.0270963	16	2.3056e-06	0.000187077	15	2.65257e-06	0.000336578	34	6.6277e-06	0.000439444	110	1.07417e-05	0.000388011	18	3.78184e-06	0.000239575	30	4.80435e-06	0.000200668	20	5.41349e-06	0.000152433	31	4.58689e-06	0.000220388	149148	0.0252522	0.185335	1122	0.000249929	0.00448478	604	0.000132096	0.00898554	1471	0.000276102	0.00578312	461	8.01774e-05	0.00391742	680	0.000120796	0.00388571
ELSC_131-447_maxbin2_057	d__Bacteria;p__Campylobacterota;c__Campylobacteria;o__Nautiliales;f__Nautiliaceae;g__;s__	31087	0.00961952	0.436625	1580	0.000609896	0.0826473	30	1.46429e-05	0.00133801	623	0.000389174	0.027304	1061	0.000742925	0.0451991	193	5.39199e-05	0.00165	29	1.96918e-05	0.00144231	15	8.06068e-06	0.000903001	206	0.000192784	0.00629248	5	2.17001e-06	0.000225527	1894	0.000909271	0.0186412	9888	0.00840072	0.0511439	26383	0.0187757	0.0844444	2964	0.00220446	0.116323	588201	0.343312	0.638586	71383	0.0481881	0.346253
MAR_356-308_metabat1_042_VB	d__Bacteria;p__Pseudomonadota;c__Alphaproteobacteria;o__Rhodobacterales;f__Rhodobacteraceae;g__JAJRUE01;s__	326	2.95532e-05	0.00581634	7868	0.00114453	0.0802684	24	4.5441e-06	0.000224817	15	2.91225e-06	0.000150372	57	1.27549e-05	0.000861118	1239	0.000175849	0.0180742	72	1.74983e-05	0.000699265	47	1.00337e-05	0.000508152	9	3.04181e-06	0.000171483	178	3.89135e-05	0.0028978	7879	0.0014164	0.0149053	159	4.36525e-05	0.00283965	77	2.02483e-05	0.00130223	9404	0.00257981	0.0669453	1258	0.000228711	0.0228772	18	3.67044e-06	0.00046667
ELSC_A1_maxbin2_044	d__Bacteria;p__Chloroflexota;c__Anaerolineae;o__Anaerolineales;f__DRMV01;g__S139-71;s__	482030	0.0769774	0.993892	112314	0.0236235	0.846096	13	2.2871e-06	9.96365e-05	7	1.70456e-06	0.000199661	87	2.8355e-05	0.00166203	16	2.10131e-06	0.000210128	5	1.25442e-06	8.10274e-05	19	4.34631e-06	0.000187255	12	3.44208e-06	0.000111655	14	2.74244e-06	0.000133366	17234	0.0037219	0.0174759	77	3.07197e-05	0.00256574	29	1.07513e-05	0.00121231	2704	0.000946533	0.0310455	734	0.000203483	0.0182315	151	3.71566e-05	0.00125224
ELSC_M17_metabat2_073	d__Archaea;p__Thermoproteota;c__Thermoprotei_A;o__Sulfolobales;f__Desulfurococcaceae;g__JAADCY01;s__	104269	0.0288162	0.442761	4309	0.00156279	0.18397	0	0	0	0	0	0	1817	0.00112901	0.0844878	0	0	0	1	6.30597e-07	6.42347e-05	9	5.58678e-06	0.00047766	3	2.15113e-06	0.000174254	7	3.53923e-06	0.000450326	11	2.56948e-06	0.000187921	0	0	0	0	0	0	4	1.38866e-06	0.000174937	4752	0.00222891	0.0661898	2	1.15367e-06	0.000200221
ELSC_128-326_metabat2_059_VB	d__Bacteria;p__Acidobacteriota;c__Terriglobia;o__Bryobacterales;f__Bryobacteraceae;g__JANWXD01;s__	126	8.6797e-06	0.0016731	20418	0.00331159	0.340806	9	1.76419e-06	0.000122931	9	1.6078e-06	0.00010239	22	4.22871e-06	0.000337671	89	8.60446e-06	0.0010572	27	5.5722e-06	0.000203536	17	3.53193e-06	0.000241505	4	9.03117e-07	5.57079e-05	15	2.47393e-06	0.000198868	1233	0.000134006	0.00132952	4	7.48191e-07	7.12687e-05	2	3.76175e-07	2.64535e-05	692	0.000190106	0.0156349	159	3.05703e-05	0.00306144	100	1.5853e-05	0.00148046
ELSC_A1_maxbin2_234	d__Bacteria;p__Chloroflexota;c__Anaerolineae;o__Anaerolineales;f__DRMV01;g__;s__	419914	0.165156	0.994765	20235	0.01056	0.705153	0	0	0	0	0	0	45	3.91248e-05	0.00327141	1	3.25517e-07	5.72473e-05	2	9.57778e-07	4.52439e-05	0	0	0	0	0	0	1	4.08962e-07	4.70905e-05	180	7.95598e-05	0.00158446	0	0	0	0	0	0	7	3.6783e-06	0.000532769	40	2.70131e-05	0.00250226	7	3.01728e-06	0.000433048
ELSC_M17_metabat1_059	d__Archaea;p__EX4484-52;c__EX4484-52;o__EX4484-52;f__WAPT01;g__WAPT01;s__	700	0.000248911	0.00798483	374	0.000199732	0.04057	1	8.04108e-07	0.000106915	0	0	0	2890	0.00281646	0.196398	2	4.8425e-07	0.000159282	3	2.80907e-06	0.000292381	1	9.69891e-07	0.000109097	0	0	0	64	5.4662e-05	0.00494538	439	0.000221531	0.00260197	0	0	0	0	0	0	36	3.22988e-05	0.00169646	4016	0.0028871	0.0422839	21	9.03118e-06	0.000662221
ELSC_M10_metabat2_001	d__Bacteria;p__Campylobacterota;c__Campylobacteria;o__Nautiliales;f__Nautiliaceae;g__;s__	17040	0.00802748	0.417361	3829	0.00242401	0.138801	51	4.09335e-05	0.00293276	471	0.000452687	0.0237976	893	0.000987825	0.0368863	71	3.76665e-05	0.000768989	57	5.42484e-05	0.00158969	26	2.25963e-05	0.000930742	163	0.000245509	0.00764349	13	6.6678e-06	0.000670877	143	0.000113429	0.00484198	639	0.000779033	0.0133618	2111	0.00259785	0.00713834	609	0.00061669	0.032104	57073	0.0421306	0.205069	3452	0.00279266	0.0547626
Cayman_Deep_HVA-1158	d__Archaea;p__Thermoplasmatota;c__Poseidoniia;o__MGIII;f__CG-Epi1;g__CG-Epi1;s__CG-Epi1 sp015658585	8	2.58158e-06	0.000658554	21	1.04705e-05	0.00128386	578772	0.54864	0.993711	10042	0.00984734	0.588521	531779	0.61361	0.988018	11497	0.00700425	0.474389	96527	0.115964	0.970935	1043912	1.16891	0.996168	294991	0.447149	0.976366	266444	0.261778	0.992264	186	0.000116153	0.00426973	34	4.53552e-05	0.00328638	408	0.000517763	0.0250494	332	0.000377562	0.0283409	55	4.92845e-05	0.00443341	7	3.91329e-06	0.000439889
Brothers_S146_maxbin2_185	d__Bacteria;p__Pseudomonadota;c__Gammaproteobacteria;o__SZUA-76;f__SZUA-76;g__SZUA-76;s__SZUA-76 sp015491865	13	6.71948e-07	0.000267488	2796	0.000539374	0.071066	31	5.69391e-06	0.000254477	7	1.6077e-06	0.000164932	80	2.44021e-05	0.00228685	91	1.21601e-05	0.000583958	10	2.39939e-06	0.000141206	28	5.68669e-06	0.000345553	54	2.12674e-05	0.000924918	19	3.42661e-06	0.000298101	205	3.39943e-05	0.00119394	46	1.73243e-05	0.0010401	5	1.34025e-06	0.000190188	1114504	0.398995	0.996692	3052	0.000804403	0.117693	1441	0.000440367	0.0691366
MAR_356-284_metabat2_136_VB	d__Bacteria;p__Campylobacterota;c__Campylobacteria;o__Campylobacterales;f__Sulfurovaceae;g__JAAXPZ01;s__	413	7.78143e-05	0.0066116	466	0.000122596	0.00944401	11	3.64064e-06	0.000256501	27	1.34338e-05	0.00117159	119	7.4518e-05	0.0030899	13	3.06238e-06	0.000430804	9	5.49449e-07	0.000109929	31	1.29738e-05	0.000896269	6	4.57736e-06	0.000222829	12	4.73359e-06	0.000258482	5	1.44822e-06	0.000188167	112	6.21567e-05	0.00212332	47	2.41751e-05	0.000942816	28	1.30103e-05	0.000827935	194	6.45388e-05	0.00342761	19	6.77232e-06	0.000194109
ELSC_T2_metabat2_152	d__Bacteria;p__Calditrichota;c__Calditrichia;o__RBG-13-44-9;f__RBG-13-44-9;g__;s__	567201	0.0536197	0.94973	144628	0.0180281	0.830345	22	2.58061e-06	0.000197574	89	1.48219e-05	0.00162595	188	3.69507e-05	0.0026676	248	1.69964e-05	0.000393043	56	8.05573e-06	0.000315884	42	5.83989e-06	0.000379015	43	1.09948e-05	0.00052398	45	5.08985e-06	0.000208797	4660	0.000553758	0.00358673	74	1.10609e-05	0.000482595	15	1.65177e-06	0.000166009	390	6.98762e-05	0.0023288	87	1.10439e-05	0.00134514	1169	0.000208175	0.00228882
ELSC_T11_metabat2_252	d__Bacteria;p__Thermosulfidibacterota;c__Thermosulfidibacteria;o__Thermosulfidibacterales;f__Thermosulfidibacteraceae;g__;s__	36716	0.0111019	0.777897	1037	0.000389165	0.0455215	5	2.61413e-06	0.000387391	86	5.1583e-05	0.00496579	50	3.36999e-05	0.00267737	3	7.79061e-07	0.000100753	1	4.54658e-07	4.52997e-05	0	0	0	26	2.37857e-05	0.00158315	1	3.73043e-07	4.52997e-05	109	3.77249e-05	0.000334281	0	0	0	0	0	0	1	3.8986e-07	5.77962e-05	1	6.03641e-07	0.000117154	7	3.05043e-06	0.000185885
ELSC_128-326_maxbin2_069	d__Archaea;p__Hydrothermarchaeota;c__Hydrothermarchaeia;o__Hydrothermarchaeales;f__BMS3B;g__JAADFX01;s__JAADFX01 sp015521615	1545	0.000586664	0.0147946	2092	0.00107254	0.0180491	4	2.79894e-06	0.00027185	5	3.77233e-06	0.000336439	21	1.532e-05	0.000771206	22	7.45584e-06	0.000294022	6	4.34092e-06	0.000178341	11	6.31872e-06	0.00050996	0	0	0	98	4.72605e-05	0.000930267	23792	0.00848427	0.0169193	12	1.03577e-05	0.000652633	49	2.61911e-05	0.00155591	776	0.000633869	0.0212998	9	5.04126e-06	0.000827119	81	5.59638e-05	0.00332872
Brothers_S139_maxbin2_137	d__Bacteria;p__Patescibacteria;c__ABY1;o__UBA2196;f__;g__;s__	1525	0.000279613	0.0165038	16392	0.0039078	0.119781	1077	0.00030382	0.00207448	539	0.000158249	0.00204856	1108	0.000261693	0.00349017	3373	0.00069536	0.00312418	2207	0.000519017	0.00257772	1048	0.000300235	0.00209075	459	0.000174109	0.00185743	1112	0.000290542	0.00240998	3543	0.000879323	0.00912802	983	0.000458078	0.0067277	434	0.000119655	0.00152854	54473	0.0240743	0.609346	2415	0.000792119	0.0326452	10876	0.00455927	0.00961652
Brothers_S143_metabat2_121	d__Archaea;p__Thermoproteota;c__Thermoprotei_A;o__Sulfolobales;f__Acidilobaceae;g__S143-140;s__S143-140 sp015521205	20304	0.00819041	0.199737	5085	0.00278768	0.238224	4	3.15961e-06	0.000410899	1	8.58995e-07	0.000105065	70	6.67881e-05	0.00428376	0	0	0	0	0	0	0	0	0	21	2.39382e-05	0.00121397	0	0	0	62	4.2689e-05	0.00061999	0	0	0	0	0	0	399	0.00036197	0.012456	655	0.000463849	0.0182294	8	4.95989e-06	0.000561736
Brothers_S141_metabat2_045	d__Archaea;p__Aenigmatarchaeota;c__Aenigmatarchaeia;o__CG10238-14;f__WAMV01;g__WAMV01;s__WAMV01 sp015522145	27	1.72899e-05	0.00353215	395	0.000409136	0.0118379	2	2.88125e-06	0.00037666	2	2.39138e-06	0.000294026	3	4.76366e-06	0.00050926	1	5.04404e-07	9.60868e-05	9	1.56239e-05	0.00115881	0	0	0	5	7.39114e-06	0.000551538	0	0	0	1063	0.00128828	0.0108674	6	8.01111e-06	0.000724494	9	1.77453e-05	0.00183141	5772	0.0101255	0.478291	34	3.95161e-05	0.00456797	7	7.08707e-06	0.00065339
Brothers_S012_metabat2_161	d__Bacteria;p__Aquificota;c__Aquificae;o__Hydrogenothermales;f__Hydrogenothermaceae;g__Persephonella;s__	3426	0.000879703	0.130212	16705	0.00615714	0.406523	3	1.21506e-06	0.000157571	6	2.70658e-06	0.000287336	73	4.48908e-05	0.00394499	14	3.73152e-06	0.000245982	8	4.96553e-06	0.000312291	2	1.05283e-06	0.000115505	16	1.15255e-05	0.000672352	1	3.74571e-07	4.63445e-05	430	0.000185741	0.00185164	3	1.00254e-06	8.55591e-05	0	0	0	114704	0.0771103	0.987798	285	0.000145291	0.023009	165	9.28172e-05	0.0132773
Brothers_S012_maxbin2_046	d__Bacteria;p__Aquificota;c__Desulfurobacteriia;o__Desulfurobacteriales;f__Desulfurobacteriaceae;g__Balnearium;s__Balnearium sp015488335	453208	0.0982541	0.574035	100289	0.0288621	0.472885	29	1.15229e-05	0.00136178	530	0.000221306	0.0220006	827	0.000376982	0.02437	8	1.77481e-06	0.000251782	5	1.95449e-06	0.000130722	16	7.07491e-06	0.000613826	481	0.000310032	0.0126249	6	2.38724e-06	0.000212566	67	1.64459e-05	0.000540508	47	2.79206e-05	0.00184944	18	9.66445e-06	0.000555854	266915	0.142718	0.99699	784674	0.313979	0.511453	1908	0.000656448	0.0514727
Brothers_S139_maxbin2_018	d__Bacteria;p__Patescibacteria;c__ABY1;o__S139-126;f__S139-133;g__S139-133;s__S139-133 sp015485655	1157	0.000473899	0.0205923	5806	0.00310341	0.178843	36	2.23824e-05	0.00184971	61	4.38252e-05	0.00406445	86	7.09923e-05	0.0046739	312	0.000124263	0.00422242	48	4.20121e-05	0.00186038	83	6.06752e-05	0.00275802	57	6.0031e-05	0.00165225	62	3.84944e-05	0.00192442	2090	0.00121688	0.0118657	3564	0.00397849	0.0135521	962	0.000966119	0.00472194	11759	0.0110682	0.413104	885	0.000528837	0.0190265	737	0.000541606	0.00978542
Guaymas_4561-384_metabat1_010	d__Bacteria;p__Campylobacterota;c__Campylobacteria;o__Campylobacterales;f__Sulfurimonadaceae;g__Sulfurimonas;s__	483	7.26309e-05	0.00762862	1798	0.000432494	0.0324246	37	1.26943e-05	0.00142248	139	5.39161e-05	0.00569182	368	0.000170641	0.00886338	437	8.37578e-05	0.00400742	29	1.30485e-05	0.00108256	29	1.05484e-05	0.000794635	99	5.53439e-05	0.00207252	13	4.42489e-06	0.000423002	932	0.000269104	0.00987808	9279	0.00457535	0.0501527	11877	0.00528408	0.0267664	5425	0.00227703	0.0469285	4879	0.00159976	0.0541905	2063	0.00073447	0.00812519
ELSC_M2_metabat2_262_VB	d__Bacteria;p__Aquificota;c__Aquificae;o__Aquificales;f__Aquificaceae;g__Hydrogenivirga;s__	148	3.45104e-05	0.00692884	8418	0.00347485	0.327882	13	7.4727e-06	0.000820967	491	0.000299628	0.0292431	919	0.000641181	0.0418384	2	5.11166e-07	9.56766e-05	0	0	0	3	1.82484e-06	0.000198297	1134	0.00104507	0.040752	16	9.8282e-06	0.000425144	907	0.000434328	0.003932	0	0	0	1	2.19403e-07	8.1788e-05	15061	0.00996049	0.301161	38	1.83969e-05	0.00297446	13	7.69715e-06	0.00100152
ELSC_A1_maxbin2_222	d__Bacteria;p__Campylobacterota;c__Campylobacteria;o__Campylobacterales;f__Sulfurovaceae;g__Sulfurovum;s__	2887687	0.549536	0.99905	416846	0.103396	0.985122	215	6.77473e-05	0.00670272	244	8.14233e-05	0.00718297	5870	0.00243926	0.144778	388	5.42777e-05	0.00145765	96	3.74461e-05	0.00276915	436	0.000168239	0.0160924	8862	0.00492163	0.142489	107	3.06262e-05	0.00229643	645	0.000129048	0.00520044	8270	0.00311576	0.0345639	3388	0.000966196	0.0107326	2633	0.00092356	0.0276769	132897	0.0425738	0.520555	3340	0.00107084	0.0099695
ELSC_M2_metabat1_218	d__Bacteria;p__Pseudomonadota;c__Gammaproteobacteria;o__UBA6429;f__UBA6429;g__;s__	655	8.49983e-05	0.015094	103440	0.0197358	0.427069	9	2.11078e-06	0.000148771	6	1.36675e-06	0.000166252	62	1.72311e-05	0.00120914	307	4.64476e-05	0.00248448	37	9.81943e-06	0.00066352	28	7.43075e-06	0.000471977	16	5.27078e-06	0.000341802	29	6.42009e-06	0.00054785	36861	0.00849859	0.0675098	41	1.28353e-05	0.00111727	64	2.10437e-05	0.00191506	19569	0.00643211	0.177276	6763	0.00175168	0.141242	33	7.76643e-06	0.00109868
Guaymas_Basin_HVA-1058	d__Bacteria;p__Pseudomonadota;c__Gammaproteobacteria;o__PS1;f__Thioglobaceae;g__Pseudothioglobus;s__	15	6.1669e-06	0.00150018	32	1.14987e-05	0.00099071	34657	0.0314545	0.299428	16677	0.0160809	0.073677	13947	0.015662	0.153065	1539179	1.0074	1	44433	0.0518481	0.113395	22590	0.0242471	0.187464	7888	0.0114104	0.0975837	16390	0.0155264	0.181978	27	1.81514e-05	0.001599	20	2.0452e-05	0.00162595	160	0.000193831	0.00874186	140	0.000155642	0.011356	67	5.22606e-05	0.00420795	5	5.71537e-06	0.000533854
Brothers_S009_metabat2_021	d__Bacteria;p__Patescibacteria;c__JAEDAM01;o__Absconditabacterales;f__Absconditicoccaceae;g__S009-33;s__S009-33 sp015489035	885	0.000179667	0.0260755	701	0.000191952	0.0229022	152	2.61517e-05	0.00198322	219	6.95873e-05	0.00505711	591	0.000101085	0.00533319	584	3.38142e-05	0.00102571	927	5.42123e-05	0.000969198	130	1.28988e-05	0.000722351	185	4.91157e-05	0.0014551	190	2.40208e-05	0.000497591	163930	0.0664356	0.988574	579029	0.394854	0.97013	3258408	2.02411	0.996078	6282	0.00349625	0.0361773	37139	0.0158717	0.410076	21758	0.0105678	0.205781
ELSC_T2_maxbin2_353	d__Bacteria;p__Actinomycetota;c__Acidimicrobiia;o__UBA5794;f__UBA5794;g__DRQR01;s__DRQR01 sp011371355	776	0.000124494	0.0183412	19545	0.00559796	0.504901	6	1.47534e-06	0.000123381	3	5.27815e-07	9.38154e-05	22	6.74554e-06	0.000541855	125	2.48179e-05	0.0023397	10	1.52314e-06	0.00010007	12	3.33978e-06	0.000166025	5	2.13889e-06	0.000101207	20	5.07182e-06	0.000266663	4843	0.00133513	0.0134031	17	6.56115e-06	0.000480449	17	6.58329e-06	0.00059985	113	4.31693e-05	0.00279456	137	3.73502e-05	0.00324544	8	1.17922e-06	0.000210943
MAR_354-166_metabat2_034	d__Bacteria;p__Pseudomonadota;c__Alphaproteobacteria;o__Geminicoccales;f__Geminicoccaceae;g__;s__	119	8.35448e-06	0.001825	2399	0.000252847	0.021699	69	1.30616e-05	0.000622871	24	5.01957e-06	0.000358926	95	2.13151e-05	0.00118662	758	9.05094e-05	0.00583812	131	3.05351e-05	0.00101475	84	1.90498e-05	0.000805403	36	1.04908e-05	0.000397048	84	1.54167e-05	0.000861939	10239	0.00171676	0.0177722	9	2.57379e-06	0.000330819	18	4.1624e-06	0.000389617	1439	0.000320775	0.0148407	54	6.33364e-06	0.000634178	27	3.30686e-06	0.000235515
Brothers_S011_maxbin2_052	d__Bacteria;p__Pseudomonadota;c__Gammaproteobacteria;o__Thiotrichales;f__Thiotrichaceae;g__Cocleimonas;s__	2266	0.000265082	0.0363962	56598	0.00910913	0.471418	293	5.54815e-05	0.00398606	283	6.50839e-05	0.00665052	5574	0.00155308	0.0923177	342	3.85557e-05	0.00179613	163	4.19102e-05	0.00275662	248	5.8382e-05	0.00348801	371	0.000127698	0.00531878	132	2.36302e-05	0.00105363	23875	0.00495804	0.507499	52072	0.0171962	0.369132	606591	0.194992	0.999383	184	3.80705e-05	0.00321938	28070	0.00632595	0.356136	678	0.00015918	0.0114023
EPR_4281-140_metabat2_081	d__Bacteria;p__Campylobacterota;c__Campylobacteria;o__Campylobacterales;f__QNZT01;g__SZUA-1433;s__	2297	0.00024759	0.0292515	9955	0.00201212	0.220502	175	3.78312e-05	0.001018	203	5.03829e-05	0.0028691	3113	0.00111529	0.0755104	883	0.000149866	0.000910451	552	0.000158959	0.0009907	121	3.29281e-05	0.000810347	255	0.000101349	0.00221098	802	0.000211152	0.000635785	247	3.37014e-05	0.00204345	2106	0.000512965	0.00882902	1114	0.000246153	0.00568029	212	4.16584e-05	0.00159132	1556	0.000249527	0.0092042	502	8.70194e-05	0.00187964
EPR_PIR-30_metabat2_003	d__Bacteria;p__Chloroflexota;c__Anaerolineae;o__JAADDB01;f__JAADDB01;g__JAADDB01;s__JAADDB01 sp013154135	763	0.000128935	0.00632613	475	9.13583e-05	0.0059866	0	0	0	0	0	0	12	5.57982e-06	0.000426968	5	1.02416e-06	0.000188759	3	1.02936e-06	6.81461e-05	0	0	0	0	0	0	4	1.11444e-06	9.89022e-05	10868	0.00283089	0.0152297	8	3.03312e-06	0.000351585	16	7.17937e-06	0.00065372	97	3.54419e-05	0.00208841	2	3.72097e-07	7.17644e-05	31	6.85318e-06	8.02073e-05
ELSC_A1_metabat2_136	d__Bacteria;p__Bacteroidota;c__Bacteroidia;o__Bacteroidales;f__S143-32;g__S143-32;s__	206658	0.035485	0.992377	49089	0.0111087	0.734465	21	4.9325e-06	0.000419033	100	3.18749e-05	0.00364116	147	5.50175e-05	0.0040522	22	2.82153e-06	0.000247208	5	1.57312e-06	0.000160875	8	1.58087e-06	9.7283e-05	28	1.3358e-05	0.0004662	8	1.7765e-06	0.000107811	282	5.63981e-05	0.000696142	178	6.10666e-05	0.00220635	140	3.0914e-05	0.000852806	62	1.92013e-05	0.000948404	290	7.26835e-05	0.00409978	1188	0.000356487	0.00757923
Brothers_S012_metabat2_187	d__Bacteria;p__Pseudomonadota;c__Alphaproteobacteria;o__Rhodobacterales;f__Rhodobacteraceae;g__S012-89;s__S012-89 sp015487335	132	1.57503e-05	0.00374528	2561	0.000447244	0.0566837	7	1.65296e-06	0.000166102	4	1.03852e-06	0.000127019	17	4.81103e-06	0.000344639	666	0.000115286	0.0148976	40	1.34372e-05	0.000463219	18	4.94121e-06	0.000385498	10	4.04321e-06	9.06009e-05	89	2.3729e-05	0.00199811	4931	0.00106703	0.0197221	55	1.84029e-05	0.00150335	31	8.43238e-06	0.000813632	999501	0.415913	0.998636	1837	0.000545135	0.0869493	1152	0.000408751	0.0598468
Brothers_S013_metabat2_053	d__Bacteria;p__Desulfobacterota;c__Desulfobulbia;o__Desulfobulbales;f__Desulfobulbaceae;g__DRLX01;s__DRLX01 sp011322715	28002	0.00430031	0.248177	53564	0.0106711	0.397177	105	2.09055e-05	0.00106266	42	1.26991e-05	0.00143556	432	0.00015314	0.0129893	227	2.94059e-05	0.000209164	16	4.38283e-06	0.000414803	43	9.39028e-06	0.00044183	132	5.89752e-05	0.00282568	16	3.23196e-06	0.000188796	295	7.40261e-05	0.0104253	6809	0.00295478	0.184329	196	6.70618e-05	0.00434349	132	4.25661e-05	0.00472891	111213	0.0319671	0.958423	479	0.000119464	0.0147484
Brothers_S144_maxbin2_078	d__Archaea;p__Asgardarchaeota;c__Heimdallarchaeia;o__Hodarchaeales;f__S146-22;g__S146-22;s__S146-22 sp015520535	3312	0.000336578	0.00724474	6827	0.000863559	0.0641802	451	4.53241e-05	0.000119581	901	0.000132186	0.00056476	795	0.000108558	0.000634367	3967	0.000273687	0.000101223	1461	0.000188492	0.000107088	540	6.44224e-05	0.000200917	1043	0.000176969	0.000417132	1112	0.000117507	0.000166241	70914	0.0117662	0.133187	469	9.0968e-05	0.0024393	606	0.000115805	0.00503338	13843	0.00329179	0.215307	887	8.29512e-05	0.00391048	170	1.87845e-05	0.00109229
EPR_4281-140_metabat2_061	d__Bacteria;p__Patescibacteria;c__JAEDAM01;o__BD1-5;f__UBA6164;g__JAHDHC01;s__	1672	0.000320677	0.0396391	1065	0.000273851	0.0336458	167	5.24019e-05	0.000784132	194	6.48508e-05	0.00122559	506	0.00020671	0.0046585	445	0.000107926	0.00234065	1098	0.000438089	0.000505022	117	4.48465e-05	0.000390339	370	0.00018565	0.000554764	116	3.89101e-05	0.000318489	2341	0.000669616	0.00949939	2042	0.00110689	0.0306509	1397	0.000688114	0.0184565	355	0.000160842	0.0040533	555	0.000184278	0.0123015	109	3.41504e-05	0.00200282
ELSC_T10_metabat1_099	d__Bacteria;p__Chloroflexota;c__Anaerolineae;o__J102;f__J102;g__M2005;s__	1226665	0.12509	0.977642	160109	0.020713	0.786694	7	7.55892e-07	2.99174e-05	3	5.22713e-07	6.36059e-05	148	2.96191e-05	0.00226794	41	2.84569e-06	0.000295151	64	8.3057e-06	7.71818e-05	20	3.73479e-06	0.000413061	10	1.90406e-06	9.35233e-05	22	2.48476e-06	7.51706e-05	2707	0.00032232	0.00389932	170	3.96303e-05	0.00327683	13	2.28535e-06	0.000170202	268	5.96862e-05	0.00431338	3333	0.000572116	0.0698757	227	3.5759e-05	0.00106622
ELSC_T10_metabat2_028	d__Bacteria;p__Pseudomonadota;c__Gammaproteobacteria;o__Beggiatoales;f__Beggiatoaceae;g__Marithrix;s__	25567	0.00405536	0.51689	51080	0.010798	0.745646	246	5.69601e-05	0.00267522	183	5.24675e-05	0.00508434	428	0.000144432	0.0114214	583	8.55026e-05	0.00121167	116	3.29441e-05	0.000717366	141	3.42914e-05	0.000666436	85	3.27868e-05	0.000994521	100	2.05409e-05	0.000630508	272	3.70713e-05	0.00127444	393	0.000145678	0.00981216	568	0.000188922	0.0113527	41	9.49812e-06	0.000640378	143	3.18851e-05	0.00338035	56	1.04873e-05	0.000375068
ELSC_T2_metabat2_128	d__Bacteria;p__Bacteroidota;c__Bacteroidia;o__Flavobacteriales;f__JAADED01;g__WGBX01;s__	12156	0.00219573	0.100602	3241	0.000745722	0.054265	18	6.76142e-06	0.000648718	33	1.27154e-05	0.00157759	79	3.48532e-05	0.00206729	25	4.27104e-06	0.000545382	8	3.34273e-06	0.000272691	7	2.18213e-06	0.000167633	2	1.30277e-06	0.00010391	7	2.75677e-06	0.000141799	633	0.000183917	0.0205374	10049	0.00630111	0.126309	1189	0.000586977	0.00914692	241	0.000125189	0.00269534	14479	0.00590425	0.187439	1099	0.000494265	0.0348138
Brothers_S014_metabat2_081	d__Archaea;p__Thermoplasmatota;c__Thermoplasmata;o__JAJSAE01;f__JAJSAE01;g__JAJSAE01;s__	164	5.84069e-05	0.0106192	345	0.000188233	0.00842509	32	1.56607e-05	0.0002783	0	0	0	24	1.51373e-05	0.000519077	13	4.16565e-06	6.25393e-05	3	1.79672e-06	6.04547e-05	54	3.14329e-05	0.000374194	11	8.5617e-06	0.000238692	7	3.88807e-06	0.000167814	5	3.05268e-06	0.000506569	140	0.000153918	0.0114822	8	6.90967e-06	0.000245988	957	0.000905756	0.0985568	1068	0.000776897	0.105654	730119	0.609455	0.998869
MAR_356-284_maxbin2_206_VB	d__Archaea;p__Methanobacteriota_B;c__Thermococci;o__Thermococcales;f__Thermococcaceae;g__Thermococcus;s__	1670	0.0004999	0.0284068	599	0.000245837	0.0183672	0	0	0	0	0	0	16	1.13029e-05	0.000882753	2	1.03731e-06	9.91857e-05	0	0	0	0	0	0	9	8.51048e-06	0.000451295	0	0	0	11	3.02597e-06	0.00019242	0	0	0	0	0	0	140	8.82066e-05	0.00442567	86	4.32147e-05	0.00261156	42	2.02979e-05	0.00140546
Brothers_S012_metabat2_196	d__Bacteria;p__Pseudomonadota;c__Gammaproteobacteria;o__SZUA-140;f__SZUA-140;g__SZUA-140;s__SZUA-140 sp015492435	108	1.40437e-05	0.00129799	3319	0.000654897	0.0476394	41	9.95875e-06	0.000522999	14	3.40409e-06	0.000280314	82	2.7205e-05	0.00173093	409	7.16748e-05	0.00163157	215	6.54043e-05	0.000658717	76	2.13432e-05	0.000690849	30	1.2123e-05	0.000443514	20	4.91504e-06	0.000455352	1186	0.000216626	0.0031659	5	1.52441e-06	0.000166582	10	3.483e-06	0.000329781	98298	0.0392059	0.964792	916	0.00014826	0.0135278	185	4.92751e-05	0.00540968
EPR_4281-140_metabat2_027	d__Archaea;p__Halobacteriota;c__Archaeoglobi;o__Archaeoglobales;f__Archaeoglobaceae;g__Archaeoglobus_C;s__	201	3.28581e-05	0.0018096	105	1.80464e-05	0.00180292	0	0	0	0	0	0	1	4.65132e-07	4.89481e-05	1	2.25435e-07	4.22734e-05	0	0	0	0	0	0	2	9.25774e-07	3.70819e-05	1	3.2619e-07	4.00485e-05	698	0.000176543	0.00152703	0	0	0	1	2.78911e-07	3.93068e-05	20	7.6198e-06	0.000455366	474	0.000123548	0.00124224	0	0	0
Brothers_S012_maxbin2_043	d__Archaea;p__Thermoproteota;c__Nitrososphaeria;o__Geothermarchaeales;f__JDFR-13;g__SZUA-1514;s__SZUA-1514 sp015523605	34	7.64207e-06	0.00218547	631	0.000224158	0.00863436	0	0	0	3	1.58775e-06	0.000145983	52	3.07624e-05	0.00199035	1	4.50455e-08	5.48326e-05	1	5.7997e-07	5.91053e-05	0	0	0	22	1.62731e-05	0.000593902	1	5.73326e-07	7.12112e-05	1094	0.000401213	0.00573393	3	1.73983e-06	0.000163074	6	3.68613e-06	0.000432964	348866	0.232918	0.997757	3022	0.00151057	0.0655385	501	0.000287368	0.0424106
ELSC_M10_metabat2_063	d__Bacteria;p__Caldisericota;c__Caldisericia;o__Caldisericales;f__Caldisericaceae;g__S143-107;s__	43442	0.0103764	0.302997	5150	0.00158853	0.311231	74	2.16061e-05	0.000143244	207	6.28891e-05	0.000216069	3497	0.00131543	0.0314233	86	1.6984e-05	0.000254589	667	0.000245818	5.35659e-05	53	1.8377e-05	0.000299127	158	7.56121e-05	0.000386397	127	3.80438e-05	5.11585e-05	51	9.97104e-06	0.000493529	173	0.000107895	0.00946853	16	4.15171e-06	4.8751e-05	176	8.75967e-05	0.0112886	82295	0.0335286	0.385955	62486	0.0283563	0.358045
ELSC_A3_metabat2_012	d__Bacteria;p__Desulfobacterota;c__Dissulfuribacteria;o__Dissulfuribacterales;f__QOAL01;g__JAADCZ01;s__	6803	0.00227361	0.157512	67756	0.0359385	0.997028	6	3.64095e-06	0.00035502	16	1.17198e-05	0.00114579	53	4.54528e-05	0.00190349	3	8.48681e-07	0.000156598	2	5.6912e-07	0.000195504	2	1.81594e-06	0.000194532	10	1.14505e-05	0.000473685	1	4.34754e-07	5.25236e-05	39	8.75878e-06	5.15509e-05	31	3.17136e-05	0.00195115	8	4.30656e-06	0.00029277	8	4.04915e-06	0.000345294	67	3.46623e-05	0.00290436	703	0.000486732	0.000977522
Brothers_S139_maxbin2_179	d__Bacteria;p__Pseudomonadota;c__Gammaproteobacteria;o__UBA6429;f__UBA6429;g__JAGLTQ01;s__	356	4.39123e-05	0.00466329	12777	0.00235473	0.135731	81	9.75524e-06	0.000322005	67	1.68983e-05	0.00194512	162	4.8172e-05	0.00375698	733	6.45773e-05	0.00193049	113	2.47802e-05	0.000604337	95	1.71893e-05	0.000624751	37	1.14073e-05	0.000806553	28	4.02956e-06	0.000276169	1527	0.000323651	0.00324085	216	7.3542e-05	0.00146481	49	1.30323e-05	0.00031045	25044	0.00882638	0.335412	977	0.000242758	0.0149124	41	1.17664e-05	0.00146366
ELSC_M17_metabat2_226	d__Bacteria;p__Aquificota;c__Aquificae;o__Aquificales;f__QOAS01;g__QOAS01;s__	93612	0.0289216	0.862792	91068	0.0376398	0.835997	218	0.000123587	0.014086	6094	0.0036987	0.25129	36866	0.0257948	0.458802	4	9.66108e-07	0.00014046	71	5.06915e-05	0.00429933	71	4.62264e-05	0.00495533	6767	0.00621036	0.206548	87	4.90325e-05	0.00502203	26	5.2546e-06	0.00021579	0	0	0	1	2.57098e-07	3.68805e-05	675	0.000435152	0.0324015	14656	0.0073099	0.241692	7	4.60842e-06	0.000805094
Brothers_S139_metabat2_133	d__Archaea;p__Iainarchaeota;c__Iainarchaeia;o__JAADDC01;f__JAADDC01;g__JAADDC01;s__	747	0.000389371	0.0258632	51	3.11578e-05	0.00418256	1	1.07996e-06	0.000139602	0	0	0	0	0	0	0	0	0	0	0	0	0	0	0	9	1.28056e-05	0.000123071	0	0	0	360	0.000267214	0.00150807	1	2.65002e-07	0.000161645	11	3.46444e-06	0.000270021	1460	0.00243793	0.188245	8	1.06329e-05	0.0014346	3	4.06995e-06	0.000701686
Brothers_S146_maxbin2_186	d__Bacteria;p__Acidobacteriota;c__HRBIN11;o__HRBIN11;f__HRBIN11;g__;s__	1148	0.000120054	0.00852035	904	0.000104025	0.00856481	13	2.30081e-06	0.00019847	50	1.14466e-05	0.00121967	74	1.84114e-05	0.00126944	28	3.12122e-06	0.000259424	18	4.1492e-06	8.42171e-05	11	2.56049e-06	0.000157833	8	2.77846e-06	0.000188752	16	3.33138e-06	0.000226738	5349	0.000822775	0.00784043	9	1.90749e-06	0.000174029	15	3.71634e-06	0.000289459	4762	0.00127292	0.0865969	159	2.82634e-05	0.00205272	1027	0.000249586	0.00140637
ELSC_131-447_metabat2_028	d__Bacteria;p__Patescibacteria;c__JAEDAM01;o__Absconditabacterales;f__Absconditicoccaceae;g__S009-33;s__	1282	0.000531704	0.0952053	450	0.000243505	0.0388813	1195	0.000399534	0.000491998	810	0.000345524	0.00897532	2875	0.0012479	0.00463014	3177	0.000803977	0.000232603	4298	0.00186202	0.000582117	1954	0.000793228	0.000558978	1116	0.000620462	0.000850037	1345	0.000479114	0.000311761	1765	0.0011366	0.0496894	9571	0.0120313	0.16086	23164	0.0259102	0.115014	175	0.000160179	0.0120162	6085	0.0047196	0.175919	861	0.000782813	0.0508755
EPR_PIR-30_metabat1_068	d__Bacteria;p__Desulfobacterota;c__Thermodesulfobacteria;o__Thermodesulfobacteriales;f__Thermodesulfatatoraceae;g__;s__	816	0.000131278	0.00769638	424	9.82351e-05	0.00870507	32	1.37393e-05	0.000120065	14	6.23308e-06	0.000121503	22	1.21167e-05	0.000171111	9	2.25492e-06	0.000216404	39	1.84863e-05	0.000120784	26	1.14106e-05	0.000198431	13	8.71505e-06	0.000103529	23	1.04034e-05	0.000121503	45	9.87427e-06	0.000364508	2	7.76114e-07	0.000144509	0	0	0	37	1.48945e-05	0.000499671	83	2.89399e-05	0.000208496	2	4.68051e-07	9.05879e-05
ELSC_A1_maxbin2_232	d__Bacteria;p__DRYD01;c__DRYD01;o__DRYD01;f__;g__;s__	160698	0.040858	0.99783	7367	0.00247892	0.27986	29	1.33477e-05	0.00156465	17	7.8751e-06	0.000824345	1785	0.00101658	0.0675809	6	1.05948e-06	6.67386e-05	17	9.77363e-06	0.000900971	7	3.64986e-06	0.000293526	165	0.000123365	0.00437447	8	2.49895e-06	0.000213193	194	5.34039e-05	0.000449868	1	3.0877e-07	3.76949e-05	2	1.28036e-06	0.000177352	31	1.36784e-05	0.000929397	4	1.86794e-06	0.000180441	20	8.64869e-06	0.000549976
ELSC_131-447_maxbin2_050	d__Archaea;p__Thermoproteota;c__Thermoprotei_A;o__Sulfolobales;f__Pyrodictiaceae;g__Pyrodictium;s__	67983	0.0169792	0.344364	1999	0.000659545	0.0806786	1	5.05814e-07	6.32213e-05	13	6.2513e-06	0.000620946	116	6.46822e-05	0.00539572	0	0	0	2	1.2859e-06	0.000125817	0	0	0	12	9.11468e-06	0.00034803	1	5.24908e-07	6.25954e-05	18	4.38376e-06	0.000232229	2	1.42687e-06	0.00013771	2	6.2192e-07	4.25649e-05	3066	0.00178494	0.100569	13897	0.00629857	0.366841	14	6.28573e-06	0.00105223
Brothers_S145_maxbin2_100	d__Archaea;p__Halobacteriota;c__Archaeoglobi;o__Archaeoglobales;f__Archaeoglobaceae;g__Archaeoglobus_C;s__Archaeoglobus_C sp015520485	11580	0.00321268	0.170782	827	0.000294914	0.0533692	0	0	0	1	5.48714e-07	6.63823e-05	751	0.000474778	0.0374784	0	0	0	2	1.14318e-06	0.00011511	4	2.55043e-06	0.000277534	9	6.89658e-06	0.000323437	3	1.5134e-06	0.000185729	1578	0.000651079	0.00712268	2	1.22863e-06	0.000152538	28	1.71149e-05	0.00103811	4703	0.00311277	0.329632	4592292	2.37894	0.998651	2984	0.00172999	0.239713
Brothers_S013_metabat2_093	d__Bacteria;p__Campylobacterota;c__Desulfurellia;o__Desulfurellales;f__Hippeaceae;g__Hippea;s__Hippea sp015486955	33660	0.00614436	0.028308	5012	0.00118941	0.0141673	29	7.86126e-06	0.000556784	123	4.54244e-05	0.00172483	464	0.000196438	0.00379325	221	3.72129e-05	0.000797725	29	9.71244e-06	0.000378173	25	8.24998e-06	0.000619114	117	6.6324e-05	0.00128066	33	8.93074e-06	0.00052169	377	0.000101212	0.00254455	1238	0.000627337	0.0128249	312	0.000112208	0.00159283	7211	0.00336002	0.171452	2259791	0.839682	0.999703	81926	0.0331941	0.287269
ELSC_T11_maxbin2_314	d__Bacteria;p__Aquificota;c__Aquificae;o__Aquificales;f__QOAS01;g__QOAS01;s__	195370	0.0569579	0.918682	261109	0.102448	0.91283	521	0.000281298	0.0294225	16044	0.00924014	0.440412	101503	0.0672342	0.645282	4	4.78513e-07	0.000145993	244	0.00016835	0.0127066	221	0.000139872	0.0133684	16368	0.0142399	0.327525	223	0.000119764	0.0121938	54	2.55006e-05	0.000240111	0	0	0	0	0	0	956	0.000570056	0.036834	20762	0.00977324	0.244216	14	7.9475e-06	0.00130579
ELSC_M2_maxbin2_447	d__Archaea;p__Thermoproteota;c__Thermoprotei_A;o__Sulfolobales;f__Pyrodictiaceae;g__Pyrodictium;s__	77783	0.016796	0.361859	2028	0.000580856	0.0823287	0	0	0	17	7.31405e-06	0.000826696	155	7.67834e-05	0.00662149	0	0	0	1	5.4854e-07	5.71892e-05	0	0	0	18	1.20199e-05	0.000658525	0	0	0	24	4.71346e-06	0.000146087	0	0	0	0	0	0	2173	0.00109881	0.0998801	17788	0.00695024	0.378493	100	4.39074e-05	0.00118229
Brothers_S014_metabat2_083	d__Bacteria;p__Patescibacteria;c__ABY1;o__;f__;g__;s__	54	2.08761e-05	0.00406635	199	0.000115953	0.00507011	7	3.50115e-06	0.000260327	7	4.57374e-06	0.000483106	8	7.76067e-06	0.000674597	53	2.3987e-05	0.00233418	16	1.18035e-05	0.000473094	16	1.05572e-05	0.000624534	3	3.81137e-06	0.000307886	7	3.97293e-06	0.000351691	104	5.52027e-05	0.00271841	529	0.000581029	0.00676224	359	0.000259438	0.00368713	891	0.000973613	0.1049	956	0.000770005	0.10522	550427	0.543718	0.998178
ELSC_T11_metabat2_018	d__Bacteria;p__Desulfobacterota;c__Dissulfuribacteria;o__Dissulfuribacterales;f__QOAL01;g__QOAL01;s__	81703	0.0157725	0.869068	13311	0.00337807	0.445763	1	3.71501e-07	4.81376e-05	28	1.07822e-05	0.00120106	4	1.62373e-06	0.000172056	7	1.03744e-06	0.000115816	2	6.29627e-07	3.19329e-05	5	1.84783e-06	0.000202559	0	0	0	2	4.43353e-07	5.48102e-05	77	1.63926e-05	0.00198127	763	0.000396654	0.0371589	19	8.82317e-06	0.000962752	14	4.56001e-06	0.000569072	1652	0.000560601	0.0825727	1819	0.000628078	0.00359126
ELSC_M2_maxbin2_163	d__Bacteria;p__Pseudomonadota;c__Gammaproteobacteria;o__Chromatiales;f__Chromatiaceae;g__;s__	5050	0.000878981	0.17224	19420	0.00441735	0.417299	185	6.08266e-05	0.000990043	123	4.28359e-05	0.00379015	303	0.000119803	0.00804569	570	0.000119719	0.0019304	105	4.1032e-05	0.000938079	149	5.68385e-05	0.0012453	110	5.5748e-05	0.00145452	112	3.64792e-05	0.00114776	968	0.000215756	0.00175537	12	5.43621e-06	0.0002858	12	3.13353e-06	0.000128086	768	0.000268069	0.00339586	337	9.68004e-05	0.0112442	17	3.5816e-06	0.00034141
Brothers_S140_metabat2_199	d__Archaea;p__Thermoproteota;c__Thermoprotei_A;o__Sulfolobales;f__Acidilobaceae;g__S141-84;s__S141-84 sp015521705	644	0.000115724	0.00451697	2297	0.000576733	0.0026746	5	2.13905e-06	0.000180818	94	4.21772e-05	0.000282238	133	7.02201e-05	0.00503334	0	0	0	0	0	0	0	0	0	5	3.23522e-06	0.000167488	0	0	0	819	0.000261629	0.00395076	2	8.9757e-07	5.62158e-05	0	0	0	62176	0.0338836	0.90369	152	6.35265e-05	0.00916028	75	3.55114e-05	0.00532138
EPR_4281-140_maxbin2_070	d__Bacteria;p__Campylobacterota;c__Campylobacteria;o__Campylobacterales;f__Sulfurimonadaceae;g__QNZR01;s__	3102	0.000918028	0.00475454	7036	0.00276203	0.0169242	275	0.000139394	0.002229	310	0.000171141	0.00245882	866	0.0005774	0.00671583	1947	0.000626606	0.00219523	337	0.000200392	0.00161203	240	0.000137298	0.00244564	336	0.000284245	0.00196623	281	0.000139322	0.00126936	10599	0.00494879	0.0035692	123214	0.101159	0.0106672	176547	0.124632	0.00613922	15998	0.0110543	0.00600825	17539	0.00950036	0.00754861	16406	0.00997737	0.00256014
MAR_356-284_metabat2_027	d__Archaea;p__Thermoplasmatota;c__Thermoplasmata;o__Aciduliprofundales;f__Aciduliprofundaceae;g__JAADDK01;s__	49	1.09145e-05	0.00150101	46	1.20773e-05	0.00146255	0	0	0	0	0	0	4	2.11904e-06	0.000127941	1	3.17119e-07	6.02077e-05	1	4.83725e-07	4.93369e-05	5	2.42009e-06	5.76991e-05	0	0	0	2	7.87057e-07	5.51904e-05	17	3.46196e-06	9.44927e-05	0	0	0	0	0	0	0	0	0	73	2.46394e-05	0.00195424	90	3.23567e-05	0.00167662
MAR_356-308_metabat2_103	d__Bacteria;p__Calditrichota;c__Calditrichia;o__Calditrichales;f__Calditrichaceae;g__;s__	1647	0.00013443	0.00301837	6398	0.000674999	0.0059995	45	6.88229e-06	0.000428749	17	2.58723e-06	0.000136792	54	9.21766e-06	0.000460774	303	3.28552e-05	0.000627358	55	1.01844e-05	0.000263158	58	9.99517e-06	0.000365938	13	3.03016e-06	0.000148212	70	9.601e-06	0.000333168	870	0.000100556	0.000632323	53	1.0814e-05	0.000584161	15	2.93862e-06	0.000252483	484	0.000107479	0.000520109	48	5.5797e-06	0.000617676	551	7.80935e-05	0.00180884
Brothers_S139_metabat1_126	d__Bacteria;p__Desulfobacterota_F;c__JADFVX01;o__JADFVX01;f__;g__;s__	57	4.90371e-06	0.000704146	146	3.04457e-05	0.00403475	8	3.16389e-06	0.000187029	7	3.14927e-06	0.00028364	68	3.92244e-05	0.00300423	45	9.60552e-06	0.000540031	4	1.62773e-06	0.000115809	11	3.61483e-06	0.000317082	9	5.58439e-06	0.000341235	3	1.1793e-06	4.83055e-05	1012	0.000195568	0.000858971	7	3.39752e-06	0.000187648	5	1.51475e-06	0.000224187	326	0.000170844	0.00325629	22	9.59236e-06	0.000395114	23	9.67269e-06	0.000902322
Guaymas_4559-240_maxbin2_118	d__Bacteria;p__Desulfobacterota_F;c__Desulfuromonadia;o__Desulfuromonadales;f__Desulfuromonadaceae;g__;s__	497	7.06721e-05	0.00265936	490	8.20413e-05	0.00425567	64	1.43416e-05	0.000346855	17	4.12345e-06	0.000109419	56	1.55821e-05	0.000480493	323	6.05566e-05	0.00549821	39	1.15738e-05	0.000225326	73	2.03328e-05	0.000242625	44	1.58808e-05	0.000292361	54	1.36688e-05	0.000216244	296	4.39672e-05	0.000645703	37	1.20505e-05	0.000566558	26	4.99528e-06	0.0002556	147	4.41958e-05	0.00103018	33	7.99541e-06	0.00077372	2629	0.000831425	0.000819131
ELSC_T11_metabat1_032	d__Bacteria;p__Bacteroidota;c__Bacteroidia;o__Bacteroidales;f__F082;g__B16-G9;s__	8049	0.000980419	0.184924	5868	0.000900272	0.0976599	147	2.96669e-05	0.00280653	210	4.95104e-05	0.00455037	501	0.000136535	0.0113077	209	2.41911e-05	0.00043377	110	2.73919e-05	0.00123908	71	1.60542e-05	0.000732124	107	3.86893e-05	0.00167253	78	1.41434e-05	0.000349018	929	0.000156854	0.0219744	15123	0.00514768	0.215583	2793	0.000788497	0.0493444	38	6.68221e-06	0.000919455	7526	0.00165844	0.140088	10028	0.0023621	0.124206
Brothers_S013_maxbin2_056	d__Bacteria;p__Campylobacterota;c__Campylobacteria;o__Campylobacterales;f__Sulfurospirillaceae;g__JAADIZ01;s__	10826	0.00260879	0.06467	35619	0.0105427	0.0974522	1179	0.000433636	0.0111134	3003	0.00142103	0.0342227	2848	0.00147207	0.0318606	3126	0.000797463	0.00358172	1721	0.000441173	0.00574216	1193	0.000525572	0.00500366	857	0.000464188	0.00919781	799	0.00029547	0.00406145	17883	0.00769036	0.508956	303242	0.233878	0.872005	76445	0.0504798	0.713078	30201	0.0185239	0.0501918	81498	0.0395262	0.954478	83144	0.0452219	0.723311
Lau_Basin_Tahi_Moana_HVA-1266	d__Archaea;p__Thermoplasmatota;c__Poseidoniia;o__Poseidoniales;f__Thalassarchaeaceae;g__MGIIb-Q1;s__MGIIb-Q1 sp012964335	1	1.70778e-07	6.14683e-05	4	4.25254e-07	8.78119e-05	65086	0.0249209	0.912488	1950	0.000786953	0.0866853	39027	0.0181336	0.742556	63049	0.015875	0.700756	8957	0.00435093	0.298219	194800	0.0880321	0.995572	88025	0.0537961	0.894908	50550	0.0200432	0.809011	82	2.26249e-05	0.000373975	0	0	0	5	2.66029e-06	0.000160644	4	2.01781e-06	0.000194219	1	3.05185e-07	6.14683e-05	5	7.91662e-07	0.000139466
MAR_356-308_metabat2_063	d__Bacteria;p__Bacteroidota;c__Bacteroidia;o__Bacteroidales;f__JAADJA01;g__JAADJA01;s__	1537	0.000110212	0.00988809	3505	0.000326377	0.0147828	42	4.66285e-06	0.000342103	17	2.47016e-06	0.000246007	42	6.48117e-06	0.000389671	147	1.2336e-05	0.000443485	38	6.1449e-06	0.000270512	45	6.46727e-06	0.000450692	8	1.72266e-06	6.75078e-05	44	5.65823e-06	0.000168409	373	4.3847e-05	0.00079664	546	9.94166e-05	0.00428686	189	2.69429e-05	0.00110127	71	7.18426e-06	0.000257298	171	2.09491e-05	0.00152049	708	0.000104984	0.00206055
ELSC_T2_maxbin2_424	d__Bacteria;p__Bacteroidota;c__Bacteroidia;o__Chitinophagales;f__Saprospiraceae;g__;s__	1482	0.000156786	0.0255406	55437	0.00874543	0.613764	49	9.33249e-06	0.000773772	70	1.40294e-05	0.00148981	553	0.000147135	0.0118066	136	1.68254e-05	0.000699841	53	1.20936e-05	0.000661255	56	1.31648e-05	0.000581139	26	7.88506e-06	0.000332248	40	6.74964e-06	0.000459197	308	3.97525e-05	0.000803226	306	8.98133e-05	0.00233663	49	9.97476e-06	0.000526648	247	6.08899e-05	0.00236609	144	2.67751e-05	0.00213634	219	4.79059e-05	0.000602641
Brothers_S144_metabat2_008	d__Bacteria;p__Chloroflexota;c__Anaerolineae;o__Anaerolineales;f__DRMV01;g__JAADEN01;s__JAADEN01 sp015494815	48298	0.0137163	0.643194	30193	0.0113921	0.582242	0	0	0	1	3.1531e-07	3.72134e-05	12	5.90683e-06	0.000372134	19	4.6651e-06	0.000552476	2	8.15944e-07	8.01519e-05	3	1.51003e-06	0.000160304	0	0	0	5	1.80519e-06	0.000178195	7959	0.00290258	0.0138699	23	1.13681e-05	0.000717789	21	1.16179e-05	0.000917453	819	0.000501751	0.0157985	181	8.54068e-05	0.00874658	26	1.39097e-05	0.000822989
Brothers_S144_metabat1_029	d__Bacteria;p__Campylobacterota;c__Campylobacteria;o__Campylobacterales;f__Sulfurovaceae;g__Sulfurovum;s__	6590	0.00104429	0.0429949	12907	0.00269478	0.126143	206	6.07279e-05	0.00570445	341	0.000104826	0.00894153	1368	0.000481246	0.0245531	87	1.76824e-05	0.000517702	103	3.84756e-05	0.00303946	313	0.000109471	0.010076	600	0.000281191	0.00914445	48	1.4841e-05	0.00099031	3354	0.000885281	0.0313181	55798	0.0254857	0.0722511	22712	0.00899233	0.0589955	1772	0.000670025	0.0220114	25044	0.00726893	0.158707	923	0.000290072	0.00802814
Brothers_S144_metabat2_204	d__Bacteria;p__Patescibacteria;c__ABY1;o__JAACEG01;f__JAACEG01;g__;s__	3662	0.00114679	0.063941	3836	0.0018061	0.101581	57	1.03547e-05	0.00140102	182	8.97309e-05	0.00438051	563	0.000168191	0.00762714	147	3.74267e-05	0.00303603	128	2.0946e-05	0.00113291	35	1.14006e-05	0.00104906	92	6.26511e-05	0.0027143	38	8.49404e-06	0.000790695	1768	0.000874022	0.0192477	4006	0.00404807	0.127852	1741	0.00145129	0.0189777	2638	0.00191233	0.0284835	89181	0.0516607	0.0638025	21224	0.013404	0.0388805
ELSC_132-544_metabat2_019	d__Bacteria;p__Deinococcota;c__Deinococci;o__Deinococcales;f__Marinithermaceae;g__WFXV01;s__	31399	0.0120593	0.805885	20860	0.0105472	0.718382	1	5.85471e-07	7.35609e-05	0	0	0	10	8.47191e-06	0.000571512	11	3.85297e-06	0.000654503	0	0	0	0	0	0	1	1.92918e-07	5.09268e-05	3	1.3217e-06	0.000158439	161	4.74032e-05	0.00126657	5	5.0626e-06	0.000609235	6	6.1685e-06	0.000141463	519	0.000387279	0.0123545	30	1.88776e-05	0.00212855	6	2.35806e-06	0.000237658
ELSC_T10_metabat2_074	d__Bacteria;p__Pseudomonadota;c__Gammaproteobacteria;o__UBA6429;f__UBA6429;g__JAADGZ01;s__JAADGZ01 sp015491815	64	4.28358e-06	0.00108863	2787	0.00068781	0.0745216	23	3.29734e-06	0.000318278	15	4.21142e-06	0.000546143	50	2.15869e-05	0.00185584	110	2.03539e-05	0.00104786	14	4.74919e-06	0.000293715	8	1.98778e-06	0.000223683	11	4.80675e-06	0.000319846	17	2.68274e-06	0.000172466	306	5.92408e-05	0.00165567	1408	0.000859296	0.00297478	12	5.94267e-06	0.00033657	1114	0.000522801	0.0124578	252	6.60744e-05	0.00811427	2	8.37477e-07	0.00015731
Brothers_S139_metabat2_027	d__Bacteria;p__Pseudomonadota;c__Alphaproteobacteria;o__Rhodobacterales;f__Rhodobacteraceae;g__S012-89;s__S012-89 sp015487335	112	2.66202e-05	0.00504745	1627	0.000502122	0.0619133	4	1.63421e-06	0.000206363	4	1.63862e-06	9.40017e-05	7	3.00822e-06	0.000273927	255	7.32272e-05	0.0106479	4	2.0876e-06	0.000206363	7	3.93217e-06	0.000372335	1	5.41839e-07	4.25945e-05	20	8.66181e-06	0.000894485	2734	0.00100561	0.0184346	33	2.02512e-05	0.00121027	19	9.60651e-06	0.00116694	439433	0.307841	0.993584	878	0.000440339	0.0710212	472	0.00028138	0.0427032
MAR_354-166_metabat1_080	d__Bacteria;p__Planctomycetota;c__Phycisphaerae;o__Phycisphaerales;f__UBA1924;g__UBA1924;s__	46	3.64448e-06	0.000374951	1172	0.000181828	0.0167781	85	2.06993e-05	0.00076125	35	7.82945e-06	0.000359673	135	3.82749e-05	0.00116545	322	4.58657e-05	0.00171063	74	1.82808e-05	0.000592326	128	3.73823e-05	0.0012414	63	2.29035e-05	0.000507646	91	2.07801e-05	0.00078875	3781	0.000773366	0.00796301	9	3.38434e-06	0.000332611	5	9.89259e-07	0.000117854	3401	0.00121714	0.00962213	686	0.000167517	0.0180129	29	6.49344e-06	0.00040245
ELSC_T11_metabat1_060	d__Bacteria;p__Bacteroidota;c__Bacteroidia;o__Bacteroidales;f__F082;g__Sulfidibacterium;s__	668	0.000109474	0.007783	848	0.000153951	0.0150467	8	2.5017e-06	0.000246613	41	1.51334e-05	0.00165088	180	7.6352e-05	0.00594668	8	1.19385e-06	0.000186857	19	4.56334e-06	6.21274e-05	7	2.57046e-06	0.000194919	22	1.29157e-05	0.000407385	0	0	0	1887	0.00054632	0.00990434	3202	0.00160141	0.0650559	192	7.60655e-05	0.00371484	248	7.7707e-05	0.0048834	23320	0.00784692	0.272979	3556	0.00121822	0.0688993
ELSC_134-614_metabat2_006	d__Bacteria;p__Patescibacteria;c__Paceibacteria;o__UBA9983_A;f__UBA918;g__OLB19;s__	2053	0.000968631	0.101443	3918	0.00234503	0.167651	18	1.30531e-05	0.00144911	36	3.13419e-05	0.00331476	203	0.000214559	0.0136568	75	3.99252e-05	0.00284929	8	5.65026e-06	0.000286058	3	2.41665e-06	0.000260965	46	6.21301e-05	0.00211783	8	6.34615e-06	0.000386429	496	0.000310847	0.00901961	3273	0.00440418	0.0111224	3306	0.00381546	0.00932951	491	0.000497082	0.0076094	789	0.000627512	0.022645	56	2.3207e-05	0.000922161
Brothers_S009_maxbin2_006	d__Bacteria;p__Nitrospirota;c__9FT-COMBO-42-15;o__HDB-SIOI813;f__;g__;s__	2526	0.00053177	0.0194987	481	0.000133606	0.0104937	20	3.89861e-06	0.000362904	727	0.000292887	0.000869307	36	5.90167e-06	0.000493106	45	1.02466e-05	0.000894793	1073	0.000493404	0.000848253	17	1.61027e-06	0.000135743	29	1.04304e-05	0.00043216	86	2.57856e-06	0.000310269	2617545	0.919666	0.998598	1640	0.000981303	0.0891048	5772	0.00306531	0.268234	122	5.40615e-05	0.00249434	39	1.27923e-05	0.000606132	1304	0.000509868	0.000478701
ELSC_T11_metabat2_017	d__Bacteria;p__Patescibacteria;c__Paceibacteria;o__Moranbacterales;f__GCA-2747515;g__JAHDCW01;s__	149968	0.0508235	0.907247	28362	0.012751	0.657458	74	4.18218e-05	0.00454583	131	7.74225e-05	0.00653869	1159	0.000876202	0.0304505	50	1.36331e-05	0.00105592	83	6.03913e-05	0.0041872	62	4.04231e-05	0.0034708	178	0.000179982	0.00446941	46	2.44538e-05	0.00157693	103	4.84892e-05	0.00047412	94	6.70965e-05	0.00333795	27	1.46068e-05	0.0011497	157	0.000102161	0.0058388	6374	0.00332329	0.00966737	523	0.000325881	0.00752862
Brothers_S143_maxbin2_345_VB	d__Bacteria;p__Patescibacteria;c__Gracilibacteria;o__CAIRYL01;f__CAIRYL01;g__SZUA-1403;s__	337	0.000142912	0.0218873	134	7.17801e-05	0.0112458	24	1.64765e-05	0.000661883	29	2.44542e-05	0.00145926	82	9.58393e-05	0.006284	17	8.06107e-06	0.000836309	31	2.58906e-05	0.000439179	9	6.85713e-06	9.81145e-05	6	8.08124e-06	0.000333278	12	8.36349e-06	0.000372212	233	0.000127505	0.00114	102	0.000112448	0.00632449	24	2.0298e-05	0.00182524	54	6.99017e-05	0.0018377	672	0.000497285	0.0167963	21	2.10436e-05	0.00109795
ELSC_A3_metabat2_124	d__Bacteria;p__Campylobacterota;c__Campylobacteria;o__Campylobacterales;f__Sulfurovaceae;g__UBA1140;s__	156929	0.0437049	0.959098	202213	0.0750797	0.995952	152	7.33969e-05	0.00775806	4198	0.00217087	0.168424	1117	0.000642851	0.0370729	2	4.49041e-07	8.51177e-05	45	2.79615e-05	0.00171677	16	8.98212e-06	0.000919133	1084	0.000855054	0.0398021	14	6.49327e-06	0.000838821	74	2.84074e-05	0.00277044	1080	0.000705834	0.0124018	540	0.000318003	0.00501576	36	1.83574e-05	0.000807931	469	0.000177245	0.00842527	78	3.14186e-05	0.00139277
Brothers_S139_metabat2_012	d__Bacteria;p__Chloroflexota;c__Anaerolineae;o__Anaerolineales;f__DRMV01;g__S139-71;s__S139-71 sp015484985	912	0.000186057	0.0125509	898	0.000239098	0.0169765	19	4.3406e-06	0.000189445	24	6.2821e-06	0.000277515	48	1.81189e-05	0.000820506	197	3.39483e-05	0.000361783	41	1.31605e-05	0.000148261	22	7.92212e-06	0.000123551	15	5.5345e-06	0.000115948	48	1.38564e-05	0.000254072	3507	0.00117613	0.00850158	9	4.75778e-06	0.000393463	8	3.45975e-06	0.000392195	89706	0.0526708	0.954296	175	7.51751e-05	0.0116467	132	6.21287e-05	0.00772796
ELSC_T10_metabat2_093	d__Bacteria;p__Deferribacterota;c__Deferribacteres;o__Deferribacterales;f__;g__;s__	161805	0.0319244	0.936165	51633	0.0133854	0.750251	32	9.6828e-06	0.000894897	122	4.14469e-05	0.00376461	86	3.57767e-05	0.00280544	76	1.18315e-05	0.000464003	25	6.98432e-06	0.000161159	16	4.95584e-06	0.000497598	44	2.45073e-05	0.00115441	10	2.68036e-06	0.000271683	194	6.28405e-05	0.000790217	371	0.000181203	0.0099578	187	4.81815e-05	0.00104388	100	2.29163e-05	0.00108673	794	0.000222097	0.0195314	202	4.99517e-05	0.00150253
Brothers_S145_maxbin2_006_VB	d__Bacteria;p__Campylobacterota;c__Campylobacteria;o__Campylobacterales;f__QNZT01;g__SZUA-1377;s__	26636	0.00899423	0.431046	8027	0.00370284	0.298663	104	6.49371e-05	0.00694722	348	0.000241654	0.0248935	2091	0.0017145	0.101041	18	6.70367e-06	0.000786774	143	0.000120637	0.00933508	26	2.00073e-05	0.00167583	186	0.000203506	0.00808902	35	2.09986e-05	0.00167091	423	0.000235511	0.0214386	5450	0.00543724	0.181014	1136	0.000765579	0.0228656	336	0.00023903	0.0070731	14651	0.00988868	0.45326	647	0.000320144	0.00713408
ELSC_T2_metabat2_113	d__Bacteria;p__Bacteroidota;c__Ignavibacteria;o__Ignavibacteriales;f__Melioribacteraceae;g__1-14-2-50-31-20;s__	28197	0.00302628	0.333827	39376	0.00571643	0.44988	236	4.36838e-05	0.00393076	590	0.000118571	0.0110329	1381	0.000324138	0.0176586	436	4.30744e-05	0.00152024	92	2.04778e-05	0.00155695	121	2.402e-05	0.00178449	160	4.84091e-05	0.00211684	89	1.34488e-05	0.000694686	3085	0.000494228	0.0196238	19415	0.00577532	0.0641846	19019	0.0050852	0.0419569	269	5.61769e-05	0.00262574	2773	0.000489921	0.0279539	3233	0.000607995	0.0179579
ELSC_A1_metabat2_133	d__Archaea;p__Thermoproteota;c__Thermoprotei;o__Thermofilales;f__Thermofilaceae;g__;s__	103879	0.0508166	0.999314	10975	0.00713507	0.44416	6	5.40887e-06	0.00055968	28	2.77787e-05	0.00150876	39	4.20748e-05	0.00293238	0	0	0	0	0	0	2	1.72672e-06	0.000185308	5	6.00906e-06	0.000479547	2	1.15866e-06	0.000140233	839	0.000618148	0.00488061	209	0.000257389	0.00256426	29	3.25176e-05	0.00144991	111	0.000109119	0.00606007	169	0.000148759	0.00597619	29	2.42956e-05	0.00179924
Guaymas_Basin_HVA-1084	d__Bacteria;p__Planctomycetota;c__Planctomycetia;o__Pirellulales;f__Pirellulaceae;g__UWMA-0346;s__UWMA-0346 sp012959465	32	7.6291e-07	0.000167008	396	2.09673e-05	0.00121568	2035	0.000272463	0.0144317	393	5.4186e-05	0.00548489	4618	0.000748932	0.0264064	589681	0.0561178	0.999926	6556	0.00113821	0.0590751	3836	0.000614224	0.0282752	1460	0.000303328	0.00651465	2247	0.000284614	0.0117469	152	9.15194e-06	0.000118664	13	2.30542e-06	0.000145415	7	1.24503e-06	7.03191e-05	186	1.85729e-05	0.000144078	24	1.95914e-06	0.000176944	1	6.25236e-08	1.08918e-05
MAR_354-166_metabat1_085	d__Bacteria;p__Pseudomonadota;c__Alphaproteobacteria;o__Rhodobacterales;f__Rhodobacteraceae;g__UBA3077;s__	965	0.000132816	0.016663	2840	0.0004214	0.0341837	18	4.07619e-06	0.000427021	22	5.20483e-06	0.000376808	62	1.81795e-05	0.00158151	1056	0.000164295	0.017107	35	9.42465e-06	0.000777685	13	3.32849e-06	0.000380543	28	9.71462e-06	0.000433246	117	2.77803e-05	0.00197949	5533	0.00114073	0.0111565	911	0.00034862	0.0161476	215	5.02504e-05	0.00212266	9485	0.00317424	0.176185	1266	0.000301043	0.0316303	14	3.90358e-06	0.000448186
Brothers_S145_metabat2_097	d__Bacteria;p__Campylobacterota;c__Campylobacteria;o__Campylobacterales;f__QNZT01;g__SZUA-1377;s__	27807	0.0050672	0.23764	9453	0.00231994	0.169744	156	5.72513e-05	0.00566845	678	0.000278173	0.0283896	1937	0.000880291	0.0525282	55	1.05648e-05	0.00116917	123	5.52753e-05	0.00408196	43	1.70611e-05	0.00147554	323	0.000199742	0.00733548	50	1.68091e-05	0.00122155	3103	0.00103546	0.0558561	51260	0.0309006	0.46392	18641	0.00848339	0.0613725	915	0.000381276	0.0111206	23249	0.00862442	0.178795	7390	0.00317617	0.0259273
Brothers_S145_maxbin2_107	d__Bacteria;p__Acidobacteriota;c__UBA6911;o__JAAYUB01;f__;g__;s__	11058	0.00185428	0.0954792	1822	0.000378297	0.0184238	36	8.81532e-06	0.000646753	53	1.67562e-05	0.00158517	82	3.0443e-05	0.00256779	32	4.75264e-06	0.000471851	32	9.55639e-06	0.000305118	25	7.73248e-06	0.000409386	21	1.1077e-05	0.000320494	18	4.70378e-06	0.000373829	970	0.000218576	0.00817475	4135	0.00200616	0.0502521	724	0.000266451	0.00780909	1028	0.000423248	0.00911605	9234	0.00265748	0.0468377	26013	0.00974928	0.387333
Guaymas_4571-419_metabat1_060	d__Bacteria;p__Campylobacterota;c__Campylobacteria;o__Campylobacterales;f__Sulfurovaceae;g__Sulfurovum;s__	1128	0.000125185	0.017066	5686	0.00102836	0.103547	217	5.52324e-05	0.00548099	518	0.000149319	0.0153242	1841	0.000570635	0.0242449	39	6.35798e-06	0.000899099	167	5.05033e-05	0.00343099	89	2.63832e-05	0.00225144	343	0.000140935	0.00576795	57	1.51128e-05	0.00113788	1605	0.000370214	0.0417454	27910	0.0115898	0.32991	11102	0.00381993	0.0854661	320	9.1629e-05	0.00461923	6467	0.00145753	0.0751914	575	0.000167628	0.00378742
ELSC_T11_metabat2_152	d__Archaea;p__Thermoproteota;c__Thermoprotei_A;o__Sulfolobales;f__Acidilobaceae;g__S012-22;s__	24264	0.00650558	0.703183	842	0.000290101	0.0447454	5	2.41313e-06	0.00031248	1	5.53719e-07	6.7437e-05	19	1.18918e-05	0.00109969	0	0	0	0	0	0	5	3.05967e-06	0.000335182	38	2.78054e-05	0.00162316	0	0	0	400	0.000130442	0.00213328	33	2.35536e-05	0.000528813	0	0	0	235	0.000131358	0.00374642	8	2.45833e-06	0.000433333	7	2.11859e-06	0.000217668
Brothers_S140_metabat2_127	d__Bacteria;p__Patescibacteria;c__ABY1;o__2-02-FULL-49-11;f__;g__;s__	998	0.000214419	0.0152828	22302	0.00679047	0.145598	20	6.03549e-06	0.000289502	19	6.52198e-06	0.000562462	144	7.02403e-05	0.00482464	89	1.91794e-05	0.00123186	17	5.90537e-06	0.000205606	36	1.21937e-05	0.000334405	16	9.70267e-06	0.000579595	21	6.86213e-06	0.000626861	6127	0.00203892	0.0106129	218	0.000136269	0.00410916	40	2.09859e-05	0.00124781	134290	0.0746793	0.551569	924	0.000369903	0.0329873	484	0.000162863	0.0113284
Brothers_S146_metabat2_005	d__Bacteria;p__Planctomycetota;c__Planctomycetia;o__;f__;g__;s__	65	3.73996e-06	0.000426223	3216	0.000399638	0.0387298	6	6.6473e-07	8.48961e-05	2	2.57007e-07	3.08713e-05	17	2.05717e-06	0.000142157	17	1.32437e-06	0.000244232	10	1.39699e-06	0.000131701	5	6.45184e-07	2.78838e-05	3	5.26068e-07	2.78838e-05	1	1.18504e-07	1.44398e-05	1216	0.000151907	0.00200887	1	2.68611e-07	3.70954e-05	0	0	0	21003	0.00489751	0.341596	69	1.15962e-05	0.00193518	43	8.14244e-06	0.00110664
[truncated: 3,128 more rows]
[truncated: 141 more columns]
