# Supplementary material for: Endemism shapes viral ecology and evolution in globally distributed hydrothermal vent ecosystems
Source: Nat Commun. 2025 May 1;16:4076. doi: 10.1038/s41467-025-59154-x (PMC12043954; doi:10.1038/s41467-025-59154-x)
Supplement: Supplementary file 19 — Supplementary Dataset 15 [file 41467_2025_59154_MOESM19_ESM.xlsx]

## Sheet: Sheet1
Supplementary Data 15. Proportionality between microbial and viral abundance (read counts) determined using the propr package in R (v5.1.4) with the metric rho and the centered log-ratio transformation.
	Campylobacterota	c__Gammaproteobacteria	virus_Campylobacterota	virus_c__Gammaproteobacteria
Campylobacterota	1	-0.900445	0.9065518818639716	-0.860977
c__Gammaproteobacteria	-0.900445	1	-0.918738	0.6660726925094311
virus_Campylobacterota	0.9065518818639716	-0.918738	1	-0.851462
virus_c__Gammaproteobacteria	-0.860977	0.6660726925094311	-0.851462	1
