# Supplementary material for: Endemism shapes viral ecology and evolution in globally distributed hydrothermal vent ecosystems
Source: Nat Commun. 2025 May 1;16:4076. doi: 10.1038/s41467-025-59154-x (PMC12043954; doi:10.1038/s41467-025-59154-x)
Supplement: Supplementary file 20 — Supplementary Dataset 16 [file 41467_2025_59154_MOESM20_ESM.xlsx]

## Sheet: Sheet1
Supplementary Data 16. Viral annotations supported as AMGs according to DRAMv.
gene	gene_id	scaffold	auxiliary_score	amg_flags	gene_description	module	sheet	header	subheader	potential_amg	gene_id_origin	metabolism	reference	verified
Brothers_UC_S011_NODE_119_length_26952_cov_6.075266__full-cat_1_16	K00674	Brothers_UC_S011_NODE_119_length_26952_cov_6.075266__full-cat_1	2	M	2,3,4,5-tetrahydropyridine-2-carboxylate N-succinyltransferase [EC:2.3.1.117] [RN:R04365]	Lysine biosynthesis, succinyl-DAP pathway, aspartate => lysine	Organic Nitrogen	Amino Acid		TRUE	genome_summary_form
Guaymas_4559-240_scaffold_693_c1__full-cat_1_22	K00674	Guaymas_4559-240_scaffold_693_c1__full-cat_1	2	M	2,3,4,5-tetrahydropyridine-2-carboxylate N-succinyltransferase [EC:2.3.1.117] [RN:R04365]	Lysine biosynthesis, succinyl-DAP pathway, aspartate => lysine	Organic Nitrogen	Amino Acid		TRUE	genome_summary_form
Guaymas_4561-384_scaffold_5_c1__full-cat_1_84	K00674	Guaymas_4561-384_scaffold_5_c1__full-cat_1	1	M	2,3,4,5-tetrahydropyridine-2-carboxylate N-succinyltransferase [EC:2.3.1.117] [RN:R04365]	Lysine biosynthesis, succinyl-DAP pathway, aspartate => lysine	Organic Nitrogen	Amino Acid		TRUE	genome_summary_form
Guaymas_4561-384_vRhyme_bin_114__full-cat_1_221	K00674	Guaymas_4561-384_vRhyme_bin_114__full-cat_1	2	M	2,3,4,5-tetrahydropyridine-2-carboxylate N-succinyltransferase [EC:2.3.1.117] [RN:R04365]	Lysine biosynthesis, succinyl-DAP pathway, aspartate => lysine	Organic Nitrogen	Amino Acid		TRUE	genome_summary_form
Axial_Plume_NODE_1127_length_8451_cov_1.174315__full-cat_2_6	PF13640	Axial_Plume_NODE_1127_length_8451_cov_1.174315__full-cat_2	3	MKF	2OG-Fe(II) oxygenase superfamily						amg_database	M	Roux et al. 2016	FALSE
Axial_Plume_NODE_1127_length_8451_cov_1.174315__full-cat_2_17	PF13640	Axial_Plume_NODE_1127_length_8451_cov_1.174315__full-cat_2	3	MKF	2OG-Fe(II) oxygenase superfamily						amg_database	M	Roux et al. 2016	FALSE
Axial_Plume_NODE_8805_length_2751_cov_0.994284__full-cat_2_5	PF13640	Axial_Plume_NODE_8805_length_2751_cov_0.994284__full-cat_2	3	MKF	2OG-Fe(II) oxygenase superfamily						amg_database	M	Roux et al. 2016	FALSE
Axial_Plume_vRhyme_bin_19__full-cat_1_3	PF13640	Axial_Plume_vRhyme_bin_19__full-cat_1	2	MKF	2OG-Fe(II) oxygenase superfamily						amg_database	M	Roux et al. 2016	FALSE
Axial_Seawater_NODE_1024_length_4931_cov_2.419026__full-cat_1_3	PF13640	Axial_Seawater_NODE_1024_length_4931_cov_2.419026__full-cat_1	2	MKF	2OG-Fe(II) oxygenase superfamily						amg_database	M	Roux et al. 2016	FALSE
Brothers_NWCA_S013_NODE_53_length_65073_cov_47.672728__full-cat_1_67	PF13532	Brothers_NWCA_S013_NODE_53_length_65073_cov_47.672728__full-cat_1	2	MK	2OG-Fe(II) oxygenase superfamily						amg_database	M	Roux et al. 2016	FALSE
Brothers_NWCB_S012_vRhyme_bin_157__full-cat_2_9	PF13532	Brothers_NWCB_S012_vRhyme_bin_157__full-cat_2	3	MK	2OG-Fe(II) oxygenase superfamily						amg_database	M	Roux et al. 2016	FALSE
Brothers_NWCB_S139_NODE_1656_length_22541_cov_4.566164__full-cat_2_13	PF13532	Brothers_NWCB_S139_NODE_1656_length_22541_cov_4.566164__full-cat_2	3	MK	2OG-Fe(II) oxygenase superfamily						amg_database	M	Roux et al. 2016	FALSE
Brothers_NWCB_S140_NODE_51_length_52750_cov_1.911750__full-cat_1_19	PF13640	Brothers_NWCB_S140_NODE_51_length_52750_cov_1.911750__full-cat_1	2	MK	2OG-Fe(II) oxygenase superfamily						amg_database	M	Roux et al. 2016	FALSE
Cayman_Deep_k95_210264_flag_1_multi_3.0000_len_3964__full-cat_2_4	PF13640	Cayman_Deep_k95_210264_flag_1_multi_3.0000_len_3964__full-cat_2	3	MKF	2OG-Fe(II) oxygenase superfamily						amg_database	M	Roux et al. 2016	FALSE
Cayman_Deep_k95_339261_flag_1_multi_3.0000_len_3570__full-cat_2_2	PF13640	Cayman_Deep_k95_339261_flag_1_multi_3.0000_len_3570__full-cat_2	3	MKF	2OG-Fe(II) oxygenase superfamily						amg_database	M	Roux et al. 2016	FALSE
Cayman_Deep_vRhyme_bin_3__full-cat_1_9	PF13640	Cayman_Deep_vRhyme_bin_3__full-cat_1	2	MKF	2OG-Fe(II) oxygenase superfamily						amg_database	M	Roux et al. 2016	FALSE
Cayman_Shallow_vRhyme_bin_1__full-cat_1_206	PF13532	Cayman_Shallow_vRhyme_bin_1__full-cat_1	2	MKT	2OG-Fe(II) oxygenase superfamily						amg_database	M	Roux et al. 2016	FALSE
ELSC_Bowl_M2_vRhyme_bin_82__full-cat_2_76	PF13532	ELSC_Bowl_M2_vRhyme_bin_82__full-cat_2	3	MK	2OG-Fe(II) oxygenase superfamily						amg_database	M	Roux et al. 2016	FALSE
ELSC_Tui_Malila_134-614_vRhyme_bin_55__full-cat_2_9	PF13640	ELSC_Tui_Malila_134-614_vRhyme_bin_55__full-cat_2	3	MK	2OG-Fe(II) oxygenase superfamily						amg_database	M	Roux et al. 2016	FALSE
Guaymas_Basin_k95_1038978_flag_0_multi_9.1045_len_11036__full-cat_2_11	PF13640	Guaymas_Basin_k95_1038978_flag_0_multi_9.1045_len_11036__full-cat_2	3	MKF	2OG-Fe(II) oxygenase superfamily						amg_database	M	Roux et al. 2016	FALSE
Guaymas_Basin_k95_1153422_flag_1_multi_3.0000_len_2964__full-cat_1_3	PF13640	Guaymas_Basin_k95_1153422_flag_1_multi_3.0000_len_2964__full-cat_1	2	MKF	2OG-Fe(II) oxygenase superfamily						amg_database	M	Roux et al. 2016	FALSE
Guaymas_Basin_k95_1179405_flag_0_multi_5.9916_len_3087__full-cat_2_4	PF13640	Guaymas_Basin_k95_1179405_flag_0_multi_5.9916_len_3087__full-cat_2	3	MKF	2OG-Fe(II) oxygenase superfamily						amg_database	M	Roux et al. 2016	FALSE
Guaymas_Basin_k95_317428_flag_0_multi_20.5696_len_20988__full-cat_1_6	PF13640	Guaymas_Basin_k95_317428_flag_0_multi_20.5696_len_20988__full-cat_1	1	MKF	2OG-Fe(II) oxygenase superfamily						amg_database	M	Roux et al. 2016	FALSE
Guaymas_Basin_k95_360367_flag_0_multi_3.6233_len_2787__full-cat_1_4	PF13640	Guaymas_Basin_k95_360367_flag_0_multi_3.6233_len_2787__full-cat_1	2	MKF	2OG-Fe(II) oxygenase superfamily						amg_database	M	Roux et al. 2016	FALSE
Guaymas_Basin_k95_425795_flag_1_multi_4.7187_len_13460__full-cat_1_5	PF13640	Guaymas_Basin_k95_425795_flag_1_multi_4.7187_len_13460__full-cat_1	1	MKF	2OG-Fe(II) oxygenase superfamily						amg_database	M	Roux et al. 2016	FALSE
Guaymas_Basin_k95_460409_flag_0_multi_6.9323_len_5682__full-cat_2_6	PF13640	Guaymas_Basin_k95_460409_flag_0_multi_6.9323_len_5682__full-cat_2	3	MKF	2OG-Fe(II) oxygenase superfamily						amg_database	M	Roux et al. 2016	FALSE
Guaymas_Basin_k95_465956_flag_1_multi_4.0000_len_4163__full-cat_1_2	PF13640	Guaymas_Basin_k95_465956_flag_1_multi_4.0000_len_4163__full-cat_1	2	MKF	2OG-Fe(II) oxygenase superfamily						amg_database	M	Roux et al. 2016	FALSE
Guaymas_Basin_k95_466219_flag_0_multi_10.0105_len_9432__full-cat_2_10	PF13640	Guaymas_Basin_k95_466219_flag_0_multi_10.0105_len_9432__full-cat_2	3	MKF	2OG-Fe(II) oxygenase superfamily						amg_database	M	Roux et al. 2016	FALSE
Guaymas_Basin_k95_568082_flag_0_multi_7.1283_len_3080__full-cat_1_4	PF13640	Guaymas_Basin_k95_568082_flag_0_multi_7.1283_len_3080__full-cat_1	2	MKF	2OG-Fe(II) oxygenase superfamily						amg_database	M	Roux et al. 2016	FALSE
Guaymas_Basin_k95_677766_flag_0_multi_5.0097_len_22355__full-cat_2_24	PF13640	Guaymas_Basin_k95_677766_flag_0_multi_5.0097_len_22355__full-cat_2	3	MK	2OG-Fe(II) oxygenase superfamily						amg_database	M	Roux et al. 2016	FALSE
Guaymas_Basin_k95_677766_flag_0_multi_5.0097_len_22355__full-cat_2_27	PF13661	Guaymas_Basin_k95_677766_flag_0_multi_5.0097_len_22355__full-cat_2	3	MK	2OG-Fe(II) oxygenase superfamily						amg_database	M	Roux et al. 2016	FALSE
Guaymas_Basin_k95_722563_flag_1_multi_4.0000_len_11182__full-cat_2_6	PF13640	Guaymas_Basin_k95_722563_flag_1_multi_4.0000_len_11182__full-cat_2	3	MK	2OG-Fe(II) oxygenase superfamily						amg_database	M	Roux et al. 2016	FALSE
Guaymas_Basin_k95_818869_flag_1_multi_6.0502_len_3041__full-cat_2_2	PF13640	Guaymas_Basin_k95_818869_flag_1_multi_6.0502_len_3041__full-cat_2	3	MKF	2OG-Fe(II) oxygenase superfamily						amg_database	M	Roux et al. 2016	FALSE
Guaymas_Basin_k95_818869_flag_1_multi_6.0502_len_3041__full-cat_2_3	PF13640	Guaymas_Basin_k95_818869_flag_1_multi_6.0502_len_3041__full-cat_2	3	MKF	2OG-Fe(II) oxygenase superfamily						amg_database	M	Roux et al. 2016	FALSE
Guaymas_Basin_k95_847558_flag_1_multi_4.0000_len_3973__full-cat_2_4	PF13640	Guaymas_Basin_k95_847558_flag_1_multi_4.0000_len_3973__full-cat_2	3	MKF	2OG-Fe(II) oxygenase superfamily						amg_database	M	Roux et al. 2016	FALSE
Guaymas_Basin_k95_930751_flag_0_multi_11.9282_len_16450__full-cat_2_31	PF13640	Guaymas_Basin_k95_930751_flag_0_multi_11.9282_len_16450__full-cat_2	3	MKF	2OG-Fe(II) oxygenase superfamily						amg_database	M	Roux et al. 2016	FALSE
Guaymas_Basin_k95_949621_flag_1_multi_6.0000_len_55546__full-cat_1_68	PF13640	Guaymas_Basin_k95_949621_flag_1_multi_6.0000_len_55546__full-cat_1	1	MKF	2OG-Fe(II) oxygenase superfamily						amg_database	M	Roux et al. 2016	FALSE
Guaymas_Basin_vRhyme_bin_101__full-cat_1_22	PF13640	Guaymas_Basin_vRhyme_bin_101__full-cat_1	1	MK	2OG-Fe(II) oxygenase superfamily						amg_database	M	Roux et al. 2016	FALSE
Guaymas_Basin_vRhyme_bin_101__full-cat_1_23	PF13640	Guaymas_Basin_vRhyme_bin_101__full-cat_1	1	MK	2OG-Fe(II) oxygenase superfamily						amg_database	M	Roux et al. 2016	FALSE
Guaymas_Basin_vRhyme_bin_101__full-cat_1_59	PF13640	Guaymas_Basin_vRhyme_bin_101__full-cat_1	2	MKF	2OG-Fe(II) oxygenase superfamily						amg_database	M	Roux et al. 2016	FALSE
Guaymas_Basin_vRhyme_bin_119__full-cat_2_9	PF13640	Guaymas_Basin_vRhyme_bin_119__full-cat_2	3	MK	2OG-Fe(II) oxygenase superfamily						amg_database	M	Roux et al. 2016	FALSE
Guaymas_Basin_vRhyme_bin_127__full-cat_1_193	PF13640	Guaymas_Basin_vRhyme_bin_127__full-cat_1	1	MK	2OG-Fe(II) oxygenase superfamily						amg_database	M	Roux et al. 2016	FALSE
Guaymas_Basin_vRhyme_bin_136__full-cat_1_4	PF13532	Guaymas_Basin_vRhyme_bin_136__full-cat_1	2	MKF	2OG-Fe(II) oxygenase superfamily						amg_database	M	Roux et al. 2016	FALSE
Guaymas_Basin_vRhyme_bin_164__full-cat_1_31	PF13640	Guaymas_Basin_vRhyme_bin_164__full-cat_1	2	MK	2OG-Fe(II) oxygenase superfamily						amg_database	M	Roux et al. 2016	FALSE
Guaymas_Basin_vRhyme_bin_172__full-cat_2_8	PF13532	Guaymas_Basin_vRhyme_bin_172__full-cat_2	3	MK	2OG-Fe(II) oxygenase superfamily						amg_database	M	Roux et al. 2016	FALSE
Guaymas_Basin_vRhyme_bin_17__full-cat_1_5	PF13640	Guaymas_Basin_vRhyme_bin_17__full-cat_1	2	MKF	2OG-Fe(II) oxygenase superfamily						amg_database	M	Roux et al. 2016	FALSE
Guaymas_Basin_vRhyme_bin_187__full-cat_1_11	PF13640	Guaymas_Basin_vRhyme_bin_187__full-cat_1	2	MK	2OG-Fe(II) oxygenase superfamily						amg_database	M	Roux et al. 2016	FALSE
Guaymas_Basin_vRhyme_bin_39__full-cat_1_11	PF13640	Guaymas_Basin_vRhyme_bin_39__full-cat_1	1	MK	2OG-Fe(II) oxygenase superfamily						amg_database	M	Roux et al. 2016	FALSE
Guaymas_Basin_vRhyme_bin_83__full-cat_1_4	PF13640	Guaymas_Basin_vRhyme_bin_83__full-cat_1	2	MKF	2OG-Fe(II) oxygenase superfamily						amg_database	M	Roux et al. 2016	FALSE
Lau_Basin_Abe_k95_288173_flag_1_multi_6.8767_len_3469__full-cat_2_3	PF13640	Lau_Basin_Abe_k95_288173_flag_1_multi_6.8767_len_3469__full-cat_2	3	MKF	2OG-Fe(II) oxygenase superfamily						amg_database	M	Roux et al. 2016	FALSE
Lau_Basin_Abe_k95_593678_flag_0_multi_17.6252_len_4215__full-cat_2_5	PF13640	Lau_Basin_Abe_k95_593678_flag_0_multi_17.6252_len_4215__full-cat_2	3	MKF	2OG-Fe(II) oxygenase superfamily						amg_database	M	Roux et al. 2016	FALSE
Lau_Basin_Abe_k95_676279_flag_1_multi_12.9773_len_4404__full-cat_1_2	PF13640	Lau_Basin_Abe_k95_676279_flag_1_multi_12.9773_len_4404__full-cat_1	2	MKF	2OG-Fe(II) oxygenase superfamily						amg_database	M	Roux et al. 2016	FALSE
Lau_Basin_Abe_k95_810211_flag_0_multi_4.3216_len_3223__full-cat_2_2	PF13640	Lau_Basin_Abe_k95_810211_flag_0_multi_4.3216_len_3223__full-cat_2	3	MKF	2OG-Fe(II) oxygenase superfamily						amg_database	M	Roux et al. 2016	FALSE
Lau_Basin_Abe_k95_810211_flag_0_multi_4.3216_len_3223__full-cat_2_3	PF13640	Lau_Basin_Abe_k95_810211_flag_0_multi_4.3216_len_3223__full-cat_2	3	MKF	2OG-Fe(II) oxygenase superfamily						amg_database	M	Roux et al. 2016	FALSE
Lau_Basin_Abe_k95_996683_flag_0_multi_61.0172_len_4455__full-cat_2_5	PF13640	Lau_Basin_Abe_k95_996683_flag_0_multi_61.0172_len_4455__full-cat_2	3	MKF	2OG-Fe(II) oxygenase superfamily						amg_database	M	Roux et al. 2016	FALSE
Lau_Basin_Abe_k95_996683_flag_0_multi_61.0172_len_4455__full-cat_2_5	PF13661	Lau_Basin_Abe_k95_996683_flag_0_multi_61.0172_len_4455__full-cat_2	3	MKF	2OG-Fe(II) oxygenase superfamily						amg_database	M	Roux et al. 2016	FALSE
Lau_Basin_Abe_vRhyme_bin_107__full-cat_1_6	PF13640	Lau_Basin_Abe_vRhyme_bin_107__full-cat_1	1	MKF	2OG-Fe(II) oxygenase superfamily						amg_database	M	Roux et al. 2016	FALSE
Lau_Basin_Abe_vRhyme_bin_131__full-cat_2_5	PF13640	Lau_Basin_Abe_vRhyme_bin_131__full-cat_2	3	MKF	2OG-Fe(II) oxygenase superfamily						amg_database	M	Roux et al. 2016	FALSE
Lau_Basin_Abe_vRhyme_bin_24__full-cat_1_17	PF13640	Lau_Basin_Abe_vRhyme_bin_24__full-cat_1	1	MK	2OG-Fe(II) oxygenase superfamily						amg_database	M	Roux et al. 2016	FALSE
Lau_Basin_Abe_vRhyme_bin_24__full-cat_1_40	PF13640	Lau_Basin_Abe_vRhyme_bin_24__full-cat_1	1	MK	2OG-Fe(II) oxygenase superfamily						amg_database	M	Roux et al. 2016	FALSE
Lau_Basin_Abe_vRhyme_bin_61__full-cat_1_8	PF13640	Lau_Basin_Abe_vRhyme_bin_61__full-cat_1	2	MKF	2OG-Fe(II) oxygenase superfamily						amg_database	M	Roux et al. 2016	FALSE
Lau_Basin_Kilo_Moana_k95_1354996_flag_0_multi_20.7383_len_3255__full-cat_2_5	PF13640	Lau_Basin_Kilo_Moana_k95_1354996_flag_0_multi_20.7383_len_3255__full-cat_2	3	MKF	2OG-Fe(II) oxygenase superfamily						amg_database	M	Roux et al. 2016	FALSE
Lau_Basin_Kilo_Moana_k95_1449919_flag_0_multi_13.1634_len_5609__full-cat_2_6	PF13640	Lau_Basin_Kilo_Moana_k95_1449919_flag_0_multi_13.1634_len_5609__full-cat_2	3	MKF	2OG-Fe(II) oxygenase superfamily						amg_database	M	Roux et al. 2016	FALSE
Lau_Basin_Kilo_Moana_k95_304276_flag_0_multi_103.5018_len_4232__full-cat_2_5	PF13640	Lau_Basin_Kilo_Moana_k95_304276_flag_0_multi_103.5018_len_4232__full-cat_2	3	MKF	2OG-Fe(II) oxygenase superfamily						amg_database	M	Roux et al. 2016	FALSE
Lau_Basin_Kilo_Moana_k95_304276_flag_0_multi_103.5018_len_4232__full-cat_2_5	PF13661	Lau_Basin_Kilo_Moana_k95_304276_flag_0_multi_103.5018_len_4232__full-cat_2	3	MKF	2OG-Fe(II) oxygenase superfamily						amg_database	M	Roux et al. 2016	FALSE
Lau_Basin_Kilo_Moana_k95_441370_flag_0_multi_108.1512_len_2840__full-cat_2_4	PF13640	Lau_Basin_Kilo_Moana_k95_441370_flag_0_multi_108.1512_len_2840__full-cat_2	3	MKF	2OG-Fe(II) oxygenase superfamily						amg_database	M	Roux et al. 2016	FALSE
Lau_Basin_Kilo_Moana_k95_584923_flag_0_multi_20.2536_len_4215__full-cat_2_5	PF13640	Lau_Basin_Kilo_Moana_k95_584923_flag_0_multi_20.2536_len_4215__full-cat_2	3	MKF	2OG-Fe(II) oxygenase superfamily						amg_database	M	Roux et al. 2016	FALSE
Lau_Basin_Kilo_Moana_vRhyme_bin_43__full-cat_1_17	PF13640	Lau_Basin_Kilo_Moana_vRhyme_bin_43__full-cat_1	1	MK	2OG-Fe(II) oxygenase superfamily						amg_database	M	Roux et al. 2016	FALSE
Lau_Basin_Kilo_Moana_vRhyme_bin_44__full-cat_1_9	PF13640	Lau_Basin_Kilo_Moana_vRhyme_bin_44__full-cat_1	2	MKF	2OG-Fe(II) oxygenase superfamily						amg_database	M	Roux et al. 2016	FALSE
Lau_Basin_Kilo_Moana_vRhyme_bin_89__full-cat_1_12	PF13640	Lau_Basin_Kilo_Moana_vRhyme_bin_89__full-cat_1	1	MK	2OG-Fe(II) oxygenase superfamily						amg_database	M	Roux et al. 2016	FALSE
Lau_Basin_Kilo_Moana_vRhyme_bin_89__full-cat_1_18	PF13640	Lau_Basin_Kilo_Moana_vRhyme_bin_89__full-cat_1	1	MK	2OG-Fe(II) oxygenase superfamily						amg_database	M	Roux et al. 2016	FALSE
Lau_Basin_Mariner_k95_108894_flag_1_multi_7.0000_len_8663__full-cat_1_12	PF13640	Lau_Basin_Mariner_k95_108894_flag_1_multi_7.0000_len_8663__full-cat_1	2	MKF	2OG-Fe(II) oxygenase superfamily						amg_database	M	Roux et al. 2016	FALSE
Lau_Basin_Mariner_k95_108894_flag_1_multi_7.0000_len_8663__full-cat_1_12	PF13661	Lau_Basin_Mariner_k95_108894_flag_1_multi_7.0000_len_8663__full-cat_1	2	MKF	2OG-Fe(II) oxygenase superfamily						amg_database	M	Roux et al. 2016	FALSE
Lau_Basin_Mariner_k95_385959_flag_0_multi_11.8729_len_4767__full-cat_1_7	PF13640	Lau_Basin_Mariner_k95_385959_flag_0_multi_11.8729_len_4767__full-cat_1	2	MKF	2OG-Fe(II) oxygenase superfamily						amg_database	M	Roux et al. 2016	FALSE
Lau_Basin_Tahi_Moana_k95_224707_flag_1_multi_5.9737_len_5608__full-cat_2_6	PF13640	Lau_Basin_Tahi_Moana_k95_224707_flag_1_multi_5.9737_len_5608__full-cat_2	3	MKF	2OG-Fe(II) oxygenase superfamily						amg_database	M	Roux et al. 2016	FALSE
Lau_Basin_Tahi_Moana_k95_694503_flag_0_multi_18.8630_len_6020__full-cat_2_4	PF13640	Lau_Basin_Tahi_Moana_k95_694503_flag_0_multi_18.8630_len_6020__full-cat_2	3	MKF	2OG-Fe(II) oxygenase superfamily						amg_database	M	Roux et al. 2016	FALSE
Lau_Basin_Tahi_Moana_k95_797424_flag_0_multi_8.0070_len_8636__full-cat_2_5	PF13640	Lau_Basin_Tahi_Moana_k95_797424_flag_0_multi_8.0070_len_8636__full-cat_2	3	MKF	2OG-Fe(II) oxygenase superfamily						amg_database	M	Roux et al. 2016	FALSE
Lau_Basin_Tahi_Moana_k95_899456_flag_1_multi_4.9283_len_3443__full-cat_2_3	PF13640	Lau_Basin_Tahi_Moana_k95_899456_flag_1_multi_4.9283_len_3443__full-cat_2	3	MKF	2OG-Fe(II) oxygenase superfamily						amg_database	M	Roux et al. 2016	FALSE
Lau_Basin_Tahi_Moana_k95_948052_flag_1_multi_5.5826_len_3054__full-cat_2_4	PF13640	Lau_Basin_Tahi_Moana_k95_948052_flag_1_multi_5.5826_len_3054__full-cat_2	3	MKF	2OG-Fe(II) oxygenase superfamily						amg_database	M	Roux et al. 2016	FALSE
Lau_Basin_Tahi_Moana_vRhyme_bin_150__full-cat_1_4	PF13640	Lau_Basin_Tahi_Moana_vRhyme_bin_150__full-cat_1	2	MKF	2OG-Fe(II) oxygenase superfamily						amg_database	M	Roux et al. 2016	FALSE
Lau_Basin_Tahi_Moana_vRhyme_bin_27__full-cat_1_40	PF13640	Lau_Basin_Tahi_Moana_vRhyme_bin_27__full-cat_1	1	MK	2OG-Fe(II) oxygenase superfamily						amg_database	M	Roux et al. 2016	FALSE
Lau_Basin_Tahi_Moana_vRhyme_bin_27__full-cat_1_41	PF13640	Lau_Basin_Tahi_Moana_vRhyme_bin_27__full-cat_1	1	MK	2OG-Fe(II) oxygenase superfamily						amg_database	M	Roux et al. 2016	FALSE
Lau_Basin_Tahi_Moana_vRhyme_bin_34__full-cat_2_55	PF13532	Lau_Basin_Tahi_Moana_vRhyme_bin_34__full-cat_2	3	MK	2OG-Fe(II) oxygenase superfamily						amg_database	M	Roux et al. 2016	FALSE
Lau_Basin_Tahi_Moana_vRhyme_bin_34__full-cat_2_72	PF13640	Lau_Basin_Tahi_Moana_vRhyme_bin_34__full-cat_2	3	MK	2OG-Fe(II) oxygenase superfamily						amg_database	M	Roux et al. 2016	FALSE
Lau_Basin_Tahi_Moana_vRhyme_bin_40__full-cat_2_15	PF13640	Lau_Basin_Tahi_Moana_vRhyme_bin_40__full-cat_2	3	MKF	2OG-Fe(II) oxygenase superfamily						amg_database	M	Roux et al. 2016	FALSE
Lau_Basin_Tahi_Moana_vRhyme_bin_47__full-cat_1_5	PF13640	Lau_Basin_Tahi_Moana_vRhyme_bin_47__full-cat_1	2	MKF	2OG-Fe(II) oxygenase superfamily						amg_database	M	Roux et al. 2016	FALSE
Lau_Basin_Tahi_Moana_vRhyme_bin_61__full-cat_1_14	PF13640	Lau_Basin_Tahi_Moana_vRhyme_bin_61__full-cat_1	2	MK	2OG-Fe(II) oxygenase superfamily						amg_database	M	Roux et al. 2016	FALSE
Lau_Basin_Tahi_Moana_vRhyme_bin_61__full-cat_1_14	PF13661	Lau_Basin_Tahi_Moana_vRhyme_bin_61__full-cat_1	2	MK	2OG-Fe(II) oxygenase superfamily						amg_database	M	Roux et al. 2016	FALSE
Lau_Basin_Tahi_Moana_vRhyme_bin_90__full-cat_1_23	PF13640	Lau_Basin_Tahi_Moana_vRhyme_bin_90__full-cat_1	1	MK	2OG-Fe(II) oxygenase superfamily						amg_database	M	Roux et al. 2016	FALSE
Lau_Basin_Tui_Malila_vRhyme_bin_13__full-cat_1_12	PF13640	Lau_Basin_Tui_Malila_vRhyme_bin_13__full-cat_1	2	MKF	2OG-Fe(II) oxygenase superfamily						amg_database	M	Roux et al. 2016	FALSE
Lau_Basin_Tui_Malila_vRhyme_bin_14__full-cat_1_22	PF13640	Lau_Basin_Tui_Malila_vRhyme_bin_14__full-cat_1	1	MK	2OG-Fe(II) oxygenase superfamily						amg_database	M	Roux et al. 2016	FALSE
Lau_Basin_Tui_Malila_vRhyme_bin_14__full-cat_1_22	PF13661	Lau_Basin_Tui_Malila_vRhyme_bin_14__full-cat_1	1	MK	2OG-Fe(II) oxygenase superfamily						amg_database	M	Roux et al. 2016	FALSE
MAR_Rainbow_354-166_vRhyme_bin_144__full-cat_2_22	PF13532	MAR_Rainbow_354-166_vRhyme_bin_144__full-cat_2	3	MKF	2OG-Fe(II) oxygenase superfamily						amg_database	M	Roux et al. 2016	FALSE
Axial_Plume_NODE_1671_length_6812_cov_1.055198__full-cat_2_3	PF01073	Axial_Plume_NODE_1671_length_6812_cov_1.055198__full-cat_2	3	MKF	3-beta hydroxysteroid dehydrogenase/isomerase family						amg_database	M	Roux et al. 2016	FALSE
Axial_Plume_NODE_6517_length_3197_cov_1.128013__full-cat_2_6	PF01073	Axial_Plume_NODE_6517_length_3197_cov_1.128013__full-cat_2	3	MKF	3-beta hydroxysteroid dehydrogenase/isomerase family						amg_database	M	Roux et al. 2016	FALSE
Brothers_Diffuse_S015_NODE_31_length_32966_cov_6.651055__full-cat_1_29	PF01073	Brothers_Diffuse_S015_NODE_31_length_32966_cov_6.651055__full-cat_1	2	MK	3-beta hydroxysteroid dehydrogenase/isomerase family						amg_database	M	Roux et al. 2016	FALSE
Brothers_Diffuse_S015_NODE_73_length_24135_cov_5.550442__full-cat_1_14	PF01073	Brothers_Diffuse_S015_NODE_73_length_24135_cov_5.550442__full-cat_1	2	MK	3-beta hydroxysteroid dehydrogenase/isomerase family						amg_database	M	Roux et al. 2016	FALSE
Brothers_Diffuse_S015_vRhyme_bin_141__full-cat_2_18	PF01073	Brothers_Diffuse_S015_vRhyme_bin_141__full-cat_2	3	MKF	3-beta hydroxysteroid dehydrogenase/isomerase family						amg_database	M	Roux et al. 2016	FALSE
Brothers_Diffuse_S015_vRhyme_bin_175__full-cat_1_7	PF01073	Brothers_Diffuse_S015_vRhyme_bin_175__full-cat_1	2	MKTF	3-beta hydroxysteroid dehydrogenase/isomerase family						amg_database	M	Roux et al. 2016	FALSE
Brothers_LC_S014_NODE_47_length_49665_cov_2.759437__full-cat_1_14	PF01073	Brothers_LC_S014_NODE_47_length_49665_cov_2.759437__full-cat_1	1	MK	3-beta hydroxysteroid dehydrogenase/isomerase family						amg_database	M	Roux et al. 2016	FALSE
Brothers_LC_S014_vRhyme_bin_33__full-cat_2_48	PF01073	Brothers_LC_S014_vRhyme_bin_33__full-cat_2	3	MK	3-beta hydroxysteroid dehydrogenase/isomerase family						amg_database	M	Roux et al. 2016	FALSE
Brothers_LC_S014_vRhyme_bin_65__full-cat_1_63	PF01073	Brothers_LC_S014_vRhyme_bin_65__full-cat_1	2	MKF	3-beta hydroxysteroid dehydrogenase/isomerase family						amg_database	M	Roux et al. 2016	FALSE
Brothers_LC_S016_NODE_27232_length_3503_cov_1.529325__full-cat_2_3	PF01073	Brothers_LC_S016_NODE_27232_length_3503_cov_1.529325__full-cat_2	3	MKF	3-beta hydroxysteroid dehydrogenase/isomerase family						amg_database	M	Roux et al. 2016	FALSE
Brothers_LC_S016_NODE_41002_length_2866_cov_4.376415__full-cat_1_2	PF01073	Brothers_LC_S016_NODE_41002_length_2866_cov_4.376415__full-cat_1	2	MKF	3-beta hydroxysteroid dehydrogenase/isomerase family						amg_database	M	Roux et al. 2016	FALSE
Brothers_LC_S016_vRhyme_bin_7__full-cat_1_12	PF01073	Brothers_LC_S016_vRhyme_bin_7__full-cat_1	1	MK	3-beta hydroxysteroid dehydrogenase/isomerase family						amg_database	M	Roux et al. 2016	FALSE
Brothers_NWCA_S144_NODE_425_length_25076_cov_2.647481__full-cat_2_21	PF01073	Brothers_NWCA_S144_NODE_425_length_25076_cov_2.647481__full-cat_2	3	MK	3-beta hydroxysteroid dehydrogenase/isomerase family						amg_database	M	Roux et al. 2016	FALSE
Brothers_NWCA_S144_NODE_658_length_21096_cov_14.171444__full-cat_2_12	PF01073	Brothers_NWCA_S144_NODE_658_length_21096_cov_14.171444__full-cat_2	3	MK	3-beta hydroxysteroid dehydrogenase/isomerase family						amg_database	M	Roux et al. 2016	FALSE
Brothers_NWCA_S144_NODE_76_length_48230_cov_2.126603__full-cat_1_52	PF01073	Brothers_NWCA_S144_NODE_76_length_48230_cov_2.126603__full-cat_1	2	MKF	3-beta hydroxysteroid dehydrogenase/isomerase family						amg_database	M	Roux et al. 2016	FALSE
Brothers_NWCB_S012_NODE_1499_length_18810_cov_1.783279__full-cat_2_29	PF01073	Brothers_NWCB_S012_NODE_1499_length_18810_cov_1.783279__full-cat_2	3	MKF	3-beta hydroxysteroid dehydrogenase/isomerase family						amg_database	M	Roux et al. 2016	FALSE
Brothers_NWCB_S012_NODE_6_length_202076_cov_8.985308__full-cat_1_133	PF01073	Brothers_NWCB_S012_NODE_6_length_202076_cov_8.985308__full-cat_1	1	MK	3-beta hydroxysteroid dehydrogenase/isomerase family						amg_database	M	Roux et al. 2016	FALSE
Brothers_NWCB_S012_vRhyme_bin_128__full-cat_1_85	PF01073	Brothers_NWCB_S012_vRhyme_bin_128__full-cat_1	1	MKF	3-beta hydroxysteroid dehydrogenase/isomerase family						amg_database	M	Roux et al. 2016	FALSE
Brothers_NWCB_S139_NODE_16_length_202131_cov_8.698892__full-cat_1_185	PF01073	Brothers_NWCB_S139_NODE_16_length_202131_cov_8.698892__full-cat_1	1	MK	3-beta hydroxysteroid dehydrogenase/isomerase family						amg_database	M	Roux et al. 2016	FALSE
Brothers_NWCB_S139_NODE_245_length_60131_cov_6.358843__full-cat_1_52	PF01073	Brothers_NWCB_S139_NODE_245_length_60131_cov_6.358843__full-cat_1	2	MK	3-beta hydroxysteroid dehydrogenase/isomerase family						amg_database	M	Roux et al. 2016	FALSE
Brothers_NWCB_S139_NODE_44139_length_3666_cov_12.632382__full-cat_2_2	PF01073	Brothers_NWCB_S139_NODE_44139_length_3666_cov_12.632382__full-cat_2	3	MKF	3-beta hydroxysteroid dehydrogenase/isomerase family						amg_database	M	Roux et al. 2016	FALSE
Brothers_NWCB_S139_NODE_5_length_508908_cov_4.727700__full-cat_1_256	PF01073	Brothers_NWCB_S139_NODE_5_length_508908_cov_4.727700__full-cat_1	1	MK	3-beta hydroxysteroid dehydrogenase/isomerase family						amg_database	M	Roux et al. 2016	FALSE
Brothers_NWCB_S139_vRhyme_bin_113__full-cat_1_42	PF01073	Brothers_NWCB_S139_vRhyme_bin_113__full-cat_1	1	MK	3-beta hydroxysteroid dehydrogenase/isomerase family						amg_database	M	Roux et al. 2016	FALSE
Brothers_NWCB_S139_vRhyme_bin_122__full-cat_1_57	PF01073	Brothers_NWCB_S139_vRhyme_bin_122__full-cat_1	2	MK	3-beta hydroxysteroid dehydrogenase/isomerase family						amg_database	M	Roux et al. 2016	FALSE
Brothers_NWCB_S140_NODE_33_length_61706_cov_2.378148__full-cat_1_49	PF01073	Brothers_NWCB_S140_NODE_33_length_61706_cov_2.378148__full-cat_1	2	MK	3-beta hydroxysteroid dehydrogenase/isomerase family						amg_database	M	Roux et al. 2016	FALSE
Brothers_NWCB_S140_vRhyme_bin_1__full-cat_1_8	PF01073	Brothers_NWCB_S140_vRhyme_bin_1__full-cat_1	1	MKF	3-beta hydroxysteroid dehydrogenase/isomerase family						amg_database	M	Roux et al. 2016	FALSE
Brothers_NWCB_S140_vRhyme_bin_89__full-cat_1_51	PF01073	Brothers_NWCB_S140_vRhyme_bin_89__full-cat_1	2	MK	3-beta hydroxysteroid dehydrogenase/isomerase family						amg_database	M	Roux et al. 2016	FALSE
Brothers_NWCB_S141_NODE_26_length_153974_cov_6.191651__full-cat_1_108	PF01073	Brothers_NWCB_S141_NODE_26_length_153974_cov_6.191651__full-cat_1	2	MK	3-beta hydroxysteroid dehydrogenase/isomerase family						amg_database	M	Roux et al. 2016	FALSE
Brothers_NWCB_S141_NODE_30733_length_3697_cov_4.098599__full-cat_2_3	PF01073	Brothers_NWCB_S141_NODE_30733_length_3697_cov_4.098599__full-cat_2	3	MKF	3-beta hydroxysteroid dehydrogenase/isomerase family						amg_database	M	Roux et al. 2016	FALSE
Brothers_NWCB_S141_NODE_36_length_137534_cov_4.552068__full-cat_1_147	PF01073	Brothers_NWCB_S141_NODE_36_length_137534_cov_4.552068__full-cat_1	2	MKF	3-beta hydroxysteroid dehydrogenase/isomerase family						amg_database	M	Roux et al. 2016	FALSE
Brothers_NWCB_S146_NODE_147_length_38487_cov_3.945777__full-cat_2_34	PF01073	Brothers_NWCB_S146_NODE_147_length_38487_cov_3.945777__full-cat_2	3	MK	3-beta hydroxysteroid dehydrogenase/isomerase family						amg_database	M	Roux et al. 2016	FALSE
Brothers_NWCB_S146_NODE_23_length_80822_cov_6.664527__full-cat_1_93	PF01073	Brothers_NWCB_S146_NODE_23_length_80822_cov_6.664527__full-cat_1	1	MK	3-beta hydroxysteroid dehydrogenase/isomerase family						amg_database	M	Roux et al. 2016	FALSE
Brothers_NWCB_S146_vRhyme_bin_11__full-cat_1_40	PF01073	Brothers_NWCB_S146_vRhyme_bin_11__full-cat_1	2	MK	3-beta hydroxysteroid dehydrogenase/isomerase family						amg_database	M	Roux et al. 2016	FALSE
Brothers_NWCB_S146_vRhyme_bin_5__full-cat_2_43	PF01073	Brothers_NWCB_S146_vRhyme_bin_5__full-cat_2	3	MK	3-beta hydroxysteroid dehydrogenase/isomerase family						amg_database	M	Roux et al. 2016	FALSE
Brothers_NWCB_S146_vRhyme_bin_80__full-cat_1_135	PF01073	Brothers_NWCB_S146_vRhyme_bin_80__full-cat_1	1	MKT	3-beta hydroxysteroid dehydrogenase/isomerase family						amg_database	M	Roux et al. 2016	FALSE
Brothers_UC_S011_NODE_650_length_12285_cov_8.900066__full-cat_2_15	PF01073	Brothers_UC_S011_NODE_650_length_12285_cov_8.900066__full-cat_2	3	MKF	3-beta hydroxysteroid dehydrogenase/isomerase family						amg_database	M	Roux et al. 2016	FALSE
Cayman_Deep_k95_282986_flag_0_multi_3.9946_len_3447__full-cat_2_4	PF01073	Cayman_Deep_k95_282986_flag_0_multi_3.9946_len_3447__full-cat_2	3	MKF	3-beta hydroxysteroid dehydrogenase/isomerase family						amg_database	M	Roux et al. 2016	FALSE
ELSC_Abe_128-326_vRhyme_bin_25__full-cat_1_36	PF01073	ELSC_Abe_128-326_vRhyme_bin_25__full-cat_1	1	MK	3-beta hydroxysteroid dehydrogenase/isomerase family						amg_database	M	Roux et al. 2016	FALSE
ELSC_Abe_A1_vRhyme_bin_49__full-cat_1_4	PF01073	ELSC_Abe_A1_vRhyme_bin_49__full-cat_1	2	MKF	3-beta hydroxysteroid dehydrogenase/isomerase family						amg_database	M	Roux et al. 2016	FALSE
ELSC_Abe_A1_vRhyme_bin_97__full-cat_1_58	PF01073	ELSC_Abe_A1_vRhyme_bin_97__full-cat_1	2	MK	3-beta hydroxysteroid dehydrogenase/isomerase family						amg_database	M	Roux et al. 2016	FALSE
ELSC_Abe_A1_vRhyme_bin_97__full-cat_1_74	PF01073	ELSC_Abe_A1_vRhyme_bin_97__full-cat_1	2	MKF	3-beta hydroxysteroid dehydrogenase/isomerase family						amg_database	M	Roux et al. 2016	FALSE
ELSC_Abe_A3_vRhyme_bin_64__full-cat_1_21	PF01073	ELSC_Abe_A3_vRhyme_bin_64__full-cat_1	2	MKF	3-beta hydroxysteroid dehydrogenase/isomerase family						amg_database	M	Roux et al. 2016	FALSE
ELSC_Bowl_M1_NODE_956_length_15035_cov_1.995506__full-cat_2_4	PF01073	ELSC_Bowl_M1_NODE_956_length_15035_cov_1.995506__full-cat_2	3	MKF	3-beta hydroxysteroid dehydrogenase/isomerase family						amg_database	M	Roux et al. 2016	FALSE
ELSC_Bowl_M1_vRhyme_bin_38__full-cat_1_20	PF01073	ELSC_Bowl_M1_vRhyme_bin_38__full-cat_1	1	MK	3-beta hydroxysteroid dehydrogenase/isomerase family						amg_database	M	Roux et al. 2016	FALSE
ELSC_Bowl_M2_vRhyme_bin_118__full-cat_1_31	PF01073	ELSC_Bowl_M2_vRhyme_bin_118__full-cat_1	2	MKT	3-beta hydroxysteroid dehydrogenase/isomerase family						amg_database	M	Roux et al. 2016	FALSE
ELSC_Bowl_M2_vRhyme_bin_144__full-cat_1_59	PF01073	ELSC_Bowl_M2_vRhyme_bin_144__full-cat_1	1	MK	3-beta hydroxysteroid dehydrogenase/isomerase family						amg_database	M	Roux et al. 2016	FALSE
ELSC_Mariner_131-447_scaffold_23_c1_fragment_1__full-cat_1_148	PF01073	ELSC_Mariner_131-447_scaffold_23_c1_fragment_1__full-cat_1	1	MK	3-beta hydroxysteroid dehydrogenase/isomerase family						amg_database	M	Roux et al. 2016	FALSE
ELSC_Mariner_131-447_vRhyme_bin_27__full-cat_1_46	PF01073	ELSC_Mariner_131-447_vRhyme_bin_27__full-cat_1	1	MK	3-beta hydroxysteroid dehydrogenase/isomerase family						amg_database	M	Roux et al. 2016	FALSE
ELSC_Mariner_M10_NODE_281_length_42347_cov_3.959829__full-cat_1_10	PF01073	ELSC_Mariner_M10_NODE_281_length_42347_cov_3.959829__full-cat_1	1	MK	3-beta hydroxysteroid dehydrogenase/isomerase family						amg_database	M	Roux et al. 2016	FALSE
ELSC_Mariner_M10_vRhyme_bin_85__full-cat_2_16	PF01073	ELSC_Mariner_M10_vRhyme_bin_85__full-cat_2	3	MKF	3-beta hydroxysteroid dehydrogenase/isomerase family						amg_database	M	Roux et al. 2016	FALSE
ELSC_Mariner_M17_NODE_2052_length_20322_cov_4.104877__full-cat_2_28	PF01073	ELSC_Mariner_M17_NODE_2052_length_20322_cov_4.104877__full-cat_2	3	MKF	3-beta hydroxysteroid dehydrogenase/isomerase family						amg_database	M	Roux et al. 2016	FALSE
ELSC_Mariner_M17_vRhyme_bin_10__full-cat_1_76	PF01073	ELSC_Mariner_M17_vRhyme_bin_10__full-cat_1	2	MK	3-beta hydroxysteroid dehydrogenase/isomerase family						amg_database	M	Roux et al. 2016	FALSE
ELSC_Mariner_M17_vRhyme_bin_214__full-cat_1_35	PF01073	ELSC_Mariner_M17_vRhyme_bin_214__full-cat_1	1	MK	3-beta hydroxysteroid dehydrogenase/isomerase family						amg_database	M	Roux et al. 2016	FALSE
ELSC_Tui_Malila_134-614_scaffold_10899_c1__full-cat_2_4	PF01073	ELSC_Tui_Malila_134-614_scaffold_10899_c1__full-cat_2	3	MKF	3-beta hydroxysteroid dehydrogenase/isomerase family						amg_database	M	Roux et al. 2016	FALSE
ELSC_Tui_Malila_T11_vRhyme_bin_84__full-cat_1_23	PF01073	ELSC_Tui_Malila_T11_vRhyme_bin_84__full-cat_1	2	MK	3-beta hydroxysteroid dehydrogenase/isomerase family						amg_database	M	Roux et al. 2016	FALSE
ELSC_Tui_Malila_T2_NODE_210_length_66955_cov_4.152481__full-cat_1_63	PF01073	ELSC_Tui_Malila_T2_NODE_210_length_66955_cov_4.152481__full-cat_1	1	MK	3-beta hydroxysteroid dehydrogenase/isomerase family						amg_database	M	Roux et al. 2016	FALSE
Guaymas_4559-240_vRhyme_bin_16__full-cat_1_14	PF01073	Guaymas_4559-240_vRhyme_bin_16__full-cat_1	2	MK	3-beta hydroxysteroid dehydrogenase/isomerase family						amg_database	M	Roux et al. 2016	FALSE
Guaymas_4559-240_vRhyme_bin_45__full-cat_1_65	PF01073	Guaymas_4559-240_vRhyme_bin_45__full-cat_1	1	MK	3-beta hydroxysteroid dehydrogenase/isomerase family						amg_database	M	Roux et al. 2016	FALSE
Guaymas_4561-384_scaffold_299_c1_fragment_1__full-cat_1_7	PF01073	Guaymas_4561-384_scaffold_299_c1_fragment_1__full-cat_1	2	MKF	3-beta hydroxysteroid dehydrogenase/isomerase family						amg_database	M	Roux et al. 2016	FALSE
Guaymas_4561-384_scaffold_7_c1_fragment_1__full-cat_2_66	PF01073	Guaymas_4561-384_scaffold_7_c1_fragment_1__full-cat_2	3	MKF	3-beta hydroxysteroid dehydrogenase/isomerase family						amg_database	M	Roux et al. 2016	FALSE
Guaymas_4571-419_scaffold_5_c2__full-cat_1_43	PF01073	Guaymas_4571-419_scaffold_5_c2__full-cat_1	1	MK	3-beta hydroxysteroid dehydrogenase/isomerase family						amg_database	M	Roux et al. 2016	FALSE
Guaymas_Basin_k95_1107114_flag_0_multi_12.0826_len_30175__full-cat_1_11	PF01073	Guaymas_Basin_k95_1107114_flag_0_multi_12.0826_len_30175__full-cat_1	2	MK	3-beta hydroxysteroid dehydrogenase/isomerase family						amg_database	M	Roux et al. 2016	FALSE
Guaymas_Basin_k95_1107114_flag_0_multi_12.0826_len_30175__full-cat_1_29	PF01073	Guaymas_Basin_k95_1107114_flag_0_multi_12.0826_len_30175__full-cat_1	2	MK	3-beta hydroxysteroid dehydrogenase/isomerase family						amg_database	M	Roux et al. 2016	FALSE
Guaymas_Basin_k95_1177053_flag_0_multi_5.0000_len_10627__full-cat_2_3	PF01073	Guaymas_Basin_k95_1177053_flag_0_multi_5.0000_len_10627__full-cat_2	3	MKF	3-beta hydroxysteroid dehydrogenase/isomerase family						amg_database	M	Roux et al. 2016	FALSE
Guaymas_Basin_k95_527117_flag_0_multi_9.0061_len_13746__full-cat_1_8	PF01073	Guaymas_Basin_k95_527117_flag_0_multi_9.0061_len_13746__full-cat_1	2	MKF	3-beta hydroxysteroid dehydrogenase/isomerase family						amg_database	M	Roux et al. 2016	FALSE
Guaymas_Basin_k95_535568_flag_1_multi_2.0000_len_3713__full-cat_2_5	PF01073	Guaymas_Basin_k95_535568_flag_1_multi_2.0000_len_3713__full-cat_2	3	MKF	3-beta hydroxysteroid dehydrogenase/isomerase family						amg_database	M	Roux et al. 2016	FALSE
Guaymas_Basin_k95_535735_flag_1_multi_3.0000_len_3740__full-cat_2_3	PF01073	Guaymas_Basin_k95_535735_flag_1_multi_3.0000_len_3740__full-cat_2	3	MKF	3-beta hydroxysteroid dehydrogenase/isomerase family						amg_database	M	Roux et al. 2016	FALSE
Guaymas_Basin_k95_554244_flag_0_multi_5.9972_len_14292__full-cat_2_21	PF01073	Guaymas_Basin_k95_554244_flag_0_multi_5.9972_len_14292__full-cat_2	3	MKF	3-beta hydroxysteroid dehydrogenase/isomerase family						amg_database	M	Roux et al. 2016	FALSE
Guaymas_Basin_k95_596212_flag_1_multi_3.0000_len_5009__full-cat_2_3	PF01073	Guaymas_Basin_k95_596212_flag_1_multi_3.0000_len_5009__full-cat_2	3	MKF	3-beta hydroxysteroid dehydrogenase/isomerase family						amg_database	M	Roux et al. 2016	FALSE
Guaymas_Basin_k95_894431_flag_1_multi_3.0000_len_3887__full-cat_2_2	PF01073	Guaymas_Basin_k95_894431_flag_1_multi_3.0000_len_3887__full-cat_2	3	MKF	3-beta hydroxysteroid dehydrogenase/isomerase family						amg_database	M	Roux et al. 2016	FALSE
Guaymas_Basin_k95_919561_flag_0_multi_14.0094_len_25367__full-cat_2_28	PF01073	Guaymas_Basin_k95_919561_flag_0_multi_14.0094_len_25367__full-cat_2	3	MKF	3-beta hydroxysteroid dehydrogenase/isomerase family						amg_database	M	Roux et al. 2016	FALSE
Guaymas_Basin_k95_941950_flag_0_multi_4.8907_len_8138__full-cat_2_8	PF01073	Guaymas_Basin_k95_941950_flag_0_multi_4.8907_len_8138__full-cat_2	3	MKF	3-beta hydroxysteroid dehydrogenase/isomerase family						amg_database	M	Roux et al. 2016	FALSE
Guaymas_Basin_k95_995403_flag_0_multi_5.9923_len_3727__full-cat_1_2	PF01073	Guaymas_Basin_k95_995403_flag_0_multi_5.9923_len_3727__full-cat_1	2	MKF	3-beta hydroxysteroid dehydrogenase/isomerase family						amg_database	M	Roux et al. 2016	FALSE
Guaymas_Basin_vRhyme_bin_154__full-cat_1_43	PF01073	Guaymas_Basin_vRhyme_bin_154__full-cat_1	1	MK	3-beta hydroxysteroid dehydrogenase/isomerase family						amg_database	M	Roux et al. 2016	FALSE
Guaymas_Basin_vRhyme_bin_155__full-cat_2_10	PF01073	Guaymas_Basin_vRhyme_bin_155__full-cat_2	3	MK	3-beta hydroxysteroid dehydrogenase/isomerase family						amg_database	M	Roux et al. 2016	FALSE
Guaymas_Basin_vRhyme_bin_170__full-cat_1_45	PF01073	Guaymas_Basin_vRhyme_bin_170__full-cat_1	2	MK	3-beta hydroxysteroid dehydrogenase/isomerase family						amg_database	M	Roux et al. 2016	FALSE
Guaymas_Basin_vRhyme_bin_196__full-cat_1_15	PF01073	Guaymas_Basin_vRhyme_bin_196__full-cat_1	2	MKF	3-beta hydroxysteroid dehydrogenase/isomerase family						amg_database	M	Roux et al. 2016	FALSE
Guaymas_Basin_vRhyme_bin_202__full-cat_1_7	PF01073	Guaymas_Basin_vRhyme_bin_202__full-cat_1	2	MK	3-beta hydroxysteroid dehydrogenase/isomerase family						amg_database	M	Roux et al. 2016	FALSE
Guaymas_Basin_vRhyme_bin_91__full-cat_1_5	PF01073	Guaymas_Basin_vRhyme_bin_91__full-cat_1	2	MKF	3-beta hydroxysteroid dehydrogenase/isomerase family						amg_database	M	Roux et al. 2016	FALSE
Guaymas_Basin_vRhyme_bin_98__full-cat_1_28	PF01073	Guaymas_Basin_vRhyme_bin_98__full-cat_1	2	MK	3-beta hydroxysteroid dehydrogenase/isomerase family						amg_database	M	Roux et al. 2016	FALSE
Lau_Basin_Abe_vRhyme_bin_122__full-cat_1_16	PF01073	Lau_Basin_Abe_vRhyme_bin_122__full-cat_1	1	MK	3-beta hydroxysteroid dehydrogenase/isomerase family						amg_database	M	Roux et al. 2016	FALSE
Lau_Basin_Abe_vRhyme_bin_122__full-cat_1_26	PF01073	Lau_Basin_Abe_vRhyme_bin_122__full-cat_1	1	MK	3-beta hydroxysteroid dehydrogenase/isomerase family						amg_database	M	Roux et al. 2016	FALSE
Lau_Basin_Abe_vRhyme_bin_155__full-cat_2_4	PF01073	Lau_Basin_Abe_vRhyme_bin_155__full-cat_2	3	MKF	3-beta hydroxysteroid dehydrogenase/isomerase family						amg_database	M	Roux et al. 2016	FALSE
Lau_Basin_Kilo_Moana_k95_526892_flag_0_multi_5.7753_len_3019__full-cat_2_2	PF01073	Lau_Basin_Kilo_Moana_k95_526892_flag_0_multi_5.7753_len_3019__full-cat_2	3	MKF	3-beta hydroxysteroid dehydrogenase/isomerase family						amg_database	M	Roux et al. 2016	FALSE
Lau_Basin_Kilo_Moana_vRhyme_bin_108__full-cat_2_45	PF01073	Lau_Basin_Kilo_Moana_vRhyme_bin_108__full-cat_2	3	MKF	3-beta hydroxysteroid dehydrogenase/isomerase family						amg_database	M	Roux et al. 2016	FALSE
Lau_Basin_Kilo_Moana_vRhyme_bin_133__full-cat_1_11	PF01073	Lau_Basin_Kilo_Moana_vRhyme_bin_133__full-cat_1	2	MK	3-beta hydroxysteroid dehydrogenase/isomerase family						amg_database	M	Roux et al. 2016	FALSE
Lau_Basin_Kilo_Moana_vRhyme_bin_152__full-cat_1_71	PF01073	Lau_Basin_Kilo_Moana_vRhyme_bin_152__full-cat_1	1	MK	3-beta hydroxysteroid dehydrogenase/isomerase family						amg_database	M	Roux et al. 2016	FALSE
Lau_Basin_Tahi_Moana_k95_144772_flag_0_multi_31.3209_len_55014__full-cat_1_12	PF01073	Lau_Basin_Tahi_Moana_k95_144772_flag_0_multi_31.3209_len_55014__full-cat_1	2	MK	3-beta hydroxysteroid dehydrogenase/isomerase family						amg_database	M	Roux et al. 2016	FALSE
Lau_Basin_Tahi_Moana_k95_144772_flag_0_multi_31.3209_len_55014__full-cat_1_22	PF01073	Lau_Basin_Tahi_Moana_k95_144772_flag_0_multi_31.3209_len_55014__full-cat_1	2	MK	3-beta hydroxysteroid dehydrogenase/isomerase family						amg_database	M	Roux et al. 2016	FALSE
Lau_Basin_Tahi_Moana_vRhyme_bin_156__full-cat_1_5	PF01073	Lau_Basin_Tahi_Moana_vRhyme_bin_156__full-cat_1	2	MKF	3-beta hydroxysteroid dehydrogenase/isomerase family						amg_database	M	Roux et al. 2016	FALSE
Lau_Basin_Tahi_Moana_vRhyme_bin_46__full-cat_1_54	PF01073	Lau_Basin_Tahi_Moana_vRhyme_bin_46__full-cat_1	1	MK	3-beta hydroxysteroid dehydrogenase/isomerase family						amg_database	M	Roux et al. 2016	FALSE
Lau_Basin_Tui_Malila_vRhyme_bin_29__full-cat_2_14	PF01073	Lau_Basin_Tui_Malila_vRhyme_bin_29__full-cat_2	3	MKF	3-beta hydroxysteroid dehydrogenase/isomerase family						amg_database	M	Roux et al. 2016	FALSE
MAR_Rainbow_354-166_scaffold_4966_c1__full-cat_1_13	PF01073	MAR_Rainbow_354-166_scaffold_4966_c1__full-cat_1	2	MKF	3-beta hydroxysteroid dehydrogenase/isomerase family						amg_database	M	Roux et al. 2016	FALSE
MAR_Rainbow_354-166_vRhyme_bin_25__full-cat_1_19	PF01073	MAR_Rainbow_354-166_vRhyme_bin_25__full-cat_1	1	MKT	3-beta hydroxysteroid dehydrogenase/isomerase family						amg_database	M	Roux et al. 2016	FALSE
MAR_Rainbow_354-166_vRhyme_bin_25__full-cat_1_20	PF01073	MAR_Rainbow_354-166_vRhyme_bin_25__full-cat_1	1	MKT	3-beta hydroxysteroid dehydrogenase/isomerase family						amg_database	M	Roux et al. 2016	FALSE
MAR_Rainbow_354-166_vRhyme_bin_77__full-cat_1_37	PF01073	MAR_Rainbow_354-166_vRhyme_bin_77__full-cat_1	2	MK	3-beta hydroxysteroid dehydrogenase/isomerase family						amg_database	M	Roux et al. 2016	FALSE
Brothers_Diffuse_S015_vRhyme_bin_213__full-cat_1_47	K01626	Brothers_Diffuse_S015_vRhyme_bin_213__full-cat_1	1	MF	3-deoxy-7-phosphoheptulonate synthase [EC:2.5.1.54] [RN:R01826]	Shikimate pathway, phosphoenolpyruvate + erythrose-4P => chorismate	Organic Nitrogen	Amino Acid		TRUE	genome_summary_form
Brothers_Diffuse_S009_vRhyme_bin_20__full-cat_1_7	PF01242	Brothers_Diffuse_S009_vRhyme_bin_20__full-cat_1	2	MKF	6-pyruvoyl tetrahydropterin synthase						amg_database		Roux et al. 2016	FALSE
Brothers_Diffuse_S009_vRhyme_bin_21__full-cat_2_18	PF01242	Brothers_Diffuse_S009_vRhyme_bin_21__full-cat_2	3	MK	6-pyruvoyl tetrahydropterin synthase						amg_database		Roux et al. 2016	FALSE
Brothers_Diffuse_S015_NODE_11_length_45518_cov_7.428345__full-cat_1_22	PF01242	Brothers_Diffuse_S015_NODE_11_length_45518_cov_7.428345__full-cat_1	1	MK	6-pyruvoyl tetrahydropterin synthase						amg_database		Roux et al. 2016	FALSE
Brothers_Diffuse_S015_NODE_129_length_19522_cov_2.729105__full-cat_1_13	PF01242	Brothers_Diffuse_S015_NODE_129_length_19522_cov_2.729105__full-cat_1	2	MK	6-pyruvoyl tetrahydropterin synthase						amg_database		Roux et al. 2016	FALSE
Brothers_Diffuse_S015_NODE_9826_length_3912_cov_1.888771__full-cat_2_3	PF01242	Brothers_Diffuse_S015_NODE_9826_length_3912_cov_1.888771__full-cat_2	3	MKF	6-pyruvoyl tetrahydropterin synthase						amg_database		Roux et al. 2016	FALSE
Brothers_Diffuse_S015_vRhyme_bin_11__full-cat_1_19	PF01242	Brothers_Diffuse_S015_vRhyme_bin_11__full-cat_1	2	MK	6-pyruvoyl tetrahydropterin synthase						amg_database		Roux et al. 2016	FALSE
Brothers_Diffuse_S015_vRhyme_bin_256__full-cat_1_53	PF01242	Brothers_Diffuse_S015_vRhyme_bin_256__full-cat_1	2	MK	6-pyruvoyl tetrahydropterin synthase						amg_database		Roux et al. 2016	FALSE
Brothers_Diffuse_S015_vRhyme_bin_282__full-cat_1_3	PF01242	Brothers_Diffuse_S015_vRhyme_bin_282__full-cat_1	2	MKF	6-pyruvoyl tetrahydropterin synthase						amg_database		Roux et al. 2016	FALSE
Brothers_Diffuse_S015_vRhyme_bin_35__full-cat_2_49	PF01242	Brothers_Diffuse_S015_vRhyme_bin_35__full-cat_2	3	MK	6-pyruvoyl tetrahydropterin synthase						amg_database		Roux et al. 2016	FALSE
Brothers_Diffuse_S015_vRhyme_bin_59__full-cat_1_91	PF01242	Brothers_Diffuse_S015_vRhyme_bin_59__full-cat_1	2	MK	6-pyruvoyl tetrahydropterin synthase						amg_database		Roux et al. 2016	FALSE
Brothers_Diffuse_S015_vRhyme_bin_84__full-cat_1_8	PF01242	Brothers_Diffuse_S015_vRhyme_bin_84__full-cat_1	2	MK	6-pyruvoyl tetrahydropterin synthase						amg_database		Roux et al. 2016	FALSE
Brothers_LC_S014_NODE_160_length_31532_cov_5.445821__full-cat_1_4	PF01242	Brothers_LC_S014_NODE_160_length_31532_cov_5.445821__full-cat_1	2	MKF	6-pyruvoyl tetrahydropterin synthase						amg_database		Roux et al. 2016	FALSE
Brothers_LC_S014_NODE_1632_length_11363_cov_2.294500__full-cat_2_6	PF01242	Brothers_LC_S014_NODE_1632_length_11363_cov_2.294500__full-cat_2	3	MKF	6-pyruvoyl tetrahydropterin synthase						amg_database		Roux et al. 2016	FALSE
Brothers_LC_S014_NODE_90_length_38532_cov_23.148757__full-cat_1_21	PF01242	Brothers_LC_S014_NODE_90_length_38532_cov_23.148757__full-cat_1	2	MK	6-pyruvoyl tetrahydropterin synthase						amg_database		Roux et al. 2016	FALSE
Brothers_LC_S014_vRhyme_bin_65__full-cat_1_47	PF01242	Brothers_LC_S014_vRhyme_bin_65__full-cat_1	1	MK	6-pyruvoyl tetrahydropterin synthase						amg_database		Roux et al. 2016	FALSE
Brothers_LC_S016_NODE_12228_length_5143_cov_2.858852__full-cat_2_6	PF01242	Brothers_LC_S016_NODE_12228_length_5143_cov_2.858852__full-cat_2	3	MKF	6-pyruvoyl tetrahydropterin synthase						amg_database		Roux et al. 2016	FALSE
Brothers_LC_S016_NODE_2165_length_11467_cov_2.609788__full-cat_2_8	PF01242	Brothers_LC_S016_NODE_2165_length_11467_cov_2.609788__full-cat_2	3	MKF	6-pyruvoyl tetrahydropterin synthase						amg_database		Roux et al. 2016	FALSE
Brothers_LC_S016_vRhyme_bin_7__full-cat_1_79	PF01242	Brothers_LC_S016_vRhyme_bin_7__full-cat_1	1	MK	6-pyruvoyl tetrahydropterin synthase						amg_database		Roux et al. 2016	FALSE
Brothers_NWCA_S013_NODE_238_length_30012_cov_14.904936__full-cat_1_3	PF01242	Brothers_NWCA_S013_NODE_238_length_30012_cov_14.904936__full-cat_1	2	MKF	6-pyruvoyl tetrahydropterin synthase						amg_database		Roux et al. 2016	FALSE
Brothers_NWCA_S013_NODE_3014_length_6995_cov_18.266308__full-cat_2_5	PF01242	Brothers_NWCA_S013_NODE_3014_length_6995_cov_18.266308__full-cat_2	3	MKF	6-pyruvoyl tetrahydropterin synthase						amg_database		Roux et al. 2016	FALSE
Brothers_NWCA_S013_NODE_559_length_18398_cov_2.898035__full-cat_1_23	PF01242	Brothers_NWCA_S013_NODE_559_length_18398_cov_2.898035__full-cat_1	2	MK	6-pyruvoyl tetrahydropterin synthase						amg_database		Roux et al. 2016	FALSE
Brothers_NWCA_S013_vRhyme_bin_53__full-cat_1_60	PF01242	Brothers_NWCA_S013_vRhyme_bin_53__full-cat_1	1	MK	6-pyruvoyl tetrahydropterin synthase						amg_database		Roux et al. 2016	FALSE
Brothers_NWCA_S142_NODE_7_length_150338_cov_153.796014__full-cat_1_60	PF01242	Brothers_NWCA_S142_NODE_7_length_150338_cov_153.796014__full-cat_1	1	MK	6-pyruvoyl tetrahydropterin synthase						amg_database		Roux et al. 2016	FALSE
Brothers_NWCA_S143_NODE_212_length_46143_cov_4.603507__full-cat_1_6	PF01242	Brothers_NWCA_S143_NODE_212_length_46143_cov_4.603507__full-cat_1	2	MK	6-pyruvoyl tetrahydropterin synthase						amg_database		Roux et al. 2016	FALSE
Brothers_NWCA_S143_vRhyme_bin_31__full-cat_1_16	PF01242	Brothers_NWCA_S143_vRhyme_bin_31__full-cat_1	1	MKF	6-pyruvoyl tetrahydropterin synthase						amg_database		Roux et al. 2016	FALSE
Brothers_NWCA_S143_vRhyme_bin_64__full-cat_1_37	PF01242	Brothers_NWCA_S143_vRhyme_bin_64__full-cat_1	2	MK	6-pyruvoyl tetrahydropterin synthase						amg_database		Roux et al. 2016	FALSE
Brothers_NWCA_S143_vRhyme_bin_8__full-cat_1_144	PF01242	Brothers_NWCA_S143_vRhyme_bin_8__full-cat_1	2	MK	6-pyruvoyl tetrahydropterin synthase						amg_database		Roux et al. 2016	FALSE
Brothers_NWCA_S143_vRhyme_bin_9__full-cat_1_28	PF01242	Brothers_NWCA_S143_vRhyme_bin_9__full-cat_1	2	MKF	6-pyruvoyl tetrahydropterin synthase						amg_database		Roux et al. 2016	FALSE
Brothers_NWCA_S144_NODE_664_length_21068_cov_1.714293__full-cat_2_6	PF01242	Brothers_NWCA_S144_NODE_664_length_21068_cov_1.714293__full-cat_2	3	MKF	6-pyruvoyl tetrahydropterin synthase						amg_database		Roux et al. 2016	FALSE
Brothers_NWCA_S144_NODE_718_length_20397_cov_2.346867__full-cat_2_11	PF01242	Brothers_NWCA_S144_NODE_718_length_20397_cov_2.346867__full-cat_2	3	MKF	6-pyruvoyl tetrahydropterin synthase						amg_database		Roux et al. 2016	FALSE
Brothers_NWCA_S145_vRhyme_bin_54__full-cat_1_75	PF01242	Brothers_NWCA_S145_vRhyme_bin_54__full-cat_1	1	MK	6-pyruvoyl tetrahydropterin synthase						amg_database		Roux et al. 2016	FALSE
Brothers_NWCB_S012_NODE_1936_length_16402_cov_3.355392__full-cat_2_16	PF01242	Brothers_NWCB_S012_NODE_1936_length_16402_cov_3.355392__full-cat_2	3	MKF	6-pyruvoyl tetrahydropterin synthase						amg_database		Roux et al. 2016	FALSE
Brothers_NWCB_S012_NODE_239_length_50028_cov_97.572674__full-cat_1_42	PF01242	Brothers_NWCB_S012_NODE_239_length_50028_cov_97.572674__full-cat_1	1	MK	6-pyruvoyl tetrahydropterin synthase						amg_database		Roux et al. 2016	FALSE
Brothers_NWCB_S012_NODE_410_length_38661_cov_8.918306__full-cat_1_13	PF01242	Brothers_NWCB_S012_NODE_410_length_38661_cov_8.918306__full-cat_1	2	MK	6-pyruvoyl tetrahydropterin synthase						amg_database		Roux et al. 2016	FALSE
Brothers_NWCB_S012_vRhyme_bin_105__full-cat_1_7	PF01242	Brothers_NWCB_S012_vRhyme_bin_105__full-cat_1	2	MKF	6-pyruvoyl tetrahydropterin synthase						amg_database		Roux et al. 2016	FALSE
Brothers_NWCB_S139_NODE_3379_length_15408_cov_1.668608__full-cat_1_7	PF01242	Brothers_NWCB_S139_NODE_3379_length_15408_cov_1.668608__full-cat_1	2	MKF	6-pyruvoyl tetrahydropterin synthase						amg_database		Roux et al. 2016	FALSE
Brothers_NWCB_S139_NODE_61114_length_2978_cov_3.902490__full-cat_2_3	PF01242	Brothers_NWCB_S139_NODE_61114_length_2978_cov_3.902490__full-cat_2	3	MKF	6-pyruvoyl tetrahydropterin synthase						amg_database		Roux et al. 2016	FALSE
Brothers_NWCB_S139_vRhyme_bin_109__full-cat_1_59	PF01242	Brothers_NWCB_S139_vRhyme_bin_109__full-cat_1	2	MKF	6-pyruvoyl tetrahydropterin synthase						amg_database		Roux et al. 2016	FALSE
Brothers_NWCB_S139_vRhyme_bin_122__full-cat_1_22	PF01242	Brothers_NWCB_S139_vRhyme_bin_122__full-cat_1	2	MK	6-pyruvoyl tetrahydropterin synthase						amg_database		Roux et al. 2016	FALSE
Brothers_NWCB_S139_vRhyme_bin_134__full-cat_1_70	PF01242	Brothers_NWCB_S139_vRhyme_bin_134__full-cat_1	1	MK	6-pyruvoyl tetrahydropterin synthase						amg_database		Roux et al. 2016	FALSE
Brothers_NWCB_S139_vRhyme_bin_135__full-cat_1_28	PF01242	Brothers_NWCB_S139_vRhyme_bin_135__full-cat_1	1	MK	6-pyruvoyl tetrahydropterin synthase						amg_database		Roux et al. 2016	FALSE
Brothers_NWCB_S139_vRhyme_bin_37__full-cat_1_103	PF01242	Brothers_NWCB_S139_vRhyme_bin_37__full-cat_1	2	MKT	6-pyruvoyl tetrahydropterin synthase						amg_database		Roux et al. 2016	FALSE
Brothers_NWCB_S139_vRhyme_bin_42__full-cat_2_9	PF01242	Brothers_NWCB_S139_vRhyme_bin_42__full-cat_2	3	MKF	6-pyruvoyl tetrahydropterin synthase						amg_database		Roux et al. 2016	FALSE
Brothers_NWCB_S140_vRhyme_bin_118__full-cat_1_36	PF01242	Brothers_NWCB_S140_vRhyme_bin_118__full-cat_1	2	MK	6-pyruvoyl tetrahydropterin synthase						amg_database		Roux et al. 2016	FALSE
Brothers_NWCB_S140_vRhyme_bin_1__full-cat_1_43	PF01242	Brothers_NWCB_S140_vRhyme_bin_1__full-cat_1	1	MK	6-pyruvoyl tetrahydropterin synthase						amg_database		Roux et al. 2016	FALSE
Brothers_NWCB_S140_vRhyme_bin_25__full-cat_1_11	PF01242	Brothers_NWCB_S140_vRhyme_bin_25__full-cat_1	1	MK	6-pyruvoyl tetrahydropterin synthase						amg_database		Roux et al. 2016	FALSE
Brothers_NWCB_S140_vRhyme_bin_3__full-cat_1_32	PF01242	Brothers_NWCB_S140_vRhyme_bin_3__full-cat_1	1	MK	6-pyruvoyl tetrahydropterin synthase						amg_database		Roux et al. 2016	FALSE
Brothers_NWCB_S141_NODE_256_length_59385_cov_19.607564__full-cat_1_29	PF01242	Brothers_NWCB_S141_NODE_256_length_59385_cov_19.607564__full-cat_1	2	MK	6-pyruvoyl tetrahydropterin synthase						amg_database		Roux et al. 2016	FALSE
Brothers_NWCB_S141_NODE_27904_length_3953_cov_0.903555__full-cat_2_2	PF01242	Brothers_NWCB_S141_NODE_27904_length_3953_cov_0.903555__full-cat_2	3	MKF	6-pyruvoyl tetrahydropterin synthase						amg_database		Roux et al. 2016	FALSE
Brothers_NWCB_S141_NODE_559_length_40448_cov_8.355274__full-cat_1_16	PF01242	Brothers_NWCB_S141_NODE_559_length_40448_cov_8.355274__full-cat_1	2	MK	6-pyruvoyl tetrahydropterin synthase						amg_database		Roux et al. 2016	FALSE
Brothers_NWCB_S141_NODE_8076_length_8965_cov_1.538357__full-cat_2_3	PF01242	Brothers_NWCB_S141_NODE_8076_length_8965_cov_1.538357__full-cat_2	3	MKF	6-pyruvoyl tetrahydropterin synthase						amg_database		Roux et al. 2016	FALSE
Brothers_NWCB_S141_vRhyme_bin_25__full-cat_1_18	PF01242	Brothers_NWCB_S141_vRhyme_bin_25__full-cat_1	1	MK	6-pyruvoyl tetrahydropterin synthase						amg_database		Roux et al. 2016	FALSE
Brothers_NWCB_S146_NODE_23_length_80822_cov_6.664527__full-cat_1_18	PF01242	Brothers_NWCB_S146_NODE_23_length_80822_cov_6.664527__full-cat_1	1	MK	6-pyruvoyl tetrahydropterin synthase						amg_database		Roux et al. 2016	FALSE
Brothers_NWCB_S146_vRhyme_bin_11__full-cat_1_21	PF01242	Brothers_NWCB_S146_vRhyme_bin_11__full-cat_1	2	MK	6-pyruvoyl tetrahydropterin synthase						amg_database		Roux et al. 2016	FALSE
Brothers_NWCB_S146_vRhyme_bin_197__full-cat_1_10	PF01242	Brothers_NWCB_S146_vRhyme_bin_197__full-cat_1	1	MK	6-pyruvoyl tetrahydropterin synthase						amg_database		Roux et al. 2016	FALSE
Brothers_UC_S010_NODE_817_length_17828_cov_1.602508__full-cat_1_10	PF01242	Brothers_UC_S010_NODE_817_length_17828_cov_1.602508__full-cat_1	2	MKF	6-pyruvoyl tetrahydropterin synthase						amg_database		Roux et al. 2016	FALSE
Brothers_UC_S010_vRhyme_bin_114__full-cat_1_15	PF01242	Brothers_UC_S010_vRhyme_bin_114__full-cat_1	2	MK	6-pyruvoyl tetrahydropterin synthase						amg_database		Roux et al. 2016	FALSE
Brothers_UC_S010_vRhyme_bin_59__full-cat_1_69	PF01242	Brothers_UC_S010_vRhyme_bin_59__full-cat_1	1	MK	6-pyruvoyl tetrahydropterin synthase						amg_database		Roux et al. 2016	FALSE
Brothers_UC_S010_vRhyme_bin_75__full-cat_1_47	PF01242	Brothers_UC_S010_vRhyme_bin_75__full-cat_1	1	MK	6-pyruvoyl tetrahydropterin synthase						amg_database		Roux et al. 2016	FALSE
Brothers_UC_S011_NODE_4450_length_4216_cov_1180.868427__full-cat_2_5	PF01242	Brothers_UC_S011_NODE_4450_length_4216_cov_1180.868427__full-cat_2	3	MKF	6-pyruvoyl tetrahydropterin synthase						amg_database		Roux et al. 2016	FALSE
Brothers_UC_S011_NODE_6772_length_3346_cov_2.648338__full-cat_2_3	PF01242	Brothers_UC_S011_NODE_6772_length_3346_cov_2.648338__full-cat_2	3	MKF	6-pyruvoyl tetrahydropterin synthase						amg_database		Roux et al. 2016	FALSE
Brothers_UC_S011_vRhyme_bin_12__full-cat_1_55	PF01242	Brothers_UC_S011_vRhyme_bin_12__full-cat_1	1	MK	6-pyruvoyl tetrahydropterin synthase						amg_database		Roux et al. 2016	FALSE
Brothers_UC_S147_NODE_188_length_21082_cov_2.637938__full-cat_2_20	PF01242	Brothers_UC_S147_NODE_188_length_21082_cov_2.637938__full-cat_2	3	MK	6-pyruvoyl tetrahydropterin synthase						amg_database		Roux et al. 2016	FALSE
Brothers_UC_S147_vRhyme_bin_19__full-cat_1_9	PF01242	Brothers_UC_S147_vRhyme_bin_19__full-cat_1	2	MK	6-pyruvoyl tetrahydropterin synthase						amg_database		Roux et al. 2016	FALSE
Brothers_UC_S147_vRhyme_bin_52__full-cat_1_232	PF01242	Brothers_UC_S147_vRhyme_bin_52__full-cat_1	1	MK	6-pyruvoyl tetrahydropterin synthase						amg_database		Roux et al. 2016	FALSE
Brothers_UC_S147_vRhyme_bin_74__full-cat_1_34	PF01242	Brothers_UC_S147_vRhyme_bin_74__full-cat_1	2	MKF	6-pyruvoyl tetrahydropterin synthase						amg_database		Roux et al. 2016	FALSE
ELSC_Abe_128-326_scaffold_551_c1__full-cat_1_33	PF01242	ELSC_Abe_128-326_scaffold_551_c1__full-cat_1	2	MKF	6-pyruvoyl tetrahydropterin synthase						amg_database		Roux et al. 2016	FALSE
ELSC_Abe_A1_NODE_108_length_46059_cov_3.571889__full-cat_1_26	PF01242	ELSC_Abe_A1_NODE_108_length_46059_cov_3.571889__full-cat_1	2	MK	6-pyruvoyl tetrahydropterin synthase						amg_database		Roux et al. 2016	FALSE
ELSC_Abe_A1_NODE_1309_length_16314_cov_1.770124__full-cat_2_9	PF01242	ELSC_Abe_A1_NODE_1309_length_16314_cov_1.770124__full-cat_2	3	MK	6-pyruvoyl tetrahydropterin synthase						amg_database		Roux et al. 2016	FALSE
ELSC_Abe_A1_vRhyme_bin_43__full-cat_1_40	PF01242	ELSC_Abe_A1_vRhyme_bin_43__full-cat_1	2	MK	6-pyruvoyl tetrahydropterin synthase						amg_database		Roux et al. 2016	FALSE
ELSC_Abe_A3_NODE_2114_length_16076_cov_4.324911__full-cat_2_4	PF01242	ELSC_Abe_A3_NODE_2114_length_16076_cov_4.324911__full-cat_2	3	MKF	6-pyruvoyl tetrahydropterin synthase						amg_database		Roux et al. 2016	FALSE
ELSC_Abe_A3_NODE_37_length_95172_cov_2.544910__full-cat_1_84	PF01242	ELSC_Abe_A3_NODE_37_length_95172_cov_2.544910__full-cat_1	2	MK	6-pyruvoyl tetrahydropterin synthase						amg_database		Roux et al. 2016	FALSE
ELSC_Abe_A3_NODE_59426_length_3404_cov_1.157766__full-cat_2_3	PF01242	ELSC_Abe_A3_NODE_59426_length_3404_cov_1.157766__full-cat_2	3	MKF	6-pyruvoyl tetrahydropterin synthase						amg_database		Roux et al. 2016	FALSE
ELSC_Bowl_M1_NODE_4727_length_5376_cov_1.542961__full-cat_2_3	PF01242	ELSC_Bowl_M1_NODE_4727_length_5376_cov_1.542961__full-cat_2	3	MKF	6-pyruvoyl tetrahydropterin synthase						amg_database		Roux et al. 2016	FALSE
ELSC_Bowl_M1_NODE_896_length_15697_cov_78.767887__full-cat_1_11	PF01242	ELSC_Bowl_M1_NODE_896_length_15697_cov_78.767887__full-cat_1	2	MK	6-pyruvoyl tetrahydropterin synthase						amg_database		Roux et al. 2016	FALSE
ELSC_Bowl_M1_vRhyme_bin_32__full-cat_1_27	PF01242	ELSC_Bowl_M1_vRhyme_bin_32__full-cat_1	2	MK	6-pyruvoyl tetrahydropterin synthase						amg_database		Roux et al. 2016	FALSE
ELSC_Bowl_M1_vRhyme_bin_44__full-cat_1_121	PF01242	ELSC_Bowl_M1_vRhyme_bin_44__full-cat_1	1	MK	6-pyruvoyl tetrahydropterin synthase						amg_database		Roux et al. 2016	FALSE
ELSC_Bowl_M2_NODE_10974_length_9349_cov_133.417805__full-cat_1_9	PF01242	ELSC_Bowl_M2_NODE_10974_length_9349_cov_133.417805__full-cat_1	2	MKF	6-pyruvoyl tetrahydropterin synthase						amg_database		Roux et al. 2016	FALSE
ELSC_Bowl_M2_NODE_2427_length_21229_cov_2.845607__full-cat_2_16	PF01242	ELSC_Bowl_M2_NODE_2427_length_21229_cov_2.845607__full-cat_2	3	MK	6-pyruvoyl tetrahydropterin synthase						amg_database		Roux et al. 2016	FALSE
ELSC_Bowl_M2_NODE_291_length_62749_cov_3.538485__full-cat_1_97	PF01242	ELSC_Bowl_M2_NODE_291_length_62749_cov_3.538485__full-cat_1	2	MKF	6-pyruvoyl tetrahydropterin synthase						amg_database		Roux et al. 2016	FALSE
ELSC_Bowl_M2_NODE_61575_length_3336_cov_1.232783__full-cat_1_5	PF01242	ELSC_Bowl_M2_NODE_61575_length_3336_cov_1.232783__full-cat_1	2	MKF	6-pyruvoyl tetrahydropterin synthase						amg_database		Roux et al. 2016	FALSE
ELSC_Bowl_M2_NODE_800_length_37051_cov_3.044388__full-cat_1_18	PF01242	ELSC_Bowl_M2_NODE_800_length_37051_cov_3.044388__full-cat_1	2	MK	6-pyruvoyl tetrahydropterin synthase						amg_database		Roux et al. 2016	FALSE
ELSC_Bowl_M2_NODE_96814_length_2517_cov_1.749791__full-cat_2_4	PF01242	ELSC_Bowl_M2_NODE_96814_length_2517_cov_1.749791__full-cat_2	3	MKF	6-pyruvoyl tetrahydropterin synthase						amg_database		Roux et al. 2016	FALSE
ELSC_Bowl_M2_vRhyme_bin_12__full-cat_1_35	PF01242	ELSC_Bowl_M2_vRhyme_bin_12__full-cat_1	2	MK	6-pyruvoyl tetrahydropterin synthase						amg_database		Roux et al. 2016	FALSE
ELSC_Bowl_M2_vRhyme_bin_44__full-cat_1_29	PF01242	ELSC_Bowl_M2_vRhyme_bin_44__full-cat_1	2	MKF	6-pyruvoyl tetrahydropterin synthase						amg_database		Roux et al. 2016	FALSE
ELSC_Mariner_131-447_scaffold_2083_c1__full-cat_2_12	PF01242	ELSC_Mariner_131-447_scaffold_2083_c1__full-cat_2	3	MK	6-pyruvoyl tetrahydropterin synthase						amg_database		Roux et al. 2016	FALSE
ELSC_Mariner_131-447_scaffold_294_c1__full-cat_1_63	PF01242	ELSC_Mariner_131-447_scaffold_294_c1__full-cat_1	2	MK	6-pyruvoyl tetrahydropterin synthase						amg_database		Roux et al. 2016	FALSE
ELSC_Mariner_131-447_vRhyme_bin_114__full-cat_1_20	PF01242	ELSC_Mariner_131-447_vRhyme_bin_114__full-cat_1	2	MK	6-pyruvoyl tetrahydropterin synthase						amg_database		Roux et al. 2016	FALSE
ELSC_Mariner_131-447_vRhyme_bin_56__full-cat_1_49	PF01242	ELSC_Mariner_131-447_vRhyme_bin_56__full-cat_1	2	MK	6-pyruvoyl tetrahydropterin synthase						amg_database		Roux et al. 2016	FALSE
ELSC_Mariner_131-447_vRhyme_bin_67__full-cat_1_23	PF01242	ELSC_Mariner_131-447_vRhyme_bin_67__full-cat_1	2	MKF	6-pyruvoyl tetrahydropterin synthase						amg_database		Roux et al. 2016	FALSE
ELSC_Mariner_M10_NODE_14274_length_4326_cov_2.434389__full-cat_2_5	PF01242	ELSC_Mariner_M10_NODE_14274_length_4326_cov_2.434389__full-cat_2	3	MKF	6-pyruvoyl tetrahydropterin synthase						amg_database		Roux et al. 2016	FALSE
ELSC_Mariner_M10_NODE_15830_length_4052_cov_8.681274__full-cat_2_4	PF01242	ELSC_Mariner_M10_NODE_15830_length_4052_cov_8.681274__full-cat_2	3	MKF	6-pyruvoyl tetrahydropterin synthase						amg_database		Roux et al. 2016	FALSE
ELSC_Mariner_M10_NODE_16719_length_3913_cov_1.179609__full-cat_2_6	PF01242	ELSC_Mariner_M10_NODE_16719_length_3913_cov_1.179609__full-cat_2	3	MKF	6-pyruvoyl tetrahydropterin synthase						amg_database		Roux et al. 2016	FALSE
ELSC_Mariner_M10_vRhyme_bin_69__full-cat_2_41	PF01242	ELSC_Mariner_M10_vRhyme_bin_69__full-cat_2	3	MK	6-pyruvoyl tetrahydropterin synthase						amg_database		Roux et al. 2016	FALSE
ELSC_Mariner_M17_NODE_383_length_45076_cov_3.544550__full-cat_1_32	PF01242	ELSC_Mariner_M17_NODE_383_length_45076_cov_3.544550__full-cat_1	2	MK	6-pyruvoyl tetrahydropterin synthase						amg_database		Roux et al. 2016	FALSE
ELSC_Mariner_M17_NODE_62792_length_2624_cov_1.594313__full-cat_2_3	PF01242	ELSC_Mariner_M17_NODE_62792_length_2624_cov_1.594313__full-cat_2	3	MKF	6-pyruvoyl tetrahydropterin synthase						amg_database		Roux et al. 2016	FALSE
ELSC_Mariner_M17_vRhyme_bin_127__full-cat_1_140	PF01242	ELSC_Mariner_M17_vRhyme_bin_127__full-cat_1	1	MK	6-pyruvoyl tetrahydropterin synthase						amg_database		Roux et al. 2016	FALSE
ELSC_Mariner_M17_vRhyme_bin_29__full-cat_1_55	PF01242	ELSC_Mariner_M17_vRhyme_bin_29__full-cat_1	1	MK	6-pyruvoyl tetrahydropterin synthase						amg_database		Roux et al. 2016	FALSE
ELSC_Mariner_M17_vRhyme_bin_35__full-cat_1_247	PF01242	ELSC_Mariner_M17_vRhyme_bin_35__full-cat_1	2	MK	6-pyruvoyl tetrahydropterin synthase						amg_database		Roux et al. 2016	FALSE
ELSC_Mariner_M17_vRhyme_bin_41__full-cat_1_62	PF01242	ELSC_Mariner_M17_vRhyme_bin_41__full-cat_1	2	MK	6-pyruvoyl tetrahydropterin synthase						amg_database		Roux et al. 2016	FALSE
ELSC_Mariner_M17_vRhyme_bin_66__full-cat_1_11	PF01242	ELSC_Mariner_M17_vRhyme_bin_66__full-cat_1	1	MK	6-pyruvoyl tetrahydropterin synthase						amg_database		Roux et al. 2016	FALSE
ELSC_Tui_Malila_132-544_scaffold_79_c1__full-cat_1_9	PF01242	ELSC_Tui_Malila_132-544_scaffold_79_c1__full-cat_1	2	MK	6-pyruvoyl tetrahydropterin synthase						amg_database		Roux et al. 2016	FALSE
ELSC_Tui_Malila_132-544_scaffold_9_c1__full-cat_1_34	PF01242	ELSC_Tui_Malila_132-544_scaffold_9_c1__full-cat_1	2	MK	6-pyruvoyl tetrahydropterin synthase						amg_database		Roux et al. 2016	FALSE
ELSC_Tui_Malila_132-544_vRhyme_bin_24__full-cat_1_87	PF01242	ELSC_Tui_Malila_132-544_vRhyme_bin_24__full-cat_1	2	MK	6-pyruvoyl tetrahydropterin synthase						amg_database		Roux et al. 2016	FALSE
ELSC_Tui_Malila_134-614_scaffold_3325_c1__full-cat_2_10	PF01242	ELSC_Tui_Malila_134-614_scaffold_3325_c1__full-cat_2	3	MKF	6-pyruvoyl tetrahydropterin synthase						amg_database		Roux et al. 2016	FALSE
ELSC_Tui_Malila_134-614_scaffold_33484_c1__full-cat_2_3	PF01242	ELSC_Tui_Malila_134-614_scaffold_33484_c1__full-cat_2	3	MKF	6-pyruvoyl tetrahydropterin synthase						amg_database		Roux et al. 2016	FALSE
ELSC_Tui_Malila_T10_NODE_144_length_41400_cov_15.503743__full-cat_1_40	PF01242	ELSC_Tui_Malila_T10_NODE_144_length_41400_cov_15.503743__full-cat_1	1	MK	6-pyruvoyl tetrahydropterin synthase						amg_database		Roux et al. 2016	FALSE
ELSC_Tui_Malila_T10_NODE_75_length_56138_cov_12.858938__full-cat_1_48	PF01242	ELSC_Tui_Malila_T10_NODE_75_length_56138_cov_12.858938__full-cat_1	2	MK	6-pyruvoyl tetrahydropterin synthase						amg_database		Roux et al. 2016	FALSE
ELSC_Tui_Malila_T10_vRhyme_bin_10__full-cat_1_7	PF01242	ELSC_Tui_Malila_T10_vRhyme_bin_10__full-cat_1	2	MKT	6-pyruvoyl tetrahydropterin synthase						amg_database		Roux et al. 2016	FALSE
ELSC_Tui_Malila_T11_NODE_10390_length_5851_cov_2.181516__full-cat_2_4	PF01242	ELSC_Tui_Malila_T11_NODE_10390_length_5851_cov_2.181516__full-cat_2	3	MKF	6-pyruvoyl tetrahydropterin synthase						amg_database		Roux et al. 2016	FALSE
ELSC_Tui_Malila_T11_NODE_8344_length_6531_cov_2.034978__full-cat_2_6	PF01242	ELSC_Tui_Malila_T11_NODE_8344_length_6531_cov_2.034978__full-cat_2	3	MKF	6-pyruvoyl tetrahydropterin synthase						amg_database		Roux et al. 2016	FALSE
ELSC_Tui_Malila_T2_NODE_210_length_66955_cov_4.152481__full-cat_1_30	PF01242	ELSC_Tui_Malila_T2_NODE_210_length_66955_cov_4.152481__full-cat_1	2	MK	6-pyruvoyl tetrahydropterin synthase						amg_database		Roux et al. 2016	FALSE
ELSC_Vai_Lili_V2_vRhyme_bin_49__full-cat_2_3	PF01242	ELSC_Vai_Lili_V2_vRhyme_bin_49__full-cat_2	3	MKF	6-pyruvoyl tetrahydropterin synthase						amg_database		Roux et al. 2016	FALSE
EPR_PIR-30_scaffold_206_c1__full-cat_1_39	PF01242	EPR_PIR-30_scaffold_206_c1__full-cat_1	1	MK	6-pyruvoyl tetrahydropterin synthase						amg_database		Roux et al. 2016	FALSE
EPR_PIR-30_vRhyme_bin_8__full-cat_2_6	PF01242	EPR_PIR-30_vRhyme_bin_8__full-cat_2	3	MKF	6-pyruvoyl tetrahydropterin synthase						amg_database		Roux et al. 2016	FALSE
Guaymas_4559-240_scaffold_1475_c1__full-cat_2_11	PF01242	Guaymas_4559-240_scaffold_1475_c1__full-cat_2	3	MK	6-pyruvoyl tetrahydropterin synthase						amg_database		Roux et al. 2016	FALSE
Guaymas_4559-240_scaffold_2499_c1__full-cat_2_7	PF01242	Guaymas_4559-240_scaffold_2499_c1__full-cat_2	3	MKF	6-pyruvoyl tetrahydropterin synthase						amg_database		Roux et al. 2016	FALSE
Guaymas_4559-240_scaffold_9249_c1__full-cat_1_8	PF01242	Guaymas_4559-240_scaffold_9249_c1__full-cat_1	2	MKF	6-pyruvoyl tetrahydropterin synthase						amg_database		Roux et al. 2016	FALSE
Guaymas_4559-240_vRhyme_bin_18__full-cat_1_27	PF01242	Guaymas_4559-240_vRhyme_bin_18__full-cat_1	1	MK	6-pyruvoyl tetrahydropterin synthase						amg_database		Roux et al. 2016	FALSE
Guaymas_4559-240_vRhyme_bin_21__full-cat_1_63	PF01242	Guaymas_4559-240_vRhyme_bin_21__full-cat_1	2	MKF	6-pyruvoyl tetrahydropterin synthase						amg_database		Roux et al. 2016	FALSE
Guaymas_4559-240_vRhyme_bin_64__full-cat_1_20	PF01242	Guaymas_4559-240_vRhyme_bin_64__full-cat_1	1	MK	6-pyruvoyl tetrahydropterin synthase						amg_database		Roux et al. 2016	FALSE
Guaymas_4559-240_vRhyme_bin_69__full-cat_1_159	PF01242	Guaymas_4559-240_vRhyme_bin_69__full-cat_1	2	MK	6-pyruvoyl tetrahydropterin synthase						amg_database		Roux et al. 2016	FALSE
Guaymas_4559-240_vRhyme_bin_70__full-cat_1_175	PF01242	Guaymas_4559-240_vRhyme_bin_70__full-cat_1	2	MK	6-pyruvoyl tetrahydropterin synthase						amg_database		Roux et al. 2016	FALSE
Guaymas_4561-380_scaffold_2_c1__full-cat_1_3	PF01242	Guaymas_4561-380_scaffold_2_c1__full-cat_1	2	MKF	6-pyruvoyl tetrahydropterin synthase						amg_database		Roux et al. 2016	FALSE
Guaymas_4561-380_scaffold_979_c1__full-cat_2_14	PF01242	Guaymas_4561-380_scaffold_979_c1__full-cat_2	3	MKF	6-pyruvoyl tetrahydropterin synthase						amg_database		Roux et al. 2016	FALSE
Guaymas_4561-380_vRhyme_bin_11__full-cat_1_13	PF01242	Guaymas_4561-380_vRhyme_bin_11__full-cat_1	1	MK	6-pyruvoyl tetrahydropterin synthase						amg_database		Roux et al. 2016	FALSE
Guaymas_4561-380_vRhyme_bin_44__full-cat_1_29	PF01242	Guaymas_4561-380_vRhyme_bin_44__full-cat_1	1	MKT	6-pyruvoyl tetrahydropterin synthase						amg_database		Roux et al. 2016	FALSE
Guaymas_4561-380_vRhyme_bin_47__full-cat_1_27	PF01242	Guaymas_4561-380_vRhyme_bin_47__full-cat_1	2	MK	6-pyruvoyl tetrahydropterin synthase						amg_database		Roux et al. 2016	FALSE
Guaymas_4561-384_scaffold_109_c2__full-cat_1_36	PF01242	Guaymas_4561-384_scaffold_109_c2__full-cat_1	2	MK	6-pyruvoyl tetrahydropterin synthase						amg_database		Roux et al. 2016	FALSE
Guaymas_4561-384_scaffold_15_c2__full-cat_1_3	PF01242	Guaymas_4561-384_scaffold_15_c2__full-cat_1	2	MKTF	6-pyruvoyl tetrahydropterin synthase						amg_database		Roux et al. 2016	FALSE
Guaymas_4561-384_scaffold_1931_c1__full-cat_2_24	PF01242	Guaymas_4561-384_scaffold_1931_c1__full-cat_2	3	MKF	6-pyruvoyl tetrahydropterin synthase						amg_database		Roux et al. 2016	FALSE
Guaymas_4561-384_scaffold_363_c1__full-cat_1_9	PF01242	Guaymas_4561-384_scaffold_363_c1__full-cat_1	2	MK	6-pyruvoyl tetrahydropterin synthase						amg_database		Roux et al. 2016	FALSE
Guaymas_4561-384_scaffold_56_c1__full-cat_1_4	PF01242	Guaymas_4561-384_scaffold_56_c1__full-cat_1	2	MKF	6-pyruvoyl tetrahydropterin synthase						amg_database		Roux et al. 2016	FALSE
Guaymas_4561-384_vRhyme_bin_100__full-cat_1_205	PF01242	Guaymas_4561-384_vRhyme_bin_100__full-cat_1	1	MK	6-pyruvoyl tetrahydropterin synthase						amg_database		Roux et al. 2016	FALSE
Guaymas_4561-384_vRhyme_bin_12__full-cat_1_359	PF01242	Guaymas_4561-384_vRhyme_bin_12__full-cat_1	1	MK	6-pyruvoyl tetrahydropterin synthase						amg_database		Roux et al. 2016	FALSE
Guaymas_4561-384_vRhyme_bin_134__full-cat_1_36	PF01242	Guaymas_4561-384_vRhyme_bin_134__full-cat_1	1	MK	6-pyruvoyl tetrahydropterin synthase						amg_database		Roux et al. 2016	FALSE
Guaymas_4561-384_vRhyme_bin_69__full-cat_1_203	PF01242	Guaymas_4561-384_vRhyme_bin_69__full-cat_1	1	MK	6-pyruvoyl tetrahydropterin synthase						amg_database		Roux et al. 2016	FALSE
Guaymas_4561-384_vRhyme_bin_83__full-cat_1_92	PF01242	Guaymas_4561-384_vRhyme_bin_83__full-cat_1	1	MK	6-pyruvoyl tetrahydropterin synthase						amg_database		Roux et al. 2016	FALSE
Guaymas_4561-384_vRhyme_bin_99__full-cat_1_151	PF01242	Guaymas_4561-384_vRhyme_bin_99__full-cat_1	1	MK	6-pyruvoyl tetrahydropterin synthase						amg_database		Roux et al. 2016	FALSE
Guaymas_4571-419_scaffold_42_c1__full-cat_1_49	PF01242	Guaymas_4571-419_scaffold_42_c1__full-cat_1	1	MK	6-pyruvoyl tetrahydropterin synthase						amg_database		Roux et al. 2016	FALSE
Guaymas_4571-419_vRhyme_bin_36__full-cat_1_31	PF01242	Guaymas_4571-419_vRhyme_bin_36__full-cat_1	2	MK	6-pyruvoyl tetrahydropterin synthase						amg_database		Roux et al. 2016	FALSE
Guaymas_4571-419_vRhyme_bin_5__full-cat_1_51	PF01242	Guaymas_4571-419_vRhyme_bin_5__full-cat_1	1	MK	6-pyruvoyl tetrahydropterin synthase						amg_database		Roux et al. 2016	FALSE
Guaymas_4571-419_vRhyme_bin_67__full-cat_1_127	PF01242	Guaymas_4571-419_vRhyme_bin_67__full-cat_1	2	MK	6-pyruvoyl tetrahydropterin synthase						amg_database		Roux et al. 2016	FALSE
Guaymas_Basin_k95_1181960_flag_0_multi_5.3859_len_17386__full-cat_2_17	PF01242	Guaymas_Basin_k95_1181960_flag_0_multi_5.3859_len_17386__full-cat_2	3	MK	6-pyruvoyl tetrahydropterin synthase						amg_database		Roux et al. 2016	FALSE
Guaymas_Basin_k95_415195_flag_1_multi_5.8347_len_11725__full-cat_1_11	PF01242	Guaymas_Basin_k95_415195_flag_1_multi_5.8347_len_11725__full-cat_1	2	MK	6-pyruvoyl tetrahydropterin synthase						amg_database		Roux et al. 2016	FALSE
Guaymas_Basin_vRhyme_bin_156__full-cat_1_36	PF01242	Guaymas_Basin_vRhyme_bin_156__full-cat_1	2	MKF	6-pyruvoyl tetrahydropterin synthase						amg_database		Roux et al. 2016	FALSE
Guaymas_Basin_vRhyme_bin_85__full-cat_1_95	PF01242	Guaymas_Basin_vRhyme_bin_85__full-cat_1	2	MKF	6-pyruvoyl tetrahydropterin synthase						amg_database		Roux et al. 2016	FALSE
Lau_Basin_Abe_k95_1817655_flag_0_multi_11.6259_len_5494__full-cat_1_5	PF01242	Lau_Basin_Abe_k95_1817655_flag_0_multi_11.6259_len_5494__full-cat_1	2	MKF	6-pyruvoyl tetrahydropterin synthase						amg_database		Roux et al. 2016	FALSE
Lau_Basin_Kilo_Moana_vRhyme_bin_104__full-cat_1_29	PF01242	Lau_Basin_Kilo_Moana_vRhyme_bin_104__full-cat_1	1	MKF	6-pyruvoyl tetrahydropterin synthase						amg_database		Roux et al. 2016	FALSE
Lau_Basin_Kilo_Moana_vRhyme_bin_108__full-cat_2_5	PF01242	Lau_Basin_Kilo_Moana_vRhyme_bin_108__full-cat_2	3	MKF	6-pyruvoyl tetrahydropterin synthase						amg_database		Roux et al. 2016	FALSE
Lau_Basin_Kilo_Moana_vRhyme_bin_28__full-cat_1_10	PF01242	Lau_Basin_Kilo_Moana_vRhyme_bin_28__full-cat_1	1	MK	6-pyruvoyl tetrahydropterin synthase						amg_database		Roux et al. 2016	FALSE
Lau_Basin_Mariner_vRhyme_bin_2__full-cat_1_51	PF01242	Lau_Basin_Mariner_vRhyme_bin_2__full-cat_1	2	MK	6-pyruvoyl tetrahydropterin synthase						amg_database		Roux et al. 2016	FALSE
Lau_Basin_Mariner_vRhyme_bin_3__full-cat_2_24	PF01242	Lau_Basin_Mariner_vRhyme_bin_3__full-cat_2	3	MKF	6-pyruvoyl tetrahydropterin synthase						amg_database		Roux et al. 2016	FALSE
Lau_Basin_Tahi_Moana_vRhyme_bin_45__full-cat_1_26	PF01242	Lau_Basin_Tahi_Moana_vRhyme_bin_45__full-cat_1	2	MK	6-pyruvoyl tetrahydropterin synthase						amg_database		Roux et al. 2016	FALSE
MAR_Lucky_356-284_scaffold_4050_c1__full-cat_2_3	PF01242	MAR_Lucky_356-284_scaffold_4050_c1__full-cat_2	3	MKF	6-pyruvoyl tetrahydropterin synthase						amg_database		Roux et al. 2016	FALSE
MAR_Rainbow_354-166_vRhyme_bin_146__full-cat_1_89	PF01242	MAR_Rainbow_354-166_vRhyme_bin_146__full-cat_1	2	MKF	6-pyruvoyl tetrahydropterin synthase						amg_database		Roux et al. 2016	FALSE
MAR_Rainbow_354-166_vRhyme_bin_32__full-cat_1_19	PF01242	MAR_Rainbow_354-166_vRhyme_bin_32__full-cat_1	2	MK	6-pyruvoyl tetrahydropterin synthase						amg_database		Roux et al. 2016	FALSE
MAR_Rainbow_355-202_scaffold_10152_c1__full-cat_2_3	PF01242	MAR_Rainbow_355-202_scaffold_10152_c1__full-cat_2	3	MKF	6-pyruvoyl tetrahydropterin synthase						amg_database		Roux et al. 2016	FALSE
MAR_Rainbow_355-202_scaffold_188_c1__full-cat_1_10	PF01242	MAR_Rainbow_355-202_scaffold_188_c1__full-cat_1	2	MKT	6-pyruvoyl tetrahydropterin synthase						amg_database		Roux et al. 2016	FALSE
Brothers_NWCA_S143_vRhyme_bin_53__full-cat_2_59	K01990	Brothers_NWCA_S143_vRhyme_bin_53__full-cat_2	3	MT	ABC-2.A; ABC-2 type transport system ATP-binding protein	ABC-2 type transport system	Transporters			TRUE	genome_summary_form
Brothers_NWCA_S143_vRhyme_bin_53__full-cat_2_58	K01992	Brothers_NWCA_S143_vRhyme_bin_53__full-cat_2	3	MT	ABC-2.P; ABC-2 type transport system permease protein	ABC-2 type transport system	Transporters			TRUE	genome_summary_form
ELSC_Mariner_M10_vRhyme_bin_10__full-cat_1_27	K02003	ELSC_Mariner_M10_vRhyme_bin_10__full-cat_1	2	MT	ABC.CD.A;	Putative ABC transport system	Transporters			TRUE	genome_summary_form
Brothers_NWCB_S012_NODE_7735_length_7283_cov_3.625489__full-cat_2_3	K02030	Brothers_NWCB_S012_NODE_7735_length_7283_cov_3.625489__full-cat_2	3	MF	ABC.PA.S; polar amino acid transport system substrate-binding protein	Putative polar amino acid transport system	Transporters			TRUE	genome_summary_form
Brothers_NWCB_S012_NODE_7735_length_7283_cov_3.625489__full-cat_2_3	K02030	Brothers_NWCB_S012_NODE_7735_length_7283_cov_3.625489__full-cat_2	3	MF	ABC.PA.S; polar amino acid transport system substrate-binding protein	Putative polar amino acid transport system	Transporters			TRUE	genome_summary_form
ELSC_Mariner_M17_vRhyme_bin_232__full-cat_1_31	K02030	ELSC_Mariner_M17_vRhyme_bin_232__full-cat_1	2	MF	ABC.PA.S; polar amino acid transport system substrate-binding protein	Putative polar amino acid transport system	Transporters			TRUE	genome_summary_form
ELSC_Mariner_M17_vRhyme_bin_232__full-cat_1_31	K02030	ELSC_Mariner_M17_vRhyme_bin_232__full-cat_1	2	MF	ABC.PA.S; polar amino acid transport system substrate-binding protein	Putative polar amino acid transport system	Transporters			TRUE	genome_summary_form
Brothers_NWCA_S145_NODE_297_length_32618_cov_2.908990__full-cat_1_50	PF12139	Brothers_NWCA_S145_NODE_297_length_32618_cov_2.908990__full-cat_1	2	MKF	Adenosine-5'-phosphosulfate reductase beta subunit						amg_database		Roux et al. 2016	FALSE
Brothers_NWCB_S141_vRhyme_bin_37__full-cat_1_38	K01251	Brothers_NWCB_S141_vRhyme_bin_37__full-cat_1	1	MK	adenosylhomocysteinase [EC:3.3.1.1] [RN:R00192]	Methionine degradation	Organic Nitrogen	Amino Acid		TRUE	genome_summary_form
Brothers_LC_S016_NODE_52_length_54731_cov_3.773954__full-cat_1_67	PF00406	Brothers_LC_S016_NODE_52_length_54731_cov_3.773954__full-cat_1	2	MK	Adenylate kinase						amg_database		Roux et al. 2016	FALSE
ELSC_Mariner_M17_NODE_5277_length_12290_cov_8.731399__full-cat_2_2	PF00406	ELSC_Mariner_M17_NODE_5277_length_12290_cov_8.731399__full-cat_2	3	MKF	Adenylate kinase						amg_database		Roux et al. 2016	FALSE
ELSC_Mariner_M17_NODE_5277_length_12290_cov_8.731399__full-cat_2_2	EC:2.7.4.3	ELSC_Mariner_M17_NODE_5277_length_12290_cov_8.731399__full-cat_2	3	MKF	Adenylate kinase						amg_database		Roux et al. 2016	FALSE
Guaymas_4561-380_vRhyme_bin_28__full-cat_2_14	PF00406	Guaymas_4561-380_vRhyme_bin_28__full-cat_2	3	MK	Adenylate kinase						amg_database		Roux et al. 2016	FALSE
Guaymas_4561-384_scaffold_931_c1__full-cat_2_12	PF00406	Guaymas_4561-384_scaffold_931_c1__full-cat_2	3	MK	Adenylate kinase						amg_database		Roux et al. 2016	FALSE
ELSC_Mariner_M17_NODE_5277_length_12290_cov_8.731399__full-cat_2_2	K00939	ELSC_Mariner_M17_NODE_5277_length_12290_cov_8.731399__full-cat_2	3	MKF	adenylate kinase [EC:2.7.4.3] [RN:R00127]	Adenine ribonucleotide biosynthesis, IMP => ADP,ATP	MISC	Information systems	Nucleotide	TRUE	genome_summary_form
ELSC_Mariner_M17_NODE_5277_length_12290_cov_8.731399__full-cat_2_2	PF05191	ELSC_Mariner_M17_NODE_5277_length_12290_cov_8.731399__full-cat_2	3	MKF	Adenylate kinase, active site lid						amg_database		Roux et al. 2016	FALSE
ELSC_Mariner_M17_NODE_5277_length_12290_cov_8.731399__full-cat_2_2	EC:2.7.4.3	ELSC_Mariner_M17_NODE_5277_length_12290_cov_8.731399__full-cat_2	3	MKF	Adenylate kinase, active site lid						amg_database		Roux et al. 2016	FALSE
Brothers_Diffuse_S015_NODE_71_length_24732_cov_4.117415__full-cat_2_13	K01939	Brothers_Diffuse_S015_NODE_71_length_24732_cov_4.117415__full-cat_2	3	M	adenylosuccinate synthase [EC:6.3.4.4] [RN:R01135]	Adenine ribonucleotide biosynthesis, IMP => ADP,ATP	MISC	Information systems	Nucleotide	TRUE	genome_summary_form
Brothers_LC_S016_NODE_52_length_54731_cov_3.773954__full-cat_1_60	K01939	Brothers_LC_S016_NODE_52_length_54731_cov_3.773954__full-cat_1	2	M	adenylosuccinate synthase [EC:6.3.4.4] [RN:R01135]	Adenine ribonucleotide biosynthesis, IMP => ADP,ATP	MISC	Information systems	Nucleotide	TRUE	genome_summary_form
Brothers_NWCA_S145_vRhyme_bin_6__full-cat_1_43	K01939	Brothers_NWCA_S145_vRhyme_bin_6__full-cat_1	2	M	adenylosuccinate synthase [EC:6.3.4.4] [RN:R01135]	Adenine ribonucleotide biosynthesis, IMP => ADP,ATP	MISC	Information systems	Nucleotide	TRUE	genome_summary_form
Brothers_NWCB_S139_vRhyme_bin_108__full-cat_1_3	K01939	Brothers_NWCB_S139_vRhyme_bin_108__full-cat_1	2	MF	adenylosuccinate synthase [EC:6.3.4.4] [RN:R01135]	Adenine ribonucleotide biosynthesis, IMP => ADP,ATP	MISC	Information systems	Nucleotide	TRUE	genome_summary_form
Brothers_NWCB_S139_vRhyme_bin_13__full-cat_1_109	K01939	Brothers_NWCB_S139_vRhyme_bin_13__full-cat_1	2	M	adenylosuccinate synthase [EC:6.3.4.4] [RN:R01135]	Adenine ribonucleotide biosynthesis, IMP => ADP,ATP	MISC	Information systems	Nucleotide	TRUE	genome_summary_form
Brothers_NWCB_S141_NODE_26_length_153974_cov_6.191651__full-cat_1_101	K01939	Brothers_NWCB_S141_NODE_26_length_153974_cov_6.191651__full-cat_1	2	M	adenylosuccinate synthase [EC:6.3.4.4] [RN:R01135]	Adenine ribonucleotide biosynthesis, IMP => ADP,ATP	MISC	Information systems	Nucleotide	TRUE	genome_summary_form
ELSC_Abe_128-326_vRhyme_bin_11__full-cat_1_75	K01939	ELSC_Abe_128-326_vRhyme_bin_11__full-cat_1	1	M	adenylosuccinate synthase [EC:6.3.4.4] [RN:R01135]	Adenine ribonucleotide biosynthesis, IMP => ADP,ATP	MISC	Information systems	Nucleotide	TRUE	genome_summary_form
ELSC_Bowl_M2_NODE_735_length_39077_cov_9.024262__full-cat_1_41	K01939	ELSC_Bowl_M2_NODE_735_length_39077_cov_9.024262__full-cat_1	2	M	adenylosuccinate synthase [EC:6.3.4.4] [RN:R01135]	Adenine ribonucleotide biosynthesis, IMP => ADP,ATP	MISC	Information systems	Nucleotide	TRUE	genome_summary_form
ELSC_Tui_Malila_132-544_scaffold_101_c1__full-cat_2_9	K01939	ELSC_Tui_Malila_132-544_scaffold_101_c1__full-cat_2	3	M	adenylosuccinate synthase [EC:6.3.4.4] [RN:R01135]	Adenine ribonucleotide biosynthesis, IMP => ADP,ATP	MISC	Information systems	Nucleotide	TRUE	genome_summary_form
ELSC_Tui_Malila_134-614_scaffold_211_c1__full-cat_1_21	K01939	ELSC_Tui_Malila_134-614_scaffold_211_c1__full-cat_1	2	M	adenylosuccinate synthase [EC:6.3.4.4] [RN:R01135]	Adenine ribonucleotide biosynthesis, IMP => ADP,ATP	MISC	Information systems	Nucleotide	TRUE	genome_summary_form
ELSC_Tui_Malila_T2_vRhyme_bin_12__full-cat_2_6	K01939	ELSC_Tui_Malila_T2_vRhyme_bin_12__full-cat_2	3	M	adenylosuccinate synthase [EC:6.3.4.4] [RN:R01135]	Adenine ribonucleotide biosynthesis, IMP => ADP,ATP	MISC	Information systems	Nucleotide	TRUE	genome_summary_form
ELSC_Tui_Malila_T2_vRhyme_bin_75__full-cat_1_5	K01939	ELSC_Tui_Malila_T2_vRhyme_bin_75__full-cat_1	2	M	adenylosuccinate synthase [EC:6.3.4.4] [RN:R01135]	Adenine ribonucleotide biosynthesis, IMP => ADP,ATP	MISC	Information systems	Nucleotide	TRUE	genome_summary_form
Guaymas_4561-384_vRhyme_bin_44__full-cat_1_138	K01939	Guaymas_4561-384_vRhyme_bin_44__full-cat_1	2	MT	adenylosuccinate synthase [EC:6.3.4.4] [RN:R01135]	Adenine ribonucleotide biosynthesis, IMP => ADP,ATP	MISC	Information systems	Nucleotide	TRUE	genome_summary_form
Guaymas_Basin_k95_675696_flag_1_multi_3.0000_len_4821__full-cat_2_4	K01939	Guaymas_Basin_k95_675696_flag_1_multi_3.0000_len_4821__full-cat_2	3	MF	adenylosuccinate synthase [EC:6.3.4.4] [RN:R01135]	Adenine ribonucleotide biosynthesis, IMP => ADP,ATP	MISC	Information systems	Nucleotide	TRUE	genome_summary_form
Guaymas_Basin_vRhyme_bin_127__full-cat_1_38	K01939	Guaymas_Basin_vRhyme_bin_127__full-cat_1	1	M	adenylosuccinate synthase [EC:6.3.4.4] [RN:R01135]	Adenine ribonucleotide biosynthesis, IMP => ADP,ATP	MISC	Information systems	Nucleotide	TRUE	genome_summary_form
Lau_Basin_Abe_vRhyme_bin_158__full-cat_1_23	K01939	Lau_Basin_Abe_vRhyme_bin_158__full-cat_1	2	MF	adenylosuccinate synthase [EC:6.3.4.4] [RN:R01135]	Adenine ribonucleotide biosynthesis, IMP => ADP,ATP	MISC	Information systems	Nucleotide	TRUE	genome_summary_form
Lau_Basin_Tahi_Moana_vRhyme_bin_138__full-cat_1_11	K01939	Lau_Basin_Tahi_Moana_vRhyme_bin_138__full-cat_1	2	M	adenylosuccinate synthase [EC:6.3.4.4] [RN:R01135]	Adenine ribonucleotide biosynthesis, IMP => ADP,ATP	MISC	Information systems	Nucleotide	TRUE	genome_summary_form
Brothers_NWCA_S145_NODE_297_length_32618_cov_2.908990__full-cat_1_50	K00395	Brothers_NWCA_S145_NODE_297_length_32618_cov_2.908990__full-cat_1	2	MKF	adenylylsulfate reductase [EC:1.8.99.2] [RN:R08553]	Dissimilatory sulfate reduction, sulfate => H2S	Energy	Sulfur		TRUE	genome_summary_form
Guaymas_Basin_vRhyme_bin_110__full-cat_1_133	PF00171	Guaymas_Basin_vRhyme_bin_110__full-cat_1	1	MK	Aldehyde dehydrogenase family						amg_database	M	Roux et al. 2016	FALSE
ELSC_Bowl_M2_NODE_2950_length_19094_cov_9.502715__full-cat_1_3	PF09206	ELSC_Bowl_M2_NODE_2950_length_19094_cov_9.502715__full-cat_1	2	MKF	Alpha-L-arabinofuranosidase B, catalytic						amg_database		Roux et al. 2016	FALSE
Brothers_NWCA_S144_NODE_425_length_25076_cov_2.647481__full-cat_2_27	PF02274	Brothers_NWCA_S144_NODE_425_length_25076_cov_2.647481__full-cat_2	3	MK	Amidinotransferase						amg_database	M	Roux et al. 2016	FALSE
Lau_Basin_Abe_k95_756230_flag_0_multi_15.6247_len_49385__full-cat_1_40	PF02274	Lau_Basin_Abe_k95_756230_flag_0_multi_15.6247_len_49385__full-cat_1	1	MK	Amidinotransferase						amg_database	M	Roux et al. 2016	FALSE
Lau_Basin_Kilo_Moana_vRhyme_bin_93__full-cat_1_53	PF02274	Lau_Basin_Kilo_Moana_vRhyme_bin_93__full-cat_1	1	MK	Amidinotransferase						amg_database	M	Roux et al. 2016	FALSE
Lau_Basin_Tahi_Moana_vRhyme_bin_115__full-cat_1_54	PF02274	Lau_Basin_Tahi_Moana_vRhyme_bin_115__full-cat_1	2	MK	Amidinotransferase						amg_database	M	Roux et al. 2016	FALSE
Axial_Plume_vRhyme_bin_53__full-cat_1_26	PF00155	Axial_Plume_vRhyme_bin_53__full-cat_1	2	MK	Aminotransferase class I and II						amg_database	M	Roux et al. 2016	FALSE
Brothers_NWCB_S012_vRhyme_bin_130__full-cat_1_6	PF00155	Brothers_NWCB_S012_vRhyme_bin_130__full-cat_1	1	MKF	Aminotransferase class I and II						amg_database	M	Roux et al. 2016	FALSE
ELSC_Bowl_M2_vRhyme_bin_71__full-cat_1_44	PF00155	ELSC_Bowl_M2_vRhyme_bin_71__full-cat_1	1	MK	Aminotransferase class I and II						amg_database	M	Roux et al. 2016	FALSE
Lau_Basin_Tahi_Moana_vRhyme_bin_135__full-cat_1_21	PF00155	Lau_Basin_Tahi_Moana_vRhyme_bin_135__full-cat_1	2	MK	Aminotransferase class I and II						amg_database	M	Roux et al. 2016	FALSE
Brothers_LC_S014_vRhyme_bin_99__full-cat_1_67	PF00266	Brothers_LC_S014_vRhyme_bin_99__full-cat_1	1	MK	Aminotransferase class-V						amg_database	M	Roux et al. 2016	FALSE
Brothers_NWCB_S012_vRhyme_bin_156__full-cat_1_7	PF00266	Brothers_NWCB_S012_vRhyme_bin_156__full-cat_1	1	MKF	Aminotransferase class-V						amg_database	M	Roux et al. 2016	FALSE
Brothers_NWCB_S141_vRhyme_bin_168__full-cat_2_9	PF00266	Brothers_NWCB_S141_vRhyme_bin_168__full-cat_2	3	MK	Aminotransferase class-V						amg_database	M	Roux et al. 2016	FALSE
Brothers_NWCB_S141_vRhyme_bin_168__full-cat_2_10	PF00266	Brothers_NWCB_S141_vRhyme_bin_168__full-cat_2	3	MK	Aminotransferase class-V						amg_database	M	Roux et al. 2016	FALSE
Brothers_NWCB_S146_vRhyme_bin_130__full-cat_1_17	PF00266	Brothers_NWCB_S146_vRhyme_bin_130__full-cat_1	2	MK	Aminotransferase class-V						amg_database	M	Roux et al. 2016	FALSE
Brothers_UC_S147_NODE_963_length_10080_cov_3.601125__full-cat_2_5	PF00266	Brothers_UC_S147_NODE_963_length_10080_cov_3.601125__full-cat_2	3	MKF	Aminotransferase class-V						amg_database	M	Roux et al. 2016	FALSE
ELSC_Tui_Malila_134-614_vRhyme_bin_9__full-cat_2_12	PF00266	ELSC_Tui_Malila_134-614_vRhyme_bin_9__full-cat_2	3	MK	Aminotransferase class-V						amg_database	M	Roux et al. 2016	FALSE
Brothers_Diffuse_S015_vRhyme_bin_308__full-cat_2_12	PF01637	Brothers_Diffuse_S015_vRhyme_bin_308__full-cat_2	3	MK	Archaeal ATPase						amg_database	M	Roux et al. 2016	FALSE
Brothers_NWCA_S143_NODE_8620_length_7336_cov_4.611042__full-cat_3_6	PF01637	Brothers_NWCA_S143_NODE_8620_length_7336_cov_4.611042__full-cat_3	3	MKF	Archaeal ATPase						amg_database	M	Roux et al. 2016	FALSE
Brothers_NWCA_S143_vRhyme_bin_56__full-cat_2_6	PF01637	Brothers_NWCA_S143_vRhyme_bin_56__full-cat_2	3	MKF	Archaeal ATPase						amg_database	M	Roux et al. 2016	FALSE
Brothers_NWCA_S143_vRhyme_bin_90__full-cat_1_45	PF01637	Brothers_NWCA_S143_vRhyme_bin_90__full-cat_1	2	MKT	Archaeal ATPase						amg_database	M	Roux et al. 2016	FALSE
Brothers_NWCB_S139_NODE_7385_length_10245_cov_2.266456__full-cat_2_12	PF01637	Brothers_NWCB_S139_NODE_7385_length_10245_cov_2.266456__full-cat_2	3	MKF	Archaeal ATPase						amg_database	M	Roux et al. 2016	FALSE
Brothers_UC_S010_NODE_1_length_185103_cov_6.356830__full-cat_2_159	PF01637	Brothers_UC_S010_NODE_1_length_185103_cov_6.356830__full-cat_2	3	MKT	Archaeal ATPase						amg_database	M	Roux et al. 2016	FALSE
Brothers_UC_S010_NODE_1_length_185103_cov_6.356830__full-cat_2_223	PF01637	Brothers_UC_S010_NODE_1_length_185103_cov_6.356830__full-cat_2	3	MKTF	Archaeal ATPase						amg_database	M	Roux et al. 2016	FALSE
Brothers_UC_S010_vRhyme_bin_7__full-cat_2_46	PF01637	Brothers_UC_S010_vRhyme_bin_7__full-cat_2	3	MK	Archaeal ATPase						amg_database	M	Roux et al. 2016	FALSE
ELSC_Bowl_M1_NODE_2340_length_8300_cov_2.480729__full-cat_2_3	PF01637	ELSC_Bowl_M1_NODE_2340_length_8300_cov_2.480729__full-cat_2	3	MKF	Archaeal ATPase						amg_database	M	Roux et al. 2016	FALSE
ELSC_Bowl_M2_NODE_25249_length_5733_cov_4.252051__full-cat_2_5	PF01637	ELSC_Bowl_M2_NODE_25249_length_5733_cov_4.252051__full-cat_2	3	MKF	Archaeal ATPase						amg_database	M	Roux et al. 2016	FALSE
ELSC_Bowl_M2_vRhyme_bin_170__full-cat_1_19	PF01637	ELSC_Bowl_M2_vRhyme_bin_170__full-cat_1	1	MK	Archaeal ATPase						amg_database	M	Roux et al. 2016	FALSE
ELSC_Mariner_M10_NODE_58_length_92995_cov_12.707327__full-cat_1_26	PF01637	ELSC_Mariner_M10_NODE_58_length_92995_cov_12.707327__full-cat_1	2	MKT	Archaeal ATPase						amg_database	M	Roux et al. 2016	FALSE
ELSC_Mariner_M10_NODE_9435_length_5654_cov_2.172426__full-cat_2_8	PF01637	ELSC_Mariner_M10_NODE_9435_length_5654_cov_2.172426__full-cat_2	3	MKF	Archaeal ATPase						amg_database	M	Roux et al. 2016	FALSE
EPR_PIR-30_vRhyme_bin_8__full-cat_2_16	PF01637	EPR_PIR-30_vRhyme_bin_8__full-cat_2	3	MK	Archaeal ATPase						amg_database	M	Roux et al. 2016	FALSE
Guaymas_4559-240_scaffold_2996_c1__full-cat_2_6	PF01637	Guaymas_4559-240_scaffold_2996_c1__full-cat_2	3	MKF	Archaeal ATPase						amg_database	M	Roux et al. 2016	FALSE
Lau_Basin_Kilo_Moana_vRhyme_bin_114__full-cat_1_17	PF01637	Lau_Basin_Kilo_Moana_vRhyme_bin_114__full-cat_1	2	MKF	Archaeal ATPase						amg_database	M	Roux et al. 2016	FALSE
Lau_Basin_Tahi_Moana_k95_75228_flag_0_multi_12.0000_len_7379__full-cat_2_4	PF01637	Lau_Basin_Tahi_Moana_k95_75228_flag_0_multi_12.0000_len_7379__full-cat_2	3	MKF	Archaeal ATPase						amg_database	M	Roux et al. 2016	FALSE
ELSC_Bowl_M2_NODE_14149_length_8038_cov_3.341803__full-cat_2_10	EC:1.20.4.1	ELSC_Bowl_M2_NODE_14149_length_8038_cov_3.341803__full-cat_2	3	MF	arsenate reductase (glutaredoxin); ArsC (ambiguous)	Arsenate	Energy	Metal Reduction		TRUE	genome_summary_form
Brothers_NWCA_S144_NODE_1300_length_15474_cov_2.691405__full-cat_2_15	PF00733	Brothers_NWCA_S144_NODE_1300_length_15474_cov_2.691405__full-cat_2	3	MK	Asparagine synthase						amg_database	M	Roux et al. 2016	FALSE
Brothers_NWCB_S140_vRhyme_bin_118__full-cat_1_39	PF00733	Brothers_NWCB_S140_vRhyme_bin_118__full-cat_1	2	MK	Asparagine synthase						amg_database	M	Roux et al. 2016	FALSE
Brothers_UC_S147_NODE_3013_length_5809_cov_2.376276__full-cat_2_9	PF00733	Brothers_UC_S147_NODE_3013_length_5809_cov_2.376276__full-cat_2	3	MKF	Asparagine synthase						amg_database	M	Roux et al. 2016	FALSE
ELSC_Tui_Malila_T2_NODE_119_length_86749_cov_2.822828__full-cat_1_80	PF00733	ELSC_Tui_Malila_T2_NODE_119_length_86749_cov_2.822828__full-cat_1	1	MK	Asparagine synthase						amg_database	M	Roux et al. 2016	FALSE
Guaymas_4561-384_scaffold_109_c2__full-cat_1_20	PF00733	Guaymas_4561-384_scaffold_109_c2__full-cat_1	2	MK	Asparagine synthase						amg_database	M	Roux et al. 2016	FALSE
Guaymas_Basin_k95_761410_flag_0_multi_4.8945_len_7288__full-cat_2_4	PF00733	Guaymas_Basin_k95_761410_flag_0_multi_4.8945_len_7288__full-cat_2	3	MKF	Asparagine synthase						amg_database	M	Roux et al. 2016	FALSE
Guaymas_Basin_vRhyme_bin_139__full-cat_1_23	PF00733	Guaymas_Basin_vRhyme_bin_139__full-cat_1	1	MK	Asparagine synthase						amg_database	M	Roux et al. 2016	FALSE
MAR_Lucky_356-284_vRhyme_bin_12__full-cat_1_32	PF00733	MAR_Lucky_356-284_vRhyme_bin_12__full-cat_1	1	MK	Asparagine synthase						amg_database	M	Roux et al. 2016	FALSE
Brothers_NWCB_S139_vRhyme_bin_61__full-cat_1_41	K00928	Brothers_NWCB_S139_vRhyme_bin_61__full-cat_1	1	M	aspartate kinase [EC:2.7.2.4] [RN:R00480]	Lysine biosynthesis, succinyl-DAP pathway, aspartate => lysine	Organic Nitrogen	Amino Acid		TRUE	genome_summary_form
Brothers_NWCB_S139_vRhyme_bin_61__full-cat_1_41	K00928	Brothers_NWCB_S139_vRhyme_bin_61__full-cat_1	1	M	aspartate kinase [EC:2.7.2.4] [RN:R00480]	Methionine biosynthesis, apartate => homoserine => methionine	Organic Nitrogen	Amino Acid		TRUE	genome_summary_form
Brothers_NWCB_S139_vRhyme_bin_61__full-cat_1_41	K00928	Brothers_NWCB_S139_vRhyme_bin_61__full-cat_1	1	M	aspartate kinase [EC:2.7.2.4] [RN:R00480]	Threonine biosynthesis, aspartate => homoserine => threonine	Organic Nitrogen	Amino Acid		TRUE	genome_summary_form
Brothers_NWCB_S139_vRhyme_bin_61__full-cat_1_41	K00928	Brothers_NWCB_S139_vRhyme_bin_61__full-cat_1	1	M	aspartate kinase [EC:2.7.2.4] [RN:R00480]	Lysine biosynthesis, acetyl-DAP pathway, aspartate => lysine	Organic Nitrogen	Amino Acid		TRUE	genome_summary_form
Brothers_NWCB_S139_vRhyme_bin_61__full-cat_1_41	K00928	Brothers_NWCB_S139_vRhyme_bin_61__full-cat_1	1	M	aspartate kinase [EC:2.7.2.4] [RN:R00480]	Lysine biosynthesis, DAP dehydrogenase pathway, aspartate => lysine	Organic Nitrogen	Amino Acid		TRUE	genome_summary_form
Brothers_NWCB_S139_vRhyme_bin_61__full-cat_1_41	K00928	Brothers_NWCB_S139_vRhyme_bin_61__full-cat_1	1	M	aspartate kinase [EC:2.7.2.4] [RN:R00480]	Lysine biosynthesis, DAP aminotransferase pathway, aspartate => lysine	Organic Nitrogen	Amino Acid		TRUE	genome_summary_form
ELSC_Tui_Malila_T11_NODE_366_length_31898_cov_15.683202__full-cat_1_37	PF01654	ELSC_Tui_Malila_T11_NODE_366_length_31898_cov_15.683202__full-cat_1	2	MKF	Bacterial Cytochrome Ubiquinol Oxidase						amg_database	M	Roux et al. 2016	FALSE
Brothers_UC_S010_NODE_195_length_35931_cov_3.721484_fragment_1__full-cat_2_28	PF03703	Brothers_UC_S010_NODE_195_length_35931_cov_3.721484_fragment_1__full-cat_2	3	MK	Bacterial PH domain						amg_database		Roux et al. 2016	FALSE
ELSC_Bowl_M2_NODE_45702_length_4008_cov_2.856738__full-cat_1_6	PF03703	ELSC_Bowl_M2_NODE_45702_length_4008_cov_2.856738__full-cat_1	2	MKF	Bacterial PH domain						amg_database		Roux et al. 2016	FALSE
ELSC_Mariner_131-447_scaffold_52_c1_fragment_1__full-cat_1_14	PF03703	ELSC_Mariner_131-447_scaffold_52_c1_fragment_1__full-cat_1	2	MK	Bacterial PH domain						amg_database		Roux et al. 2016	FALSE
Guaymas_4561-380_scaffold_126_c1__full-cat_2_32	PF03703	Guaymas_4561-380_scaffold_126_c1__full-cat_2	3	MK	Bacterial PH domain						amg_database		Roux et al. 2016	FALSE
Brothers_NWCB_S012_vRhyme_bin_112__full-cat_1_28	PF00132	Brothers_NWCB_S012_vRhyme_bin_112__full-cat_1	1	MKT	Bacterial transferase hexapeptide (six repeats)						amg_database		Roux et al. 2016	FALSE
Brothers_NWCB_S139_vRhyme_bin_144__full-cat_1_12	PF00132	Brothers_NWCB_S139_vRhyme_bin_144__full-cat_1	1	MK	Bacterial transferase hexapeptide (six repeats)						amg_database		Roux et al. 2016	FALSE
Brothers_NWCB_S139_vRhyme_bin_144__full-cat_1_20	PF00132	Brothers_NWCB_S139_vRhyme_bin_144__full-cat_1	1	MK	Bacterial transferase hexapeptide (six repeats)						amg_database		Roux et al. 2016	FALSE
Brothers_UC_S010_vRhyme_bin_7__full-cat_2_174	PF00132	Brothers_UC_S010_vRhyme_bin_7__full-cat_2	3	MK	Bacterial transferase hexapeptide (six repeats)						amg_database		Roux et al. 2016	FALSE
ELSC_Bowl_M2_NODE_20204_length_6532_cov_1.956440__full-cat_1_3	PF00132	ELSC_Bowl_M2_NODE_20204_length_6532_cov_1.956440__full-cat_1	2	MKF	Bacterial transferase hexapeptide (six repeats)						amg_database		Roux et al. 2016	FALSE
ELSC_Mariner_131-447_scaffold_5275_c1__full-cat_2_6	PF00132	ELSC_Mariner_131-447_scaffold_5275_c1__full-cat_2	3	MKF	Bacterial transferase hexapeptide (six repeats)						amg_database		Roux et al. 2016	FALSE
ELSC_Mariner_131-447_scaffold_5294_c1__full-cat_2_6	PF00132	ELSC_Mariner_131-447_scaffold_5294_c1__full-cat_2	3	MKF	Bacterial transferase hexapeptide (six repeats)						amg_database		Roux et al. 2016	FALSE
ELSC_Mariner_131-447_scaffold_7458_c1__full-cat_2_3	PF00132	ELSC_Mariner_131-447_scaffold_7458_c1__full-cat_2	3	MKF	Bacterial transferase hexapeptide (six repeats)						amg_database		Roux et al. 2016	FALSE
ELSC_Mariner_131-447_scaffold_860_c1__full-cat_1_5	PF00132	ELSC_Mariner_131-447_scaffold_860_c1__full-cat_1	1	MK	Bacterial transferase hexapeptide (six repeats)						amg_database		Roux et al. 2016	FALSE
Guaymas_Basin_k95_622987_flag_0_multi_4.6928_len_4613__full-cat_2_4	PF00132	Guaymas_Basin_k95_622987_flag_0_multi_4.6928_len_4613__full-cat_2	3	MKF	Bacterial transferase hexapeptide (six repeats)						amg_database		Roux et al. 2016	FALSE
MAR_Rainbow_355-202_scaffold_1329_c1__full-cat_1_10	PF00132	MAR_Rainbow_355-202_scaffold_1329_c1__full-cat_1	2	MK	Bacterial transferase hexapeptide (six repeats)						amg_database		Roux et al. 2016	FALSE
Guaymas_4559-240_scaffold_33_c1__full-cat_1_87	PF02801	Guaymas_4559-240_scaffold_33_c1__full-cat_1	1	MK	Beta-ketoacyl synthase, C-terminal domain						amg_database	M	Roux et al. 2016	FALSE
Guaymas_4561-384_scaffold_232_c1__full-cat_1_42	PF02801	Guaymas_4561-384_scaffold_232_c1__full-cat_1	1	MKF	Beta-ketoacyl synthase, C-terminal domain						amg_database	M	Roux et al. 2016	FALSE
Guaymas_4561-384_scaffold_232_c1__full-cat_1_42	PF00109	Guaymas_4561-384_scaffold_232_c1__full-cat_1	1	MKF	Beta-ketoacyl synthase, N-terminal domain						amg_database	M	Roux et al. 2016	FALSE
Brothers_Diffuse_S015_NODE_1304_length_8646_cov_19.524123__full-cat_1_10	PF02543	Brothers_Diffuse_S015_NODE_1304_length_8646_cov_19.524123__full-cat_1	2	MKF	Carbamoyltransferase						amg_database		Roux et al. 2016	FALSE
Brothers_Diffuse_S015_vRhyme_bin_261__full-cat_1_18	PF02543	Brothers_Diffuse_S015_vRhyme_bin_261__full-cat_1	2	MK	Carbamoyltransferase						amg_database		Roux et al. 2016	FALSE
Brothers_NWCB_S139_NODE_4642_length_13079_cov_1.725448__full-cat_2_5	PF02543	Brothers_NWCB_S139_NODE_4642_length_13079_cov_1.725448__full-cat_2	3	MKTF	Carbamoyltransferase						amg_database		Roux et al. 2016	FALSE
Brothers_NWCB_S139_NODE_5_length_508908_cov_4.727700__full-cat_1_252	PF02543	Brothers_NWCB_S139_NODE_5_length_508908_cov_4.727700__full-cat_1	1	MK	Carbamoyltransferase						amg_database		Roux et al. 2016	FALSE
Brothers_NWCB_S146_NODE_513_length_23420_cov_2.814665_fragment_1__full-cat_2_6	PF02543	Brothers_NWCB_S146_NODE_513_length_23420_cov_2.814665_fragment_1__full-cat_2	3	MKF	Carbamoyltransferase						amg_database		Roux et al. 2016	FALSE
Brothers_UC_S010_NODE_240_length_32782_cov_1.859133__full-cat_1_28	PF02543	Brothers_UC_S010_NODE_240_length_32782_cov_1.859133__full-cat_1	2	MK	Carbamoyltransferase						amg_database		Roux et al. 2016	FALSE
Brothers_UC_S010_vRhyme_bin_83__full-cat_1_14	PF02543	Brothers_UC_S010_vRhyme_bin_83__full-cat_1	1	MK	Carbamoyltransferase						amg_database		Roux et al. 2016	FALSE
ELSC_Bowl_M2_vRhyme_bin_60__full-cat_1_110	PF02543	ELSC_Bowl_M2_vRhyme_bin_60__full-cat_1	1	MK	Carbamoyltransferase						amg_database		Roux et al. 2016	FALSE
ELSC_Tui_Malila_132-544_scaffold_12_c1__full-cat_1_36	PF02543	ELSC_Tui_Malila_132-544_scaffold_12_c1__full-cat_1	1	MK	Carbamoyltransferase						amg_database		Roux et al. 2016	FALSE
ELSC_Tui_Malila_T10_NODE_1655_length_13345_cov_5.258209__full-cat_2_12	PF02543	ELSC_Tui_Malila_T10_NODE_1655_length_13345_cov_5.258209__full-cat_2	3	MKF	Carbamoyltransferase						amg_database		Roux et al. 2016	FALSE
ELSC_Tui_Malila_T10_vRhyme_bin_10__full-cat_1_22	PF02543	ELSC_Tui_Malila_T10_vRhyme_bin_10__full-cat_1	2	MKT	Carbamoyltransferase						amg_database		Roux et al. 2016	FALSE
Guaymas_4559-240_vRhyme_bin_68__full-cat_1_4	PF02543	Guaymas_4559-240_vRhyme_bin_68__full-cat_1	1	MKF	Carbamoyltransferase						amg_database		Roux et al. 2016	FALSE
Guaymas_4561-384_scaffold_58_c1__full-cat_1_15	PF02543	Guaymas_4561-384_scaffold_58_c1__full-cat_1	1	MKT	Carbamoyltransferase						amg_database		Roux et al. 2016	FALSE
Guaymas_Basin_k95_520977_flag_1_multi_3.0000_len_2702__full-cat_2_3	PF02543	Guaymas_Basin_k95_520977_flag_1_multi_3.0000_len_2702__full-cat_2	3	MKF	Carbamoyltransferase						amg_database		Roux et al. 2016	FALSE
Guaymas_Basin_k95_527117_flag_0_multi_9.0061_len_13746__full-cat_1_7	PF02543	Guaymas_Basin_k95_527117_flag_0_multi_9.0061_len_13746__full-cat_1	2	MKF	Carbamoyltransferase						amg_database		Roux et al. 2016	FALSE
Guaymas_Basin_k95_713391_flag_1_multi_4.0000_len_6560__full-cat_2_4	PF02543	Guaymas_Basin_k95_713391_flag_1_multi_4.0000_len_6560__full-cat_2	3	MKF	Carbamoyltransferase						amg_database		Roux et al. 2016	FALSE
Guaymas_Basin_k95_790929_flag_0_multi_3.0000_len_3215__full-cat_2_2	PF02543	Guaymas_Basin_k95_790929_flag_0_multi_3.0000_len_3215__full-cat_2	3	MKF	Carbamoyltransferase						amg_database		Roux et al. 2016	FALSE
Guaymas_Basin_k95_941950_flag_0_multi_4.8907_len_8138__full-cat_2_6	PF02543	Guaymas_Basin_k95_941950_flag_0_multi_4.8907_len_8138__full-cat_2	3	MKF	Carbamoyltransferase						amg_database		Roux et al. 2016	FALSE
Guaymas_Basin_vRhyme_bin_109__full-cat_1_31	PF02543	Guaymas_Basin_vRhyme_bin_109__full-cat_1	2	MK	Carbamoyltransferase						amg_database		Roux et al. 2016	FALSE
Guaymas_Basin_vRhyme_bin_123__full-cat_1_24	PF02543	Guaymas_Basin_vRhyme_bin_123__full-cat_1	2	MK	Carbamoyltransferase						amg_database		Roux et al. 2016	FALSE
Guaymas_Basin_vRhyme_bin_164__full-cat_1_34	PF02543	Guaymas_Basin_vRhyme_bin_164__full-cat_1	2	MK	Carbamoyltransferase						amg_database		Roux et al. 2016	FALSE
Lau_Basin_Abe_vRhyme_bin_146__full-cat_1_7	PF02543	Lau_Basin_Abe_vRhyme_bin_146__full-cat_1	1	MKF	Carbamoyltransferase						amg_database		Roux et al. 2016	FALSE
ELSC_Mariner_131-447_scaffold_1116_c1__full-cat_3_15	A24A	ELSC_Mariner_131-447_scaffold_1116_c1__full-cat_3	3	M	Catlytic type: Aspartate; leader peptides are 5 - 8 residues long, rich in acidic amino acids, and immediately precede a 20-residue hydrophobic region; cleavage site is GlyPhe; process type 4 pilin precursor proteins (prepilins) to their mature forms by removal of leader peptides	Membrane-inserted endopeptidases	Organic Nitrogen	Peptidase		TRUE	genome_summary_form
Brothers_NWCB_S140_NODE_208_length_29218_cov_2.299165__full-cat_1_8	C56	Brothers_NWCB_S140_NODE_208_length_29218_cov_2.299165__full-cat_1	1	MF	Catlytic type: Cysteine; acts only on peptides of less than 20 amino acids; a preference for bulky, hydrophobic P1 residues	PfpI endopeptidase of {Pyrococcus furiosus}	Organic Nitrogen	Peptidase		TRUE	genome_summary_form
Brothers_UC_S010_NODE_1_length_185103_cov_6.356830__full-cat_2_106	C82A	Brothers_UC_S010_NODE_1_length_185103_cov_6.356830__full-cat_2	3	MT	Catlytic type: Cysteine; hydrolyse the L-Lys(3)-D-Ala(4) bonds of bacterial cell wall components; protein showed cell-wall cross-linking activity	Hydrolase (and transfer) bacterial cell wall peptides	Organic Nitrogen	Peptidase		TRUE	genome_summary_form
Cayman_Deep_vRhyme_bin_1__full-cat_2_108	C82A	Cayman_Deep_vRhyme_bin_1__full-cat_2	3	MT	Catlytic type: Cysteine; hydrolyse the L-Lys(3)-D-Ala(4) bonds of bacterial cell wall components; protein showed cell-wall cross-linking activity	Hydrolase (and transfer) bacterial cell wall peptides	Organic Nitrogen	Peptidase		TRUE	genome_summary_form
Cayman_Shallow_vRhyme_bin_1__full-cat_1_52	C82A	Cayman_Shallow_vRhyme_bin_1__full-cat_1	2	MT	Catlytic type: Cysteine; hydrolyse the L-Lys(3)-D-Ala(4) bonds of bacterial cell wall components; protein showed cell-wall cross-linking activity	Hydrolase (and transfer) bacterial cell wall peptides	Organic Nitrogen	Peptidase		TRUE	genome_summary_form
Brothers_LC_S014_NODE_149_length_32030_cov_4.222769__full-cat_1_34	C93	Brothers_LC_S014_NODE_149_length_32030_cov_4.222769__full-cat_1	2	M	Catlytic type: Cysteine; member is LapG peptidase (Pseudomonas fluorescens)	LapG peptidase	Organic Nitrogen	Peptidase		TRUE	genome_summary_form
Brothers_NWCB_S139_NODE_721_length_35110_cov_15.091845__full-cat_1_10	C93	Brothers_NWCB_S139_NODE_721_length_35110_cov_15.091845__full-cat_1	1	MF	Catlytic type: Cysteine; member is LapG peptidase (Pseudomonas fluorescens)	LapG peptidase	Organic Nitrogen	Peptidase		TRUE	genome_summary_form
ELSC_Mariner_M10_vRhyme_bin_46__full-cat_1_111	C11A	ELSC_Mariner_M10_vRhyme_bin_46__full-cat_1	1	M	Catlytic type: Cysteine; Selective for hydrolysis of arginyl bonds; It requires calcium ions for activity, as well as a reducing environment; member is clostripain	Cysteine endopeptidase clostripain and its homologues	Organic Nitrogen	Peptidase		TRUE	genome_summary_form
Brothers_NWCB_S141_NODE_940_length_30790_cov_4.504680__full-cat_2_11	M28F	Brothers_NWCB_S141_NODE_940_length_30790_cov_4.504680__full-cat_2	3	M	Catlytic type: Metallo; able to release a variety of N-terminal amino acids	Aminopeptidases and carboxypeptidases	Organic Nitrogen	Peptidase		TRUE	genome_summary_form
Brothers_NWCB_S141_NODE_29_length_150575_cov_47.813450_fragment_1__full-cat_2_89	M50B	Brothers_NWCB_S141_NODE_29_length_150575_cov_47.813450_fragment_1__full-cat_2	3	M	Catlytic type: Metallo; activates the factor sigmaK precursor by cleaving off a 20-residue propeptide; cleavage occurs within, or very close to, membranes	Metallo-endopeptidases	Organic Nitrogen	Peptidase		TRUE	genome_summary_form
Cayman_Deep_vRhyme_bin_1__full-cat_2_165	M50B	Cayman_Deep_vRhyme_bin_1__full-cat_2	3	MT	Catlytic type: Metallo; activates the factor sigmaK precursor by cleaving off a 20-residue propeptide; cleavage occurs within, or very close to, membranes	Metallo-endopeptidases	Organic Nitrogen	Peptidase		TRUE	genome_summary_form
Cayman_Shallow_vRhyme_bin_1__full-cat_1_109	M50B	Cayman_Shallow_vRhyme_bin_1__full-cat_1	2	MT	Catlytic type: Metallo; activates the factor sigmaK precursor by cleaving off a 20-residue propeptide; cleavage occurs within, or very close to, membranes	Metallo-endopeptidases	Organic Nitrogen	Peptidase		TRUE	genome_summary_form
ELSC_Abe_A1_vRhyme_bin_101__full-cat_1_36	M50B	ELSC_Abe_A1_vRhyme_bin_101__full-cat_1	2	M	Catlytic type: Metallo; activates the factor sigmaK precursor by cleaving off a 20-residue propeptide; cleavage occurs within, or very close to, membranes	Metallo-endopeptidases	Organic Nitrogen	Peptidase		TRUE	genome_summary_form
Guaymas_4571-419_vRhyme_bin_43__full-cat_1_19	M50B	Guaymas_4571-419_vRhyme_bin_43__full-cat_1	2	M	Catlytic type: Metallo; activates the factor sigmaK precursor by cleaving off a 20-residue propeptide; cleavage occurs within, or very close to, membranes	Metallo-endopeptidases	Organic Nitrogen	Peptidase		TRUE	genome_summary_form
Axial_Plume_vRhyme_bin_23__full-cat_2_23	M17	Axial_Plume_vRhyme_bin_23__full-cat_2	3	MF	Catlytic type: Metallo; any N-terminal amino acid can be released from dipeptides and polypeptides, although there is a preference for leucine; bonds with proline in P1 are not cleaved; maximally active between pH 9 and 9.5	Aminopeptidases	Organic Nitrogen	Peptidase		TRUE	genome_summary_form
Axial_Plume_vRhyme_bin_9__full-cat_1_19	M17	Axial_Plume_vRhyme_bin_9__full-cat_1	2	M	Catlytic type: Metallo; any N-terminal amino acid can be released from dipeptides and polypeptides, although there is a preference for leucine; bonds with proline in P1 are not cleaved; maximally active between pH 9 and 9.5	Aminopeptidases	Organic Nitrogen	Peptidase		TRUE	genome_summary_form
Brothers_Diffuse_S015_vRhyme_bin_59__full-cat_1_17	M17	Brothers_Diffuse_S015_vRhyme_bin_59__full-cat_1	2	M	Catlytic type: Metallo; any N-terminal amino acid can be released from dipeptides and polypeptides, although there is a preference for leucine; bonds with proline in P1 are not cleaved; maximally active between pH 9 and 9.5	Aminopeptidases	Organic Nitrogen	Peptidase		TRUE	genome_summary_form
Brothers_NWCB_S141_vRhyme_bin_187__full-cat_2_11	M17	Brothers_NWCB_S141_vRhyme_bin_187__full-cat_2	3	MF	Catlytic type: Metallo; any N-terminal amino acid can be released from dipeptides and polypeptides, although there is a preference for leucine; bonds with proline in P1 are not cleaved; maximally active between pH 9 and 9.5	Aminopeptidases	Organic Nitrogen	Peptidase		TRUE	genome_summary_form
Brothers_UC_S010_NODE_2807_length_9025_cov_3.344459__full-cat_2_11	M17	Brothers_UC_S010_NODE_2807_length_9025_cov_3.344459__full-cat_2	3	MF	Catlytic type: Metallo; any N-terminal amino acid can be released from dipeptides and polypeptides, although there is a preference for leucine; bonds with proline in P1 are not cleaved; maximally active between pH 9 and 9.5	Aminopeptidases	Organic Nitrogen	Peptidase		TRUE	genome_summary_form
Brothers_UC_S011_vRhyme_bin_6__full-cat_1_46	M17	Brothers_UC_S011_vRhyme_bin_6__full-cat_1	2	M	Catlytic type: Metallo; any N-terminal amino acid can be released from dipeptides and polypeptides, although there is a preference for leucine; bonds with proline in P1 are not cleaved; maximally active between pH 9 and 9.5	Aminopeptidases	Organic Nitrogen	Peptidase		TRUE	genome_summary_form
ELSC_Mariner_M17_vRhyme_bin_122__full-cat_1_42	M17	ELSC_Mariner_M17_vRhyme_bin_122__full-cat_1	1	M	Catlytic type: Metallo; any N-terminal amino acid can be released from dipeptides and polypeptides, although there is a preference for leucine; bonds with proline in P1 are not cleaved; maximally active between pH 9 and 9.5	Aminopeptidases	Organic Nitrogen	Peptidase		TRUE	genome_summary_form
Guaymas_4561-380_scaffold_8_c1__full-cat_1_55	M17	Guaymas_4561-380_scaffold_8_c1__full-cat_1	1	M	Catlytic type: Metallo; any N-terminal amino acid can be released from dipeptides and polypeptides, although there is a preference for leucine; bonds with proline in P1 are not cleaved; maximally active between pH 9 and 9.5	Aminopeptidases	Organic Nitrogen	Peptidase		TRUE	genome_summary_form
Guaymas_4561-380_vRhyme_bin_19__full-cat_1_162	M17	Guaymas_4561-380_vRhyme_bin_19__full-cat_1	1	M	Catlytic type: Metallo; any N-terminal amino acid can be released from dipeptides and polypeptides, although there is a preference for leucine; bonds with proline in P1 are not cleaved; maximally active between pH 9 and 9.5	Aminopeptidases	Organic Nitrogen	Peptidase		TRUE	genome_summary_form
Guaymas_4561-384_scaffold_58_c1__full-cat_1_63	M17	Guaymas_4561-384_scaffold_58_c1__full-cat_1	1	MT	Catlytic type: Metallo; any N-terminal amino acid can be released from dipeptides and polypeptides, although there is a preference for leucine; bonds with proline in P1 are not cleaved; maximally active between pH 9 and 9.5	Aminopeptidases	Organic Nitrogen	Peptidase		TRUE	genome_summary_form
Guaymas_4561-384_scaffold_8_c1__full-cat_1_194	M17	Guaymas_4561-384_scaffold_8_c1__full-cat_1	2	M	Catlytic type: Metallo; any N-terminal amino acid can be released from dipeptides and polypeptides, although there is a preference for leucine; bonds with proline in P1 are not cleaved; maximally active between pH 9 and 9.5	Aminopeptidases	Organic Nitrogen	Peptidase		TRUE	genome_summary_form
Guaymas_4561-384_vRhyme_bin_12__full-cat_1_13	M17	Guaymas_4561-384_vRhyme_bin_12__full-cat_1	2	M	Catlytic type: Metallo; any N-terminal amino acid can be released from dipeptides and polypeptides, although there is a preference for leucine; bonds with proline in P1 are not cleaved; maximally active between pH 9 and 9.5	Aminopeptidases	Organic Nitrogen	Peptidase		TRUE	genome_summary_form
Guaymas_4571-419_scaffold_42_c1__full-cat_1_136	M17	Guaymas_4571-419_scaffold_42_c1__full-cat_1	2	M	Catlytic type: Metallo; any N-terminal amino acid can be released from dipeptides and polypeptides, although there is a preference for leucine; bonds with proline in P1 are not cleaved; maximally active between pH 9 and 9.5	Aminopeptidases	Organic Nitrogen	Peptidase		TRUE	genome_summary_form
Guaymas_Basin_k95_1181960_flag_0_multi_5.3859_len_17386__full-cat_2_19	M17	Guaymas_Basin_k95_1181960_flag_0_multi_5.3859_len_17386__full-cat_2	3	M	Catlytic type: Metallo; any N-terminal amino acid can be released from dipeptides and polypeptides, although there is a preference for leucine; bonds with proline in P1 are not cleaved; maximally active between pH 9 and 9.5	Aminopeptidases	Organic Nitrogen	Peptidase		TRUE	genome_summary_form
Guaymas_Basin_k95_305793_flag_1_multi_5.0916_len_18713__full-cat_1_8	M17	Guaymas_Basin_k95_305793_flag_1_multi_5.0916_len_18713__full-cat_1	2	MF	Catlytic type: Metallo; any N-terminal amino acid can be released from dipeptides and polypeptides, although there is a preference for leucine; bonds with proline in P1 are not cleaved; maximally active between pH 9 and 9.5	Aminopeptidases	Organic Nitrogen	Peptidase		TRUE	genome_summary_form
Guaymas_Basin_k95_455380_flag_0_multi_7.8332_len_5214__full-cat_2_8	M17	Guaymas_Basin_k95_455380_flag_0_multi_7.8332_len_5214__full-cat_2	3	MF	Catlytic type: Metallo; any N-terminal amino acid can be released from dipeptides and polypeptides, although there is a preference for leucine; bonds with proline in P1 are not cleaved; maximally active between pH 9 and 9.5	Aminopeptidases	Organic Nitrogen	Peptidase		TRUE	genome_summary_form
Guaymas_Basin_vRhyme_bin_110__full-cat_1_21	M17	Guaymas_Basin_vRhyme_bin_110__full-cat_1	1	M	Catlytic type: Metallo; any N-terminal amino acid can be released from dipeptides and polypeptides, although there is a preference for leucine; bonds with proline in P1 are not cleaved; maximally active between pH 9 and 9.5	Aminopeptidases	Organic Nitrogen	Peptidase		TRUE	genome_summary_form
Guaymas_Basin_vRhyme_bin_122__full-cat_1_96	M17	Guaymas_Basin_vRhyme_bin_122__full-cat_1	2	M	Catlytic type: Metallo; any N-terminal amino acid can be released from dipeptides and polypeptides, although there is a preference for leucine; bonds with proline in P1 are not cleaved; maximally active between pH 9 and 9.5	Aminopeptidases	Organic Nitrogen	Peptidase		TRUE	genome_summary_form
Guaymas_Basin_vRhyme_bin_156__full-cat_1_5	M17	Guaymas_Basin_vRhyme_bin_156__full-cat_1	1	MF	Catlytic type: Metallo; any N-terminal amino acid can be released from dipeptides and polypeptides, although there is a preference for leucine; bonds with proline in P1 are not cleaved; maximally active between pH 9 and 9.5	Aminopeptidases	Organic Nitrogen	Peptidase		TRUE	genome_summary_form
Guaymas_Basin_vRhyme_bin_156__full-cat_1_37	M17	Guaymas_Basin_vRhyme_bin_156__full-cat_1	2	MF	Catlytic type: Metallo; any N-terminal amino acid can be released from dipeptides and polypeptides, although there is a preference for leucine; bonds with proline in P1 are not cleaved; maximally active between pH 9 and 9.5	Aminopeptidases	Organic Nitrogen	Peptidase		TRUE	genome_summary_form
Guaymas_Basin_vRhyme_bin_16__full-cat_1_3	M17	Guaymas_Basin_vRhyme_bin_16__full-cat_1	2	MF	Catlytic type: Metallo; any N-terminal amino acid can be released from dipeptides and polypeptides, although there is a preference for leucine; bonds with proline in P1 are not cleaved; maximally active between pH 9 and 9.5	Aminopeptidases	Organic Nitrogen	Peptidase		TRUE	genome_summary_form
Guaymas_Basin_vRhyme_bin_37__full-cat_2_27	M17	Guaymas_Basin_vRhyme_bin_37__full-cat_2	3	M	Catlytic type: Metallo; any N-terminal amino acid can be released from dipeptides and polypeptides, although there is a preference for leucine; bonds with proline in P1 are not cleaved; maximally active between pH 9 and 9.5	Aminopeptidases	Organic Nitrogen	Peptidase		TRUE	genome_summary_form
Guaymas_Basin_vRhyme_bin_61__full-cat_1_43	M17	Guaymas_Basin_vRhyme_bin_61__full-cat_1	2	M	Catlytic type: Metallo; any N-terminal amino acid can be released from dipeptides and polypeptides, although there is a preference for leucine; bonds with proline in P1 are not cleaved; maximally active between pH 9 and 9.5	Aminopeptidases	Organic Nitrogen	Peptidase		TRUE	genome_summary_form
Lau_Basin_Abe_k95_563486_flag_0_multi_10.9880_len_7577__full-cat_2_7	M17	Lau_Basin_Abe_k95_563486_flag_0_multi_10.9880_len_7577__full-cat_2	3	MF	Catlytic type: Metallo; any N-terminal amino acid can be released from dipeptides and polypeptides, although there is a preference for leucine; bonds with proline in P1 are not cleaved; maximally active between pH 9 and 9.5	Aminopeptidases	Organic Nitrogen	Peptidase		TRUE	genome_summary_form
Lau_Basin_Abe_vRhyme_bin_116__full-cat_2_11	M17	Lau_Basin_Abe_vRhyme_bin_116__full-cat_2	3	MF	Catlytic type: Metallo; any N-terminal amino acid can be released from dipeptides and polypeptides, although there is a preference for leucine; bonds with proline in P1 are not cleaved; maximally active between pH 9 and 9.5	Aminopeptidases	Organic Nitrogen	Peptidase		TRUE	genome_summary_form
Lau_Basin_Kilo_Moana_k95_1110567_flag_0_multi_17.3304_len_21864__full-cat_1_10	M17	Lau_Basin_Kilo_Moana_k95_1110567_flag_0_multi_17.3304_len_21864__full-cat_1	2	M	Catlytic type: Metallo; any N-terminal amino acid can be released from dipeptides and polypeptides, although there is a preference for leucine; bonds with proline in P1 are not cleaved; maximally active between pH 9 and 9.5	Aminopeptidases	Organic Nitrogen	Peptidase		TRUE	genome_summary_form
Lau_Basin_Kilo_Moana_k95_216537_flag_1_multi_5.0000_len_5028__full-cat_2_6	M17	Lau_Basin_Kilo_Moana_k95_216537_flag_1_multi_5.0000_len_5028__full-cat_2	3	MF	Catlytic type: Metallo; any N-terminal amino acid can be released from dipeptides and polypeptides, although there is a preference for leucine; bonds with proline in P1 are not cleaved; maximally active between pH 9 and 9.5	Aminopeptidases	Organic Nitrogen	Peptidase		TRUE	genome_summary_form
Lau_Basin_Kilo_Moana_vRhyme_bin_152__full-cat_1_53	M17	Lau_Basin_Kilo_Moana_vRhyme_bin_152__full-cat_1	1	M	Catlytic type: Metallo; any N-terminal amino acid can be released from dipeptides and polypeptides, although there is a preference for leucine; bonds with proline in P1 are not cleaved; maximally active between pH 9 and 9.5	Aminopeptidases	Organic Nitrogen	Peptidase		TRUE	genome_summary_form
Lau_Basin_Kilo_Moana_vRhyme_bin_152__full-cat_1_104	M17	Lau_Basin_Kilo_Moana_vRhyme_bin_152__full-cat_1	2	M	Catlytic type: Metallo; any N-terminal amino acid can be released from dipeptides and polypeptides, although there is a preference for leucine; bonds with proline in P1 are not cleaved; maximally active between pH 9 and 9.5	Aminopeptidases	Organic Nitrogen	Peptidase		TRUE	genome_summary_form
Lau_Basin_Mariner_vRhyme_bin_16__full-cat_1_29	M17	Lau_Basin_Mariner_vRhyme_bin_16__full-cat_1	1	M	Catlytic type: Metallo; any N-terminal amino acid can be released from dipeptides and polypeptides, although there is a preference for leucine; bonds with proline in P1 are not cleaved; maximally active between pH 9 and 9.5	Aminopeptidases	Organic Nitrogen	Peptidase		TRUE	genome_summary_form
Lau_Basin_Tahi_Moana_k95_389012_flag_0_multi_11.0000_len_7099__full-cat_2_7	M17	Lau_Basin_Tahi_Moana_k95_389012_flag_0_multi_11.0000_len_7099__full-cat_2	3	MF	Catlytic type: Metallo; any N-terminal amino acid can be released from dipeptides and polypeptides, although there is a preference for leucine; bonds with proline in P1 are not cleaved; maximally active between pH 9 and 9.5	Aminopeptidases	Organic Nitrogen	Peptidase		TRUE	genome_summary_form
ELSC_Mariner_M17_NODE_427_length_43333_cov_7.003911__full-cat_1_59	M24A	ELSC_Mariner_M17_NODE_427_length_43333_cov_7.003911__full-cat_1	2	MF	Catlytic type: Metallo; cleave the Met-Xaa (where Xaa is any amino acid) bond in the removal of the initiating N-terminal methionine from newly synthesized proteins; essential for the removal of the initiating methionine of many proteins, acting co-translationally in association with the ribosomes	Exopeptidases that require co-catalytic ions of cobalt or manganese	Organic Nitrogen	Peptidase		TRUE	genome_summary_form
ELSC_Mariner_M17_vRhyme_bin_102__full-cat_1_134	M24A	ELSC_Mariner_M17_vRhyme_bin_102__full-cat_1	1	MT	Catlytic type: Metallo; cleave the Met-Xaa (where Xaa is any amino acid) bond in the removal of the initiating N-terminal methionine from newly synthesized proteins; essential for the removal of the initiating methionine of many proteins, acting co-translationally in association with the ribosomes	Exopeptidases that require co-catalytic ions of cobalt or manganese	Organic Nitrogen	Peptidase		TRUE	genome_summary_form
ELSC_Tui_Malila_132-544_scaffold_201_c1__full-cat_1_24	M26	ELSC_Tui_Malila_132-544_scaffold_201_c1__full-cat_1	1	M	Catlytic type: Metallo; cleaves the heavy chain of human IgA1 at the Pro227-Thr228 bond; tightly associated with the bacterial cell surface	Endopeptidases	Organic Nitrogen	Peptidase		TRUE	genome_summary_form
MAR_Lucky_356-284_vRhyme_bin_5__full-cat_1_96	M82	MAR_Lucky_356-284_vRhyme_bin_5__full-cat_1	1	M	Catlytic type: Metallo; inactivates the anti-sigma factor RsiW by performing the first of several cleavages	Endopeptidases	Organic Nitrogen	Peptidase		TRUE	genome_summary_form
Cayman_Shallow_k95_502057_flag_1_multi_4.9931_len_6443__full-cat_2_3	M08	Cayman_Shallow_k95_502057_flag_1_multi_4.9931_len_6443__full-cat_2	3	MF	Catlytic type: Metallo; P1 residue at a site of cleavage is often Leu, Ile or Val, and Lys in P3 or P4 may be favourable; most abundant surface protein of leishmania promastigotes and contributes to its virulence	Metallo-endopeptidase leishmanolysin and its homologues	Organic Nitrogen	Peptidase		TRUE	genome_summary_form
Brothers_NWCA_S144_NODE_76_length_48230_cov_2.126603__full-cat_1_23	M09B	Brothers_NWCA_S144_NODE_76_length_48230_cov_2.126603__full-cat_1	1	M	Catlytic type: Metallo; Vibrio collegenases cleave at XaaGly bond in the alpha-1 chain type of collagen; Clostridium collegenases cleave all three collagens at Yaa-Gly bonds in the repeating Gly-Xaa-Yaa collagen sequence	Bacterial collagenases from Vibrio and Clostridium	Organic Nitrogen	Peptidase		TRUE	genome_summary_form
Brothers_NWCB_S139_vRhyme_bin_113__full-cat_1_71	M09B	Brothers_NWCB_S139_vRhyme_bin_113__full-cat_1	2	M	Catlytic type: Metallo; Vibrio collegenases cleave at XaaGly bond in the alpha-1 chain type of collagen; Clostridium collegenases cleave all three collagens at Yaa-Gly bonds in the repeating Gly-Xaa-Yaa collagen sequence	Bacterial collagenases from Vibrio and Clostridium	Organic Nitrogen	Peptidase		TRUE	genome_summary_form
ELSC_Mariner_M10_vRhyme_bin_70__full-cat_1_39	S51	ELSC_Mariner_M10_vRhyme_bin_70__full-cat_1	2	M	Catlytic type: Serine; hydrolyses Asp-Xaa dipeptides in which Xaa is not Glu, Asn or Gln; nutritional function in bacteria	Exopeptidases that hydrolyse alpha-aspartyl bonds	Organic Nitrogen	Peptidase		TRUE	genome_summary_form
Cayman_Deep_vRhyme_bin_1__full-cat_2_316	S13	Cayman_Deep_vRhyme_bin_1__full-cat_2	3	MTF	Catlytic type: Serine; hydrolyses the D-Ala-D-Ala bond in the cross-linking peptide precursor OR degrades this D-Ala-meso-2,6-diaminopimelate bond	Peptidases that cleave D-Ala bonds, acting either as carboxypeptidases or as atypical 'endopeptidases'	Organic Nitrogen	Peptidase		TRUE	genome_summary_form
Cayman_Shallow_k95_478683_flag_0_multi_14.9997_len_167367_fragment_3__full-cat_2_110	S13	Cayman_Shallow_k95_478683_flag_0_multi_14.9997_len_167367_fragment_3__full-cat_2	3	MF	Catlytic type: Serine; hydrolyses the D-Ala-D-Ala bond in the cross-linking peptide precursor OR degrades this D-Ala-meso-2,6-diaminopimelate bond	Peptidases that cleave D-Ala bonds, acting either as carboxypeptidases or as atypical 'endopeptidases'	Organic Nitrogen	Peptidase		TRUE	genome_summary_form
ELSC_Mariner_M10_vRhyme_bin_25__full-cat_2_5	S41A	ELSC_Mariner_M10_vRhyme_bin_25__full-cat_2	3	MF	Catlytic type: Serine; recognizes a C-terminal tripeptide, Xaa-Yaa-Zaa, in which Xaa is preferably Ala or Leu, Yaa is preferably Ala or Tyr and Zaa is preferably Ala and cleaves at a variable distance from the C-terminus; important for the degradation of incorrectly synthesized proteins	Serine endopeptidases	Organic Nitrogen	Peptidase		TRUE	genome_summary_form
Guaymas_Basin_k95_483581_flag_0_multi_10.1180_len_6137__full-cat_2_4	S41A	Guaymas_Basin_k95_483581_flag_0_multi_10.1180_len_6137__full-cat_2	3	MF	Catlytic type: Serine; recognizes a C-terminal tripeptide, Xaa-Yaa-Zaa, in which Xaa is preferably Ala or Leu, Yaa is preferably Ala or Tyr and Zaa is preferably Ala and cleaves at a variable distance from the C-terminus; important for the degradation of incorrectly synthesized proteins	Serine endopeptidases	Organic Nitrogen	Peptidase		TRUE	genome_summary_form
Brothers_NWCA_S145_NODE_36_length_90751_cov_14.026947_fragment_1__full-cat_1_31	K02227	Brothers_NWCA_S145_NODE_36_length_90751_cov_14.026947_fragment_1__full-cat_1	2	M	cbiB, cobD; adenosylcobinamide-phosphate synthase [EC:6.3.1.10]	Cobalamin biosynthesis, cobinamide => cobalamin	MISC	ADO-CBL synthesis		TRUE	genome_summary_form
Brothers_NWCA_S145_NODE_36_length_90751_cov_14.026947_fragment_1__full-cat_1_31	K02227	Brothers_NWCA_S145_NODE_36_length_90751_cov_14.026947_fragment_1__full-cat_1	2	M	cbiB, cobD; adenosylcobinamide-phosphate synthase [EC:6.3.1.10]	Cobalamin biosynthesis, cobinamide => cobalamin	MISC	ADO-CBL synthesis		TRUE	genome_summary_form
Brothers_NWCA_S145_NODE_36_length_90751_cov_14.026947_fragment_1__full-cat_1_31	K02227	Brothers_NWCA_S145_NODE_36_length_90751_cov_14.026947_fragment_1__full-cat_1	2	M	cbiB, cobD; adenosylcobinamide-phosphate synthase [EC:6.3.1.10]	Cobalamin biosynthesis, cobinamide => cobalamin	MISC	ADO-CBL synthesis		TRUE	genome_summary_form
Brothers_NWCA_S143_NODE_287_length_39512_cov_6.648623__full-cat_1_27	PF00150	Brothers_NWCA_S143_NODE_287_length_39512_cov_6.648623__full-cat_1	1	MKE	Cellulase; endo-beta-1,4-mannosidase						amg_database		Emerson et al. 2018	TRUE
ELSC_Bowl_M2_vRhyme_bin_210__full-cat_2_14	PF00150	ELSC_Bowl_M2_vRhyme_bin_210__full-cat_2	3	MKE	Cellulase; endo-beta-1,4-mannosidase						amg_database		Emerson et al. 2018	TRUE
ELSC_Tui_Malila_T10_vRhyme_bin_86__full-cat_1_8	PF00150	ELSC_Tui_Malila_T10_vRhyme_bin_86__full-cat_1	2	MKEF	Cellulase; endo-beta-1,4-mannosidase						amg_database		Emerson et al. 2018	TRUE
ELSC_Tui_Malila_T2_NODE_618_length_40546_cov_7.409708__full-cat_1_47	PF00150	ELSC_Tui_Malila_T2_NODE_618_length_40546_cov_7.409708__full-cat_1	2	MKE	Cellulase; endo-beta-1,4-mannosidase						amg_database		Emerson et al. 2018	TRUE
Brothers_NWCB_S139_NODE_493_length_42334_cov_2.488213__full-cat_1_44	K19221	Brothers_NWCB_S139_NODE_493_length_42334_cov_2.488213__full-cat_1	1	M	cobA, btuR; cob(I)alamin adenosyltransferase [EC:2.5.1.17]	Cobalamin biosynthesis, cobinamide => cobalamin	MISC	ADO-CBL synthesis		TRUE	genome_summary_form
Brothers_NWCB_S139_NODE_493_length_42334_cov_2.488213__full-cat_1_44	K19221	Brothers_NWCB_S139_NODE_493_length_42334_cov_2.488213__full-cat_1	1	M	cobA, btuR; cob(I)alamin adenosyltransferase [EC:2.5.1.17]	Cobalamin biosynthesis, cobinamide => cobalamin	MISC	ADO-CBL synthesis		TRUE	genome_summary_form
Brothers_NWCB_S140_NODE_1189_length_14447_cov_1.458520__full-cat_1_3	K19221	Brothers_NWCB_S140_NODE_1189_length_14447_cov_1.458520__full-cat_1	1	MF	cobA, btuR; cob(I)alamin adenosyltransferase [EC:2.5.1.17]	Cobalamin biosynthesis, cobinamide => cobalamin	MISC	ADO-CBL synthesis		TRUE	genome_summary_form
Brothers_NWCB_S140_NODE_1189_length_14447_cov_1.458520__full-cat_1_3	K19221	Brothers_NWCB_S140_NODE_1189_length_14447_cov_1.458520__full-cat_1	1	MF	cobA, btuR; cob(I)alamin adenosyltransferase [EC:2.5.1.17]	Cobalamin biosynthesis, cobinamide => cobalamin	MISC	ADO-CBL synthesis		TRUE	genome_summary_form
Brothers_NWCB_S146_NODE_14888_length_5753_cov_2.246178__full-cat_2_7	K19221	Brothers_NWCB_S146_NODE_14888_length_5753_cov_2.246178__full-cat_2	3	MF	cobA, btuR; cob(I)alamin adenosyltransferase [EC:2.5.1.17]	Cobalamin biosynthesis, cobinamide => cobalamin	MISC	ADO-CBL synthesis		TRUE	genome_summary_form
Brothers_NWCB_S146_NODE_14888_length_5753_cov_2.246178__full-cat_2_7	K19221	Brothers_NWCB_S146_NODE_14888_length_5753_cov_2.246178__full-cat_2	3	MF	cobA, btuR; cob(I)alamin adenosyltransferase [EC:2.5.1.17]	Cobalamin biosynthesis, cobinamide => cobalamin	MISC	ADO-CBL synthesis		TRUE	genome_summary_form
ELSC_Mariner_M17_vRhyme_bin_198__full-cat_1_24	PF01923	ELSC_Mariner_M17_vRhyme_bin_198__full-cat_1	2	MK	Cobalamin adenosyltransferase						amg_database		Roux et al. 2016	FALSE
ELSC_Tui_Malila_134-614_vRhyme_bin_22__full-cat_1_47	PF01923	ELSC_Tui_Malila_134-614_vRhyme_bin_22__full-cat_1	2	MK	Cobalamin adenosyltransferase						amg_database		Roux et al. 2016	FALSE
Brothers_Diffuse_S009_vRhyme_bin_25__full-cat_1_17	PF06213	Brothers_Diffuse_S009_vRhyme_bin_25__full-cat_1	2	MK	Cobalamin biosynthesis protein CobT						amg_database		Roux et al. 2016	FALSE
Brothers_NWCB_S012_NODE_15_length_143894_cov_10.181300_fragment_2__full-cat_2_16	PF06213	Brothers_NWCB_S012_NODE_15_length_143894_cov_10.181300_fragment_2__full-cat_2	3	MK	Cobalamin biosynthesis protein CobT						amg_database		Roux et al. 2016	FALSE
Brothers_NWCB_S012_vRhyme_bin_148__full-cat_1_25	PF06213	Brothers_NWCB_S012_vRhyme_bin_148__full-cat_1	1	MK	Cobalamin biosynthesis protein CobT						amg_database		Roux et al. 2016	FALSE
ELSC_Mariner_131-447_vRhyme_bin_152__full-cat_2_40	PF06213	ELSC_Mariner_131-447_vRhyme_bin_152__full-cat_2	3	MKT	Cobalamin biosynthesis protein CobT						amg_database		Roux et al. 2016	FALSE
Brothers_Diffuse_S015_vRhyme_bin_187__full-cat_2_12	PF11775	Brothers_Diffuse_S015_vRhyme_bin_187__full-cat_2	3	MK	Cobalamin biosynthesis protein CobT VWA domain						amg_database		Roux et al. 2016	FALSE
Brothers_NWCA_S143_vRhyme_bin_91__full-cat_1_20	PF11775	Brothers_NWCA_S143_vRhyme_bin_91__full-cat_1	2	MK	Cobalamin biosynthesis protein CobT VWA domain						amg_database		Roux et al. 2016	FALSE
Brothers_NWCB_S012_NODE_15_length_143894_cov_10.181300_fragment_2__full-cat_2_16	PF11775	Brothers_NWCB_S012_NODE_15_length_143894_cov_10.181300_fragment_2__full-cat_2	3	MK	Cobalamin biosynthesis protein CobT VWA domain						amg_database		Roux et al. 2016	FALSE
Brothers_NWCB_S012_vRhyme_bin_148__full-cat_1_25	PF11775	Brothers_NWCB_S012_vRhyme_bin_148__full-cat_1	1	MK	Cobalamin biosynthesis protein CobT VWA domain						amg_database		Roux et al. 2016	FALSE
Brothers_NWCB_S139_NODE_181_length_67562_cov_18.006821__full-cat_1_22	PF11775	Brothers_NWCB_S139_NODE_181_length_67562_cov_18.006821__full-cat_1	1	MK	Cobalamin biosynthesis protein CobT VWA domain						amg_database		Roux et al. 2016	FALSE
Brothers_NWCB_S139_NODE_66_length_114896_cov_4.426108__full-cat_1_146	PF11775	Brothers_NWCB_S139_NODE_66_length_114896_cov_4.426108__full-cat_1	2	MK	Cobalamin biosynthesis protein CobT VWA domain						amg_database		Roux et al. 2016	FALSE
Cayman_Deep_vRhyme_bin_1__full-cat_2_195	PF11775	Cayman_Deep_vRhyme_bin_1__full-cat_2	3	MKT	Cobalamin biosynthesis protein CobT VWA domain						amg_database		Roux et al. 2016	FALSE
Cayman_Shallow_vRhyme_bin_1__full-cat_1_139	PF11775	Cayman_Shallow_vRhyme_bin_1__full-cat_1	2	MKT	Cobalamin biosynthesis protein CobT VWA domain						amg_database		Roux et al. 2016	FALSE
ELSC_Abe_A3_NODE_67_length_67697_cov_2.295072_fragment_1__full-cat_1_25	PF11775	ELSC_Abe_A3_NODE_67_length_67697_cov_2.295072_fragment_1__full-cat_1	2	MK	Cobalamin biosynthesis protein CobT VWA domain						amg_database		Roux et al. 2016	FALSE
ELSC_Bowl_M2_NODE_542_length_46151_cov_32.819051__full-cat_1_25	PF11775	ELSC_Bowl_M2_NODE_542_length_46151_cov_32.819051__full-cat_1	1	MK	Cobalamin biosynthesis protein CobT VWA domain						amg_database		Roux et al. 2016	FALSE
ELSC_Bowl_M2_NODE_689_length_40260_cov_4.828894__full-cat_1_37	PF11775	ELSC_Bowl_M2_NODE_689_length_40260_cov_4.828894__full-cat_1	2	MK	Cobalamin biosynthesis protein CobT VWA domain						amg_database		Roux et al. 2016	FALSE
ELSC_Mariner_131-447_vRhyme_bin_152__full-cat_2_40	PF11775	ELSC_Mariner_131-447_vRhyme_bin_152__full-cat_2	3	MKT	Cobalamin biosynthesis protein CobT VWA domain						amg_database		Roux et al. 2016	FALSE
ELSC_Mariner_M10_vRhyme_bin_69__full-cat_2_47	PF11775	ELSC_Mariner_M10_vRhyme_bin_69__full-cat_2	3	MK	Cobalamin biosynthesis protein CobT VWA domain						amg_database		Roux et al. 2016	FALSE
ELSC_Mariner_M10_vRhyme_bin_87__full-cat_1_6	PF11775	ELSC_Mariner_M10_vRhyme_bin_87__full-cat_1	2	MK	Cobalamin biosynthesis protein CobT VWA domain						amg_database		Roux et al. 2016	FALSE
ELSC_Mariner_M17_vRhyme_bin_130__full-cat_2_2	PF11775	ELSC_Mariner_M17_vRhyme_bin_130__full-cat_2	3	MKF	Cobalamin biosynthesis protein CobT VWA domain						amg_database		Roux et al. 2016	FALSE
Guaymas_Basin_k95_597168_flag_1_multi_3.0000_len_4758__full-cat_2_2	PF11775	Guaymas_Basin_k95_597168_flag_1_multi_3.0000_len_4758__full-cat_2	3	MKF	Cobalamin biosynthesis protein CobT VWA domain						amg_database		Roux et al. 2016	FALSE
Guaymas_Basin_k95_86129_flag_1_multi_6.0000_len_24950__full-cat_1_15	PF11775	Guaymas_Basin_k95_86129_flag_1_multi_6.0000_len_24950__full-cat_1	2	MK	Cobalamin biosynthesis protein CobT VWA domain						amg_database		Roux et al. 2016	FALSE
Guaymas_Basin_vRhyme_bin_63__full-cat_1_10	PF11775	Guaymas_Basin_vRhyme_bin_63__full-cat_1	2	MKF	Cobalamin biosynthesis protein CobT VWA domain						amg_database		Roux et al. 2016	FALSE
Lau_Basin_Kilo_Moana_vRhyme_bin_145__full-cat_1_11	PF11775	Lau_Basin_Kilo_Moana_vRhyme_bin_145__full-cat_1	2	MK	Cobalamin biosynthesis protein CobT VWA domain						amg_database		Roux et al. 2016	FALSE
MAR_Rainbow_355-202_scaffold_188_c1__full-cat_1_17	PF11775	MAR_Rainbow_355-202_scaffold_188_c1__full-cat_1	2	MKT	Cobalamin biosynthesis protein CobT VWA domain						amg_database		Roux et al. 2016	FALSE
MAR_Rainbow_355-202_scaffold_188_c1__full-cat_1_34	PF11775	MAR_Rainbow_355-202_scaffold_188_c1__full-cat_1	2	MKT	Cobalamin biosynthesis protein CobT VWA domain						amg_database		Roux et al. 2016	FALSE
Brothers_NWCA_S017_vRhyme_bin_12__full-cat_1_54	K09882	Brothers_NWCA_S017_vRhyme_bin_12__full-cat_1	2	M	cobS; cobaltochelatase CobS [EC:6.6.1.2]	Cobalamin biosynthesis, precorrin2 => cobinamide	MISC	aerobic corrin ring synthesis		TRUE	genome_summary_form
Brothers_NWCA_S143_NODE_63_length_80132_cov_4.347653_fragment_1__full-cat_1_8	K09882	Brothers_NWCA_S143_NODE_63_length_80132_cov_4.347653_fragment_1__full-cat_1	2	MF	cobS; cobaltochelatase CobS [EC:6.6.1.2]	Cobalamin biosynthesis, precorrin2 => cobinamide	MISC	aerobic corrin ring synthesis		TRUE	genome_summary_form
Brothers_NWCA_S143_vRhyme_bin_91__full-cat_1_19	K09882	Brothers_NWCA_S143_vRhyme_bin_91__full-cat_1	2	M	cobS; cobaltochelatase CobS [EC:6.6.1.2]	Cobalamin biosynthesis, precorrin2 => cobinamide	MISC	aerobic corrin ring synthesis		TRUE	genome_summary_form
Brothers_NWCB_S012_NODE_15_length_143894_cov_10.181300_fragment_2__full-cat_2_14	K09882	Brothers_NWCB_S012_NODE_15_length_143894_cov_10.181300_fragment_2__full-cat_2	3	M	cobS; cobaltochelatase CobS [EC:6.6.1.2]	Cobalamin biosynthesis, precorrin2 => cobinamide	MISC	aerobic corrin ring synthesis		TRUE	genome_summary_form
Brothers_NWCB_S012_vRhyme_bin_148__full-cat_1_22	K09882	Brothers_NWCB_S012_vRhyme_bin_148__full-cat_1	1	M	cobS; cobaltochelatase CobS [EC:6.6.1.2]	Cobalamin biosynthesis, precorrin2 => cobinamide	MISC	aerobic corrin ring synthesis		TRUE	genome_summary_form
Brothers_NWCB_S139_NODE_181_length_67562_cov_18.006821__full-cat_1_23	K09882	Brothers_NWCB_S139_NODE_181_length_67562_cov_18.006821__full-cat_1	1	M	cobS; cobaltochelatase CobS [EC:6.6.1.2]	Cobalamin biosynthesis, precorrin2 => cobinamide	MISC	aerobic corrin ring synthesis		TRUE	genome_summary_form
Brothers_NWCB_S139_NODE_18_length_186253_cov_14.506200_fragment_2__full-cat_2_16	K09882	Brothers_NWCB_S139_NODE_18_length_186253_cov_14.506200_fragment_2__full-cat_2	3	MT	cobS; cobaltochelatase CobS [EC:6.6.1.2]	Cobalamin biosynthesis, precorrin2 => cobinamide	MISC	aerobic corrin ring synthesis		TRUE	genome_summary_form
Brothers_NWCB_S139_NODE_66_length_114896_cov_4.426108__full-cat_1_147	K09882	Brothers_NWCB_S139_NODE_66_length_114896_cov_4.426108__full-cat_1	2	M	cobS; cobaltochelatase CobS [EC:6.6.1.2]	Cobalamin biosynthesis, precorrin2 => cobinamide	MISC	aerobic corrin ring synthesis		TRUE	genome_summary_form
Cayman_Deep_k95_303298_flag_1_multi_4.0000_len_5301__full-cat_2_4	K09882	Cayman_Deep_k95_303298_flag_1_multi_4.0000_len_5301__full-cat_2	3	MF	cobS; cobaltochelatase CobS [EC:6.6.1.2]	Cobalamin biosynthesis, precorrin2 => cobinamide	MISC	aerobic corrin ring synthesis		TRUE	genome_summary_form
Cayman_Deep_vRhyme_bin_1__full-cat_2_196	K09882	Cayman_Deep_vRhyme_bin_1__full-cat_2	3	MT	cobS; cobaltochelatase CobS [EC:6.6.1.2]	Cobalamin biosynthesis, precorrin2 => cobinamide	MISC	aerobic corrin ring synthesis		TRUE	genome_summary_form
Cayman_Shallow_vRhyme_bin_1__full-cat_1_140	K09882	Cayman_Shallow_vRhyme_bin_1__full-cat_1	2	MT	cobS; cobaltochelatase CobS [EC:6.6.1.2]	Cobalamin biosynthesis, precorrin2 => cobinamide	MISC	aerobic corrin ring synthesis		TRUE	genome_summary_form
ELSC_Abe_A3_NODE_139_length_49176_cov_2.520439__full-cat_1_45	K09882	ELSC_Abe_A3_NODE_139_length_49176_cov_2.520439__full-cat_1	1	M	cobS; cobaltochelatase CobS [EC:6.6.1.2]	Cobalamin biosynthesis, precorrin2 => cobinamide	MISC	aerobic corrin ring synthesis		TRUE	genome_summary_form
ELSC_Bowl_M2_NODE_542_length_46151_cov_32.819051__full-cat_1_26	K09882	ELSC_Bowl_M2_NODE_542_length_46151_cov_32.819051__full-cat_1	1	M	cobS; cobaltochelatase CobS [EC:6.6.1.2]	Cobalamin biosynthesis, precorrin2 => cobinamide	MISC	aerobic corrin ring synthesis		TRUE	genome_summary_form
ELSC_Bowl_M2_NODE_689_length_40260_cov_4.828894__full-cat_1_38	K09882	ELSC_Bowl_M2_NODE_689_length_40260_cov_4.828894__full-cat_1	2	M	cobS; cobaltochelatase CobS [EC:6.6.1.2]	Cobalamin biosynthesis, precorrin2 => cobinamide	MISC	aerobic corrin ring synthesis		TRUE	genome_summary_form
ELSC_Mariner_131-447_vRhyme_bin_152__full-cat_2_36	K09882	ELSC_Mariner_131-447_vRhyme_bin_152__full-cat_2	3	MT	cobS; cobaltochelatase CobS [EC:6.6.1.2]	Cobalamin biosynthesis, precorrin2 => cobinamide	MISC	aerobic corrin ring synthesis		TRUE	genome_summary_form
ELSC_Mariner_M10_vRhyme_bin_87__full-cat_1_5	K09882	ELSC_Mariner_M10_vRhyme_bin_87__full-cat_1	2	MF	cobS; cobaltochelatase CobS [EC:6.6.1.2]	Cobalamin biosynthesis, precorrin2 => cobinamide	MISC	aerobic corrin ring synthesis		TRUE	genome_summary_form
Guaymas_Basin_k95_1107114_flag_0_multi_12.0826_len_30175__full-cat_1_15	K09882	Guaymas_Basin_k95_1107114_flag_0_multi_12.0826_len_30175__full-cat_1	2	M	cobS; cobaltochelatase CobS [EC:6.6.1.2]	Cobalamin biosynthesis, precorrin2 => cobinamide	MISC	aerobic corrin ring synthesis		TRUE	genome_summary_form
Guaymas_Basin_k95_1212433_flag_0_multi_8.2035_len_11793__full-cat_1_11	K09882	Guaymas_Basin_k95_1212433_flag_0_multi_8.2035_len_11793__full-cat_1	2	MF	cobS; cobaltochelatase CobS [EC:6.6.1.2]	Cobalamin biosynthesis, precorrin2 => cobinamide	MISC	aerobic corrin ring synthesis		TRUE	genome_summary_form
Guaymas_Basin_k95_745721_flag_0_multi_15.1966_len_6719__full-cat_2_5	K09882	Guaymas_Basin_k95_745721_flag_0_multi_15.1966_len_6719__full-cat_2	3	MF	cobS; cobaltochelatase CobS [EC:6.6.1.2]	Cobalamin biosynthesis, precorrin2 => cobinamide	MISC	aerobic corrin ring synthesis		TRUE	genome_summary_form
Guaymas_Basin_k95_86126_flag_0_multi_17.5757_len_7377__full-cat_2_7	K09882	Guaymas_Basin_k95_86126_flag_0_multi_17.5757_len_7377__full-cat_2	3	MF	cobS; cobaltochelatase CobS [EC:6.6.1.2]	Cobalamin biosynthesis, precorrin2 => cobinamide	MISC	aerobic corrin ring synthesis		TRUE	genome_summary_form
Guaymas_Basin_k95_880578_flag_1_multi_3.0000_len_3903__full-cat_2_2	K09882	Guaymas_Basin_k95_880578_flag_1_multi_3.0000_len_3903__full-cat_2	3	MF	cobS; cobaltochelatase CobS [EC:6.6.1.2]	Cobalamin biosynthesis, precorrin2 => cobinamide	MISC	aerobic corrin ring synthesis		TRUE	genome_summary_form
Guaymas_Basin_k95_885556_flag_0_multi_5.5032_len_8746__full-cat_2_4	K09882	Guaymas_Basin_k95_885556_flag_0_multi_5.5032_len_8746__full-cat_2	3	MF	cobS; cobaltochelatase CobS [EC:6.6.1.2]	Cobalamin biosynthesis, precorrin2 => cobinamide	MISC	aerobic corrin ring synthesis		TRUE	genome_summary_form
Guaymas_Basin_k95_969003_flag_1_multi_4.0000_len_5613__full-cat_2_2	K09882	Guaymas_Basin_k95_969003_flag_1_multi_4.0000_len_5613__full-cat_2	3	MF	cobS; cobaltochelatase CobS [EC:6.6.1.2]	Cobalamin biosynthesis, precorrin2 => cobinamide	MISC	aerobic corrin ring synthesis		TRUE	genome_summary_form
Guaymas_Basin_vRhyme_bin_139__full-cat_1_39	K09882	Guaymas_Basin_vRhyme_bin_139__full-cat_1	1	M	cobS; cobaltochelatase CobS [EC:6.6.1.2]	Cobalamin biosynthesis, precorrin2 => cobinamide	MISC	aerobic corrin ring synthesis		TRUE	genome_summary_form
Guaymas_Basin_vRhyme_bin_13__full-cat_1_24	K09882	Guaymas_Basin_vRhyme_bin_13__full-cat_1	1	M	cobS; cobaltochelatase CobS [EC:6.6.1.2]	Cobalamin biosynthesis, precorrin2 => cobinamide	MISC	aerobic corrin ring synthesis		TRUE	genome_summary_form
Guaymas_Basin_vRhyme_bin_141__full-cat_1_12	K09882	Guaymas_Basin_vRhyme_bin_141__full-cat_1	2	M	cobS; cobaltochelatase CobS [EC:6.6.1.2]	Cobalamin biosynthesis, precorrin2 => cobinamide	MISC	aerobic corrin ring synthesis		TRUE	genome_summary_form
Guaymas_Basin_vRhyme_bin_207__full-cat_1_38	K09882	Guaymas_Basin_vRhyme_bin_207__full-cat_1	1	M	cobS; cobaltochelatase CobS [EC:6.6.1.2]	Cobalamin biosynthesis, precorrin2 => cobinamide	MISC	aerobic corrin ring synthesis		TRUE	genome_summary_form
Guaymas_Basin_vRhyme_bin_74__full-cat_1_38	K09882	Guaymas_Basin_vRhyme_bin_74__full-cat_1	1	M	cobS; cobaltochelatase CobS [EC:6.6.1.2]	Cobalamin biosynthesis, precorrin2 => cobinamide	MISC	aerobic corrin ring synthesis		TRUE	genome_summary_form
Guaymas_Basin_vRhyme_bin_86__full-cat_1_17	K09882	Guaymas_Basin_vRhyme_bin_86__full-cat_1	1	M	cobS; cobaltochelatase CobS [EC:6.6.1.2]	Cobalamin biosynthesis, precorrin2 => cobinamide	MISC	aerobic corrin ring synthesis		TRUE	genome_summary_form
Lau_Basin_Abe_k95_1182062_flag_0_multi_17.8646_len_2739__full-cat_2_2	K09882	Lau_Basin_Abe_k95_1182062_flag_0_multi_17.8646_len_2739__full-cat_2	3	MF	cobS; cobaltochelatase CobS [EC:6.6.1.2]	Cobalamin biosynthesis, precorrin2 => cobinamide	MISC	aerobic corrin ring synthesis		TRUE	genome_summary_form
Lau_Basin_Abe_vRhyme_bin_103__full-cat_1_20	K09882	Lau_Basin_Abe_vRhyme_bin_103__full-cat_1	2	M	cobS; cobaltochelatase CobS [EC:6.6.1.2]	Cobalamin biosynthesis, precorrin2 => cobinamide	MISC	aerobic corrin ring synthesis		TRUE	genome_summary_form
Lau_Basin_Kilo_Moana_k95_934848_flag_0_multi_73.2556_len_5009__full-cat_2_2	K09882	Lau_Basin_Kilo_Moana_k95_934848_flag_0_multi_73.2556_len_5009__full-cat_2	3	MF	cobS; cobaltochelatase CobS [EC:6.6.1.2]	Cobalamin biosynthesis, precorrin2 => cobinamide	MISC	aerobic corrin ring synthesis		TRUE	genome_summary_form
Lau_Basin_Tahi_Moana_k95_363803_flag_0_multi_16.3995_len_11988__full-cat_2_13	K09882	Lau_Basin_Tahi_Moana_k95_363803_flag_0_multi_16.3995_len_11988__full-cat_2	3	MF	cobS; cobaltochelatase CobS [EC:6.6.1.2]	Cobalamin biosynthesis, precorrin2 => cobinamide	MISC	aerobic corrin ring synthesis		TRUE	genome_summary_form
Lau_Basin_Tahi_Moana_k95_653752_flag_0_multi_30.3608_len_3368__full-cat_2_3	K09882	Lau_Basin_Tahi_Moana_k95_653752_flag_0_multi_30.3608_len_3368__full-cat_2	3	MF	cobS; cobaltochelatase CobS [EC:6.6.1.2]	Cobalamin biosynthesis, precorrin2 => cobinamide	MISC	aerobic corrin ring synthesis		TRUE	genome_summary_form
Brothers_Diffuse_S015_vRhyme_bin_187__full-cat_2_12	K09883	Brothers_Diffuse_S015_vRhyme_bin_187__full-cat_2	3	MK	cobT; cobaltochelatase CobT [EC:6.6.1.2]	Cobalamin biosynthesis, precorrin2 => cobinamide	MISC	aerobic corrin ring synthesis		TRUE	genome_summary_form
Brothers_NWCA_S143_vRhyme_bin_91__full-cat_1_20	K09883	Brothers_NWCA_S143_vRhyme_bin_91__full-cat_1	2	MK	cobT; cobaltochelatase CobT [EC:6.6.1.2]	Cobalamin biosynthesis, precorrin2 => cobinamide	MISC	aerobic corrin ring synthesis		TRUE	genome_summary_form
Brothers_NWCB_S012_NODE_15_length_143894_cov_10.181300_fragment_2__full-cat_2_16	K09883	Brothers_NWCB_S012_NODE_15_length_143894_cov_10.181300_fragment_2__full-cat_2	3	MK	cobT; cobaltochelatase CobT [EC:6.6.1.2]	Cobalamin biosynthesis, precorrin2 => cobinamide	MISC	aerobic corrin ring synthesis		TRUE	genome_summary_form
Brothers_NWCB_S012_vRhyme_bin_148__full-cat_1_25	K09883	Brothers_NWCB_S012_vRhyme_bin_148__full-cat_1	1	MK	cobT; cobaltochelatase CobT [EC:6.6.1.2]	Cobalamin biosynthesis, precorrin2 => cobinamide	MISC	aerobic corrin ring synthesis		TRUE	genome_summary_form
Brothers_NWCB_S139_NODE_181_length_67562_cov_18.006821__full-cat_1_22	K09883	Brothers_NWCB_S139_NODE_181_length_67562_cov_18.006821__full-cat_1	1	MK	cobT; cobaltochelatase CobT [EC:6.6.1.2]	Cobalamin biosynthesis, precorrin2 => cobinamide	MISC	aerobic corrin ring synthesis		TRUE	genome_summary_form
Brothers_NWCB_S139_NODE_18_length_186253_cov_14.506200_fragment_2__full-cat_2_17	K09883	Brothers_NWCB_S139_NODE_18_length_186253_cov_14.506200_fragment_2__full-cat_2	3	MT	cobT; cobaltochelatase CobT [EC:6.6.1.2]	Cobalamin biosynthesis, precorrin2 => cobinamide	MISC	aerobic corrin ring synthesis		TRUE	genome_summary_form
Brothers_NWCB_S139_NODE_66_length_114896_cov_4.426108__full-cat_1_146	K09883	Brothers_NWCB_S139_NODE_66_length_114896_cov_4.426108__full-cat_1	2	MK	cobT; cobaltochelatase CobT [EC:6.6.1.2]	Cobalamin biosynthesis, precorrin2 => cobinamide	MISC	aerobic corrin ring synthesis		TRUE	genome_summary_form
Cayman_Deep_vRhyme_bin_1__full-cat_2_195	K09883	Cayman_Deep_vRhyme_bin_1__full-cat_2	3	MKT	cobT; cobaltochelatase CobT [EC:6.6.1.2]	Cobalamin biosynthesis, precorrin2 => cobinamide	MISC	aerobic corrin ring synthesis		TRUE	genome_summary_form
Cayman_Shallow_vRhyme_bin_1__full-cat_1_139	K09883	Cayman_Shallow_vRhyme_bin_1__full-cat_1	2	MKT	cobT; cobaltochelatase CobT [EC:6.6.1.2]	Cobalamin biosynthesis, precorrin2 => cobinamide	MISC	aerobic corrin ring synthesis		TRUE	genome_summary_form
ELSC_Bowl_M2_NODE_542_length_46151_cov_32.819051__full-cat_1_25	K09883	ELSC_Bowl_M2_NODE_542_length_46151_cov_32.819051__full-cat_1	1	MK	cobT; cobaltochelatase CobT [EC:6.6.1.2]	Cobalamin biosynthesis, precorrin2 => cobinamide	MISC	aerobic corrin ring synthesis		TRUE	genome_summary_form
ELSC_Bowl_M2_NODE_689_length_40260_cov_4.828894__full-cat_1_37	K09883	ELSC_Bowl_M2_NODE_689_length_40260_cov_4.828894__full-cat_1	2	MK	cobT; cobaltochelatase CobT [EC:6.6.1.2]	Cobalamin biosynthesis, precorrin2 => cobinamide	MISC	aerobic corrin ring synthesis		TRUE	genome_summary_form
ELSC_Mariner_131-447_vRhyme_bin_152__full-cat_2_40	K09883	ELSC_Mariner_131-447_vRhyme_bin_152__full-cat_2	3	MKT	cobT; cobaltochelatase CobT [EC:6.6.1.2]	Cobalamin biosynthesis, precorrin2 => cobinamide	MISC	aerobic corrin ring synthesis		TRUE	genome_summary_form
ELSC_Mariner_M10_vRhyme_bin_87__full-cat_1_6	K09883	ELSC_Mariner_M10_vRhyme_bin_87__full-cat_1	2	MK	cobT; cobaltochelatase CobT [EC:6.6.1.2]	Cobalamin biosynthesis, precorrin2 => cobinamide	MISC	aerobic corrin ring synthesis		TRUE	genome_summary_form
ELSC_Mariner_M17_vRhyme_bin_130__full-cat_2_2	K09883	ELSC_Mariner_M17_vRhyme_bin_130__full-cat_2	3	MKF	cobT; cobaltochelatase CobT [EC:6.6.1.2]	Cobalamin biosynthesis, precorrin2 => cobinamide	MISC	aerobic corrin ring synthesis		TRUE	genome_summary_form
Guaymas_Basin_k95_597168_flag_1_multi_3.0000_len_4758__full-cat_2_2	K09883	Guaymas_Basin_k95_597168_flag_1_multi_3.0000_len_4758__full-cat_2	3	MKF	cobT; cobaltochelatase CobT [EC:6.6.1.2]	Cobalamin biosynthesis, precorrin2 => cobinamide	MISC	aerobic corrin ring synthesis		TRUE	genome_summary_form
Axial_Plume_vRhyme_bin_14__full-cat_1_7	PF13385	Axial_Plume_vRhyme_bin_14__full-cat_1	2	MKF	Concanavalin A-like lectin; extracellular arabinase						amg_database		Emerson et al. 2018	FALSE
Axial_Plume_vRhyme_bin_62__full-cat_1_3	PF13385	Axial_Plume_vRhyme_bin_62__full-cat_1	1	MKF	Concanavalin A-like lectin; extracellular arabinase						amg_database		Emerson et al. 2018	FALSE
Brothers_Diffuse_S009_vRhyme_bin_19__full-cat_1_6	PF13385	Brothers_Diffuse_S009_vRhyme_bin_19__full-cat_1	2	MKF	Concanavalin A-like lectin; extracellular arabinase						amg_database		Emerson et al. 2018	FALSE
Brothers_Diffuse_S015_NODE_1123_length_9157_cov_3.710410__full-cat_1_11	PF13385	Brothers_Diffuse_S015_NODE_1123_length_9157_cov_3.710410__full-cat_1	1	MKF	Concanavalin A-like lectin; extracellular arabinase						amg_database		Emerson et al. 2018	FALSE
Brothers_Diffuse_S015_NODE_1_length_86222_cov_7.575736__full-cat_1_70	PF13385	Brothers_Diffuse_S015_NODE_1_length_86222_cov_7.575736__full-cat_1	2	MK	Concanavalin A-like lectin; extracellular arabinase						amg_database		Emerson et al. 2018	FALSE
Brothers_Diffuse_S015_NODE_21_length_36759_cov_5.421790__full-cat_1_49	PF13385	Brothers_Diffuse_S015_NODE_21_length_36759_cov_5.421790__full-cat_1	1	MKT	Concanavalin A-like lectin; extracellular arabinase						amg_database		Emerson et al. 2018	FALSE
Brothers_Diffuse_S015_NODE_6522_length_4619_cov_6.163624__full-cat_1_3	PF13385	Brothers_Diffuse_S015_NODE_6522_length_4619_cov_6.163624__full-cat_1	2	MKF	Concanavalin A-like lectin; extracellular arabinase						amg_database		Emerson et al. 2018	FALSE
Brothers_Diffuse_S015_NODE_955_length_9637_cov_2.403891__full-cat_1_5	PF13385	Brothers_Diffuse_S015_NODE_955_length_9637_cov_2.403891__full-cat_1	2	MKF	Concanavalin A-like lectin; extracellular arabinase						amg_database		Emerson et al. 2018	FALSE
Brothers_Diffuse_S015_vRhyme_bin_115__full-cat_1_11	PF13385	Brothers_Diffuse_S015_vRhyme_bin_115__full-cat_1	2	MKF	Concanavalin A-like lectin; extracellular arabinase						amg_database		Emerson et al. 2018	FALSE
Brothers_Diffuse_S015_vRhyme_bin_121__full-cat_1_77	PF13385	Brothers_Diffuse_S015_vRhyme_bin_121__full-cat_1	1	MK	Concanavalin A-like lectin; extracellular arabinase						amg_database		Emerson et al. 2018	FALSE
Brothers_Diffuse_S015_vRhyme_bin_122__full-cat_1_6	PF13385	Brothers_Diffuse_S015_vRhyme_bin_122__full-cat_1	2	MK	Concanavalin A-like lectin; extracellular arabinase						amg_database		Emerson et al. 2018	FALSE
Brothers_Diffuse_S015_vRhyme_bin_129__full-cat_1_42	PF13385	Brothers_Diffuse_S015_vRhyme_bin_129__full-cat_1	2	MK	Concanavalin A-like lectin; extracellular arabinase						amg_database		Emerson et al. 2018	FALSE
Brothers_Diffuse_S015_vRhyme_bin_130__full-cat_1_21	PF13385	Brothers_Diffuse_S015_vRhyme_bin_130__full-cat_1	1	MK	Concanavalin A-like lectin; extracellular arabinase						amg_database		Emerson et al. 2018	FALSE
Brothers_Diffuse_S015_vRhyme_bin_134__full-cat_2_8	PF13385	Brothers_Diffuse_S015_vRhyme_bin_134__full-cat_2	3	MKF	Concanavalin A-like lectin; extracellular arabinase						amg_database		Emerson et al. 2018	FALSE
Brothers_Diffuse_S015_vRhyme_bin_134__full-cat_2_9	PF13385	Brothers_Diffuse_S015_vRhyme_bin_134__full-cat_2	3	MKF	Concanavalin A-like lectin; extracellular arabinase						amg_database		Emerson et al. 2018	FALSE
Brothers_Diffuse_S015_vRhyme_bin_14__full-cat_1_106	PF13385	Brothers_Diffuse_S015_vRhyme_bin_14__full-cat_1	1	MKF	Concanavalin A-like lectin; extracellular arabinase						amg_database		Emerson et al. 2018	FALSE
Brothers_Diffuse_S015_vRhyme_bin_182__full-cat_1_33	PF13385	Brothers_Diffuse_S015_vRhyme_bin_182__full-cat_1	1	MK	Concanavalin A-like lectin; extracellular arabinase						amg_database		Emerson et al. 2018	FALSE
Brothers_Diffuse_S015_vRhyme_bin_299__full-cat_1_17	PF13385	Brothers_Diffuse_S015_vRhyme_bin_299__full-cat_1	1	MK	Concanavalin A-like lectin; extracellular arabinase						amg_database		Emerson et al. 2018	FALSE
Brothers_Diffuse_S015_vRhyme_bin_310__full-cat_1_12	PF13385	Brothers_Diffuse_S015_vRhyme_bin_310__full-cat_1	2	MKF	Concanavalin A-like lectin; extracellular arabinase						amg_database		Emerson et al. 2018	FALSE
Brothers_Diffuse_S015_vRhyme_bin_31__full-cat_1_36	PF13385	Brothers_Diffuse_S015_vRhyme_bin_31__full-cat_1	1	MK	Concanavalin A-like lectin; extracellular arabinase						amg_database		Emerson et al. 2018	FALSE
Brothers_Diffuse_S015_vRhyme_bin_351__full-cat_1_8	PF13385	Brothers_Diffuse_S015_vRhyme_bin_351__full-cat_1	2	MKF	Concanavalin A-like lectin; extracellular arabinase						amg_database		Emerson et al. 2018	FALSE
Brothers_Diffuse_S015_vRhyme_bin_372__full-cat_1_9	PF13385	Brothers_Diffuse_S015_vRhyme_bin_372__full-cat_1	1	MK	Concanavalin A-like lectin; extracellular arabinase						amg_database		Emerson et al. 2018	FALSE
Brothers_Diffuse_S015_vRhyme_bin_63__full-cat_1_30	PF13385	Brothers_Diffuse_S015_vRhyme_bin_63__full-cat_1	1	MK	Concanavalin A-like lectin; extracellular arabinase						amg_database		Emerson et al. 2018	FALSE
Brothers_Diffuse_S015_vRhyme_bin_63__full-cat_1_31	PF13385	Brothers_Diffuse_S015_vRhyme_bin_63__full-cat_1	1	MK	Concanavalin A-like lectin; extracellular arabinase						amg_database		Emerson et al. 2018	FALSE
Brothers_Diffuse_S015_vRhyme_bin_64__full-cat_1_60	PF13385	Brothers_Diffuse_S015_vRhyme_bin_64__full-cat_1	1	MK	Concanavalin A-like lectin; extracellular arabinase						amg_database		Emerson et al. 2018	FALSE
Brothers_Diffuse_S015_vRhyme_bin_64__full-cat_1_61	PF13385	Brothers_Diffuse_S015_vRhyme_bin_64__full-cat_1	1	MK	Concanavalin A-like lectin; extracellular arabinase						amg_database		Emerson et al. 2018	FALSE
Brothers_LC_S014_NODE_149_length_32030_cov_4.222769__full-cat_1_18	PF13385	Brothers_LC_S014_NODE_149_length_32030_cov_4.222769__full-cat_1	1	MK	Concanavalin A-like lectin; extracellular arabinase						amg_database		Emerson et al. 2018	FALSE
Brothers_LC_S014_NODE_1844_length_10734_cov_3.520788__full-cat_1_4	PF13385	Brothers_LC_S014_NODE_1844_length_10734_cov_3.520788__full-cat_1	2	MKF	Concanavalin A-like lectin; extracellular arabinase						amg_database		Emerson et al. 2018	FALSE
Brothers_LC_S014_NODE_196_length_28621_cov_18.106479__full-cat_1_23	PF13385	Brothers_LC_S014_NODE_196_length_28621_cov_18.106479__full-cat_1	1	MK	Concanavalin A-like lectin; extracellular arabinase						amg_database		Emerson et al. 2018	FALSE
Brothers_LC_S014_NODE_2803_length_8739_cov_3.011960__full-cat_1_10	PF13385	Brothers_LC_S014_NODE_2803_length_8739_cov_3.011960__full-cat_1	2	MKF	Concanavalin A-like lectin; extracellular arabinase						amg_database		Emerson et al. 2018	FALSE
Brothers_LC_S014_NODE_505_length_18622_cov_4.594431__full-cat_1_21	PF13385	Brothers_LC_S014_NODE_505_length_18622_cov_4.594431__full-cat_1	2	MKF	Concanavalin A-like lectin; extracellular arabinase						amg_database		Emerson et al. 2018	FALSE
Brothers_LC_S014_vRhyme_bin_116__full-cat_1_46	PF13385	Brothers_LC_S014_vRhyme_bin_116__full-cat_1	2	MK	Concanavalin A-like lectin; extracellular arabinase						amg_database		Emerson et al. 2018	FALSE
Brothers_LC_S014_vRhyme_bin_122__full-cat_1_19	PF13385	Brothers_LC_S014_vRhyme_bin_122__full-cat_1	1	MK	Concanavalin A-like lectin; extracellular arabinase						amg_database		Emerson et al. 2018	FALSE
Brothers_LC_S014_vRhyme_bin_122__full-cat_1_24	PF13385	Brothers_LC_S014_vRhyme_bin_122__full-cat_1	2	MK	Concanavalin A-like lectin; extracellular arabinase						amg_database		Emerson et al. 2018	FALSE
Brothers_LC_S014_vRhyme_bin_136__full-cat_1_40	PF13385	Brothers_LC_S014_vRhyme_bin_136__full-cat_1	1	MK	Concanavalin A-like lectin; extracellular arabinase						amg_database		Emerson et al. 2018	FALSE
Brothers_LC_S014_vRhyme_bin_49__full-cat_1_21	PF13385	Brothers_LC_S014_vRhyme_bin_49__full-cat_1	1	MK	Concanavalin A-like lectin; extracellular arabinase						amg_database		Emerson et al. 2018	FALSE
Brothers_LC_S014_vRhyme_bin_54__full-cat_1_20	PF13385	Brothers_LC_S014_vRhyme_bin_54__full-cat_1	2	MK	Concanavalin A-like lectin; extracellular arabinase						amg_database		Emerson et al. 2018	FALSE
Brothers_LC_S014_vRhyme_bin_62__full-cat_1_74	PF13385	Brothers_LC_S014_vRhyme_bin_62__full-cat_1	1	MK	Concanavalin A-like lectin; extracellular arabinase						amg_database		Emerson et al. 2018	FALSE
Brothers_LC_S014_vRhyme_bin_62__full-cat_1_76	PF13385	Brothers_LC_S014_vRhyme_bin_62__full-cat_1	2	MK	Concanavalin A-like lectin; extracellular arabinase						amg_database		Emerson et al. 2018	FALSE
Brothers_LC_S016_NODE_15266_length_4634_cov_1.383847__full-cat_2_5	PF13385	Brothers_LC_S016_NODE_15266_length_4634_cov_1.383847__full-cat_2	3	MKF	Concanavalin A-like lectin; extracellular arabinase						amg_database		Emerson et al. 2018	FALSE
Brothers_LC_S016_NODE_239_length_29345_cov_5.431994__full-cat_1_4	PF13385	Brothers_LC_S016_NODE_239_length_29345_cov_5.431994__full-cat_1	2	MKF	Concanavalin A-like lectin; extracellular arabinase						amg_database		Emerson et al. 2018	FALSE
Brothers_LC_S016_NODE_28240_length_3443_cov_1.714113__full-cat_2_2	PF13385	Brothers_LC_S016_NODE_28240_length_3443_cov_1.714113__full-cat_2	3	MKF	Concanavalin A-like lectin; extracellular arabinase						amg_database		Emerson et al. 2018	FALSE
Brothers_LC_S016_NODE_4084_length_8537_cov_5.204756__full-cat_1_13	PF13385	Brothers_LC_S016_NODE_4084_length_8537_cov_5.204756__full-cat_1	2	MKF	Concanavalin A-like lectin; extracellular arabinase						amg_database		Emerson et al. 2018	FALSE
Brothers_LC_S016_NODE_993_length_16083_cov_2.050263__full-cat_2_24	PF13385	Brothers_LC_S016_NODE_993_length_16083_cov_2.050263__full-cat_2	3	MKF	Concanavalin A-like lectin; extracellular arabinase						amg_database		Emerson et al. 2018	FALSE
Brothers_LC_S016_vRhyme_bin_119__full-cat_1_29	PF13385	Brothers_LC_S016_vRhyme_bin_119__full-cat_1	1	MK	Concanavalin A-like lectin; extracellular arabinase						amg_database		Emerson et al. 2018	FALSE
Brothers_LC_S016_vRhyme_bin_119__full-cat_1_31	PF13385	Brothers_LC_S016_vRhyme_bin_119__full-cat_1	2	MK	Concanavalin A-like lectin; extracellular arabinase						amg_database		Emerson et al. 2018	FALSE
Brothers_LC_S016_vRhyme_bin_122__full-cat_1_56	PF13385	Brothers_LC_S016_vRhyme_bin_122__full-cat_1	1	MK	Concanavalin A-like lectin; extracellular arabinase						amg_database		Emerson et al. 2018	FALSE
Brothers_LC_S016_vRhyme_bin_155__full-cat_1_15	PF13385	Brothers_LC_S016_vRhyme_bin_155__full-cat_1	3	MK	Concanavalin A-like lectin; extracellular arabinase						amg_database		Emerson et al. 2018	FALSE
Brothers_LC_S016_vRhyme_bin_22__full-cat_1_24	PF13385	Brothers_LC_S016_vRhyme_bin_22__full-cat_1	1	MK	Concanavalin A-like lectin; extracellular arabinase						amg_database		Emerson et al. 2018	FALSE
Brothers_LC_S016_vRhyme_bin_42__full-cat_1_76	PF13385	Brothers_LC_S016_vRhyme_bin_42__full-cat_1	1	MK	Concanavalin A-like lectin; extracellular arabinase						amg_database		Emerson et al. 2018	FALSE
Brothers_LC_S016_vRhyme_bin_75__full-cat_1_12	PF13385	Brothers_LC_S016_vRhyme_bin_75__full-cat_1	1	MKF	Concanavalin A-like lectin; extracellular arabinase						amg_database		Emerson et al. 2018	FALSE
Brothers_LC_S016_vRhyme_bin_94__full-cat_1_7	PF13385	Brothers_LC_S016_vRhyme_bin_94__full-cat_1	1	MKF	Concanavalin A-like lectin; extracellular arabinase						amg_database		Emerson et al. 2018	FALSE
Brothers_LC_S016_vRhyme_bin_94__full-cat_1_10	PF13385	Brothers_LC_S016_vRhyme_bin_94__full-cat_1	1	MK	Concanavalin A-like lectin; extracellular arabinase						amg_database		Emerson et al. 2018	FALSE
Brothers_LC_S016_vRhyme_bin_94__full-cat_1_126	PF13385	Brothers_LC_S016_vRhyme_bin_94__full-cat_1	1	MK	Concanavalin A-like lectin; extracellular arabinase						amg_database		Emerson et al. 2018	FALSE
Brothers_NWCA_S013_NODE_10461_length_3677_cov_2.238028__full-cat_2_3	PF13385	Brothers_NWCA_S013_NODE_10461_length_3677_cov_2.238028__full-cat_2	3	MKF	Concanavalin A-like lectin; extracellular arabinase						amg_database		Emerson et al. 2018	FALSE
Brothers_NWCA_S013_NODE_120_length_43124_cov_25.450776__full-cat_1_9	PF13385	Brothers_NWCA_S013_NODE_120_length_43124_cov_25.450776__full-cat_1	1	MK	Concanavalin A-like lectin; extracellular arabinase						amg_database		Emerson et al. 2018	FALSE
Brothers_NWCA_S013_NODE_136_length_40968_cov_8.255356__full-cat_1_51	PF13385	Brothers_NWCA_S013_NODE_136_length_40968_cov_8.255356__full-cat_1	2	MK	Concanavalin A-like lectin; extracellular arabinase						amg_database		Emerson et al. 2018	FALSE
Brothers_NWCA_S013_NODE_2401_length_7871_cov_6.643079__full-cat_1_8	PF13385	Brothers_NWCA_S013_NODE_2401_length_7871_cov_6.643079__full-cat_1	1	MKF	Concanavalin A-like lectin; extracellular arabinase						amg_database		Emerson et al. 2018	FALSE
Brothers_NWCA_S013_NODE_49_length_70663_cov_17.119301__full-cat_1_65	PF13385	Brothers_NWCA_S013_NODE_49_length_70663_cov_17.119301__full-cat_1	1	MK	Concanavalin A-like lectin; extracellular arabinase						amg_database		Emerson et al. 2018	FALSE
Brothers_NWCA_S013_NODE_53_length_65073_cov_47.672728__full-cat_1_41	PF13385	Brothers_NWCA_S013_NODE_53_length_65073_cov_47.672728__full-cat_1	1	MK	Concanavalin A-like lectin; extracellular arabinase						amg_database		Emerson et al. 2018	FALSE
Brothers_NWCA_S013_NODE_68_length_55372_cov_27.162313__full-cat_1_28	PF13385	Brothers_NWCA_S013_NODE_68_length_55372_cov_27.162313__full-cat_1	1	MK	Concanavalin A-like lectin; extracellular arabinase						amg_database		Emerson et al. 2018	FALSE
Brothers_NWCA_S013_vRhyme_bin_26__full-cat_1_17	PF13385	Brothers_NWCA_S013_vRhyme_bin_26__full-cat_1	1	MK	Concanavalin A-like lectin; extracellular arabinase						amg_database		Emerson et al. 2018	FALSE
Brothers_NWCA_S013_vRhyme_bin_51__full-cat_1_32	PF13385	Brothers_NWCA_S013_vRhyme_bin_51__full-cat_1	2	MK	Concanavalin A-like lectin; extracellular arabinase						amg_database		Emerson et al. 2018	FALSE
Brothers_NWCA_S013_vRhyme_bin_53__full-cat_1_79	PF13385	Brothers_NWCA_S013_vRhyme_bin_53__full-cat_1	2	MK	Concanavalin A-like lectin; extracellular arabinase						amg_database		Emerson et al. 2018	FALSE
Brothers_NWCA_S013_vRhyme_bin_5__full-cat_1_8	PF13385	Brothers_NWCA_S013_vRhyme_bin_5__full-cat_1	2	MKF	Concanavalin A-like lectin; extracellular arabinase						amg_database		Emerson et al. 2018	FALSE
Brothers_NWCA_S013_vRhyme_bin_65__full-cat_2_14	PF13385	Brothers_NWCA_S013_vRhyme_bin_65__full-cat_2	3	MK	Concanavalin A-like lectin; extracellular arabinase						amg_database		Emerson et al. 2018	FALSE
Brothers_NWCA_S142_NODE_158_length_34819_cov_24.288568__full-cat_1_5	PF13385	Brothers_NWCA_S142_NODE_158_length_34819_cov_24.288568__full-cat_1	2	MKF	Concanavalin A-like lectin; extracellular arabinase						amg_database		Emerson et al. 2018	FALSE
Brothers_NWCA_S142_NODE_171_length_32836_cov_201.655324__full-cat_1_5	PF13385	Brothers_NWCA_S142_NODE_171_length_32836_cov_201.655324__full-cat_1	2	MKF	Concanavalin A-like lectin; extracellular arabinase						amg_database		Emerson et al. 2018	FALSE
Brothers_NWCA_S142_NODE_171_length_32836_cov_201.655324__full-cat_1_12	PF13385	Brothers_NWCA_S142_NODE_171_length_32836_cov_201.655324__full-cat_1	2	MK	Concanavalin A-like lectin; extracellular arabinase						amg_database		Emerson et al. 2018	FALSE
Brothers_NWCA_S142_NODE_2846_length_6011_cov_3.412135__full-cat_2_4	PF13385	Brothers_NWCA_S142_NODE_2846_length_6011_cov_3.412135__full-cat_2	3	MKF	Concanavalin A-like lectin; extracellular arabinase						amg_database		Emerson et al. 2018	FALSE
Brothers_NWCA_S142_NODE_3_length_170642_cov_24.636149__full-cat_1_63	PF13385	Brothers_NWCA_S142_NODE_3_length_170642_cov_24.636149__full-cat_1	1	MK	Concanavalin A-like lectin; extracellular arabinase						amg_database		Emerson et al. 2018	FALSE
Brothers_NWCA_S142_NODE_4065_length_4782_cov_1.541783__full-cat_1_6	PF13385	Brothers_NWCA_S142_NODE_4065_length_4782_cov_1.541783__full-cat_1	2	MKF	Concanavalin A-like lectin; extracellular arabinase						amg_database		Emerson et al. 2018	FALSE
Brothers_NWCA_S142_vRhyme_bin_11__full-cat_1_35	PF13385	Brothers_NWCA_S142_vRhyme_bin_11__full-cat_1	1	MK	Concanavalin A-like lectin; extracellular arabinase						amg_database		Emerson et al. 2018	FALSE
Brothers_NWCA_S142_vRhyme_bin_26__full-cat_1_37	PF13385	Brothers_NWCA_S142_vRhyme_bin_26__full-cat_1	1	MK	Concanavalin A-like lectin; extracellular arabinase						amg_database		Emerson et al. 2018	FALSE
Brothers_NWCA_S142_vRhyme_bin_26__full-cat_1_40	PF13385	Brothers_NWCA_S142_vRhyme_bin_26__full-cat_1	1	MK	Concanavalin A-like lectin; extracellular arabinase						amg_database		Emerson et al. 2018	FALSE
Brothers_NWCA_S142_vRhyme_bin_45__full-cat_2_38	PF13385	Brothers_NWCA_S142_vRhyme_bin_45__full-cat_2	3	MK	Concanavalin A-like lectin; extracellular arabinase						amg_database		Emerson et al. 2018	FALSE
Brothers_NWCA_S143_NODE_263_length_41881_cov_5.302654__full-cat_1_17	PF13385	Brothers_NWCA_S143_NODE_263_length_41881_cov_5.302654__full-cat_1	2	MK	Concanavalin A-like lectin; extracellular arabinase						amg_database		Emerson et al. 2018	FALSE
Brothers_NWCA_S143_NODE_292_length_39217_cov_11.800947__full-cat_1_20	PF13385	Brothers_NWCA_S143_NODE_292_length_39217_cov_11.800947__full-cat_1	2	MK	Concanavalin A-like lectin; extracellular arabinase						amg_database		Emerson et al. 2018	FALSE
Brothers_NWCA_S143_NODE_33957_length_3463_cov_2.111511__full-cat_2_3	PF13385	Brothers_NWCA_S143_NODE_33957_length_3463_cov_2.111511__full-cat_2	3	MKF	Concanavalin A-like lectin; extracellular arabinase						amg_database		Emerson et al. 2018	FALSE
Brothers_NWCA_S143_vRhyme_bin_151__full-cat_2_5	PF13385	Brothers_NWCA_S143_vRhyme_bin_151__full-cat_2	3	MKF	Concanavalin A-like lectin; extracellular arabinase						amg_database		Emerson et al. 2018	FALSE
Brothers_NWCA_S143_vRhyme_bin_46__full-cat_1_94	PF13385	Brothers_NWCA_S143_vRhyme_bin_46__full-cat_1	1	MK	Concanavalin A-like lectin; extracellular arabinase						amg_database		Emerson et al. 2018	FALSE
Brothers_NWCA_S143_vRhyme_bin_46__full-cat_1_96	PF13385	Brothers_NWCA_S143_vRhyme_bin_46__full-cat_1	1	MK	Concanavalin A-like lectin; extracellular arabinase						amg_database		Emerson et al. 2018	FALSE
Brothers_NWCA_S143_vRhyme_bin_8__full-cat_1_54	PF13385	Brothers_NWCA_S143_vRhyme_bin_8__full-cat_1	1	MK	Concanavalin A-like lectin; extracellular arabinase						amg_database		Emerson et al. 2018	FALSE
Brothers_NWCA_S143_vRhyme_bin_8__full-cat_1_101	PF13385	Brothers_NWCA_S143_vRhyme_bin_8__full-cat_1	1	MK	Concanavalin A-like lectin; extracellular arabinase						amg_database		Emerson et al. 2018	FALSE
Brothers_NWCA_S144_NODE_1280_length_15595_cov_9.616757__full-cat_1_14	PF13385	Brothers_NWCA_S144_NODE_1280_length_15595_cov_9.616757__full-cat_1	3	MK	Concanavalin A-like lectin; extracellular arabinase						amg_database		Emerson et al. 2018	FALSE
Brothers_NWCA_S144_NODE_137_length_39192_cov_3.154077__full-cat_1_35	PF13385	Brothers_NWCA_S144_NODE_137_length_39192_cov_3.154077__full-cat_1	1	MK	Concanavalin A-like lectin; extracellular arabinase						amg_database		Emerson et al. 2018	FALSE
Brothers_NWCA_S144_NODE_76_length_48230_cov_2.126603__full-cat_1_25	PF13385	Brothers_NWCA_S144_NODE_76_length_48230_cov_2.126603__full-cat_1	1	MK	Concanavalin A-like lectin; extracellular arabinase						amg_database		Emerson et al. 2018	FALSE
Brothers_NWCA_S144_vRhyme_bin_16__full-cat_1_7	PF13385	Brothers_NWCA_S144_vRhyme_bin_16__full-cat_1	1	MKF	Concanavalin A-like lectin; extracellular arabinase						amg_database		Emerson et al. 2018	FALSE
Brothers_NWCA_S144_vRhyme_bin_16__full-cat_1_8	PF13385	Brothers_NWCA_S144_vRhyme_bin_16__full-cat_1	1	MK	Concanavalin A-like lectin; extracellular arabinase						amg_database		Emerson et al. 2018	FALSE
Brothers_NWCA_S144_vRhyme_bin_19__full-cat_1_55	PF13385	Brothers_NWCA_S144_vRhyme_bin_19__full-cat_1	1	MK	Concanavalin A-like lectin; extracellular arabinase						amg_database		Emerson et al. 2018	FALSE
Brothers_NWCA_S145_NODE_188_length_40324_cov_38.245665_fragment_1__full-cat_1_24	PF13385	Brothers_NWCA_S145_NODE_188_length_40324_cov_38.245665_fragment_1__full-cat_1	2	MK	Concanavalin A-like lectin; extracellular arabinase						amg_database		Emerson et al. 2018	FALSE
Brothers_NWCA_S145_NODE_2547_length_10719_cov_3.963557__full-cat_1_11	PF13385	Brothers_NWCA_S145_NODE_2547_length_10719_cov_3.963557__full-cat_1	2	MKF	Concanavalin A-like lectin; extracellular arabinase						amg_database		Emerson et al. 2018	FALSE
Brothers_NWCA_S145_NODE_327_length_31068_cov_19.972496__full-cat_1_25	PF13385	Brothers_NWCA_S145_NODE_327_length_31068_cov_19.972496__full-cat_1	1	MK	Concanavalin A-like lectin; extracellular arabinase						amg_database		Emerson et al. 2018	FALSE
Brothers_NWCA_S145_vRhyme_bin_32__full-cat_1_64	PF13385	Brothers_NWCA_S145_vRhyme_bin_32__full-cat_1	1	MK	Concanavalin A-like lectin; extracellular arabinase						amg_database		Emerson et al. 2018	FALSE
Brothers_NWCA_S145_vRhyme_bin_34__full-cat_1_51	PF13385	Brothers_NWCA_S145_vRhyme_bin_34__full-cat_1	1	MKF	Concanavalin A-like lectin; extracellular arabinase						amg_database		Emerson et al. 2018	FALSE
Brothers_NWCA_S145_vRhyme_bin_52__full-cat_1_28	PF13385	Brothers_NWCA_S145_vRhyme_bin_52__full-cat_1	2	MK	Concanavalin A-like lectin; extracellular arabinase						amg_database		Emerson et al. 2018	FALSE
Brothers_NWCB_S012_NODE_15707_length_4819_cov_3.712063__full-cat_1_3	PF13385	Brothers_NWCB_S012_NODE_15707_length_4819_cov_3.712063__full-cat_1	2	MKF	Concanavalin A-like lectin; extracellular arabinase						amg_database		Emerson et al. 2018	FALSE
Brothers_NWCB_S012_NODE_478_length_35726_cov_4.044299__full-cat_1_52	PF13385	Brothers_NWCB_S012_NODE_478_length_35726_cov_4.044299__full-cat_1	1	MKF	Concanavalin A-like lectin; extracellular arabinase						amg_database		Emerson et al. 2018	FALSE
Brothers_NWCB_S012_NODE_6_length_202076_cov_8.985308__full-cat_1_80	PF13385	Brothers_NWCB_S012_NODE_6_length_202076_cov_8.985308__full-cat_1	1	MK	Concanavalin A-like lectin; extracellular arabinase						amg_database		Emerson et al. 2018	FALSE
Brothers_NWCB_S012_vRhyme_bin_113__full-cat_1_9	PF13385	Brothers_NWCB_S012_vRhyme_bin_113__full-cat_1	1	MKF	Concanavalin A-like lectin; extracellular arabinase						amg_database		Emerson et al. 2018	FALSE
Brothers_NWCB_S012_vRhyme_bin_113__full-cat_1_12	PF13385	Brothers_NWCB_S012_vRhyme_bin_113__full-cat_1	1	MK	Concanavalin A-like lectin; extracellular arabinase						amg_database		Emerson et al. 2018	FALSE
Brothers_NWCB_S012_vRhyme_bin_122__full-cat_1_13	PF13385	Brothers_NWCB_S012_vRhyme_bin_122__full-cat_1	2	MK	Concanavalin A-like lectin; extracellular arabinase						amg_database		Emerson et al. 2018	FALSE
Brothers_NWCB_S012_vRhyme_bin_133__full-cat_1_3	PF13385	Brothers_NWCB_S012_vRhyme_bin_133__full-cat_1	1	MKF	Concanavalin A-like lectin; extracellular arabinase						amg_database		Emerson et al. 2018	FALSE
Brothers_NWCB_S012_vRhyme_bin_1__full-cat_1_41	PF13385	Brothers_NWCB_S012_vRhyme_bin_1__full-cat_1	1	MKF	Concanavalin A-like lectin; extracellular arabinase						amg_database		Emerson et al. 2018	FALSE
Brothers_NWCB_S012_vRhyme_bin_20__full-cat_1_41	PF13385	Brothers_NWCB_S012_vRhyme_bin_20__full-cat_1	2	MK	Concanavalin A-like lectin; extracellular arabinase						amg_database		Emerson et al. 2018	FALSE
Brothers_NWCB_S139_NODE_1024_length_29077_cov_1.924076__full-cat_1_23	PF13385	Brothers_NWCB_S139_NODE_1024_length_29077_cov_1.924076__full-cat_1	1	MK	Concanavalin A-like lectin; extracellular arabinase						amg_database		Emerson et al. 2018	FALSE
Brothers_NWCB_S139_NODE_11925_length_7836_cov_10.610455__full-cat_1_6	PF13385	Brothers_NWCB_S139_NODE_11925_length_7836_cov_10.610455__full-cat_1	3	MKF	Concanavalin A-like lectin; extracellular arabinase						amg_database		Emerson et al. 2018	FALSE
Brothers_NWCB_S139_NODE_1355_length_25095_cov_1.369193__full-cat_1_6	PF13385	Brothers_NWCB_S139_NODE_1355_length_25095_cov_1.369193__full-cat_1	2	MKF	Concanavalin A-like lectin; extracellular arabinase						amg_database		Emerson et al. 2018	FALSE
Brothers_NWCB_S139_NODE_16_length_202131_cov_8.698892__full-cat_1_238	PF13385	Brothers_NWCB_S139_NODE_16_length_202131_cov_8.698892__full-cat_1	2	MK	Concanavalin A-like lectin; extracellular arabinase						amg_database		Emerson et al. 2018	FALSE
Brothers_NWCB_S139_NODE_1722_length_22051_cov_2.343961__full-cat_1_5	PF13385	Brothers_NWCB_S139_NODE_1722_length_22051_cov_2.343961__full-cat_1	2	MK	Concanavalin A-like lectin; extracellular arabinase						amg_database		Emerson et al. 2018	FALSE
Brothers_NWCB_S139_NODE_2118_length_19828_cov_1.899853__full-cat_1_10	PF13385	Brothers_NWCB_S139_NODE_2118_length_19828_cov_1.899853__full-cat_1	2	MKF	Concanavalin A-like lectin; extracellular arabinase						amg_database		Emerson et al. 2018	FALSE
Brothers_NWCB_S139_NODE_213_length_63834_cov_5.209930__full-cat_1_48	PF13385	Brothers_NWCB_S139_NODE_213_length_63834_cov_5.209930__full-cat_1	2	MK	Concanavalin A-like lectin; extracellular arabinase						amg_database		Emerson et al. 2018	FALSE
Brothers_NWCB_S139_NODE_226_length_62609_cov_16.742646__full-cat_1_57	PF13385	Brothers_NWCB_S139_NODE_226_length_62609_cov_16.742646__full-cat_1	2	MK	Concanavalin A-like lectin; extracellular arabinase						amg_database		Emerson et al. 2018	FALSE
Brothers_NWCB_S139_NODE_291_length_54722_cov_5.701914__full-cat_2_26	PF13385	Brothers_NWCB_S139_NODE_291_length_54722_cov_5.701914__full-cat_2	3	MK	Concanavalin A-like lectin; extracellular arabinase						amg_database		Emerson et al. 2018	FALSE
Brothers_NWCB_S139_NODE_31626_length_4494_cov_1.384932__full-cat_2_4	PF13385	Brothers_NWCB_S139_NODE_31626_length_4494_cov_1.384932__full-cat_2	3	MKF	Concanavalin A-like lectin; extracellular arabinase						amg_database		Emerson et al. 2018	FALSE
Brothers_NWCB_S139_NODE_324_length_51499_cov_2.951433__full-cat_1_17	PF13385	Brothers_NWCB_S139_NODE_324_length_51499_cov_2.951433__full-cat_1	2	MK	Concanavalin A-like lectin; extracellular arabinase						amg_database		Emerson et al. 2018	FALSE
Brothers_NWCB_S139_NODE_4334_length_13566_cov_1.547288__full-cat_1_3	PF13385	Brothers_NWCB_S139_NODE_4334_length_13566_cov_1.547288__full-cat_1	1	MKF	Concanavalin A-like lectin; extracellular arabinase						amg_database		Emerson et al. 2018	FALSE
Brothers_NWCB_S139_vRhyme_bin_108__full-cat_1_38	PF13385	Brothers_NWCB_S139_vRhyme_bin_108__full-cat_1	3	MK	Concanavalin A-like lectin; extracellular arabinase						amg_database		Emerson et al. 2018	FALSE
Brothers_NWCB_S139_vRhyme_bin_113__full-cat_1_73	PF13385	Brothers_NWCB_S139_vRhyme_bin_113__full-cat_1	2	MK	Concanavalin A-like lectin; extracellular arabinase						amg_database		Emerson et al. 2018	FALSE
Brothers_NWCB_S139_vRhyme_bin_130__full-cat_1_62	PF13385	Brothers_NWCB_S139_vRhyme_bin_130__full-cat_1	2	MK	Concanavalin A-like lectin; extracellular arabinase						amg_database		Emerson et al. 2018	FALSE
Brothers_NWCB_S139_vRhyme_bin_134__full-cat_1_16	PF13385	Brothers_NWCB_S139_vRhyme_bin_134__full-cat_1	1	MK	Concanavalin A-like lectin; extracellular arabinase						amg_database		Emerson et al. 2018	FALSE
Brothers_NWCB_S139_vRhyme_bin_134__full-cat_1_88	PF13385	Brothers_NWCB_S139_vRhyme_bin_134__full-cat_1	2	MK	Concanavalin A-like lectin; extracellular arabinase						amg_database		Emerson et al. 2018	FALSE
Brothers_NWCB_S139_vRhyme_bin_140__full-cat_2_14	PF13385	Brothers_NWCB_S139_vRhyme_bin_140__full-cat_2	3	MK	Concanavalin A-like lectin; extracellular arabinase						amg_database		Emerson et al. 2018	FALSE
Brothers_NWCB_S139_vRhyme_bin_149__full-cat_1_22	PF13385	Brothers_NWCB_S139_vRhyme_bin_149__full-cat_1	2	MK	Concanavalin A-like lectin; extracellular arabinase						amg_database		Emerson et al. 2018	FALSE
Brothers_NWCB_S139_vRhyme_bin_176__full-cat_1_26	PF13385	Brothers_NWCB_S139_vRhyme_bin_176__full-cat_1	1	MK	Concanavalin A-like lectin; extracellular arabinase						amg_database		Emerson et al. 2018	FALSE
Brothers_NWCB_S139_vRhyme_bin_191__full-cat_1_12	PF13385	Brothers_NWCB_S139_vRhyme_bin_191__full-cat_1	2	MK	Concanavalin A-like lectin; extracellular arabinase						amg_database		Emerson et al. 2018	FALSE
Brothers_NWCB_S139_vRhyme_bin_210__full-cat_2_12	PF13385	Brothers_NWCB_S139_vRhyme_bin_210__full-cat_2	3	MKF	Concanavalin A-like lectin; extracellular arabinase						amg_database		Emerson et al. 2018	FALSE
Brothers_NWCB_S140_NODE_23_length_74299_cov_1.774349__full-cat_1_61	PF13385	Brothers_NWCB_S140_NODE_23_length_74299_cov_1.774349__full-cat_1	1	MK	Concanavalin A-like lectin; extracellular arabinase						amg_database		Emerson et al. 2018	FALSE
Brothers_NWCB_S140_NODE_23_length_74299_cov_1.774349__full-cat_1_69	PF13385	Brothers_NWCB_S140_NODE_23_length_74299_cov_1.774349__full-cat_1	1	MK	Concanavalin A-like lectin; extracellular arabinase						amg_database		Emerson et al. 2018	FALSE
Brothers_NWCB_S140_NODE_4717_length_8639_cov_0.879464__full-cat_2_6	PF13385	Brothers_NWCB_S140_NODE_4717_length_8639_cov_0.879464__full-cat_2	3	MKF	Concanavalin A-like lectin; extracellular arabinase						amg_database		Emerson et al. 2018	FALSE
Brothers_NWCB_S140_vRhyme_bin_127__full-cat_1_16	PF13385	Brothers_NWCB_S140_vRhyme_bin_127__full-cat_1	1	MK	Concanavalin A-like lectin; extracellular arabinase						amg_database		Emerson et al. 2018	FALSE
Brothers_NWCB_S140_vRhyme_bin_128__full-cat_1_33	PF13385	Brothers_NWCB_S140_vRhyme_bin_128__full-cat_1	1	MK	Concanavalin A-like lectin; extracellular arabinase						amg_database		Emerson et al. 2018	FALSE
Brothers_NWCB_S140_vRhyme_bin_14__full-cat_1_69	PF13385	Brothers_NWCB_S140_vRhyme_bin_14__full-cat_1	2	MK	Concanavalin A-like lectin; extracellular arabinase						amg_database		Emerson et al. 2018	FALSE
Brothers_NWCB_S140_vRhyme_bin_151__full-cat_1_3	PF13385	Brothers_NWCB_S140_vRhyme_bin_151__full-cat_1	1	MKF	Concanavalin A-like lectin; extracellular arabinase						amg_database		Emerson et al. 2018	FALSE
Brothers_NWCB_S140_vRhyme_bin_1__full-cat_1_35	PF13385	Brothers_NWCB_S140_vRhyme_bin_1__full-cat_1	1	MK	Concanavalin A-like lectin; extracellular arabinase						amg_database		Emerson et al. 2018	FALSE
Brothers_NWCB_S141_NODE_6529_length_10243_cov_4.839067__full-cat_1_2	PF13385	Brothers_NWCB_S141_NODE_6529_length_10243_cov_4.839067__full-cat_1	1	MKF	Concanavalin A-like lectin; extracellular arabinase						amg_database		Emerson et al. 2018	FALSE
Brothers_NWCB_S141_NODE_7456_length_9454_cov_1.978986__full-cat_2_5	PF13385	Brothers_NWCB_S141_NODE_7456_length_9454_cov_1.978986__full-cat_2	3	MKF	Concanavalin A-like lectin; extracellular arabinase						amg_database		Emerson et al. 2018	FALSE
Brothers_NWCB_S141_NODE_9669_length_7988_cov_1.441292__full-cat_1_9	PF13385	Brothers_NWCB_S141_NODE_9669_length_7988_cov_1.441292__full-cat_1	2	MKF	Concanavalin A-like lectin; extracellular arabinase						amg_database		Emerson et al. 2018	FALSE
Brothers_NWCB_S141_vRhyme_bin_143__full-cat_1_23	PF13385	Brothers_NWCB_S141_vRhyme_bin_143__full-cat_1	1	MK	Concanavalin A-like lectin; extracellular arabinase						amg_database		Emerson et al. 2018	FALSE
Brothers_NWCB_S141_vRhyme_bin_16__full-cat_1_35	PF13385	Brothers_NWCB_S141_vRhyme_bin_16__full-cat_1	1	MK	Concanavalin A-like lectin; extracellular arabinase						amg_database		Emerson et al. 2018	FALSE
Brothers_NWCB_S141_vRhyme_bin_54__full-cat_1_97	PF13385	Brothers_NWCB_S141_vRhyme_bin_54__full-cat_1	1	MK	Concanavalin A-like lectin; extracellular arabinase						amg_database		Emerson et al. 2018	FALSE
Brothers_NWCB_S146_NODE_23_length_80822_cov_6.664527__full-cat_1_77	PF13385	Brothers_NWCB_S146_NODE_23_length_80822_cov_6.664527__full-cat_1	1	MK	Concanavalin A-like lectin; extracellular arabinase						amg_database		Emerson et al. 2018	FALSE
Brothers_NWCB_S146_NODE_37266_length_3627_cov_1.189714__full-cat_2_5	PF13385	Brothers_NWCB_S146_NODE_37266_length_3627_cov_1.189714__full-cat_2	3	MKF	Concanavalin A-like lectin; extracellular arabinase						amg_database		Emerson et al. 2018	FALSE
Brothers_NWCB_S146_NODE_37799_length_3600_cov_0.969479__full-cat_1_2	PF13385	Brothers_NWCB_S146_NODE_37799_length_3600_cov_0.969479__full-cat_1	1	MKF	Concanavalin A-like lectin; extracellular arabinase						amg_database		Emerson et al. 2018	FALSE
Brothers_NWCB_S146_NODE_378_length_26969_cov_2.465241__full-cat_1_8	PF13385	Brothers_NWCB_S146_NODE_378_length_26969_cov_2.465241__full-cat_1	1	MK	Concanavalin A-like lectin; extracellular arabinase						amg_database		Emerson et al. 2018	FALSE
Brothers_NWCB_S146_NODE_6001_length_8826_cov_5.668468__full-cat_1_3	PF13385	Brothers_NWCB_S146_NODE_6001_length_8826_cov_5.668468__full-cat_1	1	MKF	Concanavalin A-like lectin; extracellular arabinase						amg_database		Emerson et al. 2018	FALSE
Brothers_NWCB_S146_NODE_86_length_47107_cov_3.365219_fragment_1__full-cat_1_8	PF13385	Brothers_NWCB_S146_NODE_86_length_47107_cov_3.365219_fragment_1__full-cat_1	1	MK	Concanavalin A-like lectin; extracellular arabinase						amg_database		Emerson et al. 2018	FALSE
Brothers_NWCB_S146_vRhyme_bin_103__full-cat_1_7	PF13385	Brothers_NWCB_S146_vRhyme_bin_103__full-cat_1	1	MKF	Concanavalin A-like lectin; extracellular arabinase						amg_database		Emerson et al. 2018	FALSE
Brothers_NWCB_S146_vRhyme_bin_11__full-cat_1_142	PF13385	Brothers_NWCB_S146_vRhyme_bin_11__full-cat_1	1	MK	Concanavalin A-like lectin; extracellular arabinase						amg_database		Emerson et al. 2018	FALSE
Brothers_NWCB_S146_vRhyme_bin_126__full-cat_1_25	PF13385	Brothers_NWCB_S146_vRhyme_bin_126__full-cat_1	2	MK	Concanavalin A-like lectin; extracellular arabinase						amg_database		Emerson et al. 2018	FALSE
Brothers_NWCB_S146_vRhyme_bin_138__full-cat_1_25	PF13385	Brothers_NWCB_S146_vRhyme_bin_138__full-cat_1	2	MKF	Concanavalin A-like lectin; extracellular arabinase						amg_database		Emerson et al. 2018	FALSE
Brothers_NWCB_S146_vRhyme_bin_18__full-cat_1_16	PF13385	Brothers_NWCB_S146_vRhyme_bin_18__full-cat_1	3	MK	Concanavalin A-like lectin; extracellular arabinase						amg_database		Emerson et al. 2018	FALSE
Brothers_NWCB_S146_vRhyme_bin_1__full-cat_1_34	PF13385	Brothers_NWCB_S146_vRhyme_bin_1__full-cat_1	2	MK	Concanavalin A-like lectin; extracellular arabinase						amg_database		Emerson et al. 2018	FALSE
Brothers_NWCB_S146_vRhyme_bin_86__full-cat_1_34	PF13385	Brothers_NWCB_S146_vRhyme_bin_86__full-cat_1	1	MK	Concanavalin A-like lectin; extracellular arabinase						amg_database		Emerson et al. 2018	FALSE
Brothers_UC_S010_NODE_34_length_63925_cov_2.675366__full-cat_1_73	PF13385	Brothers_UC_S010_NODE_34_length_63925_cov_2.675366__full-cat_1	2	MK	Concanavalin A-like lectin; extracellular arabinase						amg_database		Emerson et al. 2018	FALSE
Brothers_UC_S010_vRhyme_bin_21__full-cat_1_53	PF13385	Brothers_UC_S010_vRhyme_bin_21__full-cat_1	2	MKF	Concanavalin A-like lectin; extracellular arabinase						amg_database		Emerson et al. 2018	FALSE
Brothers_UC_S010_vRhyme_bin_32__full-cat_1_124	PF13385	Brothers_UC_S010_vRhyme_bin_32__full-cat_1	2	MK	Concanavalin A-like lectin; extracellular arabinase						amg_database		Emerson et al. 2018	FALSE
Brothers_UC_S147_NODE_1379_length_8566_cov_7.845716__full-cat_2_9	PF13385	Brothers_UC_S147_NODE_1379_length_8566_cov_7.845716__full-cat_2	3	MKF	Concanavalin A-like lectin; extracellular arabinase						amg_database		Emerson et al. 2018	FALSE
Brothers_UC_S147_NODE_1457_length_8313_cov_16.187760__full-cat_1_5	PF13385	Brothers_UC_S147_NODE_1457_length_8313_cov_16.187760__full-cat_1	2	MKF	Concanavalin A-like lectin; extracellular arabinase						amg_database		Emerson et al. 2018	FALSE
Brothers_UC_S147_NODE_145_length_23613_cov_2.092438__full-cat_1_30	PF13385	Brothers_UC_S147_NODE_145_length_23613_cov_2.092438__full-cat_1	2	MK	Concanavalin A-like lectin; extracellular arabinase						amg_database		Emerson et al. 2018	FALSE
Brothers_UC_S147_NODE_71_length_30229_cov_21.912697__full-cat_1_6	PF13385	Brothers_UC_S147_NODE_71_length_30229_cov_21.912697__full-cat_1	2	MKF	Concanavalin A-like lectin; extracellular arabinase						amg_database		Emerson et al. 2018	FALSE
Brothers_UC_S147_NODE_927_length_10303_cov_1.281348__full-cat_1_6	PF13385	Brothers_UC_S147_NODE_927_length_10303_cov_1.281348__full-cat_1	2	MKF	Concanavalin A-like lectin; extracellular arabinase						amg_database		Emerson et al. 2018	FALSE
Cayman_Shallow_k95_643320_flag_1_multi_5.0000_len_9047__full-cat_2_5	PF13385	Cayman_Shallow_k95_643320_flag_1_multi_5.0000_len_9047__full-cat_2	3	MKF	Concanavalin A-like lectin; extracellular arabinase						amg_database		Emerson et al. 2018	FALSE
ELSC_Abe_128-326_scaffold_149_c1__full-cat_1_47	PF13385	ELSC_Abe_128-326_scaffold_149_c1__full-cat_1	1	MK	Concanavalin A-like lectin; extracellular arabinase						amg_database		Emerson et al. 2018	FALSE
ELSC_Abe_128-326_scaffold_162_c1__full-cat_1_17	PF13385	ELSC_Abe_128-326_scaffold_162_c1__full-cat_1	2	MK	Concanavalin A-like lectin; extracellular arabinase						amg_database		Emerson et al. 2018	FALSE
ELSC_Abe_128-326_vRhyme_bin_1__full-cat_1_9	PF13385	ELSC_Abe_128-326_vRhyme_bin_1__full-cat_1	2	MKF	Concanavalin A-like lectin; extracellular arabinase						amg_database		Emerson et al. 2018	FALSE
ELSC_Abe_128-326_vRhyme_bin_1__full-cat_1_12	PF13385	ELSC_Abe_128-326_vRhyme_bin_1__full-cat_1	1	MK	Concanavalin A-like lectin; extracellular arabinase						amg_database		Emerson et al. 2018	FALSE
ELSC_Abe_128-326_vRhyme_bin_25__full-cat_1_74	PF13385	ELSC_Abe_128-326_vRhyme_bin_25__full-cat_1	1	MK	Concanavalin A-like lectin; extracellular arabinase						amg_database		Emerson et al. 2018	FALSE
ELSC_Abe_128-326_vRhyme_bin_4__full-cat_1_58	PF13385	ELSC_Abe_128-326_vRhyme_bin_4__full-cat_1	2	MKF	Concanavalin A-like lectin; extracellular arabinase						amg_database		Emerson et al. 2018	FALSE
ELSC_Abe_A1_NODE_138_length_41135_cov_5.612441__full-cat_1_15	PF13385	ELSC_Abe_A1_NODE_138_length_41135_cov_5.612441__full-cat_1	2	MK	Concanavalin A-like lectin; extracellular arabinase						amg_database		Emerson et al. 2018	FALSE
ELSC_Abe_A1_NODE_1880_length_13889_cov_1.893111__full-cat_1_3	PF13385	ELSC_Abe_A1_NODE_1880_length_13889_cov_1.893111__full-cat_1	2	MK	Concanavalin A-like lectin; extracellular arabinase						amg_database		Emerson et al. 2018	FALSE
ELSC_Abe_A1_NODE_2379_length_12504_cov_1.558132__full-cat_1_19	PF13385	ELSC_Abe_A1_NODE_2379_length_12504_cov_1.558132__full-cat_1	2	MKF	Concanavalin A-like lectin; extracellular arabinase						amg_database		Emerson et al. 2018	FALSE
ELSC_Abe_A1_vRhyme_bin_106__full-cat_1_44	PF13385	ELSC_Abe_A1_vRhyme_bin_106__full-cat_1	1	MK	Concanavalin A-like lectin; extracellular arabinase						amg_database		Emerson et al. 2018	FALSE
ELSC_Abe_A1_vRhyme_bin_131__full-cat_1_16	PF13385	ELSC_Abe_A1_vRhyme_bin_131__full-cat_1	1	MK	Concanavalin A-like lectin; extracellular arabinase						amg_database		Emerson et al. 2018	FALSE
ELSC_Abe_A1_vRhyme_bin_15__full-cat_1_22	PF13385	ELSC_Abe_A1_vRhyme_bin_15__full-cat_1	2	MKF	Concanavalin A-like lectin; extracellular arabinase						amg_database		Emerson et al. 2018	FALSE
ELSC_Abe_A1_vRhyme_bin_45__full-cat_1_20	PF13385	ELSC_Abe_A1_vRhyme_bin_45__full-cat_1	2	MK	Concanavalin A-like lectin; extracellular arabinase						amg_database		Emerson et al. 2018	FALSE
ELSC_Abe_A1_vRhyme_bin_45__full-cat_1_71	PF13385	ELSC_Abe_A1_vRhyme_bin_45__full-cat_1	2	MK	Concanavalin A-like lectin; extracellular arabinase						amg_database		Emerson et al. 2018	FALSE
ELSC_Abe_A1_vRhyme_bin_45__full-cat_1_91	PF13385	ELSC_Abe_A1_vRhyme_bin_45__full-cat_1	2	MK	Concanavalin A-like lectin; extracellular arabinase						amg_database		Emerson et al. 2018	FALSE
ELSC_Abe_A1_vRhyme_bin_96__full-cat_1_59	PF13385	ELSC_Abe_A1_vRhyme_bin_96__full-cat_1	1	MK	Concanavalin A-like lectin; extracellular arabinase						amg_database		Emerson et al. 2018	FALSE
ELSC_Abe_A1_vRhyme_bin_9__full-cat_1_48	PF13385	ELSC_Abe_A1_vRhyme_bin_9__full-cat_1	2	MK	Concanavalin A-like lectin; extracellular arabinase						amg_database		Emerson et al. 2018	FALSE
ELSC_Abe_A3_NODE_1385_length_19277_cov_2.229556__full-cat_1_15	PF13385	ELSC_Abe_A3_NODE_1385_length_19277_cov_2.229556__full-cat_1	1	MKF	Concanavalin A-like lectin; extracellular arabinase						amg_database		Emerson et al. 2018	FALSE
ELSC_Abe_A3_NODE_25_length_146058_cov_4.111895_fragment_3__full-cat_1_7	PF13385	ELSC_Abe_A3_NODE_25_length_146058_cov_4.111895_fragment_3__full-cat_1	2	MKF	Concanavalin A-like lectin; extracellular arabinase						amg_database		Emerson et al. 2018	FALSE
ELSC_Abe_A3_NODE_26_length_140153_cov_3.868039__full-cat_1_50	PF13385	ELSC_Abe_A3_NODE_26_length_140153_cov_3.868039__full-cat_1	1	MK	Concanavalin A-like lectin; extracellular arabinase						amg_database		Emerson et al. 2018	FALSE
ELSC_Abe_A3_NODE_283_length_36817_cov_4.424911__full-cat_1_9	PF13385	ELSC_Abe_A3_NODE_283_length_36817_cov_4.424911__full-cat_1	2	MKF	Concanavalin A-like lectin; extracellular arabinase						amg_database		Emerson et al. 2018	FALSE
ELSC_Abe_A3_NODE_3698_length_12529_cov_12.849863__full-cat_1_9	PF13385	ELSC_Abe_A3_NODE_3698_length_12529_cov_12.849863__full-cat_1	1	MKF	Concanavalin A-like lectin; extracellular arabinase						amg_database		Emerson et al. 2018	FALSE
ELSC_Abe_A3_NODE_373_length_33199_cov_3.771378__full-cat_1_5	PF13385	ELSC_Abe_A3_NODE_373_length_33199_cov_3.771378__full-cat_1	1	MK	Concanavalin A-like lectin; extracellular arabinase						amg_database		Emerson et al. 2018	FALSE
ELSC_Abe_A3_NODE_388_length_32587_cov_8.724769__full-cat_1_9	PF13385	ELSC_Abe_A3_NODE_388_length_32587_cov_8.724769__full-cat_1	1	MK	Concanavalin A-like lectin; extracellular arabinase						amg_database		Emerson et al. 2018	FALSE
ELSC_Abe_A3_NODE_475_length_30177_cov_2.704692__full-cat_1_31	PF13385	ELSC_Abe_A3_NODE_475_length_30177_cov_2.704692__full-cat_1	1	MK	Concanavalin A-like lectin; extracellular arabinase						amg_database		Emerson et al. 2018	FALSE
ELSC_Abe_A3_vRhyme_bin_100__full-cat_1_8	PF13385	ELSC_Abe_A3_vRhyme_bin_100__full-cat_1	2	MK	Concanavalin A-like lectin; extracellular arabinase						amg_database		Emerson et al. 2018	FALSE
ELSC_Abe_A3_vRhyme_bin_138__full-cat_1_19	PF13385	ELSC_Abe_A3_vRhyme_bin_138__full-cat_1	1	MK	Concanavalin A-like lectin; extracellular arabinase						amg_database		Emerson et al. 2018	FALSE
ELSC_Abe_A3_vRhyme_bin_53__full-cat_1_36	PF13385	ELSC_Abe_A3_vRhyme_bin_53__full-cat_1	1	MKTF	Concanavalin A-like lectin; extracellular arabinase						amg_database		Emerson et al. 2018	FALSE
ELSC_Abe_A3_vRhyme_bin_82__full-cat_1_60	PF13385	ELSC_Abe_A3_vRhyme_bin_82__full-cat_1	2	MKF	Concanavalin A-like lectin; extracellular arabinase						amg_database		Emerson et al. 2018	FALSE
ELSC_Bowl_M1_vRhyme_bin_23__full-cat_1_21	PF13385	ELSC_Bowl_M1_vRhyme_bin_23__full-cat_1	1	MK	Concanavalin A-like lectin; extracellular arabinase						amg_database		Emerson et al. 2018	FALSE
ELSC_Bowl_M1_vRhyme_bin_23__full-cat_1_27	PF13385	ELSC_Bowl_M1_vRhyme_bin_23__full-cat_1	1	MK	Concanavalin A-like lectin; extracellular arabinase						amg_database		Emerson et al. 2018	FALSE
ELSC_Bowl_M1_vRhyme_bin_32__full-cat_1_80	PF13385	ELSC_Bowl_M1_vRhyme_bin_32__full-cat_1	1	MK	Concanavalin A-like lectin; extracellular arabinase						amg_database		Emerson et al. 2018	FALSE
ELSC_Bowl_M1_vRhyme_bin_32__full-cat_1_120	PF13385	ELSC_Bowl_M1_vRhyme_bin_32__full-cat_1	1	MK	Concanavalin A-like lectin; extracellular arabinase						amg_database		Emerson et al. 2018	FALSE
ELSC_Bowl_M1_vRhyme_bin_32__full-cat_1_124	PF13385	ELSC_Bowl_M1_vRhyme_bin_32__full-cat_1	1	MK	Concanavalin A-like lectin; extracellular arabinase						amg_database		Emerson et al. 2018	FALSE
ELSC_Bowl_M1_vRhyme_bin_35__full-cat_1_66	PF13385	ELSC_Bowl_M1_vRhyme_bin_35__full-cat_1	2	MK	Concanavalin A-like lectin; extracellular arabinase						amg_database		Emerson et al. 2018	FALSE
ELSC_Bowl_M1_vRhyme_bin_44__full-cat_1_118	PF13385	ELSC_Bowl_M1_vRhyme_bin_44__full-cat_1	1	MK	Concanavalin A-like lectin; extracellular arabinase						amg_database		Emerson et al. 2018	FALSE
ELSC_Bowl_M1_vRhyme_bin_48__full-cat_1_4	PF13385	ELSC_Bowl_M1_vRhyme_bin_48__full-cat_1	2	MKF	Concanavalin A-like lectin; extracellular arabinase						amg_database		Emerson et al. 2018	FALSE
ELSC_Bowl_M1_vRhyme_bin_58__full-cat_1_13	PF13385	ELSC_Bowl_M1_vRhyme_bin_58__full-cat_1	2	MKF	Concanavalin A-like lectin; extracellular arabinase						amg_database		Emerson et al. 2018	FALSE
ELSC_Bowl_M2_NODE_1010_length_32804_cov_4.329467__full-cat_1_5	PF13385	ELSC_Bowl_M2_NODE_1010_length_32804_cov_4.329467__full-cat_1	1	MKF	Concanavalin A-like lectin; extracellular arabinase						amg_database		Emerson et al. 2018	FALSE
ELSC_Bowl_M2_NODE_20553_length_6462_cov_5.395738__full-cat_1_5	PF13385	ELSC_Bowl_M2_NODE_20553_length_6462_cov_5.395738__full-cat_1	2	MKF	Concanavalin A-like lectin; extracellular arabinase						amg_database		Emerson et al. 2018	FALSE
ELSC_Bowl_M2_NODE_2055_length_23083_cov_5.580197__full-cat_1_12	PF13385	ELSC_Bowl_M2_NODE_2055_length_23083_cov_5.580197__full-cat_1	1	MK	Concanavalin A-like lectin; extracellular arabinase						amg_database		Emerson et al. 2018	FALSE
ELSC_Bowl_M2_NODE_5034_length_14395_cov_2.910219__full-cat_1_6	PF13385	ELSC_Bowl_M2_NODE_5034_length_14395_cov_2.910219__full-cat_1	2	MKF	Concanavalin A-like lectin; extracellular arabinase						amg_database		Emerson et al. 2018	FALSE
ELSC_Bowl_M2_NODE_515_length_47618_cov_5.068792__full-cat_1_53	PF13385	ELSC_Bowl_M2_NODE_515_length_47618_cov_5.068792__full-cat_1	2	MKF	Concanavalin A-like lectin; extracellular arabinase						amg_database		Emerson et al. 2018	FALSE
ELSC_Bowl_M2_vRhyme_bin_12__full-cat_1_6	PF13385	ELSC_Bowl_M2_vRhyme_bin_12__full-cat_1	2	MKF	Concanavalin A-like lectin; extracellular arabinase						amg_database		Emerson et al. 2018	FALSE
ELSC_Bowl_M2_vRhyme_bin_192__full-cat_1_24	PF13385	ELSC_Bowl_M2_vRhyme_bin_192__full-cat_1	2	MK	Concanavalin A-like lectin; extracellular arabinase						amg_database		Emerson et al. 2018	FALSE
ELSC_Bowl_M2_vRhyme_bin_19__full-cat_1_16	PF13385	ELSC_Bowl_M2_vRhyme_bin_19__full-cat_1	2	MK	Concanavalin A-like lectin; extracellular arabinase						amg_database		Emerson et al. 2018	FALSE
ELSC_Bowl_M2_vRhyme_bin_45__full-cat_1_92	PF13385	ELSC_Bowl_M2_vRhyme_bin_45__full-cat_1	1	MK	Concanavalin A-like lectin; extracellular arabinase						amg_database		Emerson et al. 2018	FALSE
ELSC_Bowl_M2_vRhyme_bin_50__full-cat_1_182	PF13385	ELSC_Bowl_M2_vRhyme_bin_50__full-cat_1	1	MK	Concanavalin A-like lectin; extracellular arabinase						amg_database		Emerson et al. 2018	FALSE
ELSC_Mariner_131-447_scaffold_3096_c1__full-cat_2_13	PF13385	ELSC_Mariner_131-447_scaffold_3096_c1__full-cat_2	3	MKF	Concanavalin A-like lectin; extracellular arabinase						amg_database		Emerson et al. 2018	FALSE
ELSC_Mariner_131-447_vRhyme_bin_24__full-cat_1_66	PF13385	ELSC_Mariner_131-447_vRhyme_bin_24__full-cat_1	1	MK	Concanavalin A-like lectin; extracellular arabinase						amg_database		Emerson et al. 2018	FALSE
ELSC_Mariner_131-447_vRhyme_bin_93__full-cat_1_138	PF13385	ELSC_Mariner_131-447_vRhyme_bin_93__full-cat_1	1	MK	Concanavalin A-like lectin; extracellular arabinase						amg_database		Emerson et al. 2018	FALSE
ELSC_Mariner_M10_NODE_1622_length_16283_cov_13.464719__full-cat_1_12	PF13385	ELSC_Mariner_M10_NODE_1622_length_16283_cov_13.464719__full-cat_1	1	MK	Concanavalin A-like lectin; extracellular arabinase						amg_database		Emerson et al. 2018	FALSE
ELSC_Mariner_M10_NODE_165_length_57838_cov_10.213703__full-cat_1_66	PF13385	ELSC_Mariner_M10_NODE_165_length_57838_cov_10.213703__full-cat_1	1	MKF	Concanavalin A-like lectin; extracellular arabinase						amg_database		Emerson et al. 2018	FALSE
ELSC_Mariner_M10_NODE_58_length_92995_cov_12.707327__full-cat_1_68	PF13385	ELSC_Mariner_M10_NODE_58_length_92995_cov_12.707327__full-cat_1	1	MKT	Concanavalin A-like lectin; extracellular arabinase						amg_database		Emerson et al. 2018	FALSE
ELSC_Mariner_M10_NODE_8_length_194876_cov_10.274969__full-cat_1_61	PF13385	ELSC_Mariner_M10_NODE_8_length_194876_cov_10.274969__full-cat_1	1	MK	Concanavalin A-like lectin; extracellular arabinase						amg_database		Emerson et al. 2018	FALSE
ELSC_Mariner_M10_NODE_8_length_194876_cov_10.274969__full-cat_1_164	PF13385	ELSC_Mariner_M10_NODE_8_length_194876_cov_10.274969__full-cat_1	1	MK	Concanavalin A-like lectin; extracellular arabinase						amg_database		Emerson et al. 2018	FALSE
ELSC_Mariner_M10_vRhyme_bin_33__full-cat_2_15	PF13385	ELSC_Mariner_M10_vRhyme_bin_33__full-cat_2	3	MK	Concanavalin A-like lectin; extracellular arabinase						amg_database		Emerson et al. 2018	FALSE
ELSC_Mariner_M10_vRhyme_bin_40__full-cat_1_51	PF13385	ELSC_Mariner_M10_vRhyme_bin_40__full-cat_1	2	MK	Concanavalin A-like lectin; extracellular arabinase						amg_database		Emerson et al. 2018	FALSE
ELSC_Mariner_M10_vRhyme_bin_79__full-cat_1_28	PF13385	ELSC_Mariner_M10_vRhyme_bin_79__full-cat_1	3	MK	Concanavalin A-like lectin; extracellular arabinase						amg_database		Emerson et al. 2018	FALSE
ELSC_Mariner_M17_NODE_11078_length_7990_cov_1.710543__full-cat_1_3	PF13385	ELSC_Mariner_M17_NODE_11078_length_7990_cov_1.710543__full-cat_1	2	MKF	Concanavalin A-like lectin; extracellular arabinase						amg_database		Emerson et al. 2018	FALSE
ELSC_Mariner_M17_NODE_1474_length_24126_cov_3.512771__full-cat_1_12	PF13385	ELSC_Mariner_M17_NODE_1474_length_24126_cov_3.512771__full-cat_1	3	MKF	Concanavalin A-like lectin; extracellular arabinase						amg_database		Emerson et al. 2018	FALSE
ELSC_Mariner_M17_NODE_427_length_43333_cov_7.003911__full-cat_1_30	PF13385	ELSC_Mariner_M17_NODE_427_length_43333_cov_7.003911__full-cat_1	3	MK	Concanavalin A-like lectin; extracellular arabinase						amg_database		Emerson et al. 2018	FALSE
ELSC_Mariner_M17_NODE_582_length_38525_cov_3.004688__full-cat_1_42	PF13385	ELSC_Mariner_M17_NODE_582_length_38525_cov_3.004688__full-cat_1	2	MK	Concanavalin A-like lectin; extracellular arabinase						amg_database		Emerson et al. 2018	FALSE
ELSC_Mariner_M17_vRhyme_bin_102__full-cat_1_98	PF13385	ELSC_Mariner_M17_vRhyme_bin_102__full-cat_1	2	MKT	Concanavalin A-like lectin; extracellular arabinase						amg_database		Emerson et al. 2018	FALSE
ELSC_Mariner_M17_vRhyme_bin_179__full-cat_1_23	PF13385	ELSC_Mariner_M17_vRhyme_bin_179__full-cat_1	1	MK	Concanavalin A-like lectin; extracellular arabinase						amg_database		Emerson et al. 2018	FALSE
ELSC_Mariner_M17_vRhyme_bin_214__full-cat_1_6	PF13385	ELSC_Mariner_M17_vRhyme_bin_214__full-cat_1	1	MKF	Concanavalin A-like lectin; extracellular arabinase						amg_database		Emerson et al. 2018	FALSE
ELSC_Mariner_M17_vRhyme_bin_27__full-cat_1_28	PF13385	ELSC_Mariner_M17_vRhyme_bin_27__full-cat_1	1	MK	Concanavalin A-like lectin; extracellular arabinase						amg_database		Emerson et al. 2018	FALSE
ELSC_Mariner_M17_vRhyme_bin_30__full-cat_1_73	PF13385	ELSC_Mariner_M17_vRhyme_bin_30__full-cat_1	2	MK	Concanavalin A-like lectin; extracellular arabinase						amg_database		Emerson et al. 2018	FALSE
ELSC_Mariner_M17_vRhyme_bin_35__full-cat_1_140	PF13385	ELSC_Mariner_M17_vRhyme_bin_35__full-cat_1	1	MK	Concanavalin A-like lectin; extracellular arabinase						amg_database		Emerson et al. 2018	FALSE
ELSC_Mariner_M17_vRhyme_bin_51__full-cat_1_48	PF13385	ELSC_Mariner_M17_vRhyme_bin_51__full-cat_1	1	MK	Concanavalin A-like lectin; extracellular arabinase						amg_database		Emerson et al. 2018	FALSE
ELSC_Mariner_M17_vRhyme_bin_51__full-cat_1_49	PF13385	ELSC_Mariner_M17_vRhyme_bin_51__full-cat_1	1	MK	Concanavalin A-like lectin; extracellular arabinase						amg_database		Emerson et al. 2018	FALSE
ELSC_Tui_Malila_132-544_scaffold_153_c1__full-cat_1_15	PF13385	ELSC_Tui_Malila_132-544_scaffold_153_c1__full-cat_1	1	MK	Concanavalin A-like lectin; extracellular arabinase						amg_database		Emerson et al. 2018	FALSE
ELSC_Tui_Malila_132-544_scaffold_17_c1__full-cat_1_123	PF13385	ELSC_Tui_Malila_132-544_scaffold_17_c1__full-cat_1	1	MKT	Concanavalin A-like lectin; extracellular arabinase						amg_database		Emerson et al. 2018	FALSE
ELSC_Tui_Malila_132-544_scaffold_281_c1__full-cat_1_8	PF13385	ELSC_Tui_Malila_132-544_scaffold_281_c1__full-cat_1	1	MK	Concanavalin A-like lectin; extracellular arabinase						amg_database		Emerson et al. 2018	FALSE
ELSC_Tui_Malila_132-544_scaffold_6_c1__full-cat_1_12	PF13385	ELSC_Tui_Malila_132-544_scaffold_6_c1__full-cat_1	2	MK	Concanavalin A-like lectin; extracellular arabinase						amg_database		Emerson et al. 2018	FALSE
ELSC_Tui_Malila_132-544_scaffold_79_c1__full-cat_1_31	PF13385	ELSC_Tui_Malila_132-544_scaffold_79_c1__full-cat_1	2	MK	Concanavalin A-like lectin; extracellular arabinase						amg_database		Emerson et al. 2018	FALSE
ELSC_Tui_Malila_132-544_vRhyme_bin_15__full-cat_1_124	PF13385	ELSC_Tui_Malila_132-544_vRhyme_bin_15__full-cat_1	1	MK	Concanavalin A-like lectin; extracellular arabinase						amg_database		Emerson et al. 2018	FALSE
ELSC_Tui_Malila_132-544_vRhyme_bin_18__full-cat_1_39	PF13385	ELSC_Tui_Malila_132-544_vRhyme_bin_18__full-cat_1	1	MK	Concanavalin A-like lectin; extracellular arabinase						amg_database		Emerson et al. 2018	FALSE
ELSC_Tui_Malila_132-544_vRhyme_bin_4__full-cat_1_65	PF13385	ELSC_Tui_Malila_132-544_vRhyme_bin_4__full-cat_1	1	MK	Concanavalin A-like lectin; extracellular arabinase						amg_database		Emerson et al. 2018	FALSE
ELSC_Tui_Malila_132-544_vRhyme_bin_63__full-cat_1_103	PF13385	ELSC_Tui_Malila_132-544_vRhyme_bin_63__full-cat_1	2	MKF	Concanavalin A-like lectin; extracellular arabinase						amg_database		Emerson et al. 2018	FALSE
ELSC_Tui_Malila_132-544_vRhyme_bin_79__full-cat_1_14	PF13385	ELSC_Tui_Malila_132-544_vRhyme_bin_79__full-cat_1	2	MK	Concanavalin A-like lectin; extracellular arabinase						amg_database		Emerson et al. 2018	FALSE
ELSC_Tui_Malila_132-544_vRhyme_bin_95__full-cat_1_11	PF13385	ELSC_Tui_Malila_132-544_vRhyme_bin_95__full-cat_1	1	MKF	Concanavalin A-like lectin; extracellular arabinase						amg_database		Emerson et al. 2018	FALSE
ELSC_Tui_Malila_T10_NODE_10512_length_5327_cov_2.631923__full-cat_2_3	PF13385	ELSC_Tui_Malila_T10_NODE_10512_length_5327_cov_2.631923__full-cat_2	3	MKF	Concanavalin A-like lectin; extracellular arabinase						amg_database		Emerson et al. 2018	FALSE
ELSC_Tui_Malila_T10_NODE_240_length_34516_cov_33.562564__full-cat_1_11	PF13385	ELSC_Tui_Malila_T10_NODE_240_length_34516_cov_33.562564__full-cat_1	2	MK	Concanavalin A-like lectin; extracellular arabinase						amg_database		Emerson et al. 2018	FALSE
ELSC_Tui_Malila_T10_NODE_282_length_32019_cov_629.018625__full-cat_1_41	PF13385	ELSC_Tui_Malila_T10_NODE_282_length_32019_cov_629.018625__full-cat_1	1	MK	Concanavalin A-like lectin; extracellular arabinase						amg_database		Emerson et al. 2018	FALSE
ELSC_Tui_Malila_T10_NODE_316_length_30015_cov_42.216006__full-cat_1_15	PF13385	ELSC_Tui_Malila_T10_NODE_316_length_30015_cov_42.216006__full-cat_1	2	MK	Concanavalin A-like lectin; extracellular arabinase						amg_database		Emerson et al. 2018	FALSE
ELSC_Tui_Malila_T10_vRhyme_bin_50__full-cat_1_21	PF13385	ELSC_Tui_Malila_T10_vRhyme_bin_50__full-cat_1	2	MK	Concanavalin A-like lectin; extracellular arabinase						amg_database		Emerson et al. 2018	FALSE
ELSC_Tui_Malila_T10_vRhyme_bin_77__full-cat_1_25	PF13385	ELSC_Tui_Malila_T10_vRhyme_bin_77__full-cat_1	1	MK	Concanavalin A-like lectin; extracellular arabinase						amg_database		Emerson et al. 2018	FALSE
ELSC_Tui_Malila_T10_vRhyme_bin_7__full-cat_1_27	PF13385	ELSC_Tui_Malila_T10_vRhyme_bin_7__full-cat_1	2	MK	Concanavalin A-like lectin; extracellular arabinase						amg_database		Emerson et al. 2018	FALSE
ELSC_Tui_Malila_T11_NODE_14_length_168424_cov_5.924437__full-cat_1_91	PF13385	ELSC_Tui_Malila_T11_NODE_14_length_168424_cov_5.924437__full-cat_1	1	MKT	Concanavalin A-like lectin; extracellular arabinase						amg_database		Emerson et al. 2018	FALSE
ELSC_Tui_Malila_T11_NODE_17_length_141116_cov_10.749690_fragment_4__full-cat_1_4	PF13385	ELSC_Tui_Malila_T11_NODE_17_length_141116_cov_10.749690_fragment_4__full-cat_1	1	MKF	Concanavalin A-like lectin; extracellular arabinase						amg_database		Emerson et al. 2018	FALSE
ELSC_Tui_Malila_T11_NODE_320_length_34505_cov_3.670167__full-cat_1_22	PF13385	ELSC_Tui_Malila_T11_NODE_320_length_34505_cov_3.670167__full-cat_1	2	MK	Concanavalin A-like lectin; extracellular arabinase						amg_database		Emerson et al. 2018	FALSE
ELSC_Tui_Malila_T11_NODE_608_length_24633_cov_1.750796__full-cat_1_13	PF13385	ELSC_Tui_Malila_T11_NODE_608_length_24633_cov_1.750796__full-cat_1	1	MKTF	Concanavalin A-like lectin; extracellular arabinase						amg_database		Emerson et al. 2018	FALSE
ELSC_Tui_Malila_T11_NODE_79_length_72689_cov_222.660690__full-cat_1_39	PF13385	ELSC_Tui_Malila_T11_NODE_79_length_72689_cov_222.660690__full-cat_1	1	MK	Concanavalin A-like lectin; extracellular arabinase						amg_database		Emerson et al. 2018	FALSE
ELSC_Tui_Malila_T11_vRhyme_bin_2__full-cat_1_17	PF13385	ELSC_Tui_Malila_T11_vRhyme_bin_2__full-cat_1	2	MK	Concanavalin A-like lectin; extracellular arabinase						amg_database		Emerson et al. 2018	FALSE
ELSC_Tui_Malila_T11_vRhyme_bin_45__full-cat_1_51	PF13385	ELSC_Tui_Malila_T11_vRhyme_bin_45__full-cat_1	1	MK	Concanavalin A-like lectin; extracellular arabinase						amg_database		Emerson et al. 2018	FALSE
ELSC_Tui_Malila_T11_vRhyme_bin_50__full-cat_1_35	PF13385	ELSC_Tui_Malila_T11_vRhyme_bin_50__full-cat_1	1	MK	Concanavalin A-like lectin; extracellular arabinase						amg_database		Emerson et al. 2018	FALSE
ELSC_Tui_Malila_T11_vRhyme_bin_68__full-cat_1_8	PF13385	ELSC_Tui_Malila_T11_vRhyme_bin_68__full-cat_1	1	MK	Concanavalin A-like lectin; extracellular arabinase						amg_database		Emerson et al. 2018	FALSE
ELSC_Tui_Malila_T11_vRhyme_bin_79__full-cat_1_10	PF13385	ELSC_Tui_Malila_T11_vRhyme_bin_79__full-cat_1	1	MKF	Concanavalin A-like lectin; extracellular arabinase						amg_database		Emerson et al. 2018	FALSE
ELSC_Tui_Malila_T2_NODE_133_length_83583_cov_2.769340__full-cat_1_19	PF13385	ELSC_Tui_Malila_T2_NODE_133_length_83583_cov_2.769340__full-cat_1	2	MK	Concanavalin A-like lectin; extracellular arabinase						amg_database		Emerson et al. 2018	FALSE
ELSC_Tui_Malila_T2_NODE_1496_length_25349_cov_2.253112__full-cat_1_29	PF13385	ELSC_Tui_Malila_T2_NODE_1496_length_25349_cov_2.253112__full-cat_1	1	MK	Concanavalin A-like lectin; extracellular arabinase						amg_database		Emerson et al. 2018	FALSE
ELSC_Tui_Malila_T2_NODE_210_length_66955_cov_4.152481__full-cat_1_79	PF13385	ELSC_Tui_Malila_T2_NODE_210_length_66955_cov_4.152481__full-cat_1	2	MKF	Concanavalin A-like lectin; extracellular arabinase						amg_database		Emerson et al. 2018	FALSE
ELSC_Tui_Malila_T2_NODE_2110_length_21178_cov_2.850268__full-cat_1_6	PF13385	ELSC_Tui_Malila_T2_NODE_2110_length_21178_cov_2.850268__full-cat_1	2	MKF	Concanavalin A-like lectin; extracellular arabinase						amg_database		Emerson et al. 2018	FALSE
ELSC_Tui_Malila_T2_NODE_2225_length_20613_cov_1.667285__full-cat_1_13	PF13385	ELSC_Tui_Malila_T2_NODE_2225_length_20613_cov_1.667285__full-cat_1	2	MK	Concanavalin A-like lectin; extracellular arabinase						amg_database		Emerson et al. 2018	FALSE
ELSC_Tui_Malila_T2_NODE_2978_length_17811_cov_3.717994__full-cat_1_11	PF13385	ELSC_Tui_Malila_T2_NODE_2978_length_17811_cov_3.717994__full-cat_1	2	MK	Concanavalin A-like lectin; extracellular arabinase						amg_database		Emerson et al. 2018	FALSE
ELSC_Tui_Malila_T2_NODE_618_length_40546_cov_7.409708__full-cat_1_47	PF13385	ELSC_Tui_Malila_T2_NODE_618_length_40546_cov_7.409708__full-cat_1	2	MKE	Concanavalin A-like lectin; extracellular arabinase						amg_database		Emerson et al. 2018	FALSE
ELSC_Tui_Malila_T2_NODE_81_length_97821_cov_13.506172__full-cat_1_38	PF13385	ELSC_Tui_Malila_T2_NODE_81_length_97821_cov_13.506172__full-cat_1	2	MK	Concanavalin A-like lectin; extracellular arabinase						amg_database		Emerson et al. 2018	FALSE
ELSC_Tui_Malila_T2_vRhyme_bin_104__full-cat_1_26	PF13385	ELSC_Tui_Malila_T2_vRhyme_bin_104__full-cat_1	2	MK	Concanavalin A-like lectin; extracellular arabinase						amg_database		Emerson et al. 2018	FALSE
ELSC_Tui_Malila_T2_vRhyme_bin_145__full-cat_1_2	PF13385	ELSC_Tui_Malila_T2_vRhyme_bin_145__full-cat_1	2	MKF	Concanavalin A-like lectin; extracellular arabinase						amg_database		Emerson et al. 2018	FALSE
ELSC_Tui_Malila_T2_vRhyme_bin_71__full-cat_1_24	PF13385	ELSC_Tui_Malila_T2_vRhyme_bin_71__full-cat_1	1	MK	Concanavalin A-like lectin; extracellular arabinase						amg_database		Emerson et al. 2018	FALSE
ELSC_Tui_Malila_T2_vRhyme_bin_83__full-cat_1_20	PF13385	ELSC_Tui_Malila_T2_vRhyme_bin_83__full-cat_1	1	MK	Concanavalin A-like lectin; extracellular arabinase						amg_database		Emerson et al. 2018	FALSE
EPR_PIR-30_scaffold_206_c1__full-cat_1_13	PF13385	EPR_PIR-30_scaffold_206_c1__full-cat_1	1	MK	Concanavalin A-like lectin; extracellular arabinase						amg_database		Emerson et al. 2018	FALSE
EPR_PIR-30_scaffold_206_c1__full-cat_1_14	PF13385	EPR_PIR-30_scaffold_206_c1__full-cat_1	1	MK	Concanavalin A-like lectin; extracellular arabinase						amg_database		Emerson et al. 2018	FALSE
Guaymas_4559-240_scaffold_1118_c1__full-cat_1_23	PF13385	Guaymas_4559-240_scaffold_1118_c1__full-cat_1	2	MKF	Concanavalin A-like lectin; extracellular arabinase						amg_database		Emerson et al. 2018	FALSE
Guaymas_4559-240_scaffold_118_c1__full-cat_1_10	PF13385	Guaymas_4559-240_scaffold_118_c1__full-cat_1	1	MK	Concanavalin A-like lectin; extracellular arabinase						amg_database		Emerson et al. 2018	FALSE
Guaymas_4559-240_scaffold_1970_c1__full-cat_1_13	PF13385	Guaymas_4559-240_scaffold_1970_c1__full-cat_1	2	MKF	Concanavalin A-like lectin; extracellular arabinase						amg_database		Emerson et al. 2018	FALSE
Guaymas_4559-240_scaffold_265_c1__full-cat_1_22	PF13385	Guaymas_4559-240_scaffold_265_c1__full-cat_1	2	MKT	Concanavalin A-like lectin; extracellular arabinase						amg_database		Emerson et al. 2018	FALSE
Guaymas_4559-240_scaffold_460_c1__full-cat_1_14	PF13385	Guaymas_4559-240_scaffold_460_c1__full-cat_1	1	MK	Concanavalin A-like lectin; extracellular arabinase						amg_database		Emerson et al. 2018	FALSE
Guaymas_4559-240_scaffold_4641_c1__full-cat_1_3	PF13385	Guaymas_4559-240_scaffold_4641_c1__full-cat_1	1	MKF	Concanavalin A-like lectin; extracellular arabinase						amg_database		Emerson et al. 2018	FALSE
Guaymas_4559-240_scaffold_467_c1__full-cat_1_15	PF13385	Guaymas_4559-240_scaffold_467_c1__full-cat_1	1	MK	Concanavalin A-like lectin; extracellular arabinase						amg_database		Emerson et al. 2018	FALSE
Guaymas_4559-240_scaffold_479_c1__full-cat_1_7	PF13385	Guaymas_4559-240_scaffold_479_c1__full-cat_1	1	MK	Concanavalin A-like lectin; extracellular arabinase						amg_database		Emerson et al. 2018	FALSE
Guaymas_4559-240_scaffold_5128_c1__full-cat_2_6	PF13385	Guaymas_4559-240_scaffold_5128_c1__full-cat_2	3	MKF	Concanavalin A-like lectin; extracellular arabinase						amg_database		Emerson et al. 2018	FALSE
Guaymas_4559-240_scaffold_6043_c1__full-cat_1_3	PF13385	Guaymas_4559-240_scaffold_6043_c1__full-cat_1	2	MKF	Concanavalin A-like lectin; extracellular arabinase						amg_database		Emerson et al. 2018	FALSE
Guaymas_4559-240_scaffold_6512_c1__full-cat_1_6	PF13385	Guaymas_4559-240_scaffold_6512_c1__full-cat_1	2	MKF	Concanavalin A-like lectin; extracellular arabinase						amg_database		Emerson et al. 2018	FALSE
Guaymas_4559-240_scaffold_850_c1__full-cat_1_5	PF13385	Guaymas_4559-240_scaffold_850_c1__full-cat_1	1	MKF	Concanavalin A-like lectin; extracellular arabinase						amg_database		Emerson et al. 2018	FALSE
Guaymas_4559-240_scaffold_8710_c1__full-cat_1_3	PF13385	Guaymas_4559-240_scaffold_8710_c1__full-cat_1	2	MKF	Concanavalin A-like lectin; extracellular arabinase						amg_database		Emerson et al. 2018	FALSE
Guaymas_4559-240_vRhyme_bin_16__full-cat_1_82	PF13385	Guaymas_4559-240_vRhyme_bin_16__full-cat_1	1	MK	Concanavalin A-like lectin; extracellular arabinase						amg_database		Emerson et al. 2018	FALSE
Guaymas_4559-240_vRhyme_bin_45__full-cat_1_14	PF13385	Guaymas_4559-240_vRhyme_bin_45__full-cat_1	1	MK	Concanavalin A-like lectin; extracellular arabinase						amg_database		Emerson et al. 2018	FALSE
Guaymas_4559-240_vRhyme_bin_46__full-cat_1_41	PF13385	Guaymas_4559-240_vRhyme_bin_46__full-cat_1	2	MK	Concanavalin A-like lectin; extracellular arabinase						amg_database		Emerson et al. 2018	FALSE
Guaymas_4559-240_vRhyme_bin_69__full-cat_1_75	PF13385	Guaymas_4559-240_vRhyme_bin_69__full-cat_1	1	MK	Concanavalin A-like lectin; extracellular arabinase						amg_database		Emerson et al. 2018	FALSE
Guaymas_4559-240_vRhyme_bin_69__full-cat_1_86	PF13385	Guaymas_4559-240_vRhyme_bin_69__full-cat_1	1	MK	Concanavalin A-like lectin; extracellular arabinase						amg_database		Emerson et al. 2018	FALSE
Guaymas_4559-240_vRhyme_bin_70__full-cat_1_65	PF13385	Guaymas_4559-240_vRhyme_bin_70__full-cat_1	1	MK	Concanavalin A-like lectin; extracellular arabinase						amg_database		Emerson et al. 2018	FALSE
Guaymas_4559-240_vRhyme_bin_70__full-cat_1_69	PF13385	Guaymas_4559-240_vRhyme_bin_70__full-cat_1	1	MK	Concanavalin A-like lectin; extracellular arabinase						amg_database		Emerson et al. 2018	FALSE
Guaymas_4559-240_vRhyme_bin_7__full-cat_1_3	PF13385	Guaymas_4559-240_vRhyme_bin_7__full-cat_1	2	MKF	Concanavalin A-like lectin; extracellular arabinase						amg_database		Emerson et al. 2018	FALSE
Guaymas_4561-380_scaffold_30_c1__full-cat_1_42	PF13385	Guaymas_4561-380_scaffold_30_c1__full-cat_1	1	MK	Concanavalin A-like lectin; extracellular arabinase						amg_database		Emerson et al. 2018	FALSE
Guaymas_4561-380_scaffold_3941_c1__full-cat_1_6	PF13385	Guaymas_4561-380_scaffold_3941_c1__full-cat_1	2	MKF	Concanavalin A-like lectin; extracellular arabinase						amg_database		Emerson et al. 2018	FALSE
Guaymas_4561-380_scaffold_555_c1__full-cat_1_21	PF13385	Guaymas_4561-380_scaffold_555_c1__full-cat_1	3	MK	Concanavalin A-like lectin; extracellular arabinase						amg_database		Emerson et al. 2018	FALSE
Guaymas_4561-380_scaffold_648_c1__full-cat_1_4	PF13385	Guaymas_4561-380_scaffold_648_c1__full-cat_1	1	MKF	Concanavalin A-like lectin; extracellular arabinase						amg_database		Emerson et al. 2018	FALSE
Guaymas_4561-380_vRhyme_bin_19__full-cat_1_166	PF13385	Guaymas_4561-380_vRhyme_bin_19__full-cat_1	1	MK	Concanavalin A-like lectin; extracellular arabinase						amg_database		Emerson et al. 2018	FALSE
Guaymas_4561-380_vRhyme_bin_61__full-cat_1_110	PF13385	Guaymas_4561-380_vRhyme_bin_61__full-cat_1	1	MK	Concanavalin A-like lectin; extracellular arabinase						amg_database		Emerson et al. 2018	FALSE
Guaymas_4561-380_vRhyme_bin_84__full-cat_1_19	PF13385	Guaymas_4561-380_vRhyme_bin_84__full-cat_1	1	MKF	Concanavalin A-like lectin; extracellular arabinase						amg_database		Emerson et al. 2018	FALSE
Guaymas_4561-380_vRhyme_bin_90__full-cat_1_65	PF13385	Guaymas_4561-380_vRhyme_bin_90__full-cat_1	2	MK	Concanavalin A-like lectin; extracellular arabinase						amg_database		Emerson et al. 2018	FALSE
Guaymas_4561-384_scaffold_1307_c1__full-cat_1_5	PF13385	Guaymas_4561-384_scaffold_1307_c1__full-cat_1	1	MKF	Concanavalin A-like lectin; extracellular arabinase						amg_database		Emerson et al. 2018	FALSE
Guaymas_4561-384_scaffold_148_c1__full-cat_1_81	PF13385	Guaymas_4561-384_scaffold_148_c1__full-cat_1	1	MK	Concanavalin A-like lectin; extracellular arabinase						amg_database		Emerson et al. 2018	FALSE
Guaymas_4561-384_scaffold_180_c1__full-cat_1_62	PF13385	Guaymas_4561-384_scaffold_180_c1__full-cat_1	2	MK	Concanavalin A-like lectin; extracellular arabinase						amg_database		Emerson et al. 2018	FALSE
Guaymas_4561-384_scaffold_2323_c1__full-cat_1_12	PF13385	Guaymas_4561-384_scaffold_2323_c1__full-cat_1	1	MKF	Concanavalin A-like lectin; extracellular arabinase						amg_database		Emerson et al. 2018	FALSE
Guaymas_4561-384_scaffold_232_c1__full-cat_1_3	PF13385	Guaymas_4561-384_scaffold_232_c1__full-cat_1	1	MKF	Concanavalin A-like lectin; extracellular arabinase						amg_database		Emerson et al. 2018	FALSE
Guaymas_4561-384_scaffold_29_c1__full-cat_1_65	PF13385	Guaymas_4561-384_scaffold_29_c1__full-cat_1	2	MK	Concanavalin A-like lectin; extracellular arabinase						amg_database		Emerson et al. 2018	FALSE
Guaymas_4561-384_scaffold_686_c1__full-cat_2_24	PF13385	Guaymas_4561-384_scaffold_686_c1__full-cat_2	3	MK	Concanavalin A-like lectin; extracellular arabinase						amg_database		Emerson et al. 2018	FALSE
Guaymas_4561-384_scaffold_742_c1__full-cat_1_29	PF13385	Guaymas_4561-384_scaffold_742_c1__full-cat_1	1	MKF	Concanavalin A-like lectin; extracellular arabinase						amg_database		Emerson et al. 2018	FALSE
Guaymas_4561-384_vRhyme_bin_116__full-cat_1_49	PF13385	Guaymas_4561-384_vRhyme_bin_116__full-cat_1	2	MK	Concanavalin A-like lectin; extracellular arabinase						amg_database		Emerson et al. 2018	FALSE
Guaymas_4561-384_vRhyme_bin_125__full-cat_1_31	PF13385	Guaymas_4561-384_vRhyme_bin_125__full-cat_1	1	MK	Concanavalin A-like lectin; extracellular arabinase						amg_database		Emerson et al. 2018	FALSE
Guaymas_4561-384_vRhyme_bin_19__full-cat_1_51	PF13385	Guaymas_4561-384_vRhyme_bin_19__full-cat_1	1	MK	Concanavalin A-like lectin; extracellular arabinase						amg_database		Emerson et al. 2018	FALSE
Guaymas_4561-384_vRhyme_bin_22__full-cat_1_147	PF13385	Guaymas_4561-384_vRhyme_bin_22__full-cat_1	1	MK	Concanavalin A-like lectin; extracellular arabinase						amg_database		Emerson et al. 2018	FALSE
Guaymas_4561-384_vRhyme_bin_25__full-cat_1_37	PF13385	Guaymas_4561-384_vRhyme_bin_25__full-cat_1	1	MK	Concanavalin A-like lectin; extracellular arabinase						amg_database		Emerson et al. 2018	FALSE
Guaymas_4561-384_vRhyme_bin_26__full-cat_1_12	PF13385	Guaymas_4561-384_vRhyme_bin_26__full-cat_1	1	MK	Concanavalin A-like lectin; extracellular arabinase						amg_database		Emerson et al. 2018	FALSE
Guaymas_4561-384_vRhyme_bin_52__full-cat_1_325	PF13385	Guaymas_4561-384_vRhyme_bin_52__full-cat_1	1	MK	Concanavalin A-like lectin; extracellular arabinase						amg_database		Emerson et al. 2018	FALSE
Guaymas_4561-384_vRhyme_bin_78__full-cat_1_75	PF13385	Guaymas_4561-384_vRhyme_bin_78__full-cat_1	1	MKT	Concanavalin A-like lectin; extracellular arabinase						amg_database		Emerson et al. 2018	FALSE
Guaymas_4561-384_vRhyme_bin_96__full-cat_1_153	PF13385	Guaymas_4561-384_vRhyme_bin_96__full-cat_1	1	MK	Concanavalin A-like lectin; extracellular arabinase						amg_database		Emerson et al. 2018	FALSE
Guaymas_4571-419_scaffold_1120_c1__full-cat_1_14	PF13385	Guaymas_4571-419_scaffold_1120_c1__full-cat_1	1	MKF	Concanavalin A-like lectin; extracellular arabinase						amg_database		Emerson et al. 2018	FALSE
Guaymas_4571-419_scaffold_3070_c1__full-cat_1_6	PF13385	Guaymas_4571-419_scaffold_3070_c1__full-cat_1	1	MKF	Concanavalin A-like lectin; extracellular arabinase						amg_database		Emerson et al. 2018	FALSE
Guaymas_4571-419_scaffold_3312_c1__full-cat_2_3	PF13385	Guaymas_4571-419_scaffold_3312_c1__full-cat_2	3	MKF	Concanavalin A-like lectin; extracellular arabinase						amg_database		Emerson et al. 2018	FALSE
Guaymas_4571-419_scaffold_56_c1__full-cat_1_93	PF13385	Guaymas_4571-419_scaffold_56_c1__full-cat_1	2	MKT	Concanavalin A-like lectin; extracellular arabinase						amg_database		Emerson et al. 2018	FALSE
Guaymas_4571-419_scaffold_70_c1__full-cat_1_50	PF13385	Guaymas_4571-419_scaffold_70_c1__full-cat_1	2	MK	Concanavalin A-like lectin; extracellular arabinase						amg_database		Emerson et al. 2018	FALSE
Guaymas_4571-419_scaffold_8_c1__full-cat_1_154	PF13385	Guaymas_4571-419_scaffold_8_c1__full-cat_1	1	MK	Concanavalin A-like lectin; extracellular arabinase						amg_database		Emerson et al. 2018	FALSE
Guaymas_4571-419_scaffold_8_c1__full-cat_1_162	PF13385	Guaymas_4571-419_scaffold_8_c1__full-cat_1	1	MK	Concanavalin A-like lectin; extracellular arabinase						amg_database		Emerson et al. 2018	FALSE
Guaymas_4571-419_scaffold_91_c1__full-cat_1_35	PF13385	Guaymas_4571-419_scaffold_91_c1__full-cat_1	2	MK	Concanavalin A-like lectin; extracellular arabinase						amg_database		Emerson et al. 2018	FALSE
Guaymas_4571-419_scaffold_91_c1__full-cat_1_37	PF13385	Guaymas_4571-419_scaffold_91_c1__full-cat_1	2	MK	Concanavalin A-like lectin; extracellular arabinase						amg_database		Emerson et al. 2018	FALSE
Guaymas_4571-419_vRhyme_bin_1__full-cat_1_50	PF13385	Guaymas_4571-419_vRhyme_bin_1__full-cat_1	1	MK	Concanavalin A-like lectin; extracellular arabinase						amg_database		Emerson et al. 2018	FALSE
Guaymas_4571-419_vRhyme_bin_1__full-cat_1_52	PF13385	Guaymas_4571-419_vRhyme_bin_1__full-cat_1	1	MK	Concanavalin A-like lectin; extracellular arabinase						amg_database		Emerson et al. 2018	FALSE
Guaymas_4571-419_vRhyme_bin_33__full-cat_1_138	PF13385	Guaymas_4571-419_vRhyme_bin_33__full-cat_1	2	MKF	Concanavalin A-like lectin; extracellular arabinase						amg_database		Emerson et al. 2018	FALSE
Guaymas_4571-419_vRhyme_bin_61__full-cat_1_24	PF13385	Guaymas_4571-419_vRhyme_bin_61__full-cat_1	1	MK	Concanavalin A-like lectin; extracellular arabinase						amg_database		Emerson et al. 2018	FALSE
Guaymas_4571-419_vRhyme_bin_61__full-cat_1_99	PF13385	Guaymas_4571-419_vRhyme_bin_61__full-cat_1	1	MK	Concanavalin A-like lectin; extracellular arabinase						amg_database		Emerson et al. 2018	FALSE
Guaymas_4571-419_vRhyme_bin_71__full-cat_1_24	PF13385	Guaymas_4571-419_vRhyme_bin_71__full-cat_1	2	MKT	Concanavalin A-like lectin; extracellular arabinase						amg_database		Emerson et al. 2018	FALSE
Guaymas_4571-419_vRhyme_bin_7__full-cat_1_53	PF13385	Guaymas_4571-419_vRhyme_bin_7__full-cat_1	2	MKF	Concanavalin A-like lectin; extracellular arabinase						amg_database		Emerson et al. 2018	FALSE
Guaymas_Basin_k95_1118660_flag_0_multi_4.0832_len_5909__full-cat_1_4	PF13385	Guaymas_Basin_k95_1118660_flag_0_multi_4.0832_len_5909__full-cat_1	2	MKF	Concanavalin A-like lectin; extracellular arabinase						amg_database		Emerson et al. 2018	FALSE
Guaymas_Basin_k95_1186393_flag_1_multi_3.0000_len_3452__full-cat_1_2	PF13385	Guaymas_Basin_k95_1186393_flag_1_multi_3.0000_len_3452__full-cat_1	2	MKF	Concanavalin A-like lectin; extracellular arabinase						amg_database		Emerson et al. 2018	FALSE
Guaymas_Basin_k95_596204_flag_0_multi_4.0007_len_13655__full-cat_1_5	PF13385	Guaymas_Basin_k95_596204_flag_0_multi_4.0007_len_13655__full-cat_1	2	MKF	Concanavalin A-like lectin; extracellular arabinase						amg_database		Emerson et al. 2018	FALSE
Guaymas_Basin_k95_879308_flag_0_multi_25.5440_len_9497__full-cat_1_9	PF13385	Guaymas_Basin_k95_879308_flag_0_multi_25.5440_len_9497__full-cat_1	2	MKF	Concanavalin A-like lectin; extracellular arabinase						amg_database		Emerson et al. 2018	FALSE
Guaymas_Basin_vRhyme_bin_110__full-cat_1_96	PF13385	Guaymas_Basin_vRhyme_bin_110__full-cat_1	1	MK	Concanavalin A-like lectin; extracellular arabinase						amg_database		Emerson et al. 2018	FALSE
Guaymas_Basin_vRhyme_bin_134__full-cat_1_2	PF13385	Guaymas_Basin_vRhyme_bin_134__full-cat_1	1	MKF	Concanavalin A-like lectin; extracellular arabinase						amg_database		Emerson et al. 2018	FALSE
Guaymas_Basin_vRhyme_bin_188__full-cat_1_3	PF13385	Guaymas_Basin_vRhyme_bin_188__full-cat_1	1	MKF	Concanavalin A-like lectin; extracellular arabinase						amg_database		Emerson et al. 2018	FALSE
Guaymas_Basin_vRhyme_bin_207__full-cat_1_179	PF13385	Guaymas_Basin_vRhyme_bin_207__full-cat_1	1	MKF	Concanavalin A-like lectin; extracellular arabinase						amg_database		Emerson et al. 2018	FALSE
Guaymas_Basin_vRhyme_bin_91__full-cat_1_45	PF13385	Guaymas_Basin_vRhyme_bin_91__full-cat_1	1	MK	Concanavalin A-like lectin; extracellular arabinase						amg_database		Emerson et al. 2018	FALSE
Lau_Basin_Abe_k95_135653_flag_1_multi_5.6598_len_3396__full-cat_2_2	PF13385	Lau_Basin_Abe_k95_135653_flag_1_multi_5.6598_len_3396__full-cat_2	3	MKF	Concanavalin A-like lectin; extracellular arabinase						amg_database		Emerson et al. 2018	FALSE
Lau_Basin_Abe_vRhyme_bin_110__full-cat_1_19	PF13385	Lau_Basin_Abe_vRhyme_bin_110__full-cat_1	1	MK	Concanavalin A-like lectin; extracellular arabinase						amg_database		Emerson et al. 2018	FALSE
Lau_Basin_Abe_vRhyme_bin_110__full-cat_1_20	PF13385	Lau_Basin_Abe_vRhyme_bin_110__full-cat_1	1	MK	Concanavalin A-like lectin; extracellular arabinase						amg_database		Emerson et al. 2018	FALSE
Lau_Basin_Abe_vRhyme_bin_122__full-cat_1_3	PF13385	Lau_Basin_Abe_vRhyme_bin_122__full-cat_1	2	MKF	Concanavalin A-like lectin; extracellular arabinase						amg_database		Emerson et al. 2018	FALSE
Lau_Basin_Abe_vRhyme_bin_126__full-cat_1_11	PF13385	Lau_Basin_Abe_vRhyme_bin_126__full-cat_1	1	MK	Concanavalin A-like lectin; extracellular arabinase						amg_database		Emerson et al. 2018	FALSE
Lau_Basin_Abe_vRhyme_bin_137__full-cat_1_15	PF13385	Lau_Basin_Abe_vRhyme_bin_137__full-cat_1	2	MK	Concanavalin A-like lectin; extracellular arabinase						amg_database		Emerson et al. 2018	FALSE
Lau_Basin_Abe_vRhyme_bin_147__full-cat_1_11	PF13385	Lau_Basin_Abe_vRhyme_bin_147__full-cat_1	2	MKF	Concanavalin A-like lectin; extracellular arabinase						amg_database		Emerson et al. 2018	FALSE
Lau_Basin_Abe_vRhyme_bin_17__full-cat_1_32	PF13385	Lau_Basin_Abe_vRhyme_bin_17__full-cat_1	1	MK	Concanavalin A-like lectin; extracellular arabinase						amg_database		Emerson et al. 2018	FALSE
Lau_Basin_Abe_vRhyme_bin_45__full-cat_1_12	PF13385	Lau_Basin_Abe_vRhyme_bin_45__full-cat_1	2	MK	Concanavalin A-like lectin; extracellular arabinase						amg_database		Emerson et al. 2018	FALSE
Lau_Basin_Abe_vRhyme_bin_45__full-cat_1_13	PF13385	Lau_Basin_Abe_vRhyme_bin_45__full-cat_1	2	MK	Concanavalin A-like lectin; extracellular arabinase						amg_database		Emerson et al. 2018	FALSE
Lau_Basin_Abe_vRhyme_bin_81__full-cat_1_30	PF13385	Lau_Basin_Abe_vRhyme_bin_81__full-cat_1	1	MK	Concanavalin A-like lectin; extracellular arabinase						amg_database		Emerson et al. 2018	FALSE
Lau_Basin_Kilo_Moana_k95_219214_flag_0_multi_17.3664_len_22267__full-cat_1_17	PF13385	Lau_Basin_Kilo_Moana_k95_219214_flag_0_multi_17.3664_len_22267__full-cat_1	1	MK	Concanavalin A-like lectin; extracellular arabinase						amg_database		Emerson et al. 2018	FALSE
Lau_Basin_Kilo_Moana_k95_494141_flag_0_multi_56.5950_len_5186__full-cat_2_7	PF13385	Lau_Basin_Kilo_Moana_k95_494141_flag_0_multi_56.5950_len_5186__full-cat_2	3	MKF	Concanavalin A-like lectin; extracellular arabinase						amg_database		Emerson et al. 2018	FALSE
Lau_Basin_Kilo_Moana_vRhyme_bin_105__full-cat_1_12	PF13385	Lau_Basin_Kilo_Moana_vRhyme_bin_105__full-cat_1	2	MK	Concanavalin A-like lectin; extracellular arabinase						amg_database		Emerson et al. 2018	FALSE
Lau_Basin_Kilo_Moana_vRhyme_bin_121__full-cat_1_30	PF13385	Lau_Basin_Kilo_Moana_vRhyme_bin_121__full-cat_1	1	MKF	Concanavalin A-like lectin; extracellular arabinase						amg_database		Emerson et al. 2018	FALSE
Lau_Basin_Kilo_Moana_vRhyme_bin_121__full-cat_1_31	PF13385	Lau_Basin_Kilo_Moana_vRhyme_bin_121__full-cat_1	2	MKF	Concanavalin A-like lectin; extracellular arabinase						amg_database		Emerson et al. 2018	FALSE
Lau_Basin_Kilo_Moana_vRhyme_bin_53__full-cat_1_24	PF13385	Lau_Basin_Kilo_Moana_vRhyme_bin_53__full-cat_1	1	MK	Concanavalin A-like lectin; extracellular arabinase						amg_database		Emerson et al. 2018	FALSE
Lau_Basin_Kilo_Moana_vRhyme_bin_60__full-cat_2_11	PF13385	Lau_Basin_Kilo_Moana_vRhyme_bin_60__full-cat_2	3	MK	Concanavalin A-like lectin; extracellular arabinase						amg_database		Emerson et al. 2018	FALSE
Lau_Basin_Kilo_Moana_vRhyme_bin_60__full-cat_2_12	PF13385	Lau_Basin_Kilo_Moana_vRhyme_bin_60__full-cat_2	3	MK	Concanavalin A-like lectin; extracellular arabinase						amg_database		Emerson et al. 2018	FALSE
Lau_Basin_Kilo_Moana_vRhyme_bin_63__full-cat_1_46	PF13385	Lau_Basin_Kilo_Moana_vRhyme_bin_63__full-cat_1	1	MKF	Concanavalin A-like lectin; extracellular arabinase						amg_database		Emerson et al. 2018	FALSE
Lau_Basin_Mariner_k95_151902_flag_0_multi_10.1288_len_9337__full-cat_1_2	PF13385	Lau_Basin_Mariner_k95_151902_flag_0_multi_10.1288_len_9337__full-cat_1	1	MKF	Concanavalin A-like lectin; extracellular arabinase						amg_database		Emerson et al. 2018	FALSE
Lau_Basin_Mariner_k95_543989_flag_1_multi_5.0000_len_6185__full-cat_2_3	PF13385	Lau_Basin_Mariner_k95_543989_flag_1_multi_5.0000_len_6185__full-cat_2	3	MKF	Concanavalin A-like lectin; extracellular arabinase						amg_database		Emerson et al. 2018	FALSE
Lau_Basin_Mariner_k95_753121_flag_1_multi_5.5045_len_9839__full-cat_1_8	PF13385	Lau_Basin_Mariner_k95_753121_flag_1_multi_5.5045_len_9839__full-cat_1	2	MKF	Concanavalin A-like lectin; extracellular arabinase						amg_database		Emerson et al. 2018	FALSE
Lau_Basin_Mariner_vRhyme_bin_20__full-cat_1_3	PF13385	Lau_Basin_Mariner_vRhyme_bin_20__full-cat_1	2	MKF	Concanavalin A-like lectin; extracellular arabinase						amg_database		Emerson et al. 2018	FALSE
Lau_Basin_Mariner_vRhyme_bin_5__full-cat_1_14	PF13385	Lau_Basin_Mariner_vRhyme_bin_5__full-cat_1	1	MK	Concanavalin A-like lectin; extracellular arabinase						amg_database		Emerson et al. 2018	FALSE
Lau_Basin_Tahi_Moana_k95_144772_flag_0_multi_31.3209_len_55014__full-cat_1_35	PF13385	Lau_Basin_Tahi_Moana_k95_144772_flag_0_multi_31.3209_len_55014__full-cat_1	2	MK	Concanavalin A-like lectin; extracellular arabinase						amg_database		Emerson et al. 2018	FALSE
Lau_Basin_Tahi_Moana_k95_420268_flag_1_multi_6.0000_len_10745__full-cat_2_12	PF13385	Lau_Basin_Tahi_Moana_k95_420268_flag_1_multi_6.0000_len_10745__full-cat_2	3	MKF	Concanavalin A-like lectin; extracellular arabinase						amg_database		Emerson et al. 2018	FALSE
Lau_Basin_Tahi_Moana_vRhyme_bin_131__full-cat_1_5	PF13385	Lau_Basin_Tahi_Moana_vRhyme_bin_131__full-cat_1	1	MKF	Concanavalin A-like lectin; extracellular arabinase						amg_database		Emerson et al. 2018	FALSE
Lau_Basin_Tahi_Moana_vRhyme_bin_162__full-cat_1_8	PF13385	Lau_Basin_Tahi_Moana_vRhyme_bin_162__full-cat_1	2	MKF	Concanavalin A-like lectin; extracellular arabinase						amg_database		Emerson et al. 2018	FALSE
Lau_Basin_Tahi_Moana_vRhyme_bin_58__full-cat_1_26	PF13385	Lau_Basin_Tahi_Moana_vRhyme_bin_58__full-cat_1	1	MK	Concanavalin A-like lectin; extracellular arabinase						amg_database		Emerson et al. 2018	FALSE
Lau_Basin_Tahi_Moana_vRhyme_bin_74__full-cat_1_32	PF13385	Lau_Basin_Tahi_Moana_vRhyme_bin_74__full-cat_1	1	MK	Concanavalin A-like lectin; extracellular arabinase						amg_database		Emerson et al. 2018	FALSE
Lau_Basin_Tahi_Moana_vRhyme_bin_78__full-cat_1_11	PF13385	Lau_Basin_Tahi_Moana_vRhyme_bin_78__full-cat_1	1	MK	Concanavalin A-like lectin; extracellular arabinase						amg_database		Emerson et al. 2018	FALSE
Lau_Basin_Tahi_Moana_vRhyme_bin_79__full-cat_1_13	PF13385	Lau_Basin_Tahi_Moana_vRhyme_bin_79__full-cat_1	2	MKF	Concanavalin A-like lectin; extracellular arabinase						amg_database		Emerson et al. 2018	FALSE
Lau_Basin_Tui_Malila_k95_215127_flag_1_multi_7.4167_len_20232__full-cat_1_13	PF13385	Lau_Basin_Tui_Malila_k95_215127_flag_1_multi_7.4167_len_20232__full-cat_1	1	MKF	Concanavalin A-like lectin; extracellular arabinase						amg_database		Emerson et al. 2018	FALSE
Lau_Basin_Tui_Malila_k95_339663_flag_1_multi_3.8843_len_4019__full-cat_2_3	PF13385	Lau_Basin_Tui_Malila_k95_339663_flag_1_multi_3.8843_len_4019__full-cat_2	3	MKF	Concanavalin A-like lectin; extracellular arabinase						amg_database		Emerson et al. 2018	FALSE
Lau_Basin_Tui_Malila_k95_370729_flag_0_multi_4.5938_len_10864__full-cat_1_10	PF13385	Lau_Basin_Tui_Malila_k95_370729_flag_0_multi_4.5938_len_10864__full-cat_1	1	MKF	Concanavalin A-like lectin; extracellular arabinase						amg_database		Emerson et al. 2018	FALSE
Lau_Basin_Tui_Malila_vRhyme_bin_26__full-cat_1_3	PF13385	Lau_Basin_Tui_Malila_vRhyme_bin_26__full-cat_1	2	MKF	Concanavalin A-like lectin; extracellular arabinase						amg_database		Emerson et al. 2018	FALSE
MAR_Lucky_356-284_vRhyme_bin_12__full-cat_1_34	PF13385	MAR_Lucky_356-284_vRhyme_bin_12__full-cat_1	1	MK	Concanavalin A-like lectin; extracellular arabinase						amg_database		Emerson et al. 2018	FALSE
MAR_Lucky_356-308_vRhyme_bin_23__full-cat_1_10	PF13385	MAR_Lucky_356-308_vRhyme_bin_23__full-cat_1	2	MK	Concanavalin A-like lectin; extracellular arabinase						amg_database		Emerson et al. 2018	FALSE
MAR_Rainbow_354-166_scaffold_507_c1__full-cat_1_11	PF13385	MAR_Rainbow_354-166_scaffold_507_c1__full-cat_1	3	MK	Concanavalin A-like lectin; extracellular arabinase						amg_database		Emerson et al. 2018	FALSE
MAR_Rainbow_354-166_scaffold_952_c1__full-cat_1_27	PF13385	MAR_Rainbow_354-166_scaffold_952_c1__full-cat_1	1	MK	Concanavalin A-like lectin; extracellular arabinase						amg_database		Emerson et al. 2018	FALSE
MAR_Rainbow_354-166_vRhyme_bin_175__full-cat_1_22	PF13385	MAR_Rainbow_354-166_vRhyme_bin_175__full-cat_1	2	MK	Concanavalin A-like lectin; extracellular arabinase						amg_database		Emerson et al. 2018	FALSE
MAR_Rainbow_354-166_vRhyme_bin_185__full-cat_1_14	PF13385	MAR_Rainbow_354-166_vRhyme_bin_185__full-cat_1	1	MK	Concanavalin A-like lectin; extracellular arabinase						amg_database		Emerson et al. 2018	FALSE
MAR_Rainbow_354-166_vRhyme_bin_27__full-cat_1_31	PF13385	MAR_Rainbow_354-166_vRhyme_bin_27__full-cat_1	2	MK	Concanavalin A-like lectin; extracellular arabinase						amg_database		Emerson et al. 2018	FALSE
MAR_Rainbow_354-166_vRhyme_bin_62__full-cat_1_21	PF13385	MAR_Rainbow_354-166_vRhyme_bin_62__full-cat_1	1	MK	Concanavalin A-like lectin; extracellular arabinase						amg_database		Emerson et al. 2018	FALSE
MAR_Rainbow_354-166_vRhyme_bin_99__full-cat_1_35	PF13385	MAR_Rainbow_354-166_vRhyme_bin_99__full-cat_1	1	MK	Concanavalin A-like lectin; extracellular arabinase						amg_database		Emerson et al. 2018	FALSE
MAR_Rainbow_355-202_scaffold_188_c1__full-cat_1_39	PF13385	MAR_Rainbow_355-202_scaffold_188_c1__full-cat_1	3	MKT	Concanavalin A-like lectin; extracellular arabinase						amg_database		Emerson et al. 2018	FALSE
MAR_Rainbow_355-202_scaffold_473_c1__full-cat_1_22	PF13385	MAR_Rainbow_355-202_scaffold_473_c1__full-cat_1	1	MK	Concanavalin A-like lectin; extracellular arabinase						amg_database		Emerson et al. 2018	FALSE
Brothers_NWCA_S144_NODE_43378_length_2849_cov_1.144012__full-cat_1_3	PF02224	Brothers_NWCA_S144_NODE_43378_length_2849_cov_1.144012__full-cat_1	2	MKF	Cytidylate kinase						amg_database		Roux et al. 2016	FALSE
Axial_Plume_NODE_4048_length_4081_cov_1.289327__full-cat_2_4	PF01467	Axial_Plume_NODE_4048_length_4081_cov_1.289327__full-cat_2	3	MKF	Cytidylyltransferase						amg_database		Roux et al. 2016	FALSE
Axial_Plume_vRhyme_bin_65__full-cat_2_5	PF01467	Axial_Plume_vRhyme_bin_65__full-cat_2	3	MKF	Cytidylyltransferase						amg_database		Roux et al. 2016	FALSE
Brothers_Diffuse_S015_NODE_12861_length_3516_cov_1.636766__full-cat_2_3	PF01467	Brothers_Diffuse_S015_NODE_12861_length_3516_cov_1.636766__full-cat_2	3	MKF	Cytidylyltransferase						amg_database		Roux et al. 2016	FALSE
Brothers_Diffuse_S015_NODE_71_length_24732_cov_4.117415__full-cat_2_23	PF01467	Brothers_Diffuse_S015_NODE_71_length_24732_cov_4.117415__full-cat_2	3	MK	Cytidylyltransferase						amg_database		Roux et al. 2016	FALSE
Brothers_LC_S014_vRhyme_bin_3__full-cat_1_30	PF01467	Brothers_LC_S014_vRhyme_bin_3__full-cat_1	1	MK	Cytidylyltransferase						amg_database		Roux et al. 2016	FALSE
Brothers_LC_S016_NODE_41_length_59005_cov_3.872618__full-cat_1_26	PF01467	Brothers_LC_S016_NODE_41_length_59005_cov_3.872618__full-cat_1	2	MK	Cytidylyltransferase						amg_database		Roux et al. 2016	FALSE
Brothers_NWCA_S013_vRhyme_bin_27__full-cat_1_41	PF01467	Brothers_NWCA_S013_vRhyme_bin_27__full-cat_1	1	MK	Cytidylyltransferase						amg_database		Roux et al. 2016	FALSE
Brothers_NWCA_S143_vRhyme_bin_8__full-cat_1_220	PF01467	Brothers_NWCA_S143_vRhyme_bin_8__full-cat_1	2	MKF	Cytidylyltransferase						amg_database		Roux et al. 2016	FALSE
Brothers_NWCA_S144_NODE_8351_length_6667_cov_1.644648__full-cat_2_7	PF01467	Brothers_NWCA_S144_NODE_8351_length_6667_cov_1.644648__full-cat_2	3	MKF	Cytidylyltransferase						amg_database		Roux et al. 2016	FALSE
Brothers_NWCB_S012_NODE_14_length_144765_cov_10.639804__full-cat_1_86	PF01467	Brothers_NWCB_S012_NODE_14_length_144765_cov_10.639804__full-cat_1	1	MK	Cytidylyltransferase						amg_database		Roux et al. 2016	FALSE
Brothers_NWCB_S012_NODE_14_length_144765_cov_10.639804__full-cat_1_162	PF01467	Brothers_NWCB_S012_NODE_14_length_144765_cov_10.639804__full-cat_1	1	MK	Cytidylyltransferase						amg_database		Roux et al. 2016	FALSE
Brothers_NWCB_S012_NODE_22875_length_3871_cov_6.433494__full-cat_2_2	PF01467	Brothers_NWCB_S012_NODE_22875_length_3871_cov_6.433494__full-cat_2	3	MKF	Cytidylyltransferase						amg_database		Roux et al. 2016	FALSE
Brothers_NWCB_S012_vRhyme_bin_105__full-cat_1_23	PF01467	Brothers_NWCB_S012_vRhyme_bin_105__full-cat_1	2	MK	Cytidylyltransferase						amg_database		Roux et al. 2016	FALSE
Brothers_NWCB_S012_vRhyme_bin_19__full-cat_1_9	PF01467	Brothers_NWCB_S012_vRhyme_bin_19__full-cat_1	2	MKF	Cytidylyltransferase						amg_database		Roux et al. 2016	FALSE
Brothers_NWCB_S139_NODE_118_length_86511_cov_37.630939__full-cat_1_44	PF01467	Brothers_NWCB_S139_NODE_118_length_86511_cov_37.630939__full-cat_1	2	MK	Cytidylyltransferase						amg_database		Roux et al. 2016	FALSE
Brothers_NWCB_S139_NODE_2365_length_18622_cov_2.341498__full-cat_2_20	PF01467	Brothers_NWCB_S139_NODE_2365_length_18622_cov_2.341498__full-cat_2	3	MK	Cytidylyltransferase						amg_database		Roux et al. 2016	FALSE
Brothers_NWCB_S139_NODE_2365_length_18622_cov_2.341498__full-cat_2_25	PF01467	Brothers_NWCB_S139_NODE_2365_length_18622_cov_2.341498__full-cat_2	3	MK	Cytidylyltransferase						amg_database		Roux et al. 2016	FALSE
Brothers_NWCB_S139_NODE_3020_length_16374_cov_22.008986__full-cat_2_6	PF01467	Brothers_NWCB_S139_NODE_3020_length_16374_cov_22.008986__full-cat_2	3	MKTF	Cytidylyltransferase						amg_database		Roux et al. 2016	FALSE
Brothers_NWCB_S139_NODE_5_length_508908_cov_4.727700__full-cat_1_70	PF01467	Brothers_NWCB_S139_NODE_5_length_508908_cov_4.727700__full-cat_1	1	MK	Cytidylyltransferase						amg_database		Roux et al. 2016	FALSE
Brothers_NWCB_S139_NODE_5_length_508908_cov_4.727700__full-cat_1_465	PF01467	Brothers_NWCB_S139_NODE_5_length_508908_cov_4.727700__full-cat_1	1	MK	Cytidylyltransferase						amg_database		Roux et al. 2016	FALSE
Brothers_NWCB_S139_vRhyme_bin_52__full-cat_1_6	PF01467	Brothers_NWCB_S139_vRhyme_bin_52__full-cat_1	2	MKF	Cytidylyltransferase						amg_database		Roux et al. 2016	FALSE
Brothers_NWCB_S140_NODE_63_length_48433_cov_2.214590__full-cat_1_41	PF01467	Brothers_NWCB_S140_NODE_63_length_48433_cov_2.214590__full-cat_1	1	MK	Cytidylyltransferase						amg_database		Roux et al. 2016	FALSE
Brothers_NWCB_S140_vRhyme_bin_3__full-cat_1_23	PF01467	Brothers_NWCB_S140_vRhyme_bin_3__full-cat_1	1	MK	Cytidylyltransferase						amg_database		Roux et al. 2016	FALSE
Brothers_NWCB_S141_NODE_24357_length_4344_cov_2.840882__full-cat_2_6	PF01467	Brothers_NWCB_S141_NODE_24357_length_4344_cov_2.840882__full-cat_2	3	MKF	Cytidylyltransferase						amg_database		Roux et al. 2016	FALSE
Brothers_NWCB_S141_NODE_36_length_137534_cov_4.552068__full-cat_1_49	PF01467	Brothers_NWCB_S141_NODE_36_length_137534_cov_4.552068__full-cat_1	1	MK	Cytidylyltransferase						amg_database		Roux et al. 2016	FALSE
Brothers_UC_S010_NODE_138_length_41617_cov_11.445553__full-cat_1_29	PF01467	Brothers_UC_S010_NODE_138_length_41617_cov_11.445553__full-cat_1	2	MK	Cytidylyltransferase						amg_database		Roux et al. 2016	FALSE
Brothers_UC_S010_NODE_188_length_36566_cov_12.126568__full-cat_2_7	PF01467	Brothers_UC_S010_NODE_188_length_36566_cov_12.126568__full-cat_2	3	MKF	Cytidylyltransferase						amg_database		Roux et al. 2016	FALSE
Brothers_UC_S010_NODE_240_length_32782_cov_1.859133__full-cat_1_32	PF01467	Brothers_UC_S010_NODE_240_length_32782_cov_1.859133__full-cat_1	2	MK	Cytidylyltransferase						amg_database		Roux et al. 2016	FALSE
Brothers_UC_S011_vRhyme_bin_1__full-cat_1_49	PF01467	Brothers_UC_S011_vRhyme_bin_1__full-cat_1	1	MK	Cytidylyltransferase						amg_database		Roux et al. 2016	FALSE
ELSC_Abe_128-326_vRhyme_bin_12__full-cat_1_57	PF01467	ELSC_Abe_128-326_vRhyme_bin_12__full-cat_1	1	MK	Cytidylyltransferase						amg_database		Roux et al. 2016	FALSE
ELSC_Abe_A1_NODE_1792_length_14232_cov_1.712301__full-cat_2_16	PF01467	ELSC_Abe_A1_NODE_1792_length_14232_cov_1.712301__full-cat_2	3	MKT	Cytidylyltransferase						amg_database		Roux et al. 2016	FALSE
ELSC_Abe_A3_NODE_1385_length_19277_cov_2.229556__full-cat_1_12	PF02348	ELSC_Abe_A3_NODE_1385_length_19277_cov_2.229556__full-cat_1	1	MK	Cytidylyltransferase						amg_database		Roux et al. 2016	FALSE
ELSC_Abe_A3_NODE_19_length_165735_cov_4.926012__full-cat_1_50	PF01467	ELSC_Abe_A3_NODE_19_length_165735_cov_4.926012__full-cat_1	1	MK	Cytidylyltransferase						amg_database		Roux et al. 2016	FALSE
ELSC_Abe_A3_NODE_21764_length_5559_cov_1.648012__full-cat_2_8	PF01467	ELSC_Abe_A3_NODE_21764_length_5559_cov_1.648012__full-cat_2	3	MKF	Cytidylyltransferase						amg_database		Roux et al. 2016	FALSE
ELSC_Abe_A3_NODE_252_length_38433_cov_3.468464__full-cat_2_4	PF01467	ELSC_Abe_A3_NODE_252_length_38433_cov_3.468464__full-cat_2	3	MKF	Cytidylyltransferase						amg_database		Roux et al. 2016	FALSE
ELSC_Abe_A3_NODE_67_length_67697_cov_2.295072_fragment_1__full-cat_1_33	PF01467	ELSC_Abe_A3_NODE_67_length_67697_cov_2.295072_fragment_1__full-cat_1	2	MK	Cytidylyltransferase						amg_database		Roux et al. 2016	FALSE
ELSC_Abe_A3_vRhyme_bin_16__full-cat_1_24	PF01467	ELSC_Abe_A3_vRhyme_bin_16__full-cat_1	2	MKF	Cytidylyltransferase						amg_database		Roux et al. 2016	FALSE
ELSC_Bowl_M1_NODE_5622_length_4821_cov_34.460162__full-cat_2_2	PF01467	ELSC_Bowl_M1_NODE_5622_length_4821_cov_34.460162__full-cat_2	3	MKF	Cytidylyltransferase						amg_database		Roux et al. 2016	FALSE
ELSC_Bowl_M2_vRhyme_bin_171__full-cat_1_62	PF01467	ELSC_Bowl_M2_vRhyme_bin_171__full-cat_1	2	MKF	Cytidylyltransferase						amg_database		Roux et al. 2016	FALSE
ELSC_Mariner_131-447_vRhyme_bin_53__full-cat_1_16	PF01467	ELSC_Mariner_131-447_vRhyme_bin_53__full-cat_1	2	MK	Cytidylyltransferase						amg_database		Roux et al. 2016	FALSE
ELSC_Mariner_M10_NODE_30297_length_2634_cov_0.636617__full-cat_2_3	PF01467	ELSC_Mariner_M10_NODE_30297_length_2634_cov_0.636617__full-cat_2	3	MKF	Cytidylyltransferase						amg_database		Roux et al. 2016	FALSE
ELSC_Tui_Malila_134-614_scaffold_398_c1__full-cat_2_28	PF01467	ELSC_Tui_Malila_134-614_scaffold_398_c1__full-cat_2	3	MK	Cytidylyltransferase						amg_database		Roux et al. 2016	FALSE
ELSC_Tui_Malila_T10_NODE_267_length_32854_cov_5.048737__full-cat_2_26	PF01467	ELSC_Tui_Malila_T10_NODE_267_length_32854_cov_5.048737__full-cat_2	3	MK	Cytidylyltransferase						amg_database		Roux et al. 2016	FALSE
ELSC_Tui_Malila_T11_vRhyme_bin_24__full-cat_1_24	PF02348	ELSC_Tui_Malila_T11_vRhyme_bin_24__full-cat_1	1	MKF	Cytidylyltransferase						amg_database		Roux et al. 2016	FALSE
Guaymas_4559-240_vRhyme_bin_16__full-cat_1_176	PF01467	Guaymas_4559-240_vRhyme_bin_16__full-cat_1	1	MK	Cytidylyltransferase						amg_database		Roux et al. 2016	FALSE
Guaymas_4559-240_vRhyme_bin_65__full-cat_1_31	PF01467	Guaymas_4559-240_vRhyme_bin_65__full-cat_1	1	MK	Cytidylyltransferase						amg_database		Roux et al. 2016	FALSE
Guaymas_4561-384_scaffold_1015_c1__full-cat_2_24	PF01467	Guaymas_4561-384_scaffold_1015_c1__full-cat_2	3	MK	Cytidylyltransferase						amg_database		Roux et al. 2016	FALSE
Guaymas_4561-384_scaffold_232_c1__full-cat_1_22	PF01467	Guaymas_4561-384_scaffold_232_c1__full-cat_1	1	MK	Cytidylyltransferase						amg_database		Roux et al. 2016	FALSE
Guaymas_4561-384_scaffold_2439_c1__full-cat_2_7	PF01467	Guaymas_4561-384_scaffold_2439_c1__full-cat_2	3	MKF	Cytidylyltransferase						amg_database		Roux et al. 2016	FALSE
Guaymas_4561-384_vRhyme_bin_12__full-cat_1_379	PF01467	Guaymas_4561-384_vRhyme_bin_12__full-cat_1	1	MK	Cytidylyltransferase						amg_database		Roux et al. 2016	FALSE
Guaymas_4561-384_vRhyme_bin_12__full-cat_1_593	PF01467	Guaymas_4561-384_vRhyme_bin_12__full-cat_1	1	MK	Cytidylyltransferase						amg_database		Roux et al. 2016	FALSE
Guaymas_4561-384_vRhyme_bin_44__full-cat_1_110	PF01467	Guaymas_4561-384_vRhyme_bin_44__full-cat_1	2	MKT	Cytidylyltransferase						amg_database		Roux et al. 2016	FALSE
Guaymas_4571-419_scaffold_1699_c1__full-cat_2_11	PF01467	Guaymas_4571-419_scaffold_1699_c1__full-cat_2	3	MKF	Cytidylyltransferase						amg_database		Roux et al. 2016	FALSE
Guaymas_4571-419_vRhyme_bin_33__full-cat_1_139	PF01467	Guaymas_4571-419_vRhyme_bin_33__full-cat_1	2	MKF	Cytidylyltransferase						amg_database		Roux et al. 2016	FALSE
Guaymas_4571-419_vRhyme_bin_5__full-cat_1_184	PF01467	Guaymas_4571-419_vRhyme_bin_5__full-cat_1	1	MK	Cytidylyltransferase						amg_database		Roux et al. 2016	FALSE
Guaymas_Basin_k95_1066162_flag_1_multi_3.0000_len_3285__full-cat_2_3	PF01467	Guaymas_Basin_k95_1066162_flag_1_multi_3.0000_len_3285__full-cat_2	3	MKF	Cytidylyltransferase						amg_database		Roux et al. 2016	FALSE
Guaymas_Basin_k95_109565_flag_0_multi_7.9855_len_2647__full-cat_2_4	PF01467	Guaymas_Basin_k95_109565_flag_0_multi_7.9855_len_2647__full-cat_2	3	MKF	Cytidylyltransferase						amg_database		Roux et al. 2016	FALSE
Guaymas_Basin_k95_1107114_flag_0_multi_12.0826_len_30175__full-cat_1_10	PF01467	Guaymas_Basin_k95_1107114_flag_0_multi_12.0826_len_30175__full-cat_1	2	MKF	Cytidylyltransferase						amg_database		Roux et al. 2016	FALSE
Guaymas_Basin_k95_1178319_flag_1_multi_5.0000_len_8451__full-cat_2_6	PF01467	Guaymas_Basin_k95_1178319_flag_1_multi_5.0000_len_8451__full-cat_2	3	MKF	Cytidylyltransferase						amg_database		Roux et al. 2016	FALSE
Guaymas_Basin_k95_512745_flag_0_multi_6.9455_len_10853__full-cat_1_23	PF01467	Guaymas_Basin_k95_512745_flag_0_multi_6.9455_len_10853__full-cat_1	2	MKF	Cytidylyltransferase						amg_database		Roux et al. 2016	FALSE
Guaymas_Basin_k95_986039_flag_0_multi_15.4157_len_25238__full-cat_2_19	PF01467	Guaymas_Basin_k95_986039_flag_0_multi_15.4157_len_25238__full-cat_2	3	MK	Cytidylyltransferase						amg_database		Roux et al. 2016	FALSE
Guaymas_Basin_vRhyme_bin_119__full-cat_2_14	PF02348	Guaymas_Basin_vRhyme_bin_119__full-cat_2	3	MK	Cytidylyltransferase						amg_database		Roux et al. 2016	FALSE
Guaymas_Basin_vRhyme_bin_133__full-cat_1_18	PF01467	Guaymas_Basin_vRhyme_bin_133__full-cat_1	2	MK	Cytidylyltransferase						amg_database		Roux et al. 2016	FALSE
Guaymas_Basin_vRhyme_bin_14__full-cat_1_81	PF01467	Guaymas_Basin_vRhyme_bin_14__full-cat_1	2	MKF	Cytidylyltransferase						amg_database		Roux et al. 2016	FALSE
Guaymas_Basin_vRhyme_bin_207__full-cat_1_136	PF01467	Guaymas_Basin_vRhyme_bin_207__full-cat_1	1	MK	Cytidylyltransferase						amg_database		Roux et al. 2016	FALSE
Guaymas_Basin_vRhyme_bin_215__full-cat_2_10	PF01467	Guaymas_Basin_vRhyme_bin_215__full-cat_2	3	MKF	Cytidylyltransferase						amg_database		Roux et al. 2016	FALSE
Guaymas_Basin_vRhyme_bin_63__full-cat_1_29	PF01467	Guaymas_Basin_vRhyme_bin_63__full-cat_1	2	MKF	Cytidylyltransferase						amg_database		Roux et al. 2016	FALSE
Guaymas_Basin_vRhyme_bin_76__full-cat_1_24	PF01467	Guaymas_Basin_vRhyme_bin_76__full-cat_1	2	MKF	Cytidylyltransferase						amg_database		Roux et al. 2016	FALSE
Guaymas_Basin_vRhyme_bin_91__full-cat_1_8	PF02348	Guaymas_Basin_vRhyme_bin_91__full-cat_1	2	MK	Cytidylyltransferase						amg_database		Roux et al. 2016	FALSE
Lau_Basin_Abe_k95_1590247_flag_0_multi_10.6584_len_9453__full-cat_1_2	PF01467	Lau_Basin_Abe_k95_1590247_flag_0_multi_10.6584_len_9453__full-cat_1	2	MKF	Cytidylyltransferase						amg_database		Roux et al. 2016	FALSE
Lau_Basin_Abe_k95_360421_flag_0_multi_10.9998_len_5138__full-cat_2_4	PF01467	Lau_Basin_Abe_k95_360421_flag_0_multi_10.9998_len_5138__full-cat_2	3	MKF	Cytidylyltransferase						amg_database		Roux et al. 2016	FALSE
Lau_Basin_Abe_vRhyme_bin_122__full-cat_1_24	PF01467	Lau_Basin_Abe_vRhyme_bin_122__full-cat_1	1	MK	Cytidylyltransferase						amg_database		Roux et al. 2016	FALSE
Lau_Basin_Abe_vRhyme_bin_126__full-cat_1_48	PF01467	Lau_Basin_Abe_vRhyme_bin_126__full-cat_1	2	MK	Cytidylyltransferase						amg_database		Roux et al. 2016	FALSE
Lau_Basin_Kilo_Moana_k95_548140_flag_0_multi_24.6631_len_4785__full-cat_2_2	PF01467	Lau_Basin_Kilo_Moana_k95_548140_flag_0_multi_24.6631_len_4785__full-cat_2	3	MKF	Cytidylyltransferase						amg_database		Roux et al. 2016	FALSE
Lau_Basin_Kilo_Moana_vRhyme_bin_107__full-cat_1_8	PF01467	Lau_Basin_Kilo_Moana_vRhyme_bin_107__full-cat_1	2	MKF	Cytidylyltransferase						amg_database		Roux et al. 2016	FALSE
Lau_Basin_Kilo_Moana_vRhyme_bin_152__full-cat_1_59	PF01467	Lau_Basin_Kilo_Moana_vRhyme_bin_152__full-cat_1	1	MK	Cytidylyltransferase						amg_database		Roux et al. 2016	FALSE
Lau_Basin_Kilo_Moana_vRhyme_bin_152__full-cat_1_73	PF01467	Lau_Basin_Kilo_Moana_vRhyme_bin_152__full-cat_1	1	MK	Cytidylyltransferase						amg_database		Roux et al. 2016	FALSE
Lau_Basin_Tahi_Moana_k95_144772_flag_0_multi_31.3209_len_55014__full-cat_1_14	PF01467	Lau_Basin_Tahi_Moana_k95_144772_flag_0_multi_31.3209_len_55014__full-cat_1	2	MK	Cytidylyltransferase						amg_database		Roux et al. 2016	FALSE
Lau_Basin_Tahi_Moana_vRhyme_bin_111__full-cat_1_8	PF01467	Lau_Basin_Tahi_Moana_vRhyme_bin_111__full-cat_1	2	MK	Cytidylyltransferase						amg_database		Roux et al. 2016	FALSE
Lau_Basin_Tahi_Moana_vRhyme_bin_81__full-cat_1_45	PF01467	Lau_Basin_Tahi_Moana_vRhyme_bin_81__full-cat_1	2	MK	Cytidylyltransferase						amg_database		Roux et al. 2016	FALSE
Lau_Basin_Tahi_Moana_vRhyme_bin_88__full-cat_1_2	PF01467	Lau_Basin_Tahi_Moana_vRhyme_bin_88__full-cat_1	1	MKF	Cytidylyltransferase						amg_database		Roux et al. 2016	FALSE
Lau_Basin_Tahi_Moana_vRhyme_bin_96__full-cat_1_8	PF01467	Lau_Basin_Tahi_Moana_vRhyme_bin_96__full-cat_1	2	MK	Cytidylyltransferase						amg_database		Roux et al. 2016	FALSE
Lau_Basin_Tui_Malila_vRhyme_bin_7__full-cat_1_19	PF01467	Lau_Basin_Tui_Malila_vRhyme_bin_7__full-cat_1	2	MKF	Cytidylyltransferase						amg_database		Roux et al. 2016	FALSE
MAR_Lucky_356-284_vRhyme_bin_10__full-cat_2_19	PF01467	MAR_Lucky_356-284_vRhyme_bin_10__full-cat_2	3	MK	Cytidylyltransferase						amg_database		Roux et al. 2016	FALSE
MAR_Rainbow_354-166_vRhyme_bin_40__full-cat_1_7	PF01467	MAR_Rainbow_354-166_vRhyme_bin_40__full-cat_1	1	MK	Cytidylyltransferase						amg_database		Roux et al. 2016	FALSE
MAR_Rainbow_354-166_vRhyme_bin_98__full-cat_1_6	PF01467	MAR_Rainbow_354-166_vRhyme_bin_98__full-cat_1	2	MKF	Cytidylyltransferase						amg_database		Roux et al. 2016	FALSE
ELSC_Tui_Malila_T11_NODE_366_length_31898_cov_15.683202__full-cat_1_37	K00425	ELSC_Tui_Malila_T11_NODE_366_length_31898_cov_15.683202__full-cat_1	2	MKF	cytochrome bd ubiquinol oxidase subunit I [EC:1.10.3.14]	Cytochrome bd ubiquinol oxidase	Energy	Oxygen		TRUE	genome_summary_form
ELSC_Tui_Malila_T11_NODE_366_length_31898_cov_15.683202__full-cat_1_36	K00426	ELSC_Tui_Malila_T11_NODE_366_length_31898_cov_15.683202__full-cat_1	2	MF	cytochrome bd ubiquinol oxidase subunit II [EC:1.10.3.14]	Cytochrome bd ubiquinol oxidase	Energy	Oxygen		TRUE	genome_summary_form
Guaymas_Basin_vRhyme_bin_171__full-cat_1_3	PF13442	Guaymas_Basin_vRhyme_bin_171__full-cat_1	2	MKF	Cytochrome C oxidase, cbb3-type, subunit III						amg_database	M	Roux et al. 2016	FALSE
Brothers_LC_S014_NODE_120_length_34698_cov_8.225218__full-cat_1_42	K01494	Brothers_LC_S014_NODE_120_length_34698_cov_8.225218__full-cat_1	2	M	dCTP deaminase [EC:3.5.4.13] [RN:R02325]	Pyrimidine deoxyribonuleotide biosynthesis, CDP/CTP => dCDP/dCTP,dTDP/dTTP	MISC	Information systems	Nucleotide	TRUE	genome_summary_form
Brothers_LC_S014_NODE_2273_length_9680_cov_1.668376__full-cat_2_4	K01494	Brothers_LC_S014_NODE_2273_length_9680_cov_1.668376__full-cat_2	3	MF	dCTP deaminase [EC:3.5.4.13] [RN:R02325]	Pyrimidine deoxyribonuleotide biosynthesis, CDP/CTP => dCDP/dCTP,dTDP/dTTP	MISC	Information systems	Nucleotide	TRUE	genome_summary_form
Brothers_LC_S014_NODE_47_length_49665_cov_2.759437__full-cat_1_6	K01494	Brothers_LC_S014_NODE_47_length_49665_cov_2.759437__full-cat_1	2	MF	dCTP deaminase [EC:3.5.4.13] [RN:R02325]	Pyrimidine deoxyribonuleotide biosynthesis, CDP/CTP => dCDP/dCTP,dTDP/dTTP	MISC	Information systems	Nucleotide	TRUE	genome_summary_form
Brothers_LC_S016_vRhyme_bin_175__full-cat_2_8	K01494	Brothers_LC_S016_vRhyme_bin_175__full-cat_2	3	MF	dCTP deaminase [EC:3.5.4.13] [RN:R02325]	Pyrimidine deoxyribonuleotide biosynthesis, CDP/CTP => dCDP/dCTP,dTDP/dTTP	MISC	Information systems	Nucleotide	TRUE	genome_summary_form
Brothers_NWCA_S143_NODE_205_length_46662_cov_14.565983__full-cat_1_34	K01494	Brothers_NWCA_S143_NODE_205_length_46662_cov_14.565983__full-cat_1	2	M	dCTP deaminase [EC:3.5.4.13] [RN:R02325]	Pyrimidine deoxyribonuleotide biosynthesis, CDP/CTP => dCDP/dCTP,dTDP/dTTP	MISC	Information systems	Nucleotide	TRUE	genome_summary_form
Brothers_NWCA_S143_NODE_210_length_46374_cov_2.919108__full-cat_1_17	K01494	Brothers_NWCA_S143_NODE_210_length_46374_cov_2.919108__full-cat_1	2	M	dCTP deaminase [EC:3.5.4.13] [RN:R02325]	Pyrimidine deoxyribonuleotide biosynthesis, CDP/CTP => dCDP/dCTP,dTDP/dTTP	MISC	Information systems	Nucleotide	TRUE	genome_summary_form
Brothers_NWCA_S143_NODE_212_length_46143_cov_4.603507__full-cat_1_14	K01494	Brothers_NWCA_S143_NODE_212_length_46143_cov_4.603507__full-cat_1	2	M	dCTP deaminase [EC:3.5.4.13] [RN:R02325]	Pyrimidine deoxyribonuleotide biosynthesis, CDP/CTP => dCDP/dCTP,dTDP/dTTP	MISC	Information systems	Nucleotide	TRUE	genome_summary_form
Brothers_NWCA_S143_NODE_2532_length_13791_cov_3.160129__full-cat_2_17	K01494	Brothers_NWCA_S143_NODE_2532_length_13791_cov_3.160129__full-cat_2	3	M	dCTP deaminase [EC:3.5.4.13] [RN:R02325]	Pyrimidine deoxyribonuleotide biosynthesis, CDP/CTP => dCDP/dCTP,dTDP/dTTP	MISC	Information systems	Nucleotide	TRUE	genome_summary_form
Brothers_NWCA_S145_NODE_13896_length_4117_cov_2.222556__full-cat_2_4	K01494	Brothers_NWCA_S145_NODE_13896_length_4117_cov_2.222556__full-cat_2	3	MF	dCTP deaminase [EC:3.5.4.13] [RN:R02325]	Pyrimidine deoxyribonuleotide biosynthesis, CDP/CTP => dCDP/dCTP,dTDP/dTTP	MISC	Information systems	Nucleotide	TRUE	genome_summary_form
Brothers_NWCB_S012_vRhyme_bin_143__full-cat_2_34	K01494	Brothers_NWCB_S012_vRhyme_bin_143__full-cat_2	3	M	dCTP deaminase [EC:3.5.4.13] [RN:R02325]	Pyrimidine deoxyribonuleotide biosynthesis, CDP/CTP => dCDP/dCTP,dTDP/dTTP	MISC	Information systems	Nucleotide	TRUE	genome_summary_form
Brothers_NWCB_S012_vRhyme_bin_195__full-cat_2_7	K01494	Brothers_NWCB_S012_vRhyme_bin_195__full-cat_2	3	MF	dCTP deaminase [EC:3.5.4.13] [RN:R02325]	Pyrimidine deoxyribonuleotide biosynthesis, CDP/CTP => dCDP/dCTP,dTDP/dTTP	MISC	Information systems	Nucleotide	TRUE	genome_summary_form
Brothers_NWCB_S012_vRhyme_bin_197__full-cat_2_16	K01494	Brothers_NWCB_S012_vRhyme_bin_197__full-cat_2	3	MF	dCTP deaminase [EC:3.5.4.13] [RN:R02325]	Pyrimidine deoxyribonuleotide biosynthesis, CDP/CTP => dCDP/dCTP,dTDP/dTTP	MISC	Information systems	Nucleotide	TRUE	genome_summary_form
Brothers_NWCB_S012_vRhyme_bin_99__full-cat_1_30	K01494	Brothers_NWCB_S012_vRhyme_bin_99__full-cat_1	2	M	dCTP deaminase [EC:3.5.4.13] [RN:R02325]	Pyrimidine deoxyribonuleotide biosynthesis, CDP/CTP => dCDP/dCTP,dTDP/dTTP	MISC	Information systems	Nucleotide	TRUE	genome_summary_form
Brothers_NWCB_S139_NODE_245_length_60131_cov_6.358843__full-cat_1_36	K01494	Brothers_NWCB_S139_NODE_245_length_60131_cov_6.358843__full-cat_1	2	M	dCTP deaminase [EC:3.5.4.13] [RN:R02325]	Pyrimidine deoxyribonuleotide biosynthesis, CDP/CTP => dCDP/dCTP,dTDP/dTTP	MISC	Information systems	Nucleotide	TRUE	genome_summary_form
Brothers_NWCB_S139_vRhyme_bin_11__full-cat_2_20	K01494	Brothers_NWCB_S139_vRhyme_bin_11__full-cat_2	3	MF	dCTP deaminase [EC:3.5.4.13] [RN:R02325]	Pyrimidine deoxyribonuleotide biosynthesis, CDP/CTP => dCDP/dCTP,dTDP/dTTP	MISC	Information systems	Nucleotide	TRUE	genome_summary_form
Brothers_NWCB_S140_vRhyme_bin_22__full-cat_1_20	K01494	Brothers_NWCB_S140_vRhyme_bin_22__full-cat_1	1	M	dCTP deaminase [EC:3.5.4.13] [RN:R02325]	Pyrimidine deoxyribonuleotide biosynthesis, CDP/CTP => dCDP/dCTP,dTDP/dTTP	MISC	Information systems	Nucleotide	TRUE	genome_summary_form
Brothers_NWCB_S141_NODE_398_length_47100_cov_1.759160__full-cat_1_22	K01494	Brothers_NWCB_S141_NODE_398_length_47100_cov_1.759160__full-cat_1	1	M	dCTP deaminase [EC:3.5.4.13] [RN:R02325]	Pyrimidine deoxyribonuleotide biosynthesis, CDP/CTP => dCDP/dCTP,dTDP/dTTP	MISC	Information systems	Nucleotide	TRUE	genome_summary_form
Brothers_NWCB_S141_NODE_488_length_42665_cov_2.988998__full-cat_1_37	K01494	Brothers_NWCB_S141_NODE_488_length_42665_cov_2.988998__full-cat_1	2	M	dCTP deaminase [EC:3.5.4.13] [RN:R02325]	Pyrimidine deoxyribonuleotide biosynthesis, CDP/CTP => dCDP/dCTP,dTDP/dTTP	MISC	Information systems	Nucleotide	TRUE	genome_summary_form
Brothers_NWCB_S146_NODE_18736_length_5146_cov_2.310819__full-cat_2_2	K01494	Brothers_NWCB_S146_NODE_18736_length_5146_cov_2.310819__full-cat_2	3	MF	dCTP deaminase [EC:3.5.4.13] [RN:R02325]	Pyrimidine deoxyribonuleotide biosynthesis, CDP/CTP => dCDP/dCTP,dTDP/dTTP	MISC	Information systems	Nucleotide	TRUE	genome_summary_form
Brothers_NWCB_S146_vRhyme_bin_98__full-cat_1_13	K01494	Brothers_NWCB_S146_vRhyme_bin_98__full-cat_1	1	MF	dCTP deaminase [EC:3.5.4.13] [RN:R02325]	Pyrimidine deoxyribonuleotide biosynthesis, CDP/CTP => dCDP/dCTP,dTDP/dTTP	MISC	Information systems	Nucleotide	TRUE	genome_summary_form
Brothers_UC_S147_vRhyme_bin_68__full-cat_2_42	K01494	Brothers_UC_S147_vRhyme_bin_68__full-cat_2	3	M	dCTP deaminase [EC:3.5.4.13] [RN:R02325]	Pyrimidine deoxyribonuleotide biosynthesis, CDP/CTP => dCDP/dCTP,dTDP/dTTP	MISC	Information systems	Nucleotide	TRUE	genome_summary_form
ELSC_Abe_128-326_scaffold_1211_c1__full-cat_1_10	K01494	ELSC_Abe_128-326_scaffold_1211_c1__full-cat_1	2	M	dCTP deaminase [EC:3.5.4.13] [RN:R02325]	Pyrimidine deoxyribonuleotide biosynthesis, CDP/CTP => dCDP/dCTP,dTDP/dTTP	MISC	Information systems	Nucleotide	TRUE	genome_summary_form
ELSC_Abe_128-326_vRhyme_bin_53__full-cat_1_71	K01494	ELSC_Abe_128-326_vRhyme_bin_53__full-cat_1	2	M	dCTP deaminase [EC:3.5.4.13] [RN:R02325]	Pyrimidine deoxyribonuleotide biosynthesis, CDP/CTP => dCDP/dCTP,dTDP/dTTP	MISC	Information systems	Nucleotide	TRUE	genome_summary_form
ELSC_Abe_A1_NODE_108_length_46059_cov_3.571889__full-cat_1_18	K01494	ELSC_Abe_A1_NODE_108_length_46059_cov_3.571889__full-cat_1	2	M	dCTP deaminase [EC:3.5.4.13] [RN:R02325]	Pyrimidine deoxyribonuleotide biosynthesis, CDP/CTP => dCDP/dCTP,dTDP/dTTP	MISC	Information systems	Nucleotide	TRUE	genome_summary_form
ELSC_Abe_A1_NODE_1744_length_14416_cov_1.622297__full-cat_2_9	K01494	ELSC_Abe_A1_NODE_1744_length_14416_cov_1.622297__full-cat_2	3	MF	dCTP deaminase [EC:3.5.4.13] [RN:R02325]	Pyrimidine deoxyribonuleotide biosynthesis, CDP/CTP => dCDP/dCTP,dTDP/dTTP	MISC	Information systems	Nucleotide	TRUE	genome_summary_form
ELSC_Abe_A3_NODE_2073_length_16229_cov_2.141473__full-cat_1_19	K01494	ELSC_Abe_A3_NODE_2073_length_16229_cov_2.141473__full-cat_1	2	MF	dCTP deaminase [EC:3.5.4.13] [RN:R02325]	Pyrimidine deoxyribonuleotide biosynthesis, CDP/CTP => dCDP/dCTP,dTDP/dTTP	MISC	Information systems	Nucleotide	TRUE	genome_summary_form
ELSC_Abe_A3_NODE_3385_length_13099_cov_2.817376__full-cat_1_3	K01494	ELSC_Abe_A3_NODE_3385_length_13099_cov_2.817376__full-cat_1	1	MF	dCTP deaminase [EC:3.5.4.13] [RN:R02325]	Pyrimidine deoxyribonuleotide biosynthesis, CDP/CTP => dCDP/dCTP,dTDP/dTTP	MISC	Information systems	Nucleotide	TRUE	genome_summary_form
ELSC_Abe_A3_NODE_3385_length_13099_cov_2.817376__full-cat_1_4	K01494	ELSC_Abe_A3_NODE_3385_length_13099_cov_2.817376__full-cat_1	1	MF	dCTP deaminase [EC:3.5.4.13] [RN:R02325]	Pyrimidine deoxyribonuleotide biosynthesis, CDP/CTP => dCDP/dCTP,dTDP/dTTP	MISC	Information systems	Nucleotide	TRUE	genome_summary_form
ELSC_Abe_A3_NODE_420_length_31653_cov_15.684229__full-cat_1_21	K01494	ELSC_Abe_A3_NODE_420_length_31653_cov_15.684229__full-cat_1	2	M	dCTP deaminase [EC:3.5.4.13] [RN:R02325]	Pyrimidine deoxyribonuleotide biosynthesis, CDP/CTP => dCDP/dCTP,dTDP/dTTP	MISC	Information systems	Nucleotide	TRUE	genome_summary_form
ELSC_Abe_A3_NODE_43_length_89038_cov_4.530868__full-cat_1_98	K01494	ELSC_Abe_A3_NODE_43_length_89038_cov_4.530868__full-cat_1	1	M	dCTP deaminase [EC:3.5.4.13] [RN:R02325]	Pyrimidine deoxyribonuleotide biosynthesis, CDP/CTP => dCDP/dCTP,dTDP/dTTP	MISC	Information systems	Nucleotide	TRUE	genome_summary_form
ELSC_Abe_A3_vRhyme_bin_172__full-cat_1_3	K01494	ELSC_Abe_A3_vRhyme_bin_172__full-cat_1	2	MF	dCTP deaminase [EC:3.5.4.13] [RN:R02325]	Pyrimidine deoxyribonuleotide biosynthesis, CDP/CTP => dCDP/dCTP,dTDP/dTTP	MISC	Information systems	Nucleotide	TRUE	genome_summary_form
ELSC_Bowl_M1_NODE_18_length_138527_cov_15.911669__full-cat_1_132	K01494	ELSC_Bowl_M1_NODE_18_length_138527_cov_15.911669__full-cat_1	2	M	dCTP deaminase [EC:3.5.4.13] [RN:R02325]	Pyrimidine deoxyribonuleotide biosynthesis, CDP/CTP => dCDP/dCTP,dTDP/dTTP	MISC	Information systems	Nucleotide	TRUE	genome_summary_form
ELSC_Bowl_M1_vRhyme_bin_25__full-cat_2_30	K01494	ELSC_Bowl_M1_vRhyme_bin_25__full-cat_2	3	M	dCTP deaminase [EC:3.5.4.13] [RN:R02325]	Pyrimidine deoxyribonuleotide biosynthesis, CDP/CTP => dCDP/dCTP,dTDP/dTTP	MISC	Information systems	Nucleotide	TRUE	genome_summary_form
ELSC_Bowl_M2_vRhyme_bin_45__full-cat_1_14	K01494	ELSC_Bowl_M2_vRhyme_bin_45__full-cat_1	2	M	dCTP deaminase [EC:3.5.4.13] [RN:R02325]	Pyrimidine deoxyribonuleotide biosynthesis, CDP/CTP => dCDP/dCTP,dTDP/dTTP	MISC	Information systems	Nucleotide	TRUE	genome_summary_form
ELSC_Bowl_M2_vRhyme_bin_82__full-cat_2_73	K01494	ELSC_Bowl_M2_vRhyme_bin_82__full-cat_2	3	M	dCTP deaminase [EC:3.5.4.13] [RN:R02325]	Pyrimidine deoxyribonuleotide biosynthesis, CDP/CTP => dCDP/dCTP,dTDP/dTTP	MISC	Information systems	Nucleotide	TRUE	genome_summary_form
ELSC_Mariner_131-447_vRhyme_bin_75__full-cat_1_24	K01494	ELSC_Mariner_131-447_vRhyme_bin_75__full-cat_1	1	M	dCTP deaminase [EC:3.5.4.13] [RN:R02325]	Pyrimidine deoxyribonuleotide biosynthesis, CDP/CTP => dCDP/dCTP,dTDP/dTTP	MISC	Information systems	Nucleotide	TRUE	genome_summary_form
ELSC_Mariner_M17_NODE_1938_length_20882_cov_8.549795__full-cat_1_16	K01494	ELSC_Mariner_M17_NODE_1938_length_20882_cov_8.549795__full-cat_1	2	M	dCTP deaminase [EC:3.5.4.13] [RN:R02325]	Pyrimidine deoxyribonuleotide biosynthesis, CDP/CTP => dCDP/dCTP,dTDP/dTTP	MISC	Information systems	Nucleotide	TRUE	genome_summary_form
ELSC_Mariner_M17_vRhyme_bin_119__full-cat_1_43	K01494	ELSC_Mariner_M17_vRhyme_bin_119__full-cat_1	1	M	dCTP deaminase [EC:3.5.4.13] [RN:R02325]	Pyrimidine deoxyribonuleotide biosynthesis, CDP/CTP => dCDP/dCTP,dTDP/dTTP	MISC	Information systems	Nucleotide	TRUE	genome_summary_form
ELSC_Mariner_M17_vRhyme_bin_266__full-cat_2_3	K01494	ELSC_Mariner_M17_vRhyme_bin_266__full-cat_2	3	MF	dCTP deaminase [EC:3.5.4.13] [RN:R02325]	Pyrimidine deoxyribonuleotide biosynthesis, CDP/CTP => dCDP/dCTP,dTDP/dTTP	MISC	Information systems	Nucleotide	TRUE	genome_summary_form
ELSC_Tui_Malila_132-544_vRhyme_bin_54__full-cat_1_10	K01494	ELSC_Tui_Malila_132-544_vRhyme_bin_54__full-cat_1	2	M	dCTP deaminase [EC:3.5.4.13] [RN:R02325]	Pyrimidine deoxyribonuleotide biosynthesis, CDP/CTP => dCDP/dCTP,dTDP/dTTP	MISC	Information systems	Nucleotide	TRUE	genome_summary_form
ELSC_Tui_Malila_132-544_vRhyme_bin_91__full-cat_1_5	K01494	ELSC_Tui_Malila_132-544_vRhyme_bin_91__full-cat_1	2	MF	dCTP deaminase [EC:3.5.4.13] [RN:R02325]	Pyrimidine deoxyribonuleotide biosynthesis, CDP/CTP => dCDP/dCTP,dTDP/dTTP	MISC	Information systems	Nucleotide	TRUE	genome_summary_form
ELSC_Tui_Malila_134-614_scaffold_59_c1__full-cat_1_65	K01494	ELSC_Tui_Malila_134-614_scaffold_59_c1__full-cat_1	2	MF	dCTP deaminase [EC:3.5.4.13] [RN:R02325]	Pyrimidine deoxyribonuleotide biosynthesis, CDP/CTP => dCDP/dCTP,dTDP/dTTP	MISC	Information systems	Nucleotide	TRUE	genome_summary_form
ELSC_Tui_Malila_134-614_vRhyme_bin_18__full-cat_1_12	K01494	ELSC_Tui_Malila_134-614_vRhyme_bin_18__full-cat_1	2	MF	dCTP deaminase [EC:3.5.4.13] [RN:R02325]	Pyrimidine deoxyribonuleotide biosynthesis, CDP/CTP => dCDP/dCTP,dTDP/dTTP	MISC	Information systems	Nucleotide	TRUE	genome_summary_form
ELSC_Tui_Malila_T2_vRhyme_bin_110__full-cat_2_26	K01494	ELSC_Tui_Malila_T2_vRhyme_bin_110__full-cat_2	3	M	dCTP deaminase [EC:3.5.4.13] [RN:R02325]	Pyrimidine deoxyribonuleotide biosynthesis, CDP/CTP => dCDP/dCTP,dTDP/dTTP	MISC	Information systems	Nucleotide	TRUE	genome_summary_form
ELSC_Tui_Malila_T2_vRhyme_bin_136__full-cat_1_116	K01494	ELSC_Tui_Malila_T2_vRhyme_bin_136__full-cat_1	1	M	dCTP deaminase [EC:3.5.4.13] [RN:R02325]	Pyrimidine deoxyribonuleotide biosynthesis, CDP/CTP => dCDP/dCTP,dTDP/dTTP	MISC	Information systems	Nucleotide	TRUE	genome_summary_form
Guaymas_4559-240_scaffold_3545_c1__full-cat_2_18	K01494	Guaymas_4559-240_scaffold_3545_c1__full-cat_2	3	MF	dCTP deaminase [EC:3.5.4.13] [RN:R02325]	Pyrimidine deoxyribonuleotide biosynthesis, CDP/CTP => dCDP/dCTP,dTDP/dTTP	MISC	Information systems	Nucleotide	TRUE	genome_summary_form
Guaymas_4559-240_scaffold_929_c1__full-cat_2_36	K01494	Guaymas_4559-240_scaffold_929_c1__full-cat_2	3	MF	dCTP deaminase [EC:3.5.4.13] [RN:R02325]	Pyrimidine deoxyribonuleotide biosynthesis, CDP/CTP => dCDP/dCTP,dTDP/dTTP	MISC	Information systems	Nucleotide	TRUE	genome_summary_form
Guaymas_4559-240_vRhyme_bin_73__full-cat_1_27	K01494	Guaymas_4559-240_vRhyme_bin_73__full-cat_1	1	MT	dCTP deaminase [EC:3.5.4.13] [RN:R02325]	Pyrimidine deoxyribonuleotide biosynthesis, CDP/CTP => dCDP/dCTP,dTDP/dTTP	MISC	Information systems	Nucleotide	TRUE	genome_summary_form
Guaymas_4561-384_vRhyme_bin_12__full-cat_1_268	K01494	Guaymas_4561-384_vRhyme_bin_12__full-cat_1	1	M	dCTP deaminase [EC:3.5.4.13] [RN:R02325]	Pyrimidine deoxyribonuleotide biosynthesis, CDP/CTP => dCDP/dCTP,dTDP/dTTP	MISC	Information systems	Nucleotide	TRUE	genome_summary_form
Guaymas_4561-384_vRhyme_bin_52__full-cat_1_190	K01494	Guaymas_4561-384_vRhyme_bin_52__full-cat_1	1	M	dCTP deaminase [EC:3.5.4.13] [RN:R02325]	Pyrimidine deoxyribonuleotide biosynthesis, CDP/CTP => dCDP/dCTP,dTDP/dTTP	MISC	Information systems	Nucleotide	TRUE	genome_summary_form
Guaymas_4571-419_vRhyme_bin_72__full-cat_1_7	K01494	Guaymas_4571-419_vRhyme_bin_72__full-cat_1	2	M	dCTP deaminase [EC:3.5.4.13] [RN:R02325]	Pyrimidine deoxyribonuleotide biosynthesis, CDP/CTP => dCDP/dCTP,dTDP/dTTP	MISC	Information systems	Nucleotide	TRUE	genome_summary_form
MAR_Lucky_356-284_scaffold_4050_c1__full-cat_2_13	K01494	MAR_Lucky_356-284_scaffold_4050_c1__full-cat_2	3	MF	dCTP deaminase [EC:3.5.4.13] [RN:R02325]	Pyrimidine deoxyribonuleotide biosynthesis, CDP/CTP => dCDP/dCTP,dTDP/dTTP	MISC	Information systems	Nucleotide	TRUE	genome_summary_form
MAR_Lucky_356-284_vRhyme_bin_38__full-cat_1_13	K01494	MAR_Lucky_356-284_vRhyme_bin_38__full-cat_1	1	M	dCTP deaminase [EC:3.5.4.13] [RN:R02325]	Pyrimidine deoxyribonuleotide biosynthesis, CDP/CTP => dCDP/dCTP,dTDP/dTTP	MISC	Information systems	Nucleotide	TRUE	genome_summary_form
MAR_Lucky_356-284_vRhyme_bin_66__full-cat_2_4	K01494	MAR_Lucky_356-284_vRhyme_bin_66__full-cat_2	3	MF	dCTP deaminase [EC:3.5.4.13] [RN:R02325]	Pyrimidine deoxyribonuleotide biosynthesis, CDP/CTP => dCDP/dCTP,dTDP/dTTP	MISC	Information systems	Nucleotide	TRUE	genome_summary_form
MAR_Lucky_356-308_vRhyme_bin_33__full-cat_1_42	K01494	MAR_Lucky_356-308_vRhyme_bin_33__full-cat_1	2	M	dCTP deaminase [EC:3.5.4.13] [RN:R02325]	Pyrimidine deoxyribonuleotide biosynthesis, CDP/CTP => dCDP/dCTP,dTDP/dTTP	MISC	Information systems	Nucleotide	TRUE	genome_summary_form
MAR_Rainbow_354-166_vRhyme_bin_174__full-cat_2_7	K01494	MAR_Rainbow_354-166_vRhyme_bin_174__full-cat_2	3	MTF	dCTP deaminase [EC:3.5.4.13] [RN:R02325]	Pyrimidine deoxyribonuleotide biosynthesis, CDP/CTP => dCDP/dCTP,dTDP/dTTP	MISC	Information systems	Nucleotide	TRUE	genome_summary_form
Brothers_NWCB_S140_vRhyme_bin_89__full-cat_1_88	PF01791	Brothers_NWCB_S140_vRhyme_bin_89__full-cat_1	2	MK	DeoC/LacD family aldolase						amg_database		Roux et al. 2016	FALSE
Brothers_NWCB_S141_NODE_26_length_153974_cov_6.191651__full-cat_1_121	PF01791	Brothers_NWCB_S141_NODE_26_length_153974_cov_6.191651__full-cat_1	2	MK	DeoC/LacD family aldolase						amg_database		Roux et al. 2016	FALSE
Guaymas_Basin_vRhyme_bin_124__full-cat_1_29	K00254	Guaymas_Basin_vRhyme_bin_124__full-cat_1	1	MF	dihydroorotate dehydrogenase [EC:1.3.5.2] [RN:R01868]	Uridine monophosphate biosynthesis, glutamine (+ PRPP) => UMP	MISC	Information systems	Nucleotide	TRUE	genome_summary_form
Axial_Plume_NODE_2169_length_5854_cov_1.474419__full-cat_2_4	K00558	Axial_Plume_NODE_2169_length_5854_cov_1.474419__full-cat_2	3	MF	DNA (cytosine-5-)-methyltransferase [EC:2.1.1.37] [RN:R04858]	Methionine degradation	Organic Nitrogen	Amino Acid		TRUE	genome_summary_form
Brothers_Diffuse_S009_NODE_1585_length_5332_cov_16.045533__full-cat_1_5	K00558	Brothers_Diffuse_S009_NODE_1585_length_5332_cov_16.045533__full-cat_1	2	MF	DNA (cytosine-5-)-methyltransferase [EC:2.1.1.37] [RN:R04858]	Methionine degradation	Organic Nitrogen	Amino Acid		TRUE	genome_summary_form
Brothers_Diffuse_S009_vRhyme_bin_25__full-cat_1_7	K00558	Brothers_Diffuse_S009_vRhyme_bin_25__full-cat_1	2	MF	DNA (cytosine-5-)-methyltransferase [EC:2.1.1.37] [RN:R04858]	Methionine degradation	Organic Nitrogen	Amino Acid		TRUE	genome_summary_form
Brothers_Diffuse_S015_NODE_9529_length_3962_cov_2.981747__full-cat_2_4	K00558	Brothers_Diffuse_S015_NODE_9529_length_3962_cov_2.981747__full-cat_2	3	MF	DNA (cytosine-5-)-methyltransferase [EC:2.1.1.37] [RN:R04858]	Methionine degradation	Organic Nitrogen	Amino Acid		TRUE	genome_summary_form
Brothers_Diffuse_S015_vRhyme_bin_113__full-cat_2_14	K00558	Brothers_Diffuse_S015_vRhyme_bin_113__full-cat_2	3	M	DNA (cytosine-5-)-methyltransferase [EC:2.1.1.37] [RN:R04858]	Methionine degradation	Organic Nitrogen	Amino Acid		TRUE	genome_summary_form
Brothers_Diffuse_S015_vRhyme_bin_142__full-cat_2_13	K00558	Brothers_Diffuse_S015_vRhyme_bin_142__full-cat_2	3	MF	DNA (cytosine-5-)-methyltransferase [EC:2.1.1.37] [RN:R04858]	Methionine degradation	Organic Nitrogen	Amino Acid		TRUE	genome_summary_form
Brothers_Diffuse_S015_vRhyme_bin_363__full-cat_1_15	K00558	Brothers_Diffuse_S015_vRhyme_bin_363__full-cat_1	2	MF	DNA (cytosine-5-)-methyltransferase [EC:2.1.1.37] [RN:R04858]	Methionine degradation	Organic Nitrogen	Amino Acid		TRUE	genome_summary_form
Brothers_Diffuse_S015_vRhyme_bin_45__full-cat_1_5	K00558	Brothers_Diffuse_S015_vRhyme_bin_45__full-cat_1	2	MF	DNA (cytosine-5-)-methyltransferase [EC:2.1.1.37] [RN:R04858]	Methionine degradation	Organic Nitrogen	Amino Acid		TRUE	genome_summary_form
Brothers_Diffuse_S015_vRhyme_bin_70__full-cat_1_109	K00558	Brothers_Diffuse_S015_vRhyme_bin_70__full-cat_1	1	M	DNA (cytosine-5-)-methyltransferase [EC:2.1.1.37] [RN:R04858]	Methionine degradation	Organic Nitrogen	Amino Acid		TRUE	genome_summary_form
Brothers_LC_S014_vRhyme_bin_54__full-cat_1_14	K00558	Brothers_LC_S014_vRhyme_bin_54__full-cat_1	2	M	DNA (cytosine-5-)-methyltransferase [EC:2.1.1.37] [RN:R04858]	Methionine degradation	Organic Nitrogen	Amino Acid		TRUE	genome_summary_form
Brothers_LC_S016_NODE_121_length_38953_cov_5.885103__full-cat_1_49	K00558	Brothers_LC_S016_NODE_121_length_38953_cov_5.885103__full-cat_1	2	M	DNA (cytosine-5-)-methyltransferase [EC:2.1.1.37] [RN:R04858]	Methionine degradation	Organic Nitrogen	Amino Acid		TRUE	genome_summary_form
Brothers_LC_S016_NODE_33933_length_3147_cov_1.554305__full-cat_2_6	K00558	Brothers_LC_S016_NODE_33933_length_3147_cov_1.554305__full-cat_2	3	MF	DNA (cytosine-5-)-methyltransferase [EC:2.1.1.37] [RN:R04858]	Methionine degradation	Organic Nitrogen	Amino Acid		TRUE	genome_summary_form
Brothers_LC_S016_NODE_8661_length_6050_cov_2.686476__full-cat_2_8	K00558	Brothers_LC_S016_NODE_8661_length_6050_cov_2.686476__full-cat_2	3	MF	DNA (cytosine-5-)-methyltransferase [EC:2.1.1.37] [RN:R04858]	Methionine degradation	Organic Nitrogen	Amino Acid		TRUE	genome_summary_form
Brothers_LC_S016_vRhyme_bin_18__full-cat_1_57	K00558	Brothers_LC_S016_vRhyme_bin_18__full-cat_1	2	M	DNA (cytosine-5-)-methyltransferase [EC:2.1.1.37] [RN:R04858]	Methionine degradation	Organic Nitrogen	Amino Acid		TRUE	genome_summary_form
Brothers_NWCA_S017_vRhyme_bin_10__full-cat_1_35	K00558	Brothers_NWCA_S017_vRhyme_bin_10__full-cat_1	2	MF	DNA (cytosine-5-)-methyltransferase [EC:2.1.1.37] [RN:R04858]	Methionine degradation	Organic Nitrogen	Amino Acid		TRUE	genome_summary_form
Brothers_NWCA_S142_NODE_1514_length_8919_cov_20.711670__full-cat_2_8	K00558	Brothers_NWCA_S142_NODE_1514_length_8919_cov_20.711670__full-cat_2	3	MF	DNA (cytosine-5-)-methyltransferase [EC:2.1.1.37] [RN:R04858]	Methionine degradation	Organic Nitrogen	Amino Acid		TRUE	genome_summary_form
Brothers_NWCA_S142_NODE_2946_length_5873_cov_11.798468__full-cat_3_3	K00558	Brothers_NWCA_S142_NODE_2946_length_5873_cov_11.798468__full-cat_3	3	MF	DNA (cytosine-5-)-methyltransferase [EC:2.1.1.37] [RN:R04858]	Methionine degradation	Organic Nitrogen	Amino Acid		TRUE	genome_summary_form
Brothers_NWCA_S143_NODE_262_length_41901_cov_5.581414__full-cat_1_58	K00558	Brothers_NWCA_S143_NODE_262_length_41901_cov_5.581414__full-cat_1	2	MF	DNA (cytosine-5-)-methyltransferase [EC:2.1.1.37] [RN:R04858]	Methionine degradation	Organic Nitrogen	Amino Acid		TRUE	genome_summary_form
Brothers_NWCA_S143_NODE_2654_length_13430_cov_53.553935__full-cat_1_10	K00558	Brothers_NWCA_S143_NODE_2654_length_13430_cov_53.553935__full-cat_1	2	MF	DNA (cytosine-5-)-methyltransferase [EC:2.1.1.37] [RN:R04858]	Methionine degradation	Organic Nitrogen	Amino Acid		TRUE	genome_summary_form
Brothers_NWCA_S143_NODE_51_length_86776_cov_3.842606__full-cat_1_52	K00558	Brothers_NWCA_S143_NODE_51_length_86776_cov_3.842606__full-cat_1	1	M	DNA (cytosine-5-)-methyltransferase [EC:2.1.1.37] [RN:R04858]	Methionine degradation	Organic Nitrogen	Amino Acid		TRUE	genome_summary_form
Brothers_NWCA_S143_NODE_9146_length_7110_cov_1.255191__full-cat_2_3	K00558	Brothers_NWCA_S143_NODE_9146_length_7110_cov_1.255191__full-cat_2	3	MF	DNA (cytosine-5-)-methyltransferase [EC:2.1.1.37] [RN:R04858]	Methionine degradation	Organic Nitrogen	Amino Acid		TRUE	genome_summary_form
Brothers_NWCA_S143_vRhyme_bin_119__full-cat_2_32	K00558	Brothers_NWCA_S143_vRhyme_bin_119__full-cat_2	3	M	DNA (cytosine-5-)-methyltransferase [EC:2.1.1.37] [RN:R04858]	Methionine degradation	Organic Nitrogen	Amino Acid		TRUE	genome_summary_form
Brothers_NWCA_S143_vRhyme_bin_46__full-cat_1_157	K00558	Brothers_NWCA_S143_vRhyme_bin_46__full-cat_1	1	M	DNA (cytosine-5-)-methyltransferase [EC:2.1.1.37] [RN:R04858]	Methionine degradation	Organic Nitrogen	Amino Acid		TRUE	genome_summary_form
Brothers_NWCA_S143_vRhyme_bin_68__full-cat_1_16	K00558	Brothers_NWCA_S143_vRhyme_bin_68__full-cat_1	1	M	DNA (cytosine-5-)-methyltransferase [EC:2.1.1.37] [RN:R04858]	Methionine degradation	Organic Nitrogen	Amino Acid		TRUE	genome_summary_form
Brothers_NWCA_S144_NODE_158_length_37333_cov_13.791243__full-cat_2_50	K00558	Brothers_NWCA_S144_NODE_158_length_37333_cov_13.791243__full-cat_2	3	M	DNA (cytosine-5-)-methyltransferase [EC:2.1.1.37] [RN:R04858]	Methionine degradation	Organic Nitrogen	Amino Acid		TRUE	genome_summary_form
Brothers_NWCA_S144_NODE_26453_length_3737_cov_2.183934__full-cat_2_4	K00558	Brothers_NWCA_S144_NODE_26453_length_3737_cov_2.183934__full-cat_2	3	MF	DNA (cytosine-5-)-methyltransferase [EC:2.1.1.37] [RN:R04858]	Methionine degradation	Organic Nitrogen	Amino Acid		TRUE	genome_summary_form
Brothers_NWCA_S144_NODE_32836_length_3328_cov_0.872852__full-cat_2_4	K00558	Brothers_NWCA_S144_NODE_32836_length_3328_cov_0.872852__full-cat_2	3	MF	DNA (cytosine-5-)-methyltransferase [EC:2.1.1.37] [RN:R04858]	Methionine degradation	Organic Nitrogen	Amino Acid		TRUE	genome_summary_form
Brothers_NWCA_S144_NODE_870_length_18519_cov_1.760766__full-cat_2_17	K00558	Brothers_NWCA_S144_NODE_870_length_18519_cov_1.760766__full-cat_2	3	M	DNA (cytosine-5-)-methyltransferase [EC:2.1.1.37] [RN:R04858]	Methionine degradation	Organic Nitrogen	Amino Acid		TRUE	genome_summary_form
Brothers_NWCA_S144_vRhyme_bin_67__full-cat_1_11	K00558	Brothers_NWCA_S144_vRhyme_bin_67__full-cat_1	2	MF	DNA (cytosine-5-)-methyltransferase [EC:2.1.1.37] [RN:R04858]	Methionine degradation	Organic Nitrogen	Amino Acid		TRUE	genome_summary_form
Brothers_NWCA_S144_vRhyme_bin_77__full-cat_1_12	K00558	Brothers_NWCA_S144_vRhyme_bin_77__full-cat_1	2	M	DNA (cytosine-5-)-methyltransferase [EC:2.1.1.37] [RN:R04858]	Methionine degradation	Organic Nitrogen	Amino Acid		TRUE	genome_summary_form
Brothers_NWCA_S144_vRhyme_bin_9__full-cat_1_36	K00558	Brothers_NWCA_S144_vRhyme_bin_9__full-cat_1	1	M	DNA (cytosine-5-)-methyltransferase [EC:2.1.1.37] [RN:R04858]	Methionine degradation	Organic Nitrogen	Amino Acid		TRUE	genome_summary_form
Brothers_NWCA_S144_vRhyme_bin_9__full-cat_1_37	K00558	Brothers_NWCA_S144_vRhyme_bin_9__full-cat_1	1	M	DNA (cytosine-5-)-methyltransferase [EC:2.1.1.37] [RN:R04858]	Methionine degradation	Organic Nitrogen	Amino Acid		TRUE	genome_summary_form
Brothers_NWCA_S145_NODE_199_length_39669_cov_9.026832__full-cat_1_46	K00558	Brothers_NWCA_S145_NODE_199_length_39669_cov_9.026832__full-cat_1	2	M	DNA (cytosine-5-)-methyltransferase [EC:2.1.1.37] [RN:R04858]	Methionine degradation	Organic Nitrogen	Amino Acid		TRUE	genome_summary_form
Brothers_NWCA_S145_NODE_221_length_37874_cov_4.926590__full-cat_1_33	K00558	Brothers_NWCA_S145_NODE_221_length_37874_cov_4.926590__full-cat_1	2	M	DNA (cytosine-5-)-methyltransferase [EC:2.1.1.37] [RN:R04858]	Methionine degradation	Organic Nitrogen	Amino Acid		TRUE	genome_summary_form
Brothers_NWCA_S145_NODE_277_length_33850_cov_7.271773__full-cat_1_9	K00558	Brothers_NWCA_S145_NODE_277_length_33850_cov_7.271773__full-cat_1	2	M	DNA (cytosine-5-)-methyltransferase [EC:2.1.1.37] [RN:R04858]	Methionine degradation	Organic Nitrogen	Amino Acid		TRUE	genome_summary_form
Brothers_NWCA_S145_vRhyme_bin_55__full-cat_1_25	K00558	Brothers_NWCA_S145_vRhyme_bin_55__full-cat_1	1	M	DNA (cytosine-5-)-methyltransferase [EC:2.1.1.37] [RN:R04858]	Methionine degradation	Organic Nitrogen	Amino Acid		TRUE	genome_summary_form
Brothers_NWCB_S012_NODE_12889_length_5419_cov_1.989985__full-cat_2_4	K00558	Brothers_NWCB_S012_NODE_12889_length_5419_cov_1.989985__full-cat_2	3	MF	DNA (cytosine-5-)-methyltransferase [EC:2.1.1.37] [RN:R04858]	Methionine degradation	Organic Nitrogen	Amino Acid		TRUE	genome_summary_form
Brothers_NWCB_S012_NODE_15_length_143894_cov_10.181300_fragment_2__full-cat_2_86	K00558	Brothers_NWCB_S012_NODE_15_length_143894_cov_10.181300_fragment_2__full-cat_2	3	M	DNA (cytosine-5-)-methyltransferase [EC:2.1.1.37] [RN:R04858]	Methionine degradation	Organic Nitrogen	Amino Acid		TRUE	genome_summary_form
Brothers_NWCB_S012_NODE_378_length_40264_cov_10.374019__full-cat_1_5	K00558	Brothers_NWCB_S012_NODE_378_length_40264_cov_10.374019__full-cat_1	2	MF	DNA (cytosine-5-)-methyltransferase [EC:2.1.1.37] [RN:R04858]	Methionine degradation	Organic Nitrogen	Amino Acid		TRUE	genome_summary_form
Brothers_NWCB_S012_NODE_6485_length_8050_cov_4.429257__full-cat_1_8	K00558	Brothers_NWCB_S012_NODE_6485_length_8050_cov_4.429257__full-cat_1	2	MF	DNA (cytosine-5-)-methyltransferase [EC:2.1.1.37] [RN:R04858]	Methionine degradation	Organic Nitrogen	Amino Acid		TRUE	genome_summary_form
Brothers_NWCB_S012_vRhyme_bin_100__full-cat_1_17	K00558	Brothers_NWCB_S012_vRhyme_bin_100__full-cat_1	2	MF	DNA (cytosine-5-)-methyltransferase [EC:2.1.1.37] [RN:R04858]	Methionine degradation	Organic Nitrogen	Amino Acid		TRUE	genome_summary_form
Brothers_NWCB_S012_vRhyme_bin_184__full-cat_2_6	K00558	Brothers_NWCB_S012_vRhyme_bin_184__full-cat_2	3	M	DNA (cytosine-5-)-methyltransferase [EC:2.1.1.37] [RN:R04858]	Methionine degradation	Organic Nitrogen	Amino Acid		TRUE	genome_summary_form
Brothers_NWCB_S012_vRhyme_bin_18__full-cat_1_57	K00558	Brothers_NWCB_S012_vRhyme_bin_18__full-cat_1	1	M	DNA (cytosine-5-)-methyltransferase [EC:2.1.1.37] [RN:R04858]	Methionine degradation	Organic Nitrogen	Amino Acid		TRUE	genome_summary_form
Brothers_NWCB_S012_vRhyme_bin_45__full-cat_2_27	K00558	Brothers_NWCB_S012_vRhyme_bin_45__full-cat_2	3	MF	DNA (cytosine-5-)-methyltransferase [EC:2.1.1.37] [RN:R04858]	Methionine degradation	Organic Nitrogen	Amino Acid		TRUE	genome_summary_form
Brothers_NWCB_S012_vRhyme_bin_8__full-cat_1_15	K00558	Brothers_NWCB_S012_vRhyme_bin_8__full-cat_1	2	M	DNA (cytosine-5-)-methyltransferase [EC:2.1.1.37] [RN:R04858]	Methionine degradation	Organic Nitrogen	Amino Acid		TRUE	genome_summary_form
Brothers_NWCB_S012_vRhyme_bin_9__full-cat_1_28	K00558	Brothers_NWCB_S012_vRhyme_bin_9__full-cat_1	2	M	DNA (cytosine-5-)-methyltransferase [EC:2.1.1.37] [RN:R04858]	Methionine degradation	Organic Nitrogen	Amino Acid		TRUE	genome_summary_form
Brothers_NWCB_S139_NODE_1300_length_25596_cov_2.626409__full-cat_1_3	K00558	Brothers_NWCB_S139_NODE_1300_length_25596_cov_2.626409__full-cat_1	2	MF	DNA (cytosine-5-)-methyltransferase [EC:2.1.1.37] [RN:R04858]	Methionine degradation	Organic Nitrogen	Amino Acid		TRUE	genome_summary_form
Brothers_NWCB_S139_NODE_13459_length_7332_cov_1.142124__full-cat_1_4	K00558	Brothers_NWCB_S139_NODE_13459_length_7332_cov_1.142124__full-cat_1	2	MF	DNA (cytosine-5-)-methyltransferase [EC:2.1.1.37] [RN:R04858]	Methionine degradation	Organic Nitrogen	Amino Acid		TRUE	genome_summary_form
Brothers_NWCB_S139_NODE_1382_length_24833_cov_1.749332__full-cat_1_16	K00558	Brothers_NWCB_S139_NODE_1382_length_24833_cov_1.749332__full-cat_1	2	M	DNA (cytosine-5-)-methyltransferase [EC:2.1.1.37] [RN:R04858]	Methionine degradation	Organic Nitrogen	Amino Acid		TRUE	genome_summary_form
Brothers_NWCB_S139_NODE_159_length_73201_cov_2.097572_fragment_1__full-cat_1_53	K00558	Brothers_NWCB_S139_NODE_159_length_73201_cov_2.097572_fragment_1__full-cat_1	2	MF	DNA (cytosine-5-)-methyltransferase [EC:2.1.1.37] [RN:R04858]	Methionine degradation	Organic Nitrogen	Amino Acid		TRUE	genome_summary_form
Brothers_NWCB_S139_NODE_173_length_69435_cov_9.301019__full-cat_1_41	K00558	Brothers_NWCB_S139_NODE_173_length_69435_cov_9.301019__full-cat_1	1	M	DNA (cytosine-5-)-methyltransferase [EC:2.1.1.37] [RN:R04858]	Methionine degradation	Organic Nitrogen	Amino Acid		TRUE	genome_summary_form
Brothers_NWCB_S139_NODE_181_length_67562_cov_18.006821__full-cat_1_87	K00558	Brothers_NWCB_S139_NODE_181_length_67562_cov_18.006821__full-cat_1	2	MF	DNA (cytosine-5-)-methyltransferase [EC:2.1.1.37] [RN:R04858]	Methionine degradation	Organic Nitrogen	Amino Acid		TRUE	genome_summary_form
Brothers_NWCB_S139_NODE_26447_length_5003_cov_3.280763__full-cat_2_3	K00558	Brothers_NWCB_S139_NODE_26447_length_5003_cov_3.280763__full-cat_2	3	MF	DNA (cytosine-5-)-methyltransferase [EC:2.1.1.37] [RN:R04858]	Methionine degradation	Organic Nitrogen	Amino Acid		TRUE	genome_summary_form
Brothers_NWCB_S139_NODE_341_length_50131_cov_34.859451_fragment_1__full-cat_1_12	K00558	Brothers_NWCB_S139_NODE_341_length_50131_cov_34.859451_fragment_1__full-cat_1	2	M	DNA (cytosine-5-)-methyltransferase [EC:2.1.1.37] [RN:R04858]	Methionine degradation	Organic Nitrogen	Amino Acid		TRUE	genome_summary_form
Brothers_NWCB_S139_NODE_341_length_50131_cov_34.859451_fragment_1__full-cat_1_15	K00558	Brothers_NWCB_S139_NODE_341_length_50131_cov_34.859451_fragment_1__full-cat_1	2	M	DNA (cytosine-5-)-methyltransferase [EC:2.1.1.37] [RN:R04858]	Methionine degradation	Organic Nitrogen	Amino Acid		TRUE	genome_summary_form
Brothers_NWCB_S139_NODE_370_length_48369_cov_1.896978__full-cat_1_74	K00558	Brothers_NWCB_S139_NODE_370_length_48369_cov_1.896978__full-cat_1	2	MF	DNA (cytosine-5-)-methyltransferase [EC:2.1.1.37] [RN:R04858]	Methionine degradation	Organic Nitrogen	Amino Acid		TRUE	genome_summary_form
Brothers_NWCB_S139_NODE_47762_length_3487_cov_13.135119__full-cat_2_2	K00558	Brothers_NWCB_S139_NODE_47762_length_3487_cov_13.135119__full-cat_2	3	MF	DNA (cytosine-5-)-methyltransferase [EC:2.1.1.37] [RN:R04858]	Methionine degradation	Organic Nitrogen	Amino Acid		TRUE	genome_summary_form
Brothers_NWCB_S139_NODE_774_length_34103_cov_3.412085__full-cat_1_46	K00558	Brothers_NWCB_S139_NODE_774_length_34103_cov_3.412085__full-cat_1	2	MF	DNA (cytosine-5-)-methyltransferase [EC:2.1.1.37] [RN:R04858]	Methionine degradation	Organic Nitrogen	Amino Acid		TRUE	genome_summary_form
Brothers_NWCB_S139_NODE_815_length_32901_cov_7.804998__full-cat_1_22	K00558	Brothers_NWCB_S139_NODE_815_length_32901_cov_7.804998__full-cat_1	2	M	DNA (cytosine-5-)-methyltransferase [EC:2.1.1.37] [RN:R04858]	Methionine degradation	Organic Nitrogen	Amino Acid		TRUE	genome_summary_form
Brothers_NWCB_S139_NODE_9159_length_9111_cov_2.377115__full-cat_2_5	K00558	Brothers_NWCB_S139_NODE_9159_length_9111_cov_2.377115__full-cat_2	3	MTF	DNA (cytosine-5-)-methyltransferase [EC:2.1.1.37] [RN:R04858]	Methionine degradation	Organic Nitrogen	Amino Acid		TRUE	genome_summary_form
Brothers_NWCB_S139_vRhyme_bin_153__full-cat_1_14	K00558	Brothers_NWCB_S139_vRhyme_bin_153__full-cat_1	2	M	DNA (cytosine-5-)-methyltransferase [EC:2.1.1.37] [RN:R04858]	Methionine degradation	Organic Nitrogen	Amino Acid		TRUE	genome_summary_form
Brothers_NWCB_S139_vRhyme_bin_15__full-cat_1_33	K00558	Brothers_NWCB_S139_vRhyme_bin_15__full-cat_1	2	MF	DNA (cytosine-5-)-methyltransferase [EC:2.1.1.37] [RN:R04858]	Methionine degradation	Organic Nitrogen	Amino Acid		TRUE	genome_summary_form
Brothers_NWCB_S139_vRhyme_bin_238__full-cat_1_42	K00558	Brothers_NWCB_S139_vRhyme_bin_238__full-cat_1	1	M	DNA (cytosine-5-)-methyltransferase [EC:2.1.1.37] [RN:R04858]	Methionine degradation	Organic Nitrogen	Amino Acid		TRUE	genome_summary_form
Brothers_NWCB_S139_vRhyme_bin_268__full-cat_2_6	K00558	Brothers_NWCB_S139_vRhyme_bin_268__full-cat_2	3	MF	DNA (cytosine-5-)-methyltransferase [EC:2.1.1.37] [RN:R04858]	Methionine degradation	Organic Nitrogen	Amino Acid		TRUE	genome_summary_form
Brothers_NWCB_S139_vRhyme_bin_56__full-cat_1_25	K00558	Brothers_NWCB_S139_vRhyme_bin_56__full-cat_1	1	M	DNA (cytosine-5-)-methyltransferase [EC:2.1.1.37] [RN:R04858]	Methionine degradation	Organic Nitrogen	Amino Acid		TRUE	genome_summary_form
Brothers_NWCB_S139_vRhyme_bin_60__full-cat_1_44	K00558	Brothers_NWCB_S139_vRhyme_bin_60__full-cat_1	2	M	DNA (cytosine-5-)-methyltransferase [EC:2.1.1.37] [RN:R04858]	Methionine degradation	Organic Nitrogen	Amino Acid		TRUE	genome_summary_form
Brothers_NWCB_S140_NODE_32_length_64234_cov_5.235731__full-cat_1_56	K00558	Brothers_NWCB_S140_NODE_32_length_64234_cov_5.235731__full-cat_1	2	M	DNA (cytosine-5-)-methyltransferase [EC:2.1.1.37] [RN:R04858]	Methionine degradation	Organic Nitrogen	Amino Acid		TRUE	genome_summary_form
Brothers_NWCB_S140_NODE_37_length_58673_cov_1.736139__full-cat_1_2	K00558	Brothers_NWCB_S140_NODE_37_length_58673_cov_1.736139__full-cat_1	2	MF	DNA (cytosine-5-)-methyltransferase [EC:2.1.1.37] [RN:R04858]	Methionine degradation	Organic Nitrogen	Amino Acid		TRUE	genome_summary_form
Brothers_NWCB_S140_NODE_8893_length_6643_cov_1.092388__full-cat_2_4	K00558	Brothers_NWCB_S140_NODE_8893_length_6643_cov_1.092388__full-cat_2	3	MF	DNA (cytosine-5-)-methyltransferase [EC:2.1.1.37] [RN:R04858]	Methionine degradation	Organic Nitrogen	Amino Acid		TRUE	genome_summary_form
Brothers_NWCB_S140_vRhyme_bin_104__full-cat_2_44	K00558	Brothers_NWCB_S140_vRhyme_bin_104__full-cat_2	3	M	DNA (cytosine-5-)-methyltransferase [EC:2.1.1.37] [RN:R04858]	Methionine degradation	Organic Nitrogen	Amino Acid		TRUE	genome_summary_form
Brothers_NWCB_S140_vRhyme_bin_16__full-cat_1_37	K00558	Brothers_NWCB_S140_vRhyme_bin_16__full-cat_1	2	M	DNA (cytosine-5-)-methyltransferase [EC:2.1.1.37] [RN:R04858]	Methionine degradation	Organic Nitrogen	Amino Acid		TRUE	genome_summary_form
Brothers_NWCB_S140_vRhyme_bin_75__full-cat_2_13	K00558	Brothers_NWCB_S140_vRhyme_bin_75__full-cat_2	3	M	DNA (cytosine-5-)-methyltransferase [EC:2.1.1.37] [RN:R04858]	Methionine degradation	Organic Nitrogen	Amino Acid		TRUE	genome_summary_form
Brothers_NWCB_S141_NODE_1346_length_25369_cov_6.215791__full-cat_1_10	K00558	Brothers_NWCB_S141_NODE_1346_length_25369_cov_6.215791__full-cat_1	2	M	DNA (cytosine-5-)-methyltransferase [EC:2.1.1.37] [RN:R04858]	Methionine degradation	Organic Nitrogen	Amino Acid		TRUE	genome_summary_form
Brothers_NWCB_S141_NODE_17341_length_5473_cov_6.915451__full-cat_2_8	K00558	Brothers_NWCB_S141_NODE_17341_length_5473_cov_6.915451__full-cat_2	3	MF	DNA (cytosine-5-)-methyltransferase [EC:2.1.1.37] [RN:R04858]	Methionine degradation	Organic Nitrogen	Amino Acid		TRUE	genome_summary_form
Brothers_NWCB_S141_NODE_4937_length_12182_cov_6.922356__full-cat_3_11	K00558	Brothers_NWCB_S141_NODE_4937_length_12182_cov_6.922356__full-cat_3	3	MTF	DNA (cytosine-5-)-methyltransferase [EC:2.1.1.37] [RN:R04858]	Methionine degradation	Organic Nitrogen	Amino Acid		TRUE	genome_summary_form
Brothers_NWCB_S141_NODE_592_length_39396_cov_6.636482__full-cat_1_30	K00558	Brothers_NWCB_S141_NODE_592_length_39396_cov_6.636482__full-cat_1	1	M	DNA (cytosine-5-)-methyltransferase [EC:2.1.1.37] [RN:R04858]	Methionine degradation	Organic Nitrogen	Amino Acid		TRUE	genome_summary_form
Brothers_NWCB_S141_vRhyme_bin_16__full-cat_1_3	K00558	Brothers_NWCB_S141_vRhyme_bin_16__full-cat_1	2	MF	DNA (cytosine-5-)-methyltransferase [EC:2.1.1.37] [RN:R04858]	Methionine degradation	Organic Nitrogen	Amino Acid		TRUE	genome_summary_form
Brothers_NWCB_S146_NODE_122_length_40691_cov_3.023272__full-cat_1_22	K00558	Brothers_NWCB_S146_NODE_122_length_40691_cov_3.023272__full-cat_1	2	M	DNA (cytosine-5-)-methyltransferase [EC:2.1.1.37] [RN:R04858]	Methionine degradation	Organic Nitrogen	Amino Acid		TRUE	genome_summary_form
Brothers_NWCB_S146_NODE_44299_length_3309_cov_1.234444__full-cat_2_5	K00558	Brothers_NWCB_S146_NODE_44299_length_3309_cov_1.234444__full-cat_2	3	MF	DNA (cytosine-5-)-methyltransferase [EC:2.1.1.37] [RN:R04858]	Methionine degradation	Organic Nitrogen	Amino Acid		TRUE	genome_summary_form
Brothers_NWCB_S146_NODE_549_length_22946_cov_7.477322__full-cat_1_10	K00558	Brothers_NWCB_S146_NODE_549_length_22946_cov_7.477322__full-cat_1	2	M	DNA (cytosine-5-)-methyltransferase [EC:2.1.1.37] [RN:R04858]	Methionine degradation	Organic Nitrogen	Amino Acid		TRUE	genome_summary_form
Brothers_NWCB_S146_vRhyme_bin_111__full-cat_1_48	K00558	Brothers_NWCB_S146_vRhyme_bin_111__full-cat_1	1	M	DNA (cytosine-5-)-methyltransferase [EC:2.1.1.37] [RN:R04858]	Methionine degradation	Organic Nitrogen	Amino Acid		TRUE	genome_summary_form
Brothers_NWCB_S146_vRhyme_bin_179__full-cat_1_3	K00558	Brothers_NWCB_S146_vRhyme_bin_179__full-cat_1	2	MF	DNA (cytosine-5-)-methyltransferase [EC:2.1.1.37] [RN:R04858]	Methionine degradation	Organic Nitrogen	Amino Acid		TRUE	genome_summary_form
Brothers_NWCB_S146_vRhyme_bin_27__full-cat_1_177	K00558	Brothers_NWCB_S146_vRhyme_bin_27__full-cat_1	2	MF	DNA (cytosine-5-)-methyltransferase [EC:2.1.1.37] [RN:R04858]	Methionine degradation	Organic Nitrogen	Amino Acid		TRUE	genome_summary_form
Brothers_NWCB_S146_vRhyme_bin_65__full-cat_1_15	K00558	Brothers_NWCB_S146_vRhyme_bin_65__full-cat_1	2	M	DNA (cytosine-5-)-methyltransferase [EC:2.1.1.37] [RN:R04858]	Methionine degradation	Organic Nitrogen	Amino Acid		TRUE	genome_summary_form
Brothers_NWCB_S146_vRhyme_bin_97__full-cat_1_20	K00558	Brothers_NWCB_S146_vRhyme_bin_97__full-cat_1	2	M	DNA (cytosine-5-)-methyltransferase [EC:2.1.1.37] [RN:R04858]	Methionine degradation	Organic Nitrogen	Amino Acid		TRUE	genome_summary_form
Brothers_UC_S010_NODE_1_length_185103_cov_6.356830__full-cat_2_214	K00558	Brothers_UC_S010_NODE_1_length_185103_cov_6.356830__full-cat_2	3	MT	DNA (cytosine-5-)-methyltransferase [EC:2.1.1.37] [RN:R04858]	Methionine degradation	Organic Nitrogen	Amino Acid		TRUE	genome_summary_form
Brothers_UC_S010_NODE_206_length_34930_cov_4.001580__full-cat_1_12	K00558	Brothers_UC_S010_NODE_206_length_34930_cov_4.001580__full-cat_1	2	M	DNA (cytosine-5-)-methyltransferase [EC:2.1.1.37] [RN:R04858]	Methionine degradation	Organic Nitrogen	Amino Acid		TRUE	genome_summary_form
Brothers_UC_S010_NODE_5474_length_6344_cov_8.796526__full-cat_2_2	K00558	Brothers_UC_S010_NODE_5474_length_6344_cov_8.796526__full-cat_2	3	MF	DNA (cytosine-5-)-methyltransferase [EC:2.1.1.37] [RN:R04858]	Methionine degradation	Organic Nitrogen	Amino Acid		TRUE	genome_summary_form
Brothers_UC_S010_vRhyme_bin_30__full-cat_2_11	K00558	Brothers_UC_S010_vRhyme_bin_30__full-cat_2	3	M	DNA (cytosine-5-)-methyltransferase [EC:2.1.1.37] [RN:R04858]	Methionine degradation	Organic Nitrogen	Amino Acid		TRUE	genome_summary_form
Brothers_UC_S010_vRhyme_bin_66__full-cat_1_20	K00558	Brothers_UC_S010_vRhyme_bin_66__full-cat_1	2	MF	DNA (cytosine-5-)-methyltransferase [EC:2.1.1.37] [RN:R04858]	Methionine degradation	Organic Nitrogen	Amino Acid		TRUE	genome_summary_form
Brothers_UC_S011_NODE_59_length_34716_cov_24.336321__full-cat_1_15	K00558	Brothers_UC_S011_NODE_59_length_34716_cov_24.336321__full-cat_1	2	M	DNA (cytosine-5-)-methyltransferase [EC:2.1.1.37] [RN:R04858]	Methionine degradation	Organic Nitrogen	Amino Acid		TRUE	genome_summary_form
Brothers_UC_S011_vRhyme_bin_15__full-cat_2_86	K00558	Brothers_UC_S011_vRhyme_bin_15__full-cat_2	3	M	DNA (cytosine-5-)-methyltransferase [EC:2.1.1.37] [RN:R04858]	Methionine degradation	Organic Nitrogen	Amino Acid		TRUE	genome_summary_form
Brothers_UC_S147_NODE_405_length_15285_cov_4.241589__full-cat_1_21	K00558	Brothers_UC_S147_NODE_405_length_15285_cov_4.241589__full-cat_1	1	MF	DNA (cytosine-5-)-methyltransferase [EC:2.1.1.37] [RN:R04858]	Methionine degradation	Organic Nitrogen	Amino Acid		TRUE	genome_summary_form
Brothers_UC_S147_vRhyme_bin_21__full-cat_1_14	K00558	Brothers_UC_S147_vRhyme_bin_21__full-cat_1	1	M	DNA (cytosine-5-)-methyltransferase [EC:2.1.1.37] [RN:R04858]	Methionine degradation	Organic Nitrogen	Amino Acid		TRUE	genome_summary_form
Brothers_UC_S147_vRhyme_bin_60__full-cat_1_13	K00558	Brothers_UC_S147_vRhyme_bin_60__full-cat_1	1	M	DNA (cytosine-5-)-methyltransferase [EC:2.1.1.37] [RN:R04858]	Methionine degradation	Organic Nitrogen	Amino Acid		TRUE	genome_summary_form
Brothers_UC_S147_vRhyme_bin_60__full-cat_1_49	K00558	Brothers_UC_S147_vRhyme_bin_60__full-cat_1	1	M	DNA (cytosine-5-)-methyltransferase [EC:2.1.1.37] [RN:R04858]	Methionine degradation	Organic Nitrogen	Amino Acid		TRUE	genome_summary_form
Cayman_Deep_vRhyme_bin_1__full-cat_2_107	K00558	Cayman_Deep_vRhyme_bin_1__full-cat_2	3	MT	DNA (cytosine-5-)-methyltransferase [EC:2.1.1.37] [RN:R04858]	Methionine degradation	Organic Nitrogen	Amino Acid		TRUE	genome_summary_form
Cayman_Deep_vRhyme_bin_1__full-cat_2_190	K00558	Cayman_Deep_vRhyme_bin_1__full-cat_2	3	MT	DNA (cytosine-5-)-methyltransferase [EC:2.1.1.37] [RN:R04858]	Methionine degradation	Organic Nitrogen	Amino Acid		TRUE	genome_summary_form
Cayman_Shallow_vRhyme_bin_17__full-cat_1_16	K00558	Cayman_Shallow_vRhyme_bin_17__full-cat_1	1	M	DNA (cytosine-5-)-methyltransferase [EC:2.1.1.37] [RN:R04858]	Methionine degradation	Organic Nitrogen	Amino Acid		TRUE	genome_summary_form
Cayman_Shallow_vRhyme_bin_1__full-cat_1_51	K00558	Cayman_Shallow_vRhyme_bin_1__full-cat_1	2	MT	DNA (cytosine-5-)-methyltransferase [EC:2.1.1.37] [RN:R04858]	Methionine degradation	Organic Nitrogen	Amino Acid		TRUE	genome_summary_form
Cayman_Shallow_vRhyme_bin_1__full-cat_1_134	K00558	Cayman_Shallow_vRhyme_bin_1__full-cat_1	2	MT	DNA (cytosine-5-)-methyltransferase [EC:2.1.1.37] [RN:R04858]	Methionine degradation	Organic Nitrogen	Amino Acid		TRUE	genome_summary_form
Cayman_Shallow_vRhyme_bin_1__full-cat_1_316	K00558	Cayman_Shallow_vRhyme_bin_1__full-cat_1	2	MT	DNA (cytosine-5-)-methyltransferase [EC:2.1.1.37] [RN:R04858]	Methionine degradation	Organic Nitrogen	Amino Acid		TRUE	genome_summary_form
Cayman_Shallow_vRhyme_bin_7__full-cat_1_12	K00558	Cayman_Shallow_vRhyme_bin_7__full-cat_1	1	M	DNA (cytosine-5-)-methyltransferase [EC:2.1.1.37] [RN:R04858]	Methionine degradation	Organic Nitrogen	Amino Acid		TRUE	genome_summary_form
ELSC_Abe_128-326_scaffold_1127_c1__full-cat_2_16	K00558	ELSC_Abe_128-326_scaffold_1127_c1__full-cat_2	3	MF	DNA (cytosine-5-)-methyltransferase [EC:2.1.1.37] [RN:R04858]	Methionine degradation	Organic Nitrogen	Amino Acid		TRUE	genome_summary_form
ELSC_Abe_128-326_scaffold_143_c1__full-cat_1_25	K00558	ELSC_Abe_128-326_scaffold_143_c1__full-cat_1	2	M	DNA (cytosine-5-)-methyltransferase [EC:2.1.1.37] [RN:R04858]	Methionine degradation	Organic Nitrogen	Amino Acid		TRUE	genome_summary_form
ELSC_Abe_128-326_scaffold_286_c1__full-cat_1_18	K00558	ELSC_Abe_128-326_scaffold_286_c1__full-cat_1	1	M	DNA (cytosine-5-)-methyltransferase [EC:2.1.1.37] [RN:R04858]	Methionine degradation	Organic Nitrogen	Amino Acid		TRUE	genome_summary_form
ELSC_Abe_A1_NODE_20216_length_4755_cov_1.393258__full-cat_2_11	K00558	ELSC_Abe_A1_NODE_20216_length_4755_cov_1.393258__full-cat_2	3	MF	DNA (cytosine-5-)-methyltransferase [EC:2.1.1.37] [RN:R04858]	Methionine degradation	Organic Nitrogen	Amino Acid		TRUE	genome_summary_form
ELSC_Abe_A1_NODE_33_length_71072_cov_4.195870__full-cat_1_33	K00558	ELSC_Abe_A1_NODE_33_length_71072_cov_4.195870__full-cat_1	2	M	DNA (cytosine-5-)-methyltransferase [EC:2.1.1.37] [RN:R04858]	Methionine degradation	Organic Nitrogen	Amino Acid		TRUE	genome_summary_form
ELSC_Abe_A1_NODE_8729_length_6955_cov_7.653486__full-cat_2_4	K00558	ELSC_Abe_A1_NODE_8729_length_6955_cov_7.653486__full-cat_2	3	MF	DNA (cytosine-5-)-methyltransferase [EC:2.1.1.37] [RN:R04858]	Methionine degradation	Organic Nitrogen	Amino Acid		TRUE	genome_summary_form
ELSC_Abe_A1_vRhyme_bin_101__full-cat_1_24	K00558	ELSC_Abe_A1_vRhyme_bin_101__full-cat_1	1	M	DNA (cytosine-5-)-methyltransferase [EC:2.1.1.37] [RN:R04858]	Methionine degradation	Organic Nitrogen	Amino Acid		TRUE	genome_summary_form
ELSC_Abe_A1_vRhyme_bin_117__full-cat_2_21	K00558	ELSC_Abe_A1_vRhyme_bin_117__full-cat_2	3	M	DNA (cytosine-5-)-methyltransferase [EC:2.1.1.37] [RN:R04858]	Methionine degradation	Organic Nitrogen	Amino Acid		TRUE	genome_summary_form
ELSC_Abe_A1_vRhyme_bin_122__full-cat_2_2	K00558	ELSC_Abe_A1_vRhyme_bin_122__full-cat_2	3	MTF	DNA (cytosine-5-)-methyltransferase [EC:2.1.1.37] [RN:R04858]	Methionine degradation	Organic Nitrogen	Amino Acid		TRUE	genome_summary_form
ELSC_Abe_A1_vRhyme_bin_65__full-cat_1_14	K00558	ELSC_Abe_A1_vRhyme_bin_65__full-cat_1	2	M	DNA (cytosine-5-)-methyltransferase [EC:2.1.1.37] [RN:R04858]	Methionine degradation	Organic Nitrogen	Amino Acid		TRUE	genome_summary_form
ELSC_Abe_A1_vRhyme_bin_7__full-cat_1_16	K00558	ELSC_Abe_A1_vRhyme_bin_7__full-cat_1	2	M	DNA (cytosine-5-)-methyltransferase [EC:2.1.1.37] [RN:R04858]	Methionine degradation	Organic Nitrogen	Amino Acid		TRUE	genome_summary_form
ELSC_Abe_A1_vRhyme_bin_96__full-cat_1_66	K00558	ELSC_Abe_A1_vRhyme_bin_96__full-cat_1	1	M	DNA (cytosine-5-)-methyltransferase [EC:2.1.1.37] [RN:R04858]	Methionine degradation	Organic Nitrogen	Amino Acid		TRUE	genome_summary_form
ELSC_Abe_A3_NODE_120_length_52272_cov_3.309848__full-cat_1_62	K00558	ELSC_Abe_A3_NODE_120_length_52272_cov_3.309848__full-cat_1	1	M	DNA (cytosine-5-)-methyltransferase [EC:2.1.1.37] [RN:R04858]	Methionine degradation	Organic Nitrogen	Amino Acid		TRUE	genome_summary_form
ELSC_Abe_A3_NODE_17523_length_6163_cov_1.041915__full-cat_2_6	K00558	ELSC_Abe_A3_NODE_17523_length_6163_cov_1.041915__full-cat_2	3	MF	DNA (cytosine-5-)-methyltransferase [EC:2.1.1.37] [RN:R04858]	Methionine degradation	Organic Nitrogen	Amino Acid		TRUE	genome_summary_form
ELSC_Abe_A3_NODE_77_length_63337_cov_4.754817__full-cat_1_43	K00558	ELSC_Abe_A3_NODE_77_length_63337_cov_4.754817__full-cat_1	2	M	DNA (cytosine-5-)-methyltransferase [EC:2.1.1.37] [RN:R04858]	Methionine degradation	Organic Nitrogen	Amino Acid		TRUE	genome_summary_form
ELSC_Abe_A3_NODE_9682_length_8132_cov_2.220112__full-cat_2_5	K00558	ELSC_Abe_A3_NODE_9682_length_8132_cov_2.220112__full-cat_2	3	MF	DNA (cytosine-5-)-methyltransferase [EC:2.1.1.37] [RN:R04858]	Methionine degradation	Organic Nitrogen	Amino Acid		TRUE	genome_summary_form
ELSC_Abe_A3_vRhyme_bin_141__full-cat_1_8	K00558	ELSC_Abe_A3_vRhyme_bin_141__full-cat_1	1	M	DNA (cytosine-5-)-methyltransferase [EC:2.1.1.37] [RN:R04858]	Methionine degradation	Organic Nitrogen	Amino Acid		TRUE	genome_summary_form
ELSC_Bowl_M1_NODE_3155_length_6877_cov_31.851704__full-cat_2_6	K00558	ELSC_Bowl_M1_NODE_3155_length_6877_cov_31.851704__full-cat_2	3	MF	DNA (cytosine-5-)-methyltransferase [EC:2.1.1.37] [RN:R04858]	Methionine degradation	Organic Nitrogen	Amino Acid		TRUE	genome_summary_form
ELSC_Bowl_M1_NODE_795_length_16997_cov_2.843924__full-cat_1_24	K00558	ELSC_Bowl_M1_NODE_795_length_16997_cov_2.843924__full-cat_1	2	MF	DNA (cytosine-5-)-methyltransferase [EC:2.1.1.37] [RN:R04858]	Methionine degradation	Organic Nitrogen	Amino Acid		TRUE	genome_summary_form
ELSC_Bowl_M1_vRhyme_bin_16__full-cat_3_9	K00558	ELSC_Bowl_M1_vRhyme_bin_16__full-cat_3	3	M	DNA (cytosine-5-)-methyltransferase [EC:2.1.1.37] [RN:R04858]	Methionine degradation	Organic Nitrogen	Amino Acid		TRUE	genome_summary_form
ELSC_Bowl_M1_vRhyme_bin_4__full-cat_1_10	K00558	ELSC_Bowl_M1_vRhyme_bin_4__full-cat_1	2	M	DNA (cytosine-5-)-methyltransferase [EC:2.1.1.37] [RN:R04858]	Methionine degradation	Organic Nitrogen	Amino Acid		TRUE	genome_summary_form
ELSC_Bowl_M1_vRhyme_bin_95__full-cat_2_9	K00558	ELSC_Bowl_M1_vRhyme_bin_95__full-cat_2	3	MF	DNA (cytosine-5-)-methyltransferase [EC:2.1.1.37] [RN:R04858]	Methionine degradation	Organic Nitrogen	Amino Acid		TRUE	genome_summary_form
ELSC_Bowl_M2_NODE_13682_length_8201_cov_4.060441__full-cat_1_6	K00558	ELSC_Bowl_M2_NODE_13682_length_8201_cov_4.060441__full-cat_1	1	MF	DNA (cytosine-5-)-methyltransferase [EC:2.1.1.37] [RN:R04858]	Methionine degradation	Organic Nitrogen	Amino Acid		TRUE	genome_summary_form
ELSC_Bowl_M2_NODE_1469_length_27288_cov_4.226796__full-cat_1_6	K00558	ELSC_Bowl_M2_NODE_1469_length_27288_cov_4.226796__full-cat_1	2	MF	DNA (cytosine-5-)-methyltransferase [EC:2.1.1.37] [RN:R04858]	Methionine degradation	Organic Nitrogen	Amino Acid		TRUE	genome_summary_form
ELSC_Bowl_M2_NODE_17538_length_7101_cov_1.803413__full-cat_2_4	K00558	ELSC_Bowl_M2_NODE_17538_length_7101_cov_1.803413__full-cat_2	3	MF	DNA (cytosine-5-)-methyltransferase [EC:2.1.1.37] [RN:R04858]	Methionine degradation	Organic Nitrogen	Amino Acid		TRUE	genome_summary_form
ELSC_Bowl_M2_NODE_1770_length_24910_cov_5.620102__full-cat_1_8	K00558	ELSC_Bowl_M2_NODE_1770_length_24910_cov_5.620102__full-cat_1	2	MF	DNA (cytosine-5-)-methyltransferase [EC:2.1.1.37] [RN:R04858]	Methionine degradation	Organic Nitrogen	Amino Acid		TRUE	genome_summary_form
ELSC_Bowl_M2_NODE_1886_length_24049_cov_2.751986__full-cat_2_21	K00558	ELSC_Bowl_M2_NODE_1886_length_24049_cov_2.751986__full-cat_2	3	M	DNA (cytosine-5-)-methyltransferase [EC:2.1.1.37] [RN:R04858]	Methionine degradation	Organic Nitrogen	Amino Acid		TRUE	genome_summary_form
ELSC_Bowl_M2_NODE_21279_length_6348_cov_2.115094__full-cat_2_11	K00558	ELSC_Bowl_M2_NODE_21279_length_6348_cov_2.115094__full-cat_2	3	MF	DNA (cytosine-5-)-methyltransferase [EC:2.1.1.37] [RN:R04858]	Methionine degradation	Organic Nitrogen	Amino Acid		TRUE	genome_summary_form
ELSC_Bowl_M2_NODE_2755_length_19764_cov_6.665173__full-cat_1_17	K00558	ELSC_Bowl_M2_NODE_2755_length_19764_cov_6.665173__full-cat_1	2	M	DNA (cytosine-5-)-methyltransferase [EC:2.1.1.37] [RN:R04858]	Methionine degradation	Organic Nitrogen	Amino Acid		TRUE	genome_summary_form
ELSC_Bowl_M2_NODE_2969_length_19003_cov_44.805997__full-cat_1_24	K00558	ELSC_Bowl_M2_NODE_2969_length_19003_cov_44.805997__full-cat_1	2	MF	DNA (cytosine-5-)-methyltransferase [EC:2.1.1.37] [RN:R04858]	Methionine degradation	Organic Nitrogen	Amino Acid		TRUE	genome_summary_form
ELSC_Bowl_M2_NODE_4349_length_15633_cov_2.251838__full-cat_2_8	K00558	ELSC_Bowl_M2_NODE_4349_length_15633_cov_2.251838__full-cat_2	3	MF	DNA (cytosine-5-)-methyltransferase [EC:2.1.1.37] [RN:R04858]	Methionine degradation	Organic Nitrogen	Amino Acid		TRUE	genome_summary_form
ELSC_Bowl_M2_NODE_44155_length_4093_cov_2.030761__full-cat_2_3	K00558	ELSC_Bowl_M2_NODE_44155_length_4093_cov_2.030761__full-cat_2	3	MF	DNA (cytosine-5-)-methyltransferase [EC:2.1.1.37] [RN:R04858]	Methionine degradation	Organic Nitrogen	Amino Acid		TRUE	genome_summary_form
ELSC_Bowl_M2_NODE_5810_length_13303_cov_4.868169__full-cat_2_9	K00558	ELSC_Bowl_M2_NODE_5810_length_13303_cov_4.868169__full-cat_2	3	MF	DNA (cytosine-5-)-methyltransferase [EC:2.1.1.37] [RN:R04858]	Methionine degradation	Organic Nitrogen	Amino Acid		TRUE	genome_summary_form
ELSC_Bowl_M2_NODE_71253_length_3047_cov_3.330137__full-cat_2_2	K00558	ELSC_Bowl_M2_NODE_71253_length_3047_cov_3.330137__full-cat_2	3	MF	DNA (cytosine-5-)-methyltransferase [EC:2.1.1.37] [RN:R04858]	Methionine degradation	Organic Nitrogen	Amino Acid		TRUE	genome_summary_form
ELSC_Bowl_M2_vRhyme_bin_246__full-cat_1_6	K00558	ELSC_Bowl_M2_vRhyme_bin_246__full-cat_1	2	MF	DNA (cytosine-5-)-methyltransferase [EC:2.1.1.37] [RN:R04858]	Methionine degradation	Organic Nitrogen	Amino Acid		TRUE	genome_summary_form
ELSC_Bowl_M2_vRhyme_bin_332__full-cat_1_10	K00558	ELSC_Bowl_M2_vRhyme_bin_332__full-cat_1	2	M	DNA (cytosine-5-)-methyltransferase [EC:2.1.1.37] [RN:R04858]	Methionine degradation	Organic Nitrogen	Amino Acid		TRUE	genome_summary_form
ELSC_Bowl_M2_vRhyme_bin_45__full-cat_1_76	K00558	ELSC_Bowl_M2_vRhyme_bin_45__full-cat_1	1	M	DNA (cytosine-5-)-methyltransferase [EC:2.1.1.37] [RN:R04858]	Methionine degradation	Organic Nitrogen	Amino Acid		TRUE	genome_summary_form
ELSC_Bowl_M2_vRhyme_bin_82__full-cat_2_39	K00558	ELSC_Bowl_M2_vRhyme_bin_82__full-cat_2	3	M	DNA (cytosine-5-)-methyltransferase [EC:2.1.1.37] [RN:R04858]	Methionine degradation	Organic Nitrogen	Amino Acid		TRUE	genome_summary_form
ELSC_Mariner_131-447_scaffold_10797_c1__full-cat_2_4	K00558	ELSC_Mariner_131-447_scaffold_10797_c1__full-cat_2	3	MF	DNA (cytosine-5-)-methyltransferase [EC:2.1.1.37] [RN:R04858]	Methionine degradation	Organic Nitrogen	Amino Acid		TRUE	genome_summary_form
ELSC_Mariner_131-447_scaffold_1105_c1__full-cat_1_8	K00558	ELSC_Mariner_131-447_scaffold_1105_c1__full-cat_1	2	M	DNA (cytosine-5-)-methyltransferase [EC:2.1.1.37] [RN:R04858]	Methionine degradation	Organic Nitrogen	Amino Acid		TRUE	genome_summary_form
ELSC_Mariner_131-447_scaffold_2140_c1__full-cat_2_26	K00558	ELSC_Mariner_131-447_scaffold_2140_c1__full-cat_2	3	MTF	DNA (cytosine-5-)-methyltransferase [EC:2.1.1.37] [RN:R04858]	Methionine degradation	Organic Nitrogen	Amino Acid		TRUE	genome_summary_form
ELSC_Mariner_131-447_scaffold_904_c1__full-cat_1_7	K00558	ELSC_Mariner_131-447_scaffold_904_c1__full-cat_1	2	MF	DNA (cytosine-5-)-methyltransferase [EC:2.1.1.37] [RN:R04858]	Methionine degradation	Organic Nitrogen	Amino Acid		TRUE	genome_summary_form
ELSC_Mariner_M10_vRhyme_bin_114__full-cat_1_3	K00558	ELSC_Mariner_M10_vRhyme_bin_114__full-cat_1	2	MF	DNA (cytosine-5-)-methyltransferase [EC:2.1.1.37] [RN:R04858]	Methionine degradation	Organic Nitrogen	Amino Acid		TRUE	genome_summary_form
ELSC_Mariner_M10_vRhyme_bin_38__full-cat_2_5	K00558	ELSC_Mariner_M10_vRhyme_bin_38__full-cat_2	3	MF	DNA (cytosine-5-)-methyltransferase [EC:2.1.1.37] [RN:R04858]	Methionine degradation	Organic Nitrogen	Amino Acid		TRUE	genome_summary_form
ELSC_Mariner_M17_NODE_11409_length_7841_cov_2.934924__full-cat_2_8	K00558	ELSC_Mariner_M17_NODE_11409_length_7841_cov_2.934924__full-cat_2	3	MF	DNA (cytosine-5-)-methyltransferase [EC:2.1.1.37] [RN:R04858]	Methionine degradation	Organic Nitrogen	Amino Acid		TRUE	genome_summary_form
ELSC_Mariner_M17_NODE_302_length_49128_cov_5.265913_fragment_1__full-cat_1_18	K00558	ELSC_Mariner_M17_NODE_302_length_49128_cov_5.265913_fragment_1__full-cat_1	2	MT	DNA (cytosine-5-)-methyltransferase [EC:2.1.1.37] [RN:R04858]	Methionine degradation	Organic Nitrogen	Amino Acid		TRUE	genome_summary_form
ELSC_Mariner_M17_NODE_317_length_48265_cov_2.305019__full-cat_1_25	K00558	ELSC_Mariner_M17_NODE_317_length_48265_cov_2.305019__full-cat_1	1	M	DNA (cytosine-5-)-methyltransferase [EC:2.1.1.37] [RN:R04858]	Methionine degradation	Organic Nitrogen	Amino Acid		TRUE	genome_summary_form
ELSC_Mariner_M17_NODE_38692_length_3649_cov_2.570131__full-cat_2_5	K00558	ELSC_Mariner_M17_NODE_38692_length_3649_cov_2.570131__full-cat_2	3	MF	DNA (cytosine-5-)-methyltransferase [EC:2.1.1.37] [RN:R04858]	Methionine degradation	Organic Nitrogen	Amino Acid		TRUE	genome_summary_form
ELSC_Mariner_M17_NODE_564_length_38956_cov_79.413377__full-cat_2_47	K00558	ELSC_Mariner_M17_NODE_564_length_38956_cov_79.413377__full-cat_2	3	M	DNA (cytosine-5-)-methyltransferase [EC:2.1.1.37] [RN:R04858]	Methionine degradation	Organic Nitrogen	Amino Acid		TRUE	genome_summary_form
ELSC_Mariner_M17_NODE_61_length_90606_cov_3.702483__full-cat_2_104	K00558	ELSC_Mariner_M17_NODE_61_length_90606_cov_3.702483__full-cat_2	3	M	DNA (cytosine-5-)-methyltransferase [EC:2.1.1.37] [RN:R04858]	Methionine degradation	Organic Nitrogen	Amino Acid		TRUE	genome_summary_form
ELSC_Mariner_M17_NODE_754_length_34297_cov_7.341733__full-cat_1_28	K00558	ELSC_Mariner_M17_NODE_754_length_34297_cov_7.341733__full-cat_1	2	M	DNA (cytosine-5-)-methyltransferase [EC:2.1.1.37] [RN:R04858]	Methionine degradation	Organic Nitrogen	Amino Acid		TRUE	genome_summary_form
ELSC_Mariner_M17_vRhyme_bin_141__full-cat_1_34	K00558	ELSC_Mariner_M17_vRhyme_bin_141__full-cat_1	1	M	DNA (cytosine-5-)-methyltransferase [EC:2.1.1.37] [RN:R04858]	Methionine degradation	Organic Nitrogen	Amino Acid		TRUE	genome_summary_form
ELSC_Tui_Malila_132-544_scaffold_1279_c1__full-cat_2_16	K00558	ELSC_Tui_Malila_132-544_scaffold_1279_c1__full-cat_2	3	M	DNA (cytosine-5-)-methyltransferase [EC:2.1.1.37] [RN:R04858]	Methionine degradation	Organic Nitrogen	Amino Acid		TRUE	genome_summary_form
ELSC_Tui_Malila_132-544_scaffold_23_c1__full-cat_2_81	K00558	ELSC_Tui_Malila_132-544_scaffold_23_c1__full-cat_2	3	M	DNA (cytosine-5-)-methyltransferase [EC:2.1.1.37] [RN:R04858]	Methionine degradation	Organic Nitrogen	Amino Acid		TRUE	genome_summary_form
ELSC_Tui_Malila_132-544_vRhyme_bin_61__full-cat_1_23	K00558	ELSC_Tui_Malila_132-544_vRhyme_bin_61__full-cat_1	1	M	DNA (cytosine-5-)-methyltransferase [EC:2.1.1.37] [RN:R04858]	Methionine degradation	Organic Nitrogen	Amino Acid		TRUE	genome_summary_form
ELSC_Tui_Malila_134-614_scaffold_489_c1__full-cat_1_15	K00558	ELSC_Tui_Malila_134-614_scaffold_489_c1__full-cat_1	2	M	DNA (cytosine-5-)-methyltransferase [EC:2.1.1.37] [RN:R04858]	Methionine degradation	Organic Nitrogen	Amino Acid		TRUE	genome_summary_form
ELSC_Tui_Malila_134-614_vRhyme_bin_22__full-cat_1_31	K00558	ELSC_Tui_Malila_134-614_vRhyme_bin_22__full-cat_1	1	M	DNA (cytosine-5-)-methyltransferase [EC:2.1.1.37] [RN:R04858]	Methionine degradation	Organic Nitrogen	Amino Acid		TRUE	genome_summary_form
ELSC_Tui_Malila_134-614_vRhyme_bin_78__full-cat_2_9	K00558	ELSC_Tui_Malila_134-614_vRhyme_bin_78__full-cat_2	3	MF	DNA (cytosine-5-)-methyltransferase [EC:2.1.1.37] [RN:R04858]	Methionine degradation	Organic Nitrogen	Amino Acid		TRUE	genome_summary_form
ELSC_Tui_Malila_T10_NODE_49_length_69781_cov_7.736900__full-cat_2_105	K00558	ELSC_Tui_Malila_T10_NODE_49_length_69781_cov_7.736900__full-cat_2	3	MF	DNA (cytosine-5-)-methyltransferase [EC:2.1.1.37] [RN:R04858]	Methionine degradation	Organic Nitrogen	Amino Acid		TRUE	genome_summary_form
ELSC_Tui_Malila_T11_NODE_16876_length_4613_cov_2.961881__full-cat_2_3	K00558	ELSC_Tui_Malila_T11_NODE_16876_length_4613_cov_2.961881__full-cat_2	3	MF	DNA (cytosine-5-)-methyltransferase [EC:2.1.1.37] [RN:R04858]	Methionine degradation	Organic Nitrogen	Amino Acid		TRUE	genome_summary_form
ELSC_Tui_Malila_T11_vRhyme_bin_15__full-cat_1_49	K00558	ELSC_Tui_Malila_T11_vRhyme_bin_15__full-cat_1	1	M	DNA (cytosine-5-)-methyltransferase [EC:2.1.1.37] [RN:R04858]	Methionine degradation	Organic Nitrogen	Amino Acid		TRUE	genome_summary_form
ELSC_Tui_Malila_T11_vRhyme_bin_61__full-cat_1_47	K00558	ELSC_Tui_Malila_T11_vRhyme_bin_61__full-cat_1	1	M	DNA (cytosine-5-)-methyltransferase [EC:2.1.1.37] [RN:R04858]	Methionine degradation	Organic Nitrogen	Amino Acid		TRUE	genome_summary_form
ELSC_Tui_Malila_T11_vRhyme_bin_66__full-cat_2_26	K00558	ELSC_Tui_Malila_T11_vRhyme_bin_66__full-cat_2	3	M	DNA (cytosine-5-)-methyltransferase [EC:2.1.1.37] [RN:R04858]	Methionine degradation	Organic Nitrogen	Amino Acid		TRUE	genome_summary_form
ELSC_Tui_Malila_T2_NODE_404_length_48558_cov_2.704487__full-cat_1_33	K00558	ELSC_Tui_Malila_T2_NODE_404_length_48558_cov_2.704487__full-cat_1	1	M	DNA (cytosine-5-)-methyltransferase [EC:2.1.1.37] [RN:R04858]	Methionine degradation	Organic Nitrogen	Amino Acid		TRUE	genome_summary_form
ELSC_Tui_Malila_T2_NODE_420_length_47554_cov_2.952791__full-cat_1_39	K00558	ELSC_Tui_Malila_T2_NODE_420_length_47554_cov_2.952791__full-cat_1	2	M	DNA (cytosine-5-)-methyltransferase [EC:2.1.1.37] [RN:R04858]	Methionine degradation	Organic Nitrogen	Amino Acid		TRUE	genome_summary_form
ELSC_Tui_Malila_T2_NODE_477_length_44875_cov_5.580160__full-cat_1_23	K00558	ELSC_Tui_Malila_T2_NODE_477_length_44875_cov_5.580160__full-cat_1	2	M	DNA (cytosine-5-)-methyltransferase [EC:2.1.1.37] [RN:R04858]	Methionine degradation	Organic Nitrogen	Amino Acid		TRUE	genome_summary_form
ELSC_Tui_Malila_T2_NODE_482_length_44570_cov_2.054564__full-cat_1_53	K00558	ELSC_Tui_Malila_T2_NODE_482_length_44570_cov_2.054564__full-cat_1	1	M	DNA (cytosine-5-)-methyltransferase [EC:2.1.1.37] [RN:R04858]	Methionine degradation	Organic Nitrogen	Amino Acid		TRUE	genome_summary_form
ELSC_Tui_Malila_T2_vRhyme_bin_133__full-cat_2_98	K00558	ELSC_Tui_Malila_T2_vRhyme_bin_133__full-cat_2	3	M	DNA (cytosine-5-)-methyltransferase [EC:2.1.1.37] [RN:R04858]	Methionine degradation	Organic Nitrogen	Amino Acid		TRUE	genome_summary_form
ELSC_Tui_Malila_T2_vRhyme_bin_57__full-cat_1_33	K00558	ELSC_Tui_Malila_T2_vRhyme_bin_57__full-cat_1	2	M	DNA (cytosine-5-)-methyltransferase [EC:2.1.1.37] [RN:R04858]	Methionine degradation	Organic Nitrogen	Amino Acid		TRUE	genome_summary_form
ELSC_Vai_Lili_V2_NODE_4488_length_4745_cov_1.467085__full-cat_1_2	K00558	ELSC_Vai_Lili_V2_NODE_4488_length_4745_cov_1.467085__full-cat_1	2	MF	DNA (cytosine-5-)-methyltransferase [EC:2.1.1.37] [RN:R04858]	Methionine degradation	Organic Nitrogen	Amino Acid		TRUE	genome_summary_form
ELSC_Vai_Lili_V2_vRhyme_bin_20__full-cat_2_14	K00558	ELSC_Vai_Lili_V2_vRhyme_bin_20__full-cat_2	3	M	DNA (cytosine-5-)-methyltransferase [EC:2.1.1.37] [RN:R04858]	Methionine degradation	Organic Nitrogen	Amino Acid		TRUE	genome_summary_form
EPR_4281-140_scaffold_279_c1__full-cat_1_24	K00558	EPR_4281-140_scaffold_279_c1__full-cat_1	2	M	DNA (cytosine-5-)-methyltransferase [EC:2.1.1.37] [RN:R04858]	Methionine degradation	Organic Nitrogen	Amino Acid		TRUE	genome_summary_form
EPR_4281-140_scaffold_3950_c1__full-cat_1_11	K00558	EPR_4281-140_scaffold_3950_c1__full-cat_1	2	MF	DNA (cytosine-5-)-methyltransferase [EC:2.1.1.37] [RN:R04858]	Methionine degradation	Organic Nitrogen	Amino Acid		TRUE	genome_summary_form
Guaymas_4559-240_scaffold_11809_c1__full-cat_2_3	K00558	Guaymas_4559-240_scaffold_11809_c1__full-cat_2	3	MF	DNA (cytosine-5-)-methyltransferase [EC:2.1.1.37] [RN:R04858]	Methionine degradation	Organic Nitrogen	Amino Acid		TRUE	genome_summary_form
Guaymas_4559-240_scaffold_206_c1__full-cat_1_70	K00558	Guaymas_4559-240_scaffold_206_c1__full-cat_1	2	M	DNA (cytosine-5-)-methyltransferase [EC:2.1.1.37] [RN:R04858]	Methionine degradation	Organic Nitrogen	Amino Acid		TRUE	genome_summary_form
Guaymas_4559-240_scaffold_249_c1__full-cat_1_17	K00558	Guaymas_4559-240_scaffold_249_c1__full-cat_1	2	M	DNA (cytosine-5-)-methyltransferase [EC:2.1.1.37] [RN:R04858]	Methionine degradation	Organic Nitrogen	Amino Acid		TRUE	genome_summary_form
Guaymas_4559-240_scaffold_389_c1__full-cat_1_16	K00558	Guaymas_4559-240_scaffold_389_c1__full-cat_1	1	M	DNA (cytosine-5-)-methyltransferase [EC:2.1.1.37] [RN:R04858]	Methionine degradation	Organic Nitrogen	Amino Acid		TRUE	genome_summary_form
Guaymas_4559-240_scaffold_401_c1__full-cat_1_18	K00558	Guaymas_4559-240_scaffold_401_c1__full-cat_1	1	M	DNA (cytosine-5-)-methyltransferase [EC:2.1.1.37] [RN:R04858]	Methionine degradation	Organic Nitrogen	Amino Acid		TRUE	genome_summary_form
Guaymas_4559-240_vRhyme_bin_25__full-cat_1_12	K00558	Guaymas_4559-240_vRhyme_bin_25__full-cat_1	1	M	DNA (cytosine-5-)-methyltransferase [EC:2.1.1.37] [RN:R04858]	Methionine degradation	Organic Nitrogen	Amino Acid		TRUE	genome_summary_form
Guaymas_4559-240_vRhyme_bin_28__full-cat_1_31	K00558	Guaymas_4559-240_vRhyme_bin_28__full-cat_1	2	M	DNA (cytosine-5-)-methyltransferase [EC:2.1.1.37] [RN:R04858]	Methionine degradation	Organic Nitrogen	Amino Acid		TRUE	genome_summary_form
Guaymas_4559-240_vRhyme_bin_28__full-cat_1_32	K00558	Guaymas_4559-240_vRhyme_bin_28__full-cat_1	2	M	DNA (cytosine-5-)-methyltransferase [EC:2.1.1.37] [RN:R04858]	Methionine degradation	Organic Nitrogen	Amino Acid		TRUE	genome_summary_form
Guaymas_4561-380_scaffold_1325_c1__full-cat_2_11	K00558	Guaymas_4561-380_scaffold_1325_c1__full-cat_2	3	MF	DNA (cytosine-5-)-methyltransferase [EC:2.1.1.37] [RN:R04858]	Methionine degradation	Organic Nitrogen	Amino Acid		TRUE	genome_summary_form
Guaymas_4561-380_scaffold_271_c1__full-cat_1_15	K00558	Guaymas_4561-380_scaffold_271_c1__full-cat_1	2	M	DNA (cytosine-5-)-methyltransferase [EC:2.1.1.37] [RN:R04858]	Methionine degradation	Organic Nitrogen	Amino Acid		TRUE	genome_summary_form
Guaymas_4561-380_scaffold_3954_c1__full-cat_2_4	K00558	Guaymas_4561-380_scaffold_3954_c1__full-cat_2	3	MF	DNA (cytosine-5-)-methyltransferase [EC:2.1.1.37] [RN:R04858]	Methionine degradation	Organic Nitrogen	Amino Acid		TRUE	genome_summary_form
Guaymas_4561-380_vRhyme_bin_27__full-cat_1_10	K00558	Guaymas_4561-380_vRhyme_bin_27__full-cat_1	2	MF	DNA (cytosine-5-)-methyltransferase [EC:2.1.1.37] [RN:R04858]	Methionine degradation	Organic Nitrogen	Amino Acid		TRUE	genome_summary_form
Guaymas_4561-380_vRhyme_bin_28__full-cat_2_22	K00558	Guaymas_4561-380_vRhyme_bin_28__full-cat_2	3	M	DNA (cytosine-5-)-methyltransferase [EC:2.1.1.37] [RN:R04858]	Methionine degradation	Organic Nitrogen	Amino Acid		TRUE	genome_summary_form
Guaymas_4561-384_vRhyme_bin_118__full-cat_2_13	K00558	Guaymas_4561-384_vRhyme_bin_118__full-cat_2	3	M	DNA (cytosine-5-)-methyltransferase [EC:2.1.1.37] [RN:R04858]	Methionine degradation	Organic Nitrogen	Amino Acid		TRUE	genome_summary_form
Guaymas_4561-384_vRhyme_bin_126__full-cat_1_86	K00558	Guaymas_4561-384_vRhyme_bin_126__full-cat_1	1	M	DNA (cytosine-5-)-methyltransferase [EC:2.1.1.37] [RN:R04858]	Methionine degradation	Organic Nitrogen	Amino Acid		TRUE	genome_summary_form
Guaymas_4561-384_vRhyme_bin_127__full-cat_1_21	K00558	Guaymas_4561-384_vRhyme_bin_127__full-cat_1	1	M	DNA (cytosine-5-)-methyltransferase [EC:2.1.1.37] [RN:R04858]	Methionine degradation	Organic Nitrogen	Amino Acid		TRUE	genome_summary_form
Guaymas_4561-384_vRhyme_bin_71__full-cat_1_33	K00558	Guaymas_4561-384_vRhyme_bin_71__full-cat_1	1	M	DNA (cytosine-5-)-methyltransferase [EC:2.1.1.37] [RN:R04858]	Methionine degradation	Organic Nitrogen	Amino Acid		TRUE	genome_summary_form
Guaymas_4561-384_vRhyme_bin_71__full-cat_1_34	K00558	Guaymas_4561-384_vRhyme_bin_71__full-cat_1	1	M	DNA (cytosine-5-)-methyltransferase [EC:2.1.1.37] [RN:R04858]	Methionine degradation	Organic Nitrogen	Amino Acid		TRUE	genome_summary_form
Guaymas_4561-384_vRhyme_bin_77__full-cat_1_91	K00558	Guaymas_4561-384_vRhyme_bin_77__full-cat_1	2	MF	DNA (cytosine-5-)-methyltransferase [EC:2.1.1.37] [RN:R04858]	Methionine degradation	Organic Nitrogen	Amino Acid		TRUE	genome_summary_form
Guaymas_Basin_vRhyme_bin_170__full-cat_1_33	K00558	Guaymas_Basin_vRhyme_bin_170__full-cat_1	2	M	DNA (cytosine-5-)-methyltransferase [EC:2.1.1.37] [RN:R04858]	Methionine degradation	Organic Nitrogen	Amino Acid		TRUE	genome_summary_form
Guaymas_Basin_vRhyme_bin_236__full-cat_1_9	K00558	Guaymas_Basin_vRhyme_bin_236__full-cat_1	2	MF	DNA (cytosine-5-)-methyltransferase [EC:2.1.1.37] [RN:R04858]	Methionine degradation	Organic Nitrogen	Amino Acid		TRUE	genome_summary_form
Guaymas_Basin_vRhyme_bin_76__full-cat_1_14	K00558	Guaymas_Basin_vRhyme_bin_76__full-cat_1	2	M	DNA (cytosine-5-)-methyltransferase [EC:2.1.1.37] [RN:R04858]	Methionine degradation	Organic Nitrogen	Amino Acid		TRUE	genome_summary_form
Lau_Basin_Abe_k95_261785_flag_0_multi_14.0900_len_4804__full-cat_2_3	K00558	Lau_Basin_Abe_k95_261785_flag_0_multi_14.0900_len_4804__full-cat_2	3	MF	DNA (cytosine-5-)-methyltransferase [EC:2.1.1.37] [RN:R04858]	Methionine degradation	Organic Nitrogen	Amino Acid		TRUE	genome_summary_form
Lau_Basin_Abe_k95_756230_flag_0_multi_15.6247_len_49385__full-cat_1_35	K00558	Lau_Basin_Abe_k95_756230_flag_0_multi_15.6247_len_49385__full-cat_1	1	M	DNA (cytosine-5-)-methyltransferase [EC:2.1.1.37] [RN:R04858]	Methionine degradation	Organic Nitrogen	Amino Acid		TRUE	genome_summary_form
Lau_Basin_Abe_vRhyme_bin_47__full-cat_1_62	K00558	Lau_Basin_Abe_vRhyme_bin_47__full-cat_1	2	MF	DNA (cytosine-5-)-methyltransferase [EC:2.1.1.37] [RN:R04858]	Methionine degradation	Organic Nitrogen	Amino Acid		TRUE	genome_summary_form
Lau_Basin_Kilo_Moana_k95_242912_flag_1_multi_5.7641_len_23333__full-cat_2_28	K00558	Lau_Basin_Kilo_Moana_k95_242912_flag_1_multi_5.7641_len_23333__full-cat_2	3	MF	DNA (cytosine-5-)-methyltransferase [EC:2.1.1.37] [RN:R04858]	Methionine degradation	Organic Nitrogen	Amino Acid		TRUE	genome_summary_form
Lau_Basin_Kilo_Moana_k95_255522_flag_0_multi_45.1029_len_20853__full-cat_3_29	K00558	Lau_Basin_Kilo_Moana_k95_255522_flag_0_multi_45.1029_len_20853__full-cat_3	3	MF	DNA (cytosine-5-)-methyltransferase [EC:2.1.1.37] [RN:R04858]	Methionine degradation	Organic Nitrogen	Amino Acid		TRUE	genome_summary_form
Lau_Basin_Kilo_Moana_k95_942963_flag_1_multi_6.0000_len_7486__full-cat_2_13	K00558	Lau_Basin_Kilo_Moana_k95_942963_flag_1_multi_6.0000_len_7486__full-cat_2	3	MF	DNA (cytosine-5-)-methyltransferase [EC:2.1.1.37] [RN:R04858]	Methionine degradation	Organic Nitrogen	Amino Acid		TRUE	genome_summary_form
Lau_Basin_Kilo_Moana_vRhyme_bin_10__full-cat_1_35	K00558	Lau_Basin_Kilo_Moana_vRhyme_bin_10__full-cat_1	2	MF	DNA (cytosine-5-)-methyltransferase [EC:2.1.1.37] [RN:R04858]	Methionine degradation	Organic Nitrogen	Amino Acid		TRUE	genome_summary_form
Lau_Basin_Kilo_Moana_vRhyme_bin_170__full-cat_1_10	K00558	Lau_Basin_Kilo_Moana_vRhyme_bin_170__full-cat_1	2	M	DNA (cytosine-5-)-methyltransferase [EC:2.1.1.37] [RN:R04858]	Methionine degradation	Organic Nitrogen	Amino Acid		TRUE	genome_summary_form
Lau_Basin_Kilo_Moana_vRhyme_bin_170__full-cat_1_37	K00558	Lau_Basin_Kilo_Moana_vRhyme_bin_170__full-cat_1	2	M	DNA (cytosine-5-)-methyltransferase [EC:2.1.1.37] [RN:R04858]	Methionine degradation	Organic Nitrogen	Amino Acid		TRUE	genome_summary_form
Lau_Basin_Kilo_Moana_vRhyme_bin_30__full-cat_1_20	K00558	Lau_Basin_Kilo_Moana_vRhyme_bin_30__full-cat_1	2	M	DNA (cytosine-5-)-methyltransferase [EC:2.1.1.37] [RN:R04858]	Methionine degradation	Organic Nitrogen	Amino Acid		TRUE	genome_summary_form
Lau_Basin_Kilo_Moana_vRhyme_bin_93__full-cat_1_58	K00558	Lau_Basin_Kilo_Moana_vRhyme_bin_93__full-cat_1	1	M	DNA (cytosine-5-)-methyltransferase [EC:2.1.1.37] [RN:R04858]	Methionine degradation	Organic Nitrogen	Amino Acid		TRUE	genome_summary_form
Lau_Basin_Tahi_Moana_k95_762305_flag_0_multi_7.0140_len_4804__full-cat_2_3	K00558	Lau_Basin_Tahi_Moana_k95_762305_flag_0_multi_7.0140_len_4804__full-cat_2	3	MF	DNA (cytosine-5-)-methyltransferase [EC:2.1.1.37] [RN:R04858]	Methionine degradation	Organic Nitrogen	Amino Acid		TRUE	genome_summary_form
Lau_Basin_Tahi_Moana_vRhyme_bin_115__full-cat_1_49	K00558	Lau_Basin_Tahi_Moana_vRhyme_bin_115__full-cat_1	2	M	DNA (cytosine-5-)-methyltransferase [EC:2.1.1.37] [RN:R04858]	Methionine degradation	Organic Nitrogen	Amino Acid		TRUE	genome_summary_form
Lau_Basin_Tahi_Moana_vRhyme_bin_4__full-cat_1_25	K00558	Lau_Basin_Tahi_Moana_vRhyme_bin_4__full-cat_1	2	M	DNA (cytosine-5-)-methyltransferase [EC:2.1.1.37] [RN:R04858]	Methionine degradation	Organic Nitrogen	Amino Acid		TRUE	genome_summary_form
Lau_Basin_Tahi_Moana_vRhyme_bin_6__full-cat_1_24	K00558	Lau_Basin_Tahi_Moana_vRhyme_bin_6__full-cat_1	1	M	DNA (cytosine-5-)-methyltransferase [EC:2.1.1.37] [RN:R04858]	Methionine degradation	Organic Nitrogen	Amino Acid		TRUE	genome_summary_form
Lau_Basin_Tahi_Moana_vRhyme_bin_89__full-cat_1_2	K00558	Lau_Basin_Tahi_Moana_vRhyme_bin_89__full-cat_1	2	MF	DNA (cytosine-5-)-methyltransferase [EC:2.1.1.37] [RN:R04858]	Methionine degradation	Organic Nitrogen	Amino Acid		TRUE	genome_summary_form
Lau_Basin_Tahi_Moana_vRhyme_bin_92__full-cat_2_14	K00558	Lau_Basin_Tahi_Moana_vRhyme_bin_92__full-cat_2	3	M	DNA (cytosine-5-)-methyltransferase [EC:2.1.1.37] [RN:R04858]	Methionine degradation	Organic Nitrogen	Amino Acid		TRUE	genome_summary_form
MAR_Lucky_356-284_scaffold_269_c1__full-cat_1_38	K00558	MAR_Lucky_356-284_scaffold_269_c1__full-cat_1	1	M	DNA (cytosine-5-)-methyltransferase [EC:2.1.1.37] [RN:R04858]	Methionine degradation	Organic Nitrogen	Amino Acid		TRUE	genome_summary_form
MAR_Lucky_356-308_scaffold_251_c1_fragment_1__full-cat_2_20	K00558	MAR_Lucky_356-308_scaffold_251_c1_fragment_1__full-cat_2	3	M	DNA (cytosine-5-)-methyltransferase [EC:2.1.1.37] [RN:R04858]	Methionine degradation	Organic Nitrogen	Amino Acid		TRUE	genome_summary_form
MAR_Lucky_356-308_scaffold_440_c1_fragment_1__full-cat_1_12	K00558	MAR_Lucky_356-308_scaffold_440_c1_fragment_1__full-cat_1	2	MF	DNA (cytosine-5-)-methyltransferase [EC:2.1.1.37] [RN:R04858]	Methionine degradation	Organic Nitrogen	Amino Acid		TRUE	genome_summary_form
MAR_Lucky_356-308_vRhyme_bin_19__full-cat_1_36	K00558	MAR_Lucky_356-308_vRhyme_bin_19__full-cat_1	1	M	DNA (cytosine-5-)-methyltransferase [EC:2.1.1.37] [RN:R04858]	Methionine degradation	Organic Nitrogen	Amino Acid		TRUE	genome_summary_form
MAR_Rainbow_354-166_scaffold_1084_c1__full-cat_1_40	K00558	MAR_Rainbow_354-166_scaffold_1084_c1__full-cat_1	2	MF	DNA (cytosine-5-)-methyltransferase [EC:2.1.1.37] [RN:R04858]	Methionine degradation	Organic Nitrogen	Amino Acid		TRUE	genome_summary_form
MAR_Rainbow_354-166_scaffold_1092_c1__full-cat_1_25	K00558	MAR_Rainbow_354-166_scaffold_1092_c1__full-cat_1	1	M	DNA (cytosine-5-)-methyltransferase [EC:2.1.1.37] [RN:R04858]	Methionine degradation	Organic Nitrogen	Amino Acid		TRUE	genome_summary_form
MAR_Rainbow_354-166_scaffold_1252_c1__full-cat_1_44	K00558	MAR_Rainbow_354-166_scaffold_1252_c1__full-cat_1	2	MF	DNA (cytosine-5-)-methyltransferase [EC:2.1.1.37] [RN:R04858]	Methionine degradation	Organic Nitrogen	Amino Acid		TRUE	genome_summary_form
MAR_Rainbow_354-166_scaffold_411_c1_fragment_1__full-cat_1_46	K00558	MAR_Rainbow_354-166_scaffold_411_c1_fragment_1__full-cat_1	2	M	DNA (cytosine-5-)-methyltransferase [EC:2.1.1.37] [RN:R04858]	Methionine degradation	Organic Nitrogen	Amino Acid		TRUE	genome_summary_form
MAR_Rainbow_354-166_scaffold_564_c1__full-cat_1_15	K00558	MAR_Rainbow_354-166_scaffold_564_c1__full-cat_1	2	M	DNA (cytosine-5-)-methyltransferase [EC:2.1.1.37] [RN:R04858]	Methionine degradation	Organic Nitrogen	Amino Acid		TRUE	genome_summary_form
MAR_Rainbow_354-166_scaffold_6544_c1__full-cat_2_12	K00558	MAR_Rainbow_354-166_scaffold_6544_c1__full-cat_2	3	MF	DNA (cytosine-5-)-methyltransferase [EC:2.1.1.37] [RN:R04858]	Methionine degradation	Organic Nitrogen	Amino Acid		TRUE	genome_summary_form
MAR_Rainbow_354-166_scaffold_7278_c1__full-cat_2_6	K00558	MAR_Rainbow_354-166_scaffold_7278_c1__full-cat_2	3	MF	DNA (cytosine-5-)-methyltransferase [EC:2.1.1.37] [RN:R04858]	Methionine degradation	Organic Nitrogen	Amino Acid		TRUE	genome_summary_form
MAR_Rainbow_354-166_vRhyme_bin_51__full-cat_1_66	K00558	MAR_Rainbow_354-166_vRhyme_bin_51__full-cat_1	1	M	DNA (cytosine-5-)-methyltransferase [EC:2.1.1.37] [RN:R04858]	Methionine degradation	Organic Nitrogen	Amino Acid		TRUE	genome_summary_form
MAR_Rainbow_354-166_vRhyme_bin_57__full-cat_1_54	K00558	MAR_Rainbow_354-166_vRhyme_bin_57__full-cat_1	1	M	DNA (cytosine-5-)-methyltransferase [EC:2.1.1.37] [RN:R04858]	Methionine degradation	Organic Nitrogen	Amino Acid		TRUE	genome_summary_form
MAR_Rainbow_354-166_vRhyme_bin_81__full-cat_2_23	K00558	MAR_Rainbow_354-166_vRhyme_bin_81__full-cat_2	3	MF	DNA (cytosine-5-)-methyltransferase [EC:2.1.1.37] [RN:R04858]	Methionine degradation	Organic Nitrogen	Amino Acid		TRUE	genome_summary_form
MAR_Rainbow_354-166_vRhyme_bin_99__full-cat_1_39	K00558	MAR_Rainbow_354-166_vRhyme_bin_99__full-cat_1	1	M	DNA (cytosine-5-)-methyltransferase [EC:2.1.1.37] [RN:R04858]	Methionine degradation	Organic Nitrogen	Amino Acid		TRUE	genome_summary_form
MAR_Rainbow_355-202_scaffold_17192_c1__full-cat_2_3	K00558	MAR_Rainbow_355-202_scaffold_17192_c1__full-cat_2	3	MF	DNA (cytosine-5-)-methyltransferase [EC:2.1.1.37] [RN:R04858]	Methionine degradation	Organic Nitrogen	Amino Acid		TRUE	genome_summary_form
MAR_Rainbow_355-202_scaffold_382_c1__full-cat_1_58	K00558	MAR_Rainbow_355-202_scaffold_382_c1__full-cat_1	1	M	DNA (cytosine-5-)-methyltransferase [EC:2.1.1.37] [RN:R04858]	Methionine degradation	Organic Nitrogen	Amino Acid		TRUE	genome_summary_form
MAR_Rainbow_355-202_scaffold_853_c1__full-cat_2_31	K00558	MAR_Rainbow_355-202_scaffold_853_c1__full-cat_2	3	MF	DNA (cytosine-5-)-methyltransferase [EC:2.1.1.37] [RN:R04858]	Methionine degradation	Organic Nitrogen	Amino Acid		TRUE	genome_summary_form
MAR_Rainbow_355-202_vRhyme_bin_19__full-cat_1_5	K00558	MAR_Rainbow_355-202_vRhyme_bin_19__full-cat_1	1	MF	DNA (cytosine-5-)-methyltransferase [EC:2.1.1.37] [RN:R04858]	Methionine degradation	Organic Nitrogen	Amino Acid		TRUE	genome_summary_form
MAR_Rainbow_355-202_vRhyme_bin_44__full-cat_2_6	K00558	MAR_Rainbow_355-202_vRhyme_bin_44__full-cat_2	3	MF	DNA (cytosine-5-)-methyltransferase [EC:2.1.1.37] [RN:R04858]	Methionine degradation	Organic Nitrogen	Amino Acid		TRUE	genome_summary_form
Brothers_NWCA_S143_NODE_7177_length_8063_cov_1.359501__full-cat_2_7	PF04358	Brothers_NWCA_S143_NODE_7177_length_8063_cov_1.359501__full-cat_2	3	MKF	DsrC like protein						amg_database	M	Roux et al. 2016; Anantharaman et al. 2014	FALSE
Brothers_NWCB_S139_NODE_395_length_46514_cov_22.529049__full-cat_1_17	PF04358	Brothers_NWCB_S139_NODE_395_length_46514_cov_22.529049__full-cat_1	2	MK	DsrC like protein						amg_database	M	Roux et al. 2016; Anantharaman et al. 2014	FALSE
ELSC_Abe_A3_NODE_13853_length_6872_cov_2.027428__full-cat_2_4	PF04358	ELSC_Abe_A3_NODE_13853_length_6872_cov_2.027428__full-cat_2	3	MKF	DsrC like protein						amg_database	M	Roux et al. 2016; Anantharaman et al. 2014	FALSE
ELSC_Bowl_M2_NODE_257_length_66003_cov_5.919303__full-cat_1_36	PF04358	ELSC_Bowl_M2_NODE_257_length_66003_cov_5.919303__full-cat_1	2	MK	DsrC like protein						amg_database	M	Roux et al. 2016; Anantharaman et al. 2014	FALSE
ELSC_Tui_Malila_134-614_scaffold_23299_c1__full-cat_2_3	PF04358	ELSC_Tui_Malila_134-614_scaffold_23299_c1__full-cat_2	3	MKF	DsrC like protein						amg_database	M	Roux et al. 2016; Anantharaman et al. 2014	FALSE
Guaymas_Basin_k95_681605_flag_0_multi_13.0691_len_13516__full-cat_2_24	PF04358	Guaymas_Basin_k95_681605_flag_0_multi_13.0691_len_13516__full-cat_2	3	MKF	DsrC like protein						amg_database	M	Roux et al. 2016; Anantharaman et al. 2014	FALSE
Lau_Basin_Abe_k95_1337705_flag_0_multi_23.0930_len_12410__full-cat_2_8	PF04358	Lau_Basin_Abe_k95_1337705_flag_0_multi_23.0930_len_12410__full-cat_2	3	MKF	DsrC like protein						amg_database	M	Roux et al. 2016; Anantharaman et al. 2014	FALSE
Lau_Basin_Abe_k95_286474_flag_0_multi_43.2781_len_17451__full-cat_2_24	PF04358	Lau_Basin_Abe_k95_286474_flag_0_multi_43.2781_len_17451__full-cat_2	3	MKF	DsrC like protein						amg_database	M	Roux et al. 2016; Anantharaman et al. 2014	FALSE
Lau_Basin_Abe_k95_552156_flag_0_multi_13.0695_len_17013__full-cat_2_2	PF04358	Lau_Basin_Abe_k95_552156_flag_0_multi_13.0695_len_17013__full-cat_2	3	MKF	DsrC like protein						amg_database	M	Roux et al. 2016; Anantharaman et al. 2014	FALSE
Lau_Basin_Abe_vRhyme_bin_98__full-cat_1_8	PF04358	Lau_Basin_Abe_vRhyme_bin_98__full-cat_1	2	MKF	DsrC like protein						amg_database	M	Roux et al. 2016; Anantharaman et al. 2014	FALSE
Lau_Basin_Kilo_Moana_k95_365161_flag_0_multi_11.6328_len_6942__full-cat_2_14	PF04358	Lau_Basin_Kilo_Moana_k95_365161_flag_0_multi_11.6328_len_6942__full-cat_2	3	MKF	DsrC like protein						amg_database	M	Roux et al. 2016; Anantharaman et al. 2014	FALSE
Lau_Basin_Kilo_Moana_vRhyme_bin_48__full-cat_1_27	PF04358	Lau_Basin_Kilo_Moana_vRhyme_bin_48__full-cat_1	1	MK	DsrC like protein						amg_database	M	Roux et al. 2016; Anantharaman et al. 2014	FALSE
Lau_Basin_Mariner_vRhyme_bin_22__full-cat_2_32	PF04358	Lau_Basin_Mariner_vRhyme_bin_22__full-cat_2	3	MK	DsrC like protein						amg_database	M	Roux et al. 2016; Anantharaman et al. 2014	FALSE
Lau_Basin_Tahi_Moana_k95_252156_flag_0_multi_21.1873_len_3699__full-cat_2_8	PF04358	Lau_Basin_Tahi_Moana_k95_252156_flag_0_multi_21.1873_len_3699__full-cat_2	3	MKF	DsrC like protein						amg_database	M	Roux et al. 2016; Anantharaman et al. 2014	FALSE
Brothers_LC_S016_vRhyme_bin_69__full-cat_1_14	K00943	Brothers_LC_S016_vRhyme_bin_69__full-cat_1	2	M	dTMP kinase [EC:2.7.4.9] [RN:R02094]	Pyrimidine deoxyribonuleotide biosynthesis, CDP/CTP => dCDP/dCTP,dTDP/dTTP	MISC	Information systems	Nucleotide	TRUE	genome_summary_form
Brothers_LC_S016_vRhyme_bin_99__full-cat_2_12	K00943	Brothers_LC_S016_vRhyme_bin_99__full-cat_2	3	MF	dTMP kinase [EC:2.7.4.9] [RN:R02094]	Pyrimidine deoxyribonuleotide biosynthesis, CDP/CTP => dCDP/dCTP,dTDP/dTTP	MISC	Information systems	Nucleotide	TRUE	genome_summary_form
Brothers_NWCA_S143_NODE_484_length_32124_cov_2.548989__full-cat_1_32	K00943	Brothers_NWCA_S143_NODE_484_length_32124_cov_2.548989__full-cat_1	2	MF	dTMP kinase [EC:2.7.4.9] [RN:R02094]	Pyrimidine deoxyribonuleotide biosynthesis, CDP/CTP => dCDP/dCTP,dTDP/dTTP	MISC	Information systems	Nucleotide	TRUE	genome_summary_form
Brothers_NWCA_S143_vRhyme_bin_76__full-cat_1_10	K00943	Brothers_NWCA_S143_vRhyme_bin_76__full-cat_1	1	M	dTMP kinase [EC:2.7.4.9] [RN:R02094]	Pyrimidine deoxyribonuleotide biosynthesis, CDP/CTP => dCDP/dCTP,dTDP/dTTP	MISC	Information systems	Nucleotide	TRUE	genome_summary_form
Brothers_NWCB_S012_vRhyme_bin_120__full-cat_1_32	K00943	Brothers_NWCB_S012_vRhyme_bin_120__full-cat_1	1	M	dTMP kinase [EC:2.7.4.9] [RN:R02094]	Pyrimidine deoxyribonuleotide biosynthesis, CDP/CTP => dCDP/dCTP,dTDP/dTTP	MISC	Information systems	Nucleotide	TRUE	genome_summary_form
Brothers_NWCB_S139_NODE_324_length_51499_cov_2.951433__full-cat_1_77	K00943	Brothers_NWCB_S139_NODE_324_length_51499_cov_2.951433__full-cat_1	2	MF	dTMP kinase [EC:2.7.4.9] [RN:R02094]	Pyrimidine deoxyribonuleotide biosynthesis, CDP/CTP => dCDP/dCTP,dTDP/dTTP	MISC	Information systems	Nucleotide	TRUE	genome_summary_form
Brothers_NWCB_S141_vRhyme_bin_134__full-cat_1_9	K00943	Brothers_NWCB_S141_vRhyme_bin_134__full-cat_1	2	M	dTMP kinase [EC:2.7.4.9] [RN:R02094]	Pyrimidine deoxyribonuleotide biosynthesis, CDP/CTP => dCDP/dCTP,dTDP/dTTP	MISC	Information systems	Nucleotide	TRUE	genome_summary_form
Brothers_NWCB_S141_vRhyme_bin_138__full-cat_2_11	K00943	Brothers_NWCB_S141_vRhyme_bin_138__full-cat_2	3	M	dTMP kinase [EC:2.7.4.9] [RN:R02094]	Pyrimidine deoxyribonuleotide biosynthesis, CDP/CTP => dCDP/dCTP,dTDP/dTTP	MISC	Information systems	Nucleotide	TRUE	genome_summary_form
Brothers_NWCB_S146_vRhyme_bin_130__full-cat_1_20	K00943	Brothers_NWCB_S146_vRhyme_bin_130__full-cat_1	2	M	dTMP kinase [EC:2.7.4.9] [RN:R02094]	Pyrimidine deoxyribonuleotide biosynthesis, CDP/CTP => dCDP/dCTP,dTDP/dTTP	MISC	Information systems	Nucleotide	TRUE	genome_summary_form
Brothers_UC_S010_vRhyme_bin_88__full-cat_2_10	K00943	Brothers_UC_S010_vRhyme_bin_88__full-cat_2	3	MF	dTMP kinase [EC:2.7.4.9] [RN:R02094]	Pyrimidine deoxyribonuleotide biosynthesis, CDP/CTP => dCDP/dCTP,dTDP/dTTP	MISC	Information systems	Nucleotide	TRUE	genome_summary_form
Cayman_Deep_vRhyme_bin_1__full-cat_2_138	K00943	Cayman_Deep_vRhyme_bin_1__full-cat_2	3	MT	dTMP kinase [EC:2.7.4.9] [RN:R02094]	Pyrimidine deoxyribonuleotide biosynthesis, CDP/CTP => dCDP/dCTP,dTDP/dTTP	MISC	Information systems	Nucleotide	TRUE	genome_summary_form
Cayman_Shallow_vRhyme_bin_1__full-cat_1_82	K00943	Cayman_Shallow_vRhyme_bin_1__full-cat_1	2	MT	dTMP kinase [EC:2.7.4.9] [RN:R02094]	Pyrimidine deoxyribonuleotide biosynthesis, CDP/CTP => dCDP/dCTP,dTDP/dTTP	MISC	Information systems	Nucleotide	TRUE	genome_summary_form
ELSC_Abe_A3_NODE_11_length_196726_cov_8.556046__full-cat_1_127	K00943	ELSC_Abe_A3_NODE_11_length_196726_cov_8.556046__full-cat_1	1	M	dTMP kinase [EC:2.7.4.9] [RN:R02094]	Pyrimidine deoxyribonuleotide biosynthesis, CDP/CTP => dCDP/dCTP,dTDP/dTTP	MISC	Information systems	Nucleotide	TRUE	genome_summary_form
ELSC_Mariner_M10_vRhyme_bin_84__full-cat_1_7	K00943	ELSC_Mariner_M10_vRhyme_bin_84__full-cat_1	1	MF	dTMP kinase [EC:2.7.4.9] [RN:R02094]	Pyrimidine deoxyribonuleotide biosynthesis, CDP/CTP => dCDP/dCTP,dTDP/dTTP	MISC	Information systems	Nucleotide	TRUE	genome_summary_form
ELSC_Mariner_M17_NODE_117_length_70657_cov_3.266128__full-cat_1_26	K00943	ELSC_Mariner_M17_NODE_117_length_70657_cov_3.266128__full-cat_1	2	M	dTMP kinase [EC:2.7.4.9] [RN:R02094]	Pyrimidine deoxyribonuleotide biosynthesis, CDP/CTP => dCDP/dCTP,dTDP/dTTP	MISC	Information systems	Nucleotide	TRUE	genome_summary_form
ELSC_Mariner_M17_NODE_12_length_171673_cov_4.928626__full-cat_1_138	K00943	ELSC_Mariner_M17_NODE_12_length_171673_cov_4.928626__full-cat_1	1	M	dTMP kinase [EC:2.7.4.9] [RN:R02094]	Pyrimidine deoxyribonuleotide biosynthesis, CDP/CTP => dCDP/dCTP,dTDP/dTTP	MISC	Information systems	Nucleotide	TRUE	genome_summary_form
ELSC_Tui_Malila_132-544_vRhyme_bin_27__full-cat_1_23	K00943	ELSC_Tui_Malila_132-544_vRhyme_bin_27__full-cat_1	2	M	dTMP kinase [EC:2.7.4.9] [RN:R02094]	Pyrimidine deoxyribonuleotide biosynthesis, CDP/CTP => dCDP/dCTP,dTDP/dTTP	MISC	Information systems	Nucleotide	TRUE	genome_summary_form
ELSC_Tui_Malila_134-614_vRhyme_bin_22__full-cat_1_4	K00943	ELSC_Tui_Malila_134-614_vRhyme_bin_22__full-cat_1	2	MF	dTMP kinase [EC:2.7.4.9] [RN:R02094]	Pyrimidine deoxyribonuleotide biosynthesis, CDP/CTP => dCDP/dCTP,dTDP/dTTP	MISC	Information systems	Nucleotide	TRUE	genome_summary_form
ELSC_Tui_Malila_T2_vRhyme_bin_53__full-cat_1_60	K00943	ELSC_Tui_Malila_T2_vRhyme_bin_53__full-cat_1	2	M	dTMP kinase [EC:2.7.4.9] [RN:R02094]	Pyrimidine deoxyribonuleotide biosynthesis, CDP/CTP => dCDP/dCTP,dTDP/dTTP	MISC	Information systems	Nucleotide	TRUE	genome_summary_form
Guaymas_4559-240_scaffold_3_c1__full-cat_1_173	K00943	Guaymas_4559-240_scaffold_3_c1__full-cat_1	1	M	dTMP kinase [EC:2.7.4.9] [RN:R02094]	Pyrimidine deoxyribonuleotide biosynthesis, CDP/CTP => dCDP/dCTP,dTDP/dTTP	MISC	Information systems	Nucleotide	TRUE	genome_summary_form
Guaymas_4561-384_vRhyme_bin_52__full-cat_1_121	K00943	Guaymas_4561-384_vRhyme_bin_52__full-cat_1	2	M	dTMP kinase [EC:2.7.4.9] [RN:R02094]	Pyrimidine deoxyribonuleotide biosynthesis, CDP/CTP => dCDP/dCTP,dTDP/dTTP	MISC	Information systems	Nucleotide	TRUE	genome_summary_form
MAR_Rainbow_354-166_scaffold_564_c1__full-cat_1_12	K00943	MAR_Rainbow_354-166_scaffold_564_c1__full-cat_1	2	M	dTMP kinase [EC:2.7.4.9] [RN:R02094]	Pyrimidine deoxyribonuleotide biosynthesis, CDP/CTP => dCDP/dCTP,dTDP/dTTP	MISC	Information systems	Nucleotide	TRUE	genome_summary_form
Axial_Plume_NODE_108_length_25463_cov_17.755920__full-cat_1_12	K01520	Axial_Plume_NODE_108_length_25463_cov_17.755920__full-cat_1	2	M	dUTP pyrophosphatase [EC:3.6.1.23] [RN:R02100]	Pyrimidine deoxyribonuleotide biosynthesis, CDP/CTP => dCDP/dCTP,dTDP/dTTP	MISC	Information systems	Nucleotide	TRUE	genome_summary_form
Axial_Plume_NODE_27_length_39607_cov_4.978774__full-cat_1_26	K01520	Axial_Plume_NODE_27_length_39607_cov_4.978774__full-cat_1	2	M	dUTP pyrophosphatase [EC:3.6.1.23] [RN:R02100]	Pyrimidine deoxyribonuleotide biosynthesis, CDP/CTP => dCDP/dCTP,dTDP/dTTP	MISC	Information systems	Nucleotide	TRUE	genome_summary_form
Axial_Plume_vRhyme_bin_26__full-cat_1_27	K01520	Axial_Plume_vRhyme_bin_26__full-cat_1	1	M	dUTP pyrophosphatase [EC:3.6.1.23] [RN:R02100]	Pyrimidine deoxyribonuleotide biosynthesis, CDP/CTP => dCDP/dCTP,dTDP/dTTP	MISC	Information systems	Nucleotide	TRUE	genome_summary_form
Brothers_Diffuse_S015_NODE_11656_length_3658_cov_2.263948__full-cat_2_3	K01520	Brothers_Diffuse_S015_NODE_11656_length_3658_cov_2.263948__full-cat_2	3	MF	dUTP pyrophosphatase [EC:3.6.1.23] [RN:R02100]	Pyrimidine deoxyribonuleotide biosynthesis, CDP/CTP => dCDP/dCTP,dTDP/dTTP	MISC	Information systems	Nucleotide	TRUE	genome_summary_form
Brothers_Diffuse_S015_NODE_120_length_19942_cov_6.817916__full-cat_2_12	K01520	Brothers_Diffuse_S015_NODE_120_length_19942_cov_6.817916__full-cat_2	3	M	dUTP pyrophosphatase [EC:3.6.1.23] [RN:R02100]	Pyrimidine deoxyribonuleotide biosynthesis, CDP/CTP => dCDP/dCTP,dTDP/dTTP	MISC	Information systems	Nucleotide	TRUE	genome_summary_form
Brothers_Diffuse_S015_NODE_2174_length_7128_cov_1.937295__full-cat_1_3	K01520	Brothers_Diffuse_S015_NODE_2174_length_7128_cov_1.937295__full-cat_1	2	MF	dUTP pyrophosphatase [EC:3.6.1.23] [RN:R02100]	Pyrimidine deoxyribonuleotide biosynthesis, CDP/CTP => dCDP/dCTP,dTDP/dTTP	MISC	Information systems	Nucleotide	TRUE	genome_summary_form
Brothers_Diffuse_S015_NODE_25260_length_2659_cov_2.555292__full-cat_2_2	K01520	Brothers_Diffuse_S015_NODE_25260_length_2659_cov_2.555292__full-cat_2	3	MF	dUTP pyrophosphatase [EC:3.6.1.23] [RN:R02100]	Pyrimidine deoxyribonuleotide biosynthesis, CDP/CTP => dCDP/dCTP,dTDP/dTTP	MISC	Information systems	Nucleotide	TRUE	genome_summary_form
Brothers_Diffuse_S015_NODE_26039_length_2626_cov_7.011605__full-cat_2_3	K01520	Brothers_Diffuse_S015_NODE_26039_length_2626_cov_7.011605__full-cat_2	3	MF	dUTP pyrophosphatase [EC:3.6.1.23] [RN:R02100]	Pyrimidine deoxyribonuleotide biosynthesis, CDP/CTP => dCDP/dCTP,dTDP/dTTP	MISC	Information systems	Nucleotide	TRUE	genome_summary_form
Brothers_Diffuse_S015_NODE_28314_length_2542_cov_1.954037__full-cat_1_3	K01520	Brothers_Diffuse_S015_NODE_28314_length_2542_cov_1.954037__full-cat_1	2	MF	dUTP pyrophosphatase [EC:3.6.1.23] [RN:R02100]	Pyrimidine deoxyribonuleotide biosynthesis, CDP/CTP => dCDP/dCTP,dTDP/dTTP	MISC	Information systems	Nucleotide	TRUE	genome_summary_form
Brothers_Diffuse_S015_vRhyme_bin_118__full-cat_1_2	K01520	Brothers_Diffuse_S015_vRhyme_bin_118__full-cat_1	2	MF	dUTP pyrophosphatase [EC:3.6.1.23] [RN:R02100]	Pyrimidine deoxyribonuleotide biosynthesis, CDP/CTP => dCDP/dCTP,dTDP/dTTP	MISC	Information systems	Nucleotide	TRUE	genome_summary_form
Brothers_Diffuse_S015_vRhyme_bin_175__full-cat_1_31	K01520	Brothers_Diffuse_S015_vRhyme_bin_175__full-cat_1	2	MT	dUTP pyrophosphatase [EC:3.6.1.23] [RN:R02100]	Pyrimidine deoxyribonuleotide biosynthesis, CDP/CTP => dCDP/dCTP,dTDP/dTTP	MISC	Information systems	Nucleotide	TRUE	genome_summary_form
Brothers_Diffuse_S015_vRhyme_bin_219__full-cat_1_5	K01520	Brothers_Diffuse_S015_vRhyme_bin_219__full-cat_1	2	MF	dUTP pyrophosphatase [EC:3.6.1.23] [RN:R02100]	Pyrimidine deoxyribonuleotide biosynthesis, CDP/CTP => dCDP/dCTP,dTDP/dTTP	MISC	Information systems	Nucleotide	TRUE	genome_summary_form
Brothers_Diffuse_S015_vRhyme_bin_224__full-cat_1_12	K01520	Brothers_Diffuse_S015_vRhyme_bin_224__full-cat_1	2	M	dUTP pyrophosphatase [EC:3.6.1.23] [RN:R02100]	Pyrimidine deoxyribonuleotide biosynthesis, CDP/CTP => dCDP/dCTP,dTDP/dTTP	MISC	Information systems	Nucleotide	TRUE	genome_summary_form
Brothers_Diffuse_S015_vRhyme_bin_229__full-cat_1_26	K01520	Brothers_Diffuse_S015_vRhyme_bin_229__full-cat_1	1	M	dUTP pyrophosphatase [EC:3.6.1.23] [RN:R02100]	Pyrimidine deoxyribonuleotide biosynthesis, CDP/CTP => dCDP/dCTP,dTDP/dTTP	MISC	Information systems	Nucleotide	TRUE	genome_summary_form
Brothers_Diffuse_S015_vRhyme_bin_238__full-cat_2_8	K01520	Brothers_Diffuse_S015_vRhyme_bin_238__full-cat_2	3	M	dUTP pyrophosphatase [EC:3.6.1.23] [RN:R02100]	Pyrimidine deoxyribonuleotide biosynthesis, CDP/CTP => dCDP/dCTP,dTDP/dTTP	MISC	Information systems	Nucleotide	TRUE	genome_summary_form
Brothers_Diffuse_S015_vRhyme_bin_69__full-cat_1_40	K01520	Brothers_Diffuse_S015_vRhyme_bin_69__full-cat_1	1	M	dUTP pyrophosphatase [EC:3.6.1.23] [RN:R02100]	Pyrimidine deoxyribonuleotide biosynthesis, CDP/CTP => dCDP/dCTP,dTDP/dTTP	MISC	Information systems	Nucleotide	TRUE	genome_summary_form
Brothers_Diffuse_S015_vRhyme_bin_91__full-cat_1_103	K01520	Brothers_Diffuse_S015_vRhyme_bin_91__full-cat_1	1	M	dUTP pyrophosphatase [EC:3.6.1.23] [RN:R02100]	Pyrimidine deoxyribonuleotide biosynthesis, CDP/CTP => dCDP/dCTP,dTDP/dTTP	MISC	Information systems	Nucleotide	TRUE	genome_summary_form
Brothers_LC_S014_NODE_1246_length_12864_cov_3.684777__full-cat_2_17	K01520	Brothers_LC_S014_NODE_1246_length_12864_cov_3.684777__full-cat_2	3	MF	dUTP pyrophosphatase [EC:3.6.1.23] [RN:R02100]	Pyrimidine deoxyribonuleotide biosynthesis, CDP/CTP => dCDP/dCTP,dTDP/dTTP	MISC	Information systems	Nucleotide	TRUE	genome_summary_form
Brothers_LC_S014_NODE_23023_length_2937_cov_4.237722__full-cat_2_2	K01520	Brothers_LC_S014_NODE_23023_length_2937_cov_4.237722__full-cat_2	3	MF	dUTP pyrophosphatase [EC:3.6.1.23] [RN:R02100]	Pyrimidine deoxyribonuleotide biosynthesis, CDP/CTP => dCDP/dCTP,dTDP/dTTP	MISC	Information systems	Nucleotide	TRUE	genome_summary_form
Brothers_LC_S014_NODE_238_length_26756_cov_8.686958__full-cat_2_30	K01520	Brothers_LC_S014_NODE_238_length_26756_cov_8.686958__full-cat_2	3	M	dUTP pyrophosphatase [EC:3.6.1.23] [RN:R02100]	Pyrimidine deoxyribonuleotide biosynthesis, CDP/CTP => dCDP/dCTP,dTDP/dTTP	MISC	Information systems	Nucleotide	TRUE	genome_summary_form
Brothers_LC_S014_NODE_75_length_40370_cov_33.039311__full-cat_1_21	K01520	Brothers_LC_S014_NODE_75_length_40370_cov_33.039311__full-cat_1	2	M	dUTP pyrophosphatase [EC:3.6.1.23] [RN:R02100]	Pyrimidine deoxyribonuleotide biosynthesis, CDP/CTP => dCDP/dCTP,dTDP/dTTP	MISC	Information systems	Nucleotide	TRUE	genome_summary_form
Brothers_LC_S014_vRhyme_bin_3__full-cat_1_17	K01520	Brothers_LC_S014_vRhyme_bin_3__full-cat_1	1	M	dUTP pyrophosphatase [EC:3.6.1.23] [RN:R02100]	Pyrimidine deoxyribonuleotide biosynthesis, CDP/CTP => dCDP/dCTP,dTDP/dTTP	MISC	Information systems	Nucleotide	TRUE	genome_summary_form
Brothers_LC_S014_vRhyme_bin_78__full-cat_2_9	K01520	Brothers_LC_S014_vRhyme_bin_78__full-cat_2	3	MF	dUTP pyrophosphatase [EC:3.6.1.23] [RN:R02100]	Pyrimidine deoxyribonuleotide biosynthesis, CDP/CTP => dCDP/dCTP,dTDP/dTTP	MISC	Information systems	Nucleotide	TRUE	genome_summary_form
Brothers_LC_S016_NODE_11_length_94941_cov_7.941950__full-cat_1_149	K01520	Brothers_LC_S016_NODE_11_length_94941_cov_7.941950__full-cat_1	1	MF	dUTP pyrophosphatase [EC:3.6.1.23] [RN:R02100]	Pyrimidine deoxyribonuleotide biosynthesis, CDP/CTP => dCDP/dCTP,dTDP/dTTP	MISC	Information systems	Nucleotide	TRUE	genome_summary_form
Brothers_LC_S016_NODE_20_length_78475_cov_27.656941__full-cat_1_10	K01520	Brothers_LC_S016_NODE_20_length_78475_cov_27.656941__full-cat_1	2	MF	dUTP pyrophosphatase [EC:3.6.1.23] [RN:R02100]	Pyrimidine deoxyribonuleotide biosynthesis, CDP/CTP => dCDP/dCTP,dTDP/dTTP	MISC	Information systems	Nucleotide	TRUE	genome_summary_form
Brothers_LC_S016_NODE_52_length_54731_cov_3.773954__full-cat_1_68	K01520	Brothers_LC_S016_NODE_52_length_54731_cov_3.773954__full-cat_1	2	M	dUTP pyrophosphatase [EC:3.6.1.23] [RN:R02100]	Pyrimidine deoxyribonuleotide biosynthesis, CDP/CTP => dCDP/dCTP,dTDP/dTTP	MISC	Information systems	Nucleotide	TRUE	genome_summary_form
Brothers_LC_S016_NODE_655_length_19346_cov_3.775118__full-cat_1_18	K01520	Brothers_LC_S016_NODE_655_length_19346_cov_3.775118__full-cat_1	2	M	dUTP pyrophosphatase [EC:3.6.1.23] [RN:R02100]	Pyrimidine deoxyribonuleotide biosynthesis, CDP/CTP => dCDP/dCTP,dTDP/dTTP	MISC	Information systems	Nucleotide	TRUE	genome_summary_form
Brothers_LC_S016_vRhyme_bin_34__full-cat_1_11	K01520	Brothers_LC_S016_vRhyme_bin_34__full-cat_1	2	MF	dUTP pyrophosphatase [EC:3.6.1.23] [RN:R02100]	Pyrimidine deoxyribonuleotide biosynthesis, CDP/CTP => dCDP/dCTP,dTDP/dTTP	MISC	Information systems	Nucleotide	TRUE	genome_summary_form
Brothers_LC_S016_vRhyme_bin_42__full-cat_1_95	K01520	Brothers_LC_S016_vRhyme_bin_42__full-cat_1	2	M	dUTP pyrophosphatase [EC:3.6.1.23] [RN:R02100]	Pyrimidine deoxyribonuleotide biosynthesis, CDP/CTP => dCDP/dCTP,dTDP/dTTP	MISC	Information systems	Nucleotide	TRUE	genome_summary_form
Brothers_LC_S016_vRhyme_bin_70__full-cat_1_65	K01520	Brothers_LC_S016_vRhyme_bin_70__full-cat_1	2	M	dUTP pyrophosphatase [EC:3.6.1.23] [RN:R02100]	Pyrimidine deoxyribonuleotide biosynthesis, CDP/CTP => dCDP/dCTP,dTDP/dTTP	MISC	Information systems	Nucleotide	TRUE	genome_summary_form
Brothers_NWCA_S013_NODE_199_length_33339_cov_10.008702__full-cat_2_18	K01520	Brothers_NWCA_S013_NODE_199_length_33339_cov_10.008702__full-cat_2	3	M	dUTP pyrophosphatase [EC:3.6.1.23] [RN:R02100]	Pyrimidine deoxyribonuleotide biosynthesis, CDP/CTP => dCDP/dCTP,dTDP/dTTP	MISC	Information systems	Nucleotide	TRUE	genome_summary_form
Brothers_NWCA_S013_vRhyme_bin_64__full-cat_1_52	K01520	Brothers_NWCA_S013_vRhyme_bin_64__full-cat_1	1	MF	dUTP pyrophosphatase [EC:3.6.1.23] [RN:R02100]	Pyrimidine deoxyribonuleotide biosynthesis, CDP/CTP => dCDP/dCTP,dTDP/dTTP	MISC	Information systems	Nucleotide	TRUE	genome_summary_form
Brothers_NWCA_S013_vRhyme_bin_68__full-cat_2_57	K01520	Brothers_NWCA_S013_vRhyme_bin_68__full-cat_2	3	M	dUTP pyrophosphatase [EC:3.6.1.23] [RN:R02100]	Pyrimidine deoxyribonuleotide biosynthesis, CDP/CTP => dCDP/dCTP,dTDP/dTTP	MISC	Information systems	Nucleotide	TRUE	genome_summary_form
Brothers_NWCA_S142_NODE_1114_length_10705_cov_3.592551__full-cat_1_18	K01520	Brothers_NWCA_S142_NODE_1114_length_10705_cov_3.592551__full-cat_1	2	MF	dUTP pyrophosphatase [EC:3.6.1.23] [RN:R02100]	Pyrimidine deoxyribonuleotide biosynthesis, CDP/CTP => dCDP/dCTP,dTDP/dTTP	MISC	Information systems	Nucleotide	TRUE	genome_summary_form
Brothers_NWCA_S142_NODE_2502_length_6499_cov_32.332235__full-cat_2_3	K01520	Brothers_NWCA_S142_NODE_2502_length_6499_cov_32.332235__full-cat_2	3	MF	dUTP pyrophosphatase [EC:3.6.1.23] [RN:R02100]	Pyrimidine deoxyribonuleotide biosynthesis, CDP/CTP => dCDP/dCTP,dTDP/dTTP	MISC	Information systems	Nucleotide	TRUE	genome_summary_form
Brothers_NWCA_S142_NODE_4_length_167230_cov_137.168208__full-cat_1_35	K01520	Brothers_NWCA_S142_NODE_4_length_167230_cov_137.168208__full-cat_1	2	MT	dUTP pyrophosphatase [EC:3.6.1.23] [RN:R02100]	Pyrimidine deoxyribonuleotide biosynthesis, CDP/CTP => dCDP/dCTP,dTDP/dTTP	MISC	Information systems	Nucleotide	TRUE	genome_summary_form
Brothers_NWCA_S142_NODE_67_length_50549_cov_45.432532__full-cat_1_24	K01520	Brothers_NWCA_S142_NODE_67_length_50549_cov_45.432532__full-cat_1	2	M	dUTP pyrophosphatase [EC:3.6.1.23] [RN:R02100]	Pyrimidine deoxyribonuleotide biosynthesis, CDP/CTP => dCDP/dCTP,dTDP/dTTP	MISC	Information systems	Nucleotide	TRUE	genome_summary_form
Brothers_NWCA_S142_NODE_727_length_13981_cov_2.467013__full-cat_2_7	K01520	Brothers_NWCA_S142_NODE_727_length_13981_cov_2.467013__full-cat_2	3	MF	dUTP pyrophosphatase [EC:3.6.1.23] [RN:R02100]	Pyrimidine deoxyribonuleotide biosynthesis, CDP/CTP => dCDP/dCTP,dTDP/dTTP	MISC	Information systems	Nucleotide	TRUE	genome_summary_form
Brothers_NWCA_S143_NODE_102_length_65501_cov_12.090066__full-cat_1_78	K01520	Brothers_NWCA_S143_NODE_102_length_65501_cov_12.090066__full-cat_1	1	M	dUTP pyrophosphatase [EC:3.6.1.23] [RN:R02100]	Pyrimidine deoxyribonuleotide biosynthesis, CDP/CTP => dCDP/dCTP,dTDP/dTTP	MISC	Information systems	Nucleotide	TRUE	genome_summary_form
Brothers_NWCA_S143_NODE_17444_length_5033_cov_5.237464__full-cat_1_9	K01520	Brothers_NWCA_S143_NODE_17444_length_5033_cov_5.237464__full-cat_1	2	MF	dUTP pyrophosphatase [EC:3.6.1.23] [RN:R02100]	Pyrimidine deoxyribonuleotide biosynthesis, CDP/CTP => dCDP/dCTP,dTDP/dTTP	MISC	Information systems	Nucleotide	TRUE	genome_summary_form
Brothers_NWCA_S143_NODE_21350_length_4494_cov_1.102130__full-cat_2_3	K01520	Brothers_NWCA_S143_NODE_21350_length_4494_cov_1.102130__full-cat_2	3	MF	dUTP pyrophosphatase [EC:3.6.1.23] [RN:R02100]	Pyrimidine deoxyribonuleotide biosynthesis, CDP/CTP => dCDP/dCTP,dTDP/dTTP	MISC	Information systems	Nucleotide	TRUE	genome_summary_form
Brothers_NWCA_S143_NODE_41171_length_3099_cov_1.539367__full-cat_2_4	K01520	Brothers_NWCA_S143_NODE_41171_length_3099_cov_1.539367__full-cat_2	3	MF	dUTP pyrophosphatase [EC:3.6.1.23] [RN:R02100]	Pyrimidine deoxyribonuleotide biosynthesis, CDP/CTP => dCDP/dCTP,dTDP/dTTP	MISC	Information systems	Nucleotide	TRUE	genome_summary_form
Brothers_NWCA_S143_NODE_534_length_30762_cov_8.782895__full-cat_1_42	K01520	Brothers_NWCA_S143_NODE_534_length_30762_cov_8.782895__full-cat_1	2	MF	dUTP pyrophosphatase [EC:3.6.1.23] [RN:R02100]	Pyrimidine deoxyribonuleotide biosynthesis, CDP/CTP => dCDP/dCTP,dTDP/dTTP	MISC	Information systems	Nucleotide	TRUE	genome_summary_form
Brothers_NWCA_S143_NODE_6535_length_8481_cov_1.969595__full-cat_2_9	K01520	Brothers_NWCA_S143_NODE_6535_length_8481_cov_1.969595__full-cat_2	3	MF	dUTP pyrophosphatase [EC:3.6.1.23] [RN:R02100]	Pyrimidine deoxyribonuleotide biosynthesis, CDP/CTP => dCDP/dCTP,dTDP/dTTP	MISC	Information systems	Nucleotide	TRUE	genome_summary_form
Brothers_NWCA_S143_NODE_75_length_75051_cov_15.372804__full-cat_1_83	K01520	Brothers_NWCA_S143_NODE_75_length_75051_cov_15.372804__full-cat_1	2	M	dUTP pyrophosphatase [EC:3.6.1.23] [RN:R02100]	Pyrimidine deoxyribonuleotide biosynthesis, CDP/CTP => dCDP/dCTP,dTDP/dTTP	MISC	Information systems	Nucleotide	TRUE	genome_summary_form
Brothers_NWCA_S143_vRhyme_bin_38__full-cat_1_71	K01520	Brothers_NWCA_S143_vRhyme_bin_38__full-cat_1	2	M	dUTP pyrophosphatase [EC:3.6.1.23] [RN:R02100]	Pyrimidine deoxyribonuleotide biosynthesis, CDP/CTP => dCDP/dCTP,dTDP/dTTP	MISC	Information systems	Nucleotide	TRUE	genome_summary_form
Brothers_NWCA_S143_vRhyme_bin_46__full-cat_1_106	K01520	Brothers_NWCA_S143_vRhyme_bin_46__full-cat_1	1	M	dUTP pyrophosphatase [EC:3.6.1.23] [RN:R02100]	Pyrimidine deoxyribonuleotide biosynthesis, CDP/CTP => dCDP/dCTP,dTDP/dTTP	MISC	Information systems	Nucleotide	TRUE	genome_summary_form
Brothers_NWCA_S143_vRhyme_bin_74__full-cat_1_35	K01520	Brothers_NWCA_S143_vRhyme_bin_74__full-cat_1	1	M	dUTP pyrophosphatase [EC:3.6.1.23] [RN:R02100]	Pyrimidine deoxyribonuleotide biosynthesis, CDP/CTP => dCDP/dCTP,dTDP/dTTP	MISC	Information systems	Nucleotide	TRUE	genome_summary_form
Brothers_NWCA_S143_vRhyme_bin_91__full-cat_1_13	K01520	Brothers_NWCA_S143_vRhyme_bin_91__full-cat_1	2	M	dUTP pyrophosphatase [EC:3.6.1.23] [RN:R02100]	Pyrimidine deoxyribonuleotide biosynthesis, CDP/CTP => dCDP/dCTP,dTDP/dTTP	MISC	Information systems	Nucleotide	TRUE	genome_summary_form
Brothers_NWCA_S144_vRhyme_bin_23__full-cat_1_8	K01520	Brothers_NWCA_S144_vRhyme_bin_23__full-cat_1	1	MF	dUTP pyrophosphatase [EC:3.6.1.23] [RN:R02100]	Pyrimidine deoxyribonuleotide biosynthesis, CDP/CTP => dCDP/dCTP,dTDP/dTTP	MISC	Information systems	Nucleotide	TRUE	genome_summary_form
Brothers_NWCA_S144_vRhyme_bin_36__full-cat_1_23	K01520	Brothers_NWCA_S144_vRhyme_bin_36__full-cat_1	1	M	dUTP pyrophosphatase [EC:3.6.1.23] [RN:R02100]	Pyrimidine deoxyribonuleotide biosynthesis, CDP/CTP => dCDP/dCTP,dTDP/dTTP	MISC	Information systems	Nucleotide	TRUE	genome_summary_form
Brothers_NWCA_S144_vRhyme_bin_57__full-cat_1_11	K01520	Brothers_NWCA_S144_vRhyme_bin_57__full-cat_1	1	M	dUTP pyrophosphatase [EC:3.6.1.23] [RN:R02100]	Pyrimidine deoxyribonuleotide biosynthesis, CDP/CTP => dCDP/dCTP,dTDP/dTTP	MISC	Information systems	Nucleotide	TRUE	genome_summary_form
Brothers_NWCA_S144_vRhyme_bin_78__full-cat_1_27	K01520	Brothers_NWCA_S144_vRhyme_bin_78__full-cat_1	1	M	dUTP pyrophosphatase [EC:3.6.1.23] [RN:R02100]	Pyrimidine deoxyribonuleotide biosynthesis, CDP/CTP => dCDP/dCTP,dTDP/dTTP	MISC	Information systems	Nucleotide	TRUE	genome_summary_form
Brothers_NWCA_S144_vRhyme_bin_8__full-cat_1_17	K01520	Brothers_NWCA_S144_vRhyme_bin_8__full-cat_1	1	M	dUTP pyrophosphatase [EC:3.6.1.23] [RN:R02100]	Pyrimidine deoxyribonuleotide biosynthesis, CDP/CTP => dCDP/dCTP,dTDP/dTTP	MISC	Information systems	Nucleotide	TRUE	genome_summary_form
Brothers_NWCA_S145_NODE_141_length_46071_cov_9.415266__full-cat_1_7	K01520	Brothers_NWCA_S145_NODE_141_length_46071_cov_9.415266__full-cat_1	2	MF	dUTP pyrophosphatase [EC:3.6.1.23] [RN:R02100]	Pyrimidine deoxyribonuleotide biosynthesis, CDP/CTP => dCDP/dCTP,dTDP/dTTP	MISC	Information systems	Nucleotide	TRUE	genome_summary_form
Brothers_NWCA_S145_NODE_157_length_43853_cov_9.014362__full-cat_1_63	K01520	Brothers_NWCA_S145_NODE_157_length_43853_cov_9.014362__full-cat_1	2	M	dUTP pyrophosphatase [EC:3.6.1.23] [RN:R02100]	Pyrimidine deoxyribonuleotide biosynthesis, CDP/CTP => dCDP/dCTP,dTDP/dTTP	MISC	Information systems	Nucleotide	TRUE	genome_summary_form
Brothers_NWCA_S145_vRhyme_bin_22__full-cat_1_32	K01520	Brothers_NWCA_S145_vRhyme_bin_22__full-cat_1	2	M	dUTP pyrophosphatase [EC:3.6.1.23] [RN:R02100]	Pyrimidine deoxyribonuleotide biosynthesis, CDP/CTP => dCDP/dCTP,dTDP/dTTP	MISC	Information systems	Nucleotide	TRUE	genome_summary_form
Brothers_NWCA_S145_vRhyme_bin_75__full-cat_2_8	K01520	Brothers_NWCA_S145_vRhyme_bin_75__full-cat_2	3	M	dUTP pyrophosphatase [EC:3.6.1.23] [RN:R02100]	Pyrimidine deoxyribonuleotide biosynthesis, CDP/CTP => dCDP/dCTP,dTDP/dTTP	MISC	Information systems	Nucleotide	TRUE	genome_summary_form
Brothers_NWCB_S012_NODE_275_length_46483_cov_23.950815__full-cat_1_48	K01520	Brothers_NWCB_S012_NODE_275_length_46483_cov_23.950815__full-cat_1	2	M	dUTP pyrophosphatase [EC:3.6.1.23] [RN:R02100]	Pyrimidine deoxyribonuleotide biosynthesis, CDP/CTP => dCDP/dCTP,dTDP/dTTP	MISC	Information systems	Nucleotide	TRUE	genome_summary_form
Brothers_NWCB_S012_NODE_39_length_101716_cov_33.636604__full-cat_1_55	K01520	Brothers_NWCB_S012_NODE_39_length_101716_cov_33.636604__full-cat_1	1	M	dUTP pyrophosphatase [EC:3.6.1.23] [RN:R02100]	Pyrimidine deoxyribonuleotide biosynthesis, CDP/CTP => dCDP/dCTP,dTDP/dTTP	MISC	Information systems	Nucleotide	TRUE	genome_summary_form
Brothers_NWCB_S012_NODE_44_length_100995_cov_41.592507__full-cat_1_8	K01520	Brothers_NWCB_S012_NODE_44_length_100995_cov_41.592507__full-cat_1	2	M	dUTP pyrophosphatase [EC:3.6.1.23] [RN:R02100]	Pyrimidine deoxyribonuleotide biosynthesis, CDP/CTP => dCDP/dCTP,dTDP/dTTP	MISC	Information systems	Nucleotide	TRUE	genome_summary_form
Brothers_NWCB_S012_vRhyme_bin_19__full-cat_1_24	K01520	Brothers_NWCB_S012_vRhyme_bin_19__full-cat_1	2	M	dUTP pyrophosphatase [EC:3.6.1.23] [RN:R02100]	Pyrimidine deoxyribonuleotide biosynthesis, CDP/CTP => dCDP/dCTP,dTDP/dTTP	MISC	Information systems	Nucleotide	TRUE	genome_summary_form
Brothers_NWCB_S139_NODE_118_length_86511_cov_37.630939__full-cat_1_12	K01520	Brothers_NWCB_S139_NODE_118_length_86511_cov_37.630939__full-cat_1	2	M	dUTP pyrophosphatase [EC:3.6.1.23] [RN:R02100]	Pyrimidine deoxyribonuleotide biosynthesis, CDP/CTP => dCDP/dCTP,dTDP/dTTP	MISC	Information systems	Nucleotide	TRUE	genome_summary_form
Brothers_NWCB_S139_NODE_41068_length_3829_cov_5.749325__full-cat_2_3	K01520	Brothers_NWCB_S139_NODE_41068_length_3829_cov_5.749325__full-cat_2	3	MF	dUTP pyrophosphatase [EC:3.6.1.23] [RN:R02100]	Pyrimidine deoxyribonuleotide biosynthesis, CDP/CTP => dCDP/dCTP,dTDP/dTTP	MISC	Information systems	Nucleotide	TRUE	genome_summary_form
Brothers_NWCB_S139_NODE_5_length_508908_cov_4.727700__full-cat_1_133	K01520	Brothers_NWCB_S139_NODE_5_length_508908_cov_4.727700__full-cat_1	1	M	dUTP pyrophosphatase [EC:3.6.1.23] [RN:R02100]	Pyrimidine deoxyribonuleotide biosynthesis, CDP/CTP => dCDP/dCTP,dTDP/dTTP	MISC	Information systems	Nucleotide	TRUE	genome_summary_form
Brothers_NWCB_S139_NODE_5_length_508908_cov_4.727700__full-cat_1_528	K01520	Brothers_NWCB_S139_NODE_5_length_508908_cov_4.727700__full-cat_1	1	M	dUTP pyrophosphatase [EC:3.6.1.23] [RN:R02100]	Pyrimidine deoxyribonuleotide biosynthesis, CDP/CTP => dCDP/dCTP,dTDP/dTTP	MISC	Information systems	Nucleotide	TRUE	genome_summary_form
Brothers_NWCB_S139_NODE_710_length_35327_cov_4.850199__full-cat_1_22	K01520	Brothers_NWCB_S139_NODE_710_length_35327_cov_4.850199__full-cat_1	1	M	dUTP pyrophosphatase [EC:3.6.1.23] [RN:R02100]	Pyrimidine deoxyribonuleotide biosynthesis, CDP/CTP => dCDP/dCTP,dTDP/dTTP	MISC	Information systems	Nucleotide	TRUE	genome_summary_form
Brothers_NWCB_S139_vRhyme_bin_106__full-cat_1_14	K01520	Brothers_NWCB_S139_vRhyme_bin_106__full-cat_1	2	M	dUTP pyrophosphatase [EC:3.6.1.23] [RN:R02100]	Pyrimidine deoxyribonuleotide biosynthesis, CDP/CTP => dCDP/dCTP,dTDP/dTTP	MISC	Information systems	Nucleotide	TRUE	genome_summary_form
Brothers_NWCB_S139_vRhyme_bin_108__full-cat_1_31	K01520	Brothers_NWCB_S139_vRhyme_bin_108__full-cat_1	2	M	dUTP pyrophosphatase [EC:3.6.1.23] [RN:R02100]	Pyrimidine deoxyribonuleotide biosynthesis, CDP/CTP => dCDP/dCTP,dTDP/dTTP	MISC	Information systems	Nucleotide	TRUE	genome_summary_form
Brothers_NWCB_S139_vRhyme_bin_110__full-cat_1_12	K01520	Brothers_NWCB_S139_vRhyme_bin_110__full-cat_1	2	M	dUTP pyrophosphatase [EC:3.6.1.23] [RN:R02100]	Pyrimidine deoxyribonuleotide biosynthesis, CDP/CTP => dCDP/dCTP,dTDP/dTTP	MISC	Information systems	Nucleotide	TRUE	genome_summary_form
Brothers_NWCB_S139_vRhyme_bin_117__full-cat_1_160	K01520	Brothers_NWCB_S139_vRhyme_bin_117__full-cat_1	2	M	dUTP pyrophosphatase [EC:3.6.1.23] [RN:R02100]	Pyrimidine deoxyribonuleotide biosynthesis, CDP/CTP => dCDP/dCTP,dTDP/dTTP	MISC	Information systems	Nucleotide	TRUE	genome_summary_form
Brothers_NWCB_S139_vRhyme_bin_129__full-cat_1_40	K01520	Brothers_NWCB_S139_vRhyme_bin_129__full-cat_1	1	M	dUTP pyrophosphatase [EC:3.6.1.23] [RN:R02100]	Pyrimidine deoxyribonuleotide biosynthesis, CDP/CTP => dCDP/dCTP,dTDP/dTTP	MISC	Information systems	Nucleotide	TRUE	genome_summary_form
Brothers_NWCB_S139_vRhyme_bin_270__full-cat_1_20	K01520	Brothers_NWCB_S139_vRhyme_bin_270__full-cat_1	1	M	dUTP pyrophosphatase [EC:3.6.1.23] [RN:R02100]	Pyrimidine deoxyribonuleotide biosynthesis, CDP/CTP => dCDP/dCTP,dTDP/dTTP	MISC	Information systems	Nucleotide	TRUE	genome_summary_form
Brothers_NWCB_S140_NODE_14008_length_5455_cov_1.206456__full-cat_2_12	K01520	Brothers_NWCB_S140_NODE_14008_length_5455_cov_1.206456__full-cat_2	3	MF	dUTP pyrophosphatase [EC:3.6.1.23] [RN:R02100]	Pyrimidine deoxyribonuleotide biosynthesis, CDP/CTP => dCDP/dCTP,dTDP/dTTP	MISC	Information systems	Nucleotide	TRUE	genome_summary_form
Brothers_NWCB_S140_NODE_1759_length_12479_cov_1.745304__full-cat_2_11	K01520	Brothers_NWCB_S140_NODE_1759_length_12479_cov_1.745304__full-cat_2	3	MF	dUTP pyrophosphatase [EC:3.6.1.23] [RN:R02100]	Pyrimidine deoxyribonuleotide biosynthesis, CDP/CTP => dCDP/dCTP,dTDP/dTTP	MISC	Information systems	Nucleotide	TRUE	genome_summary_form
Brothers_NWCB_S140_NODE_89_length_42331_cov_3.579898__full-cat_1_8	K01520	Brothers_NWCB_S140_NODE_89_length_42331_cov_3.579898__full-cat_1	2	M	dUTP pyrophosphatase [EC:3.6.1.23] [RN:R02100]	Pyrimidine deoxyribonuleotide biosynthesis, CDP/CTP => dCDP/dCTP,dTDP/dTTP	MISC	Information systems	Nucleotide	TRUE	genome_summary_form
Brothers_NWCB_S140_vRhyme_bin_27__full-cat_1_40	K01520	Brothers_NWCB_S140_vRhyme_bin_27__full-cat_1	2	MF	dUTP pyrophosphatase [EC:3.6.1.23] [RN:R02100]	Pyrimidine deoxyribonuleotide biosynthesis, CDP/CTP => dCDP/dCTP,dTDP/dTTP	MISC	Information systems	Nucleotide	TRUE	genome_summary_form
Brothers_NWCB_S140_vRhyme_bin_89__full-cat_1_81	K01520	Brothers_NWCB_S140_vRhyme_bin_89__full-cat_1	2	M	dUTP pyrophosphatase [EC:3.6.1.23] [RN:R02100]	Pyrimidine deoxyribonuleotide biosynthesis, CDP/CTP => dCDP/dCTP,dTDP/dTTP	MISC	Information systems	Nucleotide	TRUE	genome_summary_form
Brothers_NWCB_S140_vRhyme_bin_97__full-cat_1_5	K01520	Brothers_NWCB_S140_vRhyme_bin_97__full-cat_1	2	M	dUTP pyrophosphatase [EC:3.6.1.23] [RN:R02100]	Pyrimidine deoxyribonuleotide biosynthesis, CDP/CTP => dCDP/dCTP,dTDP/dTTP	MISC	Information systems	Nucleotide	TRUE	genome_summary_form
Brothers_NWCB_S141_NODE_256_length_59385_cov_19.607564__full-cat_1_22	K01520	Brothers_NWCB_S141_NODE_256_length_59385_cov_19.607564__full-cat_1	2	M	dUTP pyrophosphatase [EC:3.6.1.23] [RN:R02100]	Pyrimidine deoxyribonuleotide biosynthesis, CDP/CTP => dCDP/dCTP,dTDP/dTTP	MISC	Information systems	Nucleotide	TRUE	genome_summary_form
Brothers_NWCB_S141_NODE_26_length_153974_cov_6.191651__full-cat_1_105	K01520	Brothers_NWCB_S141_NODE_26_length_153974_cov_6.191651__full-cat_1	2	M	dUTP pyrophosphatase [EC:3.6.1.23] [RN:R02100]	Pyrimidine deoxyribonuleotide biosynthesis, CDP/CTP => dCDP/dCTP,dTDP/dTTP	MISC	Information systems	Nucleotide	TRUE	genome_summary_form
Brothers_NWCB_S141_NODE_3472_length_14934_cov_5.770446__full-cat_1_11	K01520	Brothers_NWCB_S141_NODE_3472_length_14934_cov_5.770446__full-cat_1	2	M	dUTP pyrophosphatase [EC:3.6.1.23] [RN:R02100]	Pyrimidine deoxyribonuleotide biosynthesis, CDP/CTP => dCDP/dCTP,dTDP/dTTP	MISC	Information systems	Nucleotide	TRUE	genome_summary_form
Brothers_NWCB_S141_NODE_393_length_47644_cov_9.567165__full-cat_1_32	K01520	Brothers_NWCB_S141_NODE_393_length_47644_cov_9.567165__full-cat_1	1	M	dUTP pyrophosphatase [EC:3.6.1.23] [RN:R02100]	Pyrimidine deoxyribonuleotide biosynthesis, CDP/CTP => dCDP/dCTP,dTDP/dTTP	MISC	Information systems	Nucleotide	TRUE	genome_summary_form
Brothers_NWCB_S141_NODE_90_length_100128_cov_18.054609__full-cat_1_49	K01520	Brothers_NWCB_S141_NODE_90_length_100128_cov_18.054609__full-cat_1	2	M	dUTP pyrophosphatase [EC:3.6.1.23] [RN:R02100]	Pyrimidine deoxyribonuleotide biosynthesis, CDP/CTP => dCDP/dCTP,dTDP/dTTP	MISC	Information systems	Nucleotide	TRUE	genome_summary_form
Brothers_NWCB_S141_NODE_95_length_97659_cov_5.051060__full-cat_1_80	K01520	Brothers_NWCB_S141_NODE_95_length_97659_cov_5.051060__full-cat_1	2	M	dUTP pyrophosphatase [EC:3.6.1.23] [RN:R02100]	Pyrimidine deoxyribonuleotide biosynthesis, CDP/CTP => dCDP/dCTP,dTDP/dTTP	MISC	Information systems	Nucleotide	TRUE	genome_summary_form
Brothers_NWCB_S141_vRhyme_bin_88__full-cat_1_29	K01520	Brothers_NWCB_S141_vRhyme_bin_88__full-cat_1	1	M	dUTP pyrophosphatase [EC:3.6.1.23] [RN:R02100]	Pyrimidine deoxyribonuleotide biosynthesis, CDP/CTP => dCDP/dCTP,dTDP/dTTP	MISC	Information systems	Nucleotide	TRUE	genome_summary_form
Brothers_NWCB_S146_NODE_549_length_22946_cov_7.477322__full-cat_1_5	K01520	Brothers_NWCB_S146_NODE_549_length_22946_cov_7.477322__full-cat_1	2	MF	dUTP pyrophosphatase [EC:3.6.1.23] [RN:R02100]	Pyrimidine deoxyribonuleotide biosynthesis, CDP/CTP => dCDP/dCTP,dTDP/dTTP	MISC	Information systems	Nucleotide	TRUE	genome_summary_form
Brothers_NWCB_S146_vRhyme_bin_139__full-cat_1_6	K01520	Brothers_NWCB_S146_vRhyme_bin_139__full-cat_1	2	MF	dUTP pyrophosphatase [EC:3.6.1.23] [RN:R02100]	Pyrimidine deoxyribonuleotide biosynthesis, CDP/CTP => dCDP/dCTP,dTDP/dTTP	MISC	Information systems	Nucleotide	TRUE	genome_summary_form
Brothers_NWCB_S146_vRhyme_bin_16__full-cat_1_65	K01520	Brothers_NWCB_S146_vRhyme_bin_16__full-cat_1	2	MF	dUTP pyrophosphatase [EC:3.6.1.23] [RN:R02100]	Pyrimidine deoxyribonuleotide biosynthesis, CDP/CTP => dCDP/dCTP,dTDP/dTTP	MISC	Information systems	Nucleotide	TRUE	genome_summary_form
Brothers_NWCB_S146_vRhyme_bin_46__full-cat_1_53	K01520	Brothers_NWCB_S146_vRhyme_bin_46__full-cat_1	2	M	dUTP pyrophosphatase [EC:3.6.1.23] [RN:R02100]	Pyrimidine deoxyribonuleotide biosynthesis, CDP/CTP => dCDP/dCTP,dTDP/dTTP	MISC	Information systems	Nucleotide	TRUE	genome_summary_form
Brothers_UC_S010_NODE_1569_length_12515_cov_6.265822__full-cat_2_7	K01520	Brothers_UC_S010_NODE_1569_length_12515_cov_6.265822__full-cat_2	3	M	dUTP pyrophosphatase [EC:3.6.1.23] [RN:R02100]	Pyrimidine deoxyribonuleotide biosynthesis, CDP/CTP => dCDP/dCTP,dTDP/dTTP	MISC	Information systems	Nucleotide	TRUE	genome_summary_form
Brothers_UC_S010_NODE_206_length_34930_cov_4.001580__full-cat_1_51	K01520	Brothers_UC_S010_NODE_206_length_34930_cov_4.001580__full-cat_1	2	MF	dUTP pyrophosphatase [EC:3.6.1.23] [RN:R02100]	Pyrimidine deoxyribonuleotide biosynthesis, CDP/CTP => dCDP/dCTP,dTDP/dTTP	MISC	Information systems	Nucleotide	TRUE	genome_summary_form
Brothers_UC_S010_NODE_4462_length_7030_cov_5.055049__full-cat_1_10	K01520	Brothers_UC_S010_NODE_4462_length_7030_cov_5.055049__full-cat_1	2	MF	dUTP pyrophosphatase [EC:3.6.1.23] [RN:R02100]	Pyrimidine deoxyribonuleotide biosynthesis, CDP/CTP => dCDP/dCTP,dTDP/dTTP	MISC	Information systems	Nucleotide	TRUE	genome_summary_form
Brothers_UC_S010_vRhyme_bin_105__full-cat_1_16	K01520	Brothers_UC_S010_vRhyme_bin_105__full-cat_1	1	M	dUTP pyrophosphatase [EC:3.6.1.23] [RN:R02100]	Pyrimidine deoxyribonuleotide biosynthesis, CDP/CTP => dCDP/dCTP,dTDP/dTTP	MISC	Information systems	Nucleotide	TRUE	genome_summary_form
Brothers_UC_S010_vRhyme_bin_112__full-cat_1_55	K01520	Brothers_UC_S010_vRhyme_bin_112__full-cat_1	1	M	dUTP pyrophosphatase [EC:3.6.1.23] [RN:R02100]	Pyrimidine deoxyribonuleotide biosynthesis, CDP/CTP => dCDP/dCTP,dTDP/dTTP	MISC	Information systems	Nucleotide	TRUE	genome_summary_form
Brothers_UC_S010_vRhyme_bin_119__full-cat_1_13	K01520	Brothers_UC_S010_vRhyme_bin_119__full-cat_1	1	MF	dUTP pyrophosphatase [EC:3.6.1.23] [RN:R02100]	Pyrimidine deoxyribonuleotide biosynthesis, CDP/CTP => dCDP/dCTP,dTDP/dTTP	MISC	Information systems	Nucleotide	TRUE	genome_summary_form
Brothers_UC_S010_vRhyme_bin_63__full-cat_1_16	K01520	Brothers_UC_S010_vRhyme_bin_63__full-cat_1	1	MT	dUTP pyrophosphatase [EC:3.6.1.23] [RN:R02100]	Pyrimidine deoxyribonuleotide biosynthesis, CDP/CTP => dCDP/dCTP,dTDP/dTTP	MISC	Information systems	Nucleotide	TRUE	genome_summary_form
Brothers_UC_S010_vRhyme_bin_99__full-cat_1_46	K01520	Brothers_UC_S010_vRhyme_bin_99__full-cat_1	2	MTF	dUTP pyrophosphatase [EC:3.6.1.23] [RN:R02100]	Pyrimidine deoxyribonuleotide biosynthesis, CDP/CTP => dCDP/dCTP,dTDP/dTTP	MISC	Information systems	Nucleotide	TRUE	genome_summary_form
Brothers_UC_S011_NODE_38_length_44660_cov_4.723351__full-cat_1_16	K01520	Brothers_UC_S011_NODE_38_length_44660_cov_4.723351__full-cat_1	1	M	dUTP pyrophosphatase [EC:3.6.1.23] [RN:R02100]	Pyrimidine deoxyribonuleotide biosynthesis, CDP/CTP => dCDP/dCTP,dTDP/dTTP	MISC	Information systems	Nucleotide	TRUE	genome_summary_form
Brothers_UC_S011_vRhyme_bin_9__full-cat_1_25	K01520	Brothers_UC_S011_vRhyme_bin_9__full-cat_1	1	MF	dUTP pyrophosphatase [EC:3.6.1.23] [RN:R02100]	Pyrimidine deoxyribonuleotide biosynthesis, CDP/CTP => dCDP/dCTP,dTDP/dTTP	MISC	Information systems	Nucleotide	TRUE	genome_summary_form
Brothers_UC_S147_NODE_16_length_49596_cov_7.861853__full-cat_1_55	K01520	Brothers_UC_S147_NODE_16_length_49596_cov_7.861853__full-cat_1	2	MF	dUTP pyrophosphatase [EC:3.6.1.23] [RN:R02100]	Pyrimidine deoxyribonuleotide biosynthesis, CDP/CTP => dCDP/dCTP,dTDP/dTTP	MISC	Information systems	Nucleotide	TRUE	genome_summary_form
Brothers_UC_S147_NODE_276_length_17907_cov_4.020641__full-cat_2_19	K01520	Brothers_UC_S147_NODE_276_length_17907_cov_4.020641__full-cat_2	3	MF	dUTP pyrophosphatase [EC:3.6.1.23] [RN:R02100]	Pyrimidine deoxyribonuleotide biosynthesis, CDP/CTP => dCDP/dCTP,dTDP/dTTP	MISC	Information systems	Nucleotide	TRUE	genome_summary_form
Brothers_UC_S147_NODE_3013_length_5809_cov_2.376276__full-cat_2_6	K01520	Brothers_UC_S147_NODE_3013_length_5809_cov_2.376276__full-cat_2	3	MF	dUTP pyrophosphatase [EC:3.6.1.23] [RN:R02100]	Pyrimidine deoxyribonuleotide biosynthesis, CDP/CTP => dCDP/dCTP,dTDP/dTTP	MISC	Information systems	Nucleotide	TRUE	genome_summary_form
Brothers_UC_S147_NODE_4596_length_4748_cov_11.512010__full-cat_2_5	K01520	Brothers_UC_S147_NODE_4596_length_4748_cov_11.512010__full-cat_2	3	MF	dUTP pyrophosphatase [EC:3.6.1.23] [RN:R02100]	Pyrimidine deoxyribonuleotide biosynthesis, CDP/CTP => dCDP/dCTP,dTDP/dTTP	MISC	Information systems	Nucleotide	TRUE	genome_summary_form
Brothers_UC_S147_NODE_5000_length_4554_cov_5.036594__full-cat_2_6	K01520	Brothers_UC_S147_NODE_5000_length_4554_cov_5.036594__full-cat_2	3	MF	dUTP pyrophosphatase [EC:3.6.1.23] [RN:R02100]	Pyrimidine deoxyribonuleotide biosynthesis, CDP/CTP => dCDP/dCTP,dTDP/dTTP	MISC	Information systems	Nucleotide	TRUE	genome_summary_form
Brothers_UC_S147_NODE_645_length_12208_cov_5.086499__full-cat_2_14	K01520	Brothers_UC_S147_NODE_645_length_12208_cov_5.086499__full-cat_2	3	MF	dUTP pyrophosphatase [EC:3.6.1.23] [RN:R02100]	Pyrimidine deoxyribonuleotide biosynthesis, CDP/CTP => dCDP/dCTP,dTDP/dTTP	MISC	Information systems	Nucleotide	TRUE	genome_summary_form
Brothers_UC_S147_NODE_85_length_28492_cov_7.040649__full-cat_1_43	K01520	Brothers_UC_S147_NODE_85_length_28492_cov_7.040649__full-cat_1	1	MF	dUTP pyrophosphatase [EC:3.6.1.23] [RN:R02100]	Pyrimidine deoxyribonuleotide biosynthesis, CDP/CTP => dCDP/dCTP,dTDP/dTTP	MISC	Information systems	Nucleotide	TRUE	genome_summary_form
ELSC_Abe_128-326_scaffold_309_c1__full-cat_1_34	K01520	ELSC_Abe_128-326_scaffold_309_c1__full-cat_1	2	M	dUTP pyrophosphatase [EC:3.6.1.23] [RN:R02100]	Pyrimidine deoxyribonuleotide biosynthesis, CDP/CTP => dCDP/dCTP,dTDP/dTTP	MISC	Information systems	Nucleotide	TRUE	genome_summary_form
ELSC_Abe_128-326_scaffold_332_c1__full-cat_1_48	K01520	ELSC_Abe_128-326_scaffold_332_c1__full-cat_1	2	M	dUTP pyrophosphatase [EC:3.6.1.23] [RN:R02100]	Pyrimidine deoxyribonuleotide biosynthesis, CDP/CTP => dCDP/dCTP,dTDP/dTTP	MISC	Information systems	Nucleotide	TRUE	genome_summary_form
ELSC_Abe_128-326_scaffold_4223_c2__full-cat_2_7	K01520	ELSC_Abe_128-326_scaffold_4223_c2__full-cat_2	3	MF	dUTP pyrophosphatase [EC:3.6.1.23] [RN:R02100]	Pyrimidine deoxyribonuleotide biosynthesis, CDP/CTP => dCDP/dCTP,dTDP/dTTP	MISC	Information systems	Nucleotide	TRUE	genome_summary_form
ELSC_Abe_128-326_vRhyme_bin_11__full-cat_1_73	K01520	ELSC_Abe_128-326_vRhyme_bin_11__full-cat_1	1	M	dUTP pyrophosphatase [EC:3.6.1.23] [RN:R02100]	Pyrimidine deoxyribonuleotide biosynthesis, CDP/CTP => dCDP/dCTP,dTDP/dTTP	MISC	Information systems	Nucleotide	TRUE	genome_summary_form
ELSC_Abe_A1_NODE_1419_length_15758_cov_2.220395__full-cat_2_5	K01520	ELSC_Abe_A1_NODE_1419_length_15758_cov_2.220395__full-cat_2	3	MF	dUTP pyrophosphatase [EC:3.6.1.23] [RN:R02100]	Pyrimidine deoxyribonuleotide biosynthesis, CDP/CTP => dCDP/dCTP,dTDP/dTTP	MISC	Information systems	Nucleotide	TRUE	genome_summary_form
ELSC_Abe_A1_NODE_1558_length_15134_cov_1.572866__full-cat_2_21	K01520	ELSC_Abe_A1_NODE_1558_length_15134_cov_1.572866__full-cat_2	3	MF	dUTP pyrophosphatase [EC:3.6.1.23] [RN:R02100]	Pyrimidine deoxyribonuleotide biosynthesis, CDP/CTP => dCDP/dCTP,dTDP/dTTP	MISC	Information systems	Nucleotide	TRUE	genome_summary_form
ELSC_Abe_A1_NODE_16329_length_5248_cov_9.010350__full-cat_2_6	K01520	ELSC_Abe_A1_NODE_16329_length_5248_cov_9.010350__full-cat_2	3	MF	dUTP pyrophosphatase [EC:3.6.1.23] [RN:R02100]	Pyrimidine deoxyribonuleotide biosynthesis, CDP/CTP => dCDP/dCTP,dTDP/dTTP	MISC	Information systems	Nucleotide	TRUE	genome_summary_form
ELSC_Abe_A1_NODE_2678_length_11800_cov_1.760644__full-cat_2_16	K01520	ELSC_Abe_A1_NODE_2678_length_11800_cov_1.760644__full-cat_2	3	MF	dUTP pyrophosphatase [EC:3.6.1.23] [RN:R02100]	Pyrimidine deoxyribonuleotide biosynthesis, CDP/CTP => dCDP/dCTP,dTDP/dTTP	MISC	Information systems	Nucleotide	TRUE	genome_summary_form
ELSC_Abe_A1_NODE_4010_length_9889_cov_12.067302__full-cat_2_3	K01520	ELSC_Abe_A1_NODE_4010_length_9889_cov_12.067302__full-cat_2	3	MF	dUTP pyrophosphatase [EC:3.6.1.23] [RN:R02100]	Pyrimidine deoxyribonuleotide biosynthesis, CDP/CTP => dCDP/dCTP,dTDP/dTTP	MISC	Information systems	Nucleotide	TRUE	genome_summary_form
ELSC_Abe_A1_NODE_4410_length_9503_cov_3.024531__full-cat_2_9	K01520	ELSC_Abe_A1_NODE_4410_length_9503_cov_3.024531__full-cat_2	3	MF	dUTP pyrophosphatase [EC:3.6.1.23] [RN:R02100]	Pyrimidine deoxyribonuleotide biosynthesis, CDP/CTP => dCDP/dCTP,dTDP/dTTP	MISC	Information systems	Nucleotide	TRUE	genome_summary_form
ELSC_Abe_A1_vRhyme_bin_160__full-cat_1_25	K01520	ELSC_Abe_A1_vRhyme_bin_160__full-cat_1	1	M	dUTP pyrophosphatase [EC:3.6.1.23] [RN:R02100]	Pyrimidine deoxyribonuleotide biosynthesis, CDP/CTP => dCDP/dCTP,dTDP/dTTP	MISC	Information systems	Nucleotide	TRUE	genome_summary_form
ELSC_Abe_A1_vRhyme_bin_7__full-cat_1_5	K01520	ELSC_Abe_A1_vRhyme_bin_7__full-cat_1	2	MF	dUTP pyrophosphatase [EC:3.6.1.23] [RN:R02100]	Pyrimidine deoxyribonuleotide biosynthesis, CDP/CTP => dCDP/dCTP,dTDP/dTTP	MISC	Information systems	Nucleotide	TRUE	genome_summary_form
ELSC_Abe_A3_NODE_120_length_52272_cov_3.309848__full-cat_1_55	K01520	ELSC_Abe_A3_NODE_120_length_52272_cov_3.309848__full-cat_1	1	M	dUTP pyrophosphatase [EC:3.6.1.23] [RN:R02100]	Pyrimidine deoxyribonuleotide biosynthesis, CDP/CTP => dCDP/dCTP,dTDP/dTTP	MISC	Information systems	Nucleotide	TRUE	genome_summary_form
ELSC_Abe_A3_NODE_166_length_45478_cov_4.291306__full-cat_1_41	K01520	ELSC_Abe_A3_NODE_166_length_45478_cov_4.291306__full-cat_1	2	M	dUTP pyrophosphatase [EC:3.6.1.23] [RN:R02100]	Pyrimidine deoxyribonuleotide biosynthesis, CDP/CTP => dCDP/dCTP,dTDP/dTTP	MISC	Information systems	Nucleotide	TRUE	genome_summary_form
ELSC_Abe_A3_NODE_19_length_165735_cov_4.926012__full-cat_1_24	K01520	ELSC_Abe_A3_NODE_19_length_165735_cov_4.926012__full-cat_1	1	M	dUTP pyrophosphatase [EC:3.6.1.23] [RN:R02100]	Pyrimidine deoxyribonuleotide biosynthesis, CDP/CTP => dCDP/dCTP,dTDP/dTTP	MISC	Information systems	Nucleotide	TRUE	genome_summary_form
ELSC_Abe_A3_NODE_321_length_35199_cov_4.032932__full-cat_1_19	K01520	ELSC_Abe_A3_NODE_321_length_35199_cov_4.032932__full-cat_1	1	M	dUTP pyrophosphatase [EC:3.6.1.23] [RN:R02100]	Pyrimidine deoxyribonuleotide biosynthesis, CDP/CTP => dCDP/dCTP,dTDP/dTTP	MISC	Information systems	Nucleotide	TRUE	genome_summary_form
ELSC_Abe_A3_NODE_32822_length_4552_cov_1.495593__full-cat_2_4	K01520	ELSC_Abe_A3_NODE_32822_length_4552_cov_1.495593__full-cat_2	3	MF	dUTP pyrophosphatase [EC:3.6.1.23] [RN:R02100]	Pyrimidine deoxyribonuleotide biosynthesis, CDP/CTP => dCDP/dCTP,dTDP/dTTP	MISC	Information systems	Nucleotide	TRUE	genome_summary_form
ELSC_Abe_A3_NODE_48085_length_3783_cov_1.601751__full-cat_2_3	K01520	ELSC_Abe_A3_NODE_48085_length_3783_cov_1.601751__full-cat_2	3	MF	dUTP pyrophosphatase [EC:3.6.1.23] [RN:R02100]	Pyrimidine deoxyribonuleotide biosynthesis, CDP/CTP => dCDP/dCTP,dTDP/dTTP	MISC	Information systems	Nucleotide	TRUE	genome_summary_form
ELSC_Abe_A3_NODE_77082_length_2985_cov_1.304059__full-cat_1_5	K01520	ELSC_Abe_A3_NODE_77082_length_2985_cov_1.304059__full-cat_1	2	MF	dUTP pyrophosphatase [EC:3.6.1.23] [RN:R02100]	Pyrimidine deoxyribonuleotide biosynthesis, CDP/CTP => dCDP/dCTP,dTDP/dTTP	MISC	Information systems	Nucleotide	TRUE	genome_summary_form
ELSC_Abe_A3_vRhyme_bin_100__full-cat_1_26	K01520	ELSC_Abe_A3_vRhyme_bin_100__full-cat_1	1	M	dUTP pyrophosphatase [EC:3.6.1.23] [RN:R02100]	Pyrimidine deoxyribonuleotide biosynthesis, CDP/CTP => dCDP/dCTP,dTDP/dTTP	MISC	Information systems	Nucleotide	TRUE	genome_summary_form
ELSC_Abe_A3_vRhyme_bin_26__full-cat_2_2	K01520	ELSC_Abe_A3_vRhyme_bin_26__full-cat_2	3	MF	dUTP pyrophosphatase [EC:3.6.1.23] [RN:R02100]	Pyrimidine deoxyribonuleotide biosynthesis, CDP/CTP => dCDP/dCTP,dTDP/dTTP	MISC	Information systems	Nucleotide	TRUE	genome_summary_form
ELSC_Abe_A3_vRhyme_bin_32__full-cat_1_18	K01520	ELSC_Abe_A3_vRhyme_bin_32__full-cat_1	2	M	dUTP pyrophosphatase [EC:3.6.1.23] [RN:R02100]	Pyrimidine deoxyribonuleotide biosynthesis, CDP/CTP => dCDP/dCTP,dTDP/dTTP	MISC	Information systems	Nucleotide	TRUE	genome_summary_form
ELSC_Abe_A3_vRhyme_bin_34__full-cat_1_13	K01520	ELSC_Abe_A3_vRhyme_bin_34__full-cat_1	1	M	dUTP pyrophosphatase [EC:3.6.1.23] [RN:R02100]	Pyrimidine deoxyribonuleotide biosynthesis, CDP/CTP => dCDP/dCTP,dTDP/dTTP	MISC	Information systems	Nucleotide	TRUE	genome_summary_form
ELSC_Abe_A3_vRhyme_bin_59__full-cat_1_11	K01520	ELSC_Abe_A3_vRhyme_bin_59__full-cat_1	1	M	dUTP pyrophosphatase [EC:3.6.1.23] [RN:R02100]	Pyrimidine deoxyribonuleotide biosynthesis, CDP/CTP => dCDP/dCTP,dTDP/dTTP	MISC	Information systems	Nucleotide	TRUE	genome_summary_form
ELSC_Bowl_M1_vRhyme_bin_45__full-cat_1_9	K01520	ELSC_Bowl_M1_vRhyme_bin_45__full-cat_1	1	M	dUTP pyrophosphatase [EC:3.6.1.23] [RN:R02100]	Pyrimidine deoxyribonuleotide biosynthesis, CDP/CTP => dCDP/dCTP,dTDP/dTTP	MISC	Information systems	Nucleotide	TRUE	genome_summary_form
ELSC_Bowl_M1_vRhyme_bin_64__full-cat_2_11	K01520	ELSC_Bowl_M1_vRhyme_bin_64__full-cat_2	3	M	dUTP pyrophosphatase [EC:3.6.1.23] [RN:R02100]	Pyrimidine deoxyribonuleotide biosynthesis, CDP/CTP => dCDP/dCTP,dTDP/dTTP	MISC	Information systems	Nucleotide	TRUE	genome_summary_form
ELSC_Bowl_M2_NODE_124_length_94132_cov_25.378884__full-cat_1_30	K01520	ELSC_Bowl_M2_NODE_124_length_94132_cov_25.378884__full-cat_1	1	M	dUTP pyrophosphatase [EC:3.6.1.23] [RN:R02100]	Pyrimidine deoxyribonuleotide biosynthesis, CDP/CTP => dCDP/dCTP,dTDP/dTTP	MISC	Information systems	Nucleotide	TRUE	genome_summary_form
ELSC_Bowl_M2_NODE_13553_length_8243_cov_2.127526__full-cat_2_2	K01520	ELSC_Bowl_M2_NODE_13553_length_8243_cov_2.127526__full-cat_2	3	MF	dUTP pyrophosphatase [EC:3.6.1.23] [RN:R02100]	Pyrimidine deoxyribonuleotide biosynthesis, CDP/CTP => dCDP/dCTP,dTDP/dTTP	MISC	Information systems	Nucleotide	TRUE	genome_summary_form
ELSC_Bowl_M2_NODE_205_length_73242_cov_8.750516__full-cat_1_12	K01520	ELSC_Bowl_M2_NODE_205_length_73242_cov_8.750516__full-cat_1	2	M	dUTP pyrophosphatase [EC:3.6.1.23] [RN:R02100]	Pyrimidine deoxyribonuleotide biosynthesis, CDP/CTP => dCDP/dCTP,dTDP/dTTP	MISC	Information systems	Nucleotide	TRUE	genome_summary_form
ELSC_Bowl_M2_NODE_2820_length_19534_cov_2.280260__full-cat_2_11	K01520	ELSC_Bowl_M2_NODE_2820_length_19534_cov_2.280260__full-cat_2	3	MF	dUTP pyrophosphatase [EC:3.6.1.23] [RN:R02100]	Pyrimidine deoxyribonuleotide biosynthesis, CDP/CTP => dCDP/dCTP,dTDP/dTTP	MISC	Information systems	Nucleotide	TRUE	genome_summary_form
ELSC_Bowl_M2_NODE_3094_length_18608_cov_3.912884__full-cat_2_7	K01520	ELSC_Bowl_M2_NODE_3094_length_18608_cov_3.912884__full-cat_2	3	M	dUTP pyrophosphatase [EC:3.6.1.23] [RN:R02100]	Pyrimidine deoxyribonuleotide biosynthesis, CDP/CTP => dCDP/dCTP,dTDP/dTTP	MISC	Information systems	Nucleotide	TRUE	genome_summary_form
ELSC_Bowl_M2_NODE_36_length_160959_cov_8.578622__full-cat_1_19	K01520	ELSC_Bowl_M2_NODE_36_length_160959_cov_8.578622__full-cat_1	2	M	dUTP pyrophosphatase [EC:3.6.1.23] [RN:R02100]	Pyrimidine deoxyribonuleotide biosynthesis, CDP/CTP => dCDP/dCTP,dTDP/dTTP	MISC	Information systems	Nucleotide	TRUE	genome_summary_form
ELSC_Bowl_M2_NODE_41536_length_4248_cov_4.599612__full-cat_2_9	K01520	ELSC_Bowl_M2_NODE_41536_length_4248_cov_4.599612__full-cat_2	3	MF	dUTP pyrophosphatase [EC:3.6.1.23] [RN:R02100]	Pyrimidine deoxyribonuleotide biosynthesis, CDP/CTP => dCDP/dCTP,dTDP/dTTP	MISC	Information systems	Nucleotide	TRUE	genome_summary_form
ELSC_Bowl_M2_NODE_6000_length_13091_cov_2.128818__full-cat_1_5	K01520	ELSC_Bowl_M2_NODE_6000_length_13091_cov_2.128818__full-cat_1	2	MF	dUTP pyrophosphatase [EC:3.6.1.23] [RN:R02100]	Pyrimidine deoxyribonuleotide biosynthesis, CDP/CTP => dCDP/dCTP,dTDP/dTTP	MISC	Information systems	Nucleotide	TRUE	genome_summary_form
ELSC_Bowl_M2_NODE_67_length_120062_cov_5.379564__full-cat_1_152	K01520	ELSC_Bowl_M2_NODE_67_length_120062_cov_5.379564__full-cat_1	2	M	dUTP pyrophosphatase [EC:3.6.1.23] [RN:R02100]	Pyrimidine deoxyribonuleotide biosynthesis, CDP/CTP => dCDP/dCTP,dTDP/dTTP	MISC	Information systems	Nucleotide	TRUE	genome_summary_form
ELSC_Bowl_M2_NODE_735_length_39077_cov_9.024262__full-cat_1_42	K01520	ELSC_Bowl_M2_NODE_735_length_39077_cov_9.024262__full-cat_1	2	M	dUTP pyrophosphatase [EC:3.6.1.23] [RN:R02100]	Pyrimidine deoxyribonuleotide biosynthesis, CDP/CTP => dCDP/dCTP,dTDP/dTTP	MISC	Information systems	Nucleotide	TRUE	genome_summary_form
ELSC_Bowl_M2_NODE_8055_length_11100_cov_6.022874__full-cat_2_22	K01520	ELSC_Bowl_M2_NODE_8055_length_11100_cov_6.022874__full-cat_2	3	MF	dUTP pyrophosphatase [EC:3.6.1.23] [RN:R02100]	Pyrimidine deoxyribonuleotide biosynthesis, CDP/CTP => dCDP/dCTP,dTDP/dTTP	MISC	Information systems	Nucleotide	TRUE	genome_summary_form
ELSC_Bowl_M2_vRhyme_bin_195__full-cat_1_37	K01520	ELSC_Bowl_M2_vRhyme_bin_195__full-cat_1	2	MTF	dUTP pyrophosphatase [EC:3.6.1.23] [RN:R02100]	Pyrimidine deoxyribonuleotide biosynthesis, CDP/CTP => dCDP/dCTP,dTDP/dTTP	MISC	Information systems	Nucleotide	TRUE	genome_summary_form
ELSC_Bowl_M2_vRhyme_bin_89__full-cat_1_3	K01520	ELSC_Bowl_M2_vRhyme_bin_89__full-cat_1	2	MF	dUTP pyrophosphatase [EC:3.6.1.23] [RN:R02100]	Pyrimidine deoxyribonuleotide biosynthesis, CDP/CTP => dCDP/dCTP,dTDP/dTTP	MISC	Information systems	Nucleotide	TRUE	genome_summary_form
ELSC_Mariner_131-447_scaffold_1213_c1__full-cat_1_25	K01520	ELSC_Mariner_131-447_scaffold_1213_c1__full-cat_1	2	MF	dUTP pyrophosphatase [EC:3.6.1.23] [RN:R02100]	Pyrimidine deoxyribonuleotide biosynthesis, CDP/CTP => dCDP/dCTP,dTDP/dTTP	MISC	Information systems	Nucleotide	TRUE	genome_summary_form
ELSC_Mariner_131-447_scaffold_12155_c1__full-cat_2_12	K01520	ELSC_Mariner_131-447_scaffold_12155_c1__full-cat_2	3	MF	dUTP pyrophosphatase [EC:3.6.1.23] [RN:R02100]	Pyrimidine deoxyribonuleotide biosynthesis, CDP/CTP => dCDP/dCTP,dTDP/dTTP	MISC	Information systems	Nucleotide	TRUE	genome_summary_form
ELSC_Mariner_131-447_scaffold_7122_c1__full-cat_1_3	K01520	ELSC_Mariner_131-447_scaffold_7122_c1__full-cat_1	2	MF	dUTP pyrophosphatase [EC:3.6.1.23] [RN:R02100]	Pyrimidine deoxyribonuleotide biosynthesis, CDP/CTP => dCDP/dCTP,dTDP/dTTP	MISC	Information systems	Nucleotide	TRUE	genome_summary_form
ELSC_Mariner_131-447_vRhyme_bin_132__full-cat_1_14	K01520	ELSC_Mariner_131-447_vRhyme_bin_132__full-cat_1	2	MF	dUTP pyrophosphatase [EC:3.6.1.23] [RN:R02100]	Pyrimidine deoxyribonuleotide biosynthesis, CDP/CTP => dCDP/dCTP,dTDP/dTTP	MISC	Information systems	Nucleotide	TRUE	genome_summary_form
ELSC_Mariner_131-447_vRhyme_bin_47__full-cat_1_69	K01520	ELSC_Mariner_131-447_vRhyme_bin_47__full-cat_1	2	MF	dUTP pyrophosphatase [EC:3.6.1.23] [RN:R02100]	Pyrimidine deoxyribonuleotide biosynthesis, CDP/CTP => dCDP/dCTP,dTDP/dTTP	MISC	Information systems	Nucleotide	TRUE	genome_summary_form
ELSC_Mariner_131-447_vRhyme_bin_56__full-cat_1_66	K01520	ELSC_Mariner_131-447_vRhyme_bin_56__full-cat_1	2	M	dUTP pyrophosphatase [EC:3.6.1.23] [RN:R02100]	Pyrimidine deoxyribonuleotide biosynthesis, CDP/CTP => dCDP/dCTP,dTDP/dTTP	MISC	Information systems	Nucleotide	TRUE	genome_summary_form
ELSC_Mariner_M10_NODE_14806_length_4229_cov_1.351048__full-cat_2_3	K01520	ELSC_Mariner_M10_NODE_14806_length_4229_cov_1.351048__full-cat_2	3	MF	dUTP pyrophosphatase [EC:3.6.1.23] [RN:R02100]	Pyrimidine deoxyribonuleotide biosynthesis, CDP/CTP => dCDP/dCTP,dTDP/dTTP	MISC	Information systems	Nucleotide	TRUE	genome_summary_form
ELSC_Mariner_M10_NODE_19287_length_3576_cov_7.001740__full-cat_2_4	K01520	ELSC_Mariner_M10_NODE_19287_length_3576_cov_7.001740__full-cat_2	3	MF	dUTP pyrophosphatase [EC:3.6.1.23] [RN:R02100]	Pyrimidine deoxyribonuleotide biosynthesis, CDP/CTP => dCDP/dCTP,dTDP/dTTP	MISC	Information systems	Nucleotide	TRUE	genome_summary_form
ELSC_Mariner_M10_NODE_8621_length_5998_cov_2.086697__full-cat_2_7	K01520	ELSC_Mariner_M10_NODE_8621_length_5998_cov_2.086697__full-cat_2	3	MF	dUTP pyrophosphatase [EC:3.6.1.23] [RN:R02100]	Pyrimidine deoxyribonuleotide biosynthesis, CDP/CTP => dCDP/dCTP,dTDP/dTTP	MISC	Information systems	Nucleotide	TRUE	genome_summary_form
ELSC_Mariner_M10_NODE_9918_length_5481_cov_2.629809__full-cat_2_10	K01520	ELSC_Mariner_M10_NODE_9918_length_5481_cov_2.629809__full-cat_2	3	MF	dUTP pyrophosphatase [EC:3.6.1.23] [RN:R02100]	Pyrimidine deoxyribonuleotide biosynthesis, CDP/CTP => dCDP/dCTP,dTDP/dTTP	MISC	Information systems	Nucleotide	TRUE	genome_summary_form
ELSC_Mariner_M10_vRhyme_bin_2__full-cat_1_9	K01520	ELSC_Mariner_M10_vRhyme_bin_2__full-cat_1	1	M	dUTP pyrophosphatase [EC:3.6.1.23] [RN:R02100]	Pyrimidine deoxyribonuleotide biosynthesis, CDP/CTP => dCDP/dCTP,dTDP/dTTP	MISC	Information systems	Nucleotide	TRUE	genome_summary_form
ELSC_Mariner_M10_vRhyme_bin_30__full-cat_1_25	K01520	ELSC_Mariner_M10_vRhyme_bin_30__full-cat_1	2	M	dUTP pyrophosphatase [EC:3.6.1.23] [RN:R02100]	Pyrimidine deoxyribonuleotide biosynthesis, CDP/CTP => dCDP/dCTP,dTDP/dTTP	MISC	Information systems	Nucleotide	TRUE	genome_summary_form
ELSC_Mariner_M10_vRhyme_bin_37__full-cat_1_45	K01520	ELSC_Mariner_M10_vRhyme_bin_37__full-cat_1	2	M	dUTP pyrophosphatase [EC:3.6.1.23] [RN:R02100]	Pyrimidine deoxyribonuleotide biosynthesis, CDP/CTP => dCDP/dCTP,dTDP/dTTP	MISC	Information systems	Nucleotide	TRUE	genome_summary_form
ELSC_Mariner_M10_vRhyme_bin_65__full-cat_1_41	K01520	ELSC_Mariner_M10_vRhyme_bin_65__full-cat_1	1	M	dUTP pyrophosphatase [EC:3.6.1.23] [RN:R02100]	Pyrimidine deoxyribonuleotide biosynthesis, CDP/CTP => dCDP/dCTP,dTDP/dTTP	MISC	Information systems	Nucleotide	TRUE	genome_summary_form
ELSC_Mariner_M10_vRhyme_bin_81__full-cat_1_21	K01520	ELSC_Mariner_M10_vRhyme_bin_81__full-cat_1	1	M	dUTP pyrophosphatase [EC:3.6.1.23] [RN:R02100]	Pyrimidine deoxyribonuleotide biosynthesis, CDP/CTP => dCDP/dCTP,dTDP/dTTP	MISC	Information systems	Nucleotide	TRUE	genome_summary_form
ELSC_Mariner_M10_vRhyme_bin_87__full-cat_1_59	K01520	ELSC_Mariner_M10_vRhyme_bin_87__full-cat_1	2	MF	dUTP pyrophosphatase [EC:3.6.1.23] [RN:R02100]	Pyrimidine deoxyribonuleotide biosynthesis, CDP/CTP => dCDP/dCTP,dTDP/dTTP	MISC	Information systems	Nucleotide	TRUE	genome_summary_form
ELSC_Mariner_M17_NODE_12_length_171673_cov_4.928626__full-cat_1_113	K01520	ELSC_Mariner_M17_NODE_12_length_171673_cov_4.928626__full-cat_1	1	M	dUTP pyrophosphatase [EC:3.6.1.23] [RN:R02100]	Pyrimidine deoxyribonuleotide biosynthesis, CDP/CTP => dCDP/dCTP,dTDP/dTTP	MISC	Information systems	Nucleotide	TRUE	genome_summary_form
ELSC_Mariner_M17_NODE_13_length_169212_cov_38.957099__full-cat_1_17	K01520	ELSC_Mariner_M17_NODE_13_length_169212_cov_38.957099__full-cat_1	1	MT	dUTP pyrophosphatase [EC:3.6.1.23] [RN:R02100]	Pyrimidine deoxyribonuleotide biosynthesis, CDP/CTP => dCDP/dCTP,dTDP/dTTP	MISC	Information systems	Nucleotide	TRUE	genome_summary_form
ELSC_Mariner_M17_NODE_1538_length_23592_cov_3.920733__full-cat_1_9	K01520	ELSC_Mariner_M17_NODE_1538_length_23592_cov_3.920733__full-cat_1	2	M	dUTP pyrophosphatase [EC:3.6.1.23] [RN:R02100]	Pyrimidine deoxyribonuleotide biosynthesis, CDP/CTP => dCDP/dCTP,dTDP/dTTP	MISC	Information systems	Nucleotide	TRUE	genome_summary_form
ELSC_Mariner_M17_NODE_18369_length_5888_cov_1.360701__full-cat_2_4	K01520	ELSC_Mariner_M17_NODE_18369_length_5888_cov_1.360701__full-cat_2	3	MF	dUTP pyrophosphatase [EC:3.6.1.23] [RN:R02100]	Pyrimidine deoxyribonuleotide biosynthesis, CDP/CTP => dCDP/dCTP,dTDP/dTTP	MISC	Information systems	Nucleotide	TRUE	genome_summary_form
ELSC_Mariner_M17_NODE_27013_length_4598_cov_1.082085__full-cat_2_5	K01520	ELSC_Mariner_M17_NODE_27013_length_4598_cov_1.082085__full-cat_2	3	MF	dUTP pyrophosphatase [EC:3.6.1.23] [RN:R02100]	Pyrimidine deoxyribonuleotide biosynthesis, CDP/CTP => dCDP/dCTP,dTDP/dTTP	MISC	Information systems	Nucleotide	TRUE	genome_summary_form
ELSC_Mariner_M17_NODE_28636_length_4440_cov_1.748435__full-cat_2_3	K01520	ELSC_Mariner_M17_NODE_28636_length_4440_cov_1.748435__full-cat_2	3	MF	dUTP pyrophosphatase [EC:3.6.1.23] [RN:R02100]	Pyrimidine deoxyribonuleotide biosynthesis, CDP/CTP => dCDP/dCTP,dTDP/dTTP	MISC	Information systems	Nucleotide	TRUE	genome_summary_form
ELSC_Mariner_M17_NODE_317_length_48265_cov_2.305019__full-cat_1_28	K01520	ELSC_Mariner_M17_NODE_317_length_48265_cov_2.305019__full-cat_1	1	M	dUTP pyrophosphatase [EC:3.6.1.23] [RN:R02100]	Pyrimidine deoxyribonuleotide biosynthesis, CDP/CTP => dCDP/dCTP,dTDP/dTTP	MISC	Information systems	Nucleotide	TRUE	genome_summary_form
ELSC_Mariner_M17_NODE_409_length_44081_cov_28.947582__full-cat_1_37	K01520	ELSC_Mariner_M17_NODE_409_length_44081_cov_28.947582__full-cat_1	1	M	dUTP pyrophosphatase [EC:3.6.1.23] [RN:R02100]	Pyrimidine deoxyribonuleotide biosynthesis, CDP/CTP => dCDP/dCTP,dTDP/dTTP	MISC	Information systems	Nucleotide	TRUE	genome_summary_form
ELSC_Mariner_M17_NODE_427_length_43333_cov_7.003911__full-cat_1_17	K01520	ELSC_Mariner_M17_NODE_427_length_43333_cov_7.003911__full-cat_1	2	M	dUTP pyrophosphatase [EC:3.6.1.23] [RN:R02100]	Pyrimidine deoxyribonuleotide biosynthesis, CDP/CTP => dCDP/dCTP,dTDP/dTTP	MISC	Information systems	Nucleotide	TRUE	genome_summary_form
ELSC_Mariner_M17_NODE_4878_length_12828_cov_3.562003__full-cat_2_5	K01520	ELSC_Mariner_M17_NODE_4878_length_12828_cov_3.562003__full-cat_2	3	MF	dUTP pyrophosphatase [EC:3.6.1.23] [RN:R02100]	Pyrimidine deoxyribonuleotide biosynthesis, CDP/CTP => dCDP/dCTP,dTDP/dTTP	MISC	Information systems	Nucleotide	TRUE	genome_summary_form
ELSC_Mariner_M17_NODE_55926_length_2845_cov_1.640545__full-cat_2_8	K01520	ELSC_Mariner_M17_NODE_55926_length_2845_cov_1.640545__full-cat_2	3	MF	dUTP pyrophosphatase [EC:3.6.1.23] [RN:R02100]	Pyrimidine deoxyribonuleotide biosynthesis, CDP/CTP => dCDP/dCTP,dTDP/dTTP	MISC	Information systems	Nucleotide	TRUE	genome_summary_form
ELSC_Mariner_M17_NODE_61_length_90606_cov_3.702483__full-cat_2_57	K01520	ELSC_Mariner_M17_NODE_61_length_90606_cov_3.702483__full-cat_2	3	M	dUTP pyrophosphatase [EC:3.6.1.23] [RN:R02100]	Pyrimidine deoxyribonuleotide biosynthesis, CDP/CTP => dCDP/dCTP,dTDP/dTTP	MISC	Information systems	Nucleotide	TRUE	genome_summary_form
ELSC_Mariner_M17_vRhyme_bin_100__full-cat_1_146	K01520	ELSC_Mariner_M17_vRhyme_bin_100__full-cat_1	1	M	dUTP pyrophosphatase [EC:3.6.1.23] [RN:R02100]	Pyrimidine deoxyribonuleotide biosynthesis, CDP/CTP => dCDP/dCTP,dTDP/dTTP	MISC	Information systems	Nucleotide	TRUE	genome_summary_form
ELSC_Mariner_M17_vRhyme_bin_102__full-cat_1_82	K01520	ELSC_Mariner_M17_vRhyme_bin_102__full-cat_1	2	MT	dUTP pyrophosphatase [EC:3.6.1.23] [RN:R02100]	Pyrimidine deoxyribonuleotide biosynthesis, CDP/CTP => dCDP/dCTP,dTDP/dTTP	MISC	Information systems	Nucleotide	TRUE	genome_summary_form
ELSC_Mariner_M17_vRhyme_bin_122__full-cat_1_71	K01520	ELSC_Mariner_M17_vRhyme_bin_122__full-cat_1	1	M	dUTP pyrophosphatase [EC:3.6.1.23] [RN:R02100]	Pyrimidine deoxyribonuleotide biosynthesis, CDP/CTP => dCDP/dCTP,dTDP/dTTP	MISC	Information systems	Nucleotide	TRUE	genome_summary_form
ELSC_Mariner_M17_vRhyme_bin_130__full-cat_2_42	K01520	ELSC_Mariner_M17_vRhyme_bin_130__full-cat_2	3	M	dUTP pyrophosphatase [EC:3.6.1.23] [RN:R02100]	Pyrimidine deoxyribonuleotide biosynthesis, CDP/CTP => dCDP/dCTP,dTDP/dTTP	MISC	Information systems	Nucleotide	TRUE	genome_summary_form
ELSC_Mariner_M17_vRhyme_bin_154__full-cat_1_88	K01520	ELSC_Mariner_M17_vRhyme_bin_154__full-cat_1	1	M	dUTP pyrophosphatase [EC:3.6.1.23] [RN:R02100]	Pyrimidine deoxyribonuleotide biosynthesis, CDP/CTP => dCDP/dCTP,dTDP/dTTP	MISC	Information systems	Nucleotide	TRUE	genome_summary_form
ELSC_Mariner_M17_vRhyme_bin_156__full-cat_1_6	K01520	ELSC_Mariner_M17_vRhyme_bin_156__full-cat_1	2	MF	dUTP pyrophosphatase [EC:3.6.1.23] [RN:R02100]	Pyrimidine deoxyribonuleotide biosynthesis, CDP/CTP => dCDP/dCTP,dTDP/dTTP	MISC	Information systems	Nucleotide	TRUE	genome_summary_form
ELSC_Mariner_M17_vRhyme_bin_174__full-cat_1_11	K01520	ELSC_Mariner_M17_vRhyme_bin_174__full-cat_1	2	MF	dUTP pyrophosphatase [EC:3.6.1.23] [RN:R02100]	Pyrimidine deoxyribonuleotide biosynthesis, CDP/CTP => dCDP/dCTP,dTDP/dTTP	MISC	Information systems	Nucleotide	TRUE	genome_summary_form
ELSC_Mariner_M17_vRhyme_bin_175__full-cat_1_48	K01520	ELSC_Mariner_M17_vRhyme_bin_175__full-cat_1	1	M	dUTP pyrophosphatase [EC:3.6.1.23] [RN:R02100]	Pyrimidine deoxyribonuleotide biosynthesis, CDP/CTP => dCDP/dCTP,dTDP/dTTP	MISC	Information systems	Nucleotide	TRUE	genome_summary_form
ELSC_Mariner_M17_vRhyme_bin_30__full-cat_1_26	K01520	ELSC_Mariner_M17_vRhyme_bin_30__full-cat_1	2	M	dUTP pyrophosphatase [EC:3.6.1.23] [RN:R02100]	Pyrimidine deoxyribonuleotide biosynthesis, CDP/CTP => dCDP/dCTP,dTDP/dTTP	MISC	Information systems	Nucleotide	TRUE	genome_summary_form
ELSC_Mariner_M17_vRhyme_bin_67__full-cat_1_10	K01520	ELSC_Mariner_M17_vRhyme_bin_67__full-cat_1	2	M	dUTP pyrophosphatase [EC:3.6.1.23] [RN:R02100]	Pyrimidine deoxyribonuleotide biosynthesis, CDP/CTP => dCDP/dCTP,dTDP/dTTP	MISC	Information systems	Nucleotide	TRUE	genome_summary_form
ELSC_Mariner_M17_vRhyme_bin_79__full-cat_1_6	K01520	ELSC_Mariner_M17_vRhyme_bin_79__full-cat_1	2	MF	dUTP pyrophosphatase [EC:3.6.1.23] [RN:R02100]	Pyrimidine deoxyribonuleotide biosynthesis, CDP/CTP => dCDP/dCTP,dTDP/dTTP	MISC	Information systems	Nucleotide	TRUE	genome_summary_form
ELSC_Mariner_M17_vRhyme_bin_90__full-cat_1_45	K01520	ELSC_Mariner_M17_vRhyme_bin_90__full-cat_1	2	M	dUTP pyrophosphatase [EC:3.6.1.23] [RN:R02100]	Pyrimidine deoxyribonuleotide biosynthesis, CDP/CTP => dCDP/dCTP,dTDP/dTTP	MISC	Information systems	Nucleotide	TRUE	genome_summary_form
ELSC_Tui_Malila_132-544_scaffold_108_c1__full-cat_1_47	K01520	ELSC_Tui_Malila_132-544_scaffold_108_c1__full-cat_1	2	M	dUTP pyrophosphatase [EC:3.6.1.23] [RN:R02100]	Pyrimidine deoxyribonuleotide biosynthesis, CDP/CTP => dCDP/dCTP,dTDP/dTTP	MISC	Information systems	Nucleotide	TRUE	genome_summary_form
ELSC_Tui_Malila_132-544_scaffold_11137_c1__full-cat_2_7	K01520	ELSC_Tui_Malila_132-544_scaffold_11137_c1__full-cat_2	3	MF	dUTP pyrophosphatase [EC:3.6.1.23] [RN:R02100]	Pyrimidine deoxyribonuleotide biosynthesis, CDP/CTP => dCDP/dCTP,dTDP/dTTP	MISC	Information systems	Nucleotide	TRUE	genome_summary_form
ELSC_Tui_Malila_132-544_scaffold_13366_c1__full-cat_2_3	K01520	ELSC_Tui_Malila_132-544_scaffold_13366_c1__full-cat_2	3	MF	dUTP pyrophosphatase [EC:3.6.1.23] [RN:R02100]	Pyrimidine deoxyribonuleotide biosynthesis, CDP/CTP => dCDP/dCTP,dTDP/dTTP	MISC	Information systems	Nucleotide	TRUE	genome_summary_form
ELSC_Tui_Malila_132-544_scaffold_138_c1__full-cat_1_35	K01520	ELSC_Tui_Malila_132-544_scaffold_138_c1__full-cat_1	1	M	dUTP pyrophosphatase [EC:3.6.1.23] [RN:R02100]	Pyrimidine deoxyribonuleotide biosynthesis, CDP/CTP => dCDP/dCTP,dTDP/dTTP	MISC	Information systems	Nucleotide	TRUE	genome_summary_form
ELSC_Tui_Malila_132-544_scaffold_17_c1__full-cat_1_39	K01520	ELSC_Tui_Malila_132-544_scaffold_17_c1__full-cat_1	1	MT	dUTP pyrophosphatase [EC:3.6.1.23] [RN:R02100]	Pyrimidine deoxyribonuleotide biosynthesis, CDP/CTP => dCDP/dCTP,dTDP/dTTP	MISC	Information systems	Nucleotide	TRUE	genome_summary_form
ELSC_Tui_Malila_132-544_scaffold_180_c1__full-cat_1_28	K01520	ELSC_Tui_Malila_132-544_scaffold_180_c1__full-cat_1	2	M	dUTP pyrophosphatase [EC:3.6.1.23] [RN:R02100]	Pyrimidine deoxyribonuleotide biosynthesis, CDP/CTP => dCDP/dCTP,dTDP/dTTP	MISC	Information systems	Nucleotide	TRUE	genome_summary_form
ELSC_Tui_Malila_132-544_scaffold_2180_c1__full-cat_1_7	K01520	ELSC_Tui_Malila_132-544_scaffold_2180_c1__full-cat_1	2	MF	dUTP pyrophosphatase [EC:3.6.1.23] [RN:R02100]	Pyrimidine deoxyribonuleotide biosynthesis, CDP/CTP => dCDP/dCTP,dTDP/dTTP	MISC	Information systems	Nucleotide	TRUE	genome_summary_form
ELSC_Tui_Malila_132-544_scaffold_5691_c1__full-cat_1_11	K01520	ELSC_Tui_Malila_132-544_scaffold_5691_c1__full-cat_1	1	MF	dUTP pyrophosphatase [EC:3.6.1.23] [RN:R02100]	Pyrimidine deoxyribonuleotide biosynthesis, CDP/CTP => dCDP/dCTP,dTDP/dTTP	MISC	Information systems	Nucleotide	TRUE	genome_summary_form
ELSC_Tui_Malila_132-544_scaffold_6_c1__full-cat_1_83	K01520	ELSC_Tui_Malila_132-544_scaffold_6_c1__full-cat_1	2	M	dUTP pyrophosphatase [EC:3.6.1.23] [RN:R02100]	Pyrimidine deoxyribonuleotide biosynthesis, CDP/CTP => dCDP/dCTP,dTDP/dTTP	MISC	Information systems	Nucleotide	TRUE	genome_summary_form
ELSC_Tui_Malila_132-544_scaffold_78_c1__full-cat_1_39	K01520	ELSC_Tui_Malila_132-544_scaffold_78_c1__full-cat_1	2	M	dUTP pyrophosphatase [EC:3.6.1.23] [RN:R02100]	Pyrimidine deoxyribonuleotide biosynthesis, CDP/CTP => dCDP/dCTP,dTDP/dTTP	MISC	Information systems	Nucleotide	TRUE	genome_summary_form
ELSC_Tui_Malila_132-544_vRhyme_bin_36__full-cat_1_30	K01520	ELSC_Tui_Malila_132-544_vRhyme_bin_36__full-cat_1	2	M	dUTP pyrophosphatase [EC:3.6.1.23] [RN:R02100]	Pyrimidine deoxyribonuleotide biosynthesis, CDP/CTP => dCDP/dCTP,dTDP/dTTP	MISC	Information systems	Nucleotide	TRUE	genome_summary_form
ELSC_Tui_Malila_134-614_scaffold_130_c1__full-cat_1_68	K01520	ELSC_Tui_Malila_134-614_scaffold_130_c1__full-cat_1	2	M	dUTP pyrophosphatase [EC:3.6.1.23] [RN:R02100]	Pyrimidine deoxyribonuleotide biosynthesis, CDP/CTP => dCDP/dCTP,dTDP/dTTP	MISC	Information systems	Nucleotide	TRUE	genome_summary_form
[truncated: 4,299 more rows]
